# Supplementary material for: Triplon band splitting and topologically protected edge states in the dimerized antiferromagnet
Source: Nat Commun. 2019 May 8;10:2096. doi: 10.1038/s41467-019-10091-6 (PMC6506493; doi:10.1038/s41467-019-10091-6)
Supplement: Supplementary file 3 — Source Data [file 41467_2019_10091_MOESM3_ESM.zip]

Archive with 16 entries (16 files):
- Source Data/SourceDataExtendedFigure1.cif
- Source Data/SourceDataExtendedFigure2.txt
- Source Data/SourceDataExtendedFigure3a.txt
- Source Data/SourceDataExtendedFigure3b.txt
- Source Data/SourceDataFigure2a.txt
- Source Data/SourceDataFigure2b.txt
- Source Data/SourceDataFigure2c.txt
- Source Data/SourceDataFigure2f.txt
- Source Data/SourceDataFigure3a.txt
- Source Data/SourceDataFigure3b.txt
- Source Data/SourceDataFigure3c.txt
- Source Data/SourceDataFigure3d.txt
- Source Data/SourceDataFigure4a.txt
- Source Data/SourceDataFigure4b.txt
- Source Data/SourceDataFigure4c.txt
- Source Data/SourceDataFigure5b.csv
