# Supplementary material for: Triplon band splitting and topologically protected edge states in the dimerized antiferromagnet
Source: Nat Commun. 2019 May 8;10:2096. doi: 10.1038/s41467-019-10091-6 (PMC6506493; doi:10.1038/s41467-019-10091-6)
Supplement: Supplementary file 3 — Source Data [file 41467_2019_10091_MOESM3_ESM.zip › Source Data/SourceDataExtendedFigure1.cif]

 
data_shelx
 
_audit_creation_method            'SHELXL-2018/1'
_shelx_SHELXL_version_number      '2018/1'
_chemical_name_systematic         '?'
_chemical_name_common             ?
_chemical_melting_point           ?
_chemical_formula_moiety          'Ba4 Cl4 Cu2 O12 Si4'
_chemical_formula_sum
 'Ba4 Cl4 Cu2 O12 Si4' 
_chemical_formula_weight          1122.60

loop_
 _atom_type_symbol
 _atom_type_description
 _atom_type_scat_dispersion_real
 _atom_type_scat_dispersion_imag
 _atom_type_scat_source
 'O'  'O'   0.0106   0.0060
 'International Tables Vol C Tables 4.2.6.8 and 6.1.1.4'
 'Si'  'Si'   0.0817   0.0704
 'International Tables Vol C Tables 4.2.6.8 and 6.1.1.4'
 'Cl'  'Cl'   0.1484   0.1585
 'International Tables Vol C Tables 4.2.6.8 and 6.1.1.4'
 'Cu'  'Cu'   0.3201   1.2651
 'International Tables Vol C Tables 4.2.6.8 and 6.1.1.4'
 'Ba'  'Ba'  -0.3244   2.2819
 'International Tables Vol C Tables 4.2.6.8 and 6.1.1.4'
 
_space_group_crystal_system       orthorhombic
_space_group_IT_number            36
_space_group_name_H-M_alt         'C m c 21'
_space_group_name_Hall            'C 2c -2'
 
_shelx_space_group_comment
;
The symmetry employed for this shelxl refinement is uniquely defined
by the following loop, which should always be used as a source of
symmetry information in preference to the above space-group names.
They are only intended as comments.
;
 
loop_
 _space_group_symop_operation_xyz
 'x, y, z'
 '-x, -y, z+1/2'
 'x, -y, z+1/2'
 '-x, y, z'
 'x+1/2, y+1/2, z'
 '-x+1/2, -y+1/2, z+1/2'
 'x+1/2, -y+1/2, z+1/2'
 '-x+1/2, y+1/2, z'
 
_cell_length_a                    13.9064(3)
_cell_length_b                    13.8566(3)
_cell_length_c                    19.5767(4)
_cell_angle_alpha                 90
_cell_angle_beta                  90
_cell_angle_gamma                 90
_cell_volume                      3772.34(14)
_cell_formula_units_Z             8
_cell_measurement_temperature     293(2)
_cell_measurement_reflns_used     54820
_cell_measurement_theta_min       3.11
_cell_measurement_theta_max       30.61
 
_exptl_crystal_description        plate
_exptl_crystal_colour             blue
_exptl_crystal_density_meas       ?
_exptl_crystal_density_method     ?
_exptl_crystal_density_diffrn     3.953          
_exptl_crystal_F_000              4016
_exptl_transmission_factor_min    ?
_exptl_transmission_factor_max    ?
_exptl_crystal_size_max           0.166
_exptl_crystal_size_mid           0.077
_exptl_crystal_size_min           0.017
_exptl_absorpt_coefficient_mu     11.304
_shelx_estimated_absorpt_T_min    0.256
_shelx_estimated_absorpt_T_max    0.831
_exptl_absorpt_correction_type    multi-scan
_exptl_absorpt_correction_T_min   0.83
_exptl_absorpt_correction_T_max   0.831
_exptl_absorpt_process_details    'Absorption was corrected by ABSCOR'
_exptl_absorpt_special_details    ?
_diffrn_ambient_temperature       293(2)
_diffrn_radiation_wavelength      0.71075
_diffrn_radiation_type            MoK\a
_diffrn_source                    'rotating anode X-ray tube'
_diffrn_measurement_device_type   'RIGAKU R-AXIS RAPID IP Area Detector'
_diffrn_measurement_method        '\w scans'
_diffrn_detector_area_resol_mean  ?
_diffrn_reflns_number             73781
_diffrn_reflns_av_unetI/netI      0.0503
_diffrn_reflns_av_R_equivalents   0.0924
_diffrn_reflns_limit_h_min        -19
_diffrn_reflns_limit_h_max        19
_diffrn_reflns_limit_k_min        -19
_diffrn_reflns_limit_k_max        19
_diffrn_reflns_limit_l_min        -27
_diffrn_reflns_limit_l_max        27
_diffrn_reflns_theta_min          3.119
_diffrn_reflns_theta_max          30.508
_diffrn_reflns_theta_full         25.242
_diffrn_measured_fraction_theta_max   0.998
_diffrn_measured_fraction_theta_full  0.997
_diffrn_reflns_Laue_measured_fraction_max    0.998
_diffrn_reflns_Laue_measured_fraction_full   0.997
_diffrn_reflns_point_group_measured_fraction_max   0.998
_diffrn_reflns_point_group_measured_fraction_full  0.997
_reflns_number_total              5947
_reflns_number_gt                 5096
_reflns_threshold_expression      'I > 2\s(I)'
_reflns_Friedel_coverage          0.948
_reflns_Friedel_fraction_max      0.999
_reflns_Friedel_fraction_full     0.998
 
_reflns_special_details
;
 Reflections were merged by SHELXL according to the crystal
 class for the calculation of statistics and refinement.
 
 _reflns_Friedel_fraction is defined as the number of unique
 Friedel pairs measured divided by the number that would be
 possible theoretically, ignoring centric projections and
 systematic absences.
;
 
_computing_data_collection        'PROCESS-AUTO (Rigaku, 1998)'
_computing_cell_refinement        'PROCESS-AUTO (Rigaku, 1998)'
_computing_data_reduction         'PROCESS-AUTO (Rigaku, 1998)'
_computing_structure_solution     'SHELXT 2014/4 (Sheldrick, 2014)'
_computing_structure_refinement 'SHELXL-2018/1 (Sheldrick, 2018)'
_computing_molecular_graphics     'ORTEP-3 (Farrugia, 2008)'
_computing_publication_material   'SHELXL-2016/6 (Sheldrick, 2016)'
_refine_special_details
;
 Refined as a 2-component inversion twin.
;
_refine_ls_structure_factor_coef  Fsqd
_refine_ls_matrix_type            full
_refine_ls_weighting_scheme       calc
_refine_ls_weighting_details
'w=1/[\s^2^(Fo^2^)+(0.0399P)^2^+7.8614P] where P=(Fo^2^+2Fc^2^)/3'
_atom_sites_solution_primary      dual
_atom_sites_solution_secondary    difmap
_atom_sites_solution_hydrogens    .
_refine_ls_hydrogen_treatment     undef
_refine_ls_extinction_method      none
_refine_ls_extinction_coef        .
_refine_ls_abs_structure_details
;
 Refined as an inversion twin.
;
_refine_ls_abs_structure_Flack    0.31(4)
_chemical_absolute_configuration  ad
_refine_ls_number_reflns          5947
_refine_ls_number_parameters      256
_refine_ls_number_restraints      1
_refine_ls_R_factor_all           0.0437
_refine_ls_R_factor_gt            0.0376
_refine_ls_wR_factor_ref          0.0836
_refine_ls_wR_factor_gt           0.0803
_refine_ls_goodness_of_fit_ref    1.078
_refine_ls_restrained_S_all       1.078
_refine_ls_shift/su_max           0.000
_refine_ls_shift/su_mean          0.000
 
loop_
 _atom_site_label
 _atom_site_type_symbol
 _atom_site_fract_x
 _atom_site_fract_y
 _atom_site_fract_z
 _atom_site_U_iso_or_equiv
 _atom_site_adp_type
 _atom_site_occupancy
 _atom_site_site_symmetry_order  
 _atom_site_calc_flag
 _atom_site_refinement_flags_posn
 _atom_site_refinement_flags_adp
 _atom_site_refinement_flags_occupancy
 _atom_site_disorder_assembly
 _atom_site_disorder_group
Ba1 Ba 0.500000 0.60580(7) 0.35347(5) 0.01586(18) Uani 1 2 d S T P . .
O1 O 0.500000 0.2433(6) 0.4761(5) 0.0125(19) Uani 1 2 d S T P . .
Cu1 Cu 0.74957(9) 0.62188(8) 0.42524(16) 0.0126(5) Uani 1 1 d . . . . .
Si1 Si 0.6109(2) 0.26097(17) 0.5010(2) 0.0088(6) Uani 1 1 d . . . . .
Cl1 Cl 0.7460(4) 0.6440(4) 0.2943(3) 0.0498(14) Uani 1 1 d . . . . .
Ba2 Ba 0.500000 0.14450(6) 0.35466(6) 0.0162(2) Uani 1 2 d S T P . .
O2 O 0.6747(5) 0.2389(5) 0.4343(4) 0.0127(13) Uani 1 1 d . . . . .
Cu2 Cu 0.74944(7) 0.12497(6) 0.57363(14) 0.0057(4) Uani 1 1 d . . . . .
Si2 Si 0.6112(2) 0.48637(17) 0.4973(2) 0.0080(6) Uani 1 1 d . . . . .
Cl2 Cl 0.500000 0.6015(4) 0.1893(3) 0.0347(11) Uani 1 2 d S T P . .
Cl3 Cl 0.500000 0.1260(3) 0.1908(5) 0.065(3) Uani 1 2 d S T P . .
Ba3 Ba 0.72834(6) 0.37871(4) 0.63976(4) 0.01425(16) Uani 1 1 d . . . . .
O3 O 0.6311(4) 0.2025(4) 0.5703(4) 0.0114(13) Uani 1 1 d . . . . .
Si3 Si 0.88886(19) 0.48535(18) 0.4978(2) 0.0076(5) Uani 1 1 d . . . . .
Ba4 Ba 0.77146(6) 0.36842(4) 0.35872(4) 0.01468(16) Uani 1 1 d . . . . .
O4 O 0.6241(5) 0.3746(3) 0.5219(4) 0.0126(16) Uani 1 1 d . . . . .
Si4 Si 0.8891(2) 0.25998(17) 0.5021(2) 0.0084(6) Uani 1 1 d . . . . .
Cl4 Cl 0.500000 0.1370(5) 0.8056(4) 0.0514(19) Uani 1 2 d S T P . .
Ba5 Ba 0.500000 0.10049(7) 0.64359(5) 0.01587(18) Uani 1 2 d S T P . .
O5 O 0.6746(5) 0.5045(5) 0.4296(4) 0.0134(13) Uani 1 1 d . . . . .
Cl5 Cl 0.7493(3) 0.1052(4) 0.7054(3) 0.0484(13) Uani 1 1 d . . . . .
Cl6 Cl 0.500000 0.6294(3) 0.8089(4) 0.059(2) Uani 1 2 d S T P . .
Ba6 Ba 0.500000 0.63834(6) 0.64594(6) 0.0151(2) Uani 1 2 d S T P . .
O6 O 0.500000 0.5029(6) 0.4731(5) 0.0110(18) Uani 1 2 d S T P . .
O7 O 0.6323(5) 0.5495(4) 0.5650(4) 0.0114(13) Uani 1 1 d . . . . .
O9 O 1.000000 0.5035(7) 0.5217(5) 0.015(2) Uani 1 2 d S T P . .
O8 O 0.8678(5) 0.5448(5) 0.4285(4) 0.0161(15) Uani 1 1 d . . . . .
O10 O 0.8264(5) 0.5073(5) 0.5649(4) 0.0126(13) Uani 1 1 d . . . . .
O11 O 0.8764(5) 0.3724(4) 0.4767(4) 0.0153(18) Uani 1 1 d . . . . .
O12 O 1.000000 0.2445(6) 0.5273(5) 0.014(2) Uani 1 2 d S T P . .
O13 O 0.8692(5) 0.1975(4) 0.4346(4) 0.0135(14) Uani 1 1 d . . . . .
O14 O 0.8252(5) 0.2433(5) 0.5694(4) 0.0141(13) Uani 1 1 d . . . . .
 
loop_
 _atom_site_aniso_label
 _atom_site_aniso_U_11
 _atom_site_aniso_U_22
 _atom_site_aniso_U_33
 _atom_site_aniso_U_23
 _atom_site_aniso_U_13
 _atom_site_aniso_U_12
Ba1 0.0190(4) 0.0170(3) 0.0116(4) -0.0019(4) 0.000 0.000
O1 0.004(4) 0.019(4) 0.014(5) -0.008(3) 0.000 0.000
Cu1 0.0160(9) 0.0069(9) 0.0148(14) -0.0005(5) -0.0006(5) -0.0001(4)
Si1 0.0078(14) 0.0061(11) 0.0125(16) 0.0012(10) 0.0008(12) 0.0008(9)
Cl1 0.095(4) 0.043(2) 0.012(2) -0.006(2) -0.0049(15) -0.0027(19)
Ba2 0.0198(5) 0.0169(3) 0.0117(5) 0.0022(5) 0.000 0.000
O2 0.013(3) 0.009(3) 0.016(4) 0.003(2) 0.001(3) 0.004(2)
Cu2 0.0011(6) 0.0068(8) 0.0090(11) 0.0003(4) 0.0000(4) -0.0004(3)
Si2 0.0068(13) 0.0049(11) 0.0123(15) -0.0010(10) 0.0009(12) -0.0001(9)
Cl2 0.027(2) 0.053(3) 0.024(2) -0.005(2) 0.000 0.000
Cl3 0.146(9) 0.024(3) 0.026(4) -0.0015(16) 0.000 0.000
Ba3 0.0188(3) 0.0140(3) 0.0100(4) -0.00012(18) 0.0018(5) -0.00048(19)
O3 0.006(3) 0.014(3) 0.013(3) 0.006(2) 0.001(3) 0.003(2)
Si3 0.0054(13) 0.0062(11) 0.0112(15) -0.0001(10) -0.0001(12) 0.0001(9)
Ba4 0.0193(3) 0.0143(3) 0.0105(4) -0.0006(2) 0.0014(5) -0.00002(19)
O4 0.019(4) 0.004(3) 0.015(4) 0.0011(19) 0.000(3) -0.002(2)
Si4 0.0093(14) 0.0054(11) 0.0106(15) 0.0004(10) 0.0000(12) -0.0012(9)
Cl4 0.018(2) 0.117(6) 0.018(2) -0.012(3) 0.000 0.000
Ba5 0.0185(4) 0.0167(4) 0.0124(4) 0.0018(4) 0.000 0.000
O5 0.014(3) 0.011(3) 0.015(4) 0.000(3) 0.006(3) -0.005(2)
Cl5 0.089(4) 0.044(2) 0.012(2) 0.001(2) 0.0068(15) 0.0028(19)
Cl6 0.138(8) 0.021(2) 0.017(3) 0.0014(14) 0.000 0.000
Ba6 0.0189(4) 0.0147(4) 0.0116(5) -0.0015(4) 0.000 0.000
O6 0.002(4) 0.017(4) 0.014(5) 0.002(3) 0.000 0.000
O7 0.009(3) 0.014(3) 0.011(3) -0.006(2) -0.001(3) -0.002(2)
O9 0.007(4) 0.020(4) 0.018(6) -0.005(4) 0.000 0.000
O8 0.018(4) 0.010(3) 0.020(4) 0.003(3) -0.001(3) 0.006(2)
O10 0.012(3) 0.011(3) 0.015(4) -0.001(2) 0.003(3) 0.002(2)
O11 0.020(4) 0.004(3) 0.022(5) -0.001(2) -0.004(3) 0.003(2)
O12 0.010(5) 0.017(4) 0.016(5) 0.002(3) 0.000 0.000
O13 0.015(4) 0.009(3) 0.016(4) -0.001(2) 0.000(3) -0.004(2)
O14 0.014(3) 0.013(3) 0.015(4) -0.004(3) 0.008(3) -0.002(2)
 
_geom_special_details
;
 All esds (except the esd in the dihedral angle between two l.s. planes)
 are estimated using the full covariance matrix.  The cell esds are taken
 into account individually in the estimation of esds in distances, angles
 and torsion angles; correlations between esds in cell parameters are only
 used when they are defined by crystal symmetry.  An approximate (isotropic)
 treatment of cell esds is used for estimating esds involving l.s. planes.
;
 
loop_
 _geom_bond_atom_site_label_1
 _geom_bond_atom_site_label_2
 _geom_bond_distance
 _geom_bond_site_symmetry_2
 _geom_bond_publ_flag
Ba1 O13 2.729(7) 8_655 ?
Ba1 O13 2.729(7) 5_455 ?
Ba1 O6 2.742(9) . ?
Ba1 O5 3.176(7) . ?
Ba1 O5 3.176(7) 4_655 ?
Ba1 Cl2 3.213(7) . ?
Ba1 Cl6 3.375(5) 2_664 ?
Ba1 Si2 3.614(4) 4_655 ?
Ba1 Si2 3.614(4) . ?
Ba1 Cl1 3.651(5) 4_655 ?
Ba1 Cl1 3.651(5) . ?
Ba1 Cu1 3.7509(18) . ?
O1 Si1 1.636(4) 4_655 ?
O1 Si1 1.636(4) . ?
O1 Ba2 2.744(9) . ?
Cu1 O5 1.934(6) . ?
Cu1 O2 1.942(7) 8_655 ?
Cu1 O8 1.962(7) . ?
Cu1 O13 1.964(7) 8_655 ?
Cu1 Cl1 2.582(7) . ?
Cu1 Cu2 2.9053(11) 8_655 ?
Cu1 Ba4 3.6675(17) 8_655 ?
Cu1 Ba4 3.7582(18) . ?
Cu1 Ba2 3.7598(18) 5 ?
Si1 O3 1.606(8) . ?
Si1 O2 1.607(8) . ?
Si1 O4 1.637(6) . ?
Si1 Ba3 3.565(4) . ?
Si1 Ba2 3.632(4) . ?
Cl1 Ba3 3.052(6) 3_564 ?
Cl1 Ba4 3.365(5) 8_655 ?
Ba2 O8 2.716(7) 8_645 ?
Ba2 O8 2.716(7) 5_445 ?
Ba2 O2 3.170(7) . ?
Ba2 O2 3.170(7) 4_655 ?
Ba2 Cl3 3.218(9) . ?
Ba2 Cl6 3.258(5) 2_664 ?
O2 Ba4 2.688(7) . ?
Cu2 O10 1.949(6) 8_645 ?
Cu2 O14 1.950(7) . ?
Cu2 O7 1.956(6) 8_645 ?
Cu2 O3 1.966(6) . ?
Cu2 Cl5 2.595(6) . ?
Cu2 Ba3 3.6626(13) 8_645 ?
Cu2 Ba5 3.7449(16) . ?
Cu2 Ba3 3.7583(14) . ?
Cu2 Ba6 3.7655(16) 5_545 ?
Si2 O5 1.610(8) . ?
Si2 O7 1.615(8) . ?
Si2 O4 1.632(6) . ?
Si2 O6 1.634(4) . ?
Si2 Ba3 3.557(4) . ?
Cl2 Ba3 3.332(2) 2_664 ?
Cl2 Ba3 3.332(2) 3_564 ?
Cl2 Ba6 3.431(6) 2_664 ?
Cl3 Ba5 3.272(5) 2_654 ?
Cl3 Ba6 3.381(5) 2_664 ?
Ba3 O10 2.681(7) . ?
Ba3 O14 2.690(6) . ?
Ba3 O4 2.726(8) . ?
Ba3 O7 3.087(7) . ?
Ba3 O3 3.105(7) . ?
Ba3 Cl5 3.405(5) 8_655 ?
O3 Ba5 2.716(6) . ?
Si3 O10 1.603(8) . ?
Si3 O8 1.615(8) . ?
Si3 O11 1.628(6) . ?
Si3 O9 1.634(4) . ?
Si3 Ba4 3.565(4) . ?
Si3 Ba5 3.616(4) 5 ?
Ba4 O5 2.702(7) . ?
Ba4 O11 2.733(8) . ?
Ba4 Cl5 3.037(6) 6_654 ?
Ba4 O8 3.103(7) . ?
Ba4 O13 3.109(7) . ?
Ba4 Cl4 3.345(2) 6_654 ?
Ba4 Si4 3.579(4) . ?
Si4 O13 1.603(8) . ?
Si4 O14 1.606(8) . ?
Si4 O12 1.633(4) . ?
Si4 O11 1.644(6) . ?
Si4 Ba6 3.626(4) 5_545 ?
Cl4 Ba5 3.211(7) . ?
Ba5 O9 2.739(10) 5_445 ?
Ba5 O10 3.141(7) 5_445 ?
Ba5 O10 3.141(7) 8_645 ?
Cl6 Ba6 3.192(8) . ?
Ba6 O7 2.723(6) . ?
Ba6 O7 2.723(6) 4_655 ?
Ba6 O12 2.749(10) 5_455 ?
Ba6 O14 3.205(8) 8_655 ?
Ba6 O14 3.205(8) 5_455 ?
 
loop_
 _geom_angle_atom_site_label_1
 _geom_angle_atom_site_label_2
 _geom_angle_atom_site_label_3
 _geom_angle
 _geom_angle_site_symmetry_1
 _geom_angle_site_symmetry_3
 _geom_angle_publ_flag
O13 Ba1 O13 83.6(3) 8_655 5_455 ?
O13 Ba1 O6 75.2(2) 8_655 . ?
O13 Ba1 O6 75.2(2) 5_455 . ?
O13 Ba1 O5 54.75(19) 8_655 . ?
O13 Ba1 O5 116.2(2) 5_455 . ?
O6 Ba1 O5 50.89(13) . . ?
O13 Ba1 O5 116.2(2) 8_655 4_655 ?
O13 Ba1 O5 54.75(19) 5_455 4_655 ?
O6 Ba1 O5 50.89(13) . 4_655 ?
O5 Ba1 O5 99.7(2) . 4_655 ?
O13 Ba1 Cl2 126.21(17) 8_655 . ?
O13 Ba1 Cl2 126.21(16) 5_455 . ?
O6 Ba1 Cl2 147.6(2) . . ?
O5 Ba1 Cl2 117.47(14) . . ?
O5 Ba1 Cl2 117.47(14) 4_655 . ?
O13 Ba1 Cl6 126.89(15) 8_655 2_664 ?
O13 Ba1 Cl6 126.89(15) 5_455 2_664 ?
O6 Ba1 Cl6 73.7(2) . 2_664 ?
O5 Ba1 Cl6 72.21(14) . 2_664 ?
O5 Ba1 Cl6 72.21(14) 4_655 2_664 ?
Cl2 Ba1 Cl6 73.95(17) . 2_664 ?
O13 Ba1 Si2 92.57(16) 8_655 4_655 ?
O13 Ba1 Si2 58.28(14) 5_455 4_655 ?
O6 Ba1 Si2 25.36(5) . 4_655 ?
O5 Ba1 Si2 76.06(14) . 4_655 ?
O5 Ba1 Si2 26.44(14) 4_655 4_655 ?
Cl2 Ba1 Si2 140.41(10) . 4_655 ?
Cl6 Ba1 Si2 76.07(13) 2_664 4_655 ?
O13 Ba1 Si2 58.28(14) 8_655 . ?
O13 Ba1 Si2 92.57(16) 5_455 . ?
O6 Ba1 Si2 25.36(5) . . ?
O5 Ba1 Si2 26.44(14) . . ?
O5 Ba1 Si2 76.06(14) 4_655 . ?
Cl2 Ba1 Si2 140.41(10) . . ?
Cl6 Ba1 Si2 76.07(13) 2_664 . ?
Si2 Ba1 Si2 50.69(10) 4_655 . ?
O13 Ba1 Cl1 137.90(15) 8_655 4_655 ?
O13 Ba1 Cl1 59.50(17) 5_455 4_655 ?
O6 Ba1 Cl1 110.26(10) . 4_655 ?
O5 Ba1 Cl1 158.33(15) . 4_655 ?
O5 Ba1 Cl1 59.77(16) 4_655 4_655 ?
Cl2 Ba1 Cl1 71.67(10) . 4_655 ?
Cl6 Ba1 Cl1 93.32(9) 2_664 4_655 ?
Si2 Ba1 Cl1 84.97(12) 4_655 4_655 ?
Si2 Ba1 Cl1 135.62(11) . 4_655 ?
O13 Ba1 Cl1 59.50(17) 8_655 . ?
O13 Ba1 Cl1 137.90(16) 5_455 . ?
O6 Ba1 Cl1 110.26(10) . . ?
O5 Ba1 Cl1 59.77(16) . . ?
O5 Ba1 Cl1 158.33(15) 4_655 . ?
Cl2 Ba1 Cl1 71.67(10) . . ?
Cl6 Ba1 Cl1 93.32(9) 2_664 . ?
Si2 Ba1 Cl1 135.62(11) 4_655 . ?
Si2 Ba1 Cl1 84.97(12) . . ?
Cl1 Ba1 Cl1 139.2(2) 4_655 . ?
O13 Ba1 Cu1 30.40(14) 8_655 . ?
O13 Ba1 Cu1 111.78(15) 5_455 . ?
O6 Ba1 Cu1 73.19(7) . . ?
O5 Ba1 Cu1 31.03(12) . . ?
O5 Ba1 Cu1 123.89(14) 4_655 . ?
Cl2 Ba1 Cu1 112.06(5) . . ?
Cl6 Ba1 Cu1 98.88(5) 2_664 . ?
Si2 Ba1 Cu1 97.55(7) 4_655 . ?
Si2 Ba1 Cu1 48.64(6) . . ?
Cl1 Ba1 Cu1 167.80(9) 4_655 . ?
Cl1 Ba1 Cu1 40.80(10) . . ?
Si1 O1 Si1 141.1(7) 4_655 . ?
Si1 O1 Ba2 109.4(3) 4_655 . ?
Si1 O1 Ba2 109.4(3) . . ?
O5 Cu1 O2 172.2(4) . 8_655 ?
O5 Cu1 O8 89.6(3) . . ?
O2 Cu1 O8 89.9(3) 8_655 . ?
O5 Cu1 O13 89.5(3) . 8_655 ?
O2 Cu1 O13 90.1(3) 8_655 8_655 ?
O8 Cu1 O13 172.8(4) . 8_655 ?
O5 Cu1 Cl1 97.7(3) . . ?
O2 Cu1 Cl1 90.1(3) 8_655 . ?
O8 Cu1 Cl1 96.4(3) . . ?
O13 Cu1 Cl1 90.8(3) 8_655 . ?
O5 Cu1 Cu2 88.3(3) . 8_655 ?
O2 Cu1 Cu2 83.9(2) 8_655 8_655 ?
O8 Cu1 Cu2 88.4(3) . 8_655 ?
O13 Cu1 Cu2 84.4(2) 8_655 8_655 ?
Cl1 Cu1 Cu2 172.31(13) . 8_655 ?
O5 Cu1 Ba4 139.1(2) . 8_655 ?
O2 Cu1 Ba4 45.4(2) 8_655 8_655 ?
O8 Cu1 Ba4 125.8(2) . 8_655 ?
O13 Cu1 Ba4 58.0(2) 8_655 8_655 ?
Cl1 Cu1 Ba4 62.33(12) . 8_655 ?
Cu2 Cu1 Ba4 109.98(6) 8_655 8_655 ?
O5 Cu1 Ba1 57.8(2) . . ?
O2 Cu1 Ba1 125.9(2) 8_655 . ?
O8 Cu1 Ba1 139.0(2) . . ?
O13 Cu1 Ba1 44.7(2) 8_655 . ?
Cl1 Cu1 Ba1 67.52(13) . . ?
Cu2 Cu1 Ba1 112.32(6) 8_655 . ?
Ba4 Cu1 Ba1 81.29(4) 8_655 . ?
O5 Cu1 Ba4 43.4(2) . . ?
O2 Cu1 Ba4 140.2(2) 8_655 . ?
O8 Cu1 Ba4 55.5(2) . . ?
O13 Cu1 Ba4 126.8(2) 8_655 . ?
Cl1 Cu1 Ba4 76.60(14) . . ?
Cu2 Cu1 Ba4 111.09(5) 8_655 . ?
Ba4 Cu1 Ba4 138.93(10) 8_655 . ?
Ba1 Cu1 Ba4 83.66(4) . . ?
O5 Cu1 Ba2 125.9(2) . 5 ?
O2 Cu1 Ba2 57.4(2) 8_655 5 ?
O8 Cu1 Ba2 44.0(2) . 5 ?
O13 Cu1 Ba2 140.2(2) 8_655 5 ?
Cl1 Cu1 Ba2 69.07(13) . 5 ?
Cu2 Cu1 Ba2 111.22(6) 8_655 5 ?
Ba4 Cu1 Ba2 82.29(4) 8_655 5 ?
Ba1 Cu1 Ba2 136.41(10) . 5 ?
Ba4 Cu1 Ba2 82.85(4) . 5 ?
O3 Si1 O2 119.6(3) . . ?
O3 Si1 O1 109.9(5) . . ?
O2 Si1 O1 104.5(5) . . ?
O3 Si1 O4 104.8(4) . . ?
O2 Si1 O4 108.9(4) . . ?
O1 Si1 O4 108.9(4) . . ?
O3 Si1 Ba3 60.4(3) . . ?
O2 Si1 Ba3 117.0(3) . . ?
O1 Si1 Ba3 136.6(4) . . ?
O4 Si1 Ba3 47.0(3) . . ?
O3 Si1 Ba2 121.1(3) . . ?
O2 Si1 Ba2 60.6(3) . . ?
O1 Si1 Ba2 45.4(3) . . ?
O4 Si1 Ba2 132.2(3) . . ?
Ba3 Si1 Ba2 177.45(12) . . ?
Cu1 Cl1 Ba3 166.8(2) . 3_564 ?
Cu1 Cl1 Ba4 74.86(13) . 8_655 ?
Ba3 Cl1 Ba4 117.45(18) 3_564 8_655 ?
Cu1 Cl1 Ba1 71.68(14) . . ?
Ba3 Cl1 Ba1 102.94(14) 3_564 . ?
Ba4 Cl1 Ba1 86.97(12) 8_655 . ?
O8 Ba2 O8 85.2(3) 8_645 5_445 ?
O8 Ba2 O1 78.0(2) 8_645 . ?
O8 Ba2 O1 78.0(2) 5_445 . ?
O8 Ba2 O2 55.2(2) 8_645 . ?
O8 Ba2 O2 117.8(2) 5_445 . ?
O1 Ba2 O2 50.77(13) . . ?
O8 Ba2 O2 117.8(2) 8_645 4_655 ?
O8 Ba2 O2 55.2(2) 5_445 4_655 ?
O1 Ba2 O2 50.77(13) . 4_655 ?
O2 Ba2 O2 100.1(3) . 4_655 ?
O8 Ba2 Cl3 119.33(17) 8_645 . ?
O8 Ba2 Cl3 119.33(17) 5_445 . ?
O1 Ba2 Cl3 154.6(2) . . ?
O2 Ba2 Cl3 121.56(14) . . ?
O2 Ba2 Cl3 121.56(14) 4_655 . ?
O8 Ba2 Cl6 129.45(16) 8_645 2_664 ?
O8 Ba2 Cl6 129.45(16) 5_445 2_664 ?
O1 Ba2 Cl6 76.0(2) . 2_664 ?
O2 Ba2 Cl6 74.84(14) . 2_664 ?
O2 Ba2 Cl6 74.84(14) 4_655 2_664 ?
Cl3 Ba2 Cl6 78.59(17) . 2_664 ?
O8 Ba2 Si1 95.40(17) 8_645 4_655 ?
O8 Ba2 Si1 61.25(16) 5_445 4_655 ?
O1 Ba2 Si1 25.14(5) . 4_655 ?
O2 Ba2 Si1 75.76(14) . 4_655 ?
O2 Ba2 Si1 26.21(14) 4_655 4_655 ?
Cl3 Ba2 Si1 145.24(8) . 4_655 ?
Cl6 Ba2 Si1 77.86(14) 2_664 4_655 ?
O8 Ba2 Si1 61.25(16) 8_645 . ?
O8 Ba2 Si1 95.40(17) 5_445 . ?
O1 Ba2 Si1 25.14(5) . . ?
O2 Ba2 Si1 26.21(14) . . ?
O2 Ba2 Si1 75.76(14) 4_655 . ?
Cl3 Ba2 Si1 145.24(8) . . ?
Cl6 Ba2 Si1 77.87(14) 2_664 . ?
Si1 Ba2 Si1 50.28(10) 4_655 . ?
O8 Ba2 Cu1 30.13(14) 8_645 8_645 ?
O8 Ba2 Cu1 112.90(16) 5_445 8_645 ?
O1 Ba2 Cu1 73.92(7) . 8_645 ?
O2 Ba2 Cu1 31.09(12) . 8_645 ?
O2 Ba2 Cu1 124.29(14) 4_655 8_645 ?
Cl3 Ba2 Cu1 111.08(5) . 8_645 ?
Cl6 Ba2 Cu1 100.44(5) 2_664 8_645 ?
Si1 Ba2 Cu1 98.09(8) 4_655 8_645 ?
Si1 Ba2 Cu1 49.73(6) . 8_645 ?
O8 Ba2 Cu1 112.90(16) 8_645 5_445 ?
O8 Ba2 Cu1 30.13(14) 5_445 5_445 ?
O1 Ba2 Cu1 73.92(7) . 5_445 ?
O2 Ba2 Cu1 124.29(14) . 5_445 ?
O2 Ba2 Cu1 31.08(12) 4_655 5_445 ?
Cl3 Ba2 Cu1 111.08(5) . 5_445 ?
Cl6 Ba2 Cu1 100.44(5) 2_664 5_445 ?
Si1 Ba2 Cu1 49.73(6) 4_655 5_445 ?
Si1 Ba2 Cu1 98.09(8) . 5_445 ?
Cu1 Ba2 Cu1 135.72(10) 8_645 5_445 ?
Si1 O2 Cu1 122.2(4) . 8_645 ?
Si1 O2 Ba4 126.6(3) . . ?
Cu1 O2 Ba4 103.6(3) 8_645 . ?
Si1 O2 Ba2 93.2(3) . . ?
Cu1 O2 Ba2 91.5(2) 8_645 . ?
Ba4 O2 Ba2 112.8(2) . . ?
O10 Cu2 O14 172.5(4) 8_645 . ?
O10 Cu2 O7 90.0(2) 8_645 8_645 ?
O14 Cu2 O7 89.5(2) . 8_645 ?
O10 Cu2 O3 90.0(2) 8_645 . ?
O14 Cu2 O3 89.5(2) . . ?
O7 Cu2 O3 173.1(4) 8_645 . ?
O10 Cu2 Cl5 89.9(3) 8_645 . ?
O14 Cu2 Cl5 97.6(3) . . ?
O7 Cu2 Cl5 91.7(3) 8_645 . ?
O3 Cu2 Cl5 95.1(3) . . ?
O10 Cu2 Cu1 84.4(2) 8_645 8_645 ?
O14 Cu2 Cu1 88.1(2) . 8_645 ?
O7 Cu2 Cu1 84.3(2) 8_645 8_645 ?
O3 Cu2 Cu1 88.8(2) . 8_645 ?
Cl5 Cu2 Cu1 173.08(12) . 8_645 ?
O10 Cu2 Ba3 45.4(2) 8_645 8_645 ?
O14 Cu2 Ba3 138.8(2) . 8_645 ?
O7 Cu2 Ba3 57.4(2) 8_645 8_645 ?
O3 Cu2 Ba3 126.2(2) . 8_645 ?
Cl5 Cu2 Ba3 63.26(12) . 8_645 ?
Cu1 Cu2 Ba3 109.83(5) 8_645 8_645 ?
O10 Cu2 Ba5 57.0(2) 8_645 . ?
O14 Cu2 Ba5 126.3(2) . . ?
O7 Cu2 Ba5 139.6(2) 8_645 . ?
O3 Cu2 Ba5 44.45(19) . . ?
Cl5 Cu2 Ba5 68.03(12) . . ?
Cu1 Cu2 Ba5 111.64(5) 8_645 . ?
Ba3 Cu2 Ba5 82.21(4) 8_645 . ?
O10 Cu2 Ba3 140.4(2) 8_645 . ?
O14 Cu2 Ba3 43.2(2) . . ?
O7 Cu2 Ba3 126.56(19) 8_645 . ?
O3 Cu2 Ba3 55.6(2) . . ?
Cl5 Cu2 Ba3 75.90(13) . . ?
Cu1 Cu2 Ba3 111.01(5) 8_645 . ?
Ba3 Cu2 Ba3 139.15(9) 8_645 . ?
Ba5 Cu2 Ba3 83.48(4) . . ?
O10 Cu2 Ba6 125.1(2) 8_645 5_545 ?
O14 Cu2 Ba6 58.3(2) . 5_545 ?
O7 Cu2 Ba6 44.03(19) 8_645 5_545 ?
O3 Cu2 Ba6 139.5(2) . 5_545 ?
Cl5 Cu2 Ba6 68.42(12) . 5_545 ?
Cu1 Cu2 Ba6 111.86(5) 8_645 5_545 ?
Ba3 Cu2 Ba6 80.50(4) 8_645 5_545 ?
Ba5 Cu2 Ba6 136.39(9) . 5_545 ?
Ba3 Cu2 Ba6 84.07(4) . 5_545 ?
O5 Si2 O7 119.4(3) . . ?
O5 Si2 O4 109.3(4) . . ?
O7 Si2 O4 104.6(4) . . ?
O5 Si2 O6 104.9(5) . . ?
O7 Si2 O6 109.5(4) . . ?
O4 Si2 O6 108.8(4) . . ?
O5 Si2 Ba3 117.4(3) . . ?
O7 Si2 Ba3 60.1(3) . . ?
O4 Si2 Ba3 47.2(3) . . ?
O6 Si2 Ba3 136.0(4) . . ?
O5 Si2 Ba1 61.4(3) . . ?
O7 Si2 Ba1 118.0(3) . . ?
O4 Si2 Ba1 135.3(3) . . ?
O6 Si2 Ba1 45.9(3) . . ?
Ba3 Si2 Ba1 177.20(9) . . ?
Ba1 Cl2 Ba3 106.85(11) . 2_664 ?
Ba1 Cl2 Ba3 106.85(11) . 3_564 ?
Ba3 Cl2 Ba3 144.8(2) 2_664 3_564 ?
Ba1 Cl2 Ba6 105.39(18) . 2_664 ?
Ba3 Cl2 Ba6 90.42(10) 2_664 2_664 ?
Ba3 Cl2 Ba6 90.42(10) 3_564 2_664 ?
Ba2 Cl3 Ba5 110.96(19) . 2_654 ?
Ba2 Cl3 Ba6 100.50(18) . 2_664 ?
Ba5 Cl3 Ba6 148.5(3) 2_654 2_664 ?
O10 Ba3 O14 85.9(2) . . ?
O10 Ba3 O4 79.7(2) . . ?
O14 Ba3 O4 79.5(2) . . ?
O10 Ba3 Cl1 124.71(19) . 3_565 ?
O14 Ba3 Cl1 113.3(2) . 3_565 ?
O4 Ba3 Cl1 151.65(19) . 3_565 ?
O10 Ba3 O7 56.7(2) . . ?
O14 Ba3 O7 120.6(2) . . ?
O4 Ba3 O7 52.01(16) . . ?
Cl1 Ba3 O7 125.74(16) 3_565 . ?
O10 Ba3 O3 120.4(2) . . ?
O14 Ba3 O3 56.3(2) . . ?
O4 Ba3 O3 51.78(16) . . ?
Cl1 Ba3 O3 112.83(17) 3_565 . ?
O7 Ba3 O3 102.0(2) . . ?
O10 Ba3 Cl2 126.14(17) . 2_665 ?
O14 Ba3 Cl2 133.14(18) . 2_665 ?
O4 Ba3 Cl2 75.02(19) . 2_665 ?
Cl1 Ba3 Cl2 78.26(15) 3_565 2_665 ?
O7 Ba3 Cl2 70.31(16) . 2_665 ?
O3 Ba3 Cl2 77.12(16) . 2_665 ?
O10 Ba3 Cl5 63.07(17) . 8_655 ?
O14 Ba3 Cl5 142.25(17) . 8_655 ?
O4 Ba3 Cl5 112.80(14) . 8_655 ?
Cl1 Ba3 Cl5 73.34(17) 3_565 8_655 ?
O7 Ba3 Cl5 60.79(15) . 8_655 ?
O3 Ba3 Cl5 158.41(14) . 8_655 ?
Cl2 Ba3 Cl5 84.34(13) 2_665 8_655 ?
O10 Ba3 Si2 61.68(16) . . ?
O14 Ba3 Si2 96.89(18) . . ?
O4 Ba3 Si2 26.06(11) . . ?
Cl1 Ba3 Si2 149.02(11) 3_565 . ?
O7 Ba3 Si2 26.95(13) . . ?
O3 Ba3 Si2 77.72(13) . . ?
Cl2 Ba3 Si2 75.98(12) 2_665 . ?
Cl5 Ba3 Si2 87.21(11) 8_655 . ?
O10 Ba3 Si1 96.94(17) . . ?
O14 Ba3 Si1 61.28(17) . . ?
O4 Ba3 Si1 26.06(11) . . ?
Cl1 Ba3 Si1 138.19(13) 3_565 . ?
O7 Ba3 Si1 77.96(13) . . ?
O3 Ba3 Si1 26.74(14) . . ?
Cl2 Ba3 Si1 79.82(13) 2_665 . ?
Cl5 Ba3 Si1 138.70(10) 8_655 . ?
Si2 Ba3 Si1 52.04(8) . . ?
O10 Ba3 Cu2 31.17(14) . 8_655 ?
O14 Ba3 Cu2 115.26(16) . 8_655 ?
O4 Ba3 Cu2 76.42(11) . 8_655 ?
Cl1 Ba3 Cu2 116.07(12) 3_565 8_655 ?
O7 Ba3 Cu2 32.27(12) . 8_655 ?
O3 Ba3 Cu2 127.94(13) . 8_655 ?
Cl2 Ba3 Cu2 96.13(10) 2_665 8_655 ?
Cl5 Ba3 Cu2 42.88(10) 8_655 8_655 ?
Si2 Ba3 Cu2 51.01(6) . 8_655 ?
Si1 Ba3 Cu2 101.29(7) . 8_655 ?
O10 Ba3 Cu2 113.21(15) . . ?
O14 Ba3 Cu2 29.73(15) . . ?
O4 Ba3 Cu2 74.35(11) . . ?
Cl1 Ba3 Cu2 103.82(10) 3_565 . ?
O7 Ba3 Cu2 126.00(13) . . ?
O3 Ba3 Cu2 31.50(11) . . ?
Cl2 Ba3 Cu2 104.57(11) 2_665 . ?
Cl5 Ba3 Cu2 170.06(9) 8_655 . ?
Si2 Ba3 Cu2 99.09(7) . . ?
Si1 Ba3 Cu2 49.09(5) . . ?
Cu2 Ba3 Cu2 138.01(8) 8_655 . ?
Si1 O3 Cu2 116.7(4) . . ?
Si1 O3 Ba5 126.3(3) . . ?
Cu2 O3 Ba5 105.1(3) . . ?
Si1 O3 Ba3 92.8(3) . . ?
Cu2 O3 Ba3 92.9(2) . . ?
Ba5 O3 Ba3 118.1(2) . . ?
O10 Si3 O8 119.6(3) . . ?
O10 Si3 O11 109.4(4) . . ?
O8 Si3 O11 104.9(5) . . ?
O10 Si3 O9 104.4(5) . . ?
O8 Si3 O9 109.5(5) . . ?
O11 Si3 O9 108.7(4) . . ?
O10 Si3 Ba4 117.7(3) . . ?
O8 Si3 Ba4 60.4(3) . . ?
O11 Si3 Ba4 47.2(3) . . ?
O9 Si3 Ba4 136.2(4) . . ?
O10 Si3 Ba5 60.1(3) . 5 ?
O8 Si3 Ba5 121.1(3) . 5 ?
O11 Si3 Ba5 132.0(3) . 5 ?
O9 Si3 Ba5 45.8(3) . 5 ?
Ba4 Si3 Ba5 177.60(12) . 5 ?
O2 Ba4 O5 86.2(2) . . ?
O2 Ba4 O11 79.3(2) . . ?
O5 Ba4 O11 79.5(2) . . ?
O2 Ba4 Cl5 125.26(19) . 6_654 ?
O5 Ba4 Cl5 112.09(19) . 6_654 ?
O11 Ba4 Cl5 152.1(2) . 6_654 ?
O2 Ba4 O8 120.0(2) . . ?
O5 Ba4 O8 55.9(2) . . ?
O11 Ba4 O8 51.83(17) . . ?
Cl5 Ba4 O8 112.38(17) 6_654 . ?
O2 Ba4 O13 56.4(2) . . ?
O5 Ba4 O13 120.3(2) . . ?
O11 Ba4 O13 51.52(16) . . ?
Cl5 Ba4 O13 127.28(16) 6_654 . ?
O8 Ba4 O13 101.6(2) . . ?
O2 Ba4 Cl4 129.21(18) . 6_654 ?
O5 Ba4 Cl4 130.50(19) . 6_654 ?
O11 Ba4 Cl4 75.9(2) . 6_654 ?
Cl5 Ba4 Cl4 77.62(14) 6_654 6_654 ?
O8 Ba4 Cl4 75.19(18) . 6_654 ?
O13 Ba4 Cl4 73.52(17) . 6_654 ?
O2 Ba4 Cl1 63.45(18) . 8_645 ?
O5 Ba4 Cl1 143.28(16) . 8_645 ?
O11 Ba4 Cl1 111.96(14) . 8_645 ?
Cl5 Ba4 Cl1 74.58(16) 6_654 8_645 ?
O8 Ba4 Cl1 157.52(15) . 8_645 ?
O13 Ba4 Cl1 60.44(16) . 8_645 ?
Cl4 Ba4 Cl1 86.07(14) 6_654 8_645 ?
O2 Ba4 Si3 96.43(17) . . ?
O5 Ba4 Si3 61.23(16) . . ?
O11 Ba4 Si3 25.92(11) . . ?
Cl5 Ba4 Si3 138.04(12) 6_654 . ?
O8 Ba4 Si3 26.91(14) . . ?
O13 Ba4 Si3 77.35(13) . . ?
Cl4 Ba4 Si3 79.20(13) 6_654 . ?
Cl1 Ba4 Si3 137.70(11) 8_645 . ?
O2 Ba4 Si4 61.10(16) . . ?
O5 Ba4 Si4 96.79(18) . . ?
O11 Ba4 Si4 26.04(11) . . ?
Cl5 Ba4 Si4 150.32(11) 6_654 . ?
O8 Ba4 Si4 77.78(14) . . ?
O13 Ba4 Si4 26.56(13) . . ?
Cl4 Ba4 Si4 78.47(13) 6_654 . ?
Cl1 Ba4 Si4 86.50(12) 8_645 . ?
Si3 Ba4 Si4 51.86(8) . . ?
O2 Ba4 Cu1 30.97(14) . 8_645 ?
O5 Ba4 Cu1 115.34(15) . 8_645 ?
O11 Ba4 Cu1 76.18(12) . 8_645 ?
Cl5 Ba4 Cu1 117.10(12) 6_654 8_645 ?
O8 Ba4 Cu1 127.71(14) . 8_645 ?
O13 Ba4 Cu1 32.38(12) . 8_645 ?
Cl4 Ba4 Cu1 99.52(12) 6_654 8_645 ?
Cl1 Ba4 Cu1 42.81(11) 8_645 8_645 ?
Si3 Ba4 Cu1 100.88(7) . 8_645 ?
Si4 Ba4 Cu1 50.73(6) . 8_645 ?
O2 Ba4 Cu1 113.11(16) . . ?
O5 Ba4 Cu1 29.45(14) . . ?
O11 Ba4 Cu1 74.43(11) . . ?
Cl5 Ba4 Cu1 102.83(10) 6_654 . ?
O8 Ba4 Cu1 31.41(13) . . ?
O13 Ba4 Cu1 125.57(13) . . ?
Cl4 Ba4 Cu1 101.87(12) 6_654 . ?
Cl1 Ba4 Cu1 171.04(9) 8_645 . ?
Si3 Ba4 Cu1 49.28(6) . . ?
Si4 Ba4 Cu1 99.07(7) . . ?
Cu1 Ba4 Cu1 137.82(9) 8_645 . ?
Si2 O4 Si1 145.8(6) . . ?
Si2 O4 Ba3 106.7(3) . . ?
Si1 O4 Ba3 106.9(3) . . ?
O13 Si4 O14 120.1(3) . . ?
O13 Si4 O12 110.0(5) . . ?
O14 Si4 O12 104.8(5) . . ?
O13 Si4 O11 104.2(4) . . ?
O14 Si4 O11 108.9(4) . . ?
O12 Si4 O11 108.5(4) . . ?
O13 Si4 Ba4 60.1(3) . . ?
O14 Si4 Ba4 116.8(3) . . ?
O12 Si4 Ba4 136.4(4) . . ?
O11 Si4 Ba4 46.9(3) . . ?
O13 Si4 Ba6 117.5(3) . 5_545 ?
O14 Si4 Ba6 62.1(3) . 5_545 ?
O12 Si4 Ba6 45.8(3) . 5_545 ?
O11 Si4 Ba6 136.1(3) . 5_545 ?
Ba4 Si4 Ba6 176.81(9) . 5_545 ?
Ba5 Cl4 Ba4 107.68(11) . 6_655 ?
Ba5 Cl4 Ba4 107.68(11) . 7_455 ?
Ba4 Cl4 Ba4 143.7(2) 6_655 7_455 ?
O3 Ba5 O3 84.3(3) 4_655 . ?
O3 Ba5 O9 78.2(2) 4_655 5_445 ?
O3 Ba5 O9 78.2(2) . 5_445 ?
O3 Ba5 O10 55.88(19) 4_655 5_445 ?
O3 Ba5 O10 118.1(2) . 5_445 ?
O9 Ba5 O10 51.02(13) 5_445 5_445 ?
O3 Ba5 O10 118.1(2) 4_655 8_645 ?
O3 Ba5 O10 55.88(19) . 8_645 ?
O9 Ba5 O10 51.02(13) 5_445 8_645 ?
O10 Ba5 O10 100.4(2) 5_445 8_645 ?
O3 Ba5 Cl4 116.07(18) 4_655 . ?
O3 Ba5 Cl4 116.07(18) . . ?
O9 Ba5 Cl4 159.7(2) 5_445 . ?
O10 Ba5 Cl4 123.31(14) 5_445 . ?
O10 Ba5 Cl4 123.31(14) 8_645 . ?
O3 Ba5 Cl3 130.41(15) 4_655 2_655 ?
O3 Ba5 Cl3 130.41(15) . 2_655 ?
O9 Ba5 Cl3 77.0(3) 5_445 2_655 ?
O10 Ba5 Cl3 75.19(15) 5_445 2_655 ?
O10 Ba5 Cl3 75.19(15) 8_645 2_655 ?
Cl4 Ba5 Cl3 82.7(2) . 2_655 ?
O3 Ba5 Si3 61.71(15) 4_655 5_445 ?
O3 Ba5 Si3 95.73(17) . 5_445 ?
O9 Ba5 Si3 25.30(5) 5_445 5_445 ?
O10 Ba5 Si3 26.26(13) 5_445 5_445 ?
O10 Ba5 Si3 76.12(14) 8_645 5_445 ?
Cl4 Ba5 Si3 148.08(9) . 5_445 ?
Cl3 Ba5 Si3 78.44(15) 2_655 5_445 ?
O3 Ba5 Si3 95.73(17) 4_655 8_645 ?
O3 Ba5 Si3 61.71(15) . 8_645 ?
O9 Ba5 Si3 25.30(5) 5_445 8_645 ?
O10 Ba5 Si3 76.12(14) 5_445 8_645 ?
O10 Ba5 Si3 26.26(13) 8_645 8_645 ?
Cl4 Ba5 Si3 148.08(9) . 8_645 ?
Cl3 Ba5 Si3 78.44(15) 2_655 8_645 ?
Si3 Ba5 Si3 50.60(10) 5_445 8_645 ?
O3 Ba5 Cu2 112.43(15) 4_655 . ?
O3 Ba5 Cu2 30.46(13) . . ?
O9 Ba5 Cu2 74.08(7) 5_445 . ?
O10 Ba5 Cu2 124.73(14) 5_445 . ?
O10 Ba5 Cu2 31.35(12) 8_645 . ?
Cl4 Ba5 Cu2 110.30(5) . . ?
Cl3 Ba5 Cu2 100.96(6) 2_655 . ?
Si3 Ba5 Cu2 98.47(7) 5_445 . ?
Si3 Ba5 Cu2 49.87(6) 8_645 . ?
O3 Ba5 Cu2 30.46(13) 4_655 4_655 ?
O3 Ba5 Cu2 112.43(15) . 4_655 ?
O9 Ba5 Cu2 74.08(7) 5_445 4_655 ?
O10 Ba5 Cu2 31.35(12) 5_445 4_655 ?
O10 Ba5 Cu2 124.73(14) 8_645 4_655 ?
Cl4 Ba5 Cu2 110.30(5) . 4_655 ?
Cl3 Ba5 Cu2 100.96(6) 2_655 4_655 ?
Si3 Ba5 Cu2 49.87(6) 5_445 4_655 ?
Si3 Ba5 Cu2 98.47(7) 8_645 4_655 ?
Cu2 Ba5 Cu2 135.73(9) . 4_655 ?
Si2 O5 Cu1 117.5(4) . . ?
Si2 O5 Ba4 125.9(3) . . ?
Cu1 O5 Ba4 107.2(3) . . ?
Si2 O5 Ba1 92.1(3) . . ?
Cu1 O5 Ba1 91.1(2) . . ?
Ba4 O5 Ba1 116.7(3) . . ?
Cu2 Cl5 Ba4 165.9(2) . 6_655 ?
Cu2 Cl5 Ba3 73.86(14) . 8_645 ?
Ba4 Cl5 Ba3 119.53(17) 6_655 8_645 ?
Ba6 Cl6 Ba2 103.76(17) . 2_665 ?
Ba6 Cl6 Ba1 107.21(17) . 2_665 ?
Ba2 Cl6 Ba1 149.0(3) 2_665 2_665 ?
O7 Ba6 O7 85.0(3) . 4_655 ?
O7 Ba6 O12 75.5(2) . 5_455 ?
O7 Ba6 O12 75.5(2) 4_655 5_455 ?
O7 Ba6 Cl6 124.35(16) . . ?
O7 Ba6 Cl6 124.35(16) 4_655 . ?
O12 Ba6 Cl6 149.9(2) 5_455 . ?
O7 Ba6 O14 54.6(2) . 8_655 ?
O7 Ba6 O14 116.5(2) 4_655 8_655 ?
O12 Ba6 O14 50.36(13) 5_455 8_655 ?
Cl6 Ba6 O14 119.00(14) . 8_655 ?
O7 Ba6 O14 116.5(2) . 5_455 ?
O7 Ba6 O14 54.6(2) 4_655 5_455 ?
O12 Ba6 O14 50.36(13) 5_455 5_455 ?
Cl6 Ba6 O14 119.00(14) . 5_455 ?
O14 Ba6 O14 98.7(3) 8_655 5_455 ?
O7 Ba6 Cl3 125.99(16) . 2_665 ?
O7 Ba6 Cl3 125.99(16) 4_655 2_665 ?
O12 Ba6 Cl3 72.7(2) 5_455 2_665 ?
Cl6 Ba6 Cl3 77.16(18) . 2_665 ?
O14 Ba6 Cl3 71.54(15) 8_655 2_665 ?
O14 Ba6 Cl3 71.54(15) 5_455 2_665 ?
O7 Ba6 Cl2 72.92(16) . 2_665 ?
O7 Ba6 Cl2 72.92(16) 4_655 2_665 ?
O12 Ba6 Cl2 136.7(2) 5_455 2_665 ?
Cl6 Ba6 Cl2 73.45(15) . 2_665 ?
O14 Ba6 Cl2 123.74(13) 8_655 2_665 ?
O14 Ba6 Cl2 123.74(13) 5_455 2_665 ?
Cl3 Ba6 Cl2 150.6(2) 2_665 2_665 ?
O7 Ba6 Si4 92.60(16) . 5_455 ?
O7 Ba6 Si4 58.03(15) 4_655 5_455 ?
O12 Ba6 Si4 25.20(5) 5_455 5_455 ?
Cl6 Ba6 Si4 142.56(8) . 5_455 ?
O14 Ba6 Si4 75.43(14) 8_655 5_455 ?
O14 Ba6 Si4 26.28(14) 5_455 5_455 ?
Cl3 Ba6 Si4 75.69(15) 2_665 5_455 ?
Cl2 Ba6 Si4 129.99(10) 2_665 5_455 ?
O7 Ba6 Si4 58.03(15) . 8_655 ?
O7 Ba6 Si4 92.60(16) 4_655 8_655 ?
O12 Ba6 Si4 25.20(5) 5_455 8_655 ?
Cl6 Ba6 Si4 142.56(9) . 8_655 ?
O14 Ba6 Si4 26.28(14) 8_655 8_655 ?
O14 Ba6 Si4 75.43(14) 5_455 8_655 ?
Cl3 Ba6 Si4 75.69(15) 2_665 8_655 ?
Cl2 Ba6 Si4 129.99(10) 2_665 8_655 ?
Si4 Ba6 Si4 50.33(10) 5_455 8_655 ?
O7 Ba6 Cu2 112.60(15) . 5_455 ?
O7 Ba6 Cu2 29.95(13) 4_655 5_455 ?
O12 Ba6 Cu2 73.07(7) 5_455 5_455 ?
Cl6 Ba6 Cu2 111.95(5) . 5_455 ?
O14 Ba6 Cu2 123.26(14) 8_655 5_455 ?
O14 Ba6 Cu2 31.19(12) 5_455 5_455 ?
Cl3 Ba6 Cu2 98.35(6) 2_665 5_455 ?
Cl2 Ba6 Cu2 92.61(5) 2_665 5_455 ?
Si4 Ba6 Cu2 48.50(6) 5_455 5_455 ?
Si4 Ba6 Cu2 97.15(7) 8_655 5_455 ?
O7 Ba6 Cu2 29.94(14) . 8_655 ?
O7 Ba6 Cu2 112.60(15) 4_655 8_655 ?
O12 Ba6 Cu2 73.07(7) 5_455 8_655 ?
Cl6 Ba6 Cu2 111.95(5) . 8_655 ?
O14 Ba6 Cu2 31.19(12) 8_655 8_655 ?
O14 Ba6 Cu2 123.26(14) 5_455 8_655 ?
Cl3 Ba6 Cu2 98.35(6) 2_665 8_655 ?
Cl2 Ba6 Cu2 92.61(5) 2_665 8_655 ?
Si4 Ba6 Cu2 97.15(7) 5_455 8_655 ?
Si4 Ba6 Cu2 48.50(6) 8_655 8_655 ?
Cu2 Ba6 Cu2 135.44(9) 5_455 8_655 ?
Si2 O6 Si2 142.4(7) . 4_655 ?
Si2 O6 Ba1 108.7(3) . . ?
Si2 O6 Ba1 108.7(3) 4_655 . ?
Si2 O7 Cu2 120.9(4) . 8_655 ?
Si2 O7 Ba6 126.9(3) . . ?
Cu2 O7 Ba6 106.0(3) 8_655 . ?
Si2 O7 Ba3 93.0(3) . . ?
Cu2 O7 Ba3 90.3(2) 8_655 . ?
Ba6 O7 Ba3 111.3(2) . . ?
Si3 O9 Si3 142.1(7) 4_755 . ?
Si3 O9 Ba5 108.9(3) 4_755 5 ?
Si3 O9 Ba5 108.9(3) . 5 ?
Si3 O8 Cu1 117.2(5) . . ?
Si3 O8 Ba2 125.7(4) . 5 ?
Cu1 O8 Ba2 105.8(3) . 5 ?
Si3 O8 Ba4 92.7(3) . . ?
Cu1 O8 Ba4 93.0(3) . . ?
Ba2 O8 Ba4 117.3(3) 5 . ?
Si3 O10 Cu2 121.6(4) . 8_655 ?
Si3 O10 Ba3 126.6(3) . . ?
Cu2 O10 Ba3 103.4(3) 8_655 . ?
Si3 O10 Ba5 93.7(3) . 5 ?
Cu2 O10 Ba5 91.7(2) 8_655 5 ?
Ba3 O10 Ba5 113.3(2) . 5 ?
Si3 O11 Si4 145.4(6) . . ?
Si3 O11 Ba4 106.9(4) . . ?
Si4 O11 Ba4 107.1(3) . . ?
Si4 O12 Si4 141.5(7) . 4_755 ?
Si4 O12 Ba6 109.0(3) . 5_545 ?
Si4 O12 Ba6 109.0(3) 4_755 5_545 ?
Si4 O13 Cu1 120.7(4) . 8_645 ?
Si4 O13 Ba1 128.0(4) . 5_545 ?
Cu1 O13 Ba1 104.9(3) 8_645 5_545 ?
Si4 O13 Ba4 93.3(3) . . ?
Cu1 O13 Ba4 89.7(2) 8_645 . ?
Ba1 O13 Ba4 111.6(2) 5_545 . ?
Si4 O14 Cu2 117.1(4) . . ?
Si4 O14 Ba3 126.7(4) . . ?
Cu2 O14 Ba3 107.1(3) . . ?
Si4 O14 Ba6 91.7(3) . 5_545 ?
Cu2 O14 Ba6 90.5(3) . 5_545 ?
Ba3 O14 Ba6 117.2(3) . 5_545 ?
 
_refine_diff_density_max    4.947
_refine_diff_density_min   -1.607
_refine_diff_density_rms    0.571

_shelx_res_file
;
TITL shelxt_b.res in Cmc2(1)
    shelx.res
    created by SHELXL-2018/1 at 15:02:49 on 19-Jan-2018
REM Old TITL   2018/01/19 12:55:59
REM SHELXT solution in Cmc2(1)
REM R1 0.080,  Rweak 0.001,  Alpha 0.008,  Orientation as input
REM Flack x =  0.376 ( 0.024 ) from Parsons' quotients
REM Formula found by SHELXT:  O25 Si8 Cl7 Cu4 Ba8
CELL  0.71075  13.9064  13.8566  19.5767   90.000   90.000   90.000
ZERR    8.000   0.0003   0.0003   0.0004    0.000    0.000    0.000
LATT -7
SYMM -X, -Y, 1/2+Z
SYMM X, -Y, 1/2+Z
SYMM -X, Y, Z
SFAC O SI CL CU BA
UNIT 96 32 32 16 32
TEMP 20
SIZE 0.166 0.017 0.077
L.S. 10
BOND $H
LIST 4
ACTA
TWIN
FMAP 2
PLAN 40
WGHT    0.039900    7.861400
BASF   0.30624
FVAR       0.02360   0.95357   0.96185
BA1   5    0.500000    0.605797    0.353466    10.50000    0.01895    0.01702 =
         0.01161   -0.00186    0.00000    0.00000
O1    1    0.500000    0.243292    0.476128    10.50000    0.00393    0.01907 =
         0.01436   -0.00815    0.00000    0.00000
CU1   4    0.749570    0.621884    0.425242    11.00000    0.01601    0.00694 =
         0.01478   -0.00046   -0.00056   -0.00011
SI1   2    0.610949    0.260968    0.500987    11.00000    0.00780    0.00606 =
         0.01249    0.00119    0.00081    0.00078
CL1   3    0.746050    0.643965    0.294305    11.00000    0.09470    0.04279 =
         0.01202   -0.00625   -0.00489   -0.00271
BA2   5    0.500000    0.144495    0.354658    10.50000    0.01982    0.01692 =
         0.01173    0.00222    0.00000    0.00000
O2    1    0.674687    0.238916    0.434343    11.00000    0.01299    0.00903 =
         0.01616    0.00304    0.00110    0.00444
CU2   4    0.749444    0.124968    0.573633    11.00000    0.00114    0.00683 =
         0.00905    0.00031   -0.00004   -0.00043
SI2   2    0.611250    0.486371    0.497294    11.00000    0.00679    0.00486 =
         0.01227   -0.00101    0.00086   -0.00006
CL2   3    0.500000    0.601533    0.189347    10.50000    0.02713    0.05275 =
         0.02418   -0.00454    0.00000    0.00000
CL3   3    0.500000    0.126041    0.190801    10.50000    0.14646    0.02390 =
         0.02607   -0.00149    0.00000    0.00000
BA3   5    0.728341    0.378715    0.639756    11.00000    0.01881    0.01395 =
         0.00999   -0.00012    0.00177   -0.00048
O3    1    0.631101    0.202469    0.570348    11.00000    0.00632    0.01441 =
         0.01344    0.00570    0.00088    0.00253
SI3   2    0.888861    0.485351    0.497826    11.00000    0.00541    0.00623 =
         0.01125   -0.00014   -0.00011    0.00007
BA4   5    0.771460    0.368417    0.358723    11.00000    0.01930    0.01425 =
         0.01049   -0.00058    0.00140   -0.00002
PART 0
O4    1    0.624065    0.374583    0.521865    11.00000    0.01907    0.00414 =
         0.01461    0.00105   -0.00017   -0.00223
SI4   2    0.889118    0.259981    0.502082    11.00000    0.00930    0.00544 =
         0.01060    0.00040    0.00003   -0.00124
CL4   3    0.500000    0.136988    0.805582    10.50000    0.01849    0.11736 =
         0.01829   -0.01213    0.00000    0.00000
BA5   5    0.500000    0.100489    0.643594    10.50000    0.01847    0.01672 =
         0.01241    0.00182    0.00000    0.00000
O5    1    0.674551    0.504505    0.429618    11.00000    0.01413    0.01098 =
         0.01520    0.00022    0.00622   -0.00468
CL5   3    0.749285    0.105161    0.705421    11.00000    0.08874    0.04405 =
         0.01233    0.00122    0.00680    0.00275
CL6   3    0.500000    0.629445    0.808869    10.50000    0.13795    0.02098 =
         0.01720    0.00142    0.00000    0.00000
BA6   5    0.500000    0.638338    0.645940    10.50000    0.01891    0.01470 =
         0.01159   -0.00151    0.00000    0.00000
O6    1    0.500000    0.502941    0.473122    10.50000    0.00162    0.01730 =
         0.01422    0.00202    0.00000    0.00000
O7    1    0.632345    0.549518    0.564966    11.00000    0.00931    0.01367 =
         0.01128   -0.00624   -0.00059   -0.00195
O9    1    1.000000    0.503531    0.521667    10.50000    0.00728    0.01959 =
         0.01821   -0.00523    0.00000    0.00000
O8    1    0.867774    0.544769    0.428456    11.00000    0.01806    0.01032 =
         0.01994    0.00333   -0.00149    0.00559
O10   1    0.826443    0.507348    0.564902    11.00000    0.01165    0.01092 =
         0.01532   -0.00089    0.00264    0.00227
O11   1    0.876385    0.372359    0.476747    11.00000    0.01990    0.00400 =
         0.02196   -0.00079   -0.00430    0.00307
O12   1    1.000000    0.244496    0.527344    10.50000    0.00964    0.01715 =
         0.01555    0.00155    0.00000    0.00000
O13   1    0.869171    0.197487    0.434638    11.00000    0.01548    0.00895 =
         0.01594   -0.00147    0.00021   -0.00367
O14   1    0.825157    0.243287    0.569360    11.00000    0.01419    0.01261 =
         0.01546   -0.00431    0.00808   -0.00194
HKLF 4


REM  shelxt_b.res in Cmc2(1)
REM R1 =  0.0376 for    5096 Fo > 4sig(Fo)  and  0.0437 for all    5947 data
REM    256 parameters refined using      1 restraints

END

WGHT      0.0399      7.8886

REM Highest difference peak  4.947,  deepest hole -1.607,  1-sigma level  0.571
Q1    1   0.7303  0.3635  0.3572  11.00000  0.05    4.50
Q2    1   0.7719  0.3646  0.6412  11.00000  0.05    4.33
Q3    1   0.5000  0.3654  0.4222  10.50000  0.05    3.24
Q4    1   0.5000  0.3828  0.5799  10.50000  0.05    3.14
Q5    1   1.0000  0.3639  0.5791  10.50000  0.05    2.97
Q6    1   1.0000  0.3639  0.4167  10.50000  0.05    2.75
Q7    1   0.5302  0.1219  0.1998  11.00000  0.05    2.58
Q8    1   0.4709  0.6317  0.7994  11.00000  0.05    2.51
Q9    1   0.5000  0.6565  0.1959  10.50000  0.05    2.41
Q10   1   0.7461  0.6075  0.2983  11.00000  0.05    2.27
Q11   1   0.7426  0.1332  0.7012  11.00000  0.05    2.22
Q12   1   0.5000  0.0932  0.8031  10.50000  0.05    1.98
Q13   1   0.5000  0.1134  0.2291  10.50000  0.05    1.74
Q14   1   0.5000  0.6336  0.7716  10.50000  0.05    1.60
Q15   1   0.5000  0.6088  0.7712  10.50000  0.05    1.54
Q16   1   0.5000  0.6239  0.2305  10.50000  0.05    1.54
Q17   1   1.0000  0.6209  0.5040  10.50000  0.05    1.07
Q18   1   0.8709  0.2410  0.5706  11.00000  0.05    1.04
Q19   1   1.0000  0.4788  0.5178  10.50000  0.05    1.03
Q20   1   0.5000  0.2254  0.4480  10.50000  0.05    0.99
Q21   1   1.0000  0.2271  0.5525  10.50000  0.05    0.98
Q22   1   0.6187  0.7241  0.2881  11.00000  0.05    0.98
Q23   1   0.5000  0.5556  0.3132  10.50000  0.05    0.97
Q24   1   0.5000  0.4817  0.5072  10.50000  0.05    0.93
Q25   1   0.6355  0.5059  0.5756  11.00000  0.05    0.93
Q26   1   0.5000  0.6233  0.4963  10.50000  0.05    0.92
Q27   1   0.5000 -0.0110  0.2244  10.50000  0.05    0.92
Q28   1   0.8647  0.4985  0.4299  11.00000  0.05    0.89
Q29   1   0.6357  0.2456  0.5689  11.00000  0.05    0.88
Q30   1   0.5000  0.1061  0.7212  10.50000  0.05    0.86
Q31   1   0.9541  0.4996  0.5067  11.00000  0.05    0.85
Q32   1   0.5000  0.5142  0.2794  10.50000  0.05    0.84
Q33   1   0.5000  0.2735  0.4889  10.50000  0.05    0.83
Q34   1   0.9657  0.2600  0.5052  11.00000  0.05    0.82
Q35   1   0.6337  0.2398  0.4269  11.00000  0.05    0.82
Q36   1   0.5456  0.4972  0.4908  11.00000  0.05    0.81
Q37   1   0.8604  0.4856  0.5674  11.00000  0.05    0.81
Q38   1   0.5000  0.4803  0.4845  10.50000  0.05    0.80
Q39   1   0.8713  0.2421  0.4282  11.00000  0.05    0.79
Q40   1   0.5000  0.1912  0.3070  10.50000  0.05    0.79
;
_shelx_res_checksum   48489

_shelx_hkl_file
;
   0   0  -3    0.10    0.29
   0   0   3    0.22    0.46
   0   0  -3    0.74    0.39
   0   0   3   -0.02    0.41
   0   0   3    0.28    0.12
   0   0  -3   -0.08    0.31
   0   0  -3    0.00    0.36
   0   0   3    0.52    0.37
   0   0   4  517.74   57.14
   0   0  -4  536.03   58.44
   0   0  -4  555.36   69.13
   0   0   4  504.70   58.07
   0   0   4  467.94   61.30
   0   0   4  583.59   77.67
   0   0  -4  488.44   63.75
   0   0  -4  520.74   62.50
   0   0   5    0.41    0.50
   0   0   5    0.19    0.38
   0   0   5    0.20    0.32
   0   0  -5    0.21    0.43
   0   0   5    0.12    0.92
   0   0  -5    0.46    0.53
   0   0  -5    0.20    0.23
   0   0  -5    0.48    0.92
   0   0  -6  399.52   39.65
   0   0   6  400.89   44.49
   0   0   6  441.69   42.60
   0   0   6  421.19   48.90
   0   0  -6  409.42   48.67
   0   0  -6  376.76   42.13
   0   0   6  396.95   44.57
   0   0  -6  418.66   52.21
   0   0  -7    0.37    0.19
   0   0   7    0.37    0.29
   0   0  -7    0.19    0.89
   0   0   7    0.53    0.38
   0   0   7    1.04    0.80
   0   0  -7    0.61    0.89
   0   0  -7    0.79    0.43
   0   0   7    0.37    0.94
   0   0   8   38.40    2.91
   0   0  -8   41.73    3.94
   0   0   8   35.90    3.36
   0   0  -8   33.89    1.43
   0   0   8   33.21    2.56
   0   0   8   32.96    1.45
   0   0  -8   40.46    2.95
   0   0  -8   34.64    4.08
   0   0   9    0.05    0.42
   0   0   9   -0.09    0.32
   0   0  -9    0.09    0.75
   0   0   9   -0.06    0.37
   0   0  -9    0.26    0.21
   0   0  -9   -0.08    0.41
   0   0  -9    0.20    0.29
   0   0   9    0.12    0.18
   0   0 -10  256.65   24.83
   0   0 -10  285.42   21.71
   0   0  10  319.43   24.41
   0   0  10  264.91   29.66
   0   0 -10  245.83   27.93
   0   0  10  265.40   27.13
   0   0 -10  242.70   22.00
   0   0  10  229.77   25.55
   0   0  11    0.74    0.42
   0   0  11    0.14    0.19
   0   0 -11    0.14    0.51
   0   0  11   -0.15    0.54
   0   0  11   -0.04    0.37
   0   0 -11    0.40    0.40
   0   0 -11   -0.25    0.42
   0   0 -11   -0.03    0.12
   0   0 -12    6.67    0.39
   0   0  12    6.85    1.75
   0   0 -12    7.34    0.83
   0   0 -12    6.31    1.07
   0   0  12    6.73    0.43
   0   0  12    7.30    0.87
   0   0  12    6.99    1.14
   0   0 -12    7.86    1.84
   0   0  13    0.01    0.10
   0   0 -13    0.13    0.32
   0   0  13   -0.39    0.74
   0   0 -13   -0.57    0.45
   0   0 -13   -0.20    0.77
   0   0  13   -0.66    0.54
   0   0 -13   -0.02    0.05
   0   0  13    0.68    0.74
   0   0  14 2109.90  512.94
   0   0  14 1922.11  474.81
   0   0  14 1923.68  433.64
   0   0  14 1964.48  442.72
   0   0  14 1959.20  474.12
   0   0 -14 1890.75  467.04
   0   0 -14 1944.67  476.96
   0   0  14 1891.91  464.87
   0   0  15    1.15    1.97
   0   0  15    7.38    1.45
   0   0  15    8.44    2.02
   0   0 -15    1.26    1.95
   0   0 -15    7.08    1.28
   0   0  15    0.11    1.38
   0   0  16   25.33    2.13
   0   0 -16   25.77    2.81
   0   0  16   25.54    2.98
   0   0  16   26.14    2.90
   0   0  16   24.57    2.08
   0   0 -16   26.17    5.08
   0   0  17   -0.58    0.59
   0   0  17    0.19    0.56
   0   0 -17    0.81    0.61
   0   0 -17    0.68    0.94
   0   0  17   -0.05    0.62
   0   0  17   -0.50    0.63
   0   0  18  358.21   39.43
   0   0  18  367.54   48.23
   0   0 -18  398.42   53.46
   0   0  18  336.67   36.74
   0   0  18  367.03   48.89
   0   0 -18  351.80   40.98
   0   0  19   -0.18    0.85
   0   0 -19    1.14    1.32
   0   0  19   -0.29    0.75
   0   0  19    0.96    0.72
   0   0 -19    0.80    0.71
   0   0  19    0.32    0.79
   0   0 -20   98.92   10.03
   0   0  20  110.02    8.87
   0   0 -20  104.54   14.25
   0   0  20  110.86    9.03
   0   0  20  105.15   13.71
   0   0  20  107.01   14.36
   0   0  21    0.19    0.88
   0   0 -21    0.46    0.74
   0   0  21    0.69    1.23
   0   0 -21    0.55    1.32
   0   0  21   -0.06    0.86
   0   0  21   -0.06    1.29
   0   0 -22   30.61    3.83
   0   0  22   31.81    3.79
   0   0  22   31.27    2.66
   0   0  22   30.11    3.83
   0   0  22   30.58    4.29
   0   0 -22   33.11    6.52
   0   0  23   -0.88    1.31
   0   0 -23    0.41    0.78
   0   0  23   -0.55    1.41
   0   0  23    1.10    0.81
   0   0 -23    0.46    0.80
   0   0  23   -0.46    0.89
   0   0 -24  110.49   11.59
   0   0  24  105.92   11.97
   0   0 -24  106.89   17.54
   0   0  24  111.78   12.32
   0   0  24  111.91   11.64
   0   0  24  104.92   11.96
   0   0  25   -0.81    0.84
   0   0  25   -0.09    1.34
   0   0 -25    0.26    1.43
   0   0 -25   -0.63    0.91
   0   0  25    0.00    0.82
   0   0  25    0.88    0.86
   0   0 -26    6.89    1.83
   0   0  26    5.58    2.93
   0   0 -26    4.20    3.47
   0   0  26    3.23    1.75
   0   0  26    3.48    3.10
   0   0  26    4.16    1.03
   0   0 -27    1.00    1.04
   0   0  27   -1.07    0.89
   0   0  27   -0.41    0.93
   0   0  27   -0.55    0.90
   0   0  27    0.43    0.97
   0   0 -27    0.30    1.69
   0   2  -1   63.36    3.29
   0  -2   1   60.75    4.03
   0  -2  -1   68.71    3.03
   0  -2   1   58.99    4.29
   0  -2  -1   56.77    3.10
   0  -2   1   61.05    3.65
   0   2   1   61.09    3.21
   0  -2  -1   59.04    2.98
   0   2   1   63.52    5.66
   0  -2   1   63.80    3.21
   0   2  -1   57.75    4.27
   0   2   1   59.30    3.05
   0   2  -1   62.02    2.93
   0   2   1   57.35    3.09
   0  -2  -1   55.78    5.28
   0   2  -1   58.68    4.63
   0   2   2    5.83    0.98
   0   2  -2    6.64    0.65
   0  -2  -2    6.07    0.48
   0   2  -2    7.55    1.14
   0  -2  -2    6.21    0.62
   0  -2   2    6.64    0.62
   0   2   2    6.42    0.63
   0   2  -2    7.23    1.09
   0   2   2    6.28    0.79
   0  -2   2    6.22    0.61
   0   2  -2    7.04    0.60
   0  -2  -2    7.43    0.89
   0  -2   2    5.63    1.01
   0  -2   2    7.11    1.06
   0   2   2    5.82    0.75
   0  -2  -2    5.40    0.98
   0  -2  -3    0.13    0.36
   0  -2  -3    0.13    0.30
   0  -2   3   -0.04    0.29
   0  -2   3    0.15    0.33
   0   2   3    0.20    0.53
   0   2   3    1.31    0.68
   0  -2  -3    0.26    0.31
   0  -2   3    0.52    0.62
   0   2  -3    0.23    0.33
   0   2  -3    0.39    0.62
   0   2  -3    0.64    0.56
   0   2  -3    0.33    0.41
   0  -2   3    0.61    0.45
   0   2   3    0.18    0.34
   0  -2  -3    0.13    0.46
   0   2   3    0.16    0.27
   0  -2   4   11.57    2.11
   0  -2  -4   11.08    1.70
   0  -2   4   10.26    1.25
   0   2  -4   11.05    1.80
   0  -2  -4   11.89    2.13
   0  -2  -4    9.62    1.83
   0   2   4   10.92    1.08
   0  -2   4   12.03    1.81
   0  -2   4    8.15    1.09
   0   2   4   10.07    1.60
   0   2   4    7.39    1.12
   0  -2  -4   10.71    1.01
   0   2  -4   10.76    1.21
   0   2  -4   11.65    0.70
   0  -2  -4   11.59    1.23
   0   2  -4   10.64    1.22
   0   2   5   72.02    4.45
   0  -2   5   73.22    4.64
   0   2   5   74.72    4.82
   0  -2  -5   82.19    5.65
   0   2   5   74.60    5.09
   0   2  -5   69.00    4.83
   0  -2   5   70.39    7.04
   0   2  -5   98.11    5.12
   0   2  -5   77.18    4.84
   0  -2  -5   72.16    6.42
   0   2  -5   81.53    8.25
   0  -2  -5   73.24    4.82
   0  -2   5   63.51    4.23
   0  -2   5   75.94    7.38
   0  -2  -5   81.60    6.95
   0   2   6    0.09    0.36
   0   2   6    0.05    0.37
   0  -2  -6    0.16    0.68
   0   2  -6   -0.01    0.28
   0   2   6    0.14    0.29
   0  -2  -6    0.10    0.54
   0   2  -6    0.22    0.37
   0  -2   6    0.12    0.32
   0  -2   6    0.00    0.36
   0  -2   6   -0.00    0.38
   0   2   6   -0.00    0.25
   0  -2  -6   -0.13    0.50
   0  -2   6   -0.30    0.57
   0  -2  -6    0.36    0.54
   0   2  -6   -0.02    0.43
   0   2  -6    0.17    0.18
   0  -2  -7  308.95   29.37
   0   2   7  287.05   29.48
   0   2   7  329.42   30.00
   0  -2  -7  264.18   23.45
   0  -2   7  298.58   26.26
   0   2  -7  289.60   26.62
   0   2  -7  285.00   26.86
   0  -2  -7  303.78   27.59
   0  -2   7  282.82   25.81
   0  -2  -7  310.27   28.72
   0  -2   7  215.51   24.31
   0   2   7  245.44   23.28
   0  -2   7  220.57   18.70
   0   2   7  277.78   24.02
   0   2   8    0.15    0.42
   0  -2  -8    0.00    0.62
   0  -2  -8    0.29    0.45
   0  -2   8    0.29    0.12
   0  -2  -8    0.31    0.43
   0   2  -8    0.36    0.56
   0  -2   8    0.46    0.38
   0  -2   8    0.14    0.32
   0  -2   8    0.46    0.74
   0   2   8    0.29    0.44
   0   2   8    0.10    0.38
   0   2   8    0.44    0.51
   0  -2   8    0.13    0.14
   0   2  -8   -0.17    0.71
   0  -2   8    0.01    0.32
   0  -2  -8   -0.11    0.60
   0   2  -9   73.59    8.85
   0  -2   9   60.38    3.87
   0  -2  -9   55.90    5.82
   0  -2   9   43.82    3.74
   0  -2  -9   67.65    5.02
   0   2   9   57.74    3.59
   0   2   9   67.30    4.41
   0  -2  -9   72.72    4.56
   0   2   9   56.86    5.79
   0  -2   9   75.61    4.77
   0  -2   9   59.88    2.36
   0  -2  -9   70.82    5.23
   0  -2   9   64.52    6.85
   0  -2   9   55.90    2.27
   0   2  -9   55.66    5.96
   0   2   9   67.44    5.24
   0  -2 -10    0.71    0.67
   0  -2  10    0.98    0.61
   0  -2 -10    0.49    0.42
   0   2  10    0.94    0.84
   0   2 -10    0.85    0.49
   0  -2 -10    0.72    0.50
   0  -2  10    0.66    0.69
   0  -2  10    0.84    0.10
   0   2 -10    0.80    0.78
   0  -2  10    0.35    0.48
   0   2  10    0.92    0.50
   0  -2  10    0.67    0.48
   0   2  10    0.28    0.35
   0  -2 -10    0.74    0.47
   0   2  10    0.72    0.75
   0  -2  11    2.21    0.91
   0  -2 -11    2.86    0.62
   0  -2 -11    3.82    0.69
   0  -2 -11    1.26    0.66
   0  -2  11    3.73    0.67
   0  -2  11    2.85    0.99
   0   2  11    3.43    1.70
   0  -2 -11    3.06    1.78
   0   2  11    1.83    0.82
   0   2 -11    2.81    0.95
   0  -2  11    1.90    0.66
   0   2  11    1.86    1.12
   0   2  11    2.58    0.50
   0   2 -11    1.77    0.69
   0   2  12    2.13    1.27
   0  -2 -12    3.53    0.81
   0  -2  12    4.88    0.87
   0   2  12    5.43    1.96
   0   2  12    3.13    0.54
   0  -2  12    4.22    1.77
   0  -2 -12    3.35    2.04
   0   2  12    2.03    0.96
   0  -2 -12    3.61    0.65
   0   2 -12    3.94    1.90
   0  -2  12    3.81    0.75
   0  -2  12    2.76    0.99
   0  -2 -12    2.89    0.77
   0   2 -12    1.70    0.78
   0  -2  13  112.54   12.40
   0  -2 -13  129.49    8.79
   0   2  13   98.75   11.82
   0   2  13  100.36    9.82
   0  -2  13  139.32   12.28
   0   2 -13  137.24   11.85
   0  -2  13   98.63    9.90
   0  -2 -13  113.21   12.40
   0   2  13  130.33    8.71
   0  -2 -13  124.48   12.44
   0   2  13  139.60   11.36
   0  -2  13  127.30   10.09
   0   2 -13   99.37    9.00
   0  -2 -13  135.63   12.15
   0  -2 -14    5.63    2.52
   0  -2 -14    7.60    1.93
   0   2  14    5.76    0.69
   0   2  14    6.55    0.85
   0  -2  14    6.50    1.53
   0  -2  14    6.05    2.05
   0   2  14    9.34    2.20
   0   2 -14    4.71    2.02
   0   2 -14    6.39    2.62
   0  -2 -14    8.32    2.08
   0  -2  14    6.27    1.40
   0  -2  14    7.92    1.79
   0   2  14    6.19    2.11
   0  -2 -14    5.98    0.67
   0   2  15    1.52    0.92
   0  -2  15    1.80    0.91
   0   2 -15    1.42    1.57
   0  -2  15    2.08    1.84
   0  -2  15    2.28    1.28
   0  -2 -15    2.00    1.48
   0   2  15    2.80    0.60
   0  -2 -15    2.56    0.46
   0  -2  15    1.82    0.65
   0   2  15    3.00    0.51
   0   2 -15    2.16    1.15
   0  -2 -15    2.57    0.82
   0   2  15    3.01    0.96
   0  -2 -15    1.65    1.11
   0  -2 -16    0.22    0.50
   0  -2 -16   -0.44    1.06
   0  -2  16    0.21    0.54
   0  -2 -16   -0.12    0.46
   0  -2 -16   -0.06    0.23
   0  -2  16    0.09    0.37
   0   2  16   -0.12    0.98
   0   2  16   -0.14    0.53
   0   2 -16    0.30    1.04
   0   2  16    0.05    0.24
   0  -2  16   -0.25    0.56
   0   2  16    0.19    0.34
   0   2 -16   -0.15    0.99
   0  -2  16    0.14    0.43
   0  -2 -17   15.69    0.94
   0  -2 -17   12.41    2.54
   0   2  17   16.84    1.08
   0  -2 -17   12.84    1.90
   0   2 -17   15.14    2.36
   0  -2  17   16.64    2.85
   0  -2 -17   16.74    2.32
   0   2 -17   13.93    2.32
   0   2  17   18.50    2.20
   0   2  17   14.51    2.32
   0  -2  17   17.31    3.79
   0  -2  17   15.79    2.17
   0  -2  17   13.68    1.52
   0   2  17   16.06    2.16
   0  -2  18    0.90    1.16
   0  -2  18    2.18    1.64
   0   2  18    3.05    1.58
   0  -2 -18    2.24    0.31
   0  -2 -18    2.05    1.51
   0   2  18    2.65    0.33
   0  -2  18    2.85    1.32
   0  -2  18    2.02    1.00
   0  -2 -18    3.57    0.71
   0   2 -18    1.80    1.07
   0   2 -18    1.82    1.76
   0  -2 -18    1.98    1.02
   0   2  18    2.87    1.09
   0   2  18    1.89    1.72
   0  -2  19   21.60    2.58
   0   2  19   19.02    0.95
   0  -2 -19   19.86    1.98
   0  -2 -19   19.65    3.89
   0   2  19   19.80    4.20
   0   2 -19   19.97    2.78
   0   2  19   17.34    1.71
   0  -2  19   22.04    4.37
   0  -2  19   18.13    1.89
   0  -2  19   20.30    2.05
   0  -2 -19   19.43    0.98
   0  -2 -19   20.47    2.61
   0   2 -19   21.95    2.89
   0   2  19   19.94    2.50
   0   2  20    0.95    0.81
   0  -2  20    1.29    0.93
   0   2  20    1.68    0.50
   0  -2  20    0.24    0.52
   0  -2 -20    0.64    0.09
   0  -2 -20    0.92    0.75
   0   2 -20    1.06    1.50
   0   2  20    2.00    1.31
   0  -2  20    1.25    0.81
   0  -2 -20    0.42    0.57
   0   2  20    0.52    0.14
   0  -2  20    0.87    0.82
   0  -2 -20    1.18    0.89
   0   2 -20    0.36    1.43
   0  -2 -21   55.37    6.18
   0  -2  21   54.67    9.00
   0   2 -21   50.27    5.78
   0   2 -21   54.81    5.83
   0  -2  21   55.69    8.98
   0  -2  21   52.35    6.06
   0  -2 -21   54.79    5.48
   0  -2  21   53.52    4.36
   0   2  21   60.35    5.71
   0   2  21   57.83    6.85
   0   2  21   51.07    5.86
   0   2  21   54.77    5.81
   0  -2  22   -0.05    0.52
   0   2  22    0.46    0.51
   0   2 -22    1.33    1.41
   0  -2 -22    0.31    0.92
   0   2  22    0.20    0.51
   0  -2 -22   -0.74    1.25
   0   2  22    0.29    1.37
   0  -2  22    0.62    0.89
   0  -2  22    0.29    1.36
   0   2  22    0.50    1.21
   0   2 -22    1.24    0.84
   0  -2  22   -0.08    0.87
   0   2 -23   30.03    6.75
   0  -2 -23   27.77    3.92
   0   2  23   32.53    3.81
   0   2 -23   33.82    4.30
   0  -2  23   35.54    7.33
   0   2  23   29.98    6.53
   0  -2 -23   31.41    4.56
   0   2  23   28.34    2.81
   0  -2  23   32.41    4.46
   0  -2  23   30.42    2.95
   0   2  23   29.82    4.28
   0  -2  23   32.94    4.18
   0  -2 -24    0.06    0.65
   0   2  24   -0.02    0.46
   0  -2  24   -0.25    1.24
   0  -2  24   -0.01    0.78
   0   2  24    0.34    1.13
   0  -2  24   -0.31    0.73
   0   2  24    0.59    0.68
   0   2 -24   -0.26    1.31
   0  -2 -24    0.36    1.32
   0   2 -24    0.69    1.19
   0   2  24   -0.71    0.73
   0  -2  24   -0.03    0.43
   0  -2  25   28.17    4.54
   0  -2  25   26.97    7.04
   0  -2  25   25.43    6.60
   0  -2 -25   30.98    4.35
   0  -2  25   26.61    2.74
   0   2  25   24.40    2.56
   0   2  25   25.84    3.90
   0   2  25   27.01    3.66
   0   2 -25   24.28    3.95
   0   2 -25   29.82    4.39
   0   2  25   28.13    4.48
   0  -2 -25   27.09    6.18
   0  -2 -26    0.00    1.03
   0  -2  26    1.75    1.15
   0   2  26    0.71    1.68
   0  -2  26    0.42    1.23
   0  -2 -26    0.51    1.09
   0  -2 -26    1.67    2.03
   0   2  26    0.49    1.06
   0   2 -26    1.04    2.06
   0  -2  26    0.63    1.09
   0  -2  26    0.66    1.07
   0   2 -26    1.37    1.16
   0   2  26    1.04    1.18
   0  -2  27   19.15    5.69
   0   2 -27   22.65    3.70
   0  -2 -27   19.80    3.57
   0   2  27   18.14    2.18
   0  -2  27   18.75    3.36
   0   2 -27   19.87    6.36
   0  -2 -27   19.24    3.33
   0   2  27   17.64    2.25
   0  -2  27   18.71    2.21
   0  -2  27   17.37    6.07
   0   2  27   20.10    3.19
   0  -2 -27   16.77    3.71
   0  -4   0 2017.71  481.15
   0   4   0 2087.74  489.57
   0  -4   0 1944.00  458.06
   0   4   0 1942.84  464.43
   0   4   0 2001.23  464.56
   0   4   0 1944.35  455.85
   0  -4   0 1872.42  452.51
   0   4  -1    0.71    0.40
   0   4   1    0.84    0.59
   0  -4   1    0.19    1.09
   0   4  -1    0.88    0.41
   0   4  -1    0.63    0.33
   0  -4  -1    0.57    0.56
   0  -4  -1    0.73    0.39
   0  -4  -1    0.45    0.28
   0  -4   1    0.90    0.73
   0   4   1    0.72    0.38
   0   4   1    0.68    0.28
   0  -4  -1    0.69    0.73
   0   4  -1    0.61    0.55
   0   4  -1    0.73    0.53
   0  -4   1    0.32    0.42
   0   4   1    0.59    0.72
   0   4  -2  595.82   75.15
   0   4   2  508.81   65.43
   0   4  -2  561.81   68.56
   0   4   2  578.44   74.34
   0   4  -2  616.43   74.80
   0  -4   2  595.12   72.18
   0  -4  -2  568.28   69.45
   0  -4   2  585.73   76.56
   0  -4  -2  486.61   69.41
   0   4   2  595.35   70.05
   0   4   2  593.05   71.85
   0  -4  -2  558.05   67.94
   0   4  -2  647.97   79.86
   0  -4   2  511.46   65.35
   0  -4  -2  588.34   75.23
   0   4  -2  597.22   75.64
   0  -4   3    6.43    0.75
   0   4  -3    5.21    0.78
   0   4   3    4.69    1.99
   0   4  -3    5.45    0.73
   0  -4   3    5.31    0.66
   0  -4  -3    5.47    0.73
   0   4   3    5.91    0.95
   0   4  -3    4.54    0.69
   0  -4  -3    5.08    1.25
   0  -4   3    5.83    0.76
   0   4  -3    6.29    1.30
   0  -4  -3    5.17    1.12
   0  -4   3    4.44    1.48
   0   4   3    5.36    0.70
   0  -4  -3    4.67    0.81
   0   4   3    5.23    1.22
   0  -4  -4 1649.98  360.46
   0  -4  -4 1706.75  373.51
   0   4  -4 1612.77  354.75
   0  -4   4 1279.71  289.48
   0   4  -4 1721.46  371.29
   0   4   4 1396.34  309.64
   0  -4  -4 1752.87  375.97
   0  -4  -4 1654.82  349.22
   0   4   4 1748.73  375.71
   0  -4   4 1780.35  390.23
   0   4   4 1757.11  372.83
   0  -4   4 1815.45  389.13
   0   4   4 1748.04  374.27
   0   4  -4 1909.30  409.08
   0   4  -4 1874.94  400.54
   0  -4   4 1736.20  372.39
   0   4   5    4.05    0.58
   0  -4   5    2.48    1.07
   0   4   5    3.86    0.60
   0  -4   5    4.50    0.72
   0  -4  -5    4.33    0.66
   0   4  -5    5.32    0.68
   0  -4  -5    4.88    1.14
   0   4   5    2.81    0.81
   0   4  -5    3.89    1.21
   0   4   5    4.27    1.22
   0  -4   5    4.04    1.12
   0  -4  -5    4.72    0.82
   0  -4   5    4.31    1.14
   0   4  -5    4.07    0.91
   0   4  -5    4.21    0.72
   0  -4  -5    4.47    0.84
   0  -4  -6  140.37   10.43
   0   4  -6  144.70    9.99
   0  -4  -6  150.24   13.00
   0  -4   6  137.28   11.48
   0   4  -6  149.83   10.31
   0   4   6  145.37   11.36
   0  -4   6  125.84   11.03
   0   4  -6  125.41    9.10
   0   4   6   96.85    8.36
   0  -4  -6  149.39   12.23
   0  -4  -6  126.41    9.77
   0   4  -6  135.41   12.01
   0  -4   6  104.92    9.48
   0   4   6  134.58   11.04
   0  -4   6  140.80   10.05
   0   4  -7    2.04    0.48
   0  -4  -7    1.99    0.89
   0   4  -7    1.57    0.99
   0   4  -7    1.46    0.48
   0  -4   7    0.46    0.58
   0   4  -7    1.86    0.53
   0  -4   7    2.38    0.92
   0  -4  -7    1.99    0.54
   0  -4  -7    2.09    0.79
   0  -4  -7    1.78    0.99
   0  -4   7    1.62    0.46
   0  -4   7    1.77    0.52
   0  -4  -7    1.45    0.37
   0   4   7    1.14    0.80
   0   4   7    1.30    0.56
   0   4   7    2.14    0.75
   0  -4  -8   15.76    1.35
   0  -4   8   16.97    2.11
   0   4  -8   18.51    2.19
   0   4   8   14.33    2.39
   0   4   8   16.88    1.30
   0  -4   8   15.92    1.47
   0   4   8   15.58    1.86
   0   4  -8   18.14    1.70
   0   4  -8   16.90    1.15
   0   4  -8   14.49    1.44
   0  -4  -8   16.35    2.19
   0  -4   8   15.80    1.48
   0  -4  -8   17.77    1.56
   0  -4  -8   13.62    1.76
   0  -4  -8   16.80    1.28
   0  -4   8   14.55    1.33
   0  -4  -9    0.57    0.41
   0  -4  -9    0.65    0.33
   0  -4  -9    0.30    0.67
   0  -4   9    0.80    0.68
   0   4  -9    0.64    0.53
   0   4  -9    1.25    0.82
   0   4   9    0.34    0.33
   0   4   9    0.85    0.73
   0  -4   9    0.91    0.87
   0  -4  -9    0.63    0.52
   0  -4  -9    0.55    0.40
   0  -4   9    0.44    0.32
   0   4  -9    1.15    0.41
   0   4  -9    0.87    0.40
   0  -4   9    0.49    0.46
   0   4   9    0.50    0.63
   0   4  10  608.61   80.25
   0   4  10  550.95   70.62
   0   4 -10  579.47   69.90
   0  -4 -10  553.98   69.17
   0  -4  10  549.86   62.96
   0   4 -10  509.22   63.98
   0  -4 -10  551.21   66.96
   0  -4 -10  515.53   63.94
   0   4 -10  585.69   65.51
   0  -4  10  508.14   62.72
   0   4 -10  535.73   75.22
   0   4  10  532.74   64.29
   0  -4 -10  493.69   60.04
   0  -4  10  425.15   60.83
   0  -4  10  529.76   71.92
   0  -4 -10  569.45   70.17
   0  -4  11    4.11    0.85
   0  -4 -11    5.22    0.72
   0  -4  11    3.72    1.47
   0   4 -11    7.38    1.57
   0  -4 -11    5.45    0.88
   0   4 -11    4.03    1.78
   0  -4  11    3.73    0.41
   0  -4  11    3.67    1.18
   0   4  11    4.24    0.97
   0  -4 -11    3.05    0.77
   0   4  11    4.10    0.65
   0   4  11    3.78    0.87
   0  -4 -11    3.15    0.67
   0  -4 -11    4.19    1.13
   0   4  12  101.49   11.13
   0  -4  12   69.35    6.20
   0  -4 -12   84.26    8.23
   0  -4  12   97.51    8.78
   0  -4 -12  106.91    9.24
   0  -4  12   87.10    4.43
   0   4  12   88.34    5.67
   0  -4  12   85.43    4.40
   0  -4 -12  101.03    8.88
   0   4 -12   87.55    7.03
   0  -4  12   88.57    8.16
   0   4 -12  100.97    9.51
   0  -4  12   91.95    9.88
   0  -4 -12   89.89    9.03
   0   4  12   82.85    7.58
   0  -4 -12   92.21    7.38
   0   4  13    1.00    0.62
   0   4 -13    0.99    0.69
   0   4 -13    0.77    1.13
   0  -4  13    1.18    0.76
   0  -4 -13    0.74    0.62
   0  -4  13    1.29    0.52
   0  -4 -13    1.59    0.89
   0   4  13    0.07    0.84
   0   4  13    1.24    1.60
   0  -4  13    1.08    0.16
   0  -4  13    1.45    1.16
   0  -4 -13    0.73    1.01
   0  -4 -13    0.61    0.98
   0  -4  13   -0.08    0.65
   0  -4 -13    1.23    0.79
   0  -4  13    0.98    0.13
   0  -4  14  419.22   48.22
   0  -4 -14  316.87   35.34
   0   4  14  402.28   41.62
   0   4  14  470.73   61.11
   0   4 -14  381.95   54.37
   0   4 -14  319.81   36.76
   0  -4  14  467.51   55.00
   0  -4 -14  375.11   42.12
   0   4  14  317.86   34.25
   0  -4 -14  441.25   51.02
   0  -4  14  328.31   35.78
   0  -4 -14  341.66   38.40
   0  -4 -14  432.16   50.37
   0  -4  14  258.89   31.57
   0  -4  15    0.04    0.59
   0  -4  15   -0.17    0.86
   0   4  15    0.75    0.77
   0  -4 -15    0.43    0.87
   0  -4  15    0.80    1.00
   0  -4 -15   -0.12    1.43
   0   4 -15    0.69    0.61
   0  -4 -15    0.22    0.52
   0   4  15    0.06    0.30
   0  -4 -15    0.06    0.56
   0  -4  15    0.24    0.44
   0   4  15    0.32    0.40
   0  -4 -15   -0.17    0.37
   0   4 -15    0.43    0.85
   0   4  16   51.70    3.50
   0  -4 -16   40.96    5.39
   0  -4 -16   32.59    3.54
   0   4 -16   33.82    5.90
   0  -4  16   37.25    3.75
   0  -4  16   50.74    8.53
   0  -4  16   31.30    2.81
   0  -4 -16   48.72    3.81
   0  -4  16   46.22    5.80
   0   4  16   46.03    3.90
   0   4  16   30.95    2.67
   0  -4 -16   49.53    5.68
   0  -4 -16   33.12    3.36
   0   4 -16   45.22    4.83
   0  -4 -17    1.37    0.85
   0   4  17    1.25    1.52
   0   4  17    1.15    0.59
   0  -4  17    1.44    0.63
   0   4 -17    1.58    0.91
   0  -4  17    1.16    1.57
   0   4 -17    1.36    1.99
   0  -4 -17    1.52    1.09
   0  -4  17    1.26    1.54
   0  -4 -17    2.65    0.67
   0  -4  17    1.59    1.19
   0  -4 -17    2.82    0.90
   0  -4 -17    1.63    0.73
   0   4  17    1.82    0.60
   0  -4  18  552.94   76.35
   0  -4 -18  608.29   94.03
   0   4 -18  614.52   84.57
   0  -4 -18  570.04   75.38
   0  -4 -18  462.42   63.67
   0   4  18  669.83   81.55
   0  -4  18  509.74   76.84
   0   4  18  619.07   81.30
   0  -4  18  458.95   60.55
   0  -4 -18  446.57   60.39
   0   4 -18  450.85   62.64
   0  -4 -18  568.30   71.57
   0  -4  18  554.56   73.89
   0   4  18  440.77   57.94
   0  -4 -19    0.35    1.03
   0  -4  19    1.56    0.68
   0   4 -19    0.93    0.90
   0  -4 -19    1.04    0.45
   0   4  19    0.69    0.44
   0  -4 -19   -0.08    0.84
   0  -4 -19    0.79    1.18
   0   4  19    1.39    0.95
   0  -4  19    1.39    0.58
   0  -4  19    0.64    1.43
   0  -4  19   -0.67    1.73
   0   4 -19   -0.45    1.87
   0   4  19    0.03    1.36
   0  -4 -19    0.51    0.73
   0   4 -20   23.66    3.40
   0  -4  20   25.32    3.70
   0  -4 -20   25.09    4.30
   0  -4  20   28.76    3.68
   0  -4  20   30.91    4.79
   0  -4 -20   28.38    1.97
   0   4  20   28.00    1.99
   0   4  20   25.99    3.58
   0  -4  20   22.92    3.39
   0  -4 -20   28.89    5.41
   0   4 -20   31.31    3.98
   0   4  20   33.54    5.15
   0  -4 -20   26.75    6.07
   0  -4 -20   30.72    4.81
   0   4  21    2.10    1.25
   0   4  21    2.73    1.03
   0  -4  21    2.67    1.70
   0  -4  21    1.86    1.32
   0  -4  21    1.39    2.12
   0  -4 -21    2.28    1.73
   0   4 -21    3.39    1.22
   0  -4 -21    2.69    1.97
   0   4  21    2.45    0.51
   0  -4  21    2.51    1.18
   0  -4 -21    2.64    1.60
   0  -4 -21    2.56    1.32
   0  -4 -21    3.16    0.49
   0   4 -21    1.02    2.24
   0  -4 -22    8.99    1.67
   0  -4  22    9.65    2.16
   0  -4  22   12.52    1.69
   0  -4  22   10.62    3.62
   0  -4 -22    9.58    2.26
   0   4 -22   10.19    2.36
   0   4 -22   11.15    3.74
   0   4  22   10.06    1.31
   0  -4  22   10.05    2.24
   0  -4 -22   11.14    1.47
   0   4  22   11.95    3.03
   0  -4 -22    9.06    3.33
   0  -4 -23    0.33    0.78
   0  -4  23   -0.00    1.38
   0   4 -23    0.35    1.56
   0  -4 -23    0.29    1.00
   0  -4 -23    0.00    0.65
   0  -4  23    0.25    0.61
   0   4  23    0.20    0.72
   0  -4  23   -0.34    1.50
   0   4 -23    0.08    1.40
   0  -4 -23    1.34    1.50
   0  -4  23    0.60    0.49
   0   4  23    0.05    0.48
   0  -4  24  135.07   15.28
   0  -4 -24  148.52   16.41
   0  -4 -24  131.16   14.08
   0  -4  24  126.89   11.40
   0  -4  24  137.20   14.79
   0   4 -24  127.67   14.03
   0  -4 -24  128.66   16.93
   0   4 -24  142.58   15.45
   0   4  24  153.26   19.42
   0   4  24  130.43   14.55
   0  -4  24  144.06   15.47
   0  -4 -25    0.00    1.74
   0  -4 -25    1.71    2.05
   0   4  25    2.72    1.50
   0  -4  25    1.39    1.25
   0   4  25    2.02    1.05
   0   4 -25    1.35    1.28
   0  -4 -25    3.10    2.46
   0   4  25    1.83    1.20
   0  -4  25   -0.29    1.38
   0   4 -25    1.94    2.42
   0  -4  25    1.42    2.49
   0  -4  25    2.28    1.23
   0   4 -26    4.58    2.11
   0  -4  26    8.23    2.14
   0   4  26    4.81    1.04
   0   4  26    6.22    1.17
   0  -4  26    4.92    1.09
   0  -4 -26   -0.00    1.53
   0  -4  26    5.71    3.16
   0  -4  26    6.63    1.24
   0   4  26    2.99    2.61
   0   4 -26    6.22    1.97
   0  -4 -26    1.29    3.02
   0  -4 -26    8.84    2.20
   0   4  27    0.34    0.83
   0  -4  27   -0.40    1.69
   0  -4 -27   -0.37    1.93
   0   4 -27   -0.04    1.85
   0   4 -27   -0.32    2.14
   0  -4 -27    1.12    0.97
   0  -4  27    0.70    0.57
   0  -4  27    0.25    1.13
   0   4  27    2.20    1.02
   0   4  27   -0.60    0.87
   0  -4 -27    0.00    0.82
   0  -4  27    0.16    0.99
   0  -6   0    0.49    0.49
   0   6   0    0.40    0.44
   0  -6   0    0.21    0.36
   0  -6   0    0.24    0.58
   0   6   0    0.43    0.35
   0   6   0    0.38    0.45
   0   6   0    0.67    0.32
   0   6   1   -0.15    0.93
   0  -6  -1    0.42    1.15
   0  -6  -1    0.68    0.71
   0  -6   1    0.37    0.52
   0   6   1    0.60    0.70
   0   6  -1    0.45    0.48
   0  -6   1    0.81    0.41
   0  -6  -1    0.61    0.36
   0  -6   1    0.54    0.37
   0   6  -1    0.93    0.63
   0   6   1    0.50    0.63
   0  -6  -1    0.64    0.25
   0   6  -1    0.20    0.88
   0   6  -1    1.08    0.53
   0   6  -1    0.53    0.37
   0   6   1    0.69    0.28
   0  -6   2   34.92    4.81
   0  -6  -2   39.38    3.85
   0   6  -2   45.72    3.32
   0  -6  -2   38.33    3.47
   0  -6  -2   43.86    3.72
   0   6   2   40.03    3.74
   0   6   2   34.61    2.99
   0   6   2   40.17    2.79
   0   6  -2   40.40    3.13
   0  -6   2   38.69    3.64
   0  -6  -2   38.13    1.92
   0   6  -2   39.74    2.50
   0   6   2   39.32    2.41
   0   6  -2   38.96    2.45
   0   6  -2   40.53    2.30
   0  -6   2   41.62    2.68
   0   6   3   17.75    1.96
   0  -6  -3   20.51    3.46
   0   6  -3   20.71    1.46
   0   6  -3   25.02    1.87
   0   6   3   21.92    1.74
   0   6   3   20.09    2.22
   0   6  -3   20.59    1.31
   0  -6   3   19.05    3.05
   0  -6  -3   20.08    1.04
   0   6   3   20.44    1.51
   0   6  -3   21.42    1.41
   0  -6   3   20.31    1.47
   0  -6   3   20.57    2.45
   0   6  -3   20.36    1.51
   0  -6  -3   21.77    2.49
   0   6  -4   18.54    1.41
   0  -6   4   17.99    1.41
   0  -6   4   17.12    1.35
   0  -6  -4   17.38    2.04
   0   6  -4   18.13    2.13
   0   6   4   17.70    1.59
   0  -6  -4   16.91    1.44
   0   6   4   18.64    2.09
   0  -6  -4   18.31    1.41
   0   6   4   14.32    2.92
   0  -6  -4   17.33    1.84
   0   6  -4   18.02    1.28
   0  -6   4   11.87    1.53
   0   6   4   17.46    1.33
   0   6  -4   16.84    1.40
   0   6  -4   18.03    2.02
   0  -6  -5    0.46    0.38
   0  -6  -5    0.92    0.40
   0  -6   5    1.10    0.44
   0   6  -5    0.66    0.42
   0   6   5    0.69    0.40
   0   6  -5    0.72    0.40
   0   6   5    0.20    0.91
   0   6  -5    0.62    0.72
   0  -6   5    0.65    0.40
   0  -6  -5    0.85    0.60
   0   6  -5    0.55    0.40
   0   6   5    0.63    0.38
   0   6   5    0.33    0.52
   0  -6   5    0.60    0.65
   0  -6   5    0.55    0.41
   0  -6  -5    0.58    0.25
   0  -6  -6    0.23    0.59
   0  -6   6    0.41    0.57
   0  -6   6   -0.19    0.58
   0  -6   6    0.21    0.54
   0   6   6    0.04    0.72
   0  -6  -6   -0.09    0.31
   0   6  -6    0.08    0.51
   0   6   6    0.21    0.30
   0  -6  -6    0.84    0.82
   0   6   6    0.37    0.25
   0   6   6    0.16    0.58
   0  -6   6    0.27    0.36
   0   6  -6   -0.00    0.33
   0   6  -6    0.01    0.35
   0  -6  -6   -0.04    0.37
   0   6  -6    0.06    0.60
   0   6   7   27.82    4.26
   0  -6  -7   37.44    2.51
   0  -6  -7   38.44    3.18
   0  -6   7   30.85    3.20
   0  -6   7   38.03    3.64
   0   6  -7   35.73    2.80
   0   6   7   40.79    2.70
   0  -6  -7   39.43    3.78
   0   6   7   39.02    2.28
   0   6  -7   35.59    3.83
   0   6   7   37.06    2.39
   0   6  -7   38.05    3.75
   0  -6  -7   33.29    1.85
   0  -6   7   38.48    3.69
   0   6  -7   37.65    2.63
   0  -6   7   37.44    3.95
   0  -6   8    1.10    0.63
   0   6   8    1.38    1.11
   0   6   8    1.45    0.49
   0  -6  -8    1.64    0.61
   0  -6   8    1.13    0.64
   0   6  -8    1.94    0.63
   0   6  -8    1.79    0.66
   0  -6  -8    1.32    0.64
   0  -6   8    1.84    0.91
   0  -6  -8    1.86    0.52
   0   6  -8    1.63    0.99
   0  -6   8    2.11    0.93
   0   6  -8    1.75    0.56
   0  -6  -8    1.59    0.62
   0  -6  -8    1.66    0.56
   0   6   8    2.29    0.43
   0   6  -9    0.99    0.51
   0  -6  -9    0.32    0.45
   0   6  -9    0.32    0.83
   0  -6   9    0.13    0.42
   0   6   9    0.54    0.68
   0  -6  -9    0.67    0.52
   0  -6  -9    1.02    0.86
   0  -6  -9    0.97    0.70
   0  -6   9    0.52    0.42
   0   6   9    0.52    0.65
   0   6  -9    0.61    0.75
   0  -6  -9    0.29    0.54
   0   6  -9    0.51    0.26
   0   6   9    0.79    0.49
   0  -6   9    0.40    0.27
   0   6 -10   10.10    1.19
   0  -6  10    8.72    1.88
   0  -6  10   10.84    1.29
   0   6 -10    9.49    1.28
   0  -6 -10    9.22    1.43
   0  -6 -10    8.84    1.99
   0   6  10   10.72    1.73
   0  -6  10    8.54    1.97
   0   6  10   10.83    1.24
   0  -6  10   10.07    2.32
   0   6 -10   10.43    1.50
   0   6  10   10.17    1.03
   0  -6 -10    8.12    2.26
   0   6 -10   10.37    0.65
   0  -6 -10   10.62    2.28
   0  -6 -10    8.45    1.83
   0   6  11   59.19    5.57
   0   6 -11   59.82    4.31
   0  -6 -11   61.31    6.69
   0  -6 -11   64.66    7.58
   0  -6  11   62.61    5.07
   0  -6 -11   51.07    4.74
   0  -6 -11   53.34    5.92
   0  -6  11   51.07    4.06
   0  -6  11   60.36    4.15
   0   6  11   52.78    3.85
   0   6  11   56.16    6.07
   0   6 -11   54.14    6.50
   0  -6  11   52.31    3.94
   0   6 -11   59.15    5.13
   0   6 -11   54.80    3.42
   0  -6 -11   62.06    4.40
   0  -6 -12    1.26    0.49
   0  -6 -12    2.19    1.21
   0  -6  12    1.34    0.45
   0   6  12    2.02    1.06
   0   6 -12    1.87    0.45
   0  -6 -12    1.41    0.66
   0  -6  12    0.96    0.62
   0   6 -12    0.99    1.07
   0  -6 -12    2.07    1.32
   0  -6 -12    1.10    0.56
   0   6  12    1.01    0.93
   0   6  12    1.80    0.96
   0   6 -12    1.80    1.53
   0  -6  12    1.61    1.02
   0  -6  12    1.39    0.78
   0   6 -12    1.08    0.68
   0   6  13   68.13    7.01
   0  -6 -13   78.61    8.73
   0  -6 -13   70.70    5.87
   0  -6 -13   77.57    7.92
   0  -6 -13   66.84    6.82
   0   6  13   81.76    8.94
   0   6 -13   74.89   10.62
   0  -6  13   70.19    5.47
   0  -6 -13   79.67    9.67
   0   6  13   69.59    5.12
   0   6 -13   78.99    8.08
   0  -6  13   74.56    6.64
   0  -6  13   60.32    5.46
   0  -6  13   78.37    4.91
   0   6 -13   65.27    8.68
   0   6 -13   83.01    4.82
   0  -6  14    2.20    1.50
   0   6  14    1.96    0.68
   0  -6  14    2.71    0.34
   0   6  14    3.30    1.58
   0  -6  14    2.96    0.84
   0  -6 -14    2.70    1.82
   0  -6 -14    2.51    1.53
   0   6  14    3.34    1.24
   0  -6 -14    2.34    1.32
   0  -6  14    3.34    1.10
   0   6 -14    2.91    1.49
   0  -6 -14    4.09    1.52
   0  -6  14    2.74    1.24
   0  -6 -14    2.46    0.69
   0   6 -14    2.43    0.94
   0  -6  14    2.84    0.44
   0  -6  15    0.23    0.28
   0  -6 -15    0.45    0.84
   0  -6 -15    0.80    0.90
   0   6  15    1.04    0.40
   0  -6 -15    0.87    1.15
   0   6  15    0.33    0.68
   0  -6  15    0.55    1.23
   0   6  15    1.24    1.02
   0  -6 -15    0.32    0.41
   0  -6  15   -0.24    0.72
   0  -6  15   -0.04    0.83
   0  -6  15    0.41    0.91
   0  -6  15   -0.03    0.15
   0   6 -15    0.14    1.00
   0  -6 -15   -0.25    0.95
   0   6 -15   -0.00    0.56
   0   6 -16   26.60    7.29
   0   6 -16   20.63    2.62
   0   6  16   29.19    2.79
   0  -6 -16   27.76    3.32
   0   6  16   21.56    3.00
   0  -6 -16   26.13    3.42
   0  -6  16   17.30    3.90
   0  -6 -16   24.47    3.86
   0   6  16   27.96    3.35
   0  -6  16   17.34    3.16
   0  -6  16   30.27    4.56
   0  -6 -16   22.76    2.59
   0  -6 -16   18.68    3.15
   0  -6  16   28.43    5.21
   0   6  17    0.45    0.68
   0   6  17   -0.67    0.70
   0  -6 -17    0.11    0.57
   0  -6  17    0.12    1.03
   0   6  17    0.52    0.57
   0  -6 -17    0.32    0.86
   0   6 -17    0.98    1.04
   0  -6  17    0.14    0.41
   0  -6 -17   -0.05    0.91
   0  -6 -17    0.01    0.69
   0   6 -17   -0.37    0.87
   0  -6  17    0.86    0.79
   0  -6 -17   -0.16    0.72
   0  -6  17   -0.87    0.97
   0  -6 -18    1.35    1.09
   0  -6  18    0.70    1.18
   0  -6  18    0.80    0.51
   0  -6  18    0.97    1.24
   0  -6  18    1.70    1.33
   0   6  18    1.98    1.19
   0   6 -18    0.40    1.78
   0  -6 -18    3.25    2.17
   0  -6 -18    0.64    0.96
   0   6 -18    0.38    1.35
   0   6  18    0.56    0.86
   0  -6 -18    0.03    0.73
   0  -6 -18    0.66    0.81
   0   6  18    0.48    0.64
   0  -6 -19   34.81    3.50
   0  -6  19   39.49    5.89
   0  -6 -19   38.08    3.56
   0   6  19   41.89    2.51
   0  -6 -19   23.82    4.16
   0  -6 -19   27.13    3.35
   0   6 -19   21.72    5.58
   0  -6 -19   39.62    8.80
   0  -6  19   35.61    8.05
   0   6  19   39.92    5.46
   0  -6  19   30.41    5.47
   0  -6  19   23.18    2.50
   0   6  19   23.82    3.81
   0   6 -19   38.78    4.88
   0   6  20    1.56    0.87
   0   6  20    1.70    0.44
   0  -6  20    2.15    1.35
   0   6 -20    1.52    1.66
   0  -6 -20    1.36    1.05
   0  -6  20    2.05    1.06
   0  -6 -20    1.73    0.48
   0   6 -20    0.80    1.32
   0   6  20    0.96    1.04
   0  -6 -20    1.34    0.89
   0  -6 -20    0.47    1.20
   0  -6 -20    1.50    1.37
   0  -6  20    1.61    1.11
   0  -6  20    1.41    0.93
   0  -6 -21   12.62    2.92
   0  -6  21   16.83    2.33
   0   6 -21   12.90    4.09
   0   6 -21   19.12    5.72
   0   6  21   12.65    2.68
   0  -6  21   13.62    2.41
   0  -6  21   17.21    2.96
   0  -6 -21   15.74    1.76
   0  -6 -21   20.16    5.09
   0  -6 -21   16.76    2.32
   0   6  21   16.40    1.19
   0   6  21   20.85    3.62
   0  -6 -21   11.40    2.31
   0  -6  21   13.32    2.70
   0   6  22    3.31    1.81
   0  -6  22    2.81    1.00
   0   6 -22    2.00    1.18
   0  -6 -22   -0.00    1.43
   0  -6 -22    3.55    1.81
   0  -6  22    1.67    1.31
   0  -6 -22    2.74    1.16
   0  -6  22    3.58    2.50
   0  -6 -22    2.97    1.52
   0   6 -22    2.27    1.52
   0  -6  22    2.73    1.16
   0   6  22    2.26    1.29
   0  -6 -23    1.59    1.33
   0  -6  23    1.03    1.59
   0   6 -23    1.08    1.12
   0   6 -23    1.62    2.30
   0   6  23    1.71    0.87
   0  -6  23    1.80    1.07
   0  -6 -23   -0.48    1.67
   0  -6  23    2.12    1.19
   0  -6 -23    0.00    1.39
   0  -6  23    1.02    1.27
   0  -6 -23    1.87    1.06
   0   6  23    1.52    0.66
   0  -6  24    3.56    2.03
   0  -6  24    0.96    0.73
   0  -6  24    2.68    2.22
   0  -6 -24    2.97    2.47
   0   6  24    2.57    1.66
   0   6 -24    2.57    1.21
   0   6 -24    2.47    1.36
   0  -6  24    1.97    1.67
   0   6  24    1.65    0.74
   0  -6 -24   -0.00    0.88
   0  -6 -24    1.92    1.96
   0  -6 -24    1.74    1.74
   0   6  25   61.71    6.10
   0  -6  25   57.51   10.17
   0   6  25   50.16    6.79
   0   6 -25   49.64    6.58
   0  -6  25   49.97    4.69
   0  -6 -25   49.31    5.15
   0  -6 -25   51.84    7.28
   0  -6  25   64.47    6.10
   0  -6 -25   55.23    5.21
   0   6 -25   56.96   11.55
   0  -6 -25   53.89   10.01
   0  -6  25   58.13   11.24
   0  -6  26   -0.24    0.73
   0  -6 -26    2.44    0.70
   0   6  26   -0.14    1.30
   0   6 -26   -1.63    1.80
   0   6 -26   -0.01    1.17
   0  -6 -26    0.26    1.68
   0  -6  26    1.10    1.03
   0  -6  26    0.98    1.05
   0   6  26   -0.25    0.96
   0  -6  26   -0.51    1.09
   0  -6 -26    0.00    1.30
   0  -6 -26    1.00    2.04
   0   8   0 2321.58  597.66
   0   8   0 2280.75  593.91
   0   8   0 2308.03  605.33
   0   8   0 2383.22  642.05
   0  -8   0 2368.18  616.87
   0  -8   0 2213.12  582.85
   0  -8   0 2077.54  576.36
   0  -8   1   14.74    1.78
   0  -8  -1    6.21    0.60
   0   8   1    8.00    0.90
   0   8  -1    6.87    2.50
   0   8  -1    6.55    1.22
   0   8   1    6.78    0.99
   0   8  -1    7.13    0.71
   0   8  -1   16.96    1.78
   0  -8   1   15.10    1.85
   0  -8   1    5.62    1.50
   0  -8  -1    5.82    2.66
   0  -8  -1    7.40    1.00
   0   8  -1   12.82    1.72
   0   8   1    6.65    2.45
   0  -8  -1    8.20    0.94
   0   8   1    6.60    1.11
   0  -8  -2   29.89    2.07
   0   8   2   28.91    2.07
   0   8  -2   29.03    3.12
   0   8   2   25.59    2.56
   0  -8  -2   26.87    2.81
   0   8   2   28.31    3.15
   0  -8   2   30.10    2.26
   0   8  -2   27.84    2.61
   0  -8   2   28.48    4.81
   0  -8  -2   27.09    1.47
   0   8   2   28.43    1.58
   0   8  -2   29.96    1.78
   0   8  -2   31.59    2.76
   0   8  -2   28.02    2.11
   0  -8   2   30.75    3.24
   0  -8  -2   30.43    3.41
   0  -8   3    8.66    2.44
   0  -8  -3    9.21    1.59
   0   8   3    8.87    0.94
   0  -8   3    9.08    1.65
   0   8  -3    8.70    0.95
   0  -8  -3    8.64    1.38
   0   8   3    7.95    1.28
   0  -8  -3    7.82    1.01
   0  -8   3    8.93    1.01
   0   8   3    7.35    1.61
   0  -8  -3    8.35    1.03
   0   8  -3    8.01    0.79
   0   8  -3    7.92    1.96
   0   8   3    9.57    1.12
   0   8  -3   10.05    1.65
   0   8  -3    8.02    1.30
   0  -8  -4  144.78   11.16
   0  -8   4  157.30   14.67
   0   8   4  158.70   14.11
   0  -8  -4  158.75   14.51
   0   8   4  150.06   11.52
   0   8  -4  154.78   11.48
   0  -8  -4  160.05   14.33
   0   8   4  116.64   11.02
   0  -8   4  108.00   14.81
   0   8  -4  150.44   11.74
   0   8  -4  148.64   12.03
   0   8  -4  156.54   11.92
   0  -8  -4  158.91   18.30
   0   8   4  153.54   12.25
   0   8  -4  145.50   10.92
   0  -8   4  157.86   12.24
   0   8  -5    4.03    0.85
   0   8   5    4.61    1.17
   0   8  -5    4.41    1.27
   0  -8  -5    4.01    0.75
   0   8  -5    4.49    1.33
   0   8   5    3.36    0.71
   0  -8  -5    4.61    0.72
   0  -8   5    4.29    1.30
   0  -8  -5    4.92    1.12
   0  -8   5    4.52    0.78
   0   8  -5    3.21    0.64
   0   8  -5    3.94    1.15
   0   8   5    4.66    0.83
   0  -8   5    3.14    1.61
   0  -8  -5    4.23    0.73
   0   8   5    2.95    0.94
   0  -8   6  135.16   15.95
   0   8   6  167.43   13.36
   0   8   6  163.62   11.95
   0  -8  -6  151.15   12.32
   0   8  -6  169.15   13.67
   0  -8  -6  164.46   15.75
   0  -8  -6  157.14   12.66
   0  -8   6  161.26   15.79
   0   8  -6  172.20   15.88
   0   8   6  162.52   13.08
   0   8  -6  172.49   13.73
   0   8  -6  182.65   16.86
   0  -8   6  170.28   16.92
   0   8  -6  161.00   15.80
   0  -8  -6  173.23   20.31
   0   8   7    3.80    1.18
   0  -8   7    2.40    0.78
   0  -8  -7    2.60    1.25
   0   8  -7    3.14    0.65
   0   8  -7    3.33    0.74
   0  -8  -7    4.25    1.05
   0  -8  -7    3.29    1.23
   0   8   7    1.70    0.92
   0   8  -7    3.16    0.70
   0  -8   7    0.13    0.60
   0  -8  -7    3.11    0.44
   0  -8   7    3.55    0.73
   0   8   7    3.42    0.71
   0   8   7    3.39    0.50
   0   8  -7    3.34    0.72
   0  -8   7    2.94    0.76
   0   8  -8   67.68    4.51
   0   8  -8   66.10    5.18
   0  -8  -8   73.64    5.34
   0  -8  -8   72.27    6.97
   0  -8   8   70.21    5.22
   0  -8  -8   74.76    6.50
   0   8   8   54.19    5.27
   0  -8  -8   65.47    5.07
   0   8  -8   73.36    5.44
   0  -8   8   74.75    7.92
   0  -8   8   67.16    4.78
   0   8   8   75.33    4.70
   0   8  -8   73.02    7.40
   0   8   8   69.30    6.81
   0   8   8   76.59    5.50
   0  -8   8   68.55    5.14
   0   8   9    6.55    1.90
   0  -8  -9    7.76    2.66
   0   8  -9    9.76    1.35
   0  -8  -9    8.25    1.97
   0  -8   9    8.91    1.17
   0   8  -9   11.39    2.14
   0  -8  -9    8.33    1.97
   0  -8   9    7.93    1.10
   0   8   9    7.31    1.41
   0  -8  -9    8.66    1.28
   0  -8  -9    8.93    2.25
   0   8   9    9.94    1.51
   0   8  -9   10.42    1.63
   0  -8   9    7.62    2.31
   0  -8   9    9.59    1.84
   0   8  -9    8.31    1.26
   0  -8 -10   75.55    7.72
   0  -8 -10   69.27    4.45
   0  -8  10   68.48    6.20
   0   8  10   63.88    5.79
   0  -8  10   72.56    7.67
   0   8  10   79.50    5.32
   0  -8  10   86.37    6.81
   0   8 -10   68.25    7.78
   0   8 -10   77.57    5.84
   0  -8  10   68.52    7.23
   0   8 -10   75.80    6.11
   0   8  10   73.41    5.37
   0  -8 -10   70.45    5.43
   0  -8 -10   75.73    6.62
   0  -8 -10   84.27    9.27
   0   8 -10   79.80    6.34
   0   8  11    4.72    1.50
   0   8 -11    4.41    1.01
   0  -8 -11    5.32    1.26
   0   8  11    5.73    1.35
   0  -8  11    4.85    1.09
   0  -8  11    4.48    0.94
   0  -8 -11    3.88    0.65
   0   8 -11    3.97    1.01
   0  -8 -11    5.32    1.90
   0   8 -11    6.38    2.19
   0   8  11    4.26    1.81
   0   8 -11    4.68    0.98
   0  -8  11    5.76    1.05
   0  -8 -11    4.20    0.94
   0  -8 -11    4.51    0.99
   0  -8  11    3.71    0.89
   0  -8 -12    4.63    1.93
   0   8  12    7.04    1.58
   0  -8  12    5.40    1.31
   0  -8 -12    5.39    1.33
   0  -8  12    4.90    1.76
   0  -8 -12    6.44    1.27
   0   8 -12    5.45    1.16
   0   8 -12    7.65    1.18
   0   8  12    5.13    0.96
   0   8 -12    5.70    0.59
   0  -8  12    6.07    0.71
   0   8  12    6.83    2.18
   0  -8 -12    4.87    1.07
   0  -8  12    5.89    1.72
   0   8 -12    7.71    2.54
   0  -8 -12    6.99    2.39
   0   8 -13    2.33    1.48
   0  -8  13    1.88    1.08
   0  -8  13    1.83    0.77
   0  -8 -13    3.71    1.66
   0   8 -13    1.34    1.53
   0   8 -13    2.86    1.99
   0   8 -13    2.74    0.68
   0  -8 -13    2.29    0.96
   0  -8 -13    2.32    0.86
   0  -8 -13    2.26    1.10
   0   8  13    1.85    1.24
   0  -8  13    2.63    0.44
   0   8  13    2.64    0.87
   0   8  13    2.86    0.71
   0  -8 -13    2.68    0.86
   0  -8  13    0.78    1.43
   0  -8  14  512.99   61.11
   0  -8  14  447.35   57.25
   0   8  14  537.51   67.68
   0  -8 -14  462.42   65.55
   0   8  14  452.31   57.30
   0  -8 -14  508.17   66.82
   0  -8 -14  440.39   53.78
   0   8 -14  574.30   68.09
   0   8 -14  522.64   70.89
   0  -8  14  427.17   56.26
   0  -8  14  542.28   70.49
   0   8  14  551.15   74.76
   0  -8 -14  498.89   62.61
   0  -8 -14  528.15   75.46
   0   8 -14  506.25   69.48
   0   8 -14  458.71   66.54
   0   8 -15    2.21    0.45
   0  -8  15    1.52    0.90
   0  -8  15    2.19    1.28
   0  -8 -15    0.54    1.76
   0  -8  15    2.14    0.53
   0  -8  15    1.04    0.99
   0   8 -15    1.70    0.93
   0  -8 -15    1.50    0.79
   0  -8 -15    1.32    0.99
   0   8  15    1.31    0.72
   0   8  15    3.79    0.73
   0   8 -15    0.85    1.36
   0   8 -15    3.40    2.65
   0   8  15    2.44    0.77
   0  -8 -15    0.75    1.53
   0  -8 -15    2.41    0.99
   0  -8 -16    6.80    1.22
   0  -8 -16    5.64    1.08
   0  -8  16    6.55    1.52
   0   8  16    5.91    1.00
   0  -8  16    4.53    1.82
   0  -8 -16    5.25    1.47
   0  -8 -16    6.73    1.46
   0  -8 -16    7.74    2.56
   0   8 -16    5.57    2.32
   0   8  16    6.72    1.32
   0  -8  16    0.92    1.27
   0  -8  16    6.41    0.73
   0  -8  16    5.82    1.29
   0   8 -16    5.77    3.76
   0   8  16    9.23    1.74
   0  -8  17    3.00    0.94
   0   8 -17    3.20    2.22
   0  -8  17    3.63    2.59
   0  -8  17    4.46    0.52
   0  -8  17    2.72    1.17
   0  -8 -17    3.50    2.56
   0   8  17    4.06    1.55
   0  -8  17    5.04    0.41
   0  -8  17    6.44    1.96
   0   8  17    3.54    2.44
   0  -8 -17    4.32    0.80
   0  -8 -17    3.26    1.16
   0   8 -17    4.03    2.09
   0   8  17    4.70    0.81
   0  -8 -17    4.18    1.96
   0  -8 -17    4.35    1.09
   0  -8 -18  128.43   10.67
   0   8  18  116.91   13.17
   0   8 -18  124.79   16.28
   0  -8  18  114.17   10.54
   0  -8  18  155.52   20.51
   0   8  18  153.68   14.10
   0   8 -18  151.32   23.66
   0  -8 -18  134.78   16.25
   0  -8  18   95.35   14.74
   0   8  18  166.41   19.74
   0  -8 -18  157.51   15.68
   0  -8  18  153.99   16.82
   0  -8 -18  151.08   16.59
   0  -8 -18  163.44   13.89
   0  -8 -19    0.34    0.76
   0  -8  19   -0.48    1.17
   0  -8 -19    0.19    0.95
   0  -8  19   -0.15    0.48
   0  -8 -19    0.47    0.62
   0   8  19    0.20    0.77
   0  -8  19   -0.10    1.10
   0   8  19    0.23    0.42
   0   8  19   -1.40    1.20
   0  -8 -19   -0.22    1.04
   0  -8 -19    1.00    0.93
   0   8 -19    0.13    1.76
   0  -8  19    0.08    0.87
   0   8 -19    0.26    0.64
   0   8  20   29.96    3.20
   0  -8 -20   21.39    4.86
   0  -8  20   31.39    4.98
   0   8 -20   32.10    4.56
   0  -8 -20   40.53    8.50
   0  -8 -20   31.64    4.11
   0   8 -20   23.28    3.18
   0  -8  20   33.46    3.60
   0  -8 -20   21.67    3.59
   0  -8  20   21.41    3.16
   0   8  20   32.02    3.05
   0  -8 -20   27.76    3.07
   0   8  20   20.68    3.61
   0  -8  20   19.15    2.39
   0   8  21    0.71    0.74
   0   8  21    0.57    0.70
   0   8  21    0.81    0.94
   0   8 -21    1.13    2.15
   0  -8 -21    1.41    0.52
   0  -8 -21    0.59    1.34
   0  -8 -21    0.02    0.97
   0  -8 -21   -0.11    1.36
   0  -8  21    2.57    2.33
   0   8 -21    1.04    0.82
   0  -8  21   -0.29    0.60
   0  -8  21    1.01    0.87
   0  -8  21   -0.17    0.85
   0  -8 -21    0.30    0.79
   0  -8  22   27.71    4.75
   0  -8  22   21.76    3.30
   0  -8  22   20.95    2.35
   0  -8 -22   29.66    4.60
   0  -8 -22   18.30    5.02
   0  -8 -22   25.63    2.26
   0  -8 -22   24.28    5.81
   0  -8 -22   16.42    3.63
   0   8  22   26.71    2.83
   0   8 -22   26.49    4.67
   0   8  22   17.63    3.56
   0   8  22   29.66    4.69
   0  -8  22   28.74    3.82
   0   8 -22   16.69    3.17
   0   8  23    2.41    1.92
   0   8 -23    7.71    3.91
   0   8 -23    4.09    1.74
   0  -8  23    9.24    2.24
   0  -8 -23    8.06    3.84
   0  -8  23    4.96    1.25
   0  -8  23    5.64    2.79
   0  -8 -23    1.84    2.79
   0   8  23    8.59    1.52
   0  -8 -23    4.15    2.04
   0  -8  23    8.25    1.82
   0  -8 -23    5.48    2.84
   0  -8  24   33.44    6.01
   0  -8 -24   27.32    6.52
   0   8 -24   25.59    4.11
   0   8 -24   36.74    5.59
   0  -8 -24   23.54    4.77
   0  -8  24   38.60    8.89
   0  -8 -24   35.46    5.42
   0  -8  24   28.97    4.77
   0  -8 -24   36.92    6.55
   0   8  24   30.26    4.65
   0  -8  24   29.50    4.53
   0   8  24   34.03    3.48
   0  -8  25    1.63    1.80
   0  -8 -25    1.15    0.94
   0   8  25    0.45    0.61
   0   8 -25    0.56    1.72
   0  -8  25    0.39    1.15
   0  -8 -25    1.54    1.30
   0  -8 -25    0.37    1.63
   0  -8  25    0.28    1.10
   0   8  25    0.02    1.25
   0  -8 -25    0.14    1.14
   0  -8  25    0.18    1.42
   0   8 -25    1.55    2.13
   0 -10   0    0.47    0.39
   0  10   0   -0.16    0.45
   0 -10   0    0.00    0.59
   0 -10   0    0.29    0.41
   0  10   0   -0.41    0.59
   0  10   0    0.03    0.42
   0  10   0    0.02    0.61
   0  10   0   -0.19    0.40
   0 -10   1    7.76    1.65
   0  10   1    8.41    1.01
   0  10   1    7.86    1.27
   0  10   1    6.76    2.91
   0 -10  -1    8.07    0.73
   0  10   1    8.23    1.16
   0 -10  -1    8.54    1.17
   0 -10   1    8.25    1.92
   0  10  -1    7.77    2.00
   0 -10  -1    7.60    1.82
   0 -10   1    8.43    2.06
   0 -10  -1    7.90    2.87
   0  10  -1    9.52    2.81
   0  10  -1    7.96    1.03
   0  10  -1    8.50    1.35
   0  10  -1    7.69    0.76
   0  10  -2   26.55    3.27
   0 -10  -2   25.59    2.11
   0  10   2   26.79    2.42
   0 -10  -2   24.96    5.59
   0  10   2   25.63    2.31
   0  10  -2   26.58    2.52
   0 -10   2   18.31    2.88
   0 -10   2   26.36    2.19
   0 -10  -2   25.79    2.26
   0  10  -2   25.74    1.74
   0  10   2   24.40    3.20
   0  10  -2   26.20    2.76
   0 -10   2   25.86    3.73
   0  10   2   29.72    5.57
   0  10  -2   27.09    3.66
   0 -10  -2   26.46    2.30
   0  10   3   12.20    1.25
   0  10  -3   14.07    2.91
   0  10  -3   12.78    1.11
   0 -10  -3   12.11    1.47
   0 -10   3    9.64    1.81
   0 -10   3   12.00    2.25
   0 -10  -3   12.96    2.11
   0  10   3   12.13    1.53
   0 -10  -3   11.59    1.40
   0  10   3   12.60    1.42
   0  10   3   12.53    2.29
   0 -10   3   13.35    2.53
   0 -10  -3   13.08    2.19
   0  10  -3   12.32    1.09
   0  10  -3   11.39    1.32
   0  10  -3   12.04    2.48
   0  10   4   24.68    2.24
   0 -10  -4   23.58    2.00
   0  10   4   23.71    1.51
   0 -10  -4   24.35    3.57
   0  10  -4   24.70    1.86
   0  10   4   22.90    3.25
   0  10  -4   23.63    3.19
   0 -10   4   24.86    2.18
   0  10   4   23.16    3.03
   0  10  -4   27.95    2.88
   0  10  -4   24.86    1.82
   0 -10  -4   24.50    5.27
   0 -10  -4   23.93    1.45
   0 -10   4   24.24    3.71
   0 -10   4   15.19    2.52
   0  10  -4   24.55    2.23
   0  10  -5   48.53    5.53
   0 -10  -5   48.54    3.82
   0 -10  -5   50.09    5.87
   0  10   5   49.77    3.70
   0  10   5   48.49    2.98
   0 -10  -5   49.17    8.58
   0 -10   5   48.94    4.06
   0 -10   5   33.14    4.20
   0  10  -5   51.20    5.11
   0  10  -5   54.21    4.25
   0  10   5   48.19    5.76
   0  10   5   43.02    5.26
   0  10  -5   52.01    5.23
   0 -10  -5   50.32    3.76
   0 -10   5   51.83    5.76
   0  10  -5   57.03    6.88
   0 -10   6    4.99    0.96
   0  10  -6    3.99    1.46
   0  10  -6    5.50    0.95
   0 -10  -6    3.75    0.91
   0  10   6    4.11    0.60
   0 -10   6    3.80    1.00
   0 -10  -6    3.10    0.89
   0  10   6    2.76    1.45
   0  10   6    6.55    1.56
   0 -10  -6    4.66    1.42
   0  10  -6    3.88    0.90
   0  10  -6    5.76    1.00
   0  10  -6    4.52    1.40
   0  10   6    4.57    1.67
   0 -10   6    2.75    1.10
   0  10  -7  310.87   30.69
   0 -10   7  293.66   29.49
   0  10   7  301.13   34.19
   0 -10  -7  295.06   39.96
   0  10  -7  298.23   32.79
   0 -10   7  297.39   30.09
   0  10  -7  313.13   34.55
   0 -10  -7  278.66   27.93
   0  10  -7  299.23   34.43
   0  10   7  290.91   26.67
   0  10   7  295.62   32.90
   0 -10  -7  270.88   26.59
   0 -10   7  256.01   27.34
   0 -10  -7  282.95   31.88
   0  10  -7  278.19   27.91
   0  10   7  220.55   27.64
   0 -10   8    2.66    1.49
   0  10  -8    2.41    1.37
   0  10   8    2.23    0.74
   0  10  -8    1.70    0.78
   0 -10  -8    2.33    1.14
   0  10  -8    2.19    1.28
   0 -10  -8    1.43    1.31
   0 -10   8    2.92    1.34
   0 -10   8    2.58    1.48
   0 -10  -8    1.71    0.77
   0  10   8    2.75    0.91
   0  10  -8    1.66    0.67
   0  10   8    2.10    1.20
   0 -10  -8    2.12    0.44
   0  10  -8    1.85    1.23
   0  10   8    2.55    0.78
   0 -10   9   48.18    4.22
   0 -10  -9   45.89    3.90
   0 -10  -9   52.44    4.19
   0 -10   9   51.42    6.52
   0  10   9   51.57    4.32
   0  10  -9   49.41    5.96
   0 -10   9   46.09    6.10
   0  10  -9   48.11    6.18
   0 -10  -9   47.37    8.20
   0  10   9   48.95    5.96
   0  10  -9   46.63    3.90
   0  10   9   52.94    4.66
   0 -10  -9   46.56    3.91
   0  10  -9   55.22    4.02
   0  10   9   48.10    5.48
   0  10  -9   50.07    6.27
   0  10  10    8.06    0.86
   0 -10  10    7.43    1.08
   0  10 -10    7.78    1.20
   0  10 -10    7.36    2.25
   0 -10  10    7.71    1.27
   0 -10 -10    7.19    1.23
   0 -10  10    8.50    1.44
   0 -10 -10    7.12    2.27
   0  10 -10    7.66    2.29
   0  10 -10    9.45    2.33
   0 -10 -10    7.12    2.10
   0  10  10    8.45    1.75
   0 -10 -10    6.71    1.24
   0  10  10    5.75    1.21
   0 -10 -10    8.42    1.71
   0  10 -10    8.13    1.02
   0  10 -11   21.89    2.39
   0 -10 -11   23.21    3.86
   0 -10 -11   20.39    3.43
   0 -10  11   19.44    2.16
   0  10  11   18.49    2.06
   0 -10  11   21.63    2.72
   0  10 -11   22.72    2.24
   0  10 -11   23.03    2.56
   0 -10  11   20.80    2.62
   0 -10 -11   23.35    3.78
   0 -10 -11   21.09    4.96
   0  10 -11   19.66    2.25
   0  10  11   22.15    2.52
   0  10  11   22.35    4.71
   0 -10 -12    5.97    1.90
   0 -10 -12    5.02    1.97
   0  10 -12    6.31    1.26
   0 -10  12    6.50    0.84
   0 -10  12    4.63    1.11
   0 -10 -12    7.27    2.59
   0  10  12    5.46    1.04
   0 -10 -12    5.10    1.13
   0  10  12    5.40    2.37
   0  10 -12    5.68    1.16
   0 -10 -12    6.38    2.24
   0  10 -12    7.56    1.45
   0 -10  12    5.95    1.07
   0  10  12    4.94    1.35
   0 -10  12    6.63    1.30
   0  10 -12    6.79    1.16
   0  10  13    3.05    1.16
   0 -10  13    4.46    0.93
   0 -10 -13    3.12    0.98
   0 -10 -13    5.79    1.32
   0 -10 -13    2.87    1.82
   0  10  13    6.63    1.49
   0 -10  13    3.11    0.95
   0  10 -13    2.25    1.68
   0 -10 -13    2.96    1.61
   0 -10  13    3.46    1.10
   0  10  13    3.41    1.10
   0 -10  13    3.97    1.15
   0  10 -13    3.44    2.18
   0  10 -13    3.37    1.01
   0 -10 -13    2.70    0.56
   0  10 -13    3.31    0.53
   0 -10 -14   10.61    3.06
   0 -10  14    8.66    2.29
   0 -10 -14    8.49    2.58
   0  10  14   10.57    1.16
   0 -10  14    8.25    1.45
   0 -10 -14    9.50    2.92
   0  10 -14   10.43    1.57
   0 -10 -14    8.01    0.89
   0  10 -14    6.56    1.52
   0 -10 -14    7.06    2.40
   0  10 -14    7.90    1.24
   0 -10  14    8.64    2.28
   0  10 -14    9.84    3.15
   0 -10  14   10.44    1.78
   0  10  14    9.15    1.55
   0  10  14    7.54    1.30
   0  10 -15   17.28    1.57
   0  10  15   11.88    2.95
   0 -10  15   16.89    1.96
   0  10 -15   17.54    2.13
   0  10  15   17.04    3.25
   0 -10 -15   16.93    3.21
   0 -10  15   17.58    1.87
   0 -10 -15   14.51    2.06
   0 -10  15   15.64    2.02
   0 -10  15   15.87    4.09
   0 -10 -15   22.11    4.42
   0 -10 -15   14.48    2.15
   0  10 -15   15.45    2.22
   0  10  15   20.80    1.93
   0 -10 -15   15.54    4.28
   0  10 -15   19.90    2.89
   0  10 -16   18.69    3.62
   0 -10 -16   14.81    3.30
   0 -10  16   13.88    2.02
   0 -10 -16   13.90    2.01
   0  10 -16   16.98    2.06
   0  10  16   14.49    2.82
   0 -10  16   19.55    3.95
   0 -10  16   13.45    1.86
   0  10  16   16.39    1.88
   0  10 -16   14.93    1.38
   0 -10 -16   15.23    1.35
   0  10 -16   13.63    3.52
   0 -10  16   15.91    1.78
   0 -10 -16   17.49    2.76
   0 -10 -16   16.51    2.44
   0  10  16   17.50    1.90
   0 -10  17   -0.95    1.20
   0  10 -17    0.32    1.86
   0  10  17    0.20    0.61
   0  10 -17    0.13    0.63
   0 -10 -17    0.16    0.77
   0 -10 -17    0.26    0.74
   0 -10 -17   -0.01    0.97
   0 -10 -17    1.29    1.04
   0 -10  17    0.04    0.26
   0  10 -17    0.03    0.66
   0 -10 -17    0.25    0.63
   0 -10  17    0.49    0.62
   0  10  17   -1.00    0.86
   0  10  17    0.71    0.86
   0 -10  17    1.04    0.52
   0 -10  18    6.40    1.51
   0 -10 -18    4.54    2.11
   0 -10  18    4.10    1.79
   0  10  18    4.85    1.14
   0 -10  18    5.51    1.33
   0  10  18    3.41    1.00
   0  10 -18    4.07    1.28
   0 -10 -18    5.62    2.18
   0 -10  18    2.70    1.25
   0 -10 -18    5.40    1.38
   0 -10 -18    6.33    1.59
   0 -10 -18    4.92    1.30
   0  10  18    2.53    2.46
   0  10 -18    5.13    2.36
   0 -10  19    0.21    0.93
   0 -10 -19    0.08    1.66
   0 -10 -19    0.66    1.18
   0  10  19    1.42    1.25
   0  10 -19    0.10    0.72
   0 -10  19    0.29    0.69
   0  10  19    0.39    0.52
   0  10  19   -0.22    0.96
   0  10 -19    0.57    1.98
   0 -10  19    0.70    1.14
   0 -10  19    0.18    0.97
   0 -10 -19    0.11    0.68
   0 -10 -19    0.30    0.43
   0  10  20   10.26    1.26
   0 -10  20    8.45    4.17
   0 -10  20    3.36    2.76
   0 -10  20    2.70    2.22
   0 -10 -20    8.33    2.82
   0 -10 -20    6.84    1.07
   0 -10  20   10.30    3.22
   0  10 -20    5.80    2.91
   0 -10 -20    5.77    1.69
   0 -10 -20   10.73    2.92
   0 -10 -20    6.40    3.73
   0  10 -20    9.22    4.67
   0  10  20    5.55    1.24
   0  10  20    7.96    2.96
   0  10 -21   67.66   11.73
   0  10  21   96.76    8.28
   0 -10 -21   98.14   11.48
   0 -10  21  109.59   13.83
   0 -10  21   58.25    9.00
   0 -10 -21   73.49    7.85
   0  10 -21   92.93   11.12
   0 -10 -21  104.95   12.93
   0 -10 -21  112.90   12.72
   0 -10 -21   69.82    7.93
   0 -10  21   89.30   16.04
   0  10  21   95.14    9.40
   0  10  21   56.89    5.94
   0 -10  21   56.39   10.80
   0 -10 -22    0.99    1.55
   0 -10  22    2.27    1.67
   0 -10 -22    1.26    1.14
   0  10 -22    1.14    2.37
   0 -10 -22    0.26    0.91
   0 -10 -22   -1.00    0.96
   0 -10  22    0.52    0.90
   0  10  22    0.73    0.72
   0 -10  22    0.73    1.53
   0  10 -22    0.62    1.58
   0  10  22    0.79    0.88
   0 -10 -22    0.84    0.86
   0  10  22    0.58    0.64
   0  10  23   11.69    1.87
   0 -10 -23   12.07    2.63
   0 -10 -23   10.90    2.80
   0  10 -23   10.31    4.63
   0 -10 -23   17.78    6.79
   0 -10  23   18.83    2.96
   0 -10  23   15.82    3.28
   0 -10  23   10.93    2.71
   0  10  23   24.84    3.52
   0 -10  23   17.07    4.07
   0  10  23   17.65    2.39
   0  10 -23   19.68    3.97
   0 -10 -23   18.48    2.82
   0 -10 -24    1.57    1.19
   0 -10  24    0.84    1.27
   0 -10 -24    1.68    1.11
   0  10 -24    1.20    1.89
   0 -10 -24    0.95    1.63
   0  10  24    0.53    0.72
   0 -10  24    0.94    1.26
   0  10 -24    2.28    2.50
   0 -10 -24    0.73    1.12
   0 -10  24    0.88    2.78
   0  10  24    2.32    1.39
   0 -12   0  167.52   20.73
   0  12   0  177.39   19.15
   0  12   0  181.51   15.10
   0 -12   0  190.60   17.75
   0  12   0  189.14   22.00
   0  12   0  186.24   15.27
   0 -12   0  189.26   17.96
   0  12   0  189.56   20.77
   0  12  -1    4.66    1.12
   0  12   1    3.92    0.61
   0  12  -1    4.82    1.16
   0  12   1    3.43    1.92
   0  12   1    4.80    1.07
   0 -12   1    4.45    1.14
   0  12  -1    4.86    2.34
   0  12   1    5.77    0.92
   0 -12  -1    3.29    2.00
   0 -12   1    5.74    1.71
   0  12   1    4.49    1.41
   0  12  -1    4.17    0.93
   0  12  -1    4.65    1.14
   0 -12  -1    5.15    1.01
   0 -12   1    4.28    1.62
   0 -12  -1    5.36    2.85
   0  12  -2    5.20    1.21
   0  12   2    6.91    1.16
   0  12  -2    5.67    0.80
   0 -12   2    7.53    1.82
   0 -12  -2    6.44    3.32
   0  12   2    6.41    2.70
   0 -12   2    5.81    1.70
   0  12   2    6.85    2.05
   0 -12   2    6.40    1.26
   0 -12  -2    7.13    1.81
   0  12   2    5.16    2.05
   0  12   2    6.03    1.02
   0  12  -2    7.79    1.60
   0 -12  -2    5.72    2.09
   0  12   2    6.22    0.65
   0  12  -2    4.80    1.02
   0  12  -2    4.93    1.27
   0 -12   3    9.37    1.49
   0  12  -3   11.71    1.95
   0  12   3   10.76    1.46
   0  12  -3    8.73    1.32
   0  12  -3    9.28    1.56
   0 -12   3   10.27    1.41
   0 -12  -3   10.18    2.29
   0  12   3   11.58    3.70
   0 -12   3    6.45    2.03
   0 -12  -3   14.95    2.32
   0  12   3   21.63    2.39
   0  12  -3    9.64    1.75
   0  12  -3   10.10    1.79
   0 -12  -3   10.11    0.87
   0  12   3   11.06    2.63
   0 -12  -3   10.21    2.65
   0  12   4  175.11   18.75
   0  12  -4  184.52   22.14
   0 -12  -4  177.01   19.62
   0  12  -4  177.68   19.26
   0  12  -4  178.64   14.71
   0 -12  -4  182.82   20.58
   0 -12   4  169.96   19.62
   0  12   4  169.23   13.11
   0 -12   4  113.78   14.48
   0 -12  -4  169.51   15.14
   0  12   4  151.63   17.32
   0 -12   4  182.22   16.42
   0  12  -4  180.80   15.02
   0 -12  -4  174.44   15.56
   0  12  -4  177.20   16.43
   0  12   4  177.57   16.08
   0 -12  -5   10.71    1.49
   0 -12   5   13.49    2.62
   0  12  -5   11.70    1.70
   0  12  -5   11.48    1.83
   0  12  -5   11.66    1.23
   0  12   5   11.50    2.24
   0  12  -5   11.02    2.59
   0 -12  -5   10.69    1.47
   0 -12  -5   11.88    4.13
   0  12  -5   13.53    1.30
   0  12   5   11.71    0.93
   0 -12  -5    9.50    2.83
   0  12   5   10.58    1.62
   0 -12   5    9.69    2.73
   0 -12   5    9.51    1.95
   0  12   5   13.66    1.44
   0  12  -6    1.65    0.58
   0 -12  -6    1.09    1.21
   0  12   6    0.50    0.66
   0  12  -6    1.50    1.11
   0  12  -6    1.42    0.70
   0  12   6    1.32    1.26
   0 -12  -6    1.22    0.36
   0 -12   6    1.11    0.70
   0 -12  -6    0.82    0.64
   0 -12   6    1.09    0.83
   0  12   6    0.47    1.00
   0 -12  -6    2.60    1.10
   0  12  -6    1.38    0.53
   0  12   6    0.81    0.65
   0  12  -6    2.22    0.72
   0 -12   6    1.30    1.21
   0  12   7    0.90    0.92
   0  12  -7    0.71    0.83
   0 -12   7    0.00    0.65
   0 -12  -7    0.23    0.98
   0  12   7    0.10    0.80
   0 -12   7    0.52    0.56
   0  12   7    0.56    0.55
   0 -12  -7    0.42    0.29
   0  12   7    0.31    0.58
   0  12  -7   -0.14    0.58
   0  12  -7   -0.23    0.96
   0 -12  -7    0.79    0.53
   0 -12   7    0.40    0.59
   0 -12  -7    1.38    0.87
   0  12  -7    0.10    0.45
   0  12  -7    0.08    0.92
   0  12  -8    0.98    0.74
   0  12  -8    1.57    0.61
   0 -12  -8    2.46    1.21
   0  12  -8    0.88    1.20
   0 -12  -8    2.09    1.91
   0 -12   8    2.06    1.35
   0  12  -8    1.31    0.65
   0 -12   8    1.19    1.36
   0  12   8    1.97    1.15
   0  12   8    1.42    0.43
   0  12   8    1.51    1.07
   0 -12   8    1.63    0.76
   0  12  -8    1.41    1.09
   0  12   8    1.88    0.75
   0 -12  -8    0.75    1.33
   0 -12  -8    1.05    0.65
   0  12  -9    7.05    1.93
   0 -12   9    8.15    1.50
   0  12  -9    8.83    1.31
   0  12   9    6.99    2.26
   0  12  -9    7.93    1.50
   0  12   9    6.36    1.87
   0 -12  -9    7.49    2.02
   0 -12  -9    6.62    1.19
   0 -12   9    7.95    1.50
   0 -12  -9   10.21    2.28
   0  12   9    8.35    2.37
   0  12  -9    7.61    2.13
   0 -12  -9   10.00    1.51
   0  12  -9   10.00    1.33
   0 -12   9    7.94    2.39
   0  12   9    8.86    1.48
   0 -12  10   92.39   10.91
   0 -12 -10   91.77   14.52
   0 -12  10   92.08    7.94
   0 -12 -10   88.23   10.56
   0 -12 -10   87.61   10.02
   0  12 -10   80.43    8.99
   0 -12  10   90.01    7.59
   0  12  10   93.60    8.07
   0  12  10   85.47    7.38
   0  12 -10   98.84    7.49
   0  12 -10   92.82    7.93
   0 -12 -10   78.54    6.54
   0  12 -10   82.66    7.04
   0  12 -10   89.25    7.81
   0  12  10   80.49   12.72
   0  12  11   10.80    1.81
   0 -12 -11    8.82    1.41
   0  12 -11   10.39    1.66
   0 -12 -11    9.45    1.53
   0  12 -11   10.13    1.75
   0 -12  11   11.71    2.41
   0 -12 -11   11.92    1.76
   0  12 -11   13.92    2.64
   0  12  11    8.54    2.57
   0  12 -11   10.38    1.27
   0  12  11   10.12    3.49
   0 -12  11   12.03    1.77
   0 -12 -11    9.41    2.35
   0 -12 -11   10.71    1.75
   0 -12  11    8.12    1.67
   0  12 -11    9.18    1.46
   0  12  12    3.20    0.61
   0 -12  12    2.60    1.13
   0  12 -12    2.02    1.04
   0 -12 -12    6.41    1.11
   0 -12  12    2.02    1.66
   0  12 -12    2.09    1.14
   0  12  12    2.18    0.92
   0  12 -12    2.89    0.97
   0 -12 -12    2.59    0.88
   0 -12  12    2.41    0.81
   0 -12 -12    2.13    1.59
   0 -12 -12    2.77    1.68
   0  12  12    2.47    1.93
   0  12 -12    3.59    0.69
   0  12 -12    2.49    1.56
   0 -12 -12    2.76    2.50
   0 -12  13    3.25    1.00
   0 -12 -13    2.24    0.96
   0 -12 -13    2.45    1.73
   0 -12 -13    3.28    1.40
   0  12 -13    3.78    2.07
   0  12  13    1.47    1.11
   0  12 -13    3.59    1.04
   0  12  13    2.88    0.92
   0  12  13    2.91    0.63
   0 -12 -13    2.65    0.92
   0  12 -13    3.86    0.67
   0  12 -13    2.06    0.98
   0  12 -13    2.65    1.76
   0 -12  13    1.98    1.29
   0 -12 -13    3.65    1.86
   0 -12  13    1.88    1.09
   0  12  14   78.09    7.52
   0 -12  14   82.72    6.41
   0  12 -14   73.70    7.14
   0 -12 -14   95.06   11.89
   0 -12 -14   82.88   10.16
   0 -12  14   83.69    7.95
   0 -12  14   76.95    7.21
   0  12 -14   86.91    7.34
   0  12 -14   86.02    8.63
   0 -12 -14   78.34    9.82
   0 -12 -14   74.10    5.15
   0  12  14   73.04    9.23
   0  12 -14   85.54    7.90
   0 -12 -14   83.62   13.50
   0  12  14   85.21    8.12
   0  12 -14   79.42    7.23
   0  12 -15    0.87    0.73
   0  12 -15    1.08    1.02
   0  12  15    0.82    0.68
   0 -12  15    1.08    0.96
   0 -12 -15    0.82    0.71
   0  12 -15    0.60    1.40
   0 -12  15    0.82    1.33
   0  12  15    1.04    0.97
   0 -12 -15    1.92    1.86
   0  12 -15    1.11    1.44
   0 -12 -15    0.88    0.77
   0  12  15    1.51    1.39
   0 -12 -15    1.83    1.73
   0 -12 -15    1.71    1.47
   0  12 -15    1.34    0.89
   0 -12  15    1.06    0.55
   0  12 -16    0.38    0.56
   0  12  16    0.90    0.63
   0 -12  16    0.55    0.77
   0 -12  16    0.52    1.51
   0 -12 -16    0.53    1.27
   0  12 -16    0.62    0.79
   0  12  16    0.80    0.97
   0 -12 -16    0.78    1.23
   0  12  16    1.52    0.84
   0 -12  16    0.53    1.22
   0  12 -16    0.13    0.78
   0 -12 -16    1.62    1.09
   0  12 -16    1.18    1.32
   0  12 -16    0.94    2.20
   0 -12 -16    0.31    0.66
   0 -12 -16    1.53    1.62
   0  12 -17    2.61    1.73
   0 -12 -17    2.15    2.52
   0 -12 -17    2.45    1.02
   0 -12  17    1.92    1.99
   0  12 -17    2.06    1.06
   0 -12 -17    1.72    1.14
   0  12  17    1.32    1.43
   0  12 -17    1.73    1.74
   0  12  17    2.54    1.32
   0 -12  17    2.65    0.94
   0 -12 -17    2.19    1.73
   0 -12 -17    1.24    0.91
   0  12 -17    1.81    1.04
   0  12  17    2.54    1.08
   0  12 -18   92.71   13.65
   0 -12 -18  125.70   18.49
   0  12 -18  118.08   15.26
   0 -12 -18  100.94    7.77
   0  12  18   89.83   11.31
   0 -12  18  106.56   15.23
   0 -12  18   91.44    8.94
   0  12  18  114.74   13.70
   0 -12 -18  109.92   11.10
   0  12 -18   89.64    9.47
   0 -12 -18   97.24    9.55
   0  12 -18  110.62   15.04
   0 -12 -18  110.19   13.55
   0  12  18   97.72   12.42
   0  12 -19    3.69    1.42
   0 -12  19    3.49    1.46
   0 -12  19    3.07    1.20
   0  12 -19    4.95    4.48
   0  12  19    5.35    1.21
   0 -12 -19    3.26    2.35
   0  12  19    4.61    2.31
   0 -12 -19    4.84    1.68
   0 -12 -19    4.22    2.24
   0 -12  19    4.03    1.70
   0 -12 -19    4.24    1.68
   0  12  19    3.66    1.90
   0 -12 -19    6.02    1.35
   0  12 -19    3.01    1.41
   0  12 -20    2.14    1.63
   0  12  20    3.04    1.35
   0 -12  20    1.81    1.31
   0 -12  20    1.41    1.76
   0  12 -20    1.51    1.04
   0  12  20    1.07    1.33
   0 -12 -20    2.60    0.93
   0 -12  20    0.99    0.82
   0 -12 -20    2.38    1.78
   0  12  20    1.79    0.96
   0 -12 -20   -0.60    1.09
   0 -12 -20    1.86    2.35
   0 -12 -20    0.99    1.72
   0 -12  20   -0.79    0.99
   0  12  21    4.35    0.91
   0 -12 -21    1.88    2.13
   0 -12 -21    4.74    1.44
   0 -12 -21    3.43    2.89
   0 -12  21   -0.44    1.26
   0 -12 -21    1.85    1.29
   0 -12 -21    3.14    0.67
   0 -12  21    3.18    2.01
   0  12 -21    3.07    3.17
   0  12 -21    2.10    1.29
   0  12  21    1.84    0.93
   0 -12  21    3.26    3.09
   0 -12  21    1.11    0.95
   0  12  21    1.52    1.57
   0  12  22    0.43    1.05
   0 -12  22    0.79    2.54
   0 -12 -22    0.24    1.03
   0 -12 -22    0.88    0.51
   0 -12  22    0.24    1.00
   0 -12  22    0.88    0.75
   0 -12 -22    0.16    1.73
   0  12  22    0.10    0.69
   0 -12 -22    4.85    1.48
   0  12 -22    0.67    0.99
   0 -12 -22   -0.29    1.49
   0  12  22    1.40    1.07
   0 -12  22    1.59    1.11
   0  12 -22    1.17    1.41
   0  14   0    0.02    0.58
   0  14   0   -0.69    0.86
   0 -14   0   -0.49    0.63
   0  14   0    0.12    1.07
   0 -14   0   -0.18    0.95
   0  14   0   -0.30    0.57
   0 -14  -1    2.37    0.82
   0  14  -1    1.74    0.91
   0  14   1    2.49    0.73
   0  14  -1    2.07    0.96
   0  14   1    2.42    1.62
   0  14  -1    1.64    0.55
   0  14   1    1.97    1.36
   0  14   1    1.86    0.52
   0 -14  -1    2.77    1.71
   0 -14   1    2.19    1.43
   0 -14  -1    3.24    2.40
   0  14  -1    1.79    2.20
   0 -14   1    1.74    0.93
   0  14   1    5.59    0.87
   0  14   2   15.28    2.17
   0  14  -2   15.53    2.19
   0  14  -2   15.60    2.57
   0 -14   2   11.62    2.95
   0  14   2   25.88    2.06
   0 -14   2   13.15    2.23
   0  14  -2   14.44    2.22
   0 -14  -2   19.27    3.82
   0  14   2   16.43    1.77
   0  14   2   16.15    1.98
   0 -14  -2   14.67    5.37
   0 -14  -2   15.03    1.91
   0  14   2   14.89    5.06
   0  14  -2   15.81    2.28
   0 -14  -3  130.84   10.95
   0  14  -3  133.46   11.95
   0  14   3  124.57   10.27
   0  14  -3  138.21   12.64
   0  14  -3  131.35   11.90
   0  14   3  133.15   11.06
   0  14  -3  141.03   13.43
   0 -14   3  134.11   15.67
   0  14   3  133.16   11.83
   0 -14  -3  131.22   14.77
   0 -14  -3  132.09   11.98
   0  14   3  115.16   17.18
   0 -14   3   82.30   11.44
   0  14   3  130.88   11.07
   0  14  -4   10.65    3.11
   0  14   4    9.15    3.73
   0  14   4    9.40    1.42
   0  14  -4   12.53    3.35
   0 -14   4   10.19    1.84
   0  14   4    8.95    2.99
   0 -14  -4   11.79    1.50
   0 -14   4    8.67    2.23
   0 -14  -4   10.76    1.75
   0  14  -4   13.87    2.14
   0  14   4   12.24    1.63
   0  14  -4   11.03    1.87
   0 -14  -4    8.72    2.55
   0 -14   5    1.32    0.91
   0  14   5    1.76    0.92
   0 -14  -5    1.96    0.90
   0  14  -5    0.92    0.99
   0  14   5    1.60    1.18
   0  14   5    2.08    0.77
   0  14  -5    1.70    0.59
   0 -14  -5    3.76    0.76
   0  14  -5    1.19    1.62
   0 -14   5    1.66    0.80
   0  14  -5    1.06    1.13
   0 -14  -5    1.93    1.38
   0 -14   5    1.41    1.17
   0 -14  -5    2.05    0.77
   0  14   5    1.81    1.26
   0 -14  -6    3.44    1.05
   0  14  -6    4.20    1.91
   0  14  -6    3.08    1.81
   0  14   6    3.25    0.56
   0 -14   6    3.31    1.27
   0 -14   6    3.07    1.86
   0 -14   6    3.02    1.00
   0  14  -6    2.91    1.42
   0  14   6    3.00    1.38
   0 -14  -6    2.63    1.64
   0  14   6    3.37    1.10
   0 -14  -6    3.12    0.51
   0  14  -6    3.45    0.73
   0 -14  -6    3.76    2.79
   0 -14   7   77.49    6.53
   0  14   7   44.08    6.97
   0 -14  -7   74.39    6.63
   0  14  -7   70.00    6.02
   0  14   7   77.11    9.75
   0  14  -7   74.01    7.56
   0  14  -7   82.13    6.25
   0 -14  -7   74.55    8.74
   0 -14  -7   75.56    4.77
   0 -14  -7   78.45    8.90
   0 -14   7   77.24    6.97
   0  14   7   76.46    8.76
   0  14  -7   76.68    6.67
   0  14  -7   78.15   10.25
   0 -14   7   71.45   10.62
   0  14   7   80.07    6.52
   0 -14  -8    2.67    0.51
   0  14  -8    2.59    1.05
   0  14  -8    2.67    1.39
   0  14  -8    3.71    0.86
   0 -14   8    1.82    1.02
   0  14   8    2.69    1.36
   0  14  -8    3.06    1.11
   0  14   8    3.93    0.98
   0 -14  -8    2.51    1.91
   0  14   8   10.82    1.64
   0 -14   8    3.13    1.93
   0  14   8    3.03    1.07
   0  14  -8    3.60    0.92
   0 -14   8    3.75    2.04
   0 -14  -8    3.21    1.57
   0  14   9    1.30    1.95
   0 -14   9    1.54    0.98
   0  14   9    1.48    1.59
   0 -14  -9    1.69    0.80
   0 -14   9    1.98    0.95
   0  14  -9    2.43    0.83
   0 -14  -9    2.44    0.44
   0  14  -9    1.33    1.46
   0 -14   9    1.49    0.92
   0 -14  -9    0.81    2.52
   0  14  -9    1.50    1.18
   0  14  -9    1.57    1.42
   0  14   9    1.36    0.90
   0  14   9    1.71    1.46
   0 -14  -9    2.17    1.69
   0  14  -9    1.51    1.00
   0 -14 -10   12.87    3.06
   0  14 -10    9.89    2.60
   0 -14  10   10.05    1.74
   0  14  10    6.27    1.76
   0  14 -10   15.52    2.82
   0 -14 -10   10.54    0.89
   0 -14 -10    8.78    1.67
   0  14  10    6.99    1.68
   0 -14 -10   11.85    2.70
   0 -14  10   11.74    1.72
   0 -14  10    8.40    3.06
   0  14  10   11.01    1.07
   0  14 -10   11.81    2.77
   0  14 -10   10.89    1.88
   0  14 -10    9.59    1.42
   0  14  10    7.67    3.60
   0 -14 -11  136.54   16.37
   0  14 -11  119.68   13.76
   0 -14 -11  121.47   14.80
   0 -14 -11  123.34   15.81
   0 -14 -11  121.52    8.96
   0 -14 -11  142.29   22.62
   0 -14  11  129.44   15.64
   0  14 -11  143.79   13.57
   0 -14  11  134.26   12.63
   0 -14  11  122.01   11.72
   0  14  11  117.15   14.92
   0  14  11  129.29   11.80
   0  14  11  126.78   19.37
   0  14 -11  132.77   11.30
   0  14 -11  117.66   10.96
   0  14 -11  126.67   11.67
   0  14  12    4.73    2.78
   0  14 -12    6.21    1.34
   0  14  12    7.47    1.29
   0 -14 -12    2.27    1.90
   0 -14  12    2.05    1.04
   0  14 -12    2.92    0.90
   0 -14 -12    4.13    1.01
   0 -14 -12    3.43    1.13
   0 -14  12    2.89    2.17
   0  14 -12    9.27    2.04
   0 -14  12    3.95    1.31
   0 -14 -12    9.39    2.31
   0 -14 -12    3.24    2.28
   0  14 -12    3.22    1.03
   0  14 -12    2.68    2.39
   0  14  12    2.26    1.13
   0  14 -13   14.03    2.26
   0  14  13   15.38    2.21
   0  14 -13   17.13    1.73
   0 -14  13   18.85    4.00
   0  14 -13   17.68    4.31
   0 -14 -13   18.84    4.28
   0 -14 -13   15.31    1.94
   0  14 -13   15.40    3.41
   0 -14 -13   17.36    2.42
   0  14 -13   19.72    4.35
   0 -14  13   12.84    3.87
   0 -14  13   16.78    3.08
   0 -14 -13   14.28    5.84
   0  14  13   17.05    1.54
   0  14  13   15.95    3.06
   0 -14 -13   16.93    3.56
   0  14 -14    2.38    2.18
   0  14  14    3.19    1.47
   0  14 -14    1.84    2.24
   0 -14 -14    2.90    1.16
   0 -14  14    2.55    0.94
   0  14  14    3.26    0.70
   0  14 -14    2.19    1.86
   0  14  14    1.92    1.81
   0 -14 -14    2.70    1.06
   0 -14  14    2.53    1.15
   0 -14 -14    3.99    0.89
   0 -14 -14    2.57    1.21
   0  14 -14    2.82    1.03
   0  14 -14    3.38    0.70
   0 -14  14    2.52    2.11
   0 -14 -14    3.59    1.75
   0  14 -15    0.45    0.60
   0 -14  15   -0.23    1.23
   0  14  15   -0.35    0.68
   0  14  15   -0.28    1.42
   0 -14 -15    0.52    0.75
   0  14  15   -0.32    1.04
   0 -14 -15    0.22    0.28
   0 -14 -15   -0.25    0.63
   0 -14 -15    0.06    1.85
   0  14 -15   -0.33    1.30
   0  14 -15   -0.14    0.63
   0 -14  15   -0.58    0.64
   0  14 -15    0.10    0.64
   0 -14 -15    0.54    1.06
   0  14 -15    0.57    0.81
   0 -14  15    0.71    0.84
   0  14  16   15.78    2.50
   0 -14  16   13.87    2.55
   0 -14 -16    9.11    2.09
   0 -14  16   10.64    3.47
   0  14 -16   11.65    3.55
   0  14  16   10.81    1.96
   0 -14 -16   18.06    2.64
   0 -14 -16   13.82    3.53
   0 -14 -16    8.72    1.50
   0  14 -16   14.71    2.44
   0 -14 -16   12.96    2.39
   0 -14  16   12.19    2.64
   0  14 -16   11.14    3.43
   0  14 -16   16.45    5.68
   0  14  16   15.38    4.03
   0 -14 -17   54.87    5.70
   0  14 -17   50.02    5.78
   0  14  17   58.64    6.51
   0  14 -17   60.44    6.34
   0 -14 -17   50.48    8.45
   0  14 -17   51.95    5.70
   0  14 -17   63.94    8.87
   0 -14  17   62.28    6.85
   0  14  17   57.42    6.86
   0  14  17   50.10    5.27
   0 -14 -17   61.93    9.06
   0 -14 -17   59.24    6.49
   0 -14  17   49.70    8.22
   0 -14 -18    1.63    2.59
   0  14 -18    2.37    1.76
   0  14  18    1.29    1.72
   0 -14  18    1.98    1.10
   0 -14 -18    1.77    1.71
   0 -14 -18    0.45    1.88
   0  14  18    0.04    1.16
   0  14 -18    1.71    1.01
   0 -14  18    1.12    0.86
   0  14 -18    1.52    1.03
   0 -14 -18    1.44    1.63
   0  14 -18    1.37    0.99
   0  14  18    0.52    1.46
   0 -14 -18    0.79    0.58
   0 -14 -19    8.60    1.02
   0 -14 -19   13.93    2.88
   0  14 -19    9.42    2.12
   0 -14 -19    8.61    3.84
   0  14 -19   11.61    2.40
   0  14  19   10.33    2.95
   0  14  19    9.71    1.97
   0  14 -19   11.40    3.59
   0 -14  19    9.65    1.82
   0  14 -19   10.41    6.54
   0  14  19   10.66    1.97
   0 -14 -19   10.70    2.00
   0 -14 -19   12.82    3.39
   0 -14  19   13.21    4.35
   0  16   0  121.00   15.99
   0 -16   0  119.90   11.74
   0  16   0  119.01   13.24
   0 -16   0   90.14   19.53
   0  16   0  113.52   10.67
   0  16   0  119.08   10.85
   0  16   0  107.65    9.70
   0  16  -1   11.58    4.16
   0 -16  -1    9.12    3.52
   0  16  -1   11.31    2.10
   0  16   1   11.22    1.63
   0 -16   1    7.34    4.71
   0  16   1   10.46    2.59
   0  16  -1   10.34    1.63
   0  16  -1   10.77    1.11
   0  16   1   14.06    1.78
   0  16   1    9.87    1.83
   0  16   1   10.98    2.14
   0 -16   1   11.18    2.07
   0  16  -1   10.71    1.94
   0 -16  -1   10.01    4.95
   0  16   2   15.39    3.50
   0 -16   2   14.85    3.54
   0  16  -2   18.98    2.57
   0  16   2   17.94    2.16
   0  16  -2   19.09    2.25
   0  16  -2   21.17    2.81
   0 -16   2   18.70    4.85
   0  16  -2   20.34    1.76
   0  16   2   20.40    2.74
   0  16   2   19.91    1.56
   0 -16  -2   22.35    4.60
   0  16   2   21.59    2.29
   0 -16  -2   18.28    6.50
   0  16  -2   21.88    3.31
   0 -16  -3   11.10    1.91
   0  16   3    9.58    3.09
   0  16  -3    4.63    3.30
   0 -16   3    9.06    1.89
   0 -16   3    4.95    2.48
   0  16  -3   10.12    1.79
   0  16   3   10.01    1.53
   0  16  -3    7.54    1.49
   0  16  -3   10.34    1.17
   0 -16  -3    7.38    2.69
   0  16   3    8.38    1.46
   0  16   3    7.87    4.17
   0  16  -3   11.63    2.19
   0  16   3   10.14    1.51
   0  16   4    6.00    1.79
   0  16   4    6.57    4.34
   0 -16  -4    7.03    1.79
   0  16  -4    7.41    1.96
   0  16  -4    9.26    1.79
   0 -16   4    6.77    3.91
   0  16  -4   18.56    2.46
   0  16  -4    8.22    3.45
   0 -16   4    8.96    3.04
   0  16   4    8.89    1.37
   0 -16  -4    9.30    2.67
   0  16   4    8.64    1.44
   0  16   4    7.96    0.90
   0  16  -4    9.56    3.19
   0  16   5   12.97    3.39
   0  16  -5   12.39    2.38
   0  16   5   10.70    1.65
   0  16   5   10.31    1.00
   0  16  -5   12.15    2.12
   0 -16  -5    9.86    1.65
   0 -16  -5   10.22    2.86
   0 -16   5    8.78    1.97
   0  16   5   10.06    4.85
   0  16   5   12.21    1.69
   0  16  -5   11.29    2.11
   0 -16  -5    9.99    3.28
   0  16  -5   13.40    2.02
   0 -16   5   11.48    4.15
   0 -16  -6   -0.14    1.86
   0  16   6    0.92    0.61
   0 -16   6   -0.52    0.75
   0  16  -6    0.18    1.26
   0  16   6   -0.32    0.72
   0  16   6    0.27    0.34
   0  16  -6    0.81    0.89
   0  16   6    0.49    1.86
   0 -16  -6   -0.10    0.58
   0  16   6    1.03    0.63
   0 -16   6    1.05    1.55
   0 -16  -6    0.66    1.25
   0 -16   6    2.09    1.10
   0  16  -6    0.03    0.78
   0  16  -6   -0.28    0.77
   0 -16   7    0.51    1.32
   0 -16   7   -1.34    1.21
   0 -16  -7    0.15    0.65
   0 -16  -7   -0.11    0.93
   0 -16  -7   -0.42    1.07
   0  16   7    0.34    0.65
   0  16  -7   -0.12    0.49
   0  16   7    0.14    0.54
   0  16   7    0.03    0.56
   0  16  -7   -0.38    0.71
   0  16  -7   -0.02    1.19
   0  16  -7    0.21    0.54
   0 -16  -7    0.35    0.28
   0  16  -7    0.29    0.71
   0 -16   7   -0.56    1.00
   0  16   7   -0.47    1.68
   0  16   8    0.19    1.09
   0 -16  -8   -0.09    1.21
   0  16  -8    0.53    1.36
   0 -16  -8    1.11    0.76
   0 -16   8    0.34    0.82
   0  16  -8   -0.15    1.05
   0  16   8   -0.06    1.90
   0  16  -8    0.06    0.85
   0 -16  -8    0.08    1.11
   0  16   8    0.02    0.64
   0 -16   8   -0.01    0.78
   0 -16  -8    0.44    0.31
   0  16  -8    0.11    1.26
   0 -16   8    0.20    0.66
   0  16   8    0.43    0.72
   0  16  -8    0.42    0.64
   0 -16   9   12.61    2.39
   0  16   9   16.09    3.90
   0 -16  -9   15.98    2.05
   0  16  -9   16.60    2.28
   0  16   9   14.44    3.69
   0  16   9   15.25    1.40
   0  16  -9   15.07    2.68
   0  16   9   12.43    5.64
   0 -16  -9   12.07    1.79
   0  16  -9   13.20    1.71
   0 -16  -9   15.26    2.53
   0 -16   9   15.53    2.50
   0  16  -9   13.24    3.49
   0 -16   9   15.41    2.29
   0 -16  -9   13.29    6.24
   0  16  -9   16.46    3.20
   0 -16  10    6.48    2.70
   0  16 -10    6.82    1.44
   0  16 -10    6.53    1.34
   0 -16 -10    6.80    2.58
   0  16  10    6.97    1.43
   0 -16 -10    8.16    2.38
   0  16  10    5.78    1.56
   0  16 -10    6.36    1.71
   0 -16  10    6.81    1.47
   0 -16 -10    6.79    1.17
   0 -16 -10    5.62    2.78
   0  16  10    0.12    1.52
   0  16  10    2.69    3.90
   0  16 -10    7.12    1.39
   0  16 -10    4.50    1.97
   0 -16  10    6.04    2.83
   0 -16  11    2.69    2.33
   0 -16  11    3.05    1.41
   0  16 -11    3.60    2.22
   0  16 -11    4.26    1.61
   0 -16 -11    3.37    2.20
   0  16  11    3.70    3.07
   0 -16 -11    3.33    2.39
   0  16 -11    3.01    1.70
   0  16 -11    2.87    1.94
   0  16  11    3.62    2.25
   0  16 -11    2.87    1.19
   0 -16 -11    2.95    1.19
   0 -16 -11    4.17    0.96
   0  16  11    5.69    1.19
   0 -16  11    5.75    1.33
   0 -16 -11    3.57    2.23
   0 -16 -12    4.59    2.58
   0 -16 -12    4.00    2.83
   0  16 -12    3.59    2.30
   0 -16  12    3.57    1.43
   0  16 -12    4.80    2.55
   0  16 -12    5.17    2.05
   0 -16 -12    5.01    4.32
   0 -16  12    6.53    1.57
   0 -16  12    3.82    2.64
   0  16 -12    4.14    2.96
   0  16 -12    5.39    1.19
   0 -16 -12    4.19    1.33
   0  16  12    4.10    1.98
   0  16  12    5.14    0.79
   0  16  12    6.15    1.43
   0 -16 -13    2.75    2.08
   0  16 -13    2.62    1.21
   0  16  13    3.19    1.67
   0  16 -13    3.43    1.32
   0 -16 -13    2.76    1.91
   0  16  13    3.11    1.21
   0 -16 -13    3.26    1.31
   0  16 -13    2.84    2.55
   0 -16  13    2.94    2.18
   0  16 -13    3.05    1.76
   0  16 -13    3.60    1.60
   0 -16 -13    3.01    1.30
   0 -16  13    0.13    1.88
   0 -16  13    2.91    2.19
   0  16  14   40.56    7.15
   0  16 -14   45.69    8.48
   0 -16 -14   45.02    5.14
   0  16 -14   46.29    8.69
   0  16  14   44.08    6.02
   0 -16  14   40.71    5.03
   0  16 -14   39.77    7.24
   0  16 -14   43.51    5.25
   0 -16  14   43.57    7.73
   0 -16 -14   37.74    4.56
   0 -16 -14   44.68   13.10
   0  16 -14   40.49    6.66
   0 -16 -14   42.87    5.09
   0 -16  14   44.69    4.74
   0  16 -15    8.55    1.81
   0  16  15    5.92    3.22
   0 -16  15    8.24    3.52
   0  16 -15   11.11    2.29
   0 -16 -15    9.12    2.07
   0 -16  15    9.49    2.70
   0  16 -15    9.20    1.87
   0 -16 -15    8.88    1.88
   0  16  15   11.66    3.93
   0  16 -15    6.43    1.72
   0 -16 -15   10.92    3.46
   0 -16  15    6.95    2.03
   0 -16 -15    7.31    2.00
   0  16 -15    8.80    2.26
   0 -16 -16    5.54    5.93
   0  16 -16    6.49    2.82
   0 -16  16   10.98    3.25
   0  16  16    6.82    1.83
   0 -16 -16   11.34    3.72
   0 -16  16    8.50    2.26
   0 -16 -16   10.02    2.19
   0  16  16    9.65    3.70
   0  16 -16    9.43    2.90
   0 -16 -16    7.10    3.07
   0  16 -16   10.79    2.43
   0  16 -16    6.22    1.90
   0 -18   0    3.60    1.59
   0  18   0    3.79    0.78
   0  18   0    5.47    1.26
   0  18   0    3.13    2.70
   0  18   0    4.68    0.74
   0  18   0    3.48    3.27
   0 -18   0    2.63    3.79
   0  18   1   26.74    4.04
   0 -18   1   28.99    6.43
   0 -18  -1   28.92    6.59
   0  18  -1   30.82    3.95
   0  18  -1   31.86    7.51
   0  18   1   28.36    3.18
   0 -18  -1   25.37    9.84
   0  18   1   26.71    4.77
   0  18   1   28.25    3.20
   0 -18  -1   27.90    3.24
   0  18  -1   30.37    3.38
   0  18  -1   28.79    2.44
   0 -18   1   24.68    8.47
   0  18   1   28.05    3.22
   0 -18   2    4.07    1.67
   0  18  -2    4.13    1.51
   0  18   2    3.05    1.20
   0 -18  -2    3.54    1.66
   0  18  -2    2.77    1.37
   0 -18   2    2.27    3.52
   0 -18  -2    5.80    1.28
   0  18  -2    7.18    1.84
   0  18   2    4.24    2.79
   0  18   2    4.83    2.00
   0  18   2    5.98    1.24
   0  18   2    5.07    1.20
   0  18  -2    4.37    1.60
   0 -18  -2    2.57    4.30
   0  18   3   20.74    1.70
   0  18  -3   18.40    2.78
   0  18  -3   23.65    3.65
   0 -18   3   18.86    6.67
   0  18   3   18.12    3.92
   0 -18  -3   22.13    3.32
   0  18  -3   20.41    5.44
   0 -18   3   19.12    3.37
   0  18   3   20.81    3.23
   0  18  -3   22.90    3.28
   0 -18  -3   19.59    4.96
   0  18   3   22.39    2.57
   0 -18   4    4.30    1.12
   0 -18   4    1.81    2.84
   0 -18   4    1.93    2.44
   0 -18  -4    2.86    2.42
   0  18   4    3.15    2.94
   0  18   4    3.16    0.61
   0  18  -4    2.77    0.83
   0  18  -4    2.45    1.34
   0  18  -4    0.82    2.76
   0  18   4    2.62    0.56
   0  18  -4    0.75    1.20
   0 -18  -4    3.26    2.22
   0  18   4    2.73    1.37
   0  18   5   16.71    2.14
   0  18  -5   14.58    2.37
   0 -18  -5   15.40    4.65
   0  18   5   12.10    5.86
   0  18  -5   16.59    2.76
   0 -18  -5   15.92    4.54
   0  18   5   15.81    2.04
   0 -18   5   16.72    6.07
   0  18  -5   15.55    2.89
   0  18   5   13.57    2.81
   0  18  -5   16.28    2.62
   0 -18   5   16.55    2.37
   0  18  -5   20.51    3.27
   0 -18   5   15.00    2.90
   0 -18  -6   11.68    1.80
   0  18  -6    6.30    2.15
   0 -18   6    7.88    1.73
   0  18   6    3.65    4.54
   0 -18   6    7.68    4.36
   0  18   6   12.72    2.20
   0 -18  -6    6.85    2.04
   0  18  -6    5.74    2.00
   0 -18   6    6.59    3.65
   0 -18  -6    9.86    5.71
   0  18  -6    5.30    3.79
   0  18  -6    7.01    3.87
   0 -18   7  159.96   19.36
   0 -18  -7  166.52   20.20
   0 -18   7  157.78   15.81
   0  18  -7  164.17   15.38
   0 -18   7  150.38   17.05
   0  18  -7  171.55   18.40
   0  18   7  167.80   20.74
   0  18   7  107.95   24.81
   0 -18  -7  158.91   22.82
   0 -18  -7  165.02   33.77
   0  18  -7  148.26   16.63
   0  18   7  151.78   16.67
   0  18  -7  154.09   17.37
   0  18   8   10.86    1.56
   0 -18   8    3.07    1.90
   0  18   8    4.12    3.04
   0  18  -8    4.43    2.10
   0  18  -8    5.30    1.50
   0  18   8    3.13    3.89
   0  18  -8    4.51    1.11
   0 -18  -8    3.82    3.11
   0  18  -8    5.49    2.97
   0  18  -8    7.41    1.92
   0 -18  -8    3.70    2.88
   0 -18   8    4.70    2.07
   0  18   9   11.34    2.46
   0  18   9    7.86    5.24
   0  18  -9   10.20    2.53
   0 -18   9    9.43    4.27
   0 -18   9   12.49    2.80
   0  18  -9   11.33    3.50
   0 -18  -9   14.16    4.01
   0  18  -9   11.58    2.27
   0 -18   9   14.42    3.67
   0  18  -9   11.54    1.84
   0  18  -9   10.70    4.50
   0 -18  -9   14.69    2.65
   0 -18  -9   11.77    2.01
   0  18   9   15.13    2.28
   0  18  10    3.14    2.63
   0 -18 -10    4.24    1.45
   0 -18 -10    1.54    4.60
   0 -18  10    3.39    1.65
   0  18 -10    4.13    1.33
   0  18 -10    3.33    2.40
   0 -18  10    3.16    2.77
   0  18 -10    4.14    3.12
   0 -18 -10    2.95    1.63
   0 -18 -10   11.24    2.37
   0  18 -10    6.64    1.32
   0 -18  10    3.11    2.52
   0  18 -10    3.53    1.69
   0  18  10    4.69    3.51
   0  18 -11   22.29    4.95
   0 -18  11   19.62    5.47
   0 -18 -11   22.78    5.47
   0  18 -11   24.33    4.12
   0 -18  11   21.18    3.53
   0  18 -11   21.05    4.70
   0 -18 -11   19.68    2.80
   0  18  11   21.06    6.93
   0 -18 -11   24.15    3.11
   0  18 -11   17.69    2.34
   0 -18  11   21.36    3.22
   0 -18 -11   22.00    6.11
   0  18 -11   22.47    4.73
   0  18  11   21.01    3.39
  -1   1  -3    0.11    0.28
  -1   1  -3    0.15    0.32
   1   1   3    0.25    0.19
   1  -1  -3    0.29    0.30
  -1  -1   3    0.54    0.61
   1  -1  -3    0.35    0.30
  -1  -1   3    0.02    0.31
   1  -1  -3    0.29    0.55
  -1   1  -3    0.17    0.22
   1  -1  -3   -0.15    0.42
  -1  -1   3    0.23    0.19
   1   1   3    0.08    0.27
   1   1   3    0.23    0.44
  -1   1  -3    0.30    0.31
  -1  -1   3   -0.36    0.49
  -1  -1  -3    0.14    0.23
   1  -1   3    0.06    0.27
   1   1  -3    0.27    0.30
  -1   1   3    0.36    0.31
   1  -1   3    0.17    0.29
  -1  -1  -3    0.14    0.51
   1   1  -3    0.42    0.60
  -1   1   3   -0.24    0.73
  -1  -1  -3    0.21    0.31
  -1  -1  -3    0.29    0.33
   1  -1   3    0.25    0.51
   1   1  -3    0.12    0.22
  -1  -1  -3   -0.07    0.55
  -1   1   3    0.16    0.49
   1  -1   3    0.22    0.23
  -1   1   3    0.03    0.57
   1   1  -3    0.06    0.35
  -1  -1   4    0.08    0.37
   1  -1  -4    0.09    0.37
  -1   1  -4   -0.10    0.40
   1   1   4    0.37    0.35
  -1   1  -4    0.05    0.17
  -1   1  -4   -0.23    0.61
  -1  -1   4   -0.12    0.35
   1  -1  -4    0.26    0.66
   1   1   4    0.13    0.21
   1   1   4    0.38    0.61
   1  -1  -4   -0.19    0.41
  -1  -1   4    0.09    0.67
  -1   1  -4    0.36    0.62
  -1  -1   4   -0.04    0.20
   1  -1  -4    0.19    0.37
  -1  -1   4    0.10    0.31
   1   1   4    0.03    0.36
  -1  -1   4   -0.22    0.56
  -1  -1  -4    0.13    0.33
  -1   1   4   -0.23    0.40
  -1  -1  -4   -0.02    0.38
   1   1  -4    0.10    0.38
  -1  -1  -4    0.22    0.42
  -1  -1  -4    0.19    0.39
   1  -1   4    0.28    0.42
   1   1  -4    0.20    0.44
   1  -1   4   -0.04    0.62
  -1   1   4    0.27    0.59
   1  -1   4    0.04    0.08
  -1   1   4    0.31    0.32
  -1   1   4   -0.03    0.73
   1  -1   4    0.34    0.41
  -1   1  -5    0.28    0.44
   1  -1  -5    0.44    0.86
   1   1   5   -0.05    0.42
  -1  -1   5    0.79    0.42
   1   1   5    0.40    0.46
  -1  -1   5    0.48    0.52
   1  -1  -5   -0.08    0.73
   1   1   5    0.46    0.74
  -1  -1   5    0.44    0.48
   1  -1  -5   -0.23    1.17
   1  -1  -5    0.42    0.88
  -1   1  -5    0.52    0.83
  -1  -1   5    0.37    0.40
  -1  -1   5    0.39    0.35
   1   1   5    0.47    0.47
  -1  -1   5    1.03    1.23
   1  -1   5    0.19    0.45
  -1   1   5    0.30    0.70
  -1  -1  -5    0.32    0.44
   1  -1   5    0.59    0.30
  -1  -1  -5    0.14    0.31
   1   1  -5    0.06    0.57
   1   1  -5    0.55    0.50
  -1  -1  -5    0.60    0.44
   1  -1   5    0.43    0.50
   1  -1   5    0.67    0.62
  -1   1   5    0.71    0.47
  -1   1   5    0.15    0.78
  -1  -1  -5    0.18    0.43
  -1   1   5    0.59    0.74
  -1   1  -6    0.22    0.46
   1   1   6    0.22    0.35
   1   1   6    0.30    0.41
  -1  -1   6    0.15    0.32
   1  -1  -6    0.37    0.57
  -1  -1   6    0.13    0.77
  -1  -1   6    0.33    0.50
   1   1   6    0.25    0.40
   1   1   6    0.39    0.48
   1  -1  -6    0.39    0.42
  -1  -1   6    0.26    0.30
   1  -1  -6   -0.03    0.78
  -1   1  -6    0.14    0.40
   1  -1  -6    0.21    1.11
  -1  -1   6    0.87    0.48
  -1  -1   6    0.15    0.38
   1   1   6    0.19    0.44
   1   1  -6    0.09    0.95
   1  -1   6    0.21    0.95
   1   1  -6    0.33    0.43
  -1  -1  -6    0.46    0.21
  -1   1   6    0.21    0.73
  -1  -1  -6    0.31    0.42
  -1   1   6   -0.11    0.37
   1  -1   6    1.01    0.51
  -1  -1  -6    0.21    0.73
   1  -1   6    0.71    0.76
   1  -1   6    0.30    0.32
  -1   1   6    0.45    0.57
  -1  -1  -6    0.44    0.32
  -1   1   6    0.27    0.48
   1   1   7    0.34    0.44
   1  -1  -7    0.61    0.77
  -1  -1   7    0.17    0.32
  -1   1  -7    0.09    0.41
  -1  -1   7    0.58    0.38
   1   1   7    0.45    0.42
  -1  -1   7    0.37    0.27
   1  -1  -7    0.54    0.45
   1  -1  -7   -0.07    0.56
   1   1   7    0.28    0.29
   1  -1  -7    0.93    0.84
  -1  -1   7    0.55    0.49
   1   1   7    0.57    0.28
  -1  -1   7    0.81    0.85
  -1  -1   7    0.70    0.51
  -1   1  -7    0.41    0.83
   1   1  -7    0.65    0.80
  -1   1   7    0.24    0.71
   1  -1   7    0.45    0.60
  -1  -1  -7    0.54    0.56
  -1   1   7    0.56    0.52
  -1  -1  -7    0.41    0.82
  -1  -1  -7    0.63    0.31
  -1  -1  -7    0.45    0.42
   1   1  -7    0.64    0.52
  -1   1   7    0.79    0.54
  -1   1   7    0.08    0.38
   1  -1   7    0.36    0.56
   1  -1   7    0.88    0.29
   1  -1   7    0.45    0.43
   1   1   8    0.33    0.70
  -1  -1   8    0.59    0.94
  -1  -1   8    0.06    0.89
  -1   1  -8    0.22    0.39
  -1   1  -8    0.67    0.81
   1  -1  -8    0.31    0.40
  -1  -1   8    0.51    0.24
  -1  -1   8    0.36    0.27
  -1  -1   8    0.64    0.85
   1  -1  -8   -0.05    0.96
   1   1   8    0.39    0.76
   1   1   8    0.35    0.46
  -1  -1   8   -0.02    0.64
   1  -1  -8    0.41    0.35
   1   1   8    0.30    0.25
   1  -1  -8    0.44    0.78
  -1   1   8    0.52    0.66
   1  -1   8    0.80    0.52
   1   1  -8    0.27    0.43
  -1  -1  -8    0.35    0.47
  -1  -1  -8    0.10    0.57
   1  -1   8    0.35    0.82
   1  -1   8    0.41    0.73
  -1   1   8    0.49    0.47
   1   1  -8    0.14    0.49
   1  -1   8    0.41    0.58
  -1   1   8    0.50    0.35
  -1  -1  -8   -0.12    0.44
  -1  -1  -8    0.17    0.26
  -1   1   8    0.59    0.51
   1   1   9    0.22    0.22
  -1  -1   9   -0.13    0.89
  -1  -1   9   -0.13    0.89
  -1  -1   9    0.51    0.48
   1   1   9    0.54    0.76
  -1  -1   9    0.23    0.36
   1  -1  -9    0.63    0.53
   1  -1  -9    0.06    0.48
  -1   1  -9    0.09    0.74
   1   1   9    0.08    0.71
  -1  -1   9    0.09    0.33
  -1   1  -9    0.29    0.58
   1   1   9    0.32    0.44
   1  -1  -9    0.16    0.31
  -1  -1   9    0.56    0.25
   1  -1  -9    0.21    0.40
  -1  -1  -9    0.20    0.37
  -1  -1  -9    0.10    0.65
   1   1  -9    0.09    0.77
   1  -1   9    0.32    0.52
   1  -1   9    0.65    0.46
  -1  -1  -9    0.31    0.71
  -1   1   9    0.16    0.39
  -1   1   9    0.51    0.66
  -1   1   9    0.36    0.56
  -1   1   9    0.50    0.34
   1  -1   9    0.04    0.69
   1  -1   9    0.53    0.70
   1   1  -9    0.28    0.43
  -1  -1  -9    0.29    0.56
   1  -1 -10    0.06    0.44
   1  -1 -10    0.77    0.83
   1  -1 -10    0.13    0.27
  -1   1 -10    0.55    0.64
   1   1  10   -0.06    0.43
   1   1  10    0.21    0.19
   1  -1 -10    0.11    0.42
  -1  -1  10    0.33    0.35
  -1  -1  10   -0.08    0.41
  -1  -1  10    0.55    0.56
   1   1  10    0.29    0.42
   1   1  10    0.03    0.69
  -1   1 -10    0.32    0.73
  -1  -1  10    0.36    0.83
  -1  -1  10    0.16    0.32
  -1  -1  10    0.17    0.18
  -1   1  10    0.14    0.38
  -1   1  10    0.09    0.33
  -1  -1 -10    0.51    0.62
   1  -1  10    0.42    0.71
  -1  -1 -10    0.09    0.40
   1   1 -10    0.61    0.45
  -1   1  10    0.79    1.15
  -1  -1 -10    0.06    0.27
   1  -1  10    0.23    0.58
   1  -1  10    0.02    0.49
   1   1 -10    0.10    0.42
  -1   1  10    0.16    0.35
   1  -1  10   -0.07    0.66
  -1  -1 -10    0.43    0.57
  -1  -1  11   -0.10    0.54
  -1  -1  11    0.26    0.24
   1  -1 -11    0.48    0.79
   1   1  11    0.19    0.49
   1   1  11   -0.23    0.74
   1  -1 -11    0.62    0.44
  -1  -1  11    0.16    0.17
   1  -1 -11    0.36    0.43
   1  -1 -11    0.24    0.25
  -1  -1  11    0.12    0.41
   1   1  11   -0.42    0.76
  -1  -1  11    0.21    0.36
   1   1  11    0.08    0.17
  -1   1 -11    0.46    0.44
  -1  -1  11    0.47    0.85
  -1   1 -11   -0.51    1.01
  -1   1  11    2.36    1.16
  -1  -1 -11    0.35    0.34
   1  -1  11    0.08    0.31
   1   1 -11    0.07    0.46
  -1  -1 -11   -0.32    0.73
   1  -1  11    0.12    0.50
  -1  -1 -11    0.30    0.96
   1  -1  11    0.05    0.42
  -1   1  11    0.21    0.39
   1  -1  11   -0.16    0.70
   1   1 -11   -0.09    0.42
  -1  -1 -11    0.36    0.33
  -1   1  11   -0.00    0.35
  -1   1  11    0.31    0.30
   1   1  12    0.72    0.77
  -1  -1  12    0.47    1.02
   1  -1 -12    0.09    0.48
  -1  -1  12    0.33    0.66
  -1  -1  12    0.31    0.28
  -1  -1  12    0.31    0.52
   1  -1 -12    0.43    0.49
   1   1  12    0.07    0.15
  -1   1 -12   -0.08    1.08
   1   1  12    0.31    0.53
   1  -1 -12    0.31    0.24
  -1   1 -12    0.52    0.47
   1   1  12    0.28    0.68
   1  -1 -12    0.46    0.44
  -1  -1  12    0.26    0.76
  -1  -1  12    0.24    0.17
  -1  -1 -12    0.32    0.43
   1  -1  12    0.09    0.76
   1  -1  12    0.78    0.53
  -1   1  12   -0.14    0.76
   1  -1  12    0.01    0.75
  -1  -1 -12    0.08    0.19
  -1  -1 -12    0.30    0.59
   1   1 -12    0.26    0.45
  -1  -1 -12    0.45    0.62
   1  -1  12    0.32    0.61
  -1   1  12    0.04    0.64
  -1   1  12    0.68    0.68
  -1   1  12    0.07    0.28
   1   1 -12    0.25    0.82
  -1  -1  13    0.64    0.53
  -1   1 -13    0.59    1.02
   1  -1 -13    0.79    0.55
  -1  -1  13    0.33    0.17
  -1  -1  13    0.43    0.18
  -1  -1  13    0.66    0.63
  -1  -1  13    0.65    0.78
   1   1  13   -0.01    0.50
   1   1  13    0.62    0.23
  -1  -1  13    0.74    1.08
   1   1  13    0.29    0.37
   1  -1 -13    0.36    0.27
   1  -1 -13    1.15    0.57
   1  -1 -13    0.08    0.54
   1   1  13    0.49    0.91
  -1   1 -13    0.21    0.64
  -1  -1 -13    0.39    0.24
  -1  -1 -13    0.33    0.52
  -1  -1 -13    0.50    0.64
   1   1 -13    0.76    0.58
   1   1 -13    0.77    0.99
   1  -1  13    0.66    0.36
  -1   1  13    1.59    1.14
   1  -1  13    0.81    0.73
  -1   1  13    0.80    1.00
   1  -1  13    0.49    0.88
   1  -1  13    0.69    0.53
  -1   1  13    0.77    0.73
  -1  -1 -13    0.85    0.76
  -1   1  13    0.32    0.37
  -1  -1  14    0.34    0.84
  -1  -1  14    0.80    0.42
  -1  -1  14    0.16    0.12
   1   1  14    0.33    0.34
   1  -1 -14    0.44    0.90
  -1   1 -14   -0.04    1.09
  -1   1 -14    0.71    0.58
   1   1  14   -0.11    0.84
  -1  -1  14    0.65    0.96
   1  -1 -14    0.40    0.53
  -1  -1  14    0.42    0.53
  -1  -1  14    0.20    0.13
   1   1  14    0.13    0.12
   1   1  14    0.26    0.52
   1  -1 -14    0.18    0.22
   1  -1 -14    0.24    0.54
   1  -1  14    0.27    0.50
   1   1 -14    0.41    0.94
  -1  -1 -14   -0.03    0.34
  -1  -1 -14    0.22    0.91
   1   1 -14   -0.01    0.55
   1  -1  14    0.59    0.34
  -1   1  14    0.30    0.63
  -1  -1 -14    0.05    0.14
  -1   1  14    0.10    0.29
   1  -1  14    0.31    0.37
  -1  -1 -14    0.31    0.62
  -1   1  14    0.09    0.56
   1  -1  14    0.11    0.91
  -1   1  14    0.18    0.40
   1  -1 -15    0.25    0.22
   1  -1 -15   -0.01    1.05
  -1  -1  15   -0.23    0.45
  -1   1 -15    0.31    0.61
   1   1  15    0.50    0.55
  -1  -1  15    0.20    0.48
  -1  -1  15    0.17    0.17
  -1   1 -15    0.32    0.67
   1  -1 -15    0.09    1.01
   1   1  15    0.14    0.16
  -1  -1  15    0.79    0.59
   1   1  15    0.01    0.62
   1  -1 -15    0.27    0.45
  -1  -1  15    0.14    0.18
  -1  -1  15    0.06    0.58
   1   1  15    0.63    0.53
  -1   1  15    0.17    0.28
   1   1 -15    0.55    1.01
  -1  -1 -15    0.16    0.14
  -1   1  15   -0.14    0.63
   1  -1  15    0.12    0.66
   1  -1  15    0.45    0.54
   1   1 -15    0.77    1.02
  -1  -1 -15    0.80    0.53
  -1   1  15   -0.04    0.68
   1  -1  15    0.76    0.69
  -1   1  15    0.19    0.60
  -1  -1 -15    0.50    0.61
   1  -1  15   -0.07    0.55
  -1  -1 -15   -0.58    0.65
   1  -1 -16   -0.03    0.90
   1   1  16    0.14    0.59
  -1  -1  16    0.16    0.86
  -1  -1  16    0.45    1.07
   1  -1 -16    0.58    0.69
   1   1  16    0.52    0.63
   1  -1 -16    0.30    0.24
  -1  -1  16   -0.10    0.91
   1   1  16   -0.09    0.60
   1  -1 -16    0.54    1.04
  -1   1 -16   -0.16    1.17
  -1  -1  16    0.48    1.17
  -1   1 -16    0.05    1.21
  -1  -1 -16   -0.05    0.60
   1   1 -16    0.50    0.66
   1  -1  16    0.06    0.73
  -1  -1 -16    0.42    1.18
   1   1 -16    0.66    0.65
   1  -1  16    0.23    0.60
   1  -1  16    0.89    0.71
  -1  -1 -16    0.49    0.42
  -1   1  16    0.39    0.26
  -1  -1 -16    0.29    0.11
  -1   1  16    0.55    1.08
  -1   1  16    0.14    0.87
  -1   1  16    0.55    1.22
   1  -1  16    0.11    0.62
  -1  -1  17    0.90    0.57
   1  -1 -17    0.14    0.57
  -1  -1  17    0.39    0.74
   1   1  17   -0.07    1.16
   1  -1 -17    1.36    1.33
   1   1  17    0.73    0.40
   1  -1 -17    0.80    0.22
  -1  -1  17    0.34    0.70
   1   1  17    0.30    1.02
  -1  -1  17    0.50    0.54
  -1   1 -17    0.87    1.24
   1  -1 -17    0.26    0.65
   1   1  17    0.19    0.48
  -1   1 -17    0.44    0.73
   1  -1  17    0.04    0.45
   1  -1  17    0.87    1.16
   1   1 -17    1.10    0.68
  -1  -1 -17    0.25    1.10
  -1   1  17    0.41    0.54
   1  -1  17    0.62    0.42
  -1   1  17    0.53    0.69
  -1  -1 -17    0.40    0.71
   1   1 -17    0.94    1.25
   1  -1  17    0.56    1.30
  -1   1  17    1.03    0.78
  -1   1  17    0.38    0.25
  -1  -1  18    0.30    0.44
   1   1  18    0.28    0.51
   1   1  18    0.12    1.04
  -1  -1  18    0.26    1.01
  -1   1 -18    0.65    0.61
   1   1  18    0.65    0.59
  -1   1 -18    0.61    1.02
   1  -1 -18   -0.39    0.47
   1  -1 -18   -0.05    0.66
   1  -1 -18    0.13    0.56
   1  -1 -18   -0.04    0.09
   1   1  18    0.14    0.63
  -1  -1  18    0.51    0.46
  -1  -1  18    0.03    1.04
  -1   1  18    0.11    0.79
   1  -1  18    0.38    0.61
  -1   1  18    0.38    0.17
   1   1 -18    0.37    1.02
   1  -1  18   -0.08    0.65
  -1  -1 -18   -0.25    1.07
  -1  -1 -18   -0.08    0.54
   1  -1  18    0.43    0.58
  -1   1  18    0.21    0.17
   1   1 -18    0.17    0.59
   1  -1  18    0.31    0.65
  -1   1  18    0.25    0.60
  -1   1  18    0.43    1.16
   1   1  19    0.33    0.82
   1  -1 -19    0.92    1.33
  -1   1 -19    1.04    0.79
  -1   1 -19    1.63    1.41
  -1  -1  19    1.80    1.29
   1   1  19    0.97    0.79
  -1  -1  19    0.93    0.99
  -1  -1  19    2.24    1.04
   1   1  19    0.79    1.17
  -1  -1  19    0.81    0.79
   1  -1 -19    1.02    0.88
   1   1  19    0.62    0.49
  -1   1  19    1.14    0.94
   1  -1  19    0.93    0.48
   1  -1  19    1.37    0.79
  -1   1  19    0.92    0.24
  -1   1  19    0.88    0.80
   1  -1  19    1.05    1.51
  -1   1  19    0.57    0.18
  -1  -1 -19    0.11    1.25
  -1  -1 -19    1.22    0.88
   1   1 -19    1.24    1.49
  -1   1  19    1.55    1.07
  -1   1  19    0.99    1.32
   1   1 -19    0.40    0.82
   1  -1  19    0.94    0.80
   1   1  20    0.04    1.03
  -1  -1  20   -0.41    1.16
   1  -1 -20   -0.01    1.11
   1   1  20    0.45    0.69
  -1  -1  20   -0.66    0.49
   1   1  20    0.49    0.69
  -1  -1  20    0.05    0.69
  -1  -1  20   -0.14    0.49
   1   1  20    0.83    0.37
  -1   1 -20   -0.86    1.12
   1  -1 -20    0.71    1.19
  -1   1 -20    0.11    1.14
   1  -1  20    0.29    0.40
   1  -1  20    0.19    1.15
  -1   1  20    0.17    0.65
   1  -1  20    0.55    0.65
   1   1 -20    0.76    0.73
   1  -1  20   -0.14    0.69
  -1   1  20   -0.29    0.48
  -1   1  20    0.27    1.19
  -1  -1 -20   -0.09    0.71
   1   1 -20    1.06    1.22
  -1   1  20   -0.14    0.47
  -1  -1 -20    0.31    0.64
  -1  -1  21    0.50    0.81
   1  -1 -21    0.40    0.76
  -1  -1  21    0.72    0.90
   1   1  21    0.45    1.31
   1   1  21    0.23    0.64
  -1  -1  21   -0.88    1.21
  -1  -1  21   -0.21    0.91
  -1   1 -21    0.25    0.70
   1   1  21    0.42    0.74
   1  -1 -21    0.20    0.70
   1   1  21   -0.15    0.70
  -1   1 -21    0.39    0.72
   1   1 -21    0.93    0.77
   1  -1  21   -0.11    1.19
  -1   1  21   -0.02    0.87
   1  -1  21    0.24    0.40
   1  -1  21    0.13    0.74
  -1   1  21    0.81    1.24
  -1   1  21   -0.22    0.86
  -1  -1 -21    0.27    0.68
   1  -1  21    0.52    0.76
  -1   1  21   -0.68    0.76
   1   1 -21    0.19    0.79
  -1  -1 -21    1.36    1.42
  -1   1 -22    0.65    1.28
   1   1  22   -0.01    0.74
   1   1  22   -0.06    0.40
   1  -1 -22   -0.22    1.31
  -1  -1  22   -0.16    0.49
  -1  -1  22    0.33    0.70
  -1  -1  22   -0.04    1.39
   1   1  22    0.22    0.45
   1  -1 -22    0.34    0.74
  -1  -1  22   -0.30    0.84
   1   1  22    1.33    1.13
  -1   1 -22    0.40    1.26
  -1  -1 -22   -0.14    0.84
  -1   1  22    0.96    1.24
   1   1 -22    0.01    0.76
  -1   1  22    0.44    0.49
   1  -1  22    0.06    0.43
  -1   1  22    0.49    0.50
   1  -1  22   -0.16    0.76
   1  -1  22    0.85    1.24
  -1   1  22   -0.89    1.28
   1   1 -22    0.21    1.45
   1  -1  22   -0.20    0.70
  -1  -1 -22    1.05    1.13
  -1  -1  23   -0.01    0.58
  -1   1 -23    0.56    0.90
  -1   1 -23    1.48    1.70
  -1  -1  23    0.76    0.94
   1   1  23    0.15    0.80
   1   1  23    0.89    0.92
   1   1  23    1.02    0.85
  -1  -1  23   -0.05    1.00
  -1  -1  23    0.01    0.90
   1   1  23    0.90    0.91
   1  -1 -23    0.87    0.89
   1  -1 -23    0.86    1.55
   1  -1  23    0.29    0.87
   1  -1  23    1.71    0.89
   1  -1  23   -0.10    0.94
  -1   1  23    0.76    1.00
   1   1 -23    1.40    1.54
  -1   1  23    0.23    1.03
  -1   1  23    0.27    0.92
   1   1 -23    0.64    0.93
  -1  -1 -23    0.10    1.58
  -1  -1 -23    0.58    0.81
   1  -1  23    0.97    0.85
  -1   1  23    0.22    0.83
  -1  -1  24    0.60    1.39
   1  -1 -24    0.37    0.79
  -1   1 -24    0.65    0.85
  -1  -1  24   -0.20    0.55
   1   1  24    0.40    0.70
   1  -1 -24    0.96    0.79
   1   1  24    0.02    1.40
  -1  -1  24    0.23    1.47
  -1   1 -24    0.52    1.42
   1   1  24    0.51    0.76
   1   1  24   -0.20    0.46
  -1  -1  24   -0.02    0.87
   1  -1  24   -0.70    1.24
  -1   1  24    0.02    1.45
  -1   1  24   -0.10    0.54
   1   1 -24    0.24    0.79
  -1  -1 -24    0.07    1.18
  -1  -1 -24   -0.23    0.79
   1   1 -24    0.35    0.83
   1  -1  24    0.76    1.37
  -1   1  24   -0.13    0.83
   1  -1  24   -0.09    0.44
   1  -1  24    0.11    0.78
   1   1  25    0.75    1.56
  -1   1 -25    0.02    1.11
  -1  -1  25    0.81    1.01
   1  -1 -25   -0.09    1.04
  -1   1 -25    0.69    2.05
  -1  -1  25    0.31    1.08
   1  -1 -25    0.42    2.03
   1   1  25    1.24    1.01
  -1  -1  25    0.71    0.68
   1   1  25    0.50    1.78
   1   1  25    0.84    0.60
  -1  -1  25    1.10    1.14
   1  -1  25    1.40    1.12
  -1   1  25    0.25    0.97
  -1  -1 -25   -0.25    0.97
   1   1 -25    1.01    1.81
  -1   1  25    0.34    1.18
  -1   1  25    0.39    0.65
  -1   1  25    0.26    1.06
  -1  -1 -25    0.31    1.87
   1   1 -25    0.89    1.97
   1  -1  25    1.61    0.60
   1  -1  25    0.43    0.98
   1  -1  25    2.12    0.97
  -1   1 -26   -0.13    1.84
   1  -1 -26    0.99    1.72
   1  -1 -26    0.31    1.11
   1   1  26    1.35    0.83
  -1  -1  26   -0.47    0.98
   1   1  26   -0.05    0.85
  -1  -1  26   -0.48    1.09
  -1   1 -26    0.43    1.06
  -1  -1  26    0.06    0.64
   1   1  26   -0.14    0.52
   1   1  26   -0.23    0.97
  -1  -1  26    0.10    1.72
  -1   1  26    1.37    1.09
  -1   1  26    0.77    0.66
   1  -1  26    1.32    0.50
   1   1 -26    0.23    1.01
   1   1 -26   -0.37    1.01
   1  -1  26    1.47    1.04
   1  -1  26    0.01    0.88
  -1  -1 -26    0.15    0.92
  -1   1  26    0.04    1.00
   1  -1  26    0.43    0.91
  -1   1  26    1.02    0.97
  -1  -1 -26   -0.01    1.02
  -1  -1  27   -0.01    1.05
   1  -1 -27    0.40    1.03
   1   1  27    0.09    0.90
  -1  -1  27    0.50    1.02
   1   1  27    0.31    1.52
  -1  -1  27   -0.05    1.85
  -1   1 -27   -0.17    1.02
   1   1  27    1.21    0.50
  -1  -1  27   -0.06    0.67
  -1   1 -27    0.03    1.13
   1  -1 -27   -0.17    2.00
  -1  -1 -27   -0.17    1.67
   1  -1  27    1.76    0.85
  -1   1  27   -0.15    1.07
  -1   1  27    0.82    0.65
  -1  -1 -27    0.22    1.03
   1  -1  27    0.76    1.62
   1   1 -27    0.93    1.95
   1   1 -27    0.06    1.06
  -1  -1 -27    1.03    1.91
  -1   1  27    0.06    1.77
  -1   1  27   -0.35    1.90
   1  -1  27   -0.11    0.52
   1  -1  27    0.28    1.84
  -1  -3   0    0.33    0.99
  -1   3   0    0.11    0.30
   1  -3   0    0.46    0.44
  -1   3   0    0.32    0.32
   1   3   0    0.34    0.86
   1   3   0    0.23    0.26
  -1  -3   0    0.05    0.32
   1   3   0    0.06    0.57
  -1  -3   0    0.12    0.35
   1  -3   0    0.26    0.52
  -1   3   0    0.00    0.86
  -1   3   0    0.17    0.24
   1   3   0    0.34    0.65
   1  -3   0    0.28    0.33
   1  -3   0    0.21    0.31
   1   3   0    0.30    0.30
   1   3   1   23.68    1.52
   1   3   1   24.61    2.86
   1  -3  -1   22.11    4.06
  -1   3  -1   22.00    1.33
  -1  -3   1   23.29    1.78
   1  -3  -1   24.98    2.85
  -1   3  -1   23.67    1.58
  -1  -3   1   23.50    1.66
  -1  -3   1   23.01    1.79
   1  -3  -1   23.24    1.53
  -1  -3   1   25.13    3.83
  -1   3  -1   26.04    2.67
   1  -3  -1   22.66    2.04
   1   3   1   27.57    4.07
   1   3   1   23.38    1.33
  -1   3  -1   26.22    2.30
   1   3  -1   22.74    1.75
  -1  -3  -1   24.22    2.59
  -1   3   1   21.00    2.18
  -1  -3  -1   23.17    2.15
   1  -3   1   25.08    2.64
   1   3  -1   24.09    1.69
   1  -3   1   24.01    1.60
   1  -3   1   23.63    2.23
  -1   3   1   23.85    2.57
  -1  -3  -1   22.63    1.30
  -1   3   1   24.12    1.66
   1   3  -1   24.30    2.07
   1   3  -1   24.12    1.86
  -1  -3  -1   24.70    2.82
  -1   3   1   22.48    1.32
   1  -3   1   21.79    3.70
  -1  -3   2   36.11    2.91
   1  -3  -2   35.08    2.95
   1   3   2   32.04    2.75
   1   3   2   34.50    2.42
   1  -3  -2   36.79    3.79
   1   3   2   35.15    1.99
   1  -3  -2   31.99    3.15
  -1  -3   2   32.73    2.60
  -1   3  -2   36.74    2.28
   1   3   2   35.13    3.21
  -1   3  -2   35.84    2.37
  -1  -3   2   34.59    2.48
  -1  -3   2   36.72    3.77
  -1   3  -2   36.13    2.19
  -1   3  -2   31.81    2.34
  -1   3  -2   34.02    2.08
   1  -3  -2   33.09    2.06
   1  -3   2   36.06    3.21
  -1  -3  -2   34.43    1.93
  -1  -3  -2   35.53    3.35
  -1  -3  -2   35.87    2.41
   1   3  -2   37.60    2.10
  -1   3   2   34.37    1.97
   1  -3   2   25.46    2.55
  -1   3   2   30.04    5.16
  -1   3   2   35.64    2.25
   1   3  -2   36.46    2.44
  -1  -3  -2   36.84    3.11
   1  -3   2   36.09    2.19
   1   3  -2   37.31    4.04
   1   3  -2   35.22    2.55
  -1   3   2   36.32    2.38
  -1   3  -3    7.38    0.86
   1  -3  -3    6.79    2.38
   1  -3  -3    6.37    0.71
   1   3   3    6.58    1.09
  -1  -3   3    7.82    1.02
  -1  -3   3    6.45    1.68
  -1   3  -3    7.83    1.55
  -1  -3   3    5.89    1.39
  -1   3  -3    7.11    1.38
   1   3   3    6.87    0.88
   1   3   3    7.96    0.89
   1  -3  -3    7.75    0.88
   1  -3  -3    6.37    0.76
  -1  -3   3    8.13    0.95
  -1   3  -3    6.17    1.27
   1   3   3    6.60    1.21
   1   3  -3    6.86    0.84
   1  -3   3    4.14    0.87
   1   3  -3    7.44    0.88
   1  -3   3    7.00    1.36
  -1   3   3    7.41    1.27
  -1   3   3    7.10    0.82
   1   3  -3    7.16    1.65
  -1  -3  -3    6.96    1.14
  -1  -3  -3    7.31    0.84
  -1   3   3    6.24    1.19
   1  -3   3    7.34    0.75
  -1  -3  -3    7.40    1.52
   1  -3   3    7.28    0.88
  -1  -3  -3    6.79    0.71
   1   3  -3    8.47    1.65
  -1   3   3    6.98    1.54
  -1  -3   4    4.05    0.72
  -1  -3   4    4.39    1.33
   1  -3  -4    3.87    1.74
  -1  -3   4    3.92    1.11
  -1   3  -4    3.94    0.63
   1  -3  -4    4.02    1.05
  -1   3  -4    5.18    1.08
  -1   3  -4    4.58    1.27
   1   3   4    4.07    1.40
   1  -3  -4    4.98    1.20
  -1   3  -4    4.21    0.96
   1   3   4    4.04    0.69
  -1  -3   4    3.79    0.69
   1  -3  -4    4.21    1.32
   1   3   4    4.36    0.81
   1   3   4    4.00    0.94
   1  -3  -4    4.79    1.06
   1   3  -4    4.37    1.02
   1  -3   4    4.38    0.66
   1   3  -4    4.07    1.37
   1  -3   4    4.38    0.67
  -1   3   4    2.44    0.87
  -1   3   4    3.88    0.65
  -1  -3  -4    3.79    0.71
   1   3  -4    4.79    0.76
  -1  -3  -4    4.74    1.59
   1  -3   4    3.00    0.99
  -1  -3  -4    4.06    0.95
  -1   3   4    4.82    1.20
   1  -3   4    3.95    1.01
  -1  -3  -4    3.65    0.74
   1   3  -4    4.30    0.75
  -1   3  -5   20.61    2.05
  -1   3  -5   20.39    1.52
   1   3   5   16.39    2.57
  -1  -3   5   17.12    1.22
   1   3   5   21.19    1.67
  -1  -3   5   20.45    1.66
  -1  -3   5   18.83    1.55
   1  -3  -5   19.80    2.30
  -1  -3   5   21.32    1.58
  -1   3  -5   22.25    2.80
   1   3   5   19.43    1.86
   1  -3  -5   22.27    1.60
  -1   3  -5   20.45    1.54
   1  -3  -5   22.23    2.58
   1   3   5   21.68    1.23
   1  -3  -5   19.48    1.35
   1  -3  -5   19.68    2.00
   1   3  -5   21.14    1.16
   1  -3   5   16.79    1.72
   1   3  -5   20.33    1.63
  -1  -3  -5   22.91    2.73
  -1   3   5   21.28    1.51
  -1   3   5   14.86    2.71
   1  -3   5   22.33    1.41
   1  -3   5   21.36    2.43
  -1  -3  -5   18.57    1.67
  -1   3   5   23.07    2.66
   1   3  -5   22.06    1.63
   1  -3   5   20.71    1.53
   1   3  -5   22.21    1.83
  -1  -3  -5   21.22    2.60
  -1  -3  -5   22.12    2.12
  -1  -3   6   11.85    1.12
  -1   3  -6   11.70    0.86
   1   3   6    8.05    1.65
  -1  -3   6   10.56    1.87
   1  -3  -6   13.30    2.09
   1   3   6   10.69    1.30
   1  -3  -6   10.15    1.32
  -1  -3   6    8.32    1.20
   1   3   6   12.69    1.68
  -1   3  -6   11.30    1.09
  -1   3  -6   11.24    0.86
   1  -3  -6   11.67    1.79
  -1  -3   6   13.50    2.20
   1  -3  -6   11.65    1.06
  -1   3  -6   11.31    1.15
   1  -3  -6   11.73    1.62
  -1  -3  -6   11.37    1.15
   1   3  -6   11.69    1.36
  -1   3   6   12.78    1.91
   1  -3   6   10.11    1.05
  -1  -3  -6   10.97    1.33
  -1   3   6   10.83    1.06
   1   3  -6   12.99    1.21
   1  -3   6   11.37    1.06
   1   3  -6   10.24    1.95
  -1  -3  -6   11.79    0.87
  -1  -3  -6   14.37    2.14
  -1  -3  -6   11.81    0.99
   1  -3   6   11.89    1.20
   1  -3   6   12.15    1.55
   1   3  -6   10.74    1.86
  -1   3   6    8.41    1.72
  -1  -3   7    2.53    0.67
   1   3   7    2.42    0.92
   1  -3  -7    4.31    0.80
   1   3   7    3.11    0.74
  -1  -3   7    3.51    0.64
   1   3   7    3.98    0.63
  -1   3  -7    3.41    0.50
   1  -3  -7    4.57    0.67
  -1  -3   7    3.52    1.21
  -1   3  -7    3.51    0.62
  -1   3  -7    3.62    0.51
  -1   3  -7    3.40    1.25
   1  -3  -7    4.55    0.61
  -1  -3   7    2.45    0.64
   1  -3  -7    3.11    1.07
  -1   3   7    2.65    0.56
   1   3  -7    4.35    0.66
  -1  -3  -7    4.40    1.03
   1  -3   7    3.26    0.51
   1  -3   7    3.42    0.47
   1   3  -7    3.68    1.83
   1  -3   7    3.16    0.67
  -1  -3  -7    3.93    0.66
  -1   3   7    4.16    0.60
  -1  -3  -7    3.49    0.85
   1  -3   7    3.48    1.19
   1   3  -7    2.31    1.22
  -1  -3  -7    3.85    0.50
  -1   3   7    3.30    1.23
  -1  -3  -7    3.19    0.72
   1   3  -7    3.75    0.58
  -1   3  -8   42.22    2.97
  -1   3  -8   41.60    2.93
  -1  -3   8   48.20    3.31
   1  -3  -8   46.72    4.19
   1  -3  -8   42.52    2.92
   1  -3  -8   40.45    3.95
  -1   3  -8   42.72    2.36
  -1  -3   8   33.03    2.38
   1  -3  -8   48.50    3.32
   1   3   8   35.76    3.44
  -1  -3   8   32.20    2.66
  -1   3  -8   42.71    1.75
   1   3   8   43.43    3.15
   1   3   8   41.31    3.15
  -1  -3   8   42.84    2.86
  -1  -3  -8   46.41    4.81
  -1  -3  -8   40.41    2.76
  -1  -3  -8   36.87    3.23
   1  -3   8   40.03    2.15
   1   3  -8   47.72    4.51
  -1   3   8   39.53    3.71
   1   3  -8   41.79    4.38
   1   3  -8   42.56    2.31
  -1   3   8   41.14    4.06
   1   3  -8   41.99    6.29
  -1  -3  -8   41.53    2.31
   1  -3   8   42.12    4.46
   1  -3   8   41.19    2.38
   1  -3   8   40.10    4.24
  -1   3   8   45.83    3.05
  -1   3   8   38.79    3.66
  -1  -3  -8   44.82    2.51
  -1  -3   9   46.87    3.19
  -1  -3   9   48.38    3.23
   1  -3  -9   45.97    3.14
  -1  -3   9   45.60    3.32
  -1   3  -9   51.60    3.67
   1  -3  -9   42.83    4.27
  -1   3  -9   44.84    1.85
  -1  -3   9   46.44    2.34
  -1   3  -9   41.99    3.17
   1   3   9   46.36    3.89
  -1   3  -9   44.09    3.52
  -1  -3   9   35.32    2.20
   1   3   9   40.23    3.35
   1   3   9   43.84    3.38
   1  -3  -9   50.91    4.88
   1  -3  -9   43.12    3.29
  -1  -3  -9   46.74    3.38
  -1  -3  -9   34.83    3.45
  -1  -3  -9   47.79    3.68
  -1   3   9   43.19    3.07
   1  -3   9   52.43    2.44
   1  -3   9   47.60    5.19
   1   3  -9   44.57    3.27
  -1   3   9   48.85    3.40
  -1   3   9   43.35    2.90
   1   3  -9   43.23    4.40
   1  -3   9   49.03    3.90
  -1  -3  -9   45.98    3.60
   1  -3   9   44.42    3.14
  -1   3   9   50.71    4.25
  -1  -3  -9   46.53    4.57
   1   3  10   17.35    1.09
  -1  -3  10   19.05    1.61
   1   3  10   17.94    1.18
  -1  -3  10   16.79    2.39
  -1  -3  10   10.47    1.54
  -1   3 -10   18.36    2.66
   1  -3 -10   18.12    1.86
   1  -3 -10   20.83    2.77
   1  -3 -10   18.65    1.45
   1   3  10   20.08    3.11
  -1  -3  10   17.86    1.63
  -1  -3  10   16.39    1.01
   1  -3 -10   18.79    1.55
  -1   3 -10   20.01    1.87
  -1  -3  10   18.76    0.94
   1  -3  10   21.33    1.39
  -1   3  10   20.88    2.86
  -1  -3 -10   18.84    1.59
  -1   3  10   18.33    1.50
  -1  -3 -10   20.33    1.33
  -1  -3 -10   20.04    1.80
  -1  -3 -10   12.98    1.19
   1   3 -10   17.31    2.16
   1   3 -10   18.78    2.81
   1  -3  10   17.59    1.25
  -1  -3 -10   18.86    1.75
   1  -3  10   17.38    2.85
  -1   3  10   20.77    2.14
   1  -3  10   18.25    1.61
  -1   3  10   17.73    1.59
  -1  -3  11    0.04    0.46
  -1   3 -11   -0.50    0.48
   1   3  11    0.15    0.85
  -1  -3  11    0.36    0.43
   1  -3 -11   -0.37    0.53
  -1  -3  11   -0.09    0.39
  -1  -3  11    0.27    0.29
  -1  -3  11    0.17    0.60
   1   3  11    0.19    0.46
   1  -3 -11    0.30    0.76
   1   3  11    0.22    0.36
   1  -3 -11    0.10    0.39
  -1  -3  11    0.07    0.17
  -1   3 -11    0.55    0.75
   1  -3 -11    0.40    0.35
  -1  -3 -11   -0.08    0.44
  -1   3  11    0.30    0.62
  -1  -3 -11    0.39    0.31
  -1  -3 -11   -0.04    0.45
   1   3 -11    0.10    0.72
  -1   3  11   -0.16    0.39
   1  -3  11   -0.35    0.50
  -1  -3 -11    0.02    0.30
   1   3 -11    0.13    1.00
  -1   3  11    0.33    0.24
   1  -3  11    0.24    0.48
   1  -3  11   -0.71    0.71
   1  -3  11    0.13    0.52
  -1  -3 -11   -0.01    0.38
  -1   3  11   -0.95    0.84
   1  -3 -12    9.85    0.88
  -1  -3  12    8.29    0.46
  -1  -3  12    6.05    1.03
  -1   3 -12   10.43    3.13
   1   3  12   10.67    1.15
   1  -3 -12    9.48    2.93
   1   3  12    7.97    0.56
  -1  -3  12    8.25    0.64
  -1  -3  12    8.78    1.40
   1   3  12    6.24    1.30
   1  -3 -12    8.79    1.91
  -1  -3  12    6.80    1.17
  -1  -3  12   11.07    1.38
  -1   3 -12    7.47    2.15
   1  -3 -12    9.11    1.95
  -1  -3 -12    5.27    0.94
   1   3 -12    8.01    1.20
  -1   3  12    7.68    1.38
   1   3 -12    8.67    1.53
   1  -3  12    7.17    1.99
   1  -3  12   11.06    1.83
  -1  -3 -12    9.32    2.50
  -1   3  12    8.90    1.62
  -1  -3 -12    8.98    1.61
  -1   3  12    6.19    1.98
  -1  -3 -12    8.86    1.17
   1  -3  12    7.09    0.83
   1  -3  12    9.27    1.67
  -1   3  12   10.68    1.24
   1  -3 -13    3.57    2.16
   1   3  13    1.96    0.53
  -1  -3  13    1.98    0.83
  -1   3 -13    3.79    2.31
  -1  -3  13    3.22    1.13
  -1  -3  13    3.27    0.31
   1   3  13    2.60    0.82
   1  -3 -13    4.00    0.82
   1  -3 -13    2.03    1.39
  -1  -3  13    2.38    0.36
   1  -3 -13    2.57    1.45
   1   3  13    4.04    1.38
  -1   3 -13    2.96    0.90
   1   3  13    3.56    0.70
   1  -3 -13    3.99    1.48
  -1  -3  13    2.91    0.93
  -1  -3  13    2.66    0.71
   1  -3  13    3.48    1.33
  -1  -3 -13    3.83    0.84
  -1  -3 -13    3.94    1.77
  -1   3  13    1.82    1.12
   1  -3  13    1.43    0.82
   1  -3  13    2.52    0.56
  -1   3  13    4.19    0.81
  -1  -3 -13    4.11    1.15
   1   3 -13    2.59    0.85
  -1   3  13    3.02    1.11
   1  -3  13    2.69    1.90
  -1   3  13    2.03    1.39
  -1  -3 -13    2.36    0.68
   1   3 -13    3.82    1.93
   1   3  14    3.94    0.68
   1  -3 -14    3.73    0.78
  -1  -3  14    3.32    0.33
  -1  -3  14    3.56    2.42
   1  -3 -14    2.86    1.54
   1   3  14    2.43    0.54
  -1   3 -14    2.94    1.64
  -1  -3  14    2.62    0.75
   1  -3 -14    2.58    1.58
   1  -3 -14    3.18    1.20
  -1   3 -14    2.76    1.50
   1   3  14    1.99    0.89
  -1  -3  14    3.19    1.49
   1   3  14    3.25    0.89
  -1  -3  14    3.12    0.28
  -1  -3  14    1.80    1.84
  -1  -3 -14    2.87    1.32
  -1  -3 -14    3.78    1.27
  -1  -3 -14    2.73    0.75
  -1   3  14    1.66    1.16
  -1  -3 -14    2.67    0.79
  -1   3  14    2.07    1.53
  -1   3  14    3.68    1.36
   1  -3  14    2.39    2.07
   1   3 -14    2.18    0.89
   1  -3  14    2.98    1.43
   1   3 -14    3.13    1.18
   1  -3  14    2.37    0.61
  -1   3  14    3.66    0.77
   1  -3  14    2.26    0.91
   1   3  15   13.95    1.21
   1   3  15   15.19    2.83
   1   3  15    9.72    1.63
   1  -3 -15   13.67    3.43
  -1  -3  15   13.91    2.54
  -1  -3  15   12.95    3.31
   1  -3 -15   13.28    1.34
  -1   3 -15   11.81    3.03
   1   3  15    8.18    1.02
  -1   3 -15   12.31    2.45
  -1  -3  15   11.20    2.88
  -1  -3  15   11.30    1.41
   1  -3 -15   11.32    1.97
   1  -3 -15    9.47    2.84
  -1  -3 -15   15.32    2.69
  -1  -3 -15   14.95    1.59
  -1  -3 -15   10.98    1.49
   1  -3  15    9.62    2.87
   1  -3  15    8.56    1.13
  -1   3  15   15.03    1.51
  -1   3  15   10.30    2.77
   1  -3  15   14.16    1.99
   1   3 -15    8.79    1.66
   1   3 -15   15.81    3.76
  -1   3  15   13.99    4.15
   1  -3  15   14.36    2.76
  -1  -3 -15   13.29    2.65
  -1   3  15   11.80    2.11
   1  -3 -16   13.95    3.27
   1  -3 -16   15.69    2.42
  -1  -3  16   14.52    2.00
  -1  -3  16   16.15    2.65
  -1  -3  16   12.82    2.57
  -1   3 -16   12.58    3.55
   1  -3 -16   15.48    1.45
  -1  -3  16   16.00    1.98
   1   3  16   11.00    1.92
  -1   3 -16   18.73    4.76
   1   3  16   16.61    1.91
   1   3  16   15.36    1.21
   1   3  16   10.96    1.17
   1  -3 -16   17.60    2.07
   1  -3  16   17.04    2.72
  -1  -3 -16   16.40    1.71
  -1  -3 -16   19.76    4.66
  -1   3  16   15.22    1.51
  -1   3  16   12.40    2.43
   1  -3  16   16.33    3.91
  -1   3  16   14.30    1.87
  -1  -3 -16   16.20    1.42
   1   3 -16   10.80    1.95
   1  -3  16   10.91    1.32
  -1   3  16   22.35    4.75
   1  -3  16   14.32    3.34
  -1  -3 -16   14.97    2.92
   1   3 -16   15.30    2.36
   1   3  17    2.39    1.50
   1   3  17    3.03    0.53
   1   3  17    3.02    0.61
  -1  -3  17    2.55    0.93
   1   3  17    2.01    0.99
  -1  -3  17    2.61    2.12
   1  -3 -17    3.07    0.62
  -1  -3  17    2.97    1.04
  -1   3 -17    2.16    1.83
   1   3  17    2.74    0.47
   1  -3 -17    3.65    1.74
   1  -3 -17    2.32    1.10
   1  -3 -17    2.61    1.62
  -1   3 -17    3.23    1.28
  -1  -3  17    2.31    1.37
  -1  -3 -17    3.66    0.55
  -1  -3 -17    3.05    1.48
   1  -3  17    3.23    0.75
  -1   3  17    4.53    1.13
  -1   3  17    3.95    0.66
   1  -3  17    3.07    0.65
   1   3 -17    2.72    2.12
  -1  -3 -17    2.75    1.35
   1  -3  17    3.22    1.11
   1   3 -17    1.91    1.02
   1  -3  17    1.80    1.71
  -1  -3 -17    4.90    0.84
  -1   3  17    2.73    0.97
  -1   3  17    2.27    1.37
  -1  -3  18    3.50    1.38
   1  -3 -18    4.15    0.60
  -1  -3  18    2.80    2.04
  -1   3 -18    4.09    1.21
   1  -3 -18    5.64    1.94
  -1  -3  18    4.32    1.89
   1  -3 -18    3.52    2.15
   1   3  18    6.13    1.01
  -1   3 -18    4.31    2.47
  -1  -3  18    6.25    1.58
   1   3  18    3.92    0.51
   1   3  18    3.30    0.68
   1  -3 -18    2.34    1.81
  -1  -3 -18   -0.27    1.12
  -1   3  18    2.83    1.12
  -1   3  18    3.88    0.89
  -1   3  18    4.02    0.61
   1  -3  18    5.00    0.91
  -1   3  18    4.27    2.11
   1  -3  18    3.31    0.72
  -1  -3 -18    4.54    0.51
   1  -3  18    3.00    2.05
  -1  -3 -18    5.01    0.93
  -1  -3 -18    3.79    1.39
  -1  -3 -18    3.87    0.98
   1  -3  18    3.54    1.90
   1   3 -18    4.00    1.29
   1   3 -18    2.85    1.17
  -1   3 -19    8.11    2.20
  -1  -3  19   10.83    3.04
  -1  -3  19    9.48    1.35
   1   3  19   10.12    2.63
   1  -3 -19   10.55    1.80
  -1  -3  19   11.96    2.69
   1  -3 -19    9.99    0.91
   1   3  19    9.15    1.70
  -1   3 -19    9.75    1.82
  -1  -3  19    9.54    1.90
   1  -3 -19    7.98    1.60
   1   3  19    9.24    0.69
   1  -3 -19   11.15    1.64
   1   3 -19   10.19    1.92
  -1   3  19   10.47    1.88
   1   3 -19   10.75    1.75
  -1  -3 -19    8.98    0.68
   1  -3  19    8.41    1.80
  -1   3  19    9.85    2.92
  -1  -3 -19   10.71    1.48
  -1  -3 -19    1.02    1.64
  -1   3  19    9.41    0.90
   1  -3  19    9.30    2.17
  -1  -3 -19    7.89    1.93
   1  -3  19    8.71    1.65
   1  -3  19    9.46    1.80
  -1  -3 -19   11.16    3.54
  -1   3  19   10.39    1.33
  -1  -3  20    3.35    2.33
   1  -3 -20    3.29    2.18
   1  -3 -20    3.29    0.91
  -1   3 -20    3.22    1.37
   1  -3 -20    2.78    1.13
   1  -3 -20    3.02    0.50
  -1  -3  20    3.81    0.90
  -1   3 -20    3.40    1.22
  -1  -3  20    7.16    1.25
  -1  -3  20    4.69    1.07
   1   3  20    5.32    1.02
   1   3  20    2.58    1.21
   1  -3  20    1.79    1.26
  -1   3  20    3.28    0.52
  -1  -3 -20    3.42    1.21
  -1  -3 -20    3.07    0.38
  -1  -3 -20    2.93    1.32
   1   3 -20    3.75    1.31
  -1  -3 -20    3.36    1.76
   1  -3  20    2.23    2.13
  -1   3  20    2.86    0.90
  -1   3  20    2.43    2.03
   1  -3  20    3.74    1.48
   1  -3  20    4.45    1.18
  -1   3  20    3.94    1.29
   1   3 -20    2.86    2.07
  -1  -3 -20    3.50    1.40
   1   3  21    0.11    0.40
   1  -3 -21   -0.17    0.66
   1   3  21   -0.47    0.94
  -1  -3  21    0.54    0.89
  -1   3 -21   -0.14    1.40
  -1  -3  21    0.46    0.96
   1  -3 -21    0.03    0.27
  -1   3 -21    0.04    1.24
  -1  -3  21    0.76    0.73
  -1  -3  21    0.78    0.74
   1  -3 -21    0.49    0.77
   1  -3 -21   -0.33    0.91
   1  -3  21   -0.00    0.69
   1   3 -21    0.35    1.25
  -1  -3 -21    1.31    1.33
  -1  -3 -21   -0.03    0.70
  -1   3  21    0.72    0.68
   1   3 -21    0.11    0.74
  -1  -3 -21    0.39    0.44
   1  -3  21   -0.22    0.48
  -1   3  21    0.10    0.87
  -1   3  21    0.22    0.34
  -1  -3 -21    0.53    1.05
   1  -3  21    0.36    0.71
  -1   3  21   -1.63    1.29
   1  -3  21    0.49    0.70
   1   3  22    4.15    1.18
  -1   3 -22    4.28    2.48
   1   3  22    5.00    1.02
   1   3  22    3.72    0.88
   1  -3 -22    4.36    2.37
  -1  -3  22    4.09    1.18
  -1  -3  22    3.49    1.76
   1  -3 -22    5.32    1.12
  -1  -3  22    5.96    2.60
  -1  -3  22    5.74    2.67
  -1   3 -22    4.77    1.56
   1  -3 -22    3.97    2.78
  -1  -3 -22    5.14    1.46
  -1   3  22    6.72    1.41
   1  -3  22    5.14    2.82
  -1  -3 -22    5.96    1.58
   1  -3  22    4.78    2.44
  -1  -3 -22    0.02    1.25
   1   3 -22    4.62    2.77
  -1   3  22    5.33    0.99
  -1   3  22    4.12    1.46
   1   3 -22    4.85    2.64
   1  -3  22    5.33    0.88
   1  -3  22    4.86    1.53
  -1  -3  23    6.25    1.22
   1   3  23    7.44    1.84
  -1   3 -23    5.76    3.33
  -1   3 -23    6.01    1.73
   1  -3 -23    7.56    2.04
   1   3  23    5.74    2.49
   1   3  23    3.66    1.73
  -1  -3  23    7.64    1.83
  -1  -3  23    8.63    1.89
   1  -3 -23    3.79    2.72
  -1  -3  23    5.85    1.29
   1  -3  23    5.52    2.96
   1   3 -23    6.18    1.82
  -1  -3 -23    6.14    1.55
  -1  -3 -23    7.11    1.83
   1  -3  23    8.22    1.81
  -1   3  23    6.40    1.38
  -1   3  23    6.96    1.75
  -1   3  23    6.85    1.20
   1  -3  23    6.08    1.87
  -1   3  23   10.06    2.88
  -1  -3 -23    7.70    2.03
   1   3 -23    6.64    1.99
   1  -3  23    7.07    2.01
  -1  -3  24    0.59    0.56
   1   3  24    1.22    0.71
  -1   3 -24   -0.33    0.83
  -1  -3  24    0.43    1.49
  -1  -3  24    0.54    1.03
   1  -3 -24   -0.00    0.75
   1  -3 -24    0.80    1.75
  -1   3 -24   -0.31    0.90
   1   3  24    0.13    0.83
   1  -3 -24   -0.15    0.86
  -1  -3  24    0.55    0.89
   1   3  24    0.20    0.79
   1   3 -24    0.36    0.88
  -1  -3 -24   -0.31    1.48
  -1  -3 -24    0.12    0.97
   1  -3  24    0.05    0.78
  -1   3  24   -0.10    0.93
  -1  -3 -24   -0.00    1.22
   1  -3  24    0.06    0.52
   1  -3  24    0.81    0.82
  -1   3  24   -0.12    1.00
   1  -3  24    0.08    1.57
   1   3 -24    1.87    1.64
   1   3  25    1.89    0.60
   1  -3 -25    0.98    1.04
   1   3  25    1.47    1.49
  -1  -3  25    2.01    1.20
  -1   3 -25    1.95    1.92
   1  -3 -25    1.38    1.11
  -1   3 -25    0.85    1.80
  -1  -3  25    2.17    1.85
   1   3  25   -0.29    0.54
   1  -3 -25    0.00    0.90
  -1  -3  25    0.05    0.71
  -1  -3  25   -0.02    1.19
  -1  -3 -25    2.06    1.27
   1  -3  25    0.50    1.12
  -1   3  25    1.34    0.70
   1  -3  25    0.38    0.56
   1  -3  25    1.65    1.03
   1   3 -25    1.48    1.91
  -1  -3 -25    0.88    1.73
  -1  -3 -25    0.00    0.89
   1  -3  25    0.03    0.98
  -1   3  25    0.69    1.55
   1   3 -25    1.11    1.19
  -1   3  25    1.11    1.14
   1   3  26    4.96    1.42
  -1  -3  26    0.10    1.11
   1  -3 -26    4.34    3.12
  -1   3 -26    4.18    1.73
  -1  -3  26    4.18    1.63
   1   3  26    3.43    1.39
  -1  -3  26    1.99    3.05
  -1  -3  26    6.52    1.09
  -1   3 -26    3.93    1.78
   1  -3 -26    4.12    1.71
   1   3  26    5.45    1.64
   1  -3 -26    0.00    2.48
   1   3 -26    4.32    3.22
  -1  -3 -26   -0.00    2.41
   1  -3  26    2.96    2.63
  -1  -3 -26    3.92    1.59
   1  -3  26    1.41    2.95
  -1   3  26    4.69    1.51
   1   3 -26    3.89    2.95
  -1   3  26    2.46    1.09
   1  -3  26    2.40    1.52
  -1  -3 -26    4.39    3.40
  -1   3  26    6.24    1.11
   1  -3  26    3.17    1.42
  -1  -3  27    2.21    1.44
  -1  -3  27    0.27    1.43
  -1  -3  27    2.38    1.39
   1  -3 -27    1.90    1.44
  -1  -3  27    1.70    1.46
   1  -3 -27    0.00    1.22
  -1   3 -27    0.59    2.63
   1   3  27    0.92    1.86
   1   3  27    2.42    1.29
  -1   3 -27    1.98    1.41
   1  -3 -27    2.99    2.35
  -1  -3 -27    2.14    1.31
  -1   3  27    2.25    1.49
  -1  -3 -27    0.97    1.52
   1   3 -27    2.41    1.52
   1  -3  27    2.00    1.15
  -1  -3 -27    0.00    1.87
   1  -3  27    2.89    1.38
   1  -3  27    1.72    0.83
   1  -3  27    2.40    1.24
  -1   3  27    2.65    2.03
   1   3 -27    1.23    1.42
  -1  -5   0    2.36    0.53
  -1   5   0    2.73    1.30
   1  -5   0    2.64    0.72
   1   5   0    2.83    0.55
   1  -5   0    2.37    0.43
  -1   5   0    3.09    0.93
   1   5   0    2.68    0.54
  -1  -5   0    2.66    0.57
  -1   5   0    2.53    0.43
  -1   5   0    2.16    0.48
   1   5   0    2.34    0.66
   1   5   0    2.49    0.52
   1  -5   0    3.12    1.46
   1  -5   0    2.59    1.01
   1   5   0    2.41    0.97
  -1  -5   0    2.41    0.78
   1   5   1   13.15    1.12
  -1  -5   1   13.42    2.69
   1  -5  -1   12.62    0.90
  -1  -5   1   14.38    1.14
   1   5   1   11.40    2.38
   1  -5  -1   14.76    1.95
  -1  -5   1   15.15    2.09
   1  -5  -1   14.65    1.80
   1  -5  -1   13.01    0.92
  -1   5  -1   14.14    1.53
  -1   5  -1   14.30    1.11
   1   5   1   14.13    1.14
  -1   5  -1   14.58    1.60
  -1   5  -1   13.79    1.12
   1   5   1   13.85    1.08
  -1  -5  -1   14.87    1.85
   1   5  -1   12.61    1.19
   1   5  -1   15.00    1.54
  -1  -5  -1   15.62    3.02
   1  -5   1   13.00    0.96
   1  -5   1   13.11    1.63
   1   5  -1   13.94    1.28
  -1   5   1   12.10    1.55
   1   5  -1   12.40    1.92
   1  -5   1   12.07    1.57
  -1   5   1   14.65    1.58
  -1  -5  -1   14.07    1.05
   1   5  -1   13.80    1.19
   1  -5   1   14.89    2.00
  -1   5   1   13.40    1.87
  -1  -5  -1   13.31    1.19
  -1   5   1   15.36    1.72
  -1   5  -2    5.03    1.14
   1   5   2    5.19    0.66
  -1  -5   2    4.96    1.26
   1   5   2    5.03    0.68
  -1   5  -2    5.18    0.89
   1  -5  -2    5.02    0.53
   1  -5  -2    4.87    1.03
  -1  -5   2    5.21    0.68
   1   5   2    5.60    0.97
  -1   5  -2    5.52    1.11
   1  -5  -2    3.42    0.69
   1  -5  -2    4.31    0.50
   1   5   2    5.09    0.62
  -1  -5   2    4.54    0.91
  -1   5  -2    4.80    0.64
  -1   5  -2    4.88    0.99
   1   5  -2    4.77    0.82
   1  -5   2    4.72    0.69
  -1   5   2    4.29    1.14
   1   5  -2    5.11    0.49
   1   5  -2    3.99    0.70
   1  -5   2    3.43    0.93
  -1  -5  -2    4.55    0.34
  -1   5   2    5.50    1.05
  -1   5   2    4.44    0.95
   1   5  -2    6.44    0.85
   1   5  -2    5.05    0.67
   1  -5   2    4.81    0.55
  -1  -5  -2    5.34    1.09
  -1  -5  -2    4.79    0.64
  -1  -5  -2    5.31    1.24
  -1   5   2    5.00    0.98
   1   5   3    3.11    1.45
  -1   5  -3    3.45    0.62
   1  -5  -3    2.73    0.61
  -1   5  -3    2.99    0.92
  -1  -5   3    3.44    1.33
  -1   5  -3    4.29    1.02
   1   5   3    3.01    1.04
   1  -5  -3    2.90    0.81
  -1  -5   3    4.06    0.77
   1  -5  -3    3.28    0.44
  -1   5  -3    3.29    1.00
   1   5   3    4.04    0.59
   1  -5  -3    4.14    0.88
  -1  -5   3    3.39    0.63
  -1  -5   3    2.78    0.57
  -1   5  -3    3.38    1.02
   1   5   3    3.52    0.56
  -1   5   3    4.18    0.85
   1   5  -3    3.20    0.63
   1  -5   3    3.38    0.50
   1  -5   3    3.59    0.75
  -1   5   3    2.77    0.86
  -1  -5  -3    3.34    0.50
  -1  -5  -3    2.86    0.56
  -1   5   3    4.03    0.51
   1  -5   3    4.18    1.01
   1   5  -3    2.76    0.60
  -1  -5  -3    3.02    0.83
   1   5  -3    3.26    0.84
  -1   5   3    3.40    0.59
   1   5  -3    3.04    0.60
  -1  -5  -3    2.73    0.61
  -1  -5   4   28.82    2.92
  -1  -5   4   27.79    1.93
   1  -5  -4   25.13    2.18
   1   5   4   25.62    1.62
   1   5   4   25.67    3.82
   1   5   4   30.02    1.92
  -1  -5   4   20.70    2.94
   1  -5  -4   25.62    3.85
  -1   5  -4   28.22    1.77
  -1   5  -4   27.01    2.59
   1  -5  -4   26.39    2.75
  -1   5  -4   28.66    1.83
  -1  -5   4   26.45    1.59
   1  -5  -4   26.21    1.62
   1   5   4   25.58    1.81
  -1   5  -4   27.81    1.76
  -1   5  -4   26.45    2.85
   1  -5   4   26.60    2.59
   1   5  -4   27.15    1.79
  -1  -5  -4   27.69    1.86
   1  -5   4   28.00    2.75
  -1  -5  -4   25.83    1.61
   1  -5   4   18.15    1.81
  -1   5   4   28.06    1.66
   1   5  -4   25.50    1.67
  -1   5   4   26.60    1.82
  -1  -5  -4   27.62    3.80
   1   5  -4   25.87    1.86
  -1   5   4   17.13    3.65
  -1  -5  -4   27.01    2.57
   1   5  -4   26.38    1.64
  -1   5   4   27.64    1.69
   1   5   5   57.91    4.77
   1  -5  -5   71.50    5.35
   1  -5  -5   68.46    5.32
  -1  -5   5   68.53    5.52
  -1   5  -5   74.69    4.51
   1  -5  -5   69.86    4.22
   1   5   5   69.38    5.46
   1   5   5   84.46    5.36
  -1   5  -5   70.42    5.70
  -1   5  -5   73.04    4.22
   1  -5  -5   75.76    6.40
  -1  -5   5   74.58    6.63
   1   5   5   78.59    4.96
  -1  -5   5   72.52    4.71
  -1   5  -5   77.36    6.57
  -1  -5  -5   71.85    5.65
   1   5  -5   81.13    6.26
   1  -5   5   73.17    4.59
  -1   5   5   48.14    6.67
  -1   5   5   72.26    4.55
  -1  -5  -5   69.77    6.91
   1  -5   5   55.96    4.03
  -1   5   5   72.03    4.36
   1  -5   5   75.57    4.77
   1   5  -5   75.91    6.26
  -1   5   5   76.01    5.92
   1  -5   5   75.09    4.59
  -1  -5  -5   69.28    4.22
   1   5  -5   72.56    4.80
  -1  -5  -5   69.35    6.08
   1   5  -5   74.50    4.68
   1  -5  -6   29.96    1.97
   1   5   6   26.99    1.64
   1   5   6   18.85    2.06
  -1  -5   6   27.33    2.80
  -1   5  -6   29.85    2.10
   1  -5  -6   24.10    2.24
  -1   5  -6   29.79    2.47
   1  -5  -6   29.31    4.17
   1  -5  -6   25.34    2.60
   1  -5  -6   27.59    1.98
   1   5   6   28.31    2.01
  -1  -5   6   27.09    1.93
   1   5   6   27.90    2.12
  -1   5  -6   28.45    1.76
  -1   5  -6   27.77    1.92
  -1  -5   6   28.24    2.04
  -1  -5  -6   27.27    2.63
   1  -5   6   27.61    3.00
   1  -5   6   25.19    2.53
   1   5  -6   27.16    1.94
   1   5  -6   29.51    3.10
  -1  -5  -6   26.20    1.29
  -1   5   6   27.77    2.83
  -1  -5  -6   26.43    3.27
  -1  -5  -6   26.80    1.90
  -1   5   6   28.49    1.82
   1  -5   6   28.49    2.70
   1  -5   6   27.19    2.93
   1   5  -6   27.51    3.14
  -1   5   6   20.60    3.52
   1   5  -6   29.31    2.51
  -1  -5   7    0.28    0.28
  -1  -5   7    0.02    0.39
   1   5   7    0.08    0.42
  -1  -5   7    0.21    0.36
   1   5   7    0.24    0.41
   1  -5  -7    0.29    0.28
   1   5   7    0.38    0.46
   1  -5  -7    0.36    0.39
  -1   5  -7    0.40    0.32
  -1   5  -7    0.65    0.38
   1  -5  -7    0.35    0.87
  -1   5  -7    0.61    0.62
   1  -5  -7    0.21    0.37
  -1   5  -7    0.05    0.69
   1   5   7    0.13    0.51
   1  -5  -7    0.16    0.31
  -1  -5   7    0.40    0.34
   1   5  -7    0.41    0.38
   1  -5   7    0.26    0.48
   1   5  -7    0.30    0.41
  -1  -5  -7   -0.05    0.77
   1   5  -7    0.46    0.46
   1  -5   7    0.73    0.56
   1  -5   7    0.22    0.62
  -1  -5  -7    0.17    0.21
  -1   5   7   -0.06    0.36
  -1  -5  -7    0.26    0.61
  -1   5   7   -0.08    0.60
  -1  -5  -7    0.47    0.55
  -1   5   7    0.13    0.42
   1  -5   7    0.29    0.67
   1   5  -7    0.17    0.40
  -1  -5   8    3.17    0.89
  -1  -5   8    5.51    0.77
   1  -5  -8    6.53    1.37
   1  -5  -8    5.09    0.68
  -1   5  -8    5.11    0.82
  -1   5  -8    5.55    1.09
   1   5   8    4.83    0.59
   1   5   8    4.74    0.82
  -1   5  -8    5.35    0.74
  -1  -5   8    4.78    1.25
   1   5   8    4.83    1.01
   1  -5  -8    5.50    0.95
  -1  -5   8    5.25    1.45
   1  -5  -8    5.26    0.78
   1  -5  -8    5.31    1.06
  -1   5  -8    5.50    1.32
  -1  -5  -8    4.53    1.30
   1  -5   8    3.92    0.78
   1  -5   8    5.20    1.14
  -1   5   8    4.90    0.83
   1   5  -8    5.43    0.94
   1   5  -8    5.26    0.47
  -1  -5  -8    5.90    0.81
   1  -5   8    4.70    0.79
  -1  -5  -8    5.44    0.87
  -1   5   8    4.34    1.28
  -1  -5  -8    4.73    1.26
   1  -5   8    5.56    1.41
  -1   5   8    5.19    0.73
  -1  -5  -8    5.14    1.14
   1   5  -8    5.01    0.84
   1   5   9   10.21    1.46
  -1  -5   9    7.84    1.14
   1  -5  -9   10.51    2.08
  -1  -5   9    8.55    1.10
  -1   5  -9   10.29    1.19
  -1   5  -9    9.16    0.89
   1  -5  -9    8.66    1.40
   1  -5  -9    9.72    1.95
  -1  -5   9    9.07    1.07
   1  -5  -9    9.40    1.03
  -1   5  -9    8.77    1.09
   1   5   9    8.95    1.33
   1  -5  -9    9.67    1.27
   1   5   9    8.25    1.82
  -1   5  -9   10.27    0.90
  -1  -5   9    9.53    1.74
   1  -5   9    8.96    0.57
   1  -5   9   10.61    1.48
  -1   5   9    9.79    1.87
  -1  -5  -9    9.99    2.09
  -1   5   9    8.48    0.97
   1  -5   9   10.42    1.23
  -1  -5  -9    8.67    0.87
  -1  -5  -9    8.97    1.17
   1   5  -9   11.12    2.17
  -1  -5  -9    8.77    1.02
   1   5  -9   11.02    1.13
  -1   5   9    9.85    1.05
   1   5  -9    9.82    1.95
   1  -5   9    9.53    1.06
  -1  -5  -9    9.40    1.73
   1   5  -9   10.34    0.65
   1  -5 -10    0.46    1.08
  -1  -5  10    1.14    0.55
  -1   5 -10    0.73    0.55
   1  -5 -10    0.77    0.84
   1  -5 -10    0.81    0.41
   1  -5 -10    0.92    0.47
   1   5  10    0.71    0.78
  -1   5 -10    1.01    0.29
  -1   5 -10    0.70    0.50
   1   5  10    0.72    0.79
  -1   5 -10    1.25    0.76
   1  -5 -10    1.17    0.53
  -1  -5  10    1.26    0.47
   1   5  10    0.60    0.38
  -1  -5  10    0.63    0.91
  -1  -5  10    0.68    0.27
   1   5 -10    1.06    0.50
   1  -5  10    0.77    0.35
  -1  -5 -10    1.25    0.48
  -1  -5 -10    0.90    0.73
  -1   5  10    0.72    0.78
   1  -5  10    1.01    0.67
   1  -5  10    1.02    0.86
  -1   5  10    1.32    0.84
   1   5 -10    0.66    0.54
  -1  -5 -10    1.21    0.84
  -1   5  10    0.52    0.85
   1   5 -10    1.09    0.42
   1   5 -10    0.89    1.09
  -1  -5 -10    0.85    0.59
  -1  -5 -10    0.29    1.02
   1  -5  10    1.12    0.56
  -1   5 -11    6.69    0.52
  -1  -5  11    6.58    0.97
   1   5  11    7.06    1.32
  -1  -5  11    6.07    1.85
   1   5  11    6.32    0.85
   1  -5 -11    8.39    1.13
  -1   5 -11    8.74    1.31
  -1  -5  11    7.28    0.84
  -1   5 -11    6.42    0.86
   1  -5 -11   11.09    2.20
  -1  -5  11    7.57    1.26
   1   5  11    9.11    1.85
   1  -5 -11    6.37    0.91
   1  -5 -11    6.51    0.96
   1  -5 -11    7.68    1.00
  -1   5 -11    6.01    1.79
   1   5 -11    7.34    0.73
   1  -5  11    6.46    0.65
   1  -5  11    6.74    1.13
   1  -5  11    5.91    1.77
  -1   5  11    7.89    0.88
  -1  -5 -11    8.81    1.27
  -1   5  11    7.92    0.99
  -1  -5 -11    8.49    1.57
   1   5 -11    5.86    1.14
   1   5 -11    6.69    1.01
  -1   5  11    7.84    1.02
  -1  -5 -11    5.13    0.76
   1  -5  11    7.11    0.81
   1   5 -11    8.51    1.68
  -1  -5 -11    7.30    1.72
  -1  -5 -11    6.42    0.79
   1   5  12   11.79    1.82
   1  -5 -12   11.61    2.10
  -1  -5  12   11.24    1.00
  -1  -5  12   13.13    1.65
   1   5  12   10.30    2.48
  -1   5 -12   11.26    2.47
  -1   5 -12   12.51    1.92
  -1   5 -12   13.20    1.81
   1  -5 -12   14.18    2.74
  -1  -5  12   10.28    2.12
   1  -5 -12   10.03    1.32
   1  -5 -12   10.96    1.33
  -1  -5  12    9.16    1.46
   1   5  12   10.22    1.06
   1  -5 -12   12.26    1.67
  -1  -5 -12   12.62    1.41
  -1   5  12   12.90    2.26
   1  -5  12   13.15    1.63
  -1  -5 -12   12.91    1.92
   1   5 -12   11.26    1.59
   1  -5  12   12.72    1.88
   1  -5  12   10.73    1.41
  -1  -5 -12   12.45    2.13
  -1  -5 -12   12.70    1.63
   1   5 -12   12.09    1.50
   1   5 -12   13.08    2.45
  -1   5  12   13.24    1.53
  -1  -5 -12    9.01    1.77
   1  -5  12   11.98    0.81
   1   5 -12   12.06    0.89
  -1   5  12   11.55    1.19
   1   5  13    4.64    1.25
  -1  -5  13    6.00    1.16
   1  -5 -13    4.55    1.67
  -1  -5  13    5.28    0.92
   1   5  13    6.88    2.29
   1  -5 -13    5.76    2.29
  -1  -5  13    5.15    1.86
   1  -5 -13    5.88    1.78
  -1   5 -13    5.36    1.04
  -1  -5  13    5.42    0.65
  -1   5 -13    6.15    2.41
  -1  -5  13    3.09    1.08
   1  -5 -13    4.01    1.64
   1  -5 -13    5.92    1.06
  -1  -5  13    5.59    0.49
   1   5  13    4.60    0.68
   1  -5  13    5.07    0.47
   1   5 -13    5.05    1.93
  -1  -5 -13    5.63    1.33
  -1  -5 -13    4.39    1.06
  -1  -5 -13    5.64    1.39
  -1  -5 -13    5.27    1.24
  -1   5  13    3.79    1.41
   1  -5  13    4.62    1.01
  -1   5  13    6.45    0.92
   1  -5  13    5.64    0.27
  -1  -5 -13    5.69    1.50
   1  -5  13    3.89    1.34
   1   5 -13    7.37    3.30
   1  -5  13    3.78    0.94
  -1   5  13    5.55    1.22
   1  -5  13    6.56    1.29
   1  -5 -14    0.32    1.21
   1  -5 -14    0.58    0.53
  -1  -5  14    0.36    0.64
   1   5  14    0.06    0.54
  -1  -5  14    0.28    0.27
  -1   5 -14    0.16    0.54
   1  -5 -14    0.12    0.49
   1   5  14    0.19    0.35
   1   5  14    0.72    0.64
  -1  -5  14    0.29    0.44
  -1  -5  14    0.91    0.89
  -1   5 -14    0.42    1.22
   1  -5 -14    0.31    0.75
  -1  -5  14    0.33    0.55
   1  -5 -14    0.41    0.88
  -1  -5  14    0.28    0.21
  -1  -5 -14   -0.32    0.79
  -1  -5 -14    0.77    0.65
  -1  -5 -14    0.09    0.92
   1  -5  14    0.18    0.74
  -1  -5 -14    0.41    0.39
  -1   5  14    0.40    0.63
  -1   5  14    0.40    0.77
  -1   5  14   -0.29    0.64
  -1  -5 -14   -0.39    0.40
   1  -5  14    0.13    0.39
   1  -5  14   -0.18    0.74
   1   5 -14    0.61    0.84
   1   5 -14    0.21    0.57
   1  -5  14    0.84    0.90
  -1  -5  15    4.74    0.90
  -1  -5  15    5.43    0.47
   1   5  15    5.93    0.70
  -1  -5  15    4.72    0.51
   1  -5 -15    7.04    1.61
   1   5  15    4.84    1.07
  -1  -5  15    5.75    1.40
   1  -5 -15    4.47    1.07
   1   5  15    3.74    0.73
   1  -5 -15    5.11    1.63
   1  -5 -15    5.96    1.18
  -1   5 -15    4.66    1.11
  -1   5 -15    6.76    1.85
  -1  -5  15    4.91    1.16
  -1  -5  15    4.84    2.14
   1  -5 -15    4.17    1.03
   1   5 -15    4.11    1.20
   1   5 -15    3.98    2.63
   1  -5  15    2.93    1.82
  -1  -5 -15    3.59    0.83
   1  -5  15    5.40    1.06
  -1  -5 -15    5.53    1.69
  -1   5  15    3.35    0.88
  -1   5  15    4.66    2.42
  -1  -5 -15    6.04    1.50
  -1  -5 -15    4.29    1.90
   1  -5  15    4.86    2.66
  -1  -5 -15    4.49    2.61
   1  -5  15    5.98    1.35
  -1   5  15    6.11    1.20
  -1   5 -16    1.33    1.52
   1  -5 -16    2.95    1.06
   1  -5 -16    2.40    0.89
   1  -5 -16    1.67    0.84
  -1  -5  16    3.23    1.02
   1  -5 -16    1.97    1.33
  -1   5 -16    2.43    1.58
   1  -5 -16    2.74    1.44
   1   5  16    3.36    1.41
   1   5  16    1.67    0.55
   1   5  16    2.11    0.80
  -1  -5  16    1.71    0.70
  -1  -5  16    2.35    0.94
  -1  -5  16    2.65    0.29
  -1  -5  16    2.73    2.19
  -1  -5  16    2.64    0.28
   1  -5  16    2.59    1.01
  -1   5  16    1.63    0.69
   1  -5  16    3.44    1.40
   1  -5  16    3.06    0.82
  -1   5  16    2.68    2.22
   1   5 -16    2.78    1.22
   1   5 -16    1.98    0.93
  -1  -5 -16    1.92    1.24
  -1  -5 -16    1.39    0.85
   1  -5  16    1.00    1.48
  -1   5  16    2.75    0.52
  -1  -5 -16    2.15    1.13
  -1  -5 -16    1.41    1.92
  -1  -5 -16    2.17    0.65
   1  -5 -17    0.52    0.68
  -1   5 -17    0.20    1.83
  -1   5 -17    0.42    1.21
  -1  -5  17    0.82    0.55
  -1  -5  17    0.61    1.29
   1   5  17    1.06    0.55
   1  -5 -17    0.36    1.72
   1   5  17    0.98    0.63
   1   5  17    0.33    0.71
  -1  -5  17    0.97    0.77
   1  -5 -17    0.88    0.66
   1  -5 -17    0.55    0.98
  -1  -5  17    1.27    1.71
   1  -5 -17    0.76    1.23
   1   5 -17    1.52    0.95
   1  -5  17    1.57    0.98
   1   5 -17    0.31    0.72
  -1  -5 -17    0.91    1.02
  -1   5  17    1.14    1.74
  -1   5  17    0.48    0.53
   1  -5  17    0.91    1.14
   1  -5  17    1.05    0.78
  -1  -5 -17    0.62    0.99
  -1   5  17    1.12    0.61
  -1  -5 -17    0.50    0.67
   1  -5  17    1.04    0.63
  -1  -5 -17    0.02    0.51
  -1  -5 -17    1.07    0.72
  -1  -5  18    9.56    1.79
   1   5  18    4.74    1.47
  -1  -5  18    8.58    2.25
   1  -5 -18    9.44    2.05
   1   5  18    7.40    2.21
  -1   5 -18    4.00    2.44
   1  -5 -18    5.14    2.02
   1  -5 -18    9.03    2.80
   1  -5 -18    7.39    1.32
  -1   5 -18    7.31    2.22
   1   5  18    7.69    1.05
  -1  -5  18    5.61    1.12
  -1  -5  18    9.33    2.56
   1  -5 -18    7.36    1.21
  -1  -5 -18    7.21    2.27
  -1  -5 -18    5.44    1.05
  -1   5  18    8.75    1.99
   1  -5  18   10.04    2.50
   1   5 -18    5.97    1.50
  -1  -5 -18    6.29    1.38
   1  -5  18    6.21    1.56
  -1   5  18    5.42    1.08
  -1   5  18    8.80    1.36
  -1  -5 -18    9.82    1.52
  -1  -5 -18    9.00    2.40
   1   5 -18    6.84    3.38
   1  -5  18    7.59    2.36
   1  -5 -19   14.55    1.04
   1  -5 -19   11.57    2.78
   1  -5 -19   16.73    3.91
   1   5  19   15.61    1.36
   1   5  19   15.85    3.03
  -1  -5  19   15.51    2.98
  -1  -5  19   14.18    3.53
  -1   5 -19   11.65    2.79
  -1   5 -19    9.66    1.96
  -1  -5  19   10.74    1.52
   1  -5 -19   17.34    2.64
   1  -5 -19   11.89    1.92
   1   5  19   10.95    2.04
  -1  -5  19   18.74    3.54
  -1   5  19   16.40    1.74
  -1  -5 -19   16.80    3.37
   1  -5  19   13.92    2.53
  -1   5  19   15.49    2.14
  -1   5  19   11.45    1.57
   1  -5  19   13.61    3.40
  -1  -5 -19   15.43    1.72
   1   5 -19   10.62    2.08
   1  -5  19   11.36    2.18
  -1  -5 -19   10.06    1.97
   1  -5  19   16.50    3.02
  -1  -5 -19   11.81    1.54
   1   5 -19   16.95    2.62
  -1  -5 -19   18.55    5.56
   1   5  20    2.25    0.68
   1   5  20    5.02    0.94
  -1  -5  20    2.98    2.96
  -1  -5  20    3.78    2.02
   1  -5 -20    4.22    0.83
  -1   5 -20    2.91    2.78
  -1  -5  20    3.12    0.85
  -1  -5  20    2.93    1.22
   1  -5 -20    2.84    1.10
   1  -5 -20    3.31    1.17
  -1   5 -20    2.77    1.17
   1   5  20    3.46    0.74
   1  -5 -20    3.74    2.48
   1  -5 -20    1.71    1.69
   1   5 -20    2.86    1.20
  -1  -5 -20    2.40    1.69
   1  -5  20    2.57    1.23
   1  -5  20    3.54    1.70
  -1   5  20    2.61    2.10
   1  -5  20    3.18    1.17
  -1   5  20    4.04    0.82
   1  -5  20    4.33    1.33
  -1  -5 -20    2.88    1.14
  -1  -5 -20    3.07    1.69
  -1   5  20    2.53    1.44
  -1  -5 -20    3.77    0.79
  -1  -5 -20    1.96    1.45
   1   5 -20    3.35    2.56
  -1  -5  21    0.58    1.02
   1   5  21    1.33    1.09
   1  -5 -21    0.65    0.47
  -1   5 -21    0.19    0.81
   1  -5 -21    0.44    0.93
  -1  -5  21    1.05    0.56
   1   5  21    0.30    0.45
   1  -5 -21    0.56    0.80
  -1  -5  21   -0.43    0.82
  -1   5 -21    1.27    1.09
  -1  -5  21    0.60    0.73
   1  -5 -21    0.00    0.66
   1   5  21    0.27    0.37
   1  -5 -21    0.89    1.27
  -1  -5 -21    1.36    0.79
  -1   5  21    1.34    0.54
   1  -5  21    0.56    1.53
  -1  -5 -21    0.63    1.02
   1  -5  21    2.13    1.05
  -1  -5 -21    0.27    0.64
   1   5 -21    0.80    0.95
  -1  -5 -21    0.26    0.99
  -1   5  21    0.40    0.82
   1  -5  21    0.21    0.79
   1  -5  21    0.71    0.80
  -1   5  21    0.98    0.96
  -1  -5 -21    0.40    0.25
   1   5 -21    1.60    0.83
  -1  -5  22    3.13    1.59
  -1  -5  22    4.04    2.34
  -1  -5  22    2.70    2.72
   1  -5 -22    2.97    2.49
  -1   5 -22    2.35    1.31
   1  -5 -22    3.84    2.13
  -1   5 -22    4.31    2.84
   1  -5 -22    0.00    1.12
   1   5  22    3.34    0.78
  -1  -5  22    5.28    1.25
   1  -5 -22    4.95    2.15
   1   5  22    4.33    1.07
   1  -5  22    4.29    0.79
  -1  -5 -22    4.70    1.04
  -1   5  22    2.45    1.54
  -1   5  22    6.50    1.36
   1  -5  22    4.33    1.05
   1   5 -22    3.73    2.75
  -1  -5 -22    4.84    2.94
   1  -5  22    3.97    1.42
   1   5 -22    3.53    1.42
   1  -5  22    3.70    1.29
  -1  -5 -22    0.00    1.67
  -1  -5 -22    4.66    2.27
   1   5  23    3.82    2.12
   1  -5 -23    3.79    2.67
  -1  -5  23    5.57    2.39
  -1  -5  23    4.96    2.83
   1  -5 -23    5.11    1.83
  -1  -5  23    3.92    1.93
   1   5  23    2.06    1.58
  -1  -5  23    5.33    3.32
   1  -5 -23    6.25    2.62
  -1   5 -23    4.99    1.64
   1  -5 -23    5.17    1.36
  -1   5 -23    5.72    2.08
  -1   5  23    5.17    1.09
  -1  -5 -23    5.19    2.85
   1  -5  23    7.69    1.30
  -1  -5 -23    7.91    1.99
   1   5 -23    5.43    1.96
  -1  -5 -23    6.61    1.26
  -1   5  23    5.98    2.87
   1   5 -23    5.93    1.68
   1  -5  23    6.43    1.01
  -1  -5 -23    6.09    1.10
   1  -5  23    5.15    2.78
   1  -5  23    3.72    3.07
   1  -5 -24   -0.54    0.67
  -1  -5  24    0.55    1.28
  -1   5 -24    0.33    1.02
  -1  -5  24    1.07    0.91
  -1   5 -24   -0.49    1.55
   1  -5 -24    1.01    1.01
  -1  -5  24    0.52    0.61
   1  -5 -24    0.00    0.73
  -1  -5  24    0.64    0.99
   1  -5 -24    0.65    0.83
   1   5  24    0.74    0.81
   1   5  24    0.52    0.67
  -1  -5 -24   -0.51    1.71
  -1   5  24    0.46    0.56
   1  -5  24    0.90    0.93
   1  -5  24    1.12    1.49
   1   5 -24    0.61    1.60
   1  -5  24   -0.03    1.04
  -1  -5 -24   -0.00    0.65
  -1  -5 -24   -0.11    1.50
   1  -5  24    0.22    0.85
  -1  -5 -24    0.70    0.99
   1   5 -24    0.44    1.72
  -1  -5  25    2.27    0.95
   1   5  25    3.41    1.26
  -1   5 -25    2.01    2.82
   1  -5 -25    2.37    1.11
   1  -5 -25    3.21    2.71
   1   5  25    2.95    1.85
  -1  -5  25    0.65    1.14
  -1   5 -25    2.15    2.36
   1  -5 -25   -0.00    1.97
  -1  -5  25    2.37    2.71
   1  -5 -25    2.45    1.34
  -1  -5  25    7.12    1.44
   1  -5  25    0.31    1.62
  -1  -5 -25    5.10    0.93
  -1  -5 -25    2.65    1.56
   1  -5  25    3.28    2.34
  -1  -5 -25    2.24    1.39
   1  -5  25    1.59    1.33
  -1   5  25    0.59    1.48
   1   5 -25    2.24    1.62
   1  -5  25    1.05    2.78
  -1  -5 -25   -0.00    1.82
   1   5 -25    1.62    2.56
  -1   5  25    4.11    2.10
  -1  -5  26    0.96    1.30
  -1  -5  26    0.36    1.43
   1   5  26    2.61    0.63
   1   5  26    2.61    1.32
   1  -5 -26    1.23    1.16
  -1  -5  26    1.62    1.30
   1  -5 -26    1.83    1.44
   1   5  26    1.16    0.95
   1  -5 -26    0.00    1.69
   1  -5 -26   -0.48    0.93
  -1  -5  26    2.34    2.20
  -1   5 -26    0.51    1.44
  -1   5 -26    1.34    1.20
   1   5 -26    1.95    2.31
  -1  -5 -26    1.47    1.42
   1  -5  26    2.21    0.72
  -1   5  26    2.18    1.06
   1  -5  26    0.71    1.19
   1   5 -26    1.58    2.42
   1  -5  26    1.90    1.37
  -1  -5 -26   -0.00    1.55
  -1  -5 -26    1.86    1.20
  -1   5  26    0.27    1.28
   1  -5  26    0.37    0.66
   1   5  27   -1.05    0.64
  -1  -5  27    0.00    1.33
   1  -5  27   -0.89    0.63
  -1   5  27   -0.74    1.29
   1   7   0   -0.11    0.50
   1   7   0    0.25    0.31
  -1   7   0   -0.05    0.29
   1  -7   0   -0.08    0.43
  -1   7   0    0.09    0.23
  -1  -7   0   -0.13    0.29
  -1   7   0    0.17    0.39
   1  -7   0    0.28    0.78
   1  -7   0   -0.17    0.38
  -1  -7   0    0.10    0.30
   1  -7   0   -0.03    0.30
   1   7   0    0.08    0.17
  -1  -7   0    0.07    0.44
   1   7   0   -0.16    0.38
   1   7   0   -0.18    0.52
  -1   7   0   -0.14    0.25
   1   7   1   32.06    3.24
  -1  -7   1   30.40    2.15
  -1  -7   1   32.05    4.53
  -1   7  -1   30.71    2.68
  -1  -7   1   30.98    2.19
   1  -7  -1   30.00    2.47
   1   7   1   32.46    2.08
   1  -7  -1   32.36    3.29
   1   7   1   29.34    3.98
   1   7   1   30.46    2.05
  -1   7  -1   32.25    2.61
  -1   7  -1   31.79    2.07
   1  -7  -1   30.59    2.79
  -1   7  -1   31.91    1.97
   1  -7  -1   28.31    4.76
  -1  -7  -1   31.46    2.17
   1   7  -1   33.32    2.32
   1  -7   1   26.40    2.72
   1   7  -1   31.04    2.10
   1  -7   1   32.45    3.27
   1   7  -1   32.72    3.33
  -1   7   1   34.34    2.83
  -1   7   1   29.90    3.25
  -1  -7  -1   32.21    4.71
  -1  -7  -1   31.11    2.02
   1  -7   1   30.85    1.90
   1  -7   1   30.22    2.57
  -1   7   1   29.70    2.66
  -1   7   1   33.51    4.78
  -1  -7  -1   32.23    3.27
   1   7  -1   31.02    2.29
   1   7  -1   35.42    4.65
   1   7   2   62.50    5.44
   1  -7  -2   68.24    4.43
  -1  -7   2   67.33    6.00
  -1   7  -2   69.77    5.08
   1  -7  -2   64.10    5.51
   1  -7  -2   61.71    3.74
  -1   7  -2   67.65    5.45
  -1  -7   2   65.46    4.30
  -1   7  -2   62.72    5.02
   1  -7  -2   61.29    4.48
  -1  -7   2   71.16    8.30
   1   7   2   65.38    4.01
   1   7   2   63.62    7.34
  -1   7  -2   65.30    5.58
   1   7   2   68.74    5.94
  -1   7  -2   66.15    5.06
   1  -7   2   49.95    4.72
   1  -7   2   67.52    4.37
   1   7  -2   66.51    3.61
   1  -7   2   63.90    5.25
  -1   7   2   61.94    4.81
  -1   7   2   64.21    4.20
  -1  -7  -2   66.85    4.26
  -1  -7  -2   61.60    3.71
   1   7  -2   79.34    7.71
  -1  -7  -2   65.94    4.23
  -1   7   2   65.66    3.77
   1   7  -2   65.76    5.76
  -1  -7  -2   68.23    5.52
   1   7  -2   66.22    5.89
  -1   7   2   65.70    5.51
   1   7  -2   66.73    4.58
  -1   7  -3    6.98    1.23
   1  -7  -3    7.23    2.30
   1   7   3    6.19    1.19
  -1  -7   3    6.76    1.53
   1   7   3    7.35    0.81
  -1   7  -3    7.23    0.86
   1   7   3    8.06    0.81
  -1  -7   3    7.67    1.31
   1  -7  -3    5.86    1.52
   1   7   3    7.53    1.51
  -1   7  -3    7.76    0.82
  -1  -7   3    7.46    0.87
  -1   7  -3    7.28    1.80
  -1   7  -3    7.43    1.29
   1  -7  -3    7.75    0.73
   1  -7  -3    7.01    0.61
  -1  -7  -3    7.93    0.88
  -1   7   3    7.94    1.16
  -1  -7  -3    6.34    0.84
   1  -7   3    7.15    1.46
   1   7  -3    7.58    0.88
  -1  -7  -3    7.26    0.72
  -1   7   3    7.26    0.69
   1   7  -3    7.79    0.66
  -1   7   3    8.13    0.85
   1   7  -3    7.60    0.68
   1  -7   3    7.41    1.28
   1  -7   3    5.12    1.14
  -1   7   3    6.40    1.33
  -1  -7  -3   10.31    2.24
   1   7  -3    7.77    0.90
   1   7  -3    7.67    1.08
  -1  -7   4   16.76    1.47
   1   7   4   17.35    2.23
  -1  -7   4   18.11    1.50
   1  -7  -4   19.03    1.50
   1   7   4   18.00    0.91
   1   7   4   18.72    2.26
  -1   7  -4   18.89    1.41
  -1   7  -4   17.36    1.38
   1  -7  -4   18.90    2.10
   1  -7  -4   16.41    1.03
  -1  -7   4   14.92    1.89
   1  -7  -4   16.94    1.22
  -1   7  -4   17.56    1.29
   1   7   4   15.74    1.84
  -1   7  -4   17.18    1.46
  -1   7  -4   16.49    1.97
   1  -7   4   12.15    1.64
  -1   7   4   17.49    1.19
   1   7  -4   17.56    1.16
  -1  -7  -4   18.03    1.86
   1   7  -4   19.66    1.98
   1   7  -4   19.62    2.32
   1   7  -4   19.12    1.60
  -1  -7  -4   16.73    1.20
   1  -7   4   18.31    2.09
  -1  -7  -4   18.32    2.27
   1  -7   4   18.91    1.43
   1   7  -4   16.78    1.46
  -1   7   4   14.91    2.04
  -1   7   4   17.45    2.19
  -1   7   4   18.50    1.19
   1   7   5   61.02    3.07
   1  -7  -5   59.07    4.81
   1  -7  -5   63.35    5.70
  -1  -7   5   58.47    4.52
  -1   7  -5   69.05    4.40
  -1  -7   5   43.70    4.04
   1   7   5   45.36    6.38
   1   7   5   61.96    4.06
  -1   7  -5   57.37    4.93
   1  -7  -5   55.30    3.15
  -1   7  -5   64.33    4.10
  -1  -7   5   61.18    4.02
  -1   7  -5   62.20    3.97
   1  -7  -5   65.64    7.65
  -1   7  -5   62.97    5.45
  -1  -7   5   61.34    5.65
   1   7   5   61.94    5.32
   1  -7   5   46.73    3.77
  -1   7   5   44.72    4.59
  -1  -7  -5   56.07    2.75
   1   7  -5   63.63    3.84
   1  -7   5   63.82    4.04
   1  -7   5   60.25    5.17
  -1   7   5   59.72    4.61
  -1  -7  -5   60.76    6.82
   1   7  -5   61.02    5.73
  -1  -7  -5   65.38    4.05
  -1  -7  -5   59.26    3.83
   1   7  -5   60.65    4.01
   1   7  -5   58.28    3.71
  -1   7   5   58.11    5.23
  -1   7   5   60.97    3.68
   1   7   6   63.16    4.18
  -1  -7   6   59.09    4.09
   1  -7  -6   57.29    4.30
   1  -7  -6   62.36    4.23
   1   7   6   63.97    4.31
  -1   7  -6   65.28    4.06
   1  -7  -6   62.56    3.88
  -1  -7   6   61.74    5.93
  -1   7  -6   67.10    4.43
  -1  -7   6   55.67    4.60
   1  -7  -6   62.28    5.22
   1   7   6   59.99    3.87
  -1  -7   6   44.39    3.97
   1   7   6   40.40    6.58
  -1   7  -6   55.11    3.64
  -1   7  -6   62.60    4.04
  -1   7  -6   61.69    5.77
   1  -7   6   52.10    3.85
   1   7  -6   60.82    4.31
  -1   7   6   65.17    5.06
  -1  -7  -6   62.08    3.95
   1  -7   6   63.41    4.13
  -1  -7  -6   58.56    5.41
  -1  -7  -6   70.12    5.60
   1   7  -6   66.41    4.19
  -1   7   6   49.20    4.96
   1   7  -6   62.99    3.99
  -1   7   6   57.71    5.37
  -1  -7  -6   57.45    3.62
   1   7  -6   61.55    5.61
  -1   7   6   58.25    4.98
   1  -7   6   60.55    4.06
   1   7   7    0.38    0.28
  -1  -7   7    0.25    0.46
   1  -7  -7    0.28    0.66
   1   7   7    0.33    0.98
   1  -7  -7    0.73    0.77
  -1   7  -7    0.48    0.81
   1   7   7    0.24    0.76
  -1   7  -7    0.22    0.38
  -1  -7   7    0.17    0.45
  -1   7  -7    0.59    0.39
  -1   7  -7    0.33    0.56
   1   7   7    0.56    0.38
  -1  -7   7    0.46    0.42
  -1  -7   7    0.14    0.59
   1  -7  -7    0.76    1.05
   1  -7  -7    0.38    0.28
  -1  -7  -7   -0.05    0.66
   1  -7   7    0.01    0.40
   1  -7   7    0.67    0.42
  -1   7   7    0.29    0.38
  -1  -7  -7    0.84    0.78
  -1   7   7    0.42    0.61
  -1  -7  -7    0.34    0.37
   1   7  -7    0.73    0.43
   1   7  -7    0.46    0.44
  -1  -7  -7    1.29    0.56
   1  -7   7    1.13    0.67
   1  -7   7    0.38    0.70
   1   7  -7    0.76    0.36
   1   7  -7    0.84    0.45
  -1   7   7    0.46    0.69
  -1   7   7    0.36    0.65
  -1  -7   8   49.82    3.58
  -1   7  -8   46.25    3.35
   1  -7  -8   49.87    4.16
   1  -7  -8   56.40    3.91
  -1  -7   8   46.69    3.31
  -1   7  -8   56.13    3.71
   1   7   8   55.27    3.97
   1   7   8   41.91    5.96
   1   7   8   49.98    3.34
   1  -7  -8   52.29    4.97
  -1   7  -8   54.39    5.85
  -1   7  -8   53.72    4.30
  -1  -7   8   47.10    3.57
  -1  -7   8   52.82    5.79
   1  -7  -8   57.16    5.72
   1  -7  -8   55.78    4.78
   1   7   8   53.40    3.03
  -1  -7  -8   47.19    4.98
   1  -7   8   48.23    3.19
  -1   7   8   51.45    5.21
  -1  -7  -8   51.22    3.51
   1   7  -8   57.61    4.12
   1  -7   8   50.43    3.60
   1   7  -8   53.86    4.45
   1  -7   8   54.83    3.95
  -1   7   8   55.53    4.88
  -1   7   8   50.59    4.68
  -1  -7  -8   46.08    2.53
   1   7  -8   53.65    3.88
   1   7  -8   50.57    3.86
  -1  -7  -8   51.55    6.45
   1  -7   8   51.45    3.49
  -1  -7   9   44.17    5.47
  -1  -7   9   41.51    4.85
   1   7   9   41.59    4.15
   1  -7  -9   46.32    6.43
   1  -7  -9   38.82    3.70
   1  -7  -9   49.18    3.61
   1   7   9   37.56    3.50
   1   7   9   44.32    3.61
  -1  -7   9   44.65    4.42
   1  -7  -9   42.63    4.41
  -1  -7   9   40.19    2.98
  -1   7  -9   39.13    3.06
  -1   7  -9   44.03    3.41
   1  -7  -9   41.91    3.24
  -1   7  -9   44.51    4.73
  -1   7  -9   43.21    2.48
  -1   7   9   45.33    3.10
   1  -7   9   43.17    3.01
  -1  -7  -9   46.03    5.25
  -1  -7  -9   41.03    3.07
   1   7  -9   48.06    3.90
   1  -7   9   48.91    5.49
  -1   7   9   42.42    3.11
   1  -7   9   40.95    3.12
   1  -7   9   40.60    3.74
   1   7  -9   45.83    3.81
  -1  -7  -9   41.44    4.21
  -1  -7  -9   39.18    4.72
  -1   7   9   46.13    4.24
   1   7  -9   44.85    4.94
   1   7  -9   39.67    3.35
  -1  -7  -9   45.98    5.62
   1   7  10   12.16    1.98
  -1   7 -10   13.19    1.63
   1  -7 -10   13.47    2.51
  -1   7 -10   13.59    1.35
  -1  -7  10   12.85    1.45
   1  -7 -10   13.18    2.16
  -1   7 -10   11.59    1.47
   1  -7 -10   13.10    3.16
   1  -7 -10   11.09    1.82
  -1  -7  10   13.72    1.80
  -1  -7  10   11.83    1.34
   1   7  10   13.15    1.06
   1  -7 -10   13.09    1.48
  -1   7 -10   13.62    1.46
   1   7  10   12.22    1.63
  -1  -7  10   13.82    1.73
  -1   7  10   14.12    2.19
  -1   7  10   12.40    2.23
  -1   7  10   12.65    3.19
   1  -7  10   12.70    2.60
   1  -7  10   12.80    0.98
   1  -7  10   10.82    2.28
  -1  -7 -10   13.74    1.69
   1  -7  10   11.48    2.10
  -1  -7 -10   12.99    1.25
  -1  -7 -10   13.99    2.83
   1   7 -10   10.71    2.63
  -1  -7 -10   11.05    2.39
   1   7 -10   12.24    0.91
   1   7 -10   13.97    1.75
  -1  -7 -10   11.37    1.45
  -1   7 -11    8.64    2.23
   1   7  11    8.37    1.37
   1   7  11    9.82    1.65
  -1   7 -11    9.17    1.08
   1   7  11    9.52    1.04
  -1  -7  11    7.45    2.06
   1  -7 -11    9.11    2.15
  -1  -7  11    9.40    1.46
  -1  -7  11    9.72    1.41
   1  -7 -11   10.14    1.67
   1  -7 -11    8.84    1.67
  -1   7 -11    8.30    2.01
  -1   7 -11   11.62    1.49
   1  -7 -11   11.82    2.44
   1  -7 -11    9.28    1.21
  -1  -7  11    8.30    2.13
  -1   7  11    9.57    1.16
   1   7 -11    8.34    2.32
   1   7 -11    7.84    2.30
   1  -7  11   11.40    1.49
   1   7 -11   10.33    2.81
  -1  -7 -11    8.12    1.42
  -1   7  11   10.84    1.25
  -1  -7 -11    8.65    1.29
  -1  -7 -11   11.24    1.48
   1  -7  11    7.95    1.22
   1   7 -11   10.39    1.25
   1  -7  11    9.77    1.21
   1  -7  11    7.14    1.87
  -1   7  11    9.18    2.35
  -1  -7 -11    7.83    1.41
  -1  -7 -11    9.88    1.12
  -1   7 -12   65.49    4.19
   1  -7 -12   64.59    7.43
   1  -7 -12   69.50    8.17
  -1  -7  12   60.17    3.60
  -1   7 -12   67.92    6.89
   1   7  12   53.42    6.21
   1  -7 -12   66.62    6.08
   1   7  12   64.87    6.32
  -1   7 -12   52.97    4.59
  -1  -7  12   57.12    4.66
  -1  -7  12   49.08    4.27
   1  -7 -12   54.87    3.93
   1   7  12   56.85    5.62
  -1  -7  12   60.14    5.30
   1  -7 -12   57.31    6.51
  -1   7 -12   69.58    8.77
  -1  -7 -12   61.24    6.21
   1  -7  12   57.34    4.23
   1   7 -12   53.44    4.87
  -1  -7 -12   64.97    5.69
  -1  -7 -12   59.65    4.84
  -1   7  12   64.19    4.72
  -1  -7 -12   55.83    6.95
   1   7 -12   63.58    7.07
  -1   7  12   55.98    4.63
   1   7 -12   66.85    4.68
   1  -7  12   64.40    5.39
  -1   7  12   57.02    6.48
  -1  -7 -12   52.81    4.90
   1  -7  12   60.87    4.50
   1  -7  12   53.13    6.42
   1   7 -12   59.56    8.84
  -1  -7  13   15.15    2.91
   1  -7 -13   16.41    3.07
  -1  -7  13   13.01    1.73
  -1  -7  13   14.32    1.50
  -1   7 -13   17.39    1.23
  -1   7 -13   20.00    4.02
   1   7  13   14.15    1.44
   1  -7 -13   15.46    1.54
  -1  -7  13   16.55    2.30
   1   7  13   15.32    1.56
   1   7  13   15.13    2.71
   1  -7 -13   17.59    3.36
   1  -7 -13   18.99    4.10
  -1   7 -13   14.44    3.19
  -1   7 -13   16.75    1.68
   1  -7 -13   13.84    1.75
  -1  -7 -13   16.22    2.51
  -1  -7 -13   16.92    1.90
  -1  -7 -13   17.85    3.17
   1   7 -13   17.21    1.51
  -1  -7 -13   18.55    2.46
   1  -7  13   15.70    2.01
   1   7 -13   17.17    3.13
  -1   7  13   16.64    1.80
   1  -7  13   13.25    1.86
   1   7 -13   16.05    1.89
  -1  -7 -13   14.33    1.27
   1  -7  13   17.29    1.46
  -1   7  13   17.05    2.84
   1   7 -13   13.16    3.40
  -1   7  13   15.68    1.66
   1  -7  13   13.80    2.47
  -1   7 -14    2.28    0.73
  -1   7 -14    2.54    1.15
   1  -7 -14    2.07    1.68
   1  -7 -14    2.25    1.42
  -1  -7  14    1.79    1.35
   1  -7 -14    3.77    1.82
  -1   7 -14    2.28    0.87
   1  -7 -14    2.73    0.70
   1   7  14    3.24    1.11
  -1  -7  14    1.74    0.67
  -1  -7  14    1.61    0.81
  -1  -7  14    2.20    1.04
   1  -7 -14    2.54    1.40
  -1   7 -14    2.82    0.43
   1   7  14    2.80    1.40
   1   7  14    2.62    1.08
   1  -7  14    2.27    0.89
  -1  -7 -14    3.10    1.05
  -1  -7 -14    3.27    0.71
   1  -7  14    2.38    1.77
   1   7 -14    2.34    1.71
  -1   7  14    2.43    0.76
   1   7 -14    2.68    0.89
  -1  -7 -14    2.16    1.55
  -1   7  14    3.41    0.83
   1  -7  14    2.46    1.18
  -1  -7 -14    3.18    1.43
   1   7 -14    3.48    0.60
   1  -7  14    2.97    0.61
  -1  -7 -14    2.73    0.96
   1   7 -14    3.48    1.64
  -1   7  14    1.98    0.76
  -1   7 -15   20.94    1.03
  -1   7 -15   19.92    2.79
  -1  -7  15   20.11    2.26
   1  -7 -15   15.63    2.66
  -1  -7  15   18.46    1.18
  -1  -7  15   15.02    1.88
  -1   7 -15   15.58    2.05
  -1   7 -15   21.45    1.93
   1  -7 -15   19.24    2.45
   1   7  15   16.11    2.41
   1  -7 -15   16.92    3.31
  -1  -7  15   13.92    3.24
  -1  -7  15   17.60    2.33
   1   7  15   18.66    2.72
   1   7  15   20.42    2.37
   1  -7 -15   20.89    3.60
  -1  -7  15   18.51    1.35
   1  -7 -15   18.47    3.55
  -1   7  15   17.68    2.90
  -1  -7 -15   18.86    3.53
  -1  -7 -15   21.63    4.15
   1  -7  15   13.54    2.10
   1   7 -15   17.96    6.30
  -1  -7 -15   17.66    1.72
  -1  -7 -15   19.19    3.18
  -1  -7 -15   16.15    1.42
  -1   7  15   19.86    2.81
  -1   7  15   19.34    2.22
   1  -7  15   17.18    1.21
   1  -7  15   21.26    4.35
   1   7 -15   16.24    2.25
   1  -7  15   16.42    1.64
  -1  -7  16   30.28    1.79
  -1   7 -16   24.84    2.75
   1  -7 -16   32.27    3.62
   1   7  16   33.01    3.55
   1   7  16   33.99    3.22
  -1  -7  16   32.95    1.80
  -1  -7  16   28.83    3.46
  -1  -7  16   31.90    2.97
   1  -7 -16   29.21    2.75
  -1  -7  16   18.71    4.30
  -1   7 -16   35.04    4.78
   1  -7 -16   26.27    2.82
   1   7  16   25.19    2.11
  -1  -7  16   25.09    2.56
   1  -7 -16   25.20    2.26
  -1  -7 -16   24.15    2.04
  -1   7  16   28.59    3.08
  -1  -7 -16   33.27    2.68
   1  -7  16   30.02    5.76
  -1  -7 -16   34.44    4.48
   1  -7  16   33.25    2.77
   1  -7  16   26.01    0.93
  -1   7  16   26.74    3.85
  -1  -7 -16   26.23    2.82
  -1  -7 -16   33.34    5.82
   1  -7  16   23.43    2.87
  -1   7  16   30.03    2.26
   1  -7  16   25.16    2.31
   1   7 -16   25.14    3.02
   1   7 -16   29.10    4.28
   1  -7  16   29.25    1.14
  -1  -7  17    2.21    0.42
  -1  -7  17    2.37    1.56
   1   7  17    2.74    0.57
  -1   7 -17    2.27    1.57
   1  -7 -17    2.35    0.68
  -1  -7  17    0.90    0.79
   1  -7 -17    1.97    0.86
   1   7  17    3.35    1.33
  -1   7 -17    1.73    2.79
   1  -7 -17    1.59    1.57
  -1  -7  17    3.61    1.91
  -1  -7  17    1.83    0.37
   1  -7 -17    2.32    0.91
  -1  -7  17    2.29    2.08
   1   7  17    2.17    0.62
   1  -7 -17    2.81    1.34
   1   7 -17    1.57    2.26
  -1  -7 -17    2.64    0.90
  -1  -7 -17    3.97    2.03
  -1  -7 -17    3.09    0.81
   1  -7  17    2.55    0.78
  -1   7  17    1.56    1.05
   1  -7  17    2.46    1.24
  -1   7  17    3.31    1.02
  -1  -7 -17    1.60    1.45
   1  -7  17    1.43    1.13
   1  -7  17    1.73    1.64
  -1   7  17    2.49    1.29
   1   7 -17    3.05    1.71
  -1  -7 -17    1.45    1.01
   1   7  18   14.80    1.92
   1  -7 -18   10.39    2.41
   1   7  18   10.70    1.31
   1  -7 -18   13.36    3.30
  -1  -7  18    9.05    3.07
   1   7  18   16.08    2.82
  -1   7 -18   11.28    3.18
   1  -7 -18   15.52    4.85
  -1  -7  18    8.83    1.63
   1  -7 -18   12.40    1.81
   1  -7 -18   15.63    1.65
  -1  -7  18   15.95    3.78
  -1   7 -18   15.34    3.61
  -1  -7  18   18.26    4.26
  -1  -7  18   12.22    0.64
   1  -7  18   11.58    2.25
   1  -7  18   17.47    2.00
  -1  -7 -18   15.00    1.82
  -1   7  18   16.75    1.46
  -1   7  18    9.55    1.50
  -1  -7 -18   14.10    1.59
   1  -7  18   15.92    3.06
  -1  -7 -18   10.76    1.90
   1  -7  18   10.11    3.26
  -1  -7 -18   16.78    2.61
  -1  -7 -18   12.22    2.12
  -1   7  18   15.48    2.58
   1   7 -18   11.53    3.36
   1   7 -18   15.08    2.79
  -1   7 -19   20.79    3.66
  -1  -7  19   11.97    2.27
   1   7  19   21.23    2.13
   1  -7 -19   18.73    1.79
  -1  -7  19   11.27    1.81
  -1  -7  19   23.25    4.33
  -1  -7  19   16.39    3.39
   1  -7 -19   12.51    2.19
   1   7  19   19.07    2.01
   1   7  19   13.96    1.53
  -1   7 -19   13.84    3.82
   1  -7 -19   17.90    2.27
   1  -7 -19   13.39    2.79
   1  -7 -19   22.77    3.62
  -1   7  19   21.12    1.63
   1  -7  19   22.16    2.40
   1   7 -19   18.07    5.38
  -1  -7 -19   19.71    2.04
   1   7 -19   13.43    3.97
   1  -7  19   13.34    2.61
  -1   7  19   11.43    1.77
  -1  -7 -19   14.63    2.56
  -1  -7 -19   15.35    3.73
  -1  -7 -19   18.41    1.72
  -1  -7 -19   23.89    3.58
   1  -7  19   10.05    3.89
   1  -7  19   21.87    6.08
  -1   7  19   16.61    4.78
   1   7  20    5.77    1.02
   1  -7 -20    6.79    1.96
   1   7  20    7.21    1.38
  -1  -7  20    8.71    2.68
  -1   7 -20    7.95    4.55
   1  -7 -20    7.95    1.65
  -1  -7  20    6.63    1.65
  -1  -7  20    7.81    1.82
  -1  -7  20    7.14    1.27
  -1   7 -20    5.33    2.74
   1  -7 -20    6.15    1.50
   1  -7 -20    9.23    1.08
   1  -7 -20    8.73    2.26
   1   7  20    7.95    0.79
   1  -7  20    8.93    2.30
   1   7 -20   11.02    2.32
   1  -7  20    9.75    1.61
   1  -7  20    3.88    1.81
  -1   7  20    9.75    3.41
  -1  -7 -20    5.94    2.62
  -1  -7 -20    8.86    2.02
   1   7 -20    5.88    2.88
  -1   7  20    6.52    1.22
  -1  -7 -20   10.66    4.72
  -1  -7 -20    4.82    1.86
   1  -7  20    6.26    2.87
  -1  -7 -20    9.53    1.46
  -1   7  20    7.88    1.41
   1  -7 -21   -0.07    0.72
  -1   7 -21   -0.07    0.89
   1  -7 -21   -0.04    0.59
   1   7  21   -0.24    0.78
   1  -7 -21    0.20    0.76
  -1  -7  21   -0.31    0.48
   1   7  21    0.06    0.37
  -1   7 -21   -0.30    1.05
  -1  -7  21    0.16    0.74
   1  -7 -21   -0.32    1.35
   1  -7 -21    0.07    0.53
  -1  -7  21    0.51    1.64
   1   7  21    0.09    0.29
  -1  -7  21    1.25    0.62
  -1  -7 -21    0.21    0.55
  -1  -7 -21    0.24    0.61
   1   7 -21   -0.23    0.80
  -1  -7 -21    0.96    1.84
   1  -7  21   -0.24    1.09
   1   7 -21   -0.02    1.11
  -1   7  21   -0.74    0.61
  -1   7  21    0.18    0.54
   1  -7  21   -0.33    0.66
  -1   7  21    0.06    0.78
   1  -7  21   -0.41    0.77
  -1  -7 -21   -0.28    1.03
  -1  -7 -21    0.31    0.73
   1  -7  21   -0.18    0.67
  -1  -7  22   12.18    3.47
   1  -7 -22   14.60    2.93
   1   7  22   11.25    1.47
  -1  -7  22   13.19    2.30
  -1   7 -22   13.59    5.26
  -1   7 -22   11.74    3.74
   1  -7 -22   10.63    2.79
   1  -7 -22   11.46    1.91
  -1  -7  22   12.60    1.79
   1   7  22   16.42    1.81
  -1  -7  22   12.24    2.31
   1  -7 -22    9.89    2.17
   1  -7 -22   11.28    3.96
  -1  -7 -22   10.48    2.50
   1  -7  22   10.67    2.42
   1  -7  22   11.08    2.26
   1  -7  22   13.36    4.76
  -1  -7 -22   14.06    3.36
   1   7 -22   13.65    5.08
  -1   7  22   11.77    2.76
   1   7 -22    9.19    3.97
   1  -7  22   11.90    2.09
  -1  -7 -22   16.10    3.36
  -1  -7 -22   11.90    3.67
  -1   7  22   15.21    2.18
  -1   7  22   15.63    1.96
   1  -7 -23    9.39    1.98
   1   7  23    7.19    1.28
  -1  -7  23    8.98    1.65
   1  -7 -23   12.60    3.72
  -1  -7  23    9.28    2.84
  -1   7 -23    7.35    3.60
   1  -7 -23   12.24    2.52
  -1  -7  23    9.60    3.66
   1   7  23   12.15    2.78
  -1  -7  23   13.53    3.35
  -1   7 -23   12.14    3.05
   1  -7 -23    8.44    2.59
   1  -7  23    8.67    2.18
   1   7 -23    8.02    3.77
   1  -7  23    9.14    2.52
  -1  -7 -23   12.40    3.11
  -1   7  23   13.63    3.48
   1  -7  23   10.07    2.24
   1  -7  23   12.12    2.89
   1   7 -23   12.15    2.60
  -1  -7 -23    7.62    3.52
  -1   7  23   12.75    2.53
  -1  -7 -23   11.55    4.95
  -1   7  23   12.42    2.52
  -1  -7 -23    7.44    2.42
   1   7  24    1.09    0.59
   1  -7 -24    0.26    1.34
  -1  -7  24    1.35    1.30
  -1   7 -24    0.78    1.82
   1  -7 -24    1.22    1.07
   1   7  24    1.61    1.32
   1  -7 -24    0.91    1.01
  -1  -7  24    0.49    1.89
   1  -7 -24    1.11    2.11
  -1  -7  24    1.79    1.67
  -1   7 -24    1.40    1.36
  -1  -7  24    0.80    2.16
  -1   7  24    0.47    1.25
  -1  -7 -24    0.68    1.03
   1  -7  24    0.92    0.62
   1  -7  24    0.09    2.00
  -1  -7 -24    4.47    1.53
   1  -7  24    1.14    1.47
   1   7 -24    0.41    1.91
   1  -7  24    0.53    1.11
  -1  -7 -24    1.09    0.70
   1   7 -24    0.74    2.30
  -1  -7 -24    1.37    1.40
  -1  -7  25    2.83    1.28
  -1  -7  25    2.56    1.68
   1  -7 -25    2.19    1.52
  -1   7 -25    3.28    3.08
   1   7  25    1.71    0.96
   1  -7 -25    3.97    1.37
  -1   7 -25    2.78    1.38
   1  -7 -25    1.49    1.02
   1  -7 -25    2.98    1.35
  -1  -7  25    2.15    1.44
  -1  -7  25    1.21    1.64
   1   7  25    3.85    1.28
   1   7 -25    1.65    2.46
  -1  -7 -25    2.21    1.35
   1  -7  25    2.99    1.48
   1   7 -25    2.19    1.62
   1  -7  25    2.91    1.86
  -1   7  25    2.51    0.92
  -1  -7 -25    7.14    1.86
  -1  -7 -25    1.73    0.92
  -1   7  25    2.30    1.16
   1  -7  25    2.59    1.46
  -1  -7 -25    2.85    1.74
   1  -7  25    2.66    0.80
   1  -7 -26    9.25    3.20
   1  -7 -26   12.57    4.00
  -1  -7  26    9.02    1.74
  -1  -7  26   14.19    2.87
   1  -7 -26    8.24    1.88
  -1   7 -26   11.42    3.05
   1  -7 -26   15.85    4.81
   1   7  26   10.58    2.23
   1   7  26   14.39    2.96
  -1  -7  26   13.13    2.23
  -1   7 -26    9.51    2.53
  -1   7  26    9.72    1.74
   1  -7  26    9.89    2.49
  -1  -7 -26   10.41    1.70
   1  -7  26   12.26    2.74
   1   7 -26    9.99    5.14
  -1  -7 -26    9.79    2.44
  -1   7  26   10.63    3.51
  -1  -7 -26   13.80    1.66
   1  -7  26   12.03    1.88
   1  -9   0    4.27    1.22
   1   9   0    4.39    1.31
  -1   9   0    4.79    1.40
  -1   9   0    4.84    0.62
  -1  -9   0    3.50    0.82
   1   9   0    4.52    2.04
  -1   9   0    4.32    1.98
   1  -9   0    3.87    1.42
   1   9   0    4.41    0.43
   1  -9   0    4.41    0.71
   1   9   0    3.96    0.78
   1  -9   0    4.34    1.02
  -1  -9   0    4.42    0.83
  -1  -9   0    3.95    1.90
   1   9   0    5.16    0.78
  -1   9   0    4.26    1.04
  -1   9  -1   53.47    4.69
  -1   9  -1   55.60    4.72
  -1   9  -1   55.98    4.68
   1   9   1   55.53    3.86
  -1   9  -1   56.14    4.00
   1  -9  -1   56.28    3.64
  -1  -9   1   57.89    4.10
   1   9   1   55.09    3.93
  -1  -9   1   53.23    7.57
  -1  -9   1   61.08    5.99
  -1   9  -1   60.26    3.60
   1  -9  -1   57.20    4.43
   1   9   1   55.82    3.79
   1  -9  -1   57.51    5.91
   1   9   1   53.74    4.71
   1  -9  -1   54.06    5.30
   1   9   1   54.77    2.87
  -1   9   1   53.42    4.90
   1  -9   1   56.91    5.13
  -1   9   1   55.51    5.65
  -1  -9  -1   56.89    5.78
  -1   9   1   54.25    3.40
   1  -9   1   46.64    7.80
  -1   9   1   56.32    3.40
   1   9  -1   54.88    3.08
   1  -9   1   58.44    4.12
  -1  -9  -1   56.64    5.72
   1   9  -1   64.23    5.41
   1   9  -1   52.98    3.80
   1   9  -1   56.41    4.00
   1   9  -1   56.29    3.87
  -1  -9  -1   50.16    4.86
   1   9   2   35.94    2.56
   1  -9  -2   41.34    3.86
   1   9   2   33.50    3.48
  -1  -9   2   38.87    4.41
  -1  -9   2   38.08    4.41
  -1  -9   2   34.73    3.75
   1   9   2   37.63    4.15
  -1   9  -2   36.20    3.57
  -1   9  -2   38.99    2.83
  -1   9  -2   38.94    3.59
   1  -9  -2   39.36    2.99
   1  -9  -2   37.13    2.17
  -1   9  -2   39.65    3.40
   1   9   2   36.81    2.77
   1  -9  -2   37.67    4.01
  -1   9  -2   41.41    3.51
  -1  -9  -2   39.94    2.90
   1   9  -2   40.18    4.21
  -1   9   2   36.90    3.47
  -1  -9  -2   37.55    1.88
  -1  -9  -2   40.29    4.29
   1   9  -2   39.56    4.35
   1   9  -2   43.58    6.03
  -1  -9  -2   35.19    3.62
   1  -9   2   29.83    5.82
   1   9  -2   36.87    2.88
  -1   9   2   38.14    3.31
   1  -9   2   41.19    3.95
  -1   9   2   37.75    2.90
  -1   9   2   36.65    3.68
   1   9  -2   37.46    2.15
   1  -9   2   39.64    2.86
   1   9   3   16.41    2.47
  -1   9  -3   14.92    1.30
   1  -9  -3   15.66    1.61
   1  -9  -3   17.23    3.98
  -1  -9   3   16.97    1.63
  -1   9  -3   16.96    2.47
  -1   9  -3   17.20    1.34
   1   9   3   16.76    2.39
  -1  -9   3   14.48    2.08
  -1   9  -3   17.13    1.35
   1  -9  -3   16.38    1.10
   1   9   3   15.16    1.41
   1   9   3   16.21    3.39
  -1  -9   3   16.43    2.64
   1  -9  -3   17.00    2.20
  -1   9  -3   19.95    2.08
  -1   9   3   16.67    1.91
   1  -9   3   16.89    1.42
  -1   9   3   15.40    1.56
   1   9  -3   18.76    1.95
   1   9  -3   16.88    1.60
  -1  -9  -3   17.43    4.27
   1   9  -3   15.79    1.14
   1   9  -3   15.70    1.53
  -1  -9  -3   16.19    1.55
  -1   9   3   17.49    2.02
  -1  -9  -3   16.75    2.57
  -1   9   3   16.73    3.65
   1   9  -3   16.89    1.19
   1  -9   3   15.99    1.58
  -1  -9  -3   14.82    0.86
   1  -9   3   12.57    3.36
   1   9   4    5.95    2.23
   1  -9  -4    5.19    1.40
   1  -9  -4    4.70    1.00
  -1   9  -4    5.14    1.31
   1  -9  -4    5.38    0.77
  -1   9  -4    4.83    0.87
   1  -9  -4    5.94    1.64
  -1  -9   4    2.17    1.16
  -1  -9   4    5.97    1.61
   1   9   4    5.46    0.84
   1   9   4    5.48    0.82
  -1  -9   4    6.59    1.62
  -1   9  -4    5.33    2.02
  -1   9  -4    4.99    1.33
  -1   9  -4    4.89    1.29
   1   9   4    5.41    1.49
  -1  -9  -4    6.58    1.49
  -1   9   4    4.83    2.14
  -1   9   4    5.60    1.12
   1   9  -4    4.51    0.94
   1  -9   4    3.67    1.94
  -1  -9  -4    5.13    0.90
  -1  -9  -4    5.37    1.50
   1  -9   4    5.08    0.83
   1   9  -4    5.70    1.55
   1   9  -4    4.86    0.71
   1   9  -4    5.40    1.77
  -1   9   4    5.81    0.90
  -1   9   4    5.31    0.72
   1   9  -4    4.41    1.09
  -1  -9  -4    5.06    0.71
   1  -9   4    5.07    0.90
   1  -9  -5   39.52    4.00
   1  -9  -5   36.97    2.19
  -1   9  -5   40.96    4.15
   1   9   5   32.82    5.94
   1  -9  -5   37.92    4.64
  -1   9  -5   38.77    4.12
  -1   9  -5   40.17    2.92
  -1  -9   5   39.36    3.12
  -1   9  -5   36.00    2.64
   1   9   5   37.92    4.39
  -1  -9   5   39.22    4.58
   1  -9  -5   37.66    6.55
  -1  -9   5   24.67    3.23
   1   9   5   37.80    4.37
   1   9   5   38.63    2.77
  -1   9  -5   42.69    3.40
  -1   9   5   39.44    2.65
  -1   9   5   28.10    5.80
   1   9  -5   37.30    4.57
  -1  -9  -5   38.90    4.44
   1  -9   5   39.66    4.24
   1   9  -5   42.13    4.00
   1  -9   5   34.04    5.25
   1   9  -5   40.96    4.88
   1   9  -5   40.53    3.09
   1  -9   5   38.74    3.00
  -1  -9  -5   38.21    2.98
   1   9  -5   38.19    2.44
  -1   9   5   39.36    3.57
  -1  -9  -5   34.42    2.42
  -1  -9  -5   46.29    7.07
  -1   9   5   38.70    2.92
  -1   9  -6   11.03    1.20
   1  -9  -6   10.86    1.24
   1   9   6    9.86    1.94
  -1   9  -6    8.97    2.00
  -1  -9   6   11.73    2.23
   1  -9  -6   10.08    1.82
  -1  -9   6    6.26    1.42
  -1  -9   6   10.68    1.26
   1  -9  -6   10.57    1.83
  -1   9  -6    9.40    1.18
   1  -9  -6    9.06    1.35
  -1   9  -6    8.66    1.81
   1   9   6    8.31    1.21
   1   9   6    8.43    2.86
   1   9   6    9.85    1.16
  -1   9  -6    9.42    1.14
   1  -9   6    8.56    2.39
  -1   9   6    8.44    1.18
   1  -9   6    8.14    1.23
  -1   9   6    9.46    1.77
  -1   9   6    5.76    2.78
  -1   9   6    8.49    1.56
  -1  -9  -6    9.94    1.73
   1   9  -6    9.82    1.25
   1   9  -6    9.86    2.15
  -1  -9  -6    8.55    0.97
   1   9  -6   11.34    1.79
   1   9  -6    9.39    1.04
   1  -9   6    8.86    1.18
  -1  -9  -6    9.12    1.18
  -1  -9  -6    8.43    2.03
   1   9  -6   10.49    1.21
  -1   9  -7    4.69    0.93
   1   9   7    5.78    0.86
   1  -9  -7    4.82    0.60
   1  -9  -7    5.13    1.37
   1   9   7    5.37    0.54
   1  -9  -7    5.38    0.91
  -1   9  -7    3.67    0.90
  -1   9  -7    4.33    1.46
   1  -9  -7    4.50    0.78
  -1  -9   7    4.14    1.02
   1   9   7    2.87    2.20
  -1   9  -7    6.08    1.62
  -1   9  -7    4.53    0.89
  -1  -9   7    5.46    1.03
   1   9   7    4.77    1.62
  -1  -9   7    3.92    0.96
   1   9  -7    6.61    0.93
   1   9  -7    4.64    1.41
  -1   9   7    5.37    2.20
   1   9  -7    4.69    0.95
  -1   9   7    4.79    0.79
   1  -9   7    5.08    0.99
  -1  -9  -7    5.59    2.18
   1   9  -7    5.06    1.72
   1  -9   7    5.31    0.89
  -1   9   7    3.80    0.72
  -1  -9  -7    4.17    1.57
   1   9  -7    4.62    0.80
  -1  -9  -7    3.78    0.44
  -1  -9  -7    4.01    1.48
  -1   9   7    4.89    1.54
   1  -9   7    4.79    1.50
   1  -9  -8   12.92    1.74
   1   9   8   13.84    3.46
  -1  -9   8   14.31    1.61
   1  -9  -8   13.48    1.36
  -1   9  -8   15.15    1.69
  -1   9  -8   12.61    2.45
  -1  -9   8   14.64    1.74
   1   9   8   13.43    0.99
   1  -9  -8   14.22    1.61
   1  -9  -8   11.54    3.84
  -1  -9   8   12.35    1.29
  -1   9  -8   14.32    2.58
  -1   9  -8   14.00    2.27
   1   9   8   13.17    2.53
  -1   9  -8   13.92    1.45
  -1  -9   8   13.64    1.65
   1   9   8   12.49    1.44
   1   9  -8   13.42    2.54
  -1   9   8   10.93    3.55
  -1  -9  -8   12.00    1.28
  -1   9   8   14.47    1.47
  -1  -9  -8   15.86    2.18
   1  -9   8   13.77    2.47
   1   9  -8   15.75    1.47
  -1  -9  -8   13.10    2.58
   1   9  -8   12.11    1.58
  -1  -9  -8   13.03    2.42
   1  -9   8   11.69    2.51
   1   9  -8   12.95    2.76
  -1   9   8   13.43    1.27
   1  -9   8   14.36    2.46
  -1   9   8   12.90    1.56
  -1  -9   9   18.34    2.58
  -1   9  -9   16.51    3.01
   1  -9  -9   18.08    2.18
  -1  -9   9   16.86    3.28
   1  -9  -9   18.64    2.73
   1   9   9   19.33    4.08
  -1   9  -9   19.32    3.19
  -1   9  -9   18.91    3.27
  -1  -9   9   19.49    3.72
  -1   9  -9   18.71    2.13
   1  -9  -9   16.55    1.69
   1  -9  -9   17.80    3.12
   1   9   9   17.80    1.68
  -1   9  -9   18.14    1.58
   1  -9  -9   20.39    3.21
  -1  -9   9   18.59    3.05
   1   9   9   19.91    2.05
   1   9   9   19.24    2.02
   1   9  -9   20.56    2.16
   1  -9   9   18.91    1.99
  -1  -9  -9   16.86    4.30
  -1   9   9   18.11    1.89
  -1   9   9   17.32    4.18
   1   9  -9   18.52    1.66
  -1  -9  -9   16.21    1.63
   1   9  -9   17.92    1.94
   1  -9   9   17.86    2.82
  -1  -9  -9   17.76    3.20
   1   9  -9   17.69    2.02
  -1  -9  -9   19.69    1.86
  -1   9   9   22.59    2.80
   1  -9   9   17.17    1.84
  -1  -9  10    1.66    0.89
   1   9  10    1.52    0.70
  -1   9 -10    0.80    0.44
   1   9  10    1.92    0.98
   1  -9 -10    1.39    1.01
  -1  -9  10    0.65    1.41
  -1  -9  10    1.12    0.68
   1  -9 -10    1.64    0.61
   1  -9 -10    2.13    1.24
  -1   9 -10    1.43    0.70
   1  -9 -10    1.50    1.16
  -1   9 -10    1.50    1.22
  -1   9 -10    1.15    0.72
  -1   9 -10    2.03    1.15
   1   9  10    0.71    1.35
  -1  -9  10    1.29    0.58
   1  -9 -10    1.08    0.77
  -1  -9 -10    2.16    1.58
   1   9 -10    1.48    0.78
  -1  -9 -10    1.41    0.69
  -1   9  10    1.26    0.86
   1   9 -10    0.94    1.23
  -1   9  10    1.30    0.58
   1   9 -10    1.48    0.87
   1   9 -10    1.44    0.73
  -1  -9 -10    1.02    0.77
   1  -9  10    1.76    0.74
   1  -9  10    0.96    0.52
  -1  -9 -10    1.30    0.58
  -1   9  10    1.03    1.13
  -1  -9 -10    1.04    0.61
   1  -9  10    1.08    0.61
  -1   9 -11   17.51    2.04
   1   9  11   19.20    2.20
   1   9  11   18.86    1.79
  -1   9 -11   22.23    3.35
   1  -9 -11   16.88    3.02
   1   9  11   17.40    2.15
  -1  -9  11   16.19    2.32
  -1   9 -11   23.21    2.39
   1  -9 -11   22.02    4.74
  -1   9 -11   20.95    2.48
  -1  -9  11   18.88    3.39
  -1  -9  11   22.78    4.23
   1  -9 -11   20.49    3.40
   1  -9 -11   19.50    2.32
  -1  -9  11   19.89    2.97
   1  -9 -11   21.03    2.13
  -1  -9 -11   22.72    3.25
  -1  -9 -11   20.54    2.59
   1   9 -11   20.19    2.28
  -1   9  11   20.40    2.01
  -1  -9 -11   17.72    2.14
  -1  -9 -11   23.15    4.05
   1  -9  11   18.57    2.99
   1  -9  11   17.95    2.08
   1  -9  11   18.41    2.37
   1   9 -11   16.80    2.14
   1   9 -11   20.09    2.12
  -1  -9 -11   18.97    1.90
   1  -9  11   16.53    1.95
   1   9 -11   22.03    2.46
  -1   9  11   19.87    2.82
  -1   9  11   18.17    2.40
   1  -9 -12   19.94    2.56
  -1   9 -12   24.60    2.18
  -1   9 -12   18.00    3.62
  -1   9 -12   24.58    2.72
  -1  -9  12   25.21    2.88
   1   9  12   21.86    2.59
   1   9  12   21.96    3.06
   1  -9 -12   23.98    2.52
  -1   9 -12   24.36    1.50
  -1  -9  12   24.12    4.30
   1  -9 -12   23.41    3.78
   1   9  12   20.55    2.22
  -1  -9  12   22.78    2.31
   1  -9 -12   23.04    3.01
   1  -9 -12   20.94    2.12
  -1  -9  12   19.55    2.10
  -1   9  12   25.36    3.20
  -1  -9 -12   22.36    3.85
  -1  -9 -12   27.79    4.56
   1  -9  12   21.13    2.02
   1  -9  12   23.16    2.44
   1   9 -12   23.31    1.59
  -1  -9 -12   21.40    2.15
  -1   9  12   22.30    4.11
   1   9 -12   23.33    4.70
  -1  -9 -12   24.70    3.40
   1  -9  12   19.31    2.23
   1   9 -12   23.38    2.46
  -1   9  12   22.12    3.50
  -1  -9 -12   23.90    4.24
   1   9 -12   21.29    2.43
   1  -9  12   22.74    2.41
  -1   9 -13   14.25    1.79
   1  -9 -13   15.58    2.15
  -1  -9  13   12.59    2.74
   1  -9 -13   20.25    4.51
   1  -9 -13   16.88    2.06
  -1  -9  13   17.51    2.12
  -1  -9  13   15.37    3.70
   1  -9 -13   14.84    2.90
  -1   9 -13   17.09    1.58
  -1  -9  13   13.18    3.02
   1   9  13   15.65    2.90
  -1   9 -13   20.64    2.55
   1  -9 -13   14.25    1.35
   1   9  13   15.85    1.53
  -1   9 -13   16.22    1.78
   1   9  13   15.94    1.49
   1  -9  13   13.89    3.16
   1   9 -13   17.52    1.85
  -1  -9 -13   14.55    1.91
   1   9 -13   17.73    2.01
  -1   9  13   13.22    3.08
   1  -9  13   16.89    1.87
   1  -9  13   17.34    2.23
  -1   9  13   16.09    1.58
  -1  -9 -13   15.72    1.67
   1   9 -13   15.30    2.46
   1  -9  13   14.64    2.62
   1   9 -13   14.07    3.32
  -1   9  13   14.66    1.76
  -1  -9 -13   14.96    3.35
  -1  -9 -13   17.98    3.70
  -1  -9 -13   14.82    1.76
   1  -9 -14    0.84    0.79
  -1   9 -14    1.51    0.48
   1   9  14    1.20    0.55
   1  -9 -14    1.13    0.70
   1  -9 -14    1.48    1.74
  -1   9 -14    1.05    1.23
  -1  -9  14    1.17    0.39
   1  -9 -14    0.82    0.70
  -1   9 -14    0.85    1.68
  -1   9 -14    1.40    0.68
  -1  -9  14    1.15    1.20
   1  -9 -14    1.23    0.86
  -1  -9  14    1.28    1.63
   1   9  14    1.84    1.28
  -1  -9  14    0.79    1.17
   1   9  14    1.32    1.01
  -1   9  14    1.13    0.70
  -1   9  14    1.57    0.61
   1   9 -14    1.14    0.75
  -1  -9 -14    1.82    0.69
   1  -9  14    1.79    0.84
   1   9 -14    0.63    0.78
  -1  -9 -14    1.08    1.38
  -1   9  14    0.60    0.67
   1  -9  14    0.95    0.62
   1   9 -14    1.61    1.26
   1   9 -14    1.56    0.61
  -1  -9 -14    1.23    1.26
  -1  -9 -14    1.63    1.58
   1  -9  14    1.42    1.27
   1  -9  14    2.09    0.65
  -1  -9 -14    1.56    0.41
   1   9  15   18.83    2.85
   1   9  15   20.69    2.20
   1  -9 -15   17.31    1.63
  -1   9 -15   21.03    2.06
  -1  -9  15   17.65    2.13
  -1   9 -15   18.37    1.42
   1  -9 -15   22.67    3.10
  -1  -9  15   17.40    2.18
  -1  -9  15   19.36    4.43
  -1   9 -15   17.57    2.21
   1  -9 -15   22.89    4.04
   1  -9 -15   19.23    2.30
   1  -9 -15   17.67    3.46
  -1  -9  15   20.91    1.32
  -1   9 -15   19.64    2.92
   1   9  15   21.83    2.08
  -1   9  15   18.18    3.32
   1  -9  15   16.99    2.22
  -1  -9 -15   26.97    4.87
   1   9 -15   18.89    2.30
  -1  -9 -15   22.40    2.50
  -1  -9 -15   16.86    2.15
   1  -9  15   19.93    2.41
   1   9 -15   19.96    6.36
  -1  -9 -15   17.84    1.86
   1  -9  15   21.45    2.08
  -1   9  15   22.24    2.06
   1   9 -15   16.88    2.36
   1   9 -15   20.78    1.20
  -1  -9 -15   17.34    2.28
  -1   9  15   21.09    3.31
   1  -9  15   16.18    1.80
   1   9  16   11.23    1.43
   1   9  16   12.70    2.05
   1  -9 -16   16.67    3.65
   1  -9 -16   13.33    2.27
  -1   9 -16   10.38    1.85
   1   9  16   15.99    2.78
  -1  -9  16   17.46    3.83
  -1  -9  16   12.58    1.43
  -1  -9  16   12.12    1.75
  -1  -9  16    8.47    1.92
  -1   9 -16   13.59    0.99
   1  -9 -16   12.31    1.72
  -1   9 -16   14.38    2.58
   1  -9 -16   11.76    2.18
  -1   9 -16   12.57    1.68
   1  -9 -16   13.65    3.03
   1   9 -16   11.62    3.33
  -1   9  16   15.54    1.88
   1   9 -16   15.98    2.07
  -1   9  16   13.20    2.75
   1   9 -16   16.10    0.93
  -1  -9 -16   13.70    1.95
   1  -9  16   11.64    2.42
   1  -9  16   13.06    2.17
   1  -9  16   12.78    1.45
   1  -9  16   11.67    1.84
  -1   9  16   16.03    1.91
  -1  -9 -16   13.09    1.62
  -1  -9 -16   11.97    1.14
   1   9 -16   13.43    3.29
  -1  -9 -16   12.71    2.04
  -1  -9 -16   14.31    2.22
   1   9  17    3.46    0.84
  -1  -9  17    4.68    0.74
   1   9  17    3.93    0.90
  -1  -9  17    3.11    1.03
   1   9  17    5.59    1.90
  -1   9 -17    3.21    1.90
  -1   9 -17    5.28    3.52
   1  -9 -17    5.35    1.99
   1  -9 -17    2.76    1.32
   1  -9 -17    4.26    2.27
  -1  -9  17    3.75    1.34
  -1   9 -17    4.82    0.49
   1  -9 -17    3.02    1.98
  -1  -9  17    2.93    1.10
   1  -9 -17    2.89    1.06
  -1  -9  17    4.08    0.57
  -1   9 -17    5.02    1.09
  -1  -9  17    3.71    1.22
  -1  -9 -17    4.04    1.29
   1  -9  17    3.37    2.41
  -1   9  17    3.16    1.77
   1  -9  17    3.84    1.90
   1   9 -17    3.25    2.05
   1   9 -17    4.39    1.83
  -1  -9 -17    3.98    1.99
  -1  -9 -17    4.35    0.94
   1  -9  17   -0.04    1.05
   1  -9  17    3.88    0.62
  -1   9  17    4.59    1.08
  -1  -9 -17    4.15    1.36
   1  -9  17    1.94    1.45
  -1  -9 -17    3.00    1.09
  -1   9  17    2.84    0.97
  -1  -9  18    5.84    1.24
  -1   9 -18    3.70    3.69
  -1  -9  18    2.64    1.19
   1  -9 -18    3.89    2.25
  -1   9 -18    2.97    2.12
   1   9  18    5.91    1.47
   1  -9 -18    3.48    1.54
   1   9  18    3.85    1.63
   1   9  18    2.83    1.49
   1  -9 -18    3.78    1.11
  -1  -9  18    3.96    1.47
  -1  -9  18    2.83    1.79
   1  -9 -18    2.89    0.81
  -1  -9 -18    4.06    1.52
   1   9 -18    3.41    1.30
   1  -9  18    5.17    1.91
  -1   9  18    3.71    1.32
   1  -9  18    3.35    2.07
  -1  -9 -18    5.77    1.11
  -1   9  18    6.29    1.00
   1  -9  18    6.93    1.51
   1  -9  18    4.46    2.53
  -1  -9 -18    5.63    1.18
  -1  -9 -18    3.18    2.03
  -1   9  18    3.18    1.00
   1   9 -18    4.46    3.29
  -1  -9 -18    4.56    2.24
  -1  -9  19   12.08    3.22
   1  -9 -19   19.68    3.46
   1  -9 -19   14.08    3.46
  -1   9 -19   18.53    4.37
   1   9  19   19.87    3.17
  -1   9 -19   13.66    2.41
   1  -9 -19   24.34    4.14
  -1  -9  19   21.03    4.51
   1   9  19   19.32    1.67
  -1  -9  19   10.93    2.29
   1  -9 -19   15.30    2.71
   1   9  19   14.68    2.71
   1  -9 -19   20.82    4.03
  -1  -9  19   18.16    3.09
  -1  -9 -19   15.55    2.27
  -1  -9 -19   15.29    1.43
  -1   9  19   20.07    4.88
  -1  -9 -19   19.43    3.59
  -1   9  19   20.26    2.95
   1   9 -19   13.66    2.47
   1  -9  19   13.93    3.72
   1  -9  19   18.81    3.11
   1  -9  19   12.54    1.71
   1   9 -19   16.93    3.32
  -1   9  19   13.08    1.87
  -1  -9 -19   19.81    2.18
  -1  -9 -19   25.41    5.26
   1  -9  19   18.33    3.47
  -1  -9  20    1.80    1.40
   1  -9 -20    1.90    1.07
   1  -9 -20    3.31    1.49
   1   9  20    0.49    1.14
   1   9  20    1.72    0.79
   1  -9 -20    1.41    1.19
  -1  -9  20    1.84    2.01
  -1  -9  20    2.33    2.62
  -1  -9  20    1.52    1.01
   1  -9 -20    3.85    2.76
  -1   9 -20    1.05    2.98
   1   9  20    2.75    0.95
  -1   9 -20    0.60    1.04
   1  -9 -20    0.84    1.61
  -1  -9 -20    1.65    2.39
   1  -9  20    1.59    1.60
  -1  -9 -20    2.34    1.35
   1   9 -20    1.36    1.06
  -1  -9 -20    1.68    0.61
  -1   9  20    2.23    0.65
  -1   9  20    2.98    1.99
  -1  -9 -20    1.95    0.99
   1  -9  20    0.97    1.74
   1   9 -20    2.69    2.51
   1  -9  20    1.58    0.71
  -1   9  20    1.91    0.79
   1  -9  20    3.21    1.08
  -1  -9 -20    2.06    0.92
   1  -9 -21    4.56    3.49
   1   9  21    4.12    0.99
  -1  -9  21    2.39    1.29
  -1  -9  21    2.07    1.70
   1  -9 -21    4.01    1.26
   1  -9 -21    3.18    1.58
   1  -9 -21    2.41    2.03
   1  -9 -21    2.42    1.49
  -1  -9  21    4.55    3.22
   1   9  21    5.36    1.19
  -1   9 -21    2.51    3.63
   1   9  21    0.86    1.38
  -1   9 -21    2.72    1.30
  -1  -9  21    3.95    2.50
  -1  -9 -21    2.57    0.75
   1   9 -21    3.28    2.24
   1  -9  21    4.38    1.30
   1  -9  21    2.18    2.15
  -1   9  21    3.67    0.85
   1   9 -21    4.86    1.84
  -1   9  21    2.30    0.96
  -1  -9 -21    3.62    1.74
  -1   9  21    4.74    2.51
   1  -9  21    3.12    3.12
  -1  -9 -21    4.04    2.02
   1  -9  21    2.10    0.85
  -1  -9 -21    2.40    1.24
  -1  -9 -21    4.72    1.10
   1  -9 -22    6.60    2.11
  -1  -9  22    7.35    2.08
   1   9  22    8.79    1.72
   1  -9 -22    8.30    2.54
   1  -9 -22    8.27    2.08
   1   9  22    9.64    2.34
   1   9  22    1.67    1.94
  -1  -9  22    8.78    1.86
  -1   9 -22    9.92    2.71
   1  -9 -22    7.33    1.98
  -1   9 -22    3.91    1.85
  -1  -9  22    6.79    3.05
  -1  -9  22    4.60    2.40
   1  -9 -22    4.22    2.89
   1  -9  22    6.41    1.23
  -1  -9 -22    5.00    1.80
   1  -9  22    6.29    3.13
   1  -9  22    8.56    2.66
  -1  -9 -22    9.64    1.36
  -1  -9 -22    5.21    1.80
   1  -9  22    6.59    1.84
  -1  -9 -22    9.15    1.69
   1   9 -22    4.84    3.21
   1   9 -22    7.20    4.17
  -1   9  22   10.81    1.76
  -1  -9 -22   10.90    3.15
  -1   9  22    8.32    1.72
  -1   9  22    7.64    1.38
   1   9  23    8.30    2.06
  -1  -9  23    8.11    2.53
  -1   9 -23    7.03    2.01
  -1  -9  23    6.98    1.98
   1  -9 -23    4.70    3.08
  -1   9 -23    5.48    5.05
   1  -9 -23    6.91    2.24
   1  -9 -23   16.31    4.30
  -1  -9  23    9.77    3.03
  -1  -9  23    9.75    2.44
   1   9  23    9.44    1.40
   1  -9 -23    8.76    4.09
  -1   9  23    9.22    1.73
   1  -9  23    5.59    1.27
  -1  -9 -23    6.14    1.98
   1  -9  23    5.94    3.42
  -1   9  23    8.91    1.75
   1  -9  23    9.01    2.19
   1  -9  23    9.30    2.51
   1   9 -23    3.91    3.38
  -1  -9 -23    9.33    2.07
  -1   9  23    6.12    1.41
  -1  -9 -23   10.36    5.70
  -1  -9 -23    7.04    1.89
   1   9 -23   10.78    2.61
   1  -9 -24    0.19    1.61
  -1  -9  24    1.94    2.62
  -1  -9  24   -1.16    1.01
  -1  -9  24    0.85    1.76
  -1   9 -24    0.46    1.02
   1   9  24    0.17    0.98
   1  -9 -24    1.85    2.24
   1   9  24    0.99    0.66
  -1   9 -24    0.76    1.50
   1  -9 -24    0.51    1.12
  -1  -9  24    0.57    0.74
   1  -9 -24    0.35    1.81
  -1   9  24    1.10    0.70
  -1  -9 -24    1.62    1.00
   1  -9  24    0.99    0.88
   1   9 -24    0.57    2.13
   1  -9  24   -0.01    1.04
  -1  -9 -24    1.39    1.48
   1  -9  24    0.29    1.04
   1   9 -24    0.68    1.75
  -1  -9 -24    1.35    0.94
   1  -9  24    0.19    2.03
  -1  -9 -24    2.50    1.45
  -1  11   0    0.53    0.34
  -1 -11   0    0.28    0.88
  -1  11   0   -0.30    0.64
   1  11   0    0.31    0.27
   1  11   0    0.34    0.75
  -1 -11   0    0.70    0.89
   1 -11   0    0.42    0.43
   1 -11   0    0.18    1.38
  -1  11   0    0.46    0.78
   1  11   0    0.90    0.82
  -1 -11   0    0.39    0.52
  -1  11   0    0.04    0.50
   1 -11   0    0.06    0.53
   1  11   0   -0.44    0.51
   1  11   0   -0.05    0.44
  -1  11   0    0.21    0.39
   1  11   1   27.06    2.55
   1 -11  -1   27.98    3.42
  -1  11  -1   26.71    2.04
  -1  11  -1   27.70    2.88
  -1 -11   1   28.58    4.06
  -1  11  -1   27.91    2.56
  -1  11  -1   25.74    2.05
  -1 -11   1   27.74    3.91
   1  11   1   26.42    1.54
   1  11   1   24.81    2.40
  -1 -11   1   24.37    4.00
   1 -11  -1   28.22    2.59
  -1  11  -1   30.93    3.70
   1  11   1   26.73    2.20
   1 -11  -1   27.18    6.20
   1 -11  -1   26.65    2.81
   1  11   1   29.64    3.73
   1  11  -1   26.80    3.77
   1 -11   1   29.00    4.23
  -1 -11  -1   29.73    4.04
  -1  11   1   32.80    6.19
   1  11  -1   27.41    2.41
   1  11  -1   28.18    2.54
  -1  11   1   26.01    3.19
   1  11  -1   31.14    5.44
  -1  11   1   29.09    2.56
  -1 -11  -1   27.86    2.57
  -1  11   1   27.33    2.00
  -1 -11  -1   26.62    4.04
   1 -11   1   28.42    3.44
   1 -11   1   24.70    5.86
   1  11  -1   25.34    1.65
   1 -11  -2   89.19    9.70
   1  11   2   88.92    6.34
   1 -11  -2   89.31    5.92
   1 -11  -2   87.56    6.53
   1  11   2   88.27    6.62
  -1  11  -2   93.61    8.44
  -1  11  -2   93.57    8.06
  -1 -11   2   84.18   13.73
   1  11   2   92.13    7.28
  -1 -11   2   90.81    9.95
  -1 -11   2   94.26    7.54
   1  11   2   94.81   13.59
  -1  11  -2   92.02    7.41
  -1  11  -2   98.76   12.70
  -1  11  -2   88.74    8.36
   1 -11  -2   92.12    7.40
   1  11   2   94.12    9.43
  -1  11   2   82.10   12.06
  -1 -11  -2   93.90    9.93
   1 -11   2   95.68   10.40
   1 -11   2   65.44    8.11
  -1 -11  -2   90.81    9.96
  -1  11   2   94.00    6.38
  -1  11   2   85.36    6.26
  -1 -11  -2  104.20   15.22
   1 -11   2   90.15    6.72
   1  11  -2   94.88    7.47
  -1  11   2   91.77    7.28
   1  11  -2   86.91    6.83
   1  11  -2   93.36    7.40
   1  11  -2   97.30    8.70
   1  11  -2   93.67    6.07
  -1  11  -3   20.86    1.66
  -1  11  -3   24.30    2.84
   1  11   3   20.99    1.97
  -1 -11   3   21.07    3.48
   1 -11  -3   20.58    3.49
   1  11   3   20.10    2.11
  -1  11  -3   20.01    1.76
  -1  11  -3   19.71    2.08
   1 -11  -3   19.72    2.87
  -1 -11   3   21.40    5.13
  -1 -11   3   20.48    2.16
   1  11   3   20.01    1.84
  -1  11  -3   19.85    1.75
   1 -11  -3   19.60    2.25
   1 -11  -3   18.63    3.11
   1  11   3   17.73    4.53
  -1  11   3   21.01    2.08
  -1  11   3   20.77    2.68
   1  11  -3   19.23    2.13
   1  11  -3   21.39    4.45
   1 -11   3   20.83    2.96
  -1 -11  -3   22.06    3.52
  -1  11   3   16.52    2.73
  -1 -11  -3   23.04    3.35
   1 -11   3   12.99    2.78
  -1  11   3   21.57    2.56
  -1 -11  -3   18.50    1.68
  -1 -11  -3   18.08    2.94
   1 -11   3   19.85    3.60
   1  11  -3   20.04    2.01
   1  11  -3   20.77    1.52
   1  11  -3   21.76    2.32
   1  11   4    1.25    1.82
   1  11   4    1.52    0.70
  -1  11  -4    6.48    1.12
  -1  11  -4    1.55    0.75
  -1  11  -4    2.21    1.76
   1  11   4    1.56    0.77
   1 -11  -4    2.04    2.11
  -1 -11   4    2.46    1.44
  -1  11  -4    1.64    1.10
  -1 -11   4    1.30    1.92
   1 -11  -4    1.42    1.41
   1 -11  -4    2.18    0.83
   1  11   4    1.99    0.66
  -1  11  -4    2.90    0.59
  -1 -11   4    1.61    1.44
   1 -11  -4    2.35    1.12
  -1  11   4    0.66    1.04
   1 -11   4    1.83    1.18
   1  11  -4    2.29    0.95
   1 -11   4    1.48    1.00
  -1  11   4    2.03    0.92
  -1 -11  -4    1.84    0.77
   1  11  -4    1.89    0.79
  -1  11   4    1.57    0.79
   1  11  -4    1.84    0.90
   1 -11   4    1.82    1.36
  -1 -11  -4    1.49    1.29
  -1  11   4    2.01    0.60
  -1 -11  -4    2.00    0.33
  -1 -11  -4    2.07    1.15
   1  11  -4    1.42    0.94
   1  11   5   18.15    1.75
  -1 -11   5   14.94    4.45
  -1  11  -5   18.45    2.78
   1  11   5   19.02    3.13
   1 -11  -5   17.95    1.70
   1  11   5   18.55    3.32
  -1  11  -5   20.94    2.29
  -1  11  -5   19.01    1.77
  -1  11  -5   19.56    2.89
  -1  11  -5   19.55    1.99
   1 -11  -5   18.33    5.13
   1 -11  -5   16.26    3.52
   1 -11  -5   17.72    1.35
  -1 -11   5   19.18    2.16
  -1 -11   5   20.66    2.13
   1  11   5   12.74    2.57
   1  11  -5   25.21    3.30
   1 -11   5   19.26    2.14
  -1  11   5   20.85    2.49
   1  11  -5   21.12    2.59
   1  11  -5   19.66    1.58
  -1  11   5   17.44    2.08
   1  11  -5   19.25    3.73
  -1  11   5   18.50    2.67
   1 -11   5   18.09    4.02
   1  11  -5   19.63    2.13
  -1 -11  -5   19.08    2.00
   1 -11   5   18.11    1.86
  -1 -11  -5   18.21    2.05
  -1  11   5   14.04    2.63
  -1 -11  -5   18.31    1.65
  -1 -11  -5   21.53    4.80
   1  11   6   21.22    3.41
   1 -11  -6   28.43    2.98
  -1  11  -6   32.14    3.96
  -1  11  -6   32.83    4.48
   1  11   6   31.38    1.80
  -1 -11   6   33.36    3.11
   1 -11  -6   31.29    4.67
   1 -11  -6   29.90    2.55
   1  11   6   31.21    4.45
  -1  11  -6   35.11    2.73
  -1 -11   6   33.28    3.12
  -1  11  -6   31.97    3.94
   1  11   6   34.34    4.33
  -1 -11   6   26.53    5.67
  -1  11  -6   36.71    5.34
   1 -11  -6   32.63    4.15
  -1 -11  -6   32.05    2.40
  -1 -11  -6   32.15    2.84
   1 -11   6   32.89    4.22
  -1  11   6   31.77    4.64
   1  11  -6   31.88    4.53
  -1 -11  -6   30.13    2.91
   1  11  -6   33.88    3.08
  -1  11   6   31.41    2.59
  -1  11   6   20.08    3.52
   1  11  -6   31.08    4.59
   1  11  -6   31.94    2.38
   1 -11   6   33.28    3.00
  -1  11   6   31.38    2.16
   1  11  -6   32.89    3.66
  -1 -11  -6   32.14    4.11
   1 -11   6   29.44    5.19
  -1  11  -7    1.95    1.32
  -1  11  -7    7.60    1.34
   1 -11  -7    3.27    1.59
   1 -11  -7    1.92    0.76
  -1 -11   7    2.57    1.72
   1  11   7    1.92    1.18
  -1 -11   7    2.89    1.85
   1  11   7    2.89    0.86
  -1  11  -7    2.70    0.83
   1  11   7    4.48    0.87
  -1  11  -7    3.78    1.63
  -1  11  -7    2.83    1.48
   1  11   7    2.87    0.46
   1 -11  -7    3.31    2.25
   1 -11  -7    2.99    0.93
  -1 -11   7    2.48    1.58
   1  11  -7    3.23    0.67
   1  11  -7    3.36    0.94
  -1 -11  -7    3.04    2.24
  -1 -11  -7    2.44    0.67
   1  11  -7    3.27    0.71
  -1  11   7    2.72    0.88
   1 -11   7    2.24    1.42
  -1  11   7    2.68    1.03
   1  11  -7    7.92    1.60
  -1 -11  -7    3.36    0.90
   1 -11   7    3.79    1.74
  -1 -11  -7    2.80    0.83
  -1  11   7    1.41    1.16
   1  11  -7    2.97    0.91
  -1  11   7    2.84    0.73
   1 -11   7    2.93    0.89
  -1 -11   8   63.67    7.78
   1 -11  -8   62.72    6.79
  -1  11  -8   55.62    6.32
  -1  11  -8   66.33    6.83
   1  11   8   58.50    4.81
  -1 -11   8   56.62    6.98
   1  11   8   65.34    4.88
  -1  11  -8   58.85    4.57
   1  11   8   41.28    5.32
  -1  11  -8   66.27    5.23
   1 -11  -8   61.98    7.58
  -1 -11   8   58.69    5.34
  -1  11  -8   57.80    6.95
   1 -11  -8   57.85    4.35
   1 -11  -8   55.04    4.72
   1  11   8   60.01    4.89
   1  11  -8   57.74    4.27
   1  11  -8   62.90    4.78
   1 -11   8   62.62    5.26
   1  11  -8   67.79    5.13
   1  11  -8   55.48    7.14
  -1  11   8   58.47    5.08
  -1  11   8   60.96    6.33
  -1 -11  -8   61.37    4.78
  -1 -11  -8   58.79    4.88
   1 -11   8   63.95    5.06
   1 -11   8   60.45    7.12
  -1  11   8   60.57    5.40
   1  11  -8   62.01    5.18
  -1 -11  -8   57.30    4.10
  -1  11   8   47.06    5.63
  -1 -11  -8   61.39    6.42
  -1  11  -9   33.48    4.44
   1  11   9   29.05    3.71
  -1  11  -9   34.21    2.96
   1  11   9   32.31    4.71
   1 -11  -9   34.70    5.18
  -1 -11   9   36.71    3.42
  -1  11  -9   35.84    5.02
   1  11   9   33.21    3.14
  -1  11  -9   36.46    2.85
   1 -11  -9   35.84    7.17
   1  11   9   37.96    3.08
  -1  11  -9   38.32    3.32
   1 -11  -9   34.85    2.90
  -1 -11   9   44.37    5.77
  -1 -11   9   35.44    3.35
   1 -11  -9   34.54    3.21
  -1 -11  -9   37.13    4.84
   1 -11   9   36.59    3.19
  -1 -11  -9   32.15    2.51
   1  11  -9   38.63    4.40
   1 -11   9   34.39    3.21
   1 -11   9   35.70    4.56
  -1  11   9   35.11    5.03
  -1 -11  -9   39.02    5.23
   1  11  -9   36.87    3.07
   1  11  -9   32.88    3.08
  -1  11   9   38.82    3.78
  -1 -11  -9   32.93    6.58
   1  11  -9   34.37    2.74
  -1  11   9   29.45    3.82
   1  11  -9   35.32    3.27
  -1 -11  10   11.00    1.64
  -1  11 -10    9.16    1.07
   1 -11 -10    9.15    2.19
   1 -11 -10   10.30    1.48
  -1  11 -10   10.10    1.52
  -1  11 -10    7.87    2.27
   1  11  10    9.67    0.90
   1 -11 -10   11.92    2.22
   1 -11 -10    8.67    2.79
   1  11  10   10.36    1.55
   1  11  10    9.94    1.38
   1  11  10   10.44    2.94
   1 -11 -10    9.52    2.50
  -1  11 -10   10.41    2.40
  -1 -11  10   10.22    2.40
  -1  11 -10   10.52    2.30
  -1 -11  10    8.23    2.64
  -1 -11 -10    8.68    0.73
  -1 -11 -10    7.35    2.33
   1 -11  10   10.54    2.09
   1  11 -10   11.17    2.72
  -1  11  10   11.72    1.82
  -1 -11 -10   11.24    1.98
   1 -11  10   10.15    1.49
  -1  11  10    9.57    1.46
  -1 -11 -10   12.61    2.57
   1  11 -10    9.71    1.44
   1 -11  10    9.38    2.28
   1  11 -10    8.64    2.14
   1  11 -10   10.92    2.01
   1  11 -10    9.73    1.61
  -1  11  10    7.87    1.84
  -1  11 -11   10.38    1.58
   1  11  11    8.37    2.51
   1 -11 -11   11.34    1.74
   1 -11 -11   12.44    1.66
  -1 -11  11   13.17    1.96
   1  11  11   12.17    1.57
  -1 -11  11   11.09    2.15
   1 -11 -11   12.66    2.85
  -1  11 -11   10.83    1.52
   1  11  11   10.59    3.56
  -1  11 -11   12.18    1.83
   1 -11 -11   14.39    4.01
  -1 -11  11   11.28    1.72
   1 -11 -11    6.54    2.48
  -1  11 -11   13.90    2.04
  -1  11 -11   13.20    1.69
   1  11 -11   13.00    1.78
   1 -11  11   13.69    1.82
   1  11 -11   12.44    2.12
  -1 -11 -11   12.12    1.67
  -1  11  11    7.40    2.70
  -1 -11 -11   12.22    2.51
  -1 -11 -11   16.07    3.15
  -1  11  11   10.43    3.26
   1  11 -11   10.36    1.47
   1 -11  11   10.90    1.51
   1  11 -11    7.67    2.85
   1 -11  11   10.51    1.35
  -1 -11 -11   11.01    0.83
   1  11 -11   12.38    3.13
  -1  11  11   12.23    1.95
  -1 -11 -11    9.80    3.55
   1  11  12   68.97    5.66
   1  11  12   77.43   10.57
   1 -11 -12   68.77    8.84
   1 -11 -12   70.70    7.97
  -1  11 -12   78.21    6.79
   1  11  12   71.95    6.13
  -1  11 -12   74.51    6.15
  -1  11 -12   62.69    8.19
  -1  11 -12   67.16    8.71
   1 -11 -12   67.92    6.09
  -1 -11  12   68.48    7.01
   1 -11 -12   70.32    5.79
  -1 -11  12   66.00    8.86
  -1 -11  12   78.30    7.18
  -1  11 -12   71.58    9.54
   1 -11 -12   74.83    6.33
   1 -11  12   73.98    6.44
  -1 -11 -12   78.40   10.12
  -1  11  12   65.00    5.76
  -1  11  12   79.85   11.32
  -1 -11 -12   66.19    4.17
   1 -11  12   68.41    8.12
  -1  11  12   75.27    5.50
  -1 -11 -12   65.79    8.59
  -1 -11 -12   71.29    8.24
   1  11 -12   71.10    6.49
   1  11 -12   65.10    6.12
   1 -11  12   72.65    7.39
   1  11 -12   72.21    6.41
   1  11 -12   75.59    6.99
  -1 -11 -12   68.24    6.95
   1 -11 -13    7.97    2.67
   1  11  13    9.29    2.44
   1  11  13   14.26    2.04
   1  11  13   12.42    1.13
  -1  11 -13   11.57    1.78
  -1  11 -13   10.02    1.66
   1 -11 -13   11.59    3.93
   1 -11 -13    8.27    2.97
  -1  11 -13   10.25    1.68
  -1 -11  13   11.33    1.55
   1 -11 -13   11.20    1.78
  -1 -11  13   11.78    1.91
  -1  11 -13   12.22    3.26
   1 -11 -13   13.23    1.87
  -1  11 -13   12.21    1.76
  -1 -11  13   11.34    2.09
  -1 -11  13   10.33    1.74
   1 -11  13   11.25    1.60
  -1 -11 -13   13.67    3.56
   1  11 -13    8.65    3.09
   1  11 -13   11.49    2.08
   1  11 -13   13.38    1.15
  -1  11  13   12.16    1.33
  -1 -11 -13   10.26    2.60
  -1 -11 -13   11.17    0.92
  -1 -11 -13   10.25    3.65
   1 -11  13   12.21    2.06
  -1  11  13   12.53    2.15
   1  11 -13   12.73    1.84
   1 -11  13   12.26    1.80
  -1 -11 -13   10.99    1.76
  -1  11  13    8.65    1.60
  -1 -11  14    4.39    1.13
   1 -11 -14    5.27    1.80
  -1  11 -14    4.54    1.60
  -1 -11  14    4.41    1.20
   1  11  14    4.78    0.98
   1 -11 -14    4.12    0.76
   1 -11 -14    5.04    2.41
  -1  11 -14    5.43    1.08
   1  11  14    6.01    1.36
   1 -11 -14    4.60    1.11
   1 -11 -14    3.86    2.29
   1  11  14    5.34    0.88
  -1 -11  14    4.00    2.46
  -1  11 -14    4.08    2.12
  -1 -11  14    6.50    1.35
  -1  11 -14    4.66    1.19
  -1  11 -14    4.03    1.97
  -1  11  14    5.15    1.53
  -1 -11 -14    6.01    2.34
  -1 -11 -14    5.88    1.86
   1  11 -14    5.07    1.27
   1  11 -14    7.10    1.23
   1  11 -14    5.37    1.35
  -1 -11 -14    5.33    1.05
  -1 -11 -14    5.43    2.49
   1 -11  14    5.70    1.32
   1  11 -14    4.38    2.59
  -1  11  14    5.31    1.48
   1 -11  14    4.69    1.84
  -1 -11 -14    3.68    2.11
   1 -11  14    5.51    1.39
  -1  11  14    3.82    1.89
  -1 -11  15   17.43    3.86
  -1  11 -15   21.01    2.05
   1 -11 -15   20.52    3.86
  -1 -11  15   23.60    5.28
   1 -11 -15   18.56    2.66
  -1 -11  15   22.28    2.67
   1  11  15   23.83    4.24
   1 -11 -15   24.44    6.38
   1 -11 -15   23.26    4.61
   1  11  15   21.08    3.08
  -1  11 -15   18.47    2.43
   1 -11 -15   23.91    4.43
  -1 -11  15   17.97    4.04
  -1  11 -15   18.59    2.60
  -1  11 -15   23.42    3.38
   1  11  15   19.82    2.10
  -1  11 -15   24.85    2.55
  -1 -11 -15   24.84    3.16
  -1 -11 -15   21.91    2.63
   1 -11  15   19.16    3.58
   1  11 -15   22.69    2.40
   1 -11  15   23.23    2.87
  -1 -11 -15   25.26    2.55
  -1 -11 -15   23.98    5.05
  -1  11  15   18.01    2.33
  -1  11  15   26.19    4.83
   1  11 -15   19.67    4.32
   1  11 -15   22.57    2.69
  -1  11  15   21.91    3.32
   1 -11  15   21.38    2.61
  -1 -11 -15   19.21    2.26
   1  11 -15   24.48    4.00
   1 -11 -16   38.90    6.16
  -1  11 -16   37.12    4.17
   1  11  16   46.67    4.16
   1 -11 -16   37.00    3.85
   1 -11 -16   37.84    2.88
  -1  11 -16   46.66    4.04
  -1  11 -16   38.47    6.00
   1  11  16   35.81    4.97
   1 -11 -16   46.17    6.83
   1  11  16   41.91    3.67
  -1 -11  16   42.83    2.91
  -1 -11  16   35.22    6.00
  -1 -11  16   46.52    7.87
  -1  11 -16   45.11    8.48
  -1 -11  16   33.84    5.81
  -1  11 -16   40.06    3.02
   1 -11 -16   47.23    9.13
   1 -11  16   36.04    3.54
   1  11 -16   50.69   10.24
  -1  11  16   45.30    5.47
  -1  11  16   47.88    4.42
   1  11 -16   44.23    3.42
  -1 -11 -16   44.50    7.54
   1 -11  16   46.72    4.27
  -1 -11 -16   47.77    5.14
   1  11 -16   43.63    6.80
  -1 -11 -16   38.86    6.30
   1  11 -16   37.53    4.15
  -1 -11 -16   41.86    3.68
   1 -11  16   40.45    4.33
  -1 -11 -16   34.39    2.46
  -1  11  16   37.47    3.68
   1 -11 -17    2.96    1.09
  -1  11 -17    3.65    1.07
   1 -11 -17    2.24    1.44
   1 -11 -17    4.35    1.94
   1 -11 -17    2.53    1.19
  -1 -11  17    2.82    0.88
   1  11  17    2.76    1.74
  -1 -11  17    3.26    1.81
   1  11  17    4.32    1.12
  -1 -11  17    4.00    2.37
  -1  11 -17    2.69    1.19
  -1  11 -17    2.26    1.11
   1  11  17    2.75    1.50
  -1 -11  17    4.63    1.08
   1 -11 -17    4.19    2.18
  -1  11 -17    3.54    2.70
   1  11 -17    3.24    2.28
   1 -11  17    3.11    2.20
   1 -11  17    2.44    0.96
  -1  11  17    4.25    1.75
  -1  11  17    3.21    1.89
   1  11 -17    2.66    1.23
  -1 -11 -17    3.53    1.36
  -1  11  17    4.23    0.97
  -1 -11 -17    3.20    0.95
  -1 -11 -17    3.42    1.17
  -1 -11 -17    3.01    2.13
  -1 -11 -17    4.18    1.01
   1  11 -17    3.82    3.44
   1  11  18    6.84    1.17
   1 -11 -18    9.00    1.81
   1 -11 -18    3.94    2.43
   1  11  18    6.02    2.27
   1  11  18    8.80    1.40
  -1 -11  18    8.80    1.81
  -1  11 -18    6.73    1.55
   1 -11 -18    6.39    1.81
  -1  11 -18    8.67    1.58
   1 -11 -18    5.83    1.70
  -1 -11  18    7.44    1.44
  -1 -11  18    6.18    1.49
  -1 -11  18    2.31    1.69
  -1  11 -18    9.51    2.74
   1 -11 -18    7.71    1.52
  -1  11  18    8.23    2.40
  -1 -11 -18    5.69    0.87
  -1 -11 -18   11.33    1.88
  -1 -11 -18   11.11    3.15
   1 -11  18    6.51    3.02
  -1 -11 -18    7.46    1.33
   1  11 -18    7.39    2.44
  -1  11  18    7.92    2.36
  -1 -11 -18    6.46    1.60
  -1  11  18    9.51    2.17
   1 -11  18    0.27    1.54
   1  11 -18    6.06    2.80
   1 -11  18    7.33    1.28
   1  11  19    8.21    1.30
  -1 -11  19    9.09    3.21
  -1 -11  19    6.73    1.65
   1 -11 -19    8.37    1.17
  -1 -11  19    5.77    1.54
   1 -11 -19    9.39    2.22
   1 -11 -19   13.61    3.57
  -1  11 -19    9.13    5.68
  -1  11 -19    7.56    1.72
   1  11  19    7.26    2.38
  -1 -11  19   10.33    2.19
   1  11  19    8.27    2.05
   1 -11 -19    9.83    1.88
   1 -11 -19    6.88    1.62
   1  11 -19    7.19    3.25
  -1 -11 -19    9.07    2.74
   1 -11  19    3.33    1.76
  -1 -11 -19    7.76    1.85
  -1  11  19    8.06    1.77
  -1 -11 -19    8.69    1.61
  -1 -11 -19    9.02    2.14
  -1 -11 -19    8.12    3.80
  -1  11  19   10.65    2.42
   1 -11  19    7.68    2.16
   1  11 -19    8.72    4.80
   1 -11  19   10.07    1.74
   1 -11  19    8.83    2.27
  -1  11  19    8.65    2.40
   1  11  20    5.00    1.72
  -1 -11  20    6.06    1.48
  -1  11 -20    3.74    2.46
   1  11  20    2.93    1.01
  -1 -11  20    3.76    1.92
  -1  11 -20    4.09    2.78
  -1 -11  20    3.00    1.34
   1 -11 -20    3.07    1.35
   1  11  20    6.71    1.03
   1 -11 -20    6.17    1.51
   1 -11 -20    7.19    2.88
   1 -11 -20    4.37    3.50
  -1 -11  20    3.19    1.21
   1 -11 -20    3.52    1.60
  -1 -11 -20    4.99    2.35
  -1  11  20    3.87    1.66
  -1 -11 -20    5.63    3.11
   1 -11  20    3.06    1.48
  -1  11  20    3.69    1.95
   1 -11  20    4.97    2.01
  -1  11  20    5.17    1.32
  -1 -11 -20    4.35    2.51
  -1 -11 -20    7.92    1.49
   1  11 -20    5.57    2.03
   1 -11  20    6.73    1.31
   1 -11  20    1.36    1.83
   1  11 -20    3.49    1.54
  -1 -11 -20    4.02    1.30
   1 -11 -21    1.26    1.13
   1 -11 -21    1.56    1.16
   1  11  21    0.47    0.70
  -1 -11  21    2.10    1.21
   1 -11 -21    0.82    0.95
   1  11  21    3.16    1.17
   1  11  21    1.96    1.09
   1 -11 -21   -0.87    2.58
  -1  11 -21    0.29    1.75
  -1  11 -21    0.71    1.73
  -1 -11  21    0.62    0.99
  -1 -11  21    0.39    0.84
   1 -11 -21    1.62    1.69
  -1 -11  21    0.47    2.41
  -1 -11 -21    1.18    0.91
   1 -11  21    0.83    1.05
  -1  11  21    1.22    1.12
  -1  11  21    5.04    1.34
   1  11 -21    1.17    2.55
   1 -11  21    2.01    1.84
  -1 -11 -21    2.91    0.93
  -1 -11 -21    1.41    1.71
   1 -11  21    0.26    2.86
  -1  11  21    0.85    1.34
   1 -11  21    1.64    1.27
  -1 -11 -21   -0.81    1.75
   1  11 -21    1.61    1.12
  -1 -11 -21    0.69    1.40
  -1 -11  22   14.54    3.07
  -1 -11  22    8.75    1.96
   1 -11 -22   18.18    2.18
   1 -11 -22   12.62    2.68
   1 -11 -22   11.44    2.32
  -1  11 -22    8.48    4.16
   1 -11 -22   18.27    4.46
   1  11  22   18.14    1.90
   1  11  22   17.39    1.81
   1  11  22    9.79    1.69
   1 -11 -22   18.14    4.15
  -1 -11  22   12.92    2.42
  -1  11 -22   13.63    7.02
  -1 -11  22   17.23    3.80
  -1 -11 -22   18.84    3.93
  -1  11  22   15.77    3.49
   1 -11  22    8.69    2.96
  -1 -11 -22   15.76    2.17
   1 -11  22   10.53    2.48
  -1  11  22   11.54    3.17
  -1 -11 -22    9.75    1.40
   1  11 -22   19.52    3.68
  -1 -11 -22   17.44    3.98
   1  11 -22    9.66    2.69
  -1 -11 -22   12.76    4.21
   1 -11  22   13.89    6.75
   1 -11  22   20.91    4.37
  -1  11  22   17.27    1.86
   1 -11 -23    7.10    4.27
   1 -11 -23    3.10    3.05
  -1 -11  23    3.93    1.42
  -1  11 -23    7.30    2.65
   1 -11 -23    6.77    1.95
   1  11  23    8.78    1.84
  -1 -11  23   11.40    2.97
  -1 -11  23    4.03    3.44
   1 -11 -23    4.07    1.70
   1  11  23    5.28    1.13
   1  11  23    7.28    1.04
  -1  11 -23    4.70    2.97
  -1 -11  23    3.85    1.76
   1 -11 -23    6.51    1.32
  -1  11  23    7.39    1.93
  -1  11  23    7.97    2.48
   1  11 -23    5.19    1.89
   1  11 -23    7.88    3.92
  -1  11  23    3.67    2.23
  -1 -11 -23    9.54    5.16
   1 -11  23    2.55    3.02
   1 -11  23    5.70    2.71
  -1 -11 -23    5.17    0.94
  -1 -11 -23   10.63    2.68
   1 -11  23    3.66    1.83
  -1 -11 -23    4.90    2.92
  -1  13   0    4.30    1.41
  -1 -13   0    4.15    1.44
   1 -13   0    3.88    1.65
   1  13   0    5.66    1.39
   1  13   0    4.14    0.95
   1  13   0    4.95    0.94
   1 -13   0    3.81    0.86
   1 -13   0    4.23    1.10
  -1  13   0    4.85    1.06
  -1  13   0    7.09    1.15
  -1  13   0    3.50    1.41
  -1 -13   0    3.54    1.88
   1  13   0    4.24    0.95
   1  13   0    3.82    1.89
  -1  13   0    4.18    0.71
  -1  13  -1   34.80    3.24
  -1  13  -1   37.17    6.50
   1 -13  -1   34.38    2.78
   1  13   1   34.47    3.22
  -1 -13   1   34.95    5.17
   1 -13  -1   35.45    3.41
   1 -13  -1   30.26    7.02
   1  13   1   33.50    2.84
   1  13   1   35.53    2.90
   1  13   1   35.32    4.06
  -1  13  -1   36.40    3.60
  -1  13  -1   35.00    3.56
  -1 -13   1   27.65    4.17
  -1  13  -1   32.54    2.66
   1  13   1   33.70    2.93
   1  13  -1   34.67    5.20
   1  13  -1   32.42    2.07
  -1  13   1   33.01    3.20
   1 -13   1   28.01    4.34
   1 -13   1   38.26    4.37
  -1  13   1   36.29    4.20
  -1  13   1   34.15    3.93
   1 -13   1   33.70    5.05
  -1 -13  -1   30.38    6.66
   1  13  -1   32.01    2.93
  -1 -13  -1   38.60    5.02
  -1  13   1   33.45    3.34
  -1 -13  -1   34.13    5.12
   1  13  -1   34.76    3.08
  -1  13   1   36.38    3.44
   1  13  -1   33.57    6.24
  -1  13  -2   13.84    1.86
  -1  13  -2   13.41    2.09
   1  13   2   14.02    1.55
  -1  13  -2   13.19    1.31
  -1 -13   2   13.00    1.89
  -1  13  -2   14.85    2.12
   1  13   2   12.30    4.01
  -1 -13   2   11.36    2.36
   1 -13  -2   15.74    4.46
   1 -13  -2   14.43    1.90
   1  13   2   14.53    1.48
   1  13   2   13.71    1.81
   1  13   2   13.48    1.63
  -1  13  -2   12.39    1.43
  -1 -13  -2   16.19    1.88
  -1  13   2   14.86    1.20
  -1 -13  -2   11.77    4.51
  -1  13   2   13.54    1.46
   1  13  -2   15.98    3.13
  -1  13   2   13.40    3.06
   1  13  -2   14.66    1.86
  -1  13   2   14.08    4.24
   1 -13   2   15.09    2.54
   1 -13   2   10.57    2.51
   1 -13   2   13.10    3.04
  -1 -13  -2   14.52    1.73
   1  13  -2   13.97    3.67
   1  13  -2   14.02    1.67
   1  13   3    3.97    2.79
  -1  13  -3    3.81    0.86
   1 -13  -3    4.18    1.18
  -1 -13   3    4.27    1.08
  -1  13  -3    5.20    0.78
  -1  13  -3    5.59    1.23
  -1 -13   3    2.72    1.43
   1 -13  -3    3.49    1.65
   1  13   3    4.95    1.88
   1  13   3    5.15    0.88
   1  13   3    5.29    0.52
  -1  13  -3    5.21    0.79
  -1 -13   3    5.64    1.13
  -1  13  -3    4.35    1.91
   1 -13  -3    4.16    0.66
  -1  13   3    4.13    2.88
   1 -13   3    4.85    1.10
   1 -13   3    2.04    1.48
  -1 -13  -3    5.18    1.11
   1  13  -3    5.65    1.31
   1  13  -3    3.83    0.63
   1  13  -3    4.78    1.95
  -1  13   3    5.14    0.85
  -1  13   3    3.80    1.95
   1  13  -3    5.88    0.71
  -1 -13  -3    3.46    1.66
  -1  13   3    4.90    1.15
  -1 -13  -3    3.83    1.05
   1 -13   3    4.97    0.94
  -1  13  -4   10.82    1.20
  -1  13  -4   10.26    1.25
   1  13   4    8.65    2.70
  -1 -13   4    8.48    2.75
   1  13   4   10.46    0.77
   1 -13  -4    9.51    0.95
  -1 -13   4   10.83    1.61
   1 -13  -4   10.27    2.36
  -1  13  -4    8.29    1.90
   1 -13  -4   11.76    2.81
   1  13   4   11.32    1.31
   1 -13  -4   11.67    2.19
  -1 -13   4    5.42    1.86
   1  13   4    9.08    2.28
  -1  13  -4   12.75    2.68
  -1  13  -4   12.39    3.25
  -1 -13  -4    9.78    1.54
  -1  13   4    7.17    3.99
   1  13  -4   11.32    2.82
   1  13  -4   12.94    1.83
   1  13  -4    9.82    1.62
   1 -13   4    6.95    2.03
  -1  13   4   11.06    1.64
  -1  13   4   10.02    0.98
  -1 -13  -4   10.24    2.37
   1 -13   4   10.00    1.34
  -1 -13  -4   11.46    1.52
   1  13  -4   10.78    1.66
  -1  13   4   15.25    2.11
   1 -13   4    8.79    1.54
  -1  13  -5   50.13    3.75
   1  13   5   50.16    5.93
  -1  13  -5   48.98    5.37
  -1  13  -5   54.84    4.93
   1  13   5   45.99    2.70
  -1 -13   5   49.01    4.30
  -1  13  -5   48.08    6.47
   1 -13  -5   44.41    2.87
  -1 -13   5   45.97    6.50
   1 -13  -5   51.88    5.59
   1  13   5   49.02    4.17
   1 -13  -5   47.83    6.64
   1 -13  -5   44.92    5.83
  -1 -13   5   34.60    4.56
  -1  13  -5   44.76    5.05
   1  13   5   40.69    5.51
   1  13  -5   45.68    4.39
  -1 -13  -5   48.05    4.16
   1 -13   5   40.73    4.89
  -1  13   5   45.32    4.21
  -1  13   5   49.66    5.36
  -1 -13  -5   48.97    4.32
   1  13  -5   46.74    4.40
  -1  13   5   38.57    9.04
   1  13  -5   50.45    4.82
  -1 -13  -5   46.37    3.45
   1 -13   5   46.13    3.77
  -1  13   5   46.51    4.27
   1  13  -5   46.57    4.37
  -1 -13  -5   48.56    9.26
   1 -13   5   46.48    6.65
  -1  13  -6    9.00    2.52
   1 -13  -6    8.67    3.99
   1  13   6    7.64    1.30
  -1  13  -6    7.79    1.88
   1  13   6    7.70    1.37
  -1 -13   6    7.42    1.49
  -1  13  -6    7.40    1.94
  -1  13  -6    8.68    2.08
   1 -13  -6    7.90    1.34
   1  13   6    8.22    0.71
   1 -13  -6    8.52    2.49
   1  13   6    6.75    2.02
  -1  13  -6    7.71    2.45
  -1 -13   6    7.07    1.61
  -1 -13   6   10.35    1.46
  -1 -13  -6    8.81    2.22
   1  13  -6    8.47    1.49
   1 -13   6    8.92    2.18
  -1  13   6    7.51    2.49
  -1 -13  -6   10.93    1.44
  -1  13   6    7.56    0.88
   1 -13   6    6.04    2.80
   1  13  -6    8.45    1.60
  -1 -13  -6    8.55    1.40
  -1  13   6    5.37    2.10
   1 -13   6    7.07    2.52
   1  13  -6    9.55    2.32
  -1  13   6    7.86    1.15
   1  13  -6    9.51    2.66
   1  13  -6    8.85    1.74
  -1 -13  -6    7.26    0.64
   1 -13  -7    2.80    0.90
  -1 -13   7    1.71    1.65
   1 -13  -7    3.65    1.68
   1  13   7    2.51    1.58
   1  13   7    2.91    0.92
   1 -13  -7    3.59    1.37
   1  13   7    4.25    0.76
  -1 -13   7    2.62    0.98
  -1  13  -7    3.00    1.48
  -1  13  -7    2.38    1.67
  -1  13  -7    2.48    1.61
   1 -13  -7    3.27    1.51
  -1 -13   7    2.64    1.71
  -1  13  -7    2.75    0.75
  -1  13  -7    2.43    0.75
   1  13   7    0.56    1.35
  -1 -13  -7    1.90    1.65
  -1  13   7    2.47    0.98
   1 -13   7    2.73    0.98
  -1  13   7    1.87    0.76
   1 -13   7    3.00    1.46
  -1  13   7    2.97    1.40
   1  13  -7    2.56    1.12
  -1 -13  -7    3.16    1.47
   1  13  -7    2.48    1.20
   1  13  -7    2.15    0.97
  -1 -13  -7    2.48    0.67
   1  13  -7    4.10    1.75
   1  13  -7    4.31    0.88
  -1  13   7    2.92    1.03
   1 -13   7    2.72    1.85
  -1 -13  -7    2.29    0.93
  -1  13  -8    8.33    1.29
  -1  13  -8    6.05    2.41
  -1  13  -8    6.81    1.16
   1  13   8    7.52    1.35
   1 -13  -8    6.62    2.28
   1  13   8    8.27    1.20
  -1 -13   8    6.75    1.43
   1 -13  -8    7.94    2.56
  -1  13  -8    7.16    1.17
  -1 -13   8    5.74    2.40
   1  13   8    6.38    1.33
  -1 -13   8    9.34    2.48
   1  13   8    7.18    2.03
   1 -13  -8    6.67    1.33
   1 -13  -8    7.29    2.06
  -1  13  -8   10.77    2.23
  -1 -13  -8    7.78    3.74
  -1 -13  -8    6.59    1.01
  -1  13   8    5.28    3.60
   1  13  -8    7.69    1.41
   1  13  -8    8.54    1.21
   1 -13   8    6.53    2.55
  -1  13   8    7.34    1.17
  -1  13   8    7.32    1.44
  -1 -13  -8    9.97    2.34
   1 -13   8    8.21    2.28
   1  13  -8    7.81    1.54
   1  13  -8    8.33    1.37
  -1 -13  -8    8.01    1.34
   1 -13   8    7.29    2.50
   1  13  -8    8.12    1.73
  -1  13   8    8.07    0.92
  -1  13  -9   15.89    3.15
  -1  13  -9   13.68    2.70
  -1 -13   9   17.50    3.39
   1  13   9   16.12    1.97
   1  13   9   14.78    2.77
   1 -13  -9   16.33    2.90
  -1  13  -9   14.29    3.20
  -1 -13   9   16.66    2.08
   1  13   9   13.88    3.13
  -1 -13   9   13.53    3.45
   1  13   9   14.46    1.13
  -1  13  -9   13.27    1.74
   1 -13  -9   13.94    1.86
  -1  13  -9   13.84    1.69
   1 -13  -9   14.72    5.41
   1 -13  -9   16.01    2.13
  -1 -13  -9   13.24    1.47
   1 -13   9   15.95    2.08
   1  13  -9   14.04    1.52
   1  13  -9   16.22    3.00
   1  13  -9   15.18    1.83
  -1  13   9   17.26    1.82
  -1 -13  -9   14.23    1.93
   1  13  -9   15.06    1.96
  -1  13   9   14.33    4.89
   1  13  -9   15.24    3.66
  -1 -13  -9   15.87    2.84
   1 -13   9   12.99    1.99
  -1  13   9   16.73    2.28
  -1  13   9   13.23    2.01
   1 -13   9   17.25    3.10
  -1 -13  -9   15.88    1.98
   1  13  10    2.95    1.01
   1 -13 -10    4.68    0.95
   1 -13 -10    2.57    1.00
   1  13  10    4.29    1.13
  -1  13 -10    3.00    1.89
  -1 -13  10    2.94    2.05
  -1  13 -10    3.69    1.63
   1  13  10    2.91    1.52
   1  13  10    4.52    0.95
   1 -13 -10    4.58    1.76
  -1 -13  10    3.34    1.15
   1 -13 -10    5.28    1.00
   1 -13 -10    3.83    1.13
  -1  13 -10    3.18    1.02
  -1  13 -10    3.23    1.59
  -1 -13  10    3.00    1.06
  -1  13 -10    3.32    1.62
   1  13 -10    3.28    1.92
   1 -13  10    4.99    1.87
  -1 -13 -10    3.52    1.06
  -1  13  10    5.90    1.10
   1 -13  10    2.92    1.86
  -1  13  10    3.67    2.76
  -1  13  10    4.19    0.75
  -1 -13 -10    3.45    0.47
   1 -13  10    3.20    1.67
  -1 -13 -10    3.61    2.63
   1  13 -10    3.95    1.89
   1  13 -10    3.01    0.84
   1  13 -10    4.07    2.19
   1  13 -10    3.63    1.58
  -1 -13 -10    3.28    1.07
   1  13  11   14.96    4.24
  -1  13 -11   11.36    3.18
   1 -13 -11   13.00    2.12
  -1 -13  11   12.43    1.84
   1  13  11   13.45    1.07
   1  13  11   13.21    2.85
   1 -13 -11   14.01    1.87
  -1 -13  11   12.02    3.40
   1 -13 -11   12.16    1.67
   1 -13 -11   13.23    1.09
  -1  13 -11   10.47    2.78
  -1  13 -11   13.19    1.77
  -1  13 -11   13.91    2.49
  -1 -13  11   10.76    3.23
   1 -13 -11   13.70    5.10
  -1  13 -11   13.23    1.98
  -1 -13 -11   13.45    2.10
  -1 -13 -11   12.38    1.84
   1 -13  11   11.19    1.85
   1 -13  11   13.83    1.83
   1  13 -11   14.34    3.69
  -1  13  11   13.14    2.15
   1  13 -11   12.54    2.60
  -1  13  11   13.01    1.95
   1 -13  11   13.67    3.35
   1  13 -11   15.20    3.28
  -1 -13 -11   14.96    2.59
   1  13 -11   11.78    1.87
  -1 -13 -11   11.02    3.09
   1  13 -11   14.35    2.52
  -1 -13 -11   11.83    0.90
  -1  13  11   14.86    4.17
  -1  13 -12    9.61    2.81
   1 -13 -12    9.23    1.00
   1 -13 -12   11.60    1.87
   1  13  12    8.73    1.60
  -1 -13  12   11.33    1.83
   1 -13 -12   14.07    2.75
   1 -13 -12   14.62    1.85
  -1  13 -12   11.75    1.60
  -1 -13  12   13.02    2.64
  -1 -13  12    9.66    3.41
   1 -13 -12    8.94    2.64
  -1  13 -12   10.57    3.16
  -1  13 -12   12.03    3.23
   1  13  12   12.16    1.56
   1  13  12   13.61    3.68
  -1  13 -12   12.55    2.09
  -1  13  12    9.10    2.89
  -1 -13 -12   10.37    0.84
  -1 -13 -12    8.00    4.36
  -1 -13 -12   12.18    1.83
   1  13 -12    9.36    1.48
   1 -13  12   15.08    2.53
  -1 -13 -12   10.34    3.98
   1  13 -12    8.23    3.00
   1 -13  12   11.68    2.97
   1  13 -12   12.61    3.30
  -1  13  12   13.84    2.32
  -1 -13 -12   13.13    2.05
   1  13 -12   13.70    1.89
   1 -13  12   10.99    2.92
   1  13 -12   12.46    2.27
  -1 -13 -12    9.89    1.77
  -1  13  12   10.84    1.98
  -1  13 -13   11.08    1.87
  -1  13 -13   10.51    3.38
   1 -13 -13   11.90    1.78
  -1  13 -13    9.93    2.91
   1  13  13   15.00    3.80
  -1  13 -13   10.96    3.40
   1 -13 -13   13.42    1.94
   1 -13 -13   13.64    1.71
   1  13  13   14.67    1.93
   1  13  13   10.67    2.85
  -1 -13  13    9.66    3.17
  -1 -13  13   13.63    1.65
   1 -13 -13   13.95    2.01
  -1 -13  13   15.45    3.73
   1 -13 -13   12.46    4.81
  -1  13 -13   12.40    2.09
   1 -13  13   10.77    3.14
  -1 -13 -13   15.13    2.31
   1  13 -13   12.71    2.09
  -1 -13 -13   11.04    3.13
  -1  13  13    9.43    1.84
  -1 -13 -13   13.57    2.69
   1 -13  13   12.18    1.85
  -1  13  13   12.30    2.22
   1 -13  13   12.44    1.69
   1  13 -13   14.12    3.66
  -1 -13 -13   13.00    1.82
  -1  13  13   13.45    2.41
  -1 -13 -13   11.23    1.39
   1  13 -13   12.45    2.79
   1  13 -13    8.61    1.95
   1  13 -13   12.10    2.17
  -1  13 -14    1.96    1.67
   1  13  14    1.83    1.43
  -1 -13  14    2.73    1.27
   1 -13 -14    1.76    1.46
  -1  13 -14    1.63    0.90
   1 -13 -14    1.18    1.61
  -1  13 -14    2.29    1.01
  -1 -13  14    3.25    1.07
   1  13  14    2.15    1.11
   1 -13 -14    1.18    0.91
   1 -13 -14    1.83    1.02
   1 -13 -14    1.35    1.03
  -1  13 -14    2.84    1.20
  -1  13 -14    2.13    0.98
  -1 -13  14    2.41    1.01
   1  13  14    2.60    1.07
  -1 -13 -14    2.11    1.13
  -1 -13 -14    2.06    0.96
   1  13 -14    1.43    1.93
   1  13 -14    2.08    1.52
   1  13 -14    1.02    1.09
  -1  13  14    1.48    2.03
  -1  13  14    1.50    0.66
  -1 -13 -14    4.41    2.37
   1 -13  14    1.68    1.70
   1 -13  14    2.29    1.34
  -1 -13 -14    2.14    0.91
   1  13 -14    2.42    1.71
   1  13 -14    2.73    1.14
  -1 -13 -14    1.81    0.70
   1 -13  14    1.40    0.93
  -1  13  14    4.76    0.92
   1  13  15   14.38    2.20
   1 -13 -15   16.75    5.60
   1  13  15   12.32    2.18
  -1  13 -15    9.47    3.26
   1 -13 -15   12.45    1.76
   1 -13 -15   10.64    1.20
  -1  13 -15   11.98    2.02
  -1 -13  15   13.99    2.39
  -1 -13  15   12.49    2.30
   1  13  15   10.60    1.69
   1 -13 -15   15.06    2.25
  -1  13 -15   12.06    2.47
   1 -13 -15   13.71    3.77
  -1 -13  15   11.59    1.98
  -1  13 -15   13.65    1.82
  -1  13 -15   11.23    3.12
   1  13 -15   15.46    2.33
   1  13 -15   11.90    2.06
   1 -13  15   13.78    3.74
   1  13 -15   11.57    1.83
  -1 -13 -15   15.05    4.45
  -1 -13 -15   11.67    1.87
  -1  13  15   13.17    3.61
   1 -13  15   11.23    3.07
   1  13 -15   13.26    2.96
  -1 -13 -15   11.97    3.95
  -1  13  15   10.67    1.47
   1 -13  15   13.58    2.44
  -1 -13 -15   12.69    1.46
  -1  13  15   10.05    3.05
  -1 -13 -15    9.95    3.25
   1  13 -15    9.76    1.86
   1 -13 -16    4.28    1.46
  -1  13 -16    5.90    1.38
   1 -13 -16    5.24    2.36
   1  13  16    6.47    1.73
  -1  13 -16    4.03    1.34
   1 -13 -16    4.04    2.21
   1 -13 -16    2.67    1.32
  -1  13 -16    4.40    3.13
  -1 -13  16    4.83    0.91
   1  13  16    4.32    1.16
   1  13  16    4.64    2.42
  -1 -13  16    4.01    1.37
  -1  13 -16    5.83    1.42
   1 -13 -16    4.26    2.12
  -1 -13  16    7.92    1.76
   1  13 -16    3.44    2.22
   1  13 -16    4.13    1.57
  -1  13  16    4.19    1.44
   1 -13  16    5.51    1.52
  -1 -13 -16    7.09    1.83
   1  13 -16    5.08    0.83
  -1 -13 -16    5.44    0.57
   1 -13  16    4.24    2.05
  -1  13  16    3.57    2.14
  -1 -13 -16    6.44    1.43
  -1 -13 -16    5.83    2.93
  -1  13  16    5.91    1.03
   1 -13  16    3.44    1.66
   1  13 -16    3.76    3.86
   1  13 -16    4.26    2.49
  -1 -13 -16    3.86    1.38
  -1 -13  17    1.23    1.41
  -1  13 -17    1.61    0.84
   1 -13 -17   -0.31    1.25
   1 -13 -17    0.89    1.35
  -1  13 -17    2.03    0.84
   1  13  17   -0.14    0.82
  -1 -13  17    1.51    1.82
   1 -13 -17    0.78    1.46
  -1  13 -17    1.04    1.17
   1 -13 -17    0.95    1.60
  -1  13 -17    1.31    0.87
   1 -13 -17    0.43    0.48
   1  13  17    1.72    1.22
  -1  13  17    0.51    0.69
   1  13 -17    1.44    1.57
   1  13 -17    1.14    1.47
  -1 -13 -17    1.71    1.49
   1 -13  17    0.83    0.75
  -1  13  17    1.28    1.46
   1  13 -17    0.92    1.41
   1  13 -17    1.30    0.92
  -1 -13 -17    0.77    1.88
  -1 -13 -17    0.10    0.43
  -1 -13 -17    1.47    2.09
   1 -13  17    1.50    0.90
  -1 -13 -17    1.36    0.78
   1 -13 -18    5.55    1.40
   1  13  18    7.76    2.06
   1 -13 -18    5.86    2.69
  -1 -13  18    3.27    3.13
  -1  13 -18    5.93    1.46
   1  13  18    4.57    2.08
  -1  13 -18    4.20    2.67
   1 -13 -18    5.46    2.84
   1 -13 -18    2.32    3.59
   1  13  18    5.68    2.46
  -1  13 -18    6.24    2.68
  -1  13 -18    4.58    2.59
   1 -13 -18    4.69    1.52
  -1 -13  18    3.61    2.42
  -1 -13 -18    5.53    2.72
  -1  13  18    5.91    1.23
   1  13 -18    4.97    3.90
  -1 -13 -18    5.32    1.47
   1 -13  18    6.28    1.26
  -1 -13 -18    7.76    1.80
   1 -13  18    4.62    2.91
   1  13 -18    4.55    3.08
  -1  13  18    5.98    2.79
   1  13 -18    4.09    2.49
   1  13 -18    4.63    1.65
  -1  13  18    5.06    1.30
  -1 -13 -18    5.00    3.54
  -1  13 -19   23.48    3.16
  -1 -13  19   17.70    4.30
   1  13  19   24.28    4.18
  -1  13 -19   16.43    5.35
   1 -13 -19   18.51    2.90
  -1  13 -19   16.00    4.87
   1  13  19   23.69    3.20
   1 -13 -19   19.35    2.76
   1 -13 -19   23.41    3.63
   1 -13 -19   24.63    2.95
  -1 -13  19   23.69    5.83
   1  13  19   15.63    3.77
  -1  13 -19   19.98    8.59
   1 -13 -19   21.19    3.43
   1  13 -19   22.94    4.46
   1  13 -19   18.75    2.95
  -1 -13 -19   22.66    3.63
  -1 -13 -19   17.65    2.34
  -1 -13 -19   19.38    2.81
  -1 -13 -19   24.84    4.10
   1 -13  19   17.45    2.49
  -1  13  19   15.87    2.52
   1  13 -19   19.46    5.31
  -1 -13 -19   19.39    3.10
  -1  13  19   23.85    3.21
   1 -13  19   21.84    5.48
  -1  13  19   23.50    2.80
   1 -13 -20    8.09    1.51
   1 -13 -20    3.27    1.61
  -1 -13  20    1.29    1.10
  -1  13 -20    2.07    2.52
   1 -13 -20    2.44    0.72
   1  13  20    4.65    0.96
  -1 -13  20    2.86    1.60
  -1  13 -20    2.81    2.35
   1  13  20    1.40    0.92
   1 -13 -20    1.84    1.97
   1  13  20    2.51    1.31
  -1 -13  20    2.41    2.38
   1 -13 -20    3.12    1.38
  -1  13 -20    2.36    1.26
   1 -13  20    1.06    1.24
  -1 -13 -20    1.89    1.31
   1  13 -20    1.89    1.25
  -1 -13 -20    3.83    1.45
   1 -13  20    2.17    1.66
   1  13 -20    2.43    1.77
   1  13 -20    2.06    2.33
  -1  13  20    4.18    2.26
  -1 -13 -20    2.58    1.62
   1 -13  20    3.52    1.53
  -1  13  20    1.66    1.75
  -1  13  20    1.43    1.83
  -1 -13 -20    2.66    2.10
   1 -13 -21    6.17    1.48
  -1  13 -21    2.80    4.35
   1 -13 -21    3.99    1.72
   1 -13 -21    4.40    2.78
  -1 -13  21    3.15    1.62
  -1 -13 -21    7.88    2.86
  -1  13  21    6.24    2.35
   1 -13  21    2.95    2.46
   1  13 -21    3.78    3.91
  -1 -13 -21    3.24    2.50
   1  15   0    0.74    1.38
  -1 -15   0   -0.13    1.41
  -1 -15   0    0.60    2.04
   1  15   0   -0.34    0.65
  -1  15   0    1.17    0.80
  -1  15   0    1.06    0.78
  -1  15   0    0.42    0.79
  -1  15   0   -0.36    1.66
   1  15   0    0.96    0.61
   1 -15   0    1.11    0.78
   1  15   0    1.03    0.99
   1 -15   0    0.20    1.10
   1  15   0    1.11    0.37
  -1  15  -1    7.04    3.38
  -1  15  -1    6.30    0.89
   1 -15  -1    5.12    1.47
  -1 -15   1    7.08    1.46
   1  15   1    6.75    0.73
   1  15   1    8.11    1.13
  -1  15  -1    6.13    1.51
  -1 -15   1    3.62    3.45
   1  15   1    6.49    1.49
  -1  15  -1    6.43    0.91
   1 -15  -1    6.71    2.10
   1  15   1    6.19    1.20
   1  15   1    6.88    3.22
   1  15  -1    6.14    1.23
  -1  15   1    6.71    2.52
   1  15  -1    5.58    0.75
  -1  15   1    7.05    1.81
   1 -15   1    9.44    2.59
  -1 -15  -1    7.22    2.54
  -1  15   1    6.60    1.48
  -1  15   1    7.58    1.40
  -1 -15  -1    6.97    3.66
   1  15  -1    6.52    2.61
   1  15  -1    6.64    0.78
   1 -15   1    4.43    2.01
   1  15  -1    6.93    1.82
   1  15   2   24.83    2.34
   1 -15  -2   25.53    2.48
   1  15   2   22.10    2.93
   1  15   2   24.73    2.55
  -1  15  -2   23.77    4.88
  -1 -15   2   18.00    6.17
  -1  15  -2   23.69    2.03
   1 -15  -2   25.39    4.92
  -1 -15   2   24.15    2.91
   1  15   2   27.57    6.18
   1  15   2   25.54    2.29
   1 -15  -2   19.97    6.77
  -1  15  -2   23.81    2.03
  -1  15  -2   28.30    3.78
   1 -15   2   14.91    3.66
  -1  15   2   25.05    2.25
   1  15  -2   28.10    1.93
  -1  15   2   24.49    1.93
  -1  15   2   25.63    2.81
  -1 -15  -2   25.79    2.95
   1 -15   2   27.34    4.88
   1  15  -2   25.48    3.04
  -1  15   2   24.83    3.62
   1  15  -2   23.22    2.57
  -1 -15  -2   26.06    4.24
  -1  15   2   24.26    2.92
   1  15  -2   26.20    5.34
   1  15  -2   24.20    2.63
  -1  15  -3    1.52    2.28
  -1  15  -3    3.05    1.88
   1  15   3    1.41    1.74
   1 -15  -3    2.63    1.89
   1 -15  -3    1.39    2.90
  -1 -15   3    0.81    2.39
  -1  15  -3    1.42    1.14
   1 -15  -3    2.23    0.82
  -1  15  -3    2.48    0.69
  -1 -15   3    2.44    1.77
   1  15   3    3.07    0.87
   1  15   3    3.58    0.77
   1  15   3    1.33    2.40
   1  15   3    3.59    0.76
  -1  15   3    2.63    1.04
  -1 -15  -3    3.01    1.01
  -1  15   3    2.47    1.30
   1 -15   3    2.29    1.36
   1  15  -3    2.60    1.09
   1  15  -3    2.38    0.94
   1 -15   3    2.43    1.06
   1  15  -3    3.18    1.15
   1  15  -3    0.11    0.88
  -1  15   3    2.06    0.99
  -1  15   3    2.02    0.77
   1  15  -3    1.81    1.07
  -1 -15  -3    2.33    1.63
  -1  15   3    5.53    1.02
  -1  15  -4   12.63    2.15
   1  15   4   10.78    1.57
  -1 -15   4    6.93    3.97
   1  15   4   10.17    1.27
   1  15   4   10.71    1.74
  -1  15  -4   10.14    2.07
   1  15   4   10.75    2.42
  -1  15  -4   10.09    3.11
   1  15   4   10.18    0.86
   1 -15  -4   10.36    1.91
  -1 -15   4   11.29    1.91
   1 -15  -4   10.94    2.97
  -1  15  -4   11.79    1.38
  -1  15   4   11.01    3.08
   1  15  -4   11.27    3.26
   1  15  -4   11.38    1.93
   1 -15   4    8.07    2.30
   1  15  -4   10.18    3.32
  -1  15   4   10.90    1.80
  -1 -15  -4   10.75    4.70
   1 -15   4    8.39    3.11
  -1  15   4   10.53    1.43
   1  15  -4   11.29    1.09
  -1 -15  -4   11.30    1.80
  -1  15   4    8.26    2.34
  -1 -15  -4   11.41    1.65
   1 -15  -5   19.69    2.27
   1  15   5   16.92    1.13
  -1  15  -5   17.73    2.80
  -1 -15   5   17.28    2.51
   1  15   5   12.62    3.18
   1  15   5   15.74    3.82
  -1  15  -5   23.04    2.75
   1 -15  -5   15.60    3.77
   1  15   5   17.27    2.10
  -1 -15   5   13.38    4.85
   1  15   5   18.43    1.86
  -1  15  -5   17.43    2.46
  -1  15  -5   17.47    3.13
   1 -15  -5   18.07    2.53
   1  15  -5   17.98    1.50
  -1 -15  -5   18.50    2.23
   1  15  -5   22.25    2.87
   1 -15   5   17.83    2.90
  -1  15   5   21.31    2.35
  -1 -15  -5   15.17    4.04
  -1  15   5   15.91    2.45
  -1 -15  -5   17.60    6.09
   1 -15   5   17.05    2.48
   1  15  -5   14.88    4.26
  -1  15   5   17.24    1.94
  -1  15   5   14.67    4.97
   1  15  -5   19.17    2.68
  -1  15  -6   32.53    3.66
  -1  15  -6   31.67    2.70
   1  15   6   32.44    1.96
   1  15   6   34.57    3.37
  -1  15  -6   30.35    2.91
  -1 -15   6   32.32    5.86
  -1 -15   6   45.34    5.83
   1  15   6   32.55    2.84
   1 -15  -6   30.97    3.61
   1 -15  -6   32.60    5.46
  -1  15  -6   33.60    4.80
  -1  15  -6   36.21    5.84
   1  15   6   24.79    4.43
   1  15   6   31.73    3.49
  -1 -15   6   31.26    6.67
   1 -15  -6   43.39    4.90
   1 -15  -6   33.41    3.18
  -1  15   6   31.22    3.62
   1 -15   6   47.06    5.21
   1  15  -6   32.75    2.69
   1 -15   6   35.97    3.61
   1  15  -6   32.41    2.57
   1  15  -6   39.47    6.51
  -1  15   6   34.02    3.13
  -1  15   6   36.15    3.66
   1 -15   6   28.88    6.43
   1  15  -6   33.78    3.80
  -1 -15  -6   33.88    5.22
  -1 -15  -6   31.24    5.64
  -1  15   6   24.21    6.91
  -1 -15  -6   30.84    3.32
   1  15   7    1.46    0.73
  -1  15  -7    0.27    0.63
  -1  15  -7    0.92    1.16
   1 -15  -7    1.02    2.34
   1 -15  -7    0.69    1.47
   1  15   7    1.50    0.76
  -1  15  -7    1.50    0.58
  -1 -15   7    0.94    0.85
  -1 -15   7    1.49    1.58
  -1  15  -7    0.16    0.81
  -1  15  -7    0.93    1.33
   1  15   7    1.06    1.06
   1  15   7    0.88    0.33
   1  15  -7    0.77    0.51
   1  15  -7    0.86    0.83
  -1 -15  -7    1.69    1.20
  -1  15   7    0.61    0.45
   1 -15   7    1.03    1.41
  -1 -15  -7    0.71    0.30
  -1 -15  -7    0.81    1.37
   1 -15   7    1.08    1.51
   1  15  -7    0.40    0.73
  -1  15   7   -0.14    1.77
   1  15  -7    0.32    0.60
   1  15  -7    1.00    0.86
  -1  15   7    1.06    1.41
  -1  15   7    1.17    0.63
   1  15   8   27.30    5.21
  -1  15  -8   28.02    2.69
   1 -15  -8   29.44    5.85
  -1  15  -8   33.97    3.12
  -1 -15   8   36.35    5.46
   1  15   8   22.81    4.23
  -1  15  -8   30.61    3.09
   1 -15  -8   31.64    3.04
  -1  15  -8   30.62    3.46
  -1  15  -8   26.50    2.87
   1  15   8   31.21    3.25
  -1 -15   8   28.63    5.76
   1 -15  -8   31.45    2.95
  -1 -15   8   30.62    6.10
   1  15   8   31.51    2.89
   1 -15  -8   33.17    5.49
  -1 -15  -8   28.93    5.32
   1  15  -8   37.47    5.48
  -1  15   8   27.73    3.45
   1 -15   8   32.13    5.05
   1 -15   8   29.18    3.47
   1 -15   8   29.24    6.18
  -1 -15  -8   30.43    2.53
  -1 -15  -8   37.01    5.20
  -1 -15  -8   32.48    7.96
   1  15  -8   33.53    3.83
   1  15  -8   31.84    4.28
  -1  15   8   32.23    3.47
  -1  15   8   30.82    2.95
  -1  15   8   19.75    6.76
   1  15  -8   29.53    2.49
   1  15  -8   31.17    3.16
   1 -15  -9   17.36    2.68
   1  15   9   16.44    2.37
  -1  15  -9   14.42    3.27
   1  15   9   16.82    2.33
   1 -15  -9   17.36    2.08
   1  15   9   13.81    3.14
   1 -15  -9   16.00    2.10
   1  15   9   18.50    1.96
  -1 -15   9   15.86    2.60
  -1  15  -9   19.18    3.73
  -1  15  -9   15.46    4.58
  -1 -15   9   14.75    2.67
   1 -15  -9   20.07    3.94
  -1  15  -9   23.25    3.53
  -1 -15   9   27.53    4.31
  -1  15  -9   18.04    2.22
   1  15  -9   16.91    3.30
  -1  15   9   12.70    4.03
   1  15  -9   17.44    2.83
   1  15  -9   18.91    2.30
   1 -15   9   23.91    3.85
   1 -15   9   16.86    2.72
  -1 -15  -9   20.33    3.62
  -1 -15  -9   17.47    2.36
  -1  15   9   18.66    2.20
   1  15  -9   14.14    4.57
  -1  15   9   24.03    2.72
   1 -15   9   15.47    4.07
  -1 -15  -9   16.65    1.76
  -1 -15  -9   19.56    2.53
   1  15  -9   28.86    4.01
  -1  15   9   15.35    5.11
  -1  15 -10   11.93    2.86
   1  15  10    9.94    2.32
  -1  15 -10   12.45    2.75
   1  15  10    9.57    1.55
   1 -15 -10    9.66    2.59
   1 -15 -10    8.87    1.67
  -1 -15  10   11.25    3.08
  -1  15 -10    9.80    2.58
   1 -15 -10    7.71    5.08
  -1  15 -10    9.62    3.32
   1 -15 -10   10.14    1.85
   1 -15 -10    7.68    0.92
   1  15  10    8.32    1.72
  -1  15 -10    8.46    1.50
  -1 -15  10    7.53    1.97
  -1 -15  10   11.24    3.27
   1  15  10   10.55    1.82
   1 -15  10   10.83    3.15
   1  15 -10    9.70    1.68
   1 -15  10   11.58    2.90
   1  15 -10   11.67    1.66
  -1 -15 -10    9.12    1.20
  -1 -15 -10   15.16    2.92
  -1  15  10    9.64    1.15
   1  15 -10   12.95    1.74
   1  15 -10    8.22    3.47
   1 -15  10    8.92    1.77
  -1 -15 -10    8.82    1.85
   1  15 -10    8.65    2.13
  -1  15  10   10.32    1.83
  -1  15  10    7.40    2.28
  -1 -15 -10    8.32    4.32
  -1  15 -11    2.77    1.00
  -1 -15  11    3.41    2.15
   1  15  11    3.57    0.58
   1 -15 -11    3.94    1.13
   1 -15 -11    2.92    1.98
   1 -15 -11    3.29    0.62
   1 -15 -11    2.50    1.66
  -1 -15  11    3.50    1.97
   1 -15 -11    3.41    1.33
  -1  15 -11    3.59    1.95
   1  15  11    2.37    1.53
  -1 -15  11    2.95    2.11
   1  15  11    2.18    1.84
  -1  15 -11    2.22    0.99
  -1  15 -11    3.26    2.20
  -1  15 -11    4.81    1.02
  -1 -15 -11    2.92    1.79
   1  15 -11    2.83    1.16
   1  15 -11    2.97    1.71
  -1 -15 -11    2.39    1.13
  -1  15  11    2.78    1.20
   1 -15  11    2.80    1.15
   1 -15  11    2.79    2.05
  -1 -15 -11    3.10    1.26
   1  15 -11    3.16    1.96
   1 -15  11    2.42    1.95
  -1 -15 -11    2.60    1.94
   1  15 -11    3.83    0.88
  -1 -15 -11    2.93    0.46
   1  15 -11    3.64    2.47
  -1  15  11    2.75    1.50
  -1  15  11    3.65    1.21
  -1  15 -12   35.75    4.09
  -1  15 -12   32.28    2.94
  -1  15 -12   27.99    4.96
   1 -15 -12   34.72    3.62
  -1  15 -12   29.10    3.53
   1 -15 -12   27.02    3.05
  -1 -15  12   31.49    3.90
   1  15  12   24.12    6.99
   1  15  12   25.72    3.26
  -1 -15  12   27.60    3.69
   1 -15 -12   27.70    3.14
   1  15  12   27.23    2.99
  -1  15 -12   27.85    4.96
   1 -15 -12   34.83    8.96
  -1 -15  12   31.02    3.44
   1 -15 -12   29.71    3.72
  -1  15  12   32.36    3.90
  -1 -15 -12   26.53    1.82
   1 -15  12   33.71    5.80
  -1 -15 -12   29.85    5.09
  -1 -15 -12   27.10    3.43
  -1 -15 -12   30.78    3.85
   1 -15  12   32.42    3.49
   1  15 -12   34.89    4.08
   1  15 -12   33.56    4.68
   1  15 -12   26.57    5.54
  -1 -15 -12   34.99    3.70
  -1  15  12   28.66    5.58
  -1  15  12   28.75    4.28
   1  15 -12   30.34    5.57
   1 -15  12   27.98    5.46
   1  15 -12   27.43    4.42
  -1 -15  13    3.11    2.43
   1 -15 -13    3.55    1.24
   1 -15 -13    2.29    1.96
   1  15  13    3.46    2.01
   1 -15 -13    5.73    1.15
  -1 -15  13    3.90    1.53
  -1  15 -13    3.41    0.97
  -1  15 -13    3.41    1.18
   1 -15 -13    3.73    2.42
  -1  15 -13    3.36    1.18
  -1  15 -13    4.21    2.51
  -1 -15  13    2.93    1.85
   1  15  13    4.02    2.74
   1 -15 -13    3.05    2.36
  -1  15 -13    6.02    1.42
   1  15  13    4.07    1.14
   1 -15  13    3.42    1.25
  -1  15  13    2.53    1.58
   1  15 -13    2.98    1.38
  -1 -15 -13    3.73    1.26
  -1 -15 -13    3.20    3.47
  -1 -15 -13    4.35    2.60
  -1  15  13    5.79    1.40
   1 -15  13    3.12    1.26
  -1 -15 -13    2.48    2.19
   1  15 -13    4.03    1.52
   1  15 -13    4.15    1.30
   1  15 -13    4.27    1.52
   1 -15  13    2.00    1.97
  -1  15  13    4.25    1.31
   1  15 -13    4.19    1.02
  -1 -15  14    3.01    1.31
   1 -15 -14    2.95    2.13
  -1  15 -14    2.48    1.14
  -1  15 -14    3.91    1.93
   1 -15 -14    2.31    3.63
  -1  15 -14    3.36    2.43
   1  15  14    2.39    1.88
  -1 -15  14    1.78    0.98
  -1  15 -14    3.28    1.25
   1 -15 -14    4.05    2.20
  -1 -15  14    3.05    2.18
  -1  15 -14    4.75    0.77
   1  15  14    3.95    1.40
   1 -15 -14    2.50    1.06
   1 -15 -14    3.24    0.63
   1 -15  14    3.12    1.16
  -1 -15 -14    2.65    1.82
  -1  15  14    0.40    0.75
   1  15 -14    3.18    1.71
   1  15 -14    4.07    1.49
  -1 -15 -14    3.41    2.04
  -1  15  14    2.22    2.50
   1  15 -14    3.75    2.08
   1 -15  14    2.47    1.21
  -1 -15 -14    3.07    2.28
  -1  15  14    3.21    1.20
   1  15 -14    3.36    1.38
  -1 -15 -14    3.01    1.22
   1 -15  14    2.24    1.73
   1  15 -14    1.98    2.27
   1  15  15    6.64    1.59
   1 -15 -15    6.69    1.47
  -1  15 -15    7.46    1.70
  -1  15 -15    9.25    2.81
  -1  15 -15    7.23    2.12
  -1  15 -15    8.12    1.95
  -1 -15  15    8.84    2.18
   1  15  15    6.45    2.01
  -1  15 -15    8.08    1.01
  -1 -15  15    9.21    2.10
   1 -15 -15    7.18    3.19
   1 -15 -15    7.66    1.90
   1 -15 -15    8.43    3.33
   1 -15 -15    9.42    2.64
  -1 -15  15    6.44    1.85
  -1  15  15    8.48    1.17
   1 -15  15    5.53    2.84
   1  15 -15    7.93    3.85
  -1  15  15    9.85    3.90
  -1 -15 -15    6.79    3.09
   1  15 -15    9.37    2.61
   1  15 -15    5.93    1.82
   1  15 -15   10.16    1.99
   1  15 -15   10.70    2.58
   1 -15  15    8.97    1.93
  -1  15  15    6.11    3.00
  -1 -15 -15    8.24    4.56
  -1 -15 -15    6.44    3.35
   1 -15  15    8.06    1.64
  -1 -15 -15    8.12    2.95
  -1 -15  16   12.77    2.59
   1 -15 -16   16.69    2.86
   1  15  16   18.35    4.43
  -1  15 -16   13.69    2.30
  -1  15 -16   15.31    3.91
  -1  15 -16   15.58    4.44
   1 -15 -16   11.80    2.13
  -1  15 -16   17.18    5.12
  -1 -15  16   15.63    2.91
  -1 -15  16   15.70    5.11
   1 -15 -16   15.91    7.20
   1 -15 -16   16.59    4.51
   1  15  16   12.02    2.12
  -1 -15 -16   14.55    3.84
   1  15 -16   12.87    2.14
  -1 -15 -16   15.38    6.10
   1 -15  16   16.41    4.32
  -1  15  16   16.09    1.73
   1  15 -16   11.79    2.47
  -1  15  16   12.81    3.93
   1  15 -16   14.70    6.34
  -1 -15 -16   14.33    4.94
   1 -15  16   12.20    3.60
   1  15 -16   16.66    4.93
  -1  15  16   16.73    3.03
  -1 -15 -16   13.11    4.08
   1 -15 -17   -0.86    0.34
  -1  15 -17   -0.11    1.07
  -1 -15  17   -0.67    1.56
   1 -15 -17    0.60    0.67
   1 -15 -17    0.08    0.60
  -1  15 -17    0.58    1.52
   1 -15 -17    0.79    1.06
   1  15  17    0.65    0.96
  -1  15 -17   -0.44    0.63
   1  15  17    0.10    1.14
   1 -15 -17    0.81    0.71
  -1 -15  17   -0.54    1.21
  -1  15 -17    0.42    1.19
   1  15 -17   -0.58    0.76
  -1  15  17    0.35    0.62
   1 -15  17    0.73    0.58
   1  15 -17    1.08    1.19
   1  15 -17    0.08    0.57
  -1 -15 -17    0.26    0.68
  -1  15  17    0.44    1.39
  -1 -15 -17   -0.37    1.08
  -1  15  17   -0.14    0.49
  -1 -15 -17    0.17    0.86
  -1 -15 -17   -0.48    1.22
   1 -15  17    0.61    1.19
   1  15 -17   -0.33    1.07
  -1  15 -18   12.07    2.25
  -1 -15  18   13.00    3.07
  -1  15 -18   15.20    4.06
   1 -15 -18   13.88    5.46
   1  15  18   11.44    3.23
   1  15  18   12.38    2.25
   1 -15 -18   12.40    2.40
   1 -15 -18   12.53    2.56
  -1  15 -18   16.64    4.25
  -1  15 -18   13.72    4.03
  -1 -15  18   10.60    4.04
  -1 -15 -18   11.54    4.15
  -1  15  18   13.39    1.84
  -1  15  18   14.78    4.26
   1 -15  18   10.47    4.15
   1  15 -18   12.61    3.52
  -1 -15 -18   15.14    3.71
  -1 -15 -18   15.15    2.83
   1  15 -18   12.84    2.42
  -1 -15 -18   20.21    6.07
   1  15 -18   11.52    2.82
   1 -15  18   10.91    1.98
  -1  15  18   11.25    2.16
   1  15 -18   13.75    3.35
   1  17   0    3.38    2.30
  -1  17   0    3.41    0.72
  -1  17   0    2.75    0.91
  -1 -17   0    1.18    1.90
   1 -17   0    3.93    1.33
  -1 -17   0    3.01    1.28
   1  17   0    2.91    0.99
   1  17   0    3.54    1.08
  -1  17   0    3.03    0.70
  -1  17   0    3.81    2.82
   1 -17   0    2.21    1.95
   1  17   0    3.03    1.53
  -1  17   0    2.82    2.30
   1 -17  -1   11.33    3.58
   1  17   1   12.04    4.67
   1  17   1   13.55    1.78
   1 -17  -1   13.45    2.39
  -1  17  -1   14.52    2.46
  -1 -17   1    8.99    5.45
   1  17   1   12.22    1.94
  -1  17  -1   14.30    2.25
  -1  17  -1   14.03    3.04
  -1  17  -1   12.60    1.67
   1  17   1   12.17    2.45
  -1 -17   1   12.04    2.33
   1  17   1   12.94    1.21
  -1  17  -1   13.20    2.35
  -1 -17  -1   14.20    3.33
  -1 -17  -1   13.02    2.02
   1  17  -1   13.67    1.20
  -1 -17  -1   13.25    3.94
  -1  17   1   12.94    1.64
  -1  17   1    9.36    3.80
   1  17  -1   15.74    2.12
  -1  17   1   11.87    1.31
   1  17  -1   12.66    2.64
   1 -17   1    7.60    3.33
   1  17  -1   13.75    4.08
  -1  17   1   15.92    5.40
   1 -17   1   15.38    4.01
  -1  17   1   12.95    1.31
  -1  17  -2    2.54    1.21
   1  17   2    2.41    0.91
  -1 -17   2    2.49    2.18
  -1 -17   2    1.95    3.02
  -1  17  -2    0.26    0.91
   1  17   2    2.89    2.86
   1  17   2    2.79    0.91
  -1  17  -2    2.33    1.57
   1  17   2    6.52    1.03
  -1  17  -2    2.35    2.11
  -1  17  -2    2.85    1.36
   1 -17  -2    4.00    2.25
   1 -17  -2    4.13    3.37
   1  17   2    2.52    2.22
  -1  17   2    3.12    1.80
  -1 -17  -2    3.22    1.88
  -1 -17  -2    2.95    1.23
   1 -17   2    3.32    1.34
   1 -17   2    2.80    1.76
  -1 -17  -2    0.00    1.06
   1  17  -2    1.73    1.26
   1  17  -2    5.14    1.19
  -1  17   2    4.30    0.88
  -1  17   2    2.93    1.10
  -1  17   2    4.22    1.30
  -1  17   2    3.12    1.14
   1  17  -2    3.33    1.01
   1  17  -2    1.72    2.55
  -1  17  -3    0.07    0.68
  -1 -17   3   -0.30    2.20
   1  17   3    1.74    2.05
  -1  17  -3    1.23    0.97
  -1  17  -3    0.99    1.62
   1  17   3    1.27    0.67
   1  17   3    1.23    0.95
   1 -17  -3    2.12    0.99
   1  17   3    0.68    0.79
   1  17   3    1.48    0.63
   1 -17  -3    0.80    2.65
  -1  17  -3    1.39    1.91
  -1  17  -3    0.80    1.05
  -1 -17   3    0.60    0.99
  -1  17   3    2.08    1.30
  -1 -17  -3    0.99    0.96
   1  17  -3    2.20    1.62
  -1  17   3    0.84    0.81
  -1  17   3    1.06    0.85
   1  17  -3    0.06    0.78
  -1  17   3    0.71    1.64
   1  17  -3    1.32    0.50
   1 -17   3   -0.02    1.33
   1 -17   3    1.32    0.98
   1  17  -3    2.20    1.22
  -1 -17  -3    0.72    1.45
   1  17   4    6.12    1.33
  -1 -17   4    2.94    3.62
   1  17   4    7.11    1.07
  -1 -17   4    4.45    2.89
   1  17   4    5.27    2.74
   1 -17  -4    5.30    1.25
   1 -17  -4    5.54    4.70
   1  17   4    5.57    1.15
   1 -17  -4    4.50    1.69
  -1  17  -4    7.29    1.16
  -1  17  -4    4.22    1.73
  -1  17  -4    6.31    1.84
  -1  17  -4    7.53    1.68
   1  17   4    4.62    2.00
  -1 -17  -4    5.41    2.77
   1 -17   4    3.13    2.17
   1  17  -4    5.48    2.04
  -1  17   4    5.51    1.63
   1  17  -4    6.44    1.53
  -1  17   4    8.68    1.35
   1  17  -4    4.90    1.38
  -1  17   4    5.37    0.85
  -1 -17  -4    4.11    4.30
   1  17  -4    5.00    2.81
   1 -17   4    4.10    2.88
   1  17  -4    6.52    1.37
  -1  17   4    9.22    2.23
   1  17   5   15.95    3.64
  -1  17  -5   22.07    5.14
   1 -17  -5   19.42    4.80
   1 -17  -5   20.19    2.42
  -1  17  -5   18.90    3.19
   1  17   5   18.66    1.92
  -1 -17   5   19.76    3.07
  -1 -17   5   17.48    6.13
  -1  17  -5   19.75    3.02
   1  17   5   22.10    2.21
  -1  17  -5   21.82    2.35
   1  17   5   19.24    2.95
   1 -17  -5   20.28    4.96
  -1  17   5   21.73    4.91
   1  17  -5   23.89    5.54
   1  17  -5   19.61    2.68
  -1  17   5   18.77    1.69
   1 -17   5   20.58    3.02
  -1  17   5   19.65    4.02
   1 -17   5   20.12    2.49
   1  17  -5   21.39    3.04
  -1 -17  -5   22.54    7.20
   1  17  -5   18.57    2.50
  -1  17   5   20.69    2.71
   1 -17   5   18.27    3.83
   1  17  -5   21.25    2.96
  -1 -17  -5   21.82    4.87
  -1 -17   6    3.39    2.02
   1 -17  -6    2.22    1.94
   1  17   6    1.73    1.48
  -1  17  -6    1.47    1.41
  -1 -17   6    3.05    1.44
   1 -17  -6    1.92    1.15
  -1 -17   6    1.45    1.09
   1  17   6    1.64    1.11
  -1  17  -6    1.41    0.75
  -1  17  -6    0.90    2.04
  -1  17  -6    2.02    1.11
   1 -17   6    3.77    0.92
  -1  17   6    1.79    0.54
   1  17  -6    2.55    1.25
   1 -17   6    2.25    2.44
  -1  17   6    2.87    1.18
  -1  17   6    1.90    1.66
   1  17  -6    1.87    0.77
  -1  17   6    2.13    1.01
   1  17  -6    2.25    1.16
   1  17  -6    2.49    1.06
  -1 -17  -6    0.99    1.10
   1 -17   6    1.83    2.02
  -1 -17  -6    2.85    1.78
  -1 -17   7    1.78    1.04
  -1  17  -7    1.15    0.69
  -1 -17   7    2.40    1.23
   1  17   7    1.95    1.56
  -1  17  -7    2.34    1.30
  -1  17  -7    2.24    1.84
   1  17   7    1.79    1.33
  -1  17  -7    2.18    1.64
   1 -17  -7    3.61    2.96
  -1  17  -7    0.30    0.78
   1  17   7    1.45    0.99
   1 -17  -7    1.08    1.08
  -1 -17   7    3.19    0.96
  -1 -17  -7    2.99    1.56
   1  17  -7   -0.06    1.18
   1 -17   7    2.99    1.06
   1  17  -7    2.29    1.81
  -1  17   7    1.76    1.40
  -1  17   7    1.96    1.79
   1  17  -7    0.93    1.80
  -1  17   7    1.40    1.54
  -1  17   7    0.15    0.47
  -1 -17  -7    0.22    0.99
   1 -17   7    2.37    0.83
   1  17  -7    1.25    0.96
  -1 -17  -7    0.15    1.56
  -1  17   7    1.49    0.90
   1 -17   7    2.38    2.20
  -1  17  -8    2.54    1.34
  -1  17  -8    3.08    1.33
   1 -17  -8    1.72    3.95
   1 -17  -8    2.95    1.08
   1 -17  -8    4.47    2.45
  -1  17  -8    2.44    1.77
  -1 -17   8    6.79    1.51
   1  17   8    3.53    2.16
   1  17   8    2.23    1.72
   1 -17  -8   -0.20    1.04
  -1  17  -8    3.72    1.55
  -1  17  -8    2.78    1.02
   1  17   8    2.94    2.03
  -1 -17   8    3.98    1.21
  -1 -17   8    3.68    2.33
   1  17  -8    2.93    1.14
   1  17  -8    5.68    1.60
  -1 -17  -8    2.96    3.36
  -1  17   8    2.75    1.33
  -1  17   8    3.67    1.85
   1  17  -8    2.44    1.29
   1  17  -8    3.47    1.47
  -1  17   8    3.61    0.68
   1 -17   8    3.60    1.16
   1 -17   8    4.75    2.74
  -1  17   8    1.55    1.89
   1 -17   8    2.95    2.29
  -1 -17  -8   -0.25    1.97
  -1 -17  -8    3.83    2.27
   1  17  -8    4.38    1.30
  -1  17  -9    6.60    2.07
   1 -17  -9    6.38    3.40
  -1  17  -9    6.36    2.66
  -1  17  -9    9.98    2.53
  -1 -17   9    7.01    1.94
   1 -17  -9    6.85    3.15
   1 -17  -9    7.01    1.48
   1  17   9   10.18    2.87
   1  17   9    8.06    1.82
  -1  17  -9    6.39    2.19
  -1 -17   9    7.07    1.84
   1 -17  -9    5.82    1.52
   1  17   9    7.76    2.39
  -1 -17   9    6.63    3.46
  -1  17  -9   10.53    3.08
   1 -17   9    7.35    1.58
   1 -17   9    8.04    2.17
  -1  17   9    7.75    1.65
  -1 -17  -9    8.00    1.63
   1 -17   9    5.77    3.15
   1  17  -9    6.41    2.00
  -1  17   9    8.91    1.70
   1  17  -9   10.01    1.50
   1  17  -9    9.11    2.87
   1  17  -9    7.67    3.04
   1  17  -9    8.81    2.03
  -1  17   9    5.78    3.25
  -1  17   9    6.75    2.73
  -1 -17  -9    5.33    3.22
  -1 -17  -9    9.75    2.88
  -1  17 -10    1.60    1.03
   1 -17 -10    2.39    1.72
   1 -17 -10    2.99    0.53
   1 -17 -10    1.80    1.21
  -1 -17  10    1.17    2.05
  -1 -17  10    1.76    1.92
   1 -17 -10    1.33    1.94
   1  17  10    2.22    1.13
  -1 -17  10    2.09    1.92
  -1  17 -10    2.09    1.70
  -1  17 -10    2.68    2.17
   1 -17 -10   -0.05    1.59
   1  17  10    2.66    1.88
  -1  17 -10    0.98    0.95
  -1  17 -10    1.64    0.86
   1  17  10    1.56    1.49
  -1 -17 -10    1.25    2.02
   1  17 -10    1.31    1.07
   1  17 -10    1.64    2.33
   1  17 -10    1.71    1.64
  -1 -17 -10   -0.58    1.82
  -1  17  10    2.26    1.70
  -1  17  10    3.65    1.07
   1  17 -10    1.39    0.75
   1  17 -10    1.78    1.79
  -1 -17 -10    0.69    1.81
   1 -17  10    1.65    1.17
   1 -17  10    1.48    2.08
  -1  17  10    1.30    1.17
   1 -17  10    1.69    1.03
   1  17  11    3.13    1.70
  -1  17 -11    2.38    1.11
  -1  17 -11    2.65    1.69
  -1 -17  11    2.05    2.29
   1 -17 -11    2.51    1.17
  -1  17 -11    2.91    1.90
   1  17  11    2.12    1.24
   1 -17 -11    2.71    1.53
   1 -17 -11    1.78    0.97
   1 -17 -11    0.06    1.06
  -1 -17  11    2.79    1.23
   1 -17 -11    2.63    4.39
  -1  17 -11    2.66    2.45
  -1  17 -11    5.20    1.12
  -1 -17  11    2.25    1.36
   1  17 -11    2.64    2.10
  -1 -17 -11    2.72    1.30
  -1  17  11    3.62    1.95
   1 -17  11    2.26    2.27
   1  17 -11    2.12    1.46
   1  17 -11    2.88    2.67
   1 -17  11    2.63    2.33
   1  17 -11    6.26    1.17
  -1 -17 -11    2.65    1.31
  -1 -17 -11    5.31    1.19
   1 -17  11    3.29    2.15
  -1  17  11    2.90    2.31
  -1  17  11    3.41    0.71
   1  17 -11    1.75    1.17
  -1 -17 -11    2.95    3.75
   1  17  12    1.38    0.97
  -1  17 -12    1.57    1.75
  -1 -17  12    1.05    1.05
   1 -17 -12    1.92    1.95
   1  17  12    0.44    2.24
   1 -17 -12    0.79    1.43
   1 -17 -12    0.83    0.95
   1 -17 -12    1.84    1.10
  -1  17 -12    1.45    2.01
  -1  17 -12    0.52    0.80
  -1 -17  12    1.23    1.56
  -1 -17  12    1.60    1.85
  -1  17 -12    1.25    0.88
  -1  17 -12    1.10    1.39
   1  17 -12    1.47    1.16
   1  17 -12    0.96    0.69
  -1  17  12    0.97    1.74
   1 -17  12    1.13    1.00
  -1 -17 -12    0.93    1.68
  -1 -17 -12    1.12    1.03
   1 -17  12    0.68    1.01
  -1 -17 -12    1.64    1.62
  -1  17  12    0.76    0.57
   1  17 -12    1.34    0.99
  -1  17  12    2.37    2.50
  -1 -17 -12    1.50    1.10
   1 -17  12    1.44    1.66
   1  17 -12    1.67    1.35
   1  17 -12    0.85    0.96
  -1 -17  13    1.62    2.33
  -1 -17  13    2.18    1.48
  -1  17 -13    2.11    2.33
  -1  17 -13    1.67    1.89
  -1  17 -13    2.84    1.81
   1  17  13    2.69    2.76
  -1  17 -13    3.06    1.45
   1 -17 -13    2.20    2.48
   1  17  13    2.16    2.11
  -1  17 -13    5.03    1.66
  -1 -17  13    2.41    2.03
   1 -17 -13    1.70    4.28
   1 -17 -13    2.58    1.09
   1 -17 -13    5.54    1.20
  -1  17  13    2.08    1.36
  -1 -17 -13    2.92    1.41
   1  17 -13    1.83    2.13
  -1 -17 -13    3.79    1.30
  -1 -17 -13    2.63    1.24
   1 -17  13    1.85    2.04
   1 -17  13    2.02    1.30
   1  17 -13    3.54    1.62
   1  17 -13    4.04    1.70
  -1  17  13    2.34    3.35
   1  17 -13    2.64    2.14
  -1 -17 -13    1.52    3.68
   1  17 -13    3.21    1.61
   1 -17  13    1.00    2.12
  -1 -17  14    3.15    1.19
  -1 -17  14    1.38    2.02
  -1  17 -14    1.37    1.32
   1  17  14    1.67    2.40
  -1 -17  14    1.47    0.94
   1  17  14    1.84    1.04
   1 -17 -14    2.30    1.90
   1 -17 -14    5.01    2.22
  -1  17 -14    1.92    1.26
  -1  17 -14    0.94    0.95
  -1  17 -14    2.04    0.96
   1 -17 -14    1.41    2.26
  -1  17 -14    1.87    0.99
   1 -17 -14    1.23    1.61
   1  17 -14    1.73    2.57
  -1 -17 -14    2.98    1.86
   1 -17  14    1.45    1.05
  -1  17  14    1.84    1.19
  -1 -17 -14    1.53    1.85
  -1 -17 -14    1.72    2.02
  -1  17  14    1.89    2.70
  -1 -17 -14    1.49    1.98
   1 -17  14    1.10    1.90
   1 -17  14    2.41    1.10
   1  17 -14    3.46    1.27
   1  17 -14    1.78    1.47
   1  17 -14    1.24    1.10
   1  17 -14    0.88    0.78
  -1 -19   0    0.73    1.38
   1 -19   0    0.69    1.04
  -1  19   0    0.12    0.81
  -1 -19   0    0.30    0.99
  -1  19   0    0.12    1.20
  -1  19   0    1.43    0.84
   1 -19   0    1.41    1.49
  -1  19   0    0.79    1.69
  -1 -19   0   -0.00    0.78
   1  19   0    0.60    1.72
   1  19   0    1.05    1.30
   1  19   1    1.81    2.79
  -1 -19   1    1.14    1.61
  -1 -19   1    2.33    2.09
  -1  19  -1    0.48    1.06
  -1  19  -1    0.64    1.03
  -1  19  -1    1.65    1.16
   1 -19  -1    1.39    1.92
   1  19   1    1.70    1.18
  -1  19  -1    1.04    1.49
   1 -19  -1   -0.00    0.83
   1 -19  -1    1.05    2.17
  -1 -19  -1    3.36    2.26
   1 -19   1    1.87    2.17
   1 -19   1    1.23    1.82
   1  19  -1    0.76    2.10
  -1  19   1    2.15    0.96
  -1  19   1    2.36    0.57
  -1  19   1    1.20    0.83
  -1  19   1    1.05    1.18
  -1  19   1    1.91    2.55
   1  19  -1    2.04    1.62
  -1 -19  -1    1.43    1.70
  -1 -19   2   12.49    3.33
   1 -19  -2   10.43    4.00
   1 -19  -2   11.86    4.43
  -1  19  -2    8.97    2.55
   1  19   2    8.79    5.26
  -1 -19   2   13.05    2.59
   1  19   2   11.40    4.18
   1  19   2   13.10    2.06
  -1  19  -2   13.47    1.51
  -1  19  -2   11.10    5.14
  -1  19  -2   10.83    2.26
   1 -19   2   13.76    2.54
  -1  19   2   13.24    4.28
  -1  19   2    8.76    5.62
   1  19  -2   11.33    1.23
   1  19  -2   11.34    2.56
   1  19  -2   10.43    1.85
  -1  19   2   11.62    2.03
  -1 -19  -2   12.33    2.50
   1  19  -2   11.50    2.01
   1 -19   2   13.11    3.75
  -1  19   2   13.13    1.80
  -1 -19  -2    8.71    3.60
   1  19  -2    9.56    5.64
  -1  19   2   10.79    1.30
  -1  19  -3    1.30    2.16
   1  19   3    2.25    1.25
   1 -19  -3    1.46    1.31
  -1 -19   3    1.14    1.69
  -1  19  -3    1.89    1.38
  -1  19  -3    1.31    1.11
   1  19   3    2.31    1.01
  -1 -19   3    1.87    2.25
   1  19   3    2.09    2.53
   1 -19  -3    0.58    3.55
  -1  19  -3    0.36    1.24
   1  19  -3    2.18    1.55
  -1  19   3    3.15    1.25
  -1 -19  -3    1.89    1.23
   1 -19   3    1.91    1.85
   1  19  -3    3.08    0.99
  -1  19   3    1.62    0.59
  -1  19   3    0.26    2.95
   1  19  -3    0.90    0.95
   1  19  -3    1.45    2.19
  -1  19   3    2.40    0.97
  -1 -19  -3    1.65    3.16
   1 -19   3    2.11    2.22
  -1  19  -4    0.51    1.18
  -1  19  -4    0.04    0.78
  -1 -19   4    0.78    1.14
  -1 -19   4    0.39    1.44
  -1  19  -4    0.65    1.11
  -1  19  -4    0.44    0.97
   1 -19  -4    1.02    1.99
   1 -19  -4    1.20    3.30
   1  19   4    1.31    1.86
   1  19   4    0.69    1.31
  -1  19  -4    1.15    1.17
  -1 -19  -4   -0.46    3.17
  -1  19   4   -0.46    2.46
   1  19  -4   -0.26    0.85
   1  19  -4    0.51    1.11
  -1  19   4    1.30    1.87
   1 -19   4   -0.05    1.51
  -1  19   4    2.50    0.47
   1  19  -4    1.71    0.60
  -1 -19  -4   -0.00    0.90
   1  19  -4    1.40    1.28
   1 -19   4   -0.18    1.13
   1 -19   4    0.52    0.81
  -1  19   4    2.56    0.86
  -1 -19  -4    1.31    1.86
  -1  19  -5    2.22    2.31
  -1 -19   5    1.47    1.50
  -1 -19   5    1.38    2.20
   1 -19  -5    1.48    1.28
  -1  19  -5    2.21    0.76
   1  19   5    1.01    1.49
  -1  19  -5    1.45    2.16
  -1 -19   5    0.71    1.11
   1  19   5    1.01    1.20
   1 -19  -5    2.11    3.78
  -1  19  -5    1.94    1.18
  -1  19   5    2.20    1.23
   1  19  -5    1.71    2.43
   1  19  -5    1.95    1.29
  -1 -19  -5    1.25    1.19
   1 -19   5    1.31    0.92
  -1 -19  -5    1.98    2.04
   1 -19   5    2.22    2.24
   1  19  -5    1.25    1.00
   1 -19   5    1.71    1.63
  -1  19   5    2.69    1.61
   1  19  -5    3.82    1.11
  -1  19   5    2.61    0.91
  -1  19   5    0.75    0.94
  -1  19  -6    5.66    1.07
  -1 -19   6    4.54    1.88
   1  19   6    4.34    2.99
  -1 -19   6    5.70    2.12
   1 -19  -6    6.13    3.10
  -1  19  -6    6.74    1.89
  -1  19  -6    8.80    1.97
  -1 -19   6    6.21    1.57
  -1  19  -6    5.04    3.34
   1  19   6    1.98    2.20
   1 -19  -6    4.67    1.86
   1 -19   6    3.24    3.87
   1  19  -6    4.89    1.71
   1 -19   6    4.20    1.38
  -1 -19  -6    4.42    2.97
  -1  19   6    4.89    3.08
   1  19  -6    4.02    1.95
   1  19  -6    6.83    1.51
   1  19  -6    4.70    3.17
  -1 -19  -6    6.31    1.71
   1 -19   6    6.75    1.86
  -1  19   6    5.70    2.28
  -1  19  -7   -0.73    0.77
   1  19   7    0.40    0.88
   1  19   7    0.30    0.70
  -1 -19   7   -0.03    1.40
  -1  19  -7    0.44    0.78
  -1  19  -7   -0.77    0.43
  -1  19  -7    0.18    0.52
  -1 -19   7    0.30    0.65
  -1  19  -7   -0.10    1.32
  -1  19   7    0.39    0.98
   1  19  -7    0.70    1.28
   1  19  -7   -0.14    0.59
   1 -19   7    0.04    1.30
  -1  19   7    0.38    0.51
   1  19  -7    0.04    0.79
   1 -19   7    0.23    1.59
  -1  19   7   -0.05    0.74
  -1 -19  -7    1.19    1.28
   1 -19   7   -0.53    1.02
   1  19  -7   -0.01    0.47
  -2   0   1    0.29    0.15
  -2   0  -1   -0.02    0.32
   2   0  -1    0.17    0.61
  -2   0  -1    0.47    0.30
   2   0  -1    0.32    0.51
  -2   0  -1    0.23    0.14
   2   0   1    0.02    0.23
   2   0   1    0.35    0.27
   2   0   1   -0.07    0.48
  -2   0   1    0.06    0.22
  -2   0   1    0.32    0.27
  -2   0   1    0.33    0.54
   2   0  -1    0.06    0.21
  -2   0  -1    0.27    0.14
   2   0  -1    0.32    0.35
  -2   0   2   29.53    1.74
  -2   0  -2   30.78    2.19
  -2   0   2   21.08    2.87
   2   0  -2   27.44    1.32
  -2   0  -2   27.26    2.20
   2   0  -2   21.71    1.92
  -2   0  -2   28.95    2.07
  -2   0  -2   29.02    1.38
   2   0  -2   27.36    2.82
  -2   0   2   33.63    2.35
  -2   0  -2   27.41    1.31
   2   0  -2   28.30    1.58
  -2   0  -2   32.61    2.56
  -2   0   2   30.18    1.81
   2   0   3    0.10    0.49
  -2   0   3    0.14    0.54
  -2   0   3    0.17    0.38
  -2   0   3   -0.06    0.30
   2   0   3    0.01    0.44
  -2   0  -3    0.04    0.41
   2   0  -3    0.18    0.43
  -2   0  -3    0.01    0.34
   2   0  -3   -0.06    0.51
  -2   0   3   -0.02    0.33
   2   0   3    0.23    0.11
  -2   0  -3    0.15    0.37
   2   0  -3    0.07    0.34
  -2   0  -3    0.03    0.30
   2   0  -3    0.03    0.30
   2   0  -4   33.36    2.54
  -2   0  -4   34.39    3.04
   2   0   4   31.13    2.06
  -2   0   4   25.42    2.52
  -2   0   4   31.85    2.15
   2   0   4   34.15    2.98
  -2   0  -4   31.25    2.22
   2   0   4   25.26    1.48
   2   0  -4   24.83    1.85
  -2   0   4   33.13    2.08
   2   0  -4   27.99    4.74
  -2   0   4   34.75    2.60
  -2   0  -4   36.94    2.37
   2   0  -4   32.47    2.16
   2   0   5    0.23    0.32
   2   0  -5    0.33    0.43
   2   0   5    0.27    0.33
  -2   0  -5   -0.03    0.40
  -2   0   5   -0.00    0.73
  -2   0  -5    0.12    0.18
  -2   0  -5    0.02    0.44
   2   0  -5    0.10    0.39
   2   0  -5    0.53    0.51
  -2   0  -5    0.61    0.34
  -2   0   5    0.17    0.56
   2   0  -5    0.29    0.51
   2   0   5    0.56    0.38
  -2   0   5    0.64    0.47
  -2   0   5   -0.22    0.43
   2   0   6  342.62   32.83
  -2   0   6  454.59   47.16
  -2   0  -6  478.19   44.05
  -2   0   6  419.04   50.29
   2   0  -6  366.29   42.93
   2   0   6  338.85   35.51
   2   0   6  399.21   41.51
   2   0   6  470.99   47.07
  -2   0  -6  499.03   53.61
  -2   0  -6  295.90   28.88
   2   0  -6  391.81   43.14
  -2   0   6  377.53   46.24
  -2   0  -6  393.41   41.71
  -2   0   6  441.64   46.27
   2   0  -6  341.95   36.97
   2   0  -6  380.79   44.85
   2   0  -7    0.07    0.40
  -2   0   7    0.15    0.42
  -2   0  -7    0.13    0.22
   2   0   7    0.07    0.33
  -2   0  -7    0.16    0.18
  -2   0  -7    0.34    0.37
  -2   0   7    0.18    0.46
   2   0   7   -0.00    0.68
   2   0  -7    0.09    0.19
   2   0  -7    0.02    0.39
  -2   0   7   -0.14    0.27
   2   0   7    0.06    0.33
  -2   0  -7    0.18    0.46
   2   0  -7    0.44    0.80
  -2   0   7    0.19    0.81
   2   0  -8   42.56    3.23
  -2   0   8   52.30    5.40
   2   0  -8   54.55    3.83
   2   0  -8   41.53    3.31
   2   0   8   46.57    2.44
  -2   0  -8   53.08    2.06
  -2   0   8   59.83    4.28
  -2   0   8   53.65    4.02
   2   0   8   50.49    4.65
   2   0   8   40.80    4.79
  -2   0   8   52.17    4.24
  -2   0  -8   47.75    4.09
  -2   0  -8   57.17    3.62
   2   0  -8   42.87    2.77
  -2   0  -8   39.97    2.12
  -2   0   9    0.25    0.30
   2   0   9    0.23    0.58
  -2   0  -9    0.27    0.51
  -2   0  -9    0.12    0.16
   2   0  -9   -0.16    0.40
   2   0  -9    0.13    0.67
   2   0  -9    0.14    0.16
   2   0   9   -0.00    0.39
  -2   0  -9    0.02    0.21
  -2   0  -9    0.10    0.08
  -2   0   9    0.58    0.70
  -2   0   9    0.51    0.48
   2   0   9    0.03    0.69
  -2   0   9    0.24    0.55
   2   0  -9    0.02    0.45
  -2   0  -9    0.43    0.85
  -2   0  10    0.41    0.42
   2   0  10   -0.06    0.24
  -2   0  10   -0.03    1.18
  -2   0  10    0.89    0.89
   2   0 -10    0.07    0.66
  -2   0 -10    0.42    0.48
   2   0 -10   -0.06    0.26
  -2   0  10    0.10    0.40
   2   0  10   -0.17    0.69
   2   0 -10   -0.33    0.73
  -2   0 -10    0.15    0.14
   2   0 -10   -0.15    0.42
   2   0  10    0.18    0.37
   2   0  10   -0.25    0.36
  -2   0 -10    0.16    0.07
  -2   0 -10    0.16    0.57
   2   0 -11    0.00    0.68
   2   0 -11    0.10    0.34
   2   0 -11    0.08    0.24
  -2   0 -11    0.47    0.78
  -2   0  11    0.32    0.41
  -2   0  11    0.41    1.07
   2   0  11   -0.10    0.64
   2   0  11   -0.11    0.39
   2   0  11   -0.08    0.33
   2   0  11    0.02    0.19
  -2   0 -11   -0.18    0.73
   2   0 -11   -0.02    0.39
  -2   0  11    0.13    0.62
  -2   0  11   -0.22    0.22
   2   0 -12    1.85    0.22
  -2   0  12    2.31    1.35
   2   0  12    1.59    0.61
  -2   0  12    2.55    0.69
   2   0  12    1.48    0.65
   2   0 -12    2.07    1.09
   2   0  12    1.38    0.65
  -2   0 -12    2.07    1.49
   2   0  12    1.47    1.15
   2   0 -12    2.54    1.30
  -2   0  12    1.91    0.57
  -2   0 -12    2.14    0.79
  -2   0  12    2.00    1.07
   2   0 -12    1.45    0.72
   2   0 -13   -0.18    0.42
  -2   0 -13   -0.86    0.83
   2   0 -13    0.13    0.22
   2   0  13   -0.35    0.24
  -2   0  13    0.67    0.93
   2   0  13    0.01    0.23
  -2   0 -13   -0.27    0.50
   2   0  13    0.24    0.43
   2   0 -13   -0.03    0.48
  -2   0  13    0.13    0.33
   2   0 -13    0.07    0.77
   2   0  13    0.20    0.39
  -2   0  13   -0.14    0.43
  -2   0  13    0.09    0.45
  -2   0 -14   95.56    8.28
   2   0 -14   97.99    7.67
  -2   0  14   95.52   11.02
   2   0  14   88.67    7.43
  -2   0  14   95.40    9.56
   2   0 -14   88.62    7.65
   2   0  14   92.38    7.73
  -2   0 -14  104.07   11.98
   2   0 -14   88.77    7.95
   2   0  14   89.93    7.32
  -2   0  14  103.37    9.09
   2   0  14   84.73    9.60
  -2   0  14   96.64    6.32
   2   0 -14   90.42    5.50
  -2   0  15   -0.37    0.46
  -2   0  15    0.15    0.33
   2   0  15   -0.14    0.56
  -2   0 -15   -0.34    0.64
  -2   0  15   -0.39    0.28
   2   0 -15   -0.04    0.60
   2   0  15   -0.38    0.87
   2   0 -15    0.01    0.61
  -2   0  15   -0.24    0.53
   2   0  15   -0.07    0.49
  -2   0  15   -0.21    1.15
   2   0  15    0.05    0.31
  -2   0 -15   -0.87    0.95
  -2   0  15    0.04    0.55
  -2   0 -16   27.18    3.05
  -2   0  16   26.45    1.56
  -2   0  16   27.31    4.72
  -2   0  16   28.90    4.01
  -2   0  16   32.64    3.60
   2   0  16   26.62    2.76
  -2   0  16   28.60    1.87
   2   0 -16   28.71    5.30
  -2   0 -16   33.27    5.07
   2   0  16   27.72    4.73
   2   0 -16   30.30    5.08
   2   0  16   27.28    2.99
  -2   0  16   33.11    4.51
   2   0  16   24.76    1.82
  -2   0 -17   -0.59    0.97
   2   0  17   -0.15    0.51
  -2   0  17    0.02    0.62
  -2   0  17   -0.38    0.42
   2   0  17   -0.18    0.30
  -2   0 -17    0.35    0.51
   2   0  17    0.10    0.51
  -2   0  17   -0.10    0.24
   2   0 -17   -0.45    0.91
   2   0  17    0.44    0.47
  -2   0  17    0.20    0.74
  -2   0  17    0.22    0.20
  -2   0  17   -0.30    0.49
   2   0 -17   -0.19    0.93
  -2   0  18   12.59    0.77
  -2   0  18   14.38    2.13
   2   0 -18   10.25    1.78
   2   0  18   11.86    1.74
   2   0  18   11.68    1.15
  -2   0 -18   10.97    2.02
   2   0  18   10.62    1.81
   2   0  18   11.45    1.82
   2   0 -18   10.56    1.79
  -2   0  18   11.28    2.62
  -2   0 -18   10.46    1.75
  -2   0  18   11.78    0.95
  -2   0  18   11.62    2.98
  -2   0  18   12.80    1.55
   2   0  19    1.10    1.06
  -2   0  19   -0.31    0.66
  -2   0 -19   -0.17    1.01
   2   0  19    0.57    0.58
  -2   0  19   -0.31    0.87
  -2   0  19   -0.44    0.82
  -2   0  19    0.11    0.63
   2   0 -19   -0.52    0.61
   2   0  19    0.32    0.60
  -2   0  19    0.35    0.23
   2   0  19    0.46    0.55
   2   0  19    0.37    0.97
  -2   0 -19    0.51    1.18
   2   0 -19   -0.59    0.62
  -2   0  19   -0.04    0.21
   2   0 -20   59.90    9.29
  -2   0  20   57.63    5.14
   2   0  20   62.31    9.58
  -2   0 -20   60.83    5.87
  -2   0  20   59.70    2.63
   2   0  20   57.36    4.13
  -2   0 -20   67.94    6.85
  -2   0  20   58.95    5.10
  -2   0  20   63.87    6.64
   2   0 -20   61.17    9.16
   2   0  20   63.62    8.51
  -2   0  20   65.57    6.46
   2   0  20   63.43    4.53
   2   0  21    0.72    0.65
   2   0  21    0.91    0.67
  -2   0  21    1.05    1.36
  -2   0  21   -0.48    1.02
  -2   0  21    0.08    1.02
   2   0  21    0.21    0.78
   2   0 -21    0.44    0.82
  -2   0 -21   -0.43    1.19
  -2   0 -21   -0.13    1.46
  -2   0  21    0.02    1.35
   2   0  21    0.02    0.68
   2   0 -21   -0.22    0.77
   2   0  22    1.89    0.59
   2   0 -22    2.48    1.15
  -2   0  22    1.60    0.90
   2   0 -22    2.20    1.22
  -2   0  22    2.54    1.14
  -2   0  22    1.94    0.88
  -2   0 -22    2.95    1.15
  -2   0  22    2.10    1.19
   2   0  22    1.24    1.99
  -2   0 -22    1.84    1.03
   2   0  22    2.21    1.72
   2   0  22    1.46    0.56
   2   0  23   -0.11    0.68
  -2   0 -23    0.35    0.79
   2   0 -23    0.12    1.39
   2   0  23    1.41    1.17
   2   0 -23   -0.16    1.49
  -2   0  23    1.02    1.04
  -2   0  23   -0.65    1.33
  -2   0 -23    0.57    1.30
  -2   0  23   -0.11    1.42
   2   0  23    0.17    0.64
   2   0  23   -0.15    1.39
  -2   0  23   -0.22    0.96
   2   0 -24   21.63    3.65
  -2   0 -24   25.00    5.64
  -2   0  24   21.40    2.75
  -2   0  24   21.04    2.53
  -2   0  24   21.51    3.53
  -2   0 -24   23.26    3.30
   2   0 -24   22.89    5.92
   2   0  24   21.71    1.96
   2   0  24   22.83    2.96
   2   0  24   21.24    1.94
  -2   0  24   21.32    3.43
   2   0  24   21.94    3.49
  -2   0 -25   -0.03    0.88
   2   0  25   -0.03    0.78
   2   0 -25    0.56    0.93
  -2   0  25   -0.47    1.61
   2   0  25    0.45    0.75
  -2   0 -25    0.77    0.91
   2   0 -25    0.56    0.96
  -2   0  25    0.00    1.18
  -2   0  25   -0.04    1.56
  -2   0  25   -0.00    1.09
   2   0  25    0.28    1.32
   2   0  25    1.01    1.59
  -2   0  26   20.70    3.75
  -2   0 -26   22.01    5.52
   2   0 -26   19.06    6.37
  -2   0  26   20.80    2.66
   2   0  26   20.04    2.06
   2   0  26   22.58    4.86
   2   0  26   20.71    2.02
  -2   0  26   18.71    3.61
   2   0  26   23.33    5.96
  -2   0  26   18.04    2.60
   2   0 -26   21.25    6.24
  -2   0 -26   23.54    6.18
  -2   0  27    0.55    1.09
   2   0  27    1.01    0.97
   2   0  27    0.71    0.74
  -2   0  27    1.28    1.15
  -2   0 -27   -0.04    0.89
  -2   0  27    0.39    1.06
  -2   0 -27    0.30    1.10
   2   0 -27   -0.47    1.04
   2   0  27   -0.68    0.81
   2   0 -27    0.09    1.00
  -2   0  27    0.83    1.68
   2   0  27    0.03    0.76
  -2  -2   0    2.38    0.31
  -2  -2   0    1.25    0.69
  -2   2   0    3.04    0.91
   2  -2   0    2.40    0.40
   2  -2   0    2.06    0.48
   2   2   0    2.78    0.32
  -2   2   0    2.50    0.40
   2  -2   0    2.15    0.22
   2   2   0    2.53    0.38
  -2   2   0    2.09    0.26
   2  -2   0    1.45    0.92
   2   2   0    3.45    0.58
  -2  -2   0    2.96    0.86
   2   2   0    1.11    0.88
  -2   2   0    1.06    0.47
  -2  -2   0    1.51    0.61
  -2  -2   1  105.77   10.12
  -2   2  -1  102.40    8.45
   2  -2  -1   70.41    7.78
   2  -2  -1  113.81    5.96
  -2  -2   1  109.70    8.90
  -2  -2   1  107.45    8.33
  -2   2  -1  111.89    6.24
   2   2   1  116.99    7.64
   2  -2  -1  115.16    7.13
  -2   2  -1  114.00    6.36
   2   2   1  105.42    7.42
   2  -2  -1  110.55    6.96
   2   2   1  106.31    8.74
  -2   2  -1   85.57    7.99
  -2  -2   1   77.84    7.07
   2   2  -1  101.43    8.67
   2  -2   1  117.07    6.60
  -2   2   1  105.85    8.70
  -2   2   1  117.02    8.81
   2   2  -1  108.48    6.92
   2  -2   1   85.61    7.86
  -2  -2  -1  106.21    8.54
  -2  -2  -1  112.99    7.49
   2  -2   1  109.43    8.81
  -2   2   1   73.28    7.99
  -2  -2  -1  108.33    7.62
   2   2  -1  116.57    8.71
   2  -2   1  124.88    6.73
   2   2  -1  109.98    9.77
  -2   2   1  116.28    6.35
  -2   2  -2    0.96    0.46
  -2   2  -2    0.70    0.42
   2  -2  -2    0.88    0.78
   2   2   2    1.05    0.89
  -2   2  -2    0.65    1.00
   2  -2  -2    0.20    0.79
  -2  -2   2    0.86    0.88
   2  -2  -2    0.84    0.36
  -2   2  -2    0.68    0.75
   2  -2  -2    1.09    0.77
   2   2   2    0.81    0.42
  -2  -2   2    0.66    0.92
  -2  -2   2    0.63    0.42
   2  -2  -2    0.54    0.43
   2   2   2    0.89    0.41
  -2  -2   2    0.98    0.43
   2  -2   2    0.65    0.95
   2  -2   2    0.72    0.24
  -2  -2  -2    0.54    0.19
   2   2  -2    0.67    0.72
   2  -2   2    0.74    0.77
   2   2  -2    1.01    0.44
  -2   2   2    0.81    0.73
   2  -2   2    0.84    0.26
   2   2  -2    0.72    0.80
   2   2  -2    0.94    0.75
  -2  -2  -2    0.78    0.44
  -2   2   2    0.74    0.44
  -2  -2  -2    0.54    0.47
  -2  -2  -2    0.74    0.74
  -2   2   2    0.92    0.79
  -2   2  -3  891.54  141.69
  -2  -2   3  960.38  144.71
  -2   2  -3  944.61  139.05
  -2  -2   3  825.83  131.62
   2  -2  -3  796.96  141.87
   2   2   3  925.11  135.65
   2  -2  -3  952.28  143.16
  -2  -2   3  646.40  113.61
   2  -2  -3  872.94  132.16
   2   2   3  929.59  145.39
  -2   2  -3  885.42  134.47
  -2   2  -3  885.06  139.06
   2  -2  -3  934.45  139.25
  -2   2  -3  953.70  141.57
   2   2   3  836.54  125.95
   2   2   3  882.33  127.51
  -2  -2   3  959.17  150.01
  -2   2   3  914.36  144.42
   2  -2   3  838.50  127.32
   2   2  -3  609.64   95.60
   2  -2   3  855.80  135.54
  -2   2   3  939.30  136.79
  -2  -2  -3  923.41  145.92
  -2  -2  -3  676.90  101.08
   2   2  -3  938.06  147.41
   2   2  -3  898.94  139.42
  -2   2   3  764.89  137.05
  -2  -2  -3  903.46  134.49
   2  -2   3  942.78  139.14
  -2  -2  -3  921.38  135.70
   2   2  -3  889.88  133.68
  -2   2   3  947.92  147.63
  -2  -2   4    1.28    0.88
   2  -2  -4    0.94    1.20
   2  -2  -4    1.18    0.88
  -2   2  -4    1.08    0.63
  -2   2  -4    1.25    0.47
   2   2   4    1.26    0.88
   2   2   4    0.87    0.43
   2  -2  -4    0.90    0.41
   2   2   4    0.87    0.41
  -2  -2   4    0.96    0.95
   2   2   4    1.02    0.45
  -2  -2   4    0.84    0.99
  -2   2  -4    0.79    0.38
   2  -2  -4    1.15    0.47
  -2   2  -4    1.18    0.49
  -2  -2   4    0.73    0.43
  -2   2   4    0.99    0.48
   2   2  -4    0.53    0.56
  -2  -2  -4    1.07    0.90
   2  -2   4    0.72    0.69
   2  -2   4    0.91    0.47
   2   2  -4    1.14    0.74
  -2  -2  -4    1.19    0.47
  -2   2   4    1.24    0.76
   2  -2   4    0.97    0.47
   2  -2   4    1.09    0.56
   2   2  -4    1.22    0.51
   2   2  -4    0.83    0.95
  -2  -2  -4    1.05    0.83
  -2   2   4    1.35    1.00
  -2  -2  -4    0.80    0.54
  -2   2   4    0.81    0.63
  -2   2  -5   86.88    5.77
  -2   2  -5   99.69    6.07
   2   2   5   78.21    6.64
  -2  -2   5  106.16    7.13
   2   2   5   72.41    6.19
   2  -2  -5   98.93    6.71
   2  -2  -5   89.85    6.32
  -2  -2   5   94.99    6.66
   2  -2  -5   95.09    7.24
  -2   2  -5  113.10    7.17
  -2  -2   5   75.46    6.15
   2  -2  -5   98.15    6.61
   2   2   5  106.54    5.59
  -2  -2   5   88.53    7.41
  -2   2  -5  105.44    6.92
  -2   2   5   95.08    6.48
  -2  -2  -5   72.43    6.47
  -2   2   5   90.93    7.49
   2  -2   5   91.21    8.55
   2   2  -5  107.41    9.73
   2  -2   5   95.77    5.83
  -2   2   5   97.61   10.54
  -2  -2  -5  101.21    6.85
  -2  -2  -5  101.18    6.66
  -2   2   5  110.11    7.50
   2  -2   5  103.95    5.60
   2  -2   5  103.02    6.81
   2   2  -5  113.44    8.20
  -2  -2  -5  107.21    8.26
   2   2  -5   73.04    6.18
   2   2  -5  100.85    9.29
  -2  -2  -5  105.04    6.61
   2  -2  -6    1.13    0.79
  -2   2  -6    1.10    0.36
  -2  -2   6    1.04    0.50
  -2   2  -6    1.13    0.49
  -2  -2   6    1.18    0.52
  -2  -2   6    0.86    0.49
  -2   2  -6    0.97    0.46
   2   2   6    0.75    0.62
   2   2   6    0.52    0.55
   2  -2  -6   -0.15    0.58
   2   2   6    1.00    0.39
  -2  -2   6    0.83    0.33
  -2  -2   6    0.73    0.55
  -2  -2   6    0.77    0.45
   2  -2  -6    1.17    0.91
   2  -2  -6    1.02    0.89
  -2   2  -6    0.75    0.74
  -2  -2  -6    0.83    0.51
  -2   2   6    0.74    0.82
   2  -2   6    1.02    0.44
   2   2  -6    0.62    0.59
  -2   2   6    0.81    0.50
  -2  -2  -6    0.89    0.46
   2   2  -6    0.80    0.49
  -2   2   6    0.74    0.50
  -2  -2  -6    0.83    0.77
   2  -2   6    0.34    0.89
  -2  -2  -6    0.44    0.66
  -2  -2  -6    1.64    0.83
  -2   2   6    0.88    0.39
   2  -2   6    0.91    0.45
   2  -2   6    0.96    0.22
  -2  -2   7 2779.51  774.50
   2  -2  -7 2705.73  751.30
   2  -2  -7 2716.24  763.34
  -2  -2   7 2554.94  707.60
  -2   2  -7 2238.35  624.54
   2   2   7 2629.03  706.86
  -2   2  -7 2569.25  678.06
  -2  -2   7 2876.95  790.92
  -2  -2   7 2309.43  661.27
   2   2   7 1877.41  516.14
  -2   2  -7 2897.92  792.35
  -2  -2   7 2194.62  602.75
  -2   2  -7 2934.61  796.28
  -2  -2   7 3031.53  819.55
   2   2   7 1987.88  564.44
   2  -2  -7 2952.80  829.27
   2  -2  -7 2611.80  735.67
  -2  -2  -7 2168.90  607.32
  -2  -2  -7 2689.65  730.41
  -2  -2  -7 2889.95  792.92
   2   2  -7 2877.55  791.63
  -2   2   7 2476.70  698.15
   2  -2   7 2701.31  729.67
   2  -2   7 2514.30  705.07
   2  -2   7 2804.14  770.59
  -2  -2  -7 2715.67  740.47
   2   2  -7 2491.42  712.42
  -2   2   7 2588.26  714.53
  -2   2   7 2296.57  647.69
  -2   2   7 3005.25  839.37
  -2  -2  -7 2844.59  791.80
   2  -2   7 2616.29  689.98
   2  -2  -8   -0.08    0.93
   2   2   8    0.10    0.59
   2  -2  -8    0.25    0.35
   2  -2  -8   -0.88    0.90
  -2   2  -8    0.34    0.43
  -2  -2   8    0.76    0.77
  -2  -2   8    0.27    0.52
  -2   2  -8    0.56    0.43
  -2  -2   8    0.41    0.42
  -2  -2   8    0.19    0.25
   2   2   8    0.65    0.24
   2   2   8    0.03    0.42
  -2   2  -8    0.42    0.07
  -2   2  -8    0.42    0.08
  -2  -2   8    0.58    0.52
   2  -2  -8   -0.13    0.70
  -2  -2   8    0.28    0.38
  -2   2   8    0.24    0.39
   2   2  -8    0.33    0.85
   2   2  -8    0.20    0.81
  -2   2   8    0.18    0.74
   2  -2   8    0.26    0.25
  -2  -2  -8    0.39    0.79
  -2   2   8    0.36    0.45
  -2   2   8    0.01    0.72
  -2  -2  -8    0.54    0.26
   2  -2   8    0.34    0.41
   2  -2   8    0.38    0.51
  -2  -2  -8    0.55    0.34
  -2  -2  -8    0.38    0.39
  -2  -2  -8    0.44    0.43
   2  -2   8    0.43    0.28
   2  -2  -9   18.06    2.70
  -2   2  -9   14.57    1.53
   2   2   9   15.45    1.40
  -2  -2   9   19.87    1.84
  -2  -2   9   13.40    1.43
   2   2   9   13.40    1.97
   2   2   9   15.43    0.90
  -2  -2   9   19.86    1.30
  -2  -2   9   15.27    1.37
   2  -2  -9   16.13    1.47
  -2  -2   9   15.95    1.44
  -2  -2   9   16.27    1.74
   2  -2  -9   16.08    1.74
   2   2   9   13.24    1.31
   2  -2  -9   16.51    1.83
  -2   2  -9   16.20    2.37
  -2   2   9   18.56    1.31
  -2   2   9   13.72    2.17
  -2  -2  -9   16.13    1.18
   2   2  -9   14.68    1.66
  -2   2   9   18.49    1.65
   2   2  -9   15.41    1.48
   2  -2   9   17.11    2.91
  -2  -2  -9   14.01    1.92
  -2   2   9   12.95    2.40
   2  -2   9   16.83    0.97
   2  -2   9   21.02    1.94
  -2  -2  -9   16.28    2.59
  -2  -2  -9   17.33    1.71
   2  -2   9   15.32    2.28
  -2   2 -10    1.67    0.59
  -2  -2  10    1.40    1.16
   2  -2 -10    2.03    1.06
   2  -2 -10    1.78    0.61
  -2  -2  10    2.18    0.38
   2  -2 -10    1.75    1.11
  -2  -2  10    1.47    0.53
   2   2  10    1.18    0.56
   2  -2 -10    1.20    1.01
  -2  -2  10    1.69    0.41
  -2   2 -10    1.06    1.09
  -2  -2  10    1.27    0.66
  -2  -2  10    1.51    0.60
   2   2  10    1.19    0.40
   2   2  10    1.01    0.44
   2   2  10    1.15    0.54
   2   2 -10    1.22    0.62
   2  -2  10    1.54    0.43
   2  -2  10    2.06    0.64
  -2  -2 -10    1.90    0.62
  -2   2  10    1.23    0.40
   2  -2  10    0.96    0.56
  -2  -2 -10    0.83    0.39
  -2  -2 -10    0.86    0.36
  -2  -2 -10    1.24    0.74
  -2   2  10    1.15    0.97
  -2   2  10    0.69    0.91
   2   2 -10    1.96    0.98
   2  -2  10    1.13    0.54
  -2   2  10    1.43    0.64
   2  -2 -11  993.11  157.79
  -2  -2  11  925.20  141.90
  -2  -2  11  994.68  161.67
   2   2  11  933.47  143.22
  -2   2 -11 1023.47  174.65
  -2  -2  11  727.95  121.47
   2   2  11  842.53  142.77
   2   2  11  860.71  137.76
  -2   2 -11  865.55  141.63
   2  -2 -11  920.21  155.96
   2  -2 -11  906.00  149.33
  -2  -2  11 1052.95  160.68
   2  -2 -11  992.37  161.98
  -2  -2  11 1018.82  178.81
  -2  -2  11  959.49  157.30
   2   2  11  918.63  142.80
  -2   2  11 1059.61  167.83
  -2   2  11 1077.42  175.24
   2  -2  11  927.39  145.05
   2   2 -11  870.04  149.08
   2   2 -11  857.37  148.92
   2  -2  11  994.41  157.58
  -2  -2 -11  870.62  138.54
  -2  -2 -11  898.55  141.96
   2  -2  11 1000.97  170.82
  -2   2  11  670.04  119.09
  -2  -2 -11 1006.29  172.08
  -2   2  11  747.44  130.02
   2  -2  11  825.06  134.74
  -2  -2 -11 1007.79  154.08
   2   2  12   -0.76    0.66
  -2  -2  12   -0.74    0.56
   2  -2 -12   -0.43    0.60
  -2  -2  12    0.32    0.57
  -2  -2  12   -0.33    1.03
   2  -2 -12   -0.17    0.86
  -2   2 -12    0.42    0.94
   2   2  12   -0.28    0.25
   2  -2 -12   -0.24    0.47
  -2  -2  12   -0.48    0.43
  -2  -2  12   -0.11    0.25
   2   2  12   -0.89    0.76
   2  -2 -12    0.12    0.40
   2   2  12    0.00    0.26
  -2   2 -12    0.43    0.84
  -2  -2  12   -0.17    0.24
   2  -2  12    0.53    0.44
  -2   2  12   -0.62    0.47
  -2  -2 -12   -0.05    0.65
  -2  -2 -12    0.05    0.66
   2   2 -12   -0.35    0.49
  -2  -2 -12    0.17    0.30
  -2  -2 -12    0.50    0.96
  -2   2  12   -0.27    0.45
   2  -2  12   -0.14    0.27
   2  -2  12    0.06    0.48
  -2   2  12   -0.18    0.68
   2  -2  12    0.01    0.37
   2   2 -12    0.11    0.48
  -2   2  12    1.05    0.57
   2   2  13  106.67    9.51
   2   2  13  142.45    9.25
  -2  -2  13  162.91   19.72
  -2  -2  13  130.07    8.43
   2  -2 -13  145.38   16.01
  -2  -2  13  149.50   12.73
   2   2  13  146.75   11.33
   2  -2 -13  141.08   10.29
  -2   2 -13  131.25   14.04
  -2  -2  13  161.81   10.91
   2  -2 -13  150.22   12.42
  -2  -2  13  133.00   13.90
   2   2  13  111.00   13.23
   2  -2 -13  107.55    9.92
  -2  -2  13  159.18   16.86
  -2   2 -13  163.92   14.89
   2  -2  13  137.90   10.20
   2  -2  13  103.33   12.21
   2   2 -13  140.41   11.95
   2  -2  13  108.31    8.25
  -2   2  13  161.28   14.55
  -2  -2 -13  142.91    9.88
  -2  -2 -13  150.95   13.76
  -2   2  13  125.32   12.84
  -2   2  13  134.20   11.07
  -2  -2 -13  138.80   13.17
  -2  -2 -13  151.69   11.08
  -2   2  13  153.84   11.62
   2   2 -13  110.90   10.40
   2  -2  13  145.33   15.20
  -2  -2  14   -0.07    0.87
  -2  -2  14    0.31    0.31
   2  -2 -14    0.20    0.56
   2   2  14    0.34    0.48
  -2   2 -14   -0.32    0.56
   2   2  14    0.28    0.95
  -2  -2  14    0.03    0.23
   2  -2 -14    0.38    0.37
   2  -2 -14    0.48    0.99
  -2   2 -14    0.29    0.86
   2  -2 -14   -0.23    1.03
   2   2  14    0.30    0.52
  -2  -2  14    0.57    0.96
  -2  -2  14    0.81    0.57
  -2  -2  14    0.67    0.83
   2   2  14    0.26    0.24
   2  -2  14    0.05    0.55
   2   2 -14   -0.25    0.59
  -2  -2 -14    0.45    0.41
  -2  -2 -14    0.37    0.45
   2  -2  14    0.22    0.36
  -2   2  14    0.23    0.54
   2  -2  14   -0.34    0.55
   2   2 -14   -0.46    1.08
  -2  -2 -14    0.72    0.83
  -2   2  14    0.02    0.46
  -2   2  14    0.65    0.43
  -2  -2 -14    0.35    0.33
   2  -2  14    0.44    0.90
  -2   2  14    0.53    1.61
  -2  -2  15   23.30    1.50
  -2  -2  15   20.41    2.45
   2  -2 -15   20.90    1.65
  -2   2 -15   19.54    2.26
   2   2  15   18.86    1.07
   2   2  15   14.00    2.15
   2   2  15   22.47    3.37
   2   2  15   15.28    3.81
   2  -2 -15   22.39    2.57
  -2  -2  15   21.20    2.12
   2  -2 -15   14.22    2.29
   2  -2 -15   21.07    2.41
  -2  -2  15   22.30    3.84
  -2  -2  15   20.64    3.06
  -2  -2  15   20.62    1.15
  -2   2 -15   19.98    5.08
  -2   2  15   21.36    1.98
   2   2 -15   20.18    2.53
  -2  -2 -15   17.64    4.94
   2  -2  15   22.90    1.74
  -2  -2 -15   22.29    1.72
   2  -2  15   19.41    2.37
   2   2 -15   15.27    2.47
  -2   2  15   21.04    6.21
  -2  -2 -15   23.43    1.90
  -2   2  15   19.03    1.96
  -2  -2 -15   19.66    3.36
   2  -2  15   16.48    1.50
   2  -2  15   14.58    3.48
  -2   2  15   19.42    3.75
  -2   2 -16   -0.06    0.57
   2  -2 -16    0.42    1.04
  -2  -2  16    0.16    1.19
  -2  -2  16   -0.15    0.50
   2   2  16   -0.31    0.44
   2  -2 -16    0.08    0.36
  -2   2 -16    0.43    1.37
   2  -2 -16   -0.08    0.60
  -2  -2  16    0.00    0.58
  -2  -2  16    0.14    0.19
  -2  -2  16    0.48    1.06
   2   2  16    0.12    0.17
   2   2  16   -0.21    0.31
   2  -2 -16    0.04    1.10
  -2  -2  16    0.03    0.22
   2   2  16    0.27    1.02
  -2  -2 -16    0.32    0.21
   2   2 -16    0.02    0.63
   2   2 -16    0.36    0.63
  -2  -2 -16    0.70    0.78
   2  -2  16    0.32    0.54
   2  -2  16   -0.31    1.02
  -2   2  16    0.04    0.93
  -2   2  16    0.13    0.45
  -2   2  16    0.24    0.40
  -2  -2 -16   -0.04    0.91
  -2   2  16    0.02    0.89
  -2  -2 -16   -0.26    0.57
   2  -2  16    0.94    0.35
   2  -2  16    0.06    0.64
   2   2  17  181.05   23.28
   2   2  17  206.33   19.06
   2   2  17  184.54   16.15
  -2  -2  17  221.51   15.80
  -2   2 -17  214.75   22.27
   2  -2 -17  226.37   22.31
  -2   2 -17  196.51   23.87
   2   2  17  198.40   13.91
  -2  -2  17  211.75   19.98
  -2  -2  17  208.46   14.52
   2  -2 -17  179.37   18.41
  -2  -2  17  214.95   22.25
  -2  -2  17  232.33   26.24
   2  -2 -17  213.31   17.42
   2  -2 -17  250.00   23.49
  -2  -2  17  220.10   21.73
  -2  -2 -17  205.06   19.92
   2  -2  17  231.00   22.68
  -2  -2 -17  212.26   15.18
  -2  -2 -17  216.28   22.19
   2  -2  17  183.24   16.24
  -2   2  17  228.27   23.22
   2  -2  17  214.71   21.01
   2   2 -17  181.47   23.79
   2  -2  17  181.70   18.60
   2   2 -17  207.66   26.16
  -2   2  17  234.65   19.83
  -2   2  17  197.21   19.29
  -2   2  17  204.77   22.41
  -2  -2 -17  209.42   19.73
  -2  -2  18    0.23    0.75
   2   2  18    0.40    0.38
  -2  -2  18    0.11    0.76
  -2   2 -18    0.60    1.48
  -2  -2  18    0.41    0.67
   2  -2 -18    1.05    1.19
   2  -2 -18    0.51    0.60
  -2   2 -18    0.55    0.69
   2   2  18    0.35    1.20
   2  -2 -18    1.27    1.32
   2   2  18    0.31    0.09
  -2  -2  18    0.90    1.01
   2  -2 -18    0.89    0.20
   2   2  18    0.10    0.98
  -2  -2 -18    1.14    0.42
  -2   2  18    0.90    0.39
   2   2 -18    0.70    0.75
  -2  -2 -18    0.47    0.15
   2  -2  18    0.94    0.68
   2   2 -18    2.09    1.26
   2  -2  18    0.29    0.44
  -2   2  18    0.53    0.94
  -2  -2 -18    0.93    1.01
  -2   2  18    0.67    0.65
   2  -2  18    0.67    0.68
  -2  -2 -18    1.33    1.47
   2  -2  18    0.96    1.34
  -2   2  18    0.89    1.46
   2   2  19    0.77    0.44
   2   2  19   -0.17    0.67
  -2   2 -19    1.11    0.88
  -2  -2  19    0.90    0.60
   2  -2 -19    1.39    1.01
   2  -2 -19    0.63    0.34
  -2   2 -19    0.81    0.72
  -2  -2  19   -0.49    1.15
   2  -2 -19   -0.60    1.26
   2   2  19    0.61    0.59
  -2  -2  19    0.18    1.37
  -2  -2  19    0.21    1.25
   2   2  19    0.63    0.72
   2  -2 -19   -0.20    0.84
   2   2 -19    0.52    0.78
   2  -2  19    0.31    0.70
  -2   2  19    0.93    0.33
  -2   2  19    1.03    0.84
   2  -2  19    0.31    0.80
   2  -2  19    0.53    0.69
  -2  -2 -19    1.03    0.82
  -2   2  19   -0.21    0.57
  -2  -2 -19   -0.09    0.43
  -2  -2 -19    0.22    0.63
   2   2 -19   -0.18    1.23
  -2   2  19    0.20    1.19
   2  -2  19    0.11    0.70
  -2  -2  20    0.07    0.69
  -2  -2  20    0.19    0.71
   2  -2 -20    1.29    0.77
  -2   2 -20   -0.49    0.75
   2   2  20    0.39    0.68
   2   2  20   -0.24    0.57
  -2  -2  20   -0.09    0.54
   2   2  20   -0.03    0.65
  -2   2 -20    0.48    1.15
  -2  -2  20   -0.52    1.00
   2  -2 -20    0.14    1.13
   2  -2 -20    0.42    0.25
   2  -2 -20   -0.08    0.57
   2   2  20   -0.04    0.54
   2   2 -20    1.57    1.30
  -2   2  20    0.21    0.69
   2   2 -20   -0.09    0.68
   2  -2  20    0.98    1.14
  -2   2  20    0.16    0.87
  -2  -2 -20   -0.02    0.59
  -2   2  20   -0.72    1.39
  -2  -2 -20    0.07    1.23
   2  -2  20    0.06    0.62
  -2   2  20    0.16    0.27
   2  -2  20    0.19    1.30
   2  -2  20   -0.06    0.65
   2  -2 -21  337.93   47.07
   2   2  21  346.76   44.09
   2  -2 -21  295.58   35.69
   2   2  21  302.34   36.25
  -2  -2  21  331.02   45.79
  -2  -2  21  322.64   45.93
  -2   2 -21  332.25   46.97
  -2  -2  21  316.52   35.96
  -2  -2  21  315.35   40.43
   2   2  21  331.43   38.41
   2   2  21  292.76   31.40
  -2   2 -21  350.71   49.51
  -2  -2 -21  311.84   37.67
  -2   2  21  342.54   38.76
   2  -2  21  338.52   40.31
   2  -2  21  297.32   41.41
   2   2 -21  298.33   36.40
  -2   2  21  306.41   39.28
  -2   2  21  367.02   43.62
  -2   2  21  347.13   33.06
   2   2 -21  340.89   41.01
   2  -2  21  305.61   32.77
  -2   2  21  330.21   39.20
  -2  -2 -21  311.76   41.13
   2  -2  21  324.40   34.80
  -2   2  21  364.08   33.86
   2  -2 -22   -0.17    0.81
  -2  -2  22    0.29    0.80
  -2   2 -22    0.91    0.80
  -2   2 -22    0.38    0.84
   2   2  22   -0.23    0.67
  -2  -2  22   -0.18    1.00
  -2  -2  22   -0.83    0.81
   2  -2 -22    1.17    0.78
  -2  -2  22    0.41    0.99
   2   2  22    0.23    0.42
   2   2  22    0.58    0.64
   2   2 -22    1.75    0.79
  -2   2  22   -0.25    1.12
  -2   2  22    1.28    1.32
  -2  -2 -22    0.70    1.45
   2   2 -22   -0.74    1.48
  -2  -2 -22   -0.07    0.63
   2  -2  22    0.72    0.82
   2  -2  22   -0.34    0.66
   2  -2  22    0.02    0.69
  -2  -2 -22   -0.21    0.77
  -2   2  22    0.15    0.56
  -2   2  22   -0.05    1.34
  -2   2 -23    0.88    1.75
  -2  -2  23    0.30    0.72
   2   2  23    1.05    0.80
   2  -2 -23    1.30    1.65
  -2  -2  23    0.84    0.97
  -2  -2  23    0.39    1.69
  -2  -2  23    0.50    0.69
   2   2  23    1.75    1.35
  -2   2 -23    1.37    1.74
   2   2  23    0.52    0.90
   2  -2 -23    0.78    1.76
   2  -2  23    1.11    0.82
   2   2 -23    0.98    1.73
  -2  -2 -23    1.14    0.95
  -2   2  23    1.04    0.94
  -2  -2 -23    0.57    1.04
  -2   2  23    0.73    1.16
   2  -2  23    0.30    0.81
  -2   2  23    0.97    1.66
   2  -2  23    1.73    1.63
  -2   2  23    1.31    0.73
   2  -2  23    0.91    0.86
  -2  -2 -23   -0.30    1.34
   2   2 -23    0.66    1.68
   2   2  24    0.02    0.71
   2   2  24    0.81    0.45
  -2  -2  24    0.24    1.51
  -2   2 -24   -0.14    0.89
   2   2  24    0.20    0.42
  -2  -2  24    0.32    0.93
  -2  -2  24    0.32    1.02
  -2  -2  24   -0.09    1.07
  -2   2 -24    0.88    1.50
   2  -2 -24    0.77    0.90
   2  -2 -24   -0.77    1.41
  -2   2  24   -0.71    1.07
   2   2 -24    0.21    0.88
  -2  -2 -24   -0.21    0.71
   2   2 -24    0.01    1.57
  -2   2  24    0.30    0.86
   2  -2  24   -0.49    0.77
   2  -2  24    0.51    0.49
  -2   2  24   -0.16    0.82
  -2  -2 -24    0.62    0.82
  -2   2  24    0.67    1.07
   2  -2  24   -0.15    0.86
   2  -2  24    0.12    0.43
  -2  -2 -24    0.59    1.67
   2   2  25  200.33   19.31
  -2  -2  25  192.93   20.04
  -2  -2  25  209.10   21.77
  -2  -2  25  211.04   24.44
   2   2  25  196.27   21.32
   2   2  25  208.19   22.22
  -2  -2  25  214.99   32.79
   2  -2 -25  203.10   30.89
  -2   2 -25  193.93   23.27
   2  -2 -25  186.99   21.84
  -2   2 -25  214.41   31.22
  -2  -2 -25  196.68   21.66
  -2   2  25  206.01   21.52
   2  -2  25  199.27   22.00
   2   2 -25  198.57   23.68
  -2   2  25  209.69   31.04
   2  -2  25  189.30   20.99
  -2  -2 -25  194.58   22.67
   2   2 -25  195.99   30.62
   2  -2  25  209.42   31.30
  -2   2  25  200.44   30.18
  -2   2  25  208.18   21.34
   2  -2  25  183.59   26.91
  -2  -2 -25  217.31   25.72
  -2   2 -26   -0.81    1.84
  -2  -2  26   -0.64    1.08
   2  -2 -26    0.31    1.96
  -2  -2  26   -0.04    1.85
  -2  -2  26    0.63    1.29
  -2  -2  26   -0.05    1.29
   2  -2 -26    0.69    1.00
   2   2  26    0.65    0.47
  -2   2 -26    1.08    1.09
   2   2  26    0.76    0.86
   2   2  26    0.06    1.39
  -2   2  26    0.53    1.71
  -2   2  26    0.64    1.22
   2  -2  26   -0.11    0.48
  -2  -2 -26    0.06    1.50
  -2   2  26   -0.12    1.33
  -2   2  26    0.59    0.98
   2  -2  26    1.82    0.83
  -2  -2 -26    0.11    1.75
   2   2 -26   -0.10    1.12
   2   2 -26    0.87    1.10
   2  -2  26   -0.81    1.08
   2  -2  26    1.58    0.93
  -2  -2 -26    1.42    1.92
  -2   2 -27   22.80    4.06
   2   2  27   21.63    3.25
  -2  -2  27   26.26    4.31
  -2  -2  27   21.88    7.24
   2  -2 -27   27.75    4.64
   2   2  27   22.99    3.30
   2  -2 -27   26.90    6.55
   2   2  27   24.27    2.43
  -2  -2  27   27.93    5.19
  -2  -2  27   23.89    4.71
  -2   2 -27   24.63    7.46
   2   2 -27   28.31    7.04
   2   2 -27   27.49    7.75
  -2   2  27   30.42    6.64
   2  -2  27   21.36    3.30
  -2  -2 -27   24.30    3.84
  -2  -2 -27   28.90    4.56
  -2  -2 -27   25.89    3.74
   2  -2  27   23.19    3.76
  -2   2  27   24.67    4.29
  -2   2  27   26.99    3.26
  -2   2  27   25.40    2.90
   2  -2  27   24.44    7.13
   2  -2  27   24.08    2.29
   2  -4   0  133.53   11.34
   2  -4   0  136.68   11.75
   2   4   0  137.26   10.80
  -2   4   0  131.74   11.10
  -2   4   0  117.08   10.24
   2   4   0  119.91    8.86
  -2  -4   0  128.27   11.92
  -2   4   0  139.26    9.51
  -2  -4   0  125.09   13.51
  -2  -4   0  124.13    8.70
   2   4   0  132.10    9.08
   2   4   0  163.23    9.67
   2   4   0  144.77    8.64
   2  -4   0  142.92    9.73
   2  -4   0   98.35   14.12
  -2   4   0  130.75    9.24
   2   4   1    0.22    0.15
  -2   4  -1    0.08    0.35
  -2  -4   1    0.32    0.68
   2  -4  -1    0.23    0.57
   2   4   1    0.18    0.53
   2  -4  -1    0.00    0.35
   2  -4  -1   -0.09    1.12
  -2  -4   1    0.58    0.52
   2  -4  -1   -0.01    0.36
   2   4   1    0.22    0.16
   2   4   1    0.46    0.43
  -2   4  -1    0.19    0.28
   2   4   1    0.22    0.35
  -2  -4   1    0.29    0.28
  -2   4  -1    0.26    0.21
  -2   4  -1    0.12    0.79
  -2  -4   1    0.25    0.32
   2  -4   1    0.28    0.37
  -2   4   1    0.04    0.33
  -2  -4  -1    0.44    0.53
   2   4  -1   -0.06    0.31
   2   4  -1    0.06    0.47
  -2  -4  -1    0.43    0.68
  -2  -4  -1   -0.10    0.81
  -2   4   1    0.27    0.53
  -2   4   1    0.27    0.62
   2  -4   1    0.30    0.55
   2  -4   1    0.40    0.60
  -2   4   1    0.08    0.36
   2  -4   1    0.16    0.32
   2   4  -1    0.43    0.59
   2   4  -1    0.29    0.36
  -2   4  -2   58.19    5.91
   2   4   2   59.13    3.78
  -2  -4   2   57.13    3.74
   2  -4  -2   51.65    4.95
  -2   4  -2   64.06    5.55
   2  -4  -2   61.61    3.90
  -2  -4   2   61.26    4.48
  -2  -4   2   57.53    3.66
   2   4   2   58.66    6.32
   2   4   2   59.78    2.57
   2   4   2   55.60    3.16
  -2  -4   2   59.00    3.89
  -2   4  -2   56.98    3.29
   2  -4  -2   54.33    3.67
   2  -4  -2   57.44    4.70
  -2   4  -2   58.56    4.04
  -2  -4  -2   58.95    2.47
   2   4  -2   53.90    2.89
  -2   4   2   56.20    3.78
  -2   4   2   62.85    5.34
   2  -4   2   60.75    3.76
   2   4  -2   58.21    5.33
  -2  -4  -2   62.55    5.54
   2  -4   2   56.71    3.88
   2  -4   2   41.38    4.21
  -2  -4  -2   63.02    6.86
   2   4  -2   64.17    4.33
  -2  -4  -2   60.99    4.64
   2  -4   2   64.28    4.94
  -2   4   2   63.01    5.43
   2   4  -2   62.34    5.42
  -2   4   2   44.76    4.42
   2   4   3   11.52    1.38
  -2   4  -3   11.69    0.80
   2  -4  -3   12.33    0.96
  -2   4  -3   12.71    1.08
  -2  -4   3   11.88    1.30
   2  -4  -3   12.70    1.19
  -2  -4   3   12.14    1.08
  -2   4  -3   13.23    1.14
  -2   4  -3   12.31    0.87
  -2  -4   3   12.32    1.13
   2  -4  -3   11.31    1.73
   2   4   3   11.76    0.62
   2   4   3   12.45    1.10
   2   4   3   11.24    1.28
   2  -4  -3   11.51    0.73
  -2  -4   3   10.91    1.36
  -2   4  -3   13.41    1.12
   2   4  -3   13.21    1.18
  -2   4   3   12.28    1.05
   2  -4   3   10.46    2.36
   2   4  -3   13.41    2.02
   2  -4   3   12.91    0.97
  -2  -4  -3   13.68    2.57
   2   4  -3   12.04    1.17
  -2  -4  -3   11.69    1.11
  -2  -4  -3   11.16    0.55
   2  -4   3   11.63    0.80
  -2   4   3    8.13    2.67
  -2   4   3   11.80    1.27
  -2   4   3   13.10    1.83
   2   4  -3   12.15    1.57
  -2  -4  -3   12.66    1.47
   2  -4  -4    0.43    0.29
  -2   4  -4    0.41    0.39
   2   4   4    0.37    0.28
  -2   4  -4    0.41    0.36
   2   4   4    0.32    0.25
  -2  -4   4    0.80    0.66
   2  -4  -4    0.51    0.25
  -2   4  -4    0.18    0.38
   2  -4  -4    0.63    0.67
   2   4   4    0.15    0.36
  -2   4  -4    0.28    0.50
  -2  -4   4    0.47    0.69
  -2  -4   4    0.36    0.31
   2  -4  -4    0.40    0.38
  -2  -4   4    0.37    0.73
  -2   4  -4    0.25    0.27
   2  -4  -4    0.83    0.56
   2   4   4    0.44    0.75
  -2   4   4    0.71    0.36
  -2  -4  -4    0.20    0.20
  -2   4   4    0.19    0.94
   2  -4   4    0.13    0.50
   2   4  -4    0.65    0.68
  -2  -4  -4    0.68    0.48
   2  -4   4    0.41    0.53
   2  -4   4   -0.19    0.72
  -2   4   4    0.97    0.64
   2   4  -4    0.43    0.70
  -2  -4  -4    0.75    0.76
   2   4  -4    0.42    0.63
   2   4  -4   -0.14    0.36
  -2  -4  -4    0.25    0.37
   2  -4  -5    9.07    1.40
  -2   4  -5    8.74    1.26
   2  -4  -5    7.54    0.67
   2  -4  -5    8.36    1.53
  -2   4  -5    7.89    1.08
   2   4   5    8.67    1.57
  -2  -4   5    8.24    1.35
  -2  -4   5    7.77    0.92
  -2  -4   5    7.14    0.85
  -2   4  -5    8.36    0.92
   2   4   5    9.00    0.87
   2   4   5    7.70    0.61
   2  -4  -5    8.10    1.40
  -2  -4   5    6.48    1.50
   2  -4  -5    7.57    1.49
  -2   4  -5    8.36    1.10
   2   4   5    6.46    0.93
   2  -4   5    8.89    0.91
   2  -4   5    8.05    1.20
  -2  -4  -5    7.61    0.62
  -2   4   5    8.00    1.17
   2   4  -5    7.51    0.91
   2  -4   5    7.61    0.71
   2   4  -5    8.14    1.27
   2   4  -5    6.35    1.54
  -2  -4  -5    7.79    0.88
  -2   4   5    8.14    0.92
   2   4  -5    8.30    0.90
  -2   4   5    7.69    0.87
  -2  -4  -5    9.32    1.11
  -2  -4  -5    7.91    1.69
   2  -4  -6   49.87    2.97
   2   4   6   39.74    2.15
  -2  -4   6   43.01    4.31
   2  -4  -6   48.95    4.32
  -2   4  -6   48.35    3.16
  -2  -4   6   40.32    2.75
  -2   4  -6   42.25    2.62
  -2  -4   6   33.43    3.61
   2  -4  -6   46.47    3.07
  -2   4  -6   45.98    2.36
   2   4   6   46.64    4.59
   2   4   6   46.02    2.46
  -2  -4   6   45.24    3.11
   2  -4  -6   44.08    3.67
  -2   4  -6   42.56    2.34
   2  -4  -6   43.03    2.73
  -2  -4  -6   40.92    4.06
   2   4  -6   49.67    2.72
  -2   4   6   47.07    3.04
  -2   4   6   40.60    3.28
   2  -4   6   45.53    3.93
  -2  -4  -6   54.03    5.15
   2   4  -6   47.13    4.67
   2  -4   6   50.92    4.35
  -2  -4  -6   41.86    2.64
   2  -4   6   45.15    2.51
   2  -4   6   43.88    2.97
   2   4  -6   44.98    3.76
   2   4  -6   46.88    4.46
  -2   4   6   42.93    2.78
  -2  -4  -6   43.85    2.33
  -2   4  -7    3.22    0.32
  -2  -4   7    2.83    1.05
  -2   4  -7    2.54    0.55
   2  -4  -7    3.11    0.86
   2   4   7    1.46    0.56
   2  -4  -7    2.34    1.69
   2  -4  -7    3.47    1.03
   2   4   7    2.41    0.91
  -2  -4   7    2.47    1.08
   2   4   7    3.31    0.71
  -2  -4   7    2.96    1.12
  -2   4  -7    3.22    1.14
   2  -4  -7    3.07    1.26
  -2  -4   7    1.90    0.82
  -2   4  -7    3.23    0.74
   2  -4  -7    2.61    1.00
   2  -4   7    3.32    0.61
  -2  -4  -7    3.07    0.64
   2   4  -7    3.14    0.64
  -2  -4  -7    3.19    0.72
   2   4  -7    3.87    0.78
  -2   4   7    3.53    0.70
  -2   4   7    1.84    1.25
  -2  -4  -7    3.26    0.69
   2  -4   7    3.66    0.80
  -2  -4  -7    3.18    1.04
  -2  -4  -7    2.91    1.05
   2   4  -7    3.03    0.69
   2   4  -7    3.37    0.99
   2  -4   7    4.42    0.89
  -2   4   7    2.75    0.60
   2  -4   7    2.95    0.59
  -2  -4   8    2.19    0.74
  -2  -4   8    3.21    0.72
  -2  -4   8    3.77    0.65
   2   4   8    2.34    0.54
   2  -4  -8    2.76    1.04
  -2   4  -8    2.74    0.74
   2  -4  -8    2.09    0.81
  -2   4  -8    2.55    0.60
  -2  -4   8    2.24    1.08
   2  -4  -8    2.92    0.64
   2   4   8    2.31    1.12
   2  -4  -8    2.95    0.63
   2   4   8    3.51    0.69
  -2   4  -8    3.87    0.68
  -2   4  -8    3.22    0.44
   2  -4  -8    2.88    0.91
  -2   4   8    3.12    1.18
  -2  -4  -8    3.48    0.74
   2   4  -8    3.45    0.63
   2   4  -8    2.88    0.70
  -2  -4  -8    2.90    1.29
   2  -4   8    2.51    0.44
   2  -4   8    3.13    0.58
   2   4  -8    2.52    1.79
   2   4  -8    3.05    0.67
  -2  -4  -8    3.04    0.57
  -2   4   8    2.53    1.04
  -2  -4  -8    3.27    1.08
  -2   4   8    2.36    1.17
   2  -4   8    3.26    0.64
  -2  -4  -8    3.40    0.70
   2  -4   8    2.74    0.60
   2  -4  -9   16.70    1.68
   2   4   9   17.53    1.67
   2  -4  -9   17.37    1.40
  -2  -4   9   17.89    2.67
  -2   4  -9   17.47    1.80
  -2  -4   9   12.56    1.45
   2  -4  -9   19.70    1.63
  -2  -4   9   18.95    2.46
  -2  -4   9   13.32    1.50
  -2   4  -9   17.38    2.44
  -2   4  -9   18.51    1.62
   2  -4  -9   18.93    2.41
   2   4   9   20.70    1.62
  -2   4  -9   19.00    0.99
   2   4   9   14.66    1.21
   2  -4  -9   19.42    1.65
  -2  -4  -9   18.15    2.47
   2   4  -9   18.37    2.56
   2  -4   9   18.45    2.53
  -2  -4  -9   16.15    1.68
   2   4  -9   18.31    2.74
  -2  -4  -9   20.12    1.69
  -2   4   9   18.54    1.56
   2   4  -9   18.17    1.40
   2  -4   9   20.98    1.66
  -2  -4  -9   18.47    1.71
  -2  -4  -9   18.47    1.96
  -2   4   9   17.44    1.45
   2   4  -9   17.29    2.06
  -2   4   9   21.05    1.78
   2  -4   9   18.35    1.14
   2  -4   9   18.52    1.64
   2   4  10    4.09    0.89
   2  -4 -10    6.21    1.69
  -2  -4  10    2.70    1.71
  -2  -4  10    5.17    0.39
   2   4  10    4.52    1.03
   2  -4 -10    5.04    0.99
  -2   4 -10    4.90    0.58
  -2  -4  10    4.99    0.80
   2  -4 -10    5.13    0.79
  -2   4 -10    5.44    0.94
  -2  -4  10    4.31    0.75
  -2  -4  10    3.89    0.88
  -2   4 -10    4.65    0.80
   2   4  10    4.54    1.17
  -2   4 -10    5.21    0.36
  -2  -4  10    2.20    0.81
   2  -4 -10    5.07    0.80
   2  -4 -10    5.09    0.82
   2  -4  10    5.31    0.55
  -2   4  10    3.35    1.28
  -2  -4 -10    6.01    0.97
   2  -4  10    4.79    0.37
  -2  -4 -10    6.02    1.07
   2  -4  10    3.70    0.81
   2  -4  10    5.83    0.95
  -2   4  10    5.16    1.39
   2   4 -10    4.98    0.92
  -2  -4 -10    5.10    0.84
   2   4 -10    6.08    2.04
  -2  -4 -10    4.64    0.96
  -2   4  10    6.01    1.60
  -2  -4 -10    5.53    0.55
   2   4  11    5.36    0.99
  -2   4 -11    6.77    1.20
  -2  -4  11    6.45    0.79
  -2   4 -11    4.09    0.89
   2  -4 -11    5.79    2.18
   2  -4 -11    6.92    1.04
  -2  -4  11    6.19    1.72
   2  -4 -11    8.36    1.83
   2  -4 -11    5.96    0.93
  -2   4 -11    6.34    1.80
   2   4  11    6.42    1.36
  -2  -4  11    6.01    0.63
   2   4  11    5.02    1.02
  -2  -4  11    6.74    1.87
  -2   4 -11    5.74    0.25
  -2  -4  11    3.42    0.93
  -2  -4  11    5.92    0.92
  -2  -4 -11    6.18    1.59
  -2   4  11    6.01    0.81
  -2   4  11    5.49    0.89
  -2  -4 -11    7.04    1.98
  -2  -4 -11    7.09    0.71
   2  -4  11    7.39    1.20
   2  -4  11    5.72    1.59
  -2   4  11    6.50    0.88
   2   4 -11    4.44    1.03
   2  -4  11    5.64    0.29
   2   4 -11    6.59    1.21
  -2  -4 -11    6.23    1.10
   2  -4  11    6.40    1.05
  -2  -4 -11    4.26    0.68
  -2   4  11    8.01    1.80
  -2  -4  12    0.82    0.43
   2  -4 -12    1.08    0.59
   2  -4 -12    0.04    1.38
  -2  -4  12    1.19    0.36
  -2  -4  12    0.04    0.91
   2   4  12    0.70    0.49
   2  -4 -12    1.91    0.95
  -2   4 -12    1.14    0.98
   2   4  12    0.75    0.34
  -2  -4  12    1.14    1.14
  -2  -4  12    0.98    1.05
   2   4  12    0.87    0.34
  -2  -4  12    0.19    0.59
   2  -4 -12    1.08    0.66
  -2   4 -12    1.55    0.72
   2   4 -12    0.79    1.36
   2  -4  12    0.83    1.53
  -2   4  12    0.45    0.56
  -2  -4 -12    0.76    0.63
  -2   4  12    1.36    0.87
   2  -4  12    1.29    1.00
   2   4 -12    1.15    0.64
  -2   4  12    1.08    1.19
   2  -4  12    1.08    0.37
  -2  -4 -12    1.00    0.44
  -2   4  12    0.90    0.52
  -2  -4 -12    0.86    0.45
  -2  -4 -12    0.95    1.15
  -2  -4 -12    0.64    0.58
   2  -4  12    1.03    0.46
   2  -4 -13    1.08    0.67
  -2   4 -13    0.36    0.98
   2  -4 -13    0.36    1.02
  -2  -4  13    0.71    1.21
  -2  -4  13    1.09    1.24
  -2  -4  13    0.38    0.33
  -2   4 -13    0.61    0.73
   2  -4 -13    1.27    0.48
  -2  -4  13    1.01    1.02
   2   4  13    0.81    0.83
   2  -4 -13    0.37    0.88
  -2  -4  13    0.49    0.91
   2   4  13    0.63    0.57
  -2  -4  13    0.63    0.39
   2   4  13    0.74    0.47
   2  -4  13    0.62    0.62
   2  -4  13    1.32    0.70
  -2  -4 -13    0.77    0.58
  -2   4  13    0.55    0.81
   2  -4  13    0.22    0.57
   2   4 -13    0.04    1.07
   2  -4  13    1.11    1.49
  -2  -4 -13    0.42    0.44
  -2   4  13    0.91    1.27
   2   4 -13    1.36    0.80
  -2  -4 -13    0.63    0.75
  -2  -4 -13    0.51    1.12
  -2  -4 -13    1.10    0.57
  -2   4  13    0.69    0.51
  -2   4  13    0.26    0.54
  -2  -4  14   61.11    7.85
   2  -4 -14   68.28    5.74
  -2  -4  14   68.74    8.88
  -2  -4  14   66.66    3.85
   2  -4 -14   71.06    4.48
  -2  -4  14   81.50    6.67
   2  -4 -14   70.63    6.66
   2   4  14   56.01    4.89
  -2  -4  14   53.40    7.26
   2   4  14   77.31    5.42
  -2   4 -14   76.08    6.70
  -2  -4  14   74.38    4.11
  -2   4 -14   45.59    7.17
   2   4  14   61.11    4.39
   2  -4 -14   60.36    5.20
  -2  -4 -14   59.22    7.38
  -2   4  14   51.69    4.51
  -2  -4 -14   68.05    6.02
   2  -4  14   76.87    7.10
   2   4 -14   59.12    7.87
   2  -4  14   61.60    5.51
  -2   4  14   66.16    4.24
  -2   4  14   49.83    4.61
  -2   4  14   80.01    9.71
   2   4 -14   75.83   10.30
   2  -4  14   71.12    6.89
   2  -4  14   57.27    5.07
  -2  -4 -14   68.96    5.34
  -2  -4 -14   50.71    4.11
  -2  -4 -14   74.47    6.58
   2  -4 -15    2.13    1.41
  -2  -4  15    1.12    0.31
   2  -4 -15    1.66    0.71
   2   4  15    1.48    0.99
   2  -4 -15    1.72    1.72
  -2   4 -15    0.81    1.26
  -2  -4  15    1.05    0.76
  -2   4 -15    2.08    1.16
  -2  -4  15    1.15    1.21
   2   4  15    1.13    0.67
   2  -4 -15    1.13    0.40
  -2  -4  15    0.81    0.36
   2   4  15    1.02    0.36
  -2  -4  15    1.75    1.55
  -2  -4  15    1.12    0.88
   2  -4  15    1.58    1.04
   2   4 -15    1.79    0.90
  -2  -4 -15    0.95    1.20
   2  -4  15    0.08    0.72
  -2  -4 -15    1.22    0.93
  -2   4  15    1.05    0.46
   2  -4  15    1.66    1.49
   2   4 -15    1.20    0.76
  -2  -4 -15    0.87    0.58
  -2   4  15    0.30    0.61
  -2   4  15    1.84    1.59
  -2  -4 -15    1.00    0.39
  -2   4  15    0.71    0.67
  -2  -4 -15    1.14    0.94
   2  -4  15    1.38    0.45
  -2  -4  16   10.45    0.69
   2  -4 -16   12.95    2.00
   2  -4 -16   10.08    3.08
   2  -4 -16   10.79    0.93
  -2  -4  16   11.52    2.23
  -2  -4  16   12.94    2.18
   2   4  16    7.64    0.92
  -2   4 -16    8.81    4.74
   2   4  16   12.03    1.30
  -2  -4  16   10.67    1.01
  -2   4 -16    9.37    2.61
  -2  -4  16    8.43    2.36
  -2  -4  16   12.01    1.74
   2   4  16   11.31    1.24
   2  -4 -16    9.28    1.50
  -2   4  16    7.63    1.34
  -2  -4 -16   10.00    1.30
  -2  -4 -16   13.22    2.43
  -2  -4 -16   11.40    2.37
   2   4 -16   10.36    1.71
   2  -4  16    7.40    1.46
  -2   4  16   10.90    1.61
  -2   4  16   11.49    2.17
   2   4 -16   12.14    1.99
   2  -4  16    8.23    1.02
   2  -4  16   12.72    2.53
  -2   4  16    7.75    1.49
  -2  -4 -16   13.72    1.70
  -2  -4 -16    7.40    2.60
   2  -4  16   13.88    1.96
  -2   4 -17    0.74    1.32
   2  -4 -17    0.94    0.69
   2   4  17    0.58    0.41
  -2  -4  17    1.19    0.35
  -2  -4  17    1.31    1.49
   2   4  17    1.76    1.04
   2  -4 -17    0.51    1.51
  -2  -4  17    1.40    1.18
  -2   4 -17    1.75    1.28
  -2  -4  17    0.97    1.11
   2  -4 -17    1.87    0.99
  -2  -4  17    1.56    0.82
   2  -4 -17    1.63    0.37
  -2  -4  17    1.11    0.28
   2   4  17    1.19    0.46
  -2  -4 -17    1.56    2.09
   2   4 -17    1.39    1.52
  -2  -4 -17    1.62    0.64
   2   4 -17    1.04    0.80
  -2  -4 -17    1.01    1.14
   2  -4  17    0.73    0.43
   2  -4  17    0.77    0.71
  -2   4  17    1.23    0.62
  -2   4  17    1.25    0.78
   2  -4  17    1.71    1.19
  -2  -4 -17    0.08    1.04
  -2  -4 -17    0.92    1.24
  -2   4  17    0.76    0.71
  -2   4  17    1.28    1.19
   2  -4  17    1.87    0.86
   2   4  18   19.35    1.92
  -2  -4  18   18.01    3.13
   2   4  18   18.76    1.32
  -2  -4  18   18.49    4.19
   2  -4 -18   20.39    1.81
   2  -4 -18   20.85    2.58
  -2  -4  18   19.46    4.04
  -2   4 -18   18.99    3.28
   2  -4 -18   13.38    1.97
   2   4  18   12.60    1.25
   2  -4 -18   20.04    2.51
  -2   4 -18   14.14    2.16
  -2  -4  18   20.96    5.77
  -2  -4 -18   16.70    2.88
  -2   4  18   14.48    2.08
   2  -4  18   18.95    2.91
  -2   4  18   18.78    1.89
  -2   4  18   19.66    1.85
   2   4 -18   11.41    2.33
  -2  -4 -18   21.21    2.93
   2   4 -18   18.15    2.61
   2  -4  18   14.14    2.02
   2  -4  18   12.78    1.33
  -2  -4 -18   22.90    1.91
  -2  -4 -18   21.04    3.52
   2  -4  18   18.68    3.96
  -2  -4 -18   12.17    3.44
  -2   4  18   25.21    5.39
   2   4  19    0.37    0.20
   2   4  19    0.45    0.96
  -2  -4  19    0.31    1.03
   2  -4 -19   -0.07    1.28
  -2  -4  19    0.09    0.73
  -2   4 -19    1.24    1.64
   2  -4 -19    0.34    0.64
  -2  -4  19    0.86    1.32
   2  -4 -19    0.04    1.27
  -2   4 -19    0.41    0.70
  -2  -4  19    0.70    0.60
   2  -4 -19    0.74    0.48
   2   4  19    0.37    0.37
  -2  -4 -19    0.45    0.23
   2  -4  19    0.88    0.66
  -2  -4 -19    0.42    0.92
  -2   4  19    0.12    0.57
   2   4 -19    0.93    0.72
   2  -4  19   -0.10    0.86
   2  -4  19    0.44    0.39
  -2  -4 -19    0.69    0.98
  -2  -4 -19    0.55    0.55
  -2   4  19    0.50    0.68
  -2  -4 -19    0.42    1.18
   2  -4  19    0.27    0.73
  -2   4  19    2.08    1.82
  -2   4  19    0.76    0.52
   2   4 -19    0.86    1.39
  -2  -4  20   37.43    4.00
   2  -4 -20   25.97    3.36
  -2  -4  20   33.22    3.24
   2  -4 -20   33.59    3.93
  -2  -4  20   35.05    4.63
   2   4  20   32.03    2.97
   2   4  20   26.07    2.17
   2   4  20   32.67    1.90
  -2   4 -20   37.22    4.74
  -2   4 -20   29.14    3.55
  -2  -4  20   39.77    6.04
   2  -4 -20   40.10    6.23
   2  -4 -20   35.32    2.73
  -2   4  20   35.55    2.78
  -2  -4 -20   36.22    7.19
   2   4 -20   33.78    4.17
   2  -4  20   38.37    6.22
  -2  -4 -20   38.61    3.09
   2  -4  20   36.35    3.06
  -2   4  20   38.95    4.37
  -2  -4 -20   29.67    5.67
  -2   4  20   32.23    4.57
   2   4 -20   27.31    3.76
  -2  -4 -20   33.30    3.10
   2  -4  20   31.50    3.46
  -2  -4 -20   33.00    2.20
   2  -4  20   27.06    2.28
  -2  -4  21    1.57    1.51
   2  -4 -21    1.35    0.99
   2  -4 -21    3.74    2.08
  -2   4 -21    1.61    1.08
   2   4  21    1.77    1.37
  -2  -4  21    1.74    2.37
   2   4  21    1.27    0.94
  -2  -4  21    2.37    1.92
  -2  -4  21    2.65    1.21
   2  -4 -21    1.62    1.12
   2  -4 -21    2.97    0.37
   2  -4 -21    1.92    1.05
  -2   4 -21    2.80    1.42
   2  -4  21    2.45    0.75
   2  -4  21    2.44    1.06
   2  -4  21    0.91    1.03
  -2   4  21    2.62    0.43
   2   4 -21    3.41    2.15
  -2   4  21    1.59    2.11
  -2  -4 -21    1.71    1.41
   2  -4  21    2.42    1.10
  -2  -4 -21    1.91    1.83
   2   4 -21    1.53    2.03
  -2  -4 -21    2.06    0.63
  -2  -4 -21    1.44    1.48
  -2   4  21    1.69    1.43
  -2  -4  22    1.17    1.53
   2   4  22    0.46    0.63
   2   4  22   -0.37    0.70
   2  -4 -22    0.78    0.83
   2  -4 -22    0.07    1.32
  -2  -4  22    0.53    0.97
  -2  -4  22    1.03    0.77
  -2   4 -22    0.65    1.41
   2  -4 -22    0.90    0.89
  -2  -4  22    0.81    1.14
   2  -4 -22    1.38    0.70
  -2   4 -22    0.62    1.89
   2   4 -22    0.94    1.50
   2  -4  22    0.82    0.93
  -2   4  22    0.78    1.06
  -2  -4 -22   -0.36    0.95
   2   4 -22    0.69    0.95
  -2  -4 -22    0.36    1.40
   2  -4  22   -0.21    0.76
  -2  -4 -22    0.00    1.10
  -2   4  22    0.33    1.58
   2  -4  22    0.56    1.45
  -2  -4 -22    0.51    0.83
   2  -4  22    0.65    0.81
   2   4  23    4.16    1.74
  -2  -4  23    4.92    2.57
  -2  -4  23    4.54    1.07
   2  -4 -23    4.39    1.35
   2  -4 -23    3.97    1.89
  -2  -4  23    0.35    2.03
  -2   4 -23    2.96    1.62
  -2   4 -23    3.10    2.35
   2   4  23    3.63    1.15
   2  -4 -23   -0.00    2.12
  -2  -4  23    3.71    1.45
   2  -4 -23    4.87    2.70
   2  -4  23    4.42    1.52
   2  -4  23    3.51    2.23
   2   4 -23    4.84    2.71
   2   4 -23    4.01    2.37
  -2  -4 -23    4.01    1.33
   2  -4  23    6.77    1.54
  -2   4  23    4.64    0.99
  -2  -4 -23    0.00    1.07
  -2   4  23    3.28    1.47
  -2  -4 -23    1.05    0.81
  -2  -4 -23    4.45    2.70
   2  -4  23    2.69    1.20
  -2   4 -24   20.59    3.13
   2  -4 -24   20.07    2.74
  -2  -4  24   21.14    2.50
  -2  -4  24   18.99    3.41
  -2   4 -24   19.33    5.68
   2  -4 -24   22.68    3.68
   2   4  24   20.10    3.24
   2  -4 -24   17.51    4.63
  -2  -4  24   21.87    4.48
   2   4  24   15.88    1.70
  -2  -4  24   17.66    3.29
   2   4  24   19.45    2.48
   2  -4 -24   20.46    5.11
  -2   4  24   18.36    3.81
  -2  -4 -24   19.60    3.02
  -2  -4 -24   18.89    3.50
   2   4 -24   20.24    3.59
   2  -4  24   17.58    3.05
   2   4 -24   15.53    3.10
   2  -4  24   20.37    4.97
   2  -4  24   20.66    5.81
  -2   4  24   21.38    4.92
   2  -4  24   16.51    1.74
  -2  -4 -24   19.06    2.51
   2  -4 -25    0.46    1.57
   2   4  25    0.74    0.76
  -2   4 -25    0.57    1.00
   2  -4 -25    0.00    0.89
  -2  -4  25   -0.05    1.27
  -2  -4  25    1.14    1.02
   2  -4 -25   -0.51    0.82
  -2  -4  25    0.44    0.74
  -2  -4  25    0.52    1.80
  -2   4 -25   -0.43    1.08
   2   4  25    3.09    0.78
   2  -4 -25   -0.18    1.82
  -2   4  25    0.68    1.12
   2  -4  25    1.97    0.55
  -2   4  25   -0.18    0.83
   2   4 -25    1.13    1.03
   2   4 -25    0.74    1.14
   2  -4  25    0.00    0.47
   2  -4  25    1.07    0.92
  -2  -4 -25   -0.88    1.94
  -2  -4 -25    0.00    1.25
  -2  -4 -25   -0.21    0.95
  -2   4  25   -0.65    0.95
   2  -4  25   -1.06    1.04
  -2  -4  26   12.14    3.16
   2  -4 -26   12.54    2.58
   2   4  26   12.75    2.20
   2   4  26   12.91    1.60
  -2  -4  26   14.82    4.92
   2  -4 -26    9.41    2.96
  -2   4 -26   13.06    5.08
   2  -4 -26   11.66    2.45
  -2   4 -26   13.48    4.67
  -2  -4  26   14.28    3.47
   2   4  26   15.05    3.52
  -2  -4  26   11.94    2.91
   2  -4  26   11.76    2.58
   2   4 -26   10.19    2.88
   2  -4  26   11.76    5.00
   2  -4  26   12.17    2.35
  -2  -4 -26   11.33    3.22
  -2  -4 -26   12.82    2.07
   2  -4  26   11.23    2.21
  -2   4  26   15.37    3.44
  -2   4  26   13.13    2.64
  -2  -4 -26   13.10    4.52
   2   4 -26   16.40    4.99
  -2   4  26   12.61    1.92
  -2  -4  27    1.22    1.40
   2   4  27    3.46    1.02
  -2  -4  27    0.10    0.90
   2  -4 -27    1.38    2.18
   2   4  27    0.81    0.90
   2  -4 -27    0.53    1.14
  -2  -4  27    1.54    0.81
   2   4  27    0.99    0.55
  -2   4 -27   -0.00    1.20
   2  -4 -27   -0.00    1.89
  -2   4 -27    2.04    2.41
   2  -4  27    4.63    1.02
  -2   4  27    1.50    2.05
  -2   4  27    0.29    0.89
  -2  -4 -27    1.05    2.08
   2   4 -27    0.84    1.32
  -2  -4 -27    0.00    0.91
   2  -4  27    1.12    1.95
   2  -4  27    1.55    1.24
   2  -4  27    1.28    0.54
  -2   4  27    0.22    1.35
   2  -6   0    2.51    0.89
  -2   6   0    2.00    0.69
   2   6   0    2.64    0.26
   2   6   0    3.20    0.70
   2  -6   0    2.16    1.57
  -2  -6   0    2.48    0.78
   2   6   0    2.63    0.59
   2   6   0    3.14    0.48
   2  -6   0    2.71    0.37
   2   6   0    3.32    0.53
   2  -6   0    2.30    1.00
  -2   6   0    2.83    0.52
  -2  -6   0    2.71    0.97
  -2  -6   0    2.57    1.06
  -2   6   0    2.97    0.94
  -2   6   0    2.08    0.37
  -2   6  -1   61.70    6.41
  -2   6  -1   57.99    3.17
   2   6   1   58.93    6.35
  -2  -6   1   58.17    4.58
  -2   6  -1   65.48    3.99
   2  -6  -1   62.15    3.76
  -2  -6   1   64.16    5.50
   2   6   1   63.25    2.86
   2   6   1   62.35    3.29
   2  -6  -1   65.03    4.15
   2   6   1   65.07    5.30
  -2  -6   1   67.66    5.92
   2  -6  -1   58.19    5.23
   2   6   1   62.16    4.07
  -2   6  -1   61.85    3.83
   2  -6  -1   56.56    3.11
  -2   6   1   65.17    3.97
   2  -6   1   67.93    5.30
   2   6  -1   57.67    4.19
   2  -6   1   55.96    3.11
  -2   6   1   47.86    6.12
  -2   6   1   60.35    3.83
  -2   6   1   58.70    3.19
  -2  -6  -1   63.19    4.00
   2   6  -1   62.18    4.14
   2  -6   1   63.96    3.95
  -2  -6  -1   62.14    4.09
   2  -6   1   45.81    6.51
  -2  -6  -1   63.35    4.93
   2   6  -1   65.60    3.95
   2   6  -1   65.42    4.08
   2   6  -1   67.96    4.10
  -2  -6   2    3.17    1.13
   2  -6  -2    3.73    0.54
   2  -6  -2    3.65    0.44
   2  -6  -2    4.42    0.66
   2   6   2    3.20    0.82
  -2  -6   2    3.00    1.58
  -2  -6   2    2.77    0.62
   2   6   2    3.39    0.55
  -2   6  -2    3.86    0.79
  -2   6  -2    2.77    0.43
   2   6   2    3.51    1.13
   2   6   2    3.36    0.43
   2  -6  -2    3.34    1.00
  -2   6  -2    4.01    0.57
  -2   6  -2    2.63    0.61
   2  -6   2    3.33    0.56
   2   6  -2    3.48    0.70
   2   6  -2    3.57    0.63
  -2   6   2    2.34    1.61
   2  -6   2    3.14    0.42
   2  -6   2    2.21    1.47
  -2   6   2    2.50    0.99
  -2  -6  -2    3.97    1.53
   2   6  -2    3.89    0.66
  -2  -6  -2    3.59    0.64
   2   6  -2    3.05    1.09
  -2  -6  -2    2.86    0.35
  -2   6   2    3.62    0.41
   2   6  -2    3.06    1.26
  -2  -6  -2    2.97    0.55
  -2   6   2    4.11    0.98
   2  -6   2    3.01    0.57
  -2   6  -3  397.16   44.83
   2   6   3  399.17   46.49
   2   6   3  431.58   51.52
  -2  -6   3  412.65   49.41
   2   6   3  512.11   51.81
   2  -6  -3  457.43   50.53
  -2   6  -3  469.54   50.24
  -2   6  -3  452.02   49.22
   2  -6  -3  468.76   49.86
   2  -6  -3  342.23   50.61
  -2   6  -3  427.12   52.73
  -2  -6   3  432.84   45.17
   2   6   3  443.41   47.56
   2  -6  -3  441.24   52.48
  -2  -6   3  420.32   50.49
  -2  -6   3  437.53   48.27
  -2   6  -3  470.81   50.91
   2   6  -3  461.63   50.46
   2   6  -3  515.73   61.89
  -2  -6  -3  437.45   48.22
  -2  -6  -3  440.05   44.10
  -2   6   3  433.79   45.72
  -2  -6  -3  458.54   52.76
   2   6  -3  431.86   47.96
  -2   6   3  422.46   46.26
   2  -6   3  421.35   49.94
  -2   6   3  297.70   38.70
   2   6  -3  465.64   49.11
  -2  -6  -3  426.20   49.70
  -2   6   3  471.68   50.72
   2  -6   3  417.64   47.42
  -2  -6   4    5.71    0.59
  -2   6  -4    7.24    0.74
   2  -6  -4    6.40    0.88
  -2  -6   4    5.40    1.12
  -2   6  -4    5.94    0.64
  -2   6  -4    6.95    1.44
   2   6   4    7.83    0.63
   2   6   4    7.35    1.17
   2  -6  -4    6.60    0.72
  -2  -6   4    6.32    0.93
   2  -6  -4    5.63    1.41
  -2   6  -4    7.81    1.44
   2   6   4    2.38    1.85
  -2  -6   4    5.56    0.85
   2  -6  -4    6.48    0.64
  -2   6  -4    6.93    1.42
   2   6   4    7.15    1.47
  -2  -6  -4    7.46    1.24
   2  -6   4    6.20    0.66
  -2  -6  -4    9.52    1.52
   2  -6   4    6.42    1.62
   2   6  -4    6.45    0.83
  -2   6   4    4.94    0.82
   2   6  -4    6.36    0.90
  -2   6   4    6.44    0.62
  -2  -6  -4    8.30    2.28
  -2   6   4    7.58    0.79
   2   6  -4    7.21    0.96
   2  -6   4    6.98    0.78
  -2  -6  -4    6.20    0.50
   2   6  -4    5.68    1.17
  -2   6   4    5.67    1.25
  -2   6  -5   27.56    2.01
  -2   6  -5   28.41    2.93
  -2  -6   5   24.70    3.71
   2  -6  -5   29.00    2.96
   2   6   5   28.46    1.64
  -2   6  -5   26.67    2.51
   2   6   5   24.81    3.81
   2  -6  -5   31.55    3.35
   2  -6  -5   28.52    1.79
  -2   6  -5   31.91    3.16
  -2  -6   5   28.38    2.04
  -2  -6   5   25.93    2.29
   2  -6  -5   27.23    1.61
   2   6   5   30.71    3.21
   2   6   5   27.02    1.67
  -2  -6   5   29.62    3.26
  -2   6  -5   28.58    1.81
   2  -6   5   29.90    2.89
  -2  -6  -5   28.74    2.66
  -2   6   5   26.95    2.39
  -2  -6  -5   25.24    1.95
   2   6  -5   28.72    3.40
   2  -6   5   25.22    3.35
  -2   6   5   27.40    2.97
  -2  -6  -5   25.77    1.42
   2   6  -5   29.83    2.12
  -2  -6  -5   37.50    4.55
  -2   6   5   21.31    2.57
   2   6  -5   28.47    2.72
  -2   6   5   29.79    2.95
   2   6  -5   28.01    1.95
   2  -6   5   28.12    1.80
  -2   6  -6    2.06    0.60
  -2  -6   6    2.29    0.44
  -2   6  -6    2.19    0.78
   2   6   6    2.29    0.48
  -2  -6   6    2.84    0.60
  -2   6  -6    2.11    0.80
   2   6   6    1.79    0.79
   2   6   6    2.24    0.63
  -2   6  -6    2.38    0.58
   2  -6  -6    2.20    0.77
   2  -6  -6    2.69    0.62
   2  -6  -6    3.12    1.66
   2   6   6    1.55    0.71
   2  -6  -6    2.49    0.50
  -2   6  -6    1.74    0.82
  -2  -6   6    1.24    1.11
   2  -6  -6    2.13    0.80
  -2  -6   6    2.68    1.11
   2   6  -6    2.74    1.01
   2   6  -6    2.46    1.11
  -2   6   6    1.79    1.00
   2   6  -6    3.14    0.64
  -2   6   6    2.49    0.99
   2  -6   6    2.00    0.56
  -2  -6  -6    2.18    0.41
  -2  -6  -6    2.16    0.78
   2   6  -6    2.40    0.89
   2  -6   6    2.83    0.51
  -2   6   6    1.93    0.87
   2  -6   6    2.14    0.89
  -2  -6  -6    2.57    0.76
  -2  -6  -6    2.40    1.01
   2  -6  -7 1470.01  286.77
   2   6   7 1501.55  306.40
  -2   6  -7 1400.48  282.47
  -2  -6   7  939.67  201.66
   2   6   7  863.62  182.63
  -2   6  -7 1537.19  303.73
   2  -6  -7 1405.65  274.22
   2  -6  -7 1386.89  286.59
  -2  -6   7 1424.56  283.93
   2  -6  -7 1615.32  316.77
  -2  -6   7 1306.56  258.75
   2   6   7 1403.64  280.01
  -2   6  -7 1414.42  280.86
  -2  -6   7 1506.91  298.23
   2   6   7 1468.92  285.48
   2  -6  -7 1598.49  326.74
  -2   6  -7 1487.34  292.71
  -2   6  -7 1385.98  276.34
   2   6  -7 1571.07  310.10
  -2  -6  -7 1428.29  270.74
  -2   6   7 1588.98  319.52
  -2  -6  -7 1415.90  282.10
   2  -6   7 1494.19  293.22
   2  -6   7 1629.89  327.52
   2   6  -7 1427.99  283.97
   2  -6   7 1356.61  275.33
  -2   6   7 1378.98  293.02
   2   6  -7 1427.04  284.27
  -2   6   7 1408.22  286.00
  -2  -6  -7 1402.74  285.14
   2   6  -7 1457.81  298.40
  -2  -6  -7 1487.17  298.04
   2   6   8    1.12    0.64
   2  -6  -8    1.23    0.94
  -2  -6   8    1.56    0.92
  -2   6  -8    1.71    0.39
   2  -6  -8    1.54    0.56
   2   6   8    0.76    0.74
  -2  -6   8    2.22    1.11
  -2   6  -8    1.11    0.85
  -2  -6   8    1.28    0.86
  -2   6  -8    0.84    1.10
   2  -6  -8    1.24    0.48
  -2  -6   8    1.05    1.02
   2  -6  -8    1.61    1.06
   2   6   8    1.71    0.56
   2  -6  -8    1.39    0.47
  -2   6  -8    1.19    0.81
   2   6   8    2.25    0.64
   2  -6   8    1.73    0.46
   2  -6   8    1.54    0.61
   2   6  -8    0.73    0.65
  -2   6   8    0.98    0.57
  -2   6   8    1.96    0.59
   2  -6   8    1.15    0.94
   2   6  -8    1.49    0.62
   2   6  -8    1.51    0.41
  -2  -6  -8    1.34    0.48
  -2   6   8    0.96    1.15
   2  -6   8    2.14    0.43
   2   6  -8    0.67    0.66
  -2  -6  -8    1.05    0.57
  -2  -6  -8    1.29    0.44
  -2   6  -9    6.07    0.74
   2  -6  -9    4.93    0.71
  -2   6  -9    4.46    1.32
  -2  -6   9    5.17    1.21
   2  -6  -9    5.57    0.89
  -2   6  -9    6.39    0.93
   2   6   9    6.50    1.02
  -2   6  -9    4.68    0.77
   2   6   9    3.27    1.60
  -2  -6   9    6.05    0.99
   2  -6  -9    4.38    0.72
   2  -6  -9    5.94    1.49
   2   6   9    4.71    1.06
  -2  -6   9    4.96    0.80
  -2  -6   9    4.54    0.85
   2  -6  -9    4.13    2.15
  -2   6   9    4.12    0.81
   2   6  -9    4.90    0.94
   2   6  -9    5.22    1.34
  -2  -6  -9    5.25    0.76
   2   6  -9    4.38    1.04
  -2   6   9    4.51    1.51
   2  -6   9    5.00    0.99
  -2  -6  -9    4.01    1.42
   2   6  -9    4.61    0.95
   2  -6   9    4.66    0.65
  -2  -6  -9    4.68    1.73
  -2  -6  -9    5.48    0.68
  -2  -6  -9    5.46    0.98
   2  -6   9    6.37    0.94
  -2   6   9    5.32    0.96
   2  -6   9    5.11    0.85
  -2  -6  10    4.07    0.69
  -2   6 -10    5.35    1.19
   2  -6 -10    4.94    1.33
  -2  -6  10    4.78    0.89
  -2   6 -10    4.34    0.70
   2  -6 -10    5.40    1.01
   2   6  10    4.12    1.08
   2  -6 -10    4.19    0.77
   2   6  10    6.99    1.58
   2  -6 -10    4.53    1.53
   2   6  10    4.77    1.27
  -2  -6  10    6.34    1.10
  -2   6 -10    4.02    1.41
   2  -6 -10    3.86    0.76
  -2   6 -10    4.59    0.97
  -2  -6  10    4.71    0.85
  -2  -6 -10    4.53    1.10
   2  -6  10    4.63    0.65
  -2   6  10    4.89    1.48
   2  -6  10    4.61    0.93
   2   6 -10    4.83    1.79
  -2   6  10    3.55    0.94
  -2  -6 -10    3.72    1.51
   2  -6  10    6.14    0.99
  -2  -6 -10    5.84    1.07
  -2   6  10    4.15    0.90
   2   6 -10    5.12    1.68
  -2  -6 -10    3.65    0.86
  -2  -6 -10    5.68    1.53
   2   6 -10    5.38    0.57
   2   6 -10    4.93    2.49
   2  -6  10    5.09    1.55
   2   6  11  442.38   58.68
  -2   6 -11  568.63   66.31
   2  -6 -11  499.05   61.11
   2  -6 -11  500.59   59.96
  -2  -6  11  375.65   53.75
  -2  -6  11  501.94   62.39
  -2   6 -11  550.40   68.18
   2   6  11  453.66   62.53
  -2   6 -11  544.42   60.13
   2  -6 -11  511.43   67.89
  -2  -6  11  445.50   55.78
   2  -6 -11  462.74   61.09
  -2   6 -11  458.42   56.34
   2  -6 -11  478.84   62.52
   2   6  11  499.47   58.34
  -2  -6  11  495.83   60.99
  -2  -6 -11  528.15   69.52
  -2  -6 -11  480.99   55.15
   2  -6  11  552.85   65.46
   2   6 -11  462.80   64.75
   2  -6  11  454.05   58.27
   2   6 -11  469.51   58.85
  -2  -6 -11  472.97   58.39
  -2   6  11  545.11   72.47
   2  -6  11  440.16   55.31
   2  -6  11  472.96   58.49
  -2   6  11  503.94   68.54
   2   6 -11  474.61   64.72
  -2  -6 -11  512.94   59.95
  -2   6  11  452.72   55.87
   2   6 -11  573.48   66.70
  -2  -6 -11  522.96   64.72
  -2   6 -12    1.08    1.23
  -2   6 -12    1.71    0.40
   2  -6 -12    2.43    1.43
   2  -6 -12    2.04    1.18
   2   6  12    2.24    0.85
  -2  -6  12    2.25    1.49
   2   6  12    1.77    1.21
   2   6  12    1.48    0.59
   2  -6 -12    1.86    1.37
  -2  -6  12    1.12    1.27
   2  -6 -12    1.67    0.76
  -2   6 -12    2.21    1.00
  -2  -6  12    1.24    0.38
  -2   6 -12    2.30    0.85
   2  -6 -12    1.33    0.64
  -2  -6  12    0.90    1.26
  -2  -6 -12    1.87    1.14
  -2  -6 -12    2.94    0.90
   2  -6  12    1.65    0.54
  -2   6  12    1.98    0.69
   2  -6  12    1.26    0.79
  -2   6  12    3.20    0.73
  -2   6  12    2.42    1.35
  -2  -6 -12    2.40    0.98
  -2  -6 -12    1.18    0.79
   2   6 -12    1.85    1.29
   2   6 -12    3.17    1.90
   2  -6  12    1.28    0.70
  -2  -6 -12    1.57    1.31
   2  -6  12    0.72    1.28
   2   6 -12    1.56    0.55
   2   6 -12    1.61    0.79
  -2  -6  13   77.17    6.40
  -2   6 -13   86.64    7.80
   2  -6 -13   89.99   10.60
   2  -6 -13   78.13    6.13
  -2   6 -13   94.77    8.30
  -2  -6  13   84.40    6.16
   2  -6 -13   84.17    6.62
   2   6  13  101.76    9.87
  -2   6 -13   90.99    4.81
   2   6  13   82.06    7.72
  -2  -6  13   56.41    8.35
  -2  -6  13   73.66    4.25
  -2  -6  13   95.94   11.40
   2   6  13   76.62    6.81
   2  -6 -13   87.45    9.99
  -2  -6  13   52.61    6.16
   2  -6 -13   80.21    6.22
  -2   6 -13   77.08    8.85
  -2  -6 -13   78.92    6.60
   2  -6  13   98.11    5.53
  -2  -6 -13   85.08    6.15
   2  -6  13   78.32    9.18
  -2  -6 -13   73.07    5.07
  -2  -6 -13   84.98    7.60
  -2   6  13   76.30    8.42
  -2  -6 -13  100.35    8.45
   2   6 -13   77.47    6.84
   2  -6  13   87.92    7.51
  -2   6  13   94.86   10.08
   2  -6  13   81.32    7.49
   2   6 -13   90.97    9.09
  -2   6  13   90.04    9.15
  -2   6 -14    1.43    0.55
  -2  -6  14    0.49    0.40
   2  -6 -14    0.83    0.73
  -2   6 -14    0.68    1.55
  -2  -6  14    1.00    0.50
   2   6  14    0.70    0.45
  -2   6 -14    1.22    0.66
  -2  -6  14    1.05    1.33
  -2  -6  14    0.61    0.65
  -2  -6  14    1.37    1.41
  -2  -6  14    0.56    1.20
   2  -6 -14    0.71    1.05
  -2   6 -14    1.04    0.17
   2   6  14    0.33    0.71
   2  -6 -14    0.75    1.06
   2  -6 -14    0.27    1.37
   2   6  14    0.95    0.55
   2  -6 -14    1.54    0.75
  -2   6  14    1.10    0.59
  -2  -6 -14    0.62    0.68
   2  -6  14    0.91    0.48
   2  -6  14    1.10    0.69
   2   6 -14    1.10    0.95
  -2  -6 -14    0.79    0.52
   2  -6  14    0.33    1.57
   2  -6  14    0.82    0.16
  -2  -6 -14    1.11    0.47
   2   6 -14    2.47    1.32
  -2   6  14    1.26    1.02
  -2  -6 -14    1.23    0.76
  -2   6  14    0.75    0.72
  -2  -6 -14    1.00    0.82
   2  -6 -15   21.95    3.13
   2  -6 -15   25.93    2.71
  -2  -6  15   24.73    2.68
  -2  -6  15   22.56    1.61
   2  -6 -15   18.66    3.50
   2  -6 -15   25.40    2.33
   2   6  15   25.00    1.97
  -2  -6  15   23.28    4.10
  -2  -6  15   23.99    1.52
  -2   6 -15   22.09    4.95
  -2  -6  15   19.55    2.20
  -2   6 -15   16.93    2.34
   2  -6 -15   19.86    3.33
   2   6  15   20.10    1.56
  -2  -6  15   16.05    3.88
   2   6  15   22.61    2.46
  -2  -6 -15   24.32    2.97
  -2   6  15   27.99    4.58
   2  -6  15   19.74    2.72
   2  -6  15   24.57    2.03
  -2   6  15   29.65    3.56
   2   6 -15   24.32    5.46
   2  -6  15   21.19    5.05
  -2  -6 -15   22.84    2.69
   2  -6  15   18.68    2.38
   2   6 -15   19.66    2.58
  -2   6  15   18.97    3.28
  -2  -6 -15   16.73    2.56
  -2  -6 -15   26.57    2.00
  -2  -6  16    2.25    0.86
  -2  -6  16    3.27    0.51
   2   6  16    2.72    0.53
  -2  -6  16    3.81    1.16
  -2   6 -16    2.86    1.30
  -2   6 -16    1.64    0.92
   2  -6 -16    3.24    0.81
   2   6  16    4.01    1.30
  -2  -6  16    4.78    1.21
   2  -6 -16    2.09    1.06
  -2  -6  16    2.68    1.77
   2  -6 -16    2.12    0.87
   2   6  16    2.70    1.00
   2  -6 -16    2.71    1.45
   2  -6 -16    3.06    0.80
  -2  -6  16    4.10    0.48
   2  -6  16    2.30    1.00
   2  -6  16    4.15    1.22
  -2  -6 -16    2.95    1.17
   2  -6  16    3.46    1.06
  -2   6  16    2.73    1.93
  -2   6  16    4.66    1.36
   2   6 -16    3.31    1.34
  -2  -6 -16    2.38    0.62
  -2   6  16    2.82    0.81
  -2  -6 -16    2.86    1.17
  -2  -6 -16    2.45    1.70
  -2  -6 -16    6.53    1.27
   2  -6  16    3.48    1.50
   2   6 -16    2.77    1.05
   2   6  17   94.93    8.98
   2  -6 -17   91.77    8.46
  -2  -6  17  121.68   11.81
   2  -6 -17  138.50   18.54
  -2  -6  17  100.85   13.03
   2   6  17  129.77    9.79
  -2   6 -17  137.98   14.43
  -2   6 -17   79.70   11.35
  -2  -6  17  137.50   12.24
   2   6  17  133.13   10.59
   2  -6 -17  123.64   11.31
  -2  -6  17  129.97    7.75
  -2  -6  17   79.65    7.87
   2  -6 -17   96.34    8.30
   2  -6 -17  118.87   13.83
  -2  -6  17  129.06    7.73
   2  -6  17  137.87   13.43
   2  -6  17  123.41   12.34
   2  -6  17   83.97    8.66
  -2  -6 -17  127.90   16.30
  -2   6  17  120.35   14.91
  -2  -6 -17  134.21   12.25
   2   6 -17  132.22   17.46
   2  -6  17   92.43    9.24
  -2  -6 -17   96.91    9.24
  -2   6  17  121.55    8.75
   2   6 -17   97.45    9.63
  -2  -6 -17  125.51   12.02
  -2   6  17   82.42    7.74
  -2  -6  18    3.99    2.73
  -2  -6  18    3.98    1.93
   2   6  18    3.39    1.35
   2  -6 -18    2.35    2.12
   2  -6 -18    4.44    1.11
   2  -6 -18    1.82    0.97
   2   6  18    3.22    1.10
  -2   6 -18    3.09    3.46
  -2  -6  18    3.22    0.33
  -2  -6  18    2.17    0.94
  -2   6 -18    2.02    1.79
   2   6  18    5.12    0.94
   2  -6 -18    3.15    0.91
  -2  -6  18    3.50    0.34
   2  -6 -18    4.01    1.48
  -2  -6  18    3.92    1.31
   2  -6  18    2.59    1.93
  -2   6  18    3.58    2.44
   2   6 -18    3.58    1.40
   2   6 -18    3.20    1.17
  -2  -6 -18    4.31    2.51
  -2  -6 -18    4.55    0.78
  -2  -6 -18    2.14    0.71
  -2  -6 -18    3.66    1.41
  -2   6  18    2.08    0.86
   2  -6  18    3.24    1.64
  -2   6  18    4.76    1.13
   2  -6  18    3.28    0.66
  -2  -6 -18    2.89    1.12
   2  -6  18    4.32    2.56
   2  -6 -19   -0.01    0.75
   2  -6 -19    0.58    0.56
  -2  -6  19    0.48    1.42
  -2   6 -19    0.36    1.01
   2   6  19    0.00    0.75
  -2  -6  19   -0.22    0.67
   2  -6 -19    0.11    0.58
  -2  -6  19   -0.46    1.59
  -2   6 -19    0.12    2.00
   2   6  19    0.24    0.47
   2   6  19    0.05    0.59
   2  -6 -19    0.06    1.15
   2  -6 -19    0.90    0.51
  -2  -6  19   -0.31    0.54
   2  -6  19   -0.32    0.36
  -2  -6 -19    1.19    0.96
   2  -6  19   -0.01    0.91
  -2   6  19    1.06    0.91
  -2  -6 -19    0.30    0.84
   2   6 -19   -0.08    1.14
  -2   6  19    0.24    0.49
   2  -6  19    0.16    1.10
   2  -6  19    0.50    0.74
  -2  -6 -19   -0.05    0.66
  -2   6  19    0.28    0.59
   2   6 -19    0.93    1.39
  -2  -6 -19   -0.19    0.63
  -2  -6 -19   -0.05    0.40
   2  -6 -20    0.29    0.71
  -2  -6  20    1.36    0.86
   2   6  20    0.31    0.76
  -2  -6  20    1.20    1.29
  -2   6 -20    0.44    0.76
  -2  -6  20    0.53    0.65
   2  -6 -20    0.96    0.67
   2   6  20    0.82    0.58
   2  -6 -20    0.34    0.97
  -2   6 -20    0.59    1.27
   2  -6 -20    0.45    1.12
  -2  -6  20    0.14    1.72
   2  -6 -20    1.33    1.69
   2   6  20    0.56    0.52
   2  -6  20    1.40    1.39
  -2  -6 -20    0.23    1.17
   2  -6  20    0.80    1.27
  -2  -6 -20    1.58    0.77
  -2  -6 -20    0.33    1.31
   2   6 -20    1.30    0.93
  -2  -6 -20    0.75    0.78
  -2  -6 -20    0.26    0.90
   2  -6  20    0.34    0.45
  -2   6  20    0.62    0.60
  -2   6  20    0.55    0.65
   2  -6  20    0.19    1.52
  -2   6  20    0.40    1.09
   2   6 -20    0.95    1.44
  -2  -6  21  221.16   25.90
   2   6  21  237.88   24.59
   2  -6 -21  170.92   17.99
  -2   6 -21  171.17   18.43
   2  -6 -21  217.27   22.54
   2  -6 -21  222.64   18.84
  -2  -6  21  216.98   22.80
   2  -6 -21  141.22   19.86
   2   6  21  218.13   18.80
  -2  -6  21  198.45   21.08
   2   6  21  158.57   17.72
   2  -6 -21  229.31   23.67
  -2   6 -21  225.78   32.68
  -2  -6  21  183.21   18.38
   2  -6  21  153.00   14.82
   2  -6  21  224.02   25.57
   2  -6  21  169.56   18.71
  -2  -6 -21  242.31   21.19
   2   6 -21  144.90   22.93
   2   6 -21  223.97   23.79
  -2  -6 -21  147.95   17.36
  -2   6  21  249.10   23.39
  -2   6  21  179.17   21.15
  -2  -6 -21  181.07   20.54
  -2  -6 -21  212.62   20.03
  -2   6  21  220.43   28.59
   2  -6  21  215.73   22.32
  -2  -6 -21  246.83   37.43
  -2  -6  22    0.55    0.74
  -2  -6  22    0.34    2.46
   2  -6 -22    0.07    1.69
   2  -6 -22    0.61    1.46
   2   6  22    0.94    0.65
   2   6  22    0.50    0.85
   2  -6 -22    0.53    0.67
  -2  -6  22    1.70    1.69
   2  -6 -22    0.88    1.73
  -2   6 -22    0.18    1.33
  -2  -6  22    0.75    0.92
   2  -6 -22    1.16    0.75
  -2   6 -22   -0.04    0.90
   2  -6  22    0.33    0.92
  -2   6  22    0.86    1.03
   2  -6  22    1.30    0.72
  -2   6  22    1.69    0.68
  -2   6  22    0.43    1.16
   2  -6  22    0.51    1.04
   2   6 -22    1.38    1.68
   2  -6  22    1.17    0.97
  -2  -6 -22    1.75    1.37
  -2  -6 -22    1.19    0.94
  -2  -6 -22    0.16    1.07
   2   6 -22    0.94    1.89
  -2  -6 -22    2.03    0.70
   2  -6 -23    0.12    0.59
  -2   6 -23   -0.29    0.73
   2  -6 -23   -0.64    0.81
  -2  -6  23   -0.22    1.25
   2  -6 -23    1.33    1.39
   2   6  23    0.39    0.88
  -2  -6  23    1.17    0.96
   2  -6 -23   -0.26    1.17
  -2  -6  23   -0.38    1.00
   2   6  23    0.58    0.66
  -2  -6  23    1.47    1.34
  -2   6 -23   -0.24    1.02
  -2  -6 -23    0.55    0.75
  -2   6  23    0.29    0.92
   2   6 -23    0.15    0.87
   2  -6  23   -0.17    0.70
   2   6 -23    0.70    0.79
  -2  -6 -23   -1.22    0.57
  -2   6  23    0.30    0.78
   2  -6  23    0.65    1.35
   2  -6  23    0.14    0.75
  -2  -6 -23    0.00    0.88
   2  -6  23    0.99    0.57
  -2  -6 -23   -0.63    0.99
   2   6  24    1.19    0.53
   2  -6 -24    1.04    1.63
  -2   6 -24    0.89    2.38
   2  -6 -24    1.27    0.83
  -2  -6  24    0.08    2.14
  -2  -6  24    0.11    1.09
  -2  -6  24   -0.05    1.71
  -2  -6  24    0.70    1.31
  -2   6 -24   -0.17    1.02
   2  -6 -24   -0.13    1.12
   2  -6 -24    1.32    1.08
   2   6  24    0.71    0.72
  -2  -6 -24    0.58    2.34
  -2   6  24    0.04    0.74
   2  -6  24    2.48    0.69
   2  -6  24    0.77    1.02
   2   6 -24    0.88    2.10
  -2  -6 -24    0.47    1.03
   2  -6  24    0.13    1.07
  -2  -6 -24    0.00    0.69
   2  -6  24   -0.36    0.93
  -2  -6 -24    2.04    0.62
   2   6 -24    1.31    1.10
  -2   6  24   -0.02    1.79
   2  -6 -25  123.43   12.42
   2  -6 -25  101.80   11.06
  -2  -6  25  120.25   13.64
   2   6  25  100.63    8.96
   2  -6 -25  113.78   12.56
  -2  -6  25  126.89   21.43
  -2  -6  25  136.72   13.42
   2   6  25  134.78   14.97
  -2  -6  25  119.26   11.46
   2  -6 -25  138.34   21.23
  -2   6 -25  132.92   15.84
  -2   6 -25  114.87   17.72
   2  -6  25  119.02   18.39
   2  -6  25  103.63   11.79
  -2   6  25  151.02   19.78
  -2  -6 -25  111.67   10.69
   2  -6  25  126.92   19.12
  -2   6  25  106.26   10.49
  -2  -6 -25  113.89   18.06
  -2  -6 -25  136.22   14.40
   2   6 -25  128.91   15.00
   2  -6  25  130.51   14.52
   2   6 -25  109.34   13.05
  -2  -6 -25  126.68   15.25
  -2  -6  26    0.97    1.72
  -2   6 -26   -0.04    2.00
   2   6  26    0.04    0.77
   2  -6 -26   -0.80    0.94
  -2   6 -26    1.06    1.64
   2  -6 -26   -0.01    1.29
   2  -6 -26   -0.13    1.32
   2   6  26   -0.15    0.65
  -2  -6  26   -0.67    0.68
   2  -6 -26   -0.74    1.13
  -2  -6  26    0.33    1.08
  -2  -6  26    0.30    1.37
  -2  -6 -26    1.52    0.58
   2  -6  26    0.39    1.06
  -2  -6 -26    0.07    1.59
   2  -6  26    0.45    0.46
   2  -6  26   -0.22    1.63
   2   6 -26    0.18    1.99
   2   6 -26    1.32    1.03
  -2  -6 -26    1.03    1.86
  -2  -6 -26   -0.00    1.07
   2  -6  26    0.63    0.97
  -2   6  26    0.54    0.85
  -2   6  26    0.29    1.06
  -2   8   0  112.90    8.02
   2   8   0  114.27    8.30
   2  -8   0   90.38    8.65
  -2  -8   0  120.00    8.46
  -2   8   0  122.36    9.93
   2   8   0  113.57    7.99
  -2   8   0  109.12    7.00
  -2   8   0  115.90   12.79
  -2  -8   0  112.44   10.21
   2   8   0  113.35   12.05
   2   8   0  109.94    7.18
   2  -8   0  115.66    7.53
   2  -8   0  113.32    9.21
   2   8   0  110.21    7.14
   2  -8   0  118.64   10.62
  -2  -8   0  131.70   14.53
   2   8   1    0.77    0.58
   2  -8  -1    0.76    0.43
   2   8   1    0.70    0.39
  -2   8  -1    0.19    0.41
   2  -8  -1    0.58    0.59
   2   8   1    0.77    0.29
   2  -8  -1    0.43    0.54
  -2  -8   1    0.63    1.03
  -2  -8   1    0.87    0.45
  -2   8  -1    0.32    0.66
  -2   8  -1    0.61    0.65
   2   8   1    0.95    0.76
   2  -8  -1    0.41    0.63
   2   8   1    0.52    0.32
  -2   8  -1    0.45    0.29
  -2  -8   1    0.69    0.42
  -2   8   1    0.57    0.72
  -2  -8  -1    0.18    0.71
   2   8  -1    0.47    0.78
   2  -8   1    0.69    0.73
   2  -8   1    0.66    0.31
   2   8  -1    0.28    0.22
  -2   8   1    0.60    0.51
  -2   8   1    0.25    0.61
  -2  -8  -1    0.56    0.43
   2   8  -1    0.71    0.73
   2   8  -1    0.69    0.54
   2  -8   1    0.71    0.63
   2   8  -1    0.26    0.37
   2  -8   1    0.59    0.36
  -2  -8  -1    1.00    0.71
  -2   8   1    0.55    0.37
  -2   8  -2   10.46    1.61
   2   8   2   10.52    1.75
  -2   8  -2    9.68    1.66
   2  -8  -2    8.28    0.81
   2   8   2    7.75    0.43
   2  -8  -2    9.82    1.28
  -2  -8   2    8.31    1.03
   2   8   2    8.67    0.74
  -2  -8   2    8.44    1.40
   2   8   2   10.44    1.67
   2  -8  -2    9.81    2.54
   2   8   2    7.84    1.36
  -2   8  -2    9.54    0.95
  -2   8  -2   10.90    1.50
   2  -8  -2    9.15    1.05
  -2   8  -2    7.81    0.73
  -2  -8   2   10.41    1.74
  -2   8   2    5.81    1.40
   2  -8   2    5.88    1.38
   2   8  -2    8.33    1.03
  -2  -8  -2   10.63    2.81
   2   8  -2    7.36    0.96
   2   8  -2    8.10    1.04
  -2  -8  -2    9.59    1.03
  -2   8   2    9.26    1.00
  -2  -8  -2    8.94    0.99
  -2   8   2   10.19    1.42
   2   8  -2    9.04    2.05
   2   8  -2    8.82    0.99
   2  -8   2    9.32    1.00
  -2   8   2    8.70    1.18
   2  -8   2    8.38    0.80
   2   8   3   19.29    2.56
  -2   8  -3   21.30    1.63
   2   8   3   20.02    1.68
  -2   8  -3   19.22    1.30
   2   8   3   19.43    1.22
   2   8   3   18.03    3.46
   2  -8  -3   19.63    2.52
  -2   8  -3   20.69    1.88
   2  -8  -3   19.70    1.34
  -2   8  -3   21.38    2.44
  -2  -8   3   20.58    2.70
  -2  -8   3   19.96    2.80
   2  -8  -3   21.77    2.83
  -2   8  -3   22.35    1.61
  -2  -8   3   17.49    2.10
   2  -8  -3   20.05    2.04
   2  -8   3   13.77    2.01
  -2  -8  -3   19.30    1.16
  -2   8   3   21.46    2.28
  -2   8   3   16.71    2.21
   2   8  -3   21.17    1.89
   2  -8   3   21.19    2.20
   2   8  -3   19.50    3.06
   2   8  -3   20.16    1.77
  -2   8   3   19.32    1.94
   2  -8   3   21.52    1.61
   2   8  -3   20.28    1.75
  -2   8   3   19.01    1.65
  -2  -8  -3   21.40    2.42
  -2  -8  -3   19.29    2.64
   2   8  -3   21.16    1.71
  -2  -8  -3   20.85    2.48
   2   8   4   76.00    4.97
  -2  -8   4   57.74    7.63
  -2  -8   4   73.97    5.16
  -2   8  -4   68.86    4.29
  -2   8  -4   77.77    7.50
   2  -8  -4   73.56    5.18
   2   8   4   71.53    3.53
   2   8   4   66.34    8.63
   2  -8  -4   73.44    6.81
   2  -8  -4   74.13    5.78
   2   8   4   73.88    5.14
   2  -8  -4   70.74    5.60
  -2   8  -4   75.26    6.71
  -2   8  -4   79.24    6.81
  -2   8  -4   78.67    5.19
  -2  -8   4   71.84    5.07
  -2  -8  -4   79.40    9.39
  -2  -8  -4   75.65    4.99
  -2  -8  -4   66.20    3.21
  -2   8   4   53.48    8.16
   2  -8   4   74.52    4.63
   2   8  -4   71.27    5.12
   2   8  -4   85.22    6.14
  -2   8   4   70.37    4.90
  -2   8   4   72.63    6.06
   2   8  -4   74.62    5.45
   2  -8   4   77.06    6.92
   2   8  -4   72.05    4.37
   2  -8   4   55.13    5.03
   2   8  -4   74.13    6.98
  -2  -8  -4   72.72    5.06
   2  -8  -5   12.54    1.07
  -2  -8   5   13.51    0.97
  -2   8  -5   14.71    2.16
   2   8   5   13.60    2.23
  -2   8  -5   14.52    1.29
  -2   8  -5   14.05    1.26
  -2   8  -5   14.31    1.42
   2   8   5   12.09    1.76
   2  -8  -5   12.46    1.39
  -2   8  -5   11.73    1.70
   2   8   5   12.16    1.25
   2  -8  -5   11.41    1.05
  -2  -8   5    9.17    2.47
   2  -8  -5   12.51    3.54
   2   8   5   13.91    1.02
  -2  -8   5   13.52    1.36
  -2  -8   5   14.58    2.34
  -2   8   5   12.40    1.30
  -2  -8  -5   11.03    0.83
  -2   8   5   13.78    1.66
   2  -8   5   12.86    1.16
  -2  -8  -5   11.70    1.31
   2   8  -5   11.23    2.34
   2   8  -5   14.59    1.49
  -2   8   5   13.92    1.18
   2   8  -5   11.84    2.25
   2  -8   5   10.55    1.45
  -2  -8  -5   14.69    1.89
  -2   8   5    7.48    3.02
   2  -8   5   13.40    2.10
   2   8  -5   14.77    1.15
  -2  -8  -5   13.89    1.19
  -2  -8   6   46.35    6.63
  -2  -8   6   66.08    4.09
  -2   8  -6   70.08    5.05
  -2   8  -6   74.67    5.00
   2   8   6   73.67    5.28
  -2   8  -6   65.04    4.33
  -2  -8   6   68.63    5.21
   2  -8  -6   73.04    6.97
   2   8   6   70.84    4.75
  -2   8  -6   79.79    7.27
   2  -8  -6   68.36    5.73
   2   8   6   71.98    3.70
  -2   8  -6   68.54    4.83
   2  -8  -6   74.78    7.48
   2   8   6   56.67    5.80
  -2  -8   6   69.26    7.14
   2  -8  -6   68.59    5.84
  -2  -8  -6   61.20    3.62
  -2  -8  -6   70.34    8.48
  -2  -8  -6   69.79    6.99
   2  -8   6   76.13    6.68
  -2  -8  -6   73.93    6.41
   2   8  -6   75.98    5.49
  -2   8   6   68.94    4.64
   2   8  -6   70.55    4.75
  -2   8   6   68.49    4.37
  -2   8   6   48.84    8.37
   2  -8   6   73.25    6.74
   2   8  -6   74.46    7.20
  -2   8   6   68.68    4.87
   2   8  -6   68.53    5.22
   2  -8   6   62.45    6.92
  -2   8  -7    4.80    1.27
  -2   8  -7    5.10    0.87
  -2  -8   7    3.96    0.62
  -2   8  -7    5.05    0.89
  -2  -8   7    4.87    1.64
   2  -8  -7    5.24    0.67
   2   8   7    3.65    0.68
  -2   8  -7    5.60    0.83
   2  -8  -7    5.78    1.37
  -2   8  -7    4.78    0.75
   2  -8  -7    4.72    0.68
   2   8   7    5.12    0.72
   2  -8  -7    4.46    1.57
   2   8   7    3.13    1.19
   2   8   7    5.61    0.90
  -2  -8   7    4.20    1.52
  -2  -8   7    3.40    1.50
   2  -8   7    4.66    1.37
   2   8  -7    4.32    0.93
  -2  -8  -7    3.69    1.10
  -2   8   7    4.40    2.13
   2   8  -7    4.78    0.88
   2  -8   7    3.58    0.76
   2  -8   7    5.80    1.49
  -2  -8  -7    5.03    1.52
  -2  -8  -7    3.52    0.33
   2   8  -7    6.28    1.40
   2   8  -7    4.30    0.95
  -2  -8  -7    4.25    0.71
  -2   8   7    4.32    0.77
  -2   8   7    3.48    0.84
  -2   8  -8    5.51    1.23
   2   8   8    4.12    1.55
   2  -8  -8    3.39    0.71
  -2  -8   8    3.76    1.39
   2  -8  -8    4.82    0.81
  -2   8  -8    4.50    0.72
   2   8   8    3.38    0.73
   2  -8  -8    4.16    1.38
  -2  -8   8    3.77    0.69
  -2   8  -8    4.17    1.56
  -2   8  -8    3.39    1.29
   2   8   8    4.00    0.72
  -2  -8   8    3.38    0.87
  -2  -8   8    5.80    0.96
   2   8   8    6.17    1.12
  -2   8  -8    4.42    0.95
   2  -8  -8    3.96    1.00
   2  -8  -8    4.06    0.67
  -2   8   8    3.37    1.20
   2   8  -8    4.88    1.56
  -2  -8  -8    3.69    0.36
  -2  -8  -8    3.87    1.50
   2   8  -8    5.00    0.96
  -2   8   8    3.98    1.34
   2   8  -8    5.31    1.31
   2  -8   8    3.13    0.78
   2   8  -8    4.05    0.98
   2  -8   8    4.17    1.41
   2  -8   8    3.88    1.27
  -2   8   8    3.74    1.48
  -2  -8  -8    5.27    1.19
  -2  -8  -8    3.90    1.21
   2   8   9   30.74    1.71
  -2   8  -9   28.44    4.39
   2  -8  -9   28.72    3.16
   2  -8  -9   29.02    2.24
  -2   8  -9   30.49    2.92
   2  -8  -9   35.08    4.19
   2  -8  -9   31.16    5.84
  -2   8  -9   33.01    2.53
   2  -8  -9   30.63    2.64
   2   8   9   32.17    2.86
  -2   8  -9   35.05    3.03
  -2  -8   9   33.08    4.80
   2   8   9   28.52    3.25
  -2  -8   9   30.12    2.71
  -2  -8   9   27.50    3.38
  -2  -8   9   27.31    2.33
  -2   8  -9   28.21    3.64
   2   8   9   25.72    4.89
[truncated: 1,820,826 more chars]
