# Supplementary material for: Triplon band splitting and topologically protected edge states in the dimerized antiferromagnet
Source: Nat Commun. 2019 May 8;10:2096. doi: 10.1038/s41467-019-10091-6 (PMC6506493; doi:10.1038/s41467-019-10091-6)
Supplement: Supplementary file 3 — Source Data [file 41467_2019_10091_MOESM3_ESM.zip › Source Data/SourceDataExtendedFigure2.txt]

## Extended Figure 3, intensity of -1 indicates that a data point is absent
## X,Y,Intensity,Error
## XRANGE=0.000000,2.800000,0.025000
## YRANGE=-0.200000,3.000000,0.020000
## XLABEL=H (rlu)
## YLABEL=Energy (meV)
0, -0.2, -1, 0
0.025, -0.2, -1, 0
0.05, -0.2, -1, 0
0.075, -0.2, -1, 0
0.1, -0.2, -1, 0
0.125, -0.2, -1, 0
0.15, -0.2, -1, 0
0.175, -0.2, -1, 0
0.2, -0.2, -1, 0
0.225, -0.2, -1, 0
0.25, -0.2, 0, 0
0.275, -0.2, 0, 0
0.3, -0.2, 0, 0
0.325, -0.2, 0, 0
0.35, -0.2, 0, 0
0.375, -0.2, 0, 0
0.4, -0.2, 0, 0
0.425, -0.2, -1, 0
0.45, -0.2, -1, 0
0.475, -0.2, 0, 0
0.5, -0.2, 0, 0
0.525, -0.2, 0, 0
0.55, -0.2, 0, 0
0.575, -0.2, 0, 0
0.6, -0.2, 0, 0
0.625, -0.2, 0, 0
0.65, -0.2, 0, 0
0.675, -0.2, 0, 0
0.7, -0.2, 0, 0
0.725, -0.2, 0, 0
0.75, -0.2, 0, 0
0.775, -0.2, 0, 0
0.8, -0.2, 0, 0
0.825, -0.2, 0, 0
0.85, -0.2, 0, 0
0.875, -0.2, 0, 0
0.9, -0.2, 0, 0
0.925, -0.2, 0, 0
0.95, -0.2, 0, 0
0.975, -0.2, 0, 0
1, -0.2, 0, 0
1.025, -0.2, -1, 0
1.05, -0.2, -1, 0
1.075, -0.2, 0, 0
1.1, -0.2, 0, 0
1.125, -0.2, 0, 0
1.15, -0.2, 0, 0
1.175, -0.2, 0, 0
1.2, -0.2, 0, 0
1.225, -0.2, 0, 0
1.25, -0.2, 0, 0
1.275, -0.2, 0, 0
1.3, -0.2, 0, 0
1.325, -0.2, 0, 0
1.35, -0.2, 0.287005, 0.287005
1.375, -0.2, 0, 0
1.4, -0.2, 0, 0
1.425, -0.2, 0, 0
1.45, -0.2, 0, 0
1.475, -0.2, 0, 0
1.5, -0.2, 0, 0
1.525, -0.2, 0, 0
1.55, -0.2, 0, 0
1.575, -0.2, -1, 0
1.6, -0.2, -1, 0
1.625, -0.2, 0, 0
1.65, -0.2, 0, 0
1.675, -0.2, 0, 0
1.7, -0.2, 0, 0
1.725, -0.2, 0.192067, 0.192067
1.75, -0.2, 0, 0
1.775, -0.2, 0, 0
1.8, -0.2, 0, 0
1.825, -0.2, 0, 0
1.85, -0.2, 0, 0
1.875, -0.2, 0, 0
1.9, -0.2, 0, 0
1.925, -0.2, 0, 0
1.95, -0.2, 0, 0
1.975, -0.2, 0, 0
2, -0.2, 0, 0
2.025, -0.2, 0, 0
2.05, -0.2, 0, 0
2.075, -0.2, -1, 0
2.1, -0.2, 0, 0
2.125, -0.2, 0, 0
2.15, -0.2, 0, 0
2.175, -0.2, 0, 0
2.2, -0.2, 0, 0
2.225, -0.2, 0.288104, 0.288104
2.25, -0.2, 0, 0
2.275, -0.2, 0, 0
2.3, -0.2, 0, 0
2.325, -0.2, 0, 0
2.35, -0.2, 0, 0
2.375, -0.2, 0.289669, 0.289669
2.4, -0.2, 0, 0
2.425, -0.2, 0, 0
2.45, -0.2, 0, 0
2.475, -0.2, 0, 0
2.5, -0.2, 0, 0
2.525, -0.2, 0, 0
2.55, -0.2, 0, 0
2.575, -0.2, 0.143301, 0.143301
2.6, -0.2, 0, 0
2.625, -0.2, 0, 0
2.65, -0.2, 0, 0
2.675, -0.2, 0, 0
2.7, -0.2, 0, 0
2.725, -0.2, 0, 0
2.75, -0.2, 0.0967502, 0.0603558
2.775, -0.2, 0, 0
2.8, -0.2, 0, 0
0, -0.18, -1, 0
0.025, -0.18, -1, 0
0.05, -0.18, -1, 0
0.075, -0.18, -1, 0
0.1, -0.18, -1, 0
0.125, -0.18, -1, 0
0.15, -0.18, -1, 0
0.175, -0.18, -1, 0
0.2, -0.18, -1, 0
0.225, -0.18, -1, 0
0.25, -0.18, 0, 0
0.275, -0.18, 0, 0
0.3, -0.18, 0, 0
0.325, -0.18, 0, 0
0.35, -0.18, 0, 0
0.375, -0.18, 0, 0
0.4, -0.18, 0, 0
0.425, -0.18, -1, 0
0.45, -0.18, -1, 0
0.475, -0.18, 0, 0
0.5, -0.18, 0, 0
0.525, -0.18, 0, 0
0.55, -0.18, 0, 0
0.575, -0.18, 0, 0
0.6, -0.18, 0, 0
0.625, -0.18, 0, 0
0.65, -0.18, 0, 0
0.675, -0.18, 0, 0
0.7, -0.18, 0, 0
0.725, -0.18, 0, 0
0.75, -0.18, 0, 0
0.775, -0.18, 0, 0
0.8, -0.18, 0, 0
0.825, -0.18, 0, 0
0.85, -0.18, 0, 0
0.875, -0.18, 0, 0
0.9, -0.18, 0, 0
0.925, -0.18, 0, 0
0.95, -0.18, 0, 0
0.975, -0.18, 0, 0
1, -0.18, 0, 0
1.025, -0.18, -1, 0
1.05, -0.18, 0, 0
1.075, -0.18, 0, 0
1.1, -0.18, 0, 0
1.125, -0.18, 0, 0
1.15, -0.18, 0, 0
1.175, -0.18, 0, 0
1.2, -0.18, 0, 0
1.225, -0.18, 0, 0
1.25, -0.18, 0, 0
1.275, -0.18, 0, 0
1.3, -0.18, 0.144478, 0.144478
1.325, -0.18, 0, 0
1.35, -0.18, 0, 0
1.375, -0.18, 0, 0
1.4, -0.18, 0, 0
1.425, -0.18, 0, 0
1.45, -0.18, 0, 0
1.475, -0.18, 0, 0
1.5, -0.18, 0, 0
1.525, -0.18, 0.289484, 0.289484
1.55, -0.18, 0, 0
1.575, -0.18, -1, 0
1.6, -0.18, 0, 0
1.625, -0.18, 0, 0
1.65, -0.18, 0, 0
1.675, -0.18, 0, 0
1.7, -0.18, 0, 0
1.725, -0.18, 0, 0
1.75, -0.18, 0, 0
1.775, -0.18, 0, 0
1.8, -0.18, 0, 0
1.825, -0.18, 0, 0
1.85, -0.18, 0, 0
1.875, -0.18, 0, 0
1.9, -0.18, 0, 0
1.925, -0.18, 0, 0
1.95, -0.18, 0, 0
1.975, -0.18, 0, 0
2, -0.18, 0, 0
2.025, -0.18, 0, 0
2.05, -0.18, -1, 0
2.075, -0.18, -1, 0
2.1, -0.18, 0, 0
2.125, -0.18, 0, 0
2.15, -0.18, 0, 0
2.175, -0.18, 0, 0
2.2, -0.18, 0, 0
2.225, -0.18, 0, 0
2.25, -0.18, 0, 0
2.275, -0.18, 0, 0
2.3, -0.18, 0, 0
2.325, -0.18, 0, 0
2.35, -0.18, 0, 0
2.375, -0.18, 0, 0
2.4, -0.18, 0.0969327, 0.0969327
2.425, -0.18, 0, 0
2.45, -0.18, 0, 0
2.475, -0.18, 0, 0
2.5, -0.18, 0.289275, 0.289275
2.525, -0.18, 0, 0
2.55, -0.18, 0, 0
2.575, -0.18, 0, 0
2.6, -0.18, 0, 0
2.625, -0.18, 0, 0
2.65, -0.18, 0, 0
2.675, -0.18, 0, 0
2.7, -0.18, 0, 0
2.725, -0.18, 0, 0
2.75, -0.18, 0, 0
2.775, -0.18, 0, 0
2.8, -0.18, 0, 0
0, -0.16, -1, 0
0.025, -0.16, -1, 0
0.05, -0.16, -1, 0
0.075, -0.16, -1, 0
0.1, -0.16, -1, 0
0.125, -0.16, -1, 0
0.15, -0.16, -1, 0
0.175, -0.16, -1, 0
0.2, -0.16, -1, 0
0.225, -0.16, -1, 0
0.25, -0.16, 0.192584, 0.192584
0.275, -0.16, 0, 0
0.3, -0.16, 0, 0
0.325, -0.16, 0, 0
0.35, -0.16, 0, 0
0.375, -0.16, 0, 0
0.4, -0.16, 0, 0
0.425, -0.16, -1, 0
0.45, -0.16, 0, 0
0.475, -0.16, 0, 0
0.5, -0.16, 0, 0
0.525, -0.16, 0, 0
0.55, -0.16, 0, 0
0.575, -0.16, 0, 0
0.6, -0.16, 0, 0
0.625, -0.16, 0, 0
0.65, -0.16, 0, 0
0.675, -0.16, 0, 0
0.7, -0.16, 0, 0
0.725, -0.16, 0, 0
0.75, -0.16, 0.144581, 0.144581
0.775, -0.16, 0, 0
0.8, -0.16, 0, 0
0.825, -0.16, 0, 0
0.85, -0.16, 0, 0
0.875, -0.16, 0, 0
0.9, -0.16, 0, 0
0.925, -0.16, 0, 0
0.95, -0.16, 0, 0
0.975, -0.16, 0, 0
1, -0.16, 0, 0
1.025, -0.16, -1, 0
1.05, -0.16, 0, 0
1.075, -0.16, 0, 0
1.1, -0.16, 0, 0
1.125, -0.16, 0, 0
1.15, -0.16, 0, 0
1.175, -0.16, 0, 0
1.2, -0.16, 0, 0
1.225, -0.16, 0, 0
1.25, -0.16, 0, 0
1.275, -0.16, 0, 0
1.3, -0.16, 0, 0
1.325, -0.16, 0, 0
1.35, -0.16, 0, 0
1.375, -0.16, 0, 0
1.4, -0.16, 0, 0
1.425, -0.16, 0, 0
1.45, -0.16, 0, 0
1.475, -0.16, 0, 0
1.5, -0.16, 0.193914, 0.193914
1.525, -0.16, 0.146999, 0.146999
1.55, -0.16, 0, 0
1.575, -0.16, -1, 0
1.6, -0.16, 0, 0
1.625, -0.16, 0, 0
1.65, -0.16, 0, 0
1.675, -0.16, 0, 0
1.7, -0.16, 0, 0
1.725, -0.16, 0, 0
1.75, -0.16, 0, 0
1.775, -0.16, 0, 0
1.8, -0.16, 0, 0
1.825, -0.16, 0, 0
1.85, -0.16, 0, 0
1.875, -0.16, 0, 0
1.9, -0.16, 0, 0
1.925, -0.16, 0, 0
1.95, -0.16, 0, 0
1.975, -0.16, 0, 0
2, -0.16, 0, 0
2.025, -0.16, 0, 0
2.05, -0.16, -1, 0
2.075, -0.16, 0, 0
2.1, -0.16, 0, 0
2.125, -0.16, 0, 0
2.15, -0.16, 0, 0
2.175, -0.16, 0, 0
2.2, -0.16, 0, 0
2.225, -0.16, 0, 0
2.25, -0.16, 0, 0
2.275, -0.16, 0, 0
2.3, -0.16, 0, 0
2.325, -0.16, 0, 0
2.35, -0.16, 0, 0
2.375, -0.16, 0, 0
2.4, -0.16, 0, 0
2.425, -0.16, -1, 0
2.45, -0.16, 0, 0
2.475, -0.16, 0, 0
2.5, -0.16, 0, 0
2.525, -0.16, 0.0961803, 0.0961803
2.55, -0.16, 0, 0
2.575, -0.16, 0, 0
2.6, -0.16, 0, 0
2.625, -0.16, 0, 0
2.65, -0.16, 0, 0
2.675, -0.16, 0, 0
2.7, -0.16, 0.0289844, 0.0289844
2.725, -0.16, 0, 0
2.75, -0.16, 0, 0
2.775, -0.16, 0.0285998, 0.0171913
2.8, -0.16, -1, 0
0, -0.14, -1, 0
0.025, -0.14, -1, 0
0.05, -0.14, -1, 0
0.075, -0.14, -1, 0
0.1, -0.14, -1, 0
0.125, -0.14, -1, 0
0.15, -0.14, -1, 0
0.175, -0.14, -1, 0
0.2, -0.14, -1, 0
0.225, -0.14, -1, 0
0.25, -0.14, 0, 0
0.275, -0.14, 0, 0
0.3, -0.14, 0, 0
0.325, -0.14, 0.291141, 0.291141
0.35, -0.14, 0, 0
0.375, -0.14, 0, 0
0.4, -0.14, 0, 0
0.425, -0.14, -1, 0
0.45, -0.14, 0, 0
0.475, -0.14, 0, 0
0.5, -0.14, 0, 0
0.525, -0.14, 0, 0
0.55, -0.14, 0, 0
0.575, -0.14, 0, 0
0.6, -0.14, 0, 0
0.625, -0.14, 0, 0
0.65, -0.14, 0, 0
0.675, -0.14, 0, 0
0.7, -0.14, 0, 0
0.725, -0.14, 0, 0
0.75, -0.14, 0, 0
0.775, -0.14, 0, 0
0.8, -0.14, 0, 0
0.825, -0.14, 0, 0
0.85, -0.14, 0, 0
0.875, -0.14, 0, 0
0.9, -0.14, 0, 0
0.925, -0.14, 0, 0
0.95, -0.14, 0, 0
0.975, -0.14, 0, 0
1, -0.14, 0, 0
1.025, -0.14, -1, 0
1.05, -0.14, 0, 0
1.075, -0.14, 0, 0
1.1, -0.14, 0, 0
1.125, -0.14, 0, 0
1.15, -0.14, 0, 0
1.175, -0.14, 0, 0
1.2, -0.14, 0, 0
1.225, -0.14, 0, 0
1.25, -0.14, 0.290795, 0.290795
1.275, -0.14, 0, 0
1.3, -0.14, 0, 0
1.325, -0.14, 0, 0
1.35, -0.14, 0, 0
1.375, -0.14, 0, 0
1.4, -0.14, 0.145487, 0.145487
1.425, -0.14, 0, 0
1.45, -0.14, 0.338889, 0.242193
1.475, -0.14, 0, 0
1.5, -0.14, 0, 0
1.525, -0.14, 0, 0
1.55, -0.14, 0, 0
1.575, -0.14, -1, 0
1.6, -0.14, 0, 0
1.625, -0.14, 0, 0
1.65, -0.14, 0, 0
1.675, -0.14, 0, 0
1.7, -0.14, 0, 0
1.725, -0.14, 0, 0
1.75, -0.14, 0, 0
1.775, -0.14, 0, 0
1.8, -0.14, 0, 0
1.825, -0.14, 0, 0
1.85, -0.14, 0, 0
1.875, -0.14, 0, 0
1.9, -0.14, 0, 0
1.925, -0.14, 0, 0
1.95, -0.14, 0, 0
1.975, -0.14, 0, 0
2, -0.14, 0, 0
2.025, -0.14, 0, 0
2.05, -0.14, -1, 0
2.075, -0.14, 0, 0
2.1, -0.14, 0, 0
2.125, -0.14, 0, 0
2.15, -0.14, 0, 0
2.175, -0.14, 0, 0
2.2, -0.14, 0, 0
2.225, -0.14, 0, 0
2.25, -0.14, 0, 0
2.275, -0.14, 0, 0
2.3, -0.14, 0, 0
2.325, -0.14, 0.0972849, 0.0972849
2.35, -0.14, 0, 0
2.375, -0.14, 0, 0
2.4, -0.14, 0, 0
2.425, -0.14, 0, 0
2.45, -0.14, 0, 0
2.475, -0.14, 0, 0
2.5, -0.14, 0, 0
2.525, -0.14, 0, 0
2.55, -0.14, 0, 0
2.575, -0.14, 0, 0
2.6, -0.14, 0, 0
2.625, -0.14, 0, 0
2.65, -0.14, 0, 0
2.675, -0.14, 0, 0
2.7, -0.14, 0, 0
2.725, -0.14, 0.0192613, 0.0192613
2.75, -0.14, 0, 0
2.775, -0.14, 0.0252936, 0.0185346
2.8, -0.14, -1, 0
0, -0.12, -1, 0
0.025, -0.12, -1, 0
0.05, -0.12, -1, 0
0.075, -0.12, -1, 0
0.1, -0.12, -1, 0
0.125, -0.12, -1, 0
0.15, -0.12, -1, 0
0.175, -0.12, -1, 0
0.2, -0.12, -1, 0
0.225, -0.12, 0, 0
0.25, -0.12, 0, 0
0.275, -0.12, 0, 0
0.3, -0.12, 0, 0
0.325, -0.12, 0, 0
0.35, -0.12, 0, 0
0.375, -0.12, 0, 0
0.4, -0.12, 0, 0
0.425, -0.12, -1, 0
0.45, -0.12, 0, 0
0.475, -0.12, 0, 0
0.5, -0.12, 0, 0
0.525, -0.12, 0, 0
0.55, -0.12, 0, 0
0.575, -0.12, 0, 0
0.6, -0.12, 0, 0
0.625, -0.12, 0, 0
0.65, -0.12, 0, 0
0.675, -0.12, 0, 0
0.7, -0.12, 0, 0
0.725, -0.12, 0, 0
0.75, -0.12, 0, 0
0.775, -0.12, 0, 0
0.8, -0.12, 0, 0
0.825, -0.12, 0, 0
0.85, -0.12, 0, 0
0.875, -0.12, 0, 0
0.9, -0.12, 0, 0
0.925, -0.12, 0, 0
0.95, -0.12, 0, 0
0.975, -0.12, 0, 0
1, -0.12, 0, 0
1.025, -0.12, -1, 0
1.05, -0.12, 0, 0
1.075, -0.12, 0, 0
1.1, -0.12, 0, 0
1.125, -0.12, 0, 0
1.15, -0.12, 0, 0
1.175, -0.12, 0, 0
1.2, -0.12, 0, 0
1.225, -0.12, 0, 0
1.25, -0.12, 0, 0
1.275, -0.12, 0, 0
1.3, -0.12, 0, 0
1.325, -0.12, 0, 0
1.35, -0.12, 0, 0
1.375, -0.12, 0, 0
1.4, -0.12, 0, 0
1.425, -0.12, 0, 0
1.45, -0.12, 0, 0
1.475, -0.12, 0, 0
1.5, -0.12, 0, 0
1.525, -0.12, 0, 0
1.55, -0.12, 0, 0
1.575, -0.12, -1, 0
1.6, -0.12, 0, 0
1.625, -0.12, 0, 0
1.65, -0.12, 0, 0
1.675, -0.12, 0, 0
1.7, -0.12, 0, 0
1.725, -0.12, 0.145538, 0.145538
1.75, -0.12, 0, 0
1.775, -0.12, 0, 0
1.8, -0.12, 0, 0
1.825, -0.12, 0, 0
1.85, -0.12, 0, 0
1.875, -0.12, 0, 0
1.9, -0.12, 0, 0
1.925, -0.12, 0, 0
1.95, -0.12, 0, 0
1.975, -0.12, 0.146536, 0.146536
2, -0.12, 0, 0
2.025, -0.12, 0, 0
2.05, -0.12, -1, 0
2.075, -0.12, 0, 0
2.1, -0.12, 0, 0
2.125, -0.12, 0.195523, 0.195523
2.15, -0.12, 0.0977182, 0.0977182
2.175, -0.12, 0, 0
2.2, -0.12, 0, 0
2.225, -0.12, 0, 0
2.25, -0.12, 0, 0
2.275, -0.12, 0, 0
2.3, -0.12, 0, 0
2.325, -0.12, 0, 0
2.35, -0.12, 0, 0
2.375, -0.12, 0, 0
2.4, -0.12, 0, 0
2.425, -0.12, 0, 0
2.45, -0.12, 0, 0
2.475, -0.12, 0, 0
2.5, -0.12, 0, 0
2.525, -0.12, 0, 0
2.55, -0.12, 0, 0
2.575, -0.12, 0, 0
2.6, -0.12, 0, 0
2.625, -0.12, 0.0731622, 0.0731621
2.65, -0.12, 0, 0
2.675, -0.12, 0, 0
2.7, -0.12, 0.175589, 0.125027
2.725, -0.12, 0, 0
2.75, -0.12, 0.00961993, 0.00961993
2.775, -0.12, 0.0193871, 0.0193871
2.8, -0.12, -1, 0
0, -0.1, -1, 0
0.025, -0.1, -1, 0
0.05, -0.1, -1, 0
0.075, -0.1, -1, 0
0.1, -0.1, -1, 0
0.125, -0.1, -1, 0
0.15, -0.1, -1, 0
0.175, -0.1, -1, 0
0.2, -0.1, -1, 0
0.225, -0.1, 0, 0
0.25, -0.1, 0, 0
0.275, -0.1, 0.291739, 0.291739
0.3, -0.1, 0, 0
0.325, -0.1, 0, 0
0.35, -0.1, 0, 0
0.375, -0.1, 0, 0
0.4, -0.1, 0, 0
0.425, -0.1, -1, 0
0.45, -0.1, 0, 0
0.475, -0.1, 0, 0
0.5, -0.1, 0, 0
0.525, -0.1, 0, 0
0.55, -0.1, 0, 0
0.575, -0.1, 0, 0
0.6, -0.1, 0, 0
0.625, -0.1, 0, 0
0.65, -0.1, 0, 0
0.675, -0.1, 0, 0
0.7, -0.1, 0, 0
0.725, -0.1, 0, 0
0.75, -0.1, 0, 0
0.775, -0.1, 0.291357, 0.291357
0.8, -0.1, 0, 0
0.825, -0.1, 0, 0
0.85, -0.1, 0, 0
0.875, -0.1, 0, 0
0.9, -0.1, 0, 0
0.925, -0.1, 0, 0
0.95, -0.1, 0, 0
0.975, -0.1, 0, 0
1, -0.1, 0, 0
1.025, -0.1, -1, 0
1.05, -0.1, 0, 0
1.075, -0.1, 0, 0
1.1, -0.1, 0, 0
1.125, -0.1, 0, 0
1.15, -0.1, 0, 0
1.175, -0.1, 0, 0
1.2, -0.1, 0, 0
1.225, -0.1, 0, 0
1.25, -0.1, 0, 0
1.275, -0.1, 0, 0
1.3, -0.1, 0, 0
1.325, -0.1, 0, 0
1.35, -0.1, 0, 0
1.375, -0.1, 0, 0
1.4, -0.1, 0, 0
1.425, -0.1, 0, 0
1.45, -0.1, 0, 0
1.475, -0.1, 0, 0
1.5, -0.1, 0, 0
1.525, -0.1, 0, 0
1.55, -0.1, 0, 0
1.575, -0.1, -1, 0
1.6, -0.1, 0, 0
1.625, -0.1, 0, 0
1.65, -0.1, 0, 0
1.675, -0.1, 0, 0
1.7, -0.1, 0, 0
1.725, -0.1, 0.146053, 0.146053
1.75, -0.1, 0, 0
1.775, -0.1, 0, 0
1.8, -0.1, 0, 0
1.825, -0.1, 0, 0
1.85, -0.1, 0, 0
1.875, -0.1, 0, 0
1.9, -0.1, 0, 0
1.925, -0.1, 0, 0
1.95, -0.1, 0, 0
1.975, -0.1, 0, 0
2, -0.1, 0.297015, 0.297015
2.025, -0.1, -1, 0
2.05, -0.1, 0, 0
2.075, -0.1, 0.164358, 0.164358
2.1, -0.1, 0, 0
2.125, -0.1, 0, 0
2.15, -0.1, 0.146705, 0.146705
2.175, -0.1, 0, 0
2.2, -0.1, 0.195145, 0.195145
2.225, -0.1, 0, 0
2.25, -0.1, 0.0973853, 0.0973853
2.275, -0.1, 0, 0
2.3, -0.1, 0, 0
2.325, -0.1, 0.146607, 0.146607
2.35, -0.1, 0, 0
2.375, -0.1, 0, 0
2.4, -0.1, -1, 0
2.425, -0.1, 0, 0
2.45, -0.1, 0, 0
2.475, -0.1, 0, 0
2.5, -0.1, 0, 0
2.525, -0.1, 0, 0
2.55, -0.1, 0, 0
2.575, -0.1, 0, 0
2.6, -0.1, 0, 0
2.625, -0.1, 0.146211, 0.146211
2.65, -0.1, 0.0666246, 0.0477489
2.675, -0.1, 0.0949269, 0.0551346
2.7, -0.1, 0.0485498, 0.0485498
2.725, -0.1, 0.14657, 0.0937995
2.75, -0.1, 0.0859232, 0.055638
2.775, -0.1, -1, 0
2.8, -0.1, -1, 0
0, -0.08, -1, 0
0.025, -0.08, -1, 0
0.05, -0.08, -1, 0
0.075, -0.08, -1, 0
0.1, -0.08, -1, 0
0.125, -0.08, -1, 0
0.15, -0.08, -1, 0
0.175, -0.08, -1, 0
0.2, -0.08, -1, 0
0.225, -0.08, 0.584747, 0.584747
0.25, -0.08, 0, 0
0.275, -0.08, 0, 0
0.3, -0.08, 0.441678, 0.329301
0.325, -0.08, 0, 0
0.35, -0.08, 0, 0
0.375, -0.08, 0, 0
0.4, -0.08, 0.894216, 0.516276
0.425, -0.08, -1, 0
0.45, -0.08, 0.294572, 0.294572
0.475, -0.08, 0.294748, 0.294748
0.5, -0.08, 0, 0
0.525, -0.08, 1.17763, 0.83271
0.55, -0.08, 0, 0
0.575, -0.08, 0.58328, 0.58328
0.6, -0.08, 0.293284, 0.293284
0.625, -0.08, 0, 0
0.65, -0.08, 0, 0
0.675, -0.08, 0, 0
0.7, -0.08, 0, 0
0.725, -0.08, 0, 0
0.75, -0.08, 0, 0
0.775, -0.08, 0.146301, 0.146301
0.8, -0.08, 0.878341, 0.654665
0.825, -0.08, 0, 0
0.85, -0.08, 0.146473, 0.146473
0.875, -0.08, 0.584045, 0.584045
0.9, -0.08, 0.146458, 0.146458
0.925, -0.08, 0.588102, 0.588102
0.95, -0.08, 0.294417, 0.208184
0.975, -0.08, 0, 0
1, -0.08, 0.294612, 0.294612
1.025, -0.08, -1, 0
1.05, -0.08, 0.49667, 0.351199
1.075, -0.08, 0, 0
1.1, -0.08, 0.294286, 0.208092
1.125, -0.08, 0, 0
1.15, -0.08, 0, 0
1.175, -0.08, 0.294487, 0.294487
1.2, -0.08, 0.43878, 0.327052
1.225, -0.08, 0.58732, 0.587321
1.25, -0.08, 0, 0
1.275, -0.08, 0, 0
1.3, -0.08, 0, 0
1.325, -0.08, 0.487248, 0.284128
1.35, -0.08, 1.75712, 0.926076
1.375, -0.08, 0, 0
1.4, -0.08, 0.293104, 0.293104
1.425, -0.08, 0.390684, 0.276255
1.45, -0.08, 0.730338, 0.438244
1.475, -0.08, 0, 0
1.5, -0.08, 0.735941, 0.389429
1.525, -0.08, 0.297933, 0.297933
1.55, -0.08, -1, 0
1.575, -0.08, 0.295446, 0.295446
1.6, -0.08, 0, 0
1.625, -0.08, 0.589085, 0.416549
1.65, -0.08, 0.196218, 0.196218
1.675, -0.08, 0.293641, 0.293641
1.7, -0.08, 0.537755, 0.313002
1.725, -0.08, 0, 0
1.75, -0.08, 1.02398, 0.485162
1.775, -0.08, 0.683687, 0.402524
1.8, -0.08, 0.584022, 0.292011
1.825, -0.08, 0.341008, 0.243452
1.85, -0.08, 0.146405, 0.146405
1.875, -0.08, 0, 0
1.9, -0.08, 0.732853, 0.327743
1.925, -0.08, 0.146827, 0.146827
1.95, -0.08, 0.883531, 0.465542
1.975, -0.08, 2.75393, 0.774573
2, -0.08, 0.737667, 0.390314
2.025, -0.08, -1, 0
2.05, -0.08, 0.890608, 0.66383
2.075, -0.08, 0.88791, 0.467904
2.1, -0.08, 0.736823, 0.370884
2.125, -0.08, 0.221347, 0.164973
2.15, -0.08, 0.590658, 0.29533
2.175, -0.08, 0.293626, 0.293626
2.2, -0.08, 0.440473, 0.254308
2.225, -0.08, 0.878872, 0.387613
2.25, -0.08, 0.587806, 0.359919
2.275, -0.08, 0.658145, 0.365693
2.3, -0.08, 0.293514, 0.207547
2.325, -0.08, 0.367707, 0.194545
2.35, -0.08, 0.688908, 0.326362
2.375, -0.08, 0, 0
2.4, -0.08, 0, 0
2.425, -0.08, 0.98131, 0.416305
2.45, -0.08, 0.44215, 0.255276
2.475, -0.08, 0.8078, 0.395501
2.5, -0.08, 0.899153, 0.358456
2.525, -0.08, 0.448777, 0.234438
2.55, -0.08, 0.599474, 0.323021
2.575, -0.08, 0.887755, 0.453359
2.6, -0.08, 1.01156, 0.192947
2.625, -0.08, 0.461103, 0.175704
2.65, -0.08, 1.54645, 0.314352
2.675, -0.08, 1.32257, 0.24568
2.7, -0.08, 0.548104, 0.120836
2.725, -0.08, 0.727378, 0.155258
2.75, -0.08, 0.959849, 0.127536
2.775, -0.08, -1, 0
2.8, -0.08, -1, 0
0, -0.06, -1, 0
0.025, -0.06, -1, 0
0.05, -0.06, -1, 0
0.075, -0.06, -1, 0
0.1, -0.06, -1, 0
0.125, -0.06, -1, 0
0.15, -0.06, -1, 0
0.175, -0.06, -1, 0
0.2, -0.06, -1, 0
0.225, -0.06, 8.50717, 1.9236
0.25, -0.06, 9.97552, 1.98985
0.275, -0.06, 8.22223, 1.8101
0.3, -0.06, 6.4932, 1.18052
0.325, -0.06, 4.12671, 1.38255
0.35, -0.06, 4.72401, 1.05087
0.375, -0.06, 2.94114, 1.17648
0.4, -0.06, 3.28822, 1.15768
0.425, -0.06, -1, 0
0.45, -0.06, 5.61347, 1.59098
0.475, -0.06, 2.06962, 0.886948
0.5, -0.06, 3.39301, 0.794489
0.525, -0.06, 5.90623, 1.72198
0.55, -0.06, 2.84233, 0.854625
0.575, -0.06, 4.38919, 1.20644
0.6, -0.06, 3.57911, 0.859061
0.625, -0.06, 2.34393, 1.01491
0.65, -0.06, 4.39735, 1.52328
0.675, -0.06, 3.66469, 0.891614
0.7, -0.06, 2.04732, 0.773813
0.725, -0.06, 3.32151, 0.814429
0.75, -0.06, 3.22984, 1.21057
0.775, -0.06, 4.35029, 0.886628
0.8, -0.06, 2.64336, 1.05895
0.825, -0.06, 1.86209, 0.615987
0.85, -0.06, 2.05732, 0.881705
0.875, -0.06, 3.81391, 0.904353
0.9, -0.06, 3.52754, 1.09985
0.925, -0.06, 2.90199, 0.750791
0.95, -0.06, 5.05313, 1.3621
0.975, -0.06, 4.44013, 0.981736
1, -0.06, -1, 0
1.025, -0.06, -1, 0
1.05, -0.06, 4.75098, 1.01387
1.075, -0.06, 1.77153, 1.0228
1.1, -0.06, 4.08389, 0.962915
1.125, -0.06, 4.13079, 1.18021
1.15, -0.06, 2.796, 0.810421
1.175, -0.06, 1.77134, 0.835023
1.2, -0.06, 3.52677, 0.881721
1.225, -0.06, 4.85989, 1.05168
1.25, -0.06, 3.82001, 1.3466
1.275, -0.06, 3.8199, 0.905714
1.3, -0.06, 3.51939, 1.17306
1.325, -0.06, 5.34204, 1.1395
1.35, -0.06, 3.48256, 0.913736
1.375, -0.06, 2.94466, 1.17785
1.4, -0.06, 4.40901, 0.944867
1.425, -0.06, 2.06609, 0.885422
1.45, -0.06, 4.10619, 0.99464
1.475, -0.06, 3.04476, 0.836248
1.5, -0.06, 2.94941, 1.02169
1.525, -0.06, 4.03255, 0.883443
1.55, -0.06, -1, 0
1.575, -0.06, 5.03607, 1.35751
1.6, -0.06, 1.92758, 0.574269
1.625, -0.06, 3.63818, 0.911934
1.65, -0.06, 5.2966, 1.55696
1.675, -0.06, 5.44782, 1.03062
1.7, -0.06, 3.57908, 0.842014
1.725, -0.06, 3.08352, 0.843491
1.75, -0.06, 4.50687, 1.00648
1.775, -0.06, 3.22547, 1.05721
1.8, -0.06, 3.6604, 0.866174
1.825, -0.06, 4.81718, 0.924772
1.85, -0.06, 4.99336, 1.09251
1.875, -0.06, 5.28415, 0.973623
1.9, -0.06, 4.87674, 1.0131
1.925, -0.06, 5.35186, 1.05645
1.95, -0.06, 46.8773, 3.31174
1.975, -0.06, 10.9372, 1.57811
2, -0.06, 8.07018, 1.9138
2.025, -0.06, -1, 0
2.05, -0.06, 7.93141, 1.36663
2.075, -0.06, 4.14144, 0.981262
2.1, -0.06, 5.03506, 1.06791
2.125, -0.06, 3.25574, 0.887935
2.15, -0.06, 3.84806, 0.887995
2.175, -0.06, 5.79633, 0.862023
2.2, -0.06, 5.57969, 1.07891
2.225, -0.06, 3.53099, 0.714649
2.25, -0.06, 6.4248, 1.01768
2.275, -0.06, 6.21127, 1.12483
2.3, -0.06, 6.38128, 0.956744
2.325, -0.06, 3.34791, 0.696398
2.35, -0.06, 4.45092, 0.984021
2.375, -0.06, 4.18344, 0.920996
2.4, -0.06, 4.74244, 1.0052
2.425, -0.06, 4.73145, 0.849265
2.45, -0.06, 4.98949, 0.792199
2.475, -0.06, 6.1754, 0.975568
2.5, -0.06, 6.65816, 1.03869
2.525, -0.06, 6.83508, 0.896258
2.55, -0.06, 5.11546, 0.71651
2.575, -0.06, 10.6769, 1.39866
2.6, -0.06, 9.57056, 0.874816
2.625, -0.06, 7.37636, 0.669327
2.65, -0.06, 10.9065, 0.654352
2.675, -0.06, 6.97221, 0.525553
2.7, -0.06, 8.00749, 0.562382
2.725, -0.06, 6.70095, 0.364272
2.75, -0.06, 7.77972, 0.475974
2.775, -0.06, -1, 0
2.8, -0.06, -1, 0
0, -0.04, -1, 0
0.025, -0.04, -1, 0
0.05, -0.04, -1, 0
0.075, -0.04, -1, 0
0.1, -0.04, -1, 0
0.125, -0.04, -1, 0
0.15, -0.04, -1, 0
0.175, -0.04, -1, 0
0.2, -0.04, -1, 0
0.225, -0.04, 69.1532, 5.77386
0.25, -0.04, 51.5092, 4.45394
0.275, -0.04, 47.355, 3.09777
0.3, -0.04, 32.6201, 3.70374
0.325, -0.04, 35.1852, 4.04327
0.35, -0.04, 30.761, 2.60748
0.375, -0.04, 25.6672, 3.52805
0.4, -0.04, 28.7863, 3.49673
0.425, -0.04, -1, 0
0.45, -0.04, 25.4896, 3.10849
0.475, -0.04, 22.5401, 2.90579
0.5, -0.04, 23.5285, 2.43602
0.525, -0.04, 29.9202, 3.80522
0.55, -0.04, 19.175, 2.03304
0.575, -0.04, 20.8387, 2.97863
0.6, -0.04, 20.0105, 2.02896
0.625, -0.04, 25.5704, 3.33809
0.65, -0.04, 17.2048, 1.86581
0.675, -0.04, 16.4734, 2.56437
0.7, -0.04, 14.6683, 2.62391
0.725, -0.04, 20.4334, 2.09432
0.75, -0.04, 19.7337, 3.01796
0.775, -0.04, 15.9382, 1.87324
0.8, -0.04, 19.4453, 3.03331
0.825, -0.04, 17.2553, 1.93976
0.85, -0.04, 17.3967, 2.65365
0.875, -0.04, 22.3663, 2.15249
0.9, -0.04, 17.6911, 2.63711
0.925, -0.04, 22.3027, 2.24593
0.95, -0.04, 18.7849, 2.84427
0.975, -0.04, 21.0775, 2.10959
1, -0.04, -1, 0
1.025, -0.04, -1, 0
1.05, -0.04, 17.0917, 1.93319
1.075, -0.04, 17.4734, 2.76239
1.1, -0.04, 14.3151, 1.77018
1.125, -0.04, 18.9045, 2.02835
1.15, -0.04, 13.5948, 2.25064
1.175, -0.04, 20.093, 2.03623
1.2, -0.04, 16.4869, 2.76167
1.225, -0.04, 16.8427, 1.857
1.25, -0.04, 17.3936, 2.71795
1.275, -0.04, 15.6245, 1.78104
1.3, -0.04, 22.505, 2.1162
1.325, -0.04, 17.0613, 2.49595
1.35, -0.04, 19.9729, 2.09312
1.375, -0.04, 20.6784, 3.09818
1.4, -0.04, 24.374, 2.25409
1.425, -0.04, 23.8416, 2.2491
1.45, -0.04, 17.9633, 3.1025
1.475, -0.04, 15.5665, 1.80857
1.5, -0.04, 20.5266, 2.07208
1.525, -0.04, 23.689, 3.13048
1.55, -0.04, -1, 0
1.575, -0.04, 13.3733, 2.28262
1.6, -0.04, 24.2433, 2.26043
1.625, -0.04, 21.1457, 2.13779
1.65, -0.04, 20.5257, 2.01922
1.675, -0.04, 22.5376, 2.91097
1.7, -0.04, 17.0129, 1.95941
1.725, -0.04, 21.5066, 2.29154
1.75, -0.04, 23.2363, 2.24744
1.775, -0.04, 21.7467, 2.09864
1.8, -0.04, 22.0241, 2.1175
1.825, -0.04, 22.7092, 2.12667
1.85, -0.04, 21.5255, 3.13451
1.875, -0.04, 30.3235, 2.51539
1.9, -0.04, 21.4986, 2.18425
1.925, -0.04, 24.3827, 2.25561
1.95, -0.04, 246.249, 7.55422
1.975, -0.04, 79.0235, 4.27913
2, -0.04, 37.1813, 4.0892
2.025, -0.04, -1, 0
2.05, -0.04, 27.9417, 2.57683
2.075, -0.04, 19.2005, 2.07745
2.1, -0.04, 23.9426, 2.00853
2.125, -0.04, 24.6163, 2.29726
2.15, -0.04, 22.5643, 2.14092
2.175, -0.04, 27.7676, 2.46258
2.2, -0.04, 29.1383, 2.20722
2.225, -0.04, 33.2244, 2.65385
2.25, -0.04, 28.113, 2.0831
2.275, -0.04, 24.4919, 2.26571
2.3, -0.04, 22.7531, 1.8501
2.325, -0.04, 26.1795, 2.34034
2.35, -0.04, 26.7559, 2.3763
2.375, -0.04, 17.0917, 2.69856
2.4, -0.04, 26.8622, 1.94483
2.425, -0.04, 21.2214, 1.79668
2.45, -0.04, 26.4258, 1.88657
2.475, -0.04, 27.3556, 1.94294
2.5, -0.04, 26.3281, 1.81973
2.525, -0.04, 25.653, 1.98798
2.55, -0.04, 23.3501, 1.87751
2.575, -0.04, 27.8394, 1.41533
2.6, -0.04, 26.7285, 1.08959
2.625, -0.04, 32.8185, 1.72027
2.65, -0.04, 51.9514, 1.68175
2.675, -0.04, 27.3069, 1.05519
2.7, -0.04, 25.2026, 0.985502
2.725, -0.04, 26.1801, 0.553682
2.75, -0.04, -1, 0
2.775, -0.04, -1, 0
2.8, -0.04, -1, 0
0, -0.02, -1, 0
0.025, -0.02, -1, 0
0.05, -0.02, -1, 0
0.075, -0.02, -1, 0
0.1, -0.02, -1, 0
0.125, -0.02, -1, 0
0.15, -0.02, -1, 0
0.175, -0.02, -1, 0
0.2, -0.02, -1, 0
0.225, -0.02, 195.724, 9.48802
0.25, -0.02, 161.207, 8.11775
0.275, -0.02, 150.256, 5.5567
0.3, -0.02, 106.503, 6.63858
0.325, -0.02, 108.557, 7.18005
0.35, -0.02, 94.0013, 4.54138
0.375, -0.02, 87.0161, 6.34817
0.4, -0.02, 82.117, 5.87106
0.425, -0.02, -1, 0
0.45, -0.02, 76.412, 5.81852
0.475, -0.02, 65.6982, 4.06868
0.5, -0.02, 70.9049, 5.83627
0.525, -0.02, 70.7291, 5.71641
0.55, -0.02, 60.6482, 3.54398
0.575, -0.02, 56.5315, 4.85578
0.6, -0.02, 60.2761, 3.5176
0.625, -0.02, 55.1381, 4.78155
0.65, -0.02, 54.4313, 3.43304
0.675, -0.02, 51.0496, 4.61861
0.7, -0.02, 56.8467, 3.42891
0.725, -0.02, 50.1092, 4.48942
0.75, -0.02, 61.6894, 3.58455
0.775, -0.02, 51.4064, 4.89043
0.8, -0.02, 51.1304, 4.8654
0.825, -0.02, 54.5885, 3.46196
0.85, -0.02, 56.7925, 4.96702
0.875, -0.02, 54.7748, 3.42126
0.9, -0.02, 49.69, 4.48544
0.925, -0.02, 47.6641, 3.14635
0.95, -0.02, 52.6445, 4.6913
0.975, -0.02, 49.7246, 3.23415
1, -0.02, -1, 0
1.025, -0.02, 52.0387, 4.70808
1.05, -0.02, 59.0926, 5.11734
1.075, -0.02, 52.6201, 3.48097
1.1, -0.02, 54.4096, 5.05463
1.125, -0.02, 48.1307, 3.24203
1.15, -0.02, 56.3243, 4.83463
1.175, -0.02, 54.1237, 3.37158
1.2, -0.02, 50.7982, 4.53693
1.225, -0.02, 44.4651, 2.92694
1.25, -0.02, 49.8851, 3.32721
1.275, -0.02, 47.3698, 4.29017
1.3, -0.02, 47.5138, 3.1021
1.325, -0.02, 58.7204, 5.05071
1.35, -0.02, 54.1962, 3.41556
1.375, -0.02, 57.6245, 3.62076
1.4, -0.02, 66.5608, 5.71352
1.425, -0.02, 57.9906, 3.64078
1.45, -0.02, 46.1155, 3.21109
1.475, -0.02, 60.633, 5.09605
1.5, -0.02, 50.316, 3.19191
1.525, -0.02, 56.8512, 4.93327
1.55, -0.02, -1, 0
1.575, -0.02, 49.6573, 3.14557
1.6, -0.02, 55.6089, 3.46171
1.625, -0.02, 54.6773, 5.00776
1.65, -0.02, 54.6578, 3.43235
1.675, -0.02, 56.6811, 3.46595
1.7, -0.02, 51.0019, 3.39359
1.725, -0.02, 55.2399, 3.68162
1.75, -0.02, 52.4254, 4.4388
1.775, -0.02, 57.1844, 3.42469
1.8, -0.02, 60.8333, 3.55013
1.825, -0.02, 54.594, 3.29813
1.85, -0.02, 64.0891, 3.65888
1.875, -0.02, 72.8921, 3.88602
1.9, -0.02, 58.8707, 3.47323
1.925, -0.02, 122.094, 5.05388
1.95, -0.02, 990.017, 15.9223
1.975, -0.02, 125.02, 5.14073
2, -0.02, -1, 0
2.025, -0.02, 64.4226, 5.53315
2.05, -0.02, 62.2852, 3.86913
2.075, -0.02, 61.027, 3.8182
2.1, -0.02, 67.3188, 3.89699
2.125, -0.02, 58.6106, 3.48865
2.15, -0.02, 65.1147, 3.23857
2.175, -0.02, 65.4945, 3.68944
2.2, -0.02, 75.0932, 3.99385
2.225, -0.02, 65.8359, 2.99535
2.25, -0.02, 68.6258, 3.87982
2.275, -0.02, 63.5133, 2.92535
2.3, -0.02, 60.9225, 2.90693
2.325, -0.02, 54.0775, 3.44356
2.35, -0.02, 52.8905, 2.74869
2.375, -0.02, 54.4937, 6.378
2.4, -0.02, 59.4127, 2.8491
2.425, -0.02, 57.9859, 3.09116
2.45, -0.02, 65.4531, 3.22847
2.475, -0.02, 68.7946, 3.13888
2.5, -0.02, 56.2934, 2.38929
2.525, -0.02, 56.5741, 2.64436
2.55, -0.02, 57.2385, 2.73858
2.575, -0.02, 53.4619, 1.7867
2.6, -0.02, 54.6518, 1.99592
2.625, -0.02, 102.995, 2.19906
2.65, -0.02, 65.3872, 1.59811
2.675, -0.02, 51.6726, 1.27141
2.7, -0.02, 50.4727, 1.26103
2.725, -0.02, 50.886, 0.892232
2.75, -0.02, -1, 0
2.775, -0.02, -1, 0
2.8, -0.02, -1, 0
0, 4.16334e-17, -1, 0
0.025, 4.16334e-17, -1, 0
0.05, 4.16334e-17, -1, 0
0.075, 4.16334e-17, -1, 0
0.1, 4.16334e-17, -1, 0
0.125, 4.16334e-17, -1, 0
0.15, 4.16334e-17, -1, 0
0.175, 4.16334e-17, -1, 0
0.2, 4.16334e-17, -1, 0
0.225, 4.16334e-17, 320.139, 12.214
0.25, 4.16334e-17, 271.902, 10.7035
0.275, 4.16334e-17, 221.257, 6.81764
0.3, 4.16334e-17, 182.644, 8.73121
0.325, 4.16334e-17, 169.01, 8.97606
0.35, 4.16334e-17, 157.594, 5.90265
0.375, 4.16334e-17, 125.592, 7.71414
0.4, 4.16334e-17, 114.666, 7.07644
0.425, 4.16334e-17, -1, 0
0.45, 4.16334e-17, 105.296, 6.62277
0.475, 4.16334e-17, 100.872, 4.7134
0.5, 4.16334e-17, 94.6426, 6.73434
0.525, 4.16334e-17, 102.172, 4.74828
0.55, 4.16334e-17, 97.4386, 6.45454
0.575, 4.16334e-17, 90.088, 6.24461
0.6, 4.16334e-17, 86.4004, 4.35346
0.625, 4.16334e-17, 84.0067, 5.81126
0.65, 4.16334e-17, 84.3995, 4.29762
0.675, 4.16334e-17, 81.7026, 5.93499
0.7, 4.16334e-17, 72.1958, 3.99275
0.725, 4.16334e-17, 79.5404, 5.71046
0.75, 4.16334e-17, 79.3644, 4.04947
0.775, 4.16334e-17, 80.619, 6.18888
0.8, 4.16334e-17, 72.6617, 4.13083
0.825, 4.16334e-17, 66.2207, 5.13463
0.85, 4.16334e-17, 73.3117, 3.87618
0.875, 4.16334e-17, 77.1145, 5.70488
0.9, 4.16334e-17, 77.7226, 4.00696
0.925, 4.16334e-17, 69.1528, 5.29842
0.95, 4.16334e-17, 76.7306, 3.97065
0.975, 4.16334e-17, 76.0439, 5.83589
1, 4.16334e-17, -1, 0
1.025, 4.16334e-17, 72.4223, 5.56391
1.05, 4.16334e-17, 68.5174, 5.44415
1.075, 4.16334e-17, 73.2445, 4.10117
1.1, 4.16334e-17, 74.2657, 6.04672
1.125, 4.16334e-17, 74.9978, 4.05623
1.15, 4.16334e-17, 71.0105, 3.85035
1.175, 4.16334e-17, 74.5125, 5.62452
1.2, 4.16334e-17, 76.1444, 3.96322
1.225, 4.16334e-17, 66.2967, 5.30963
1.25, 4.16334e-17, 73.6557, 3.93475
1.275, 4.16334e-17, 76.1121, 4.96651
1.3, 4.16334e-17, 74.9509, 4.09714
1.325, 4.16334e-17, 72.1557, 3.8493
1.35, 4.16334e-17, 72.3097, 5.86901
1.375, 4.16334e-17, 77.1716, 4.19468
1.4, 4.16334e-17, 88.5996, 4.47398
1.425, 4.16334e-17, 75.3694, 6.06441
1.45, 4.16334e-17, 71.0307, 4.09064
1.475, 4.16334e-17, 74.3379, 3.92718
1.5, 4.16334e-17, 70.5233, 5.37418
1.525, 4.16334e-17, 78.7588, 5.70132
1.55, 4.16334e-17, -1, 0
1.575, 4.16334e-17, 80.0292, 4.12096
1.6, 4.16334e-17, 79.8018, 4.15248
1.625, 4.16334e-17, 81.2826, 4.14107
1.65, 4.16334e-17, 76.7354, 5.48398
1.675, 4.16334e-17, 74.592, 3.90681
1.7, 4.16334e-17, 75.6817, 4.04342
1.725, 4.16334e-17, 68.7497, 3.75998
1.75, 4.16334e-17, 76.8261, 3.96295
1.775, 4.16334e-17, 76.8751, 3.96684
1.8, 4.16334e-17, 83.9743, 4.16004
1.825, 4.16334e-17, 73.5015, 5.49677
1.85, 4.16334e-17, 71.5642, 3.78595
1.875, 4.16334e-17, 99.1835, 4.57144
1.9, 4.16334e-17, 94.0283, 4.46951
1.925, 4.16334e-17, 174.854, 6.10041
1.95, 4.16334e-17, 1732.35, 21.0715
1.975, 4.16334e-17, 245.171, 7.2018
2, 4.16334e-17, -1, 0
2.025, 4.16334e-17, 88.0745, 6.09379
2.05, 4.16334e-17, 93.1991, 4.76192
2.075, 4.16334e-17, 94.9761, 4.46907
2.1, 4.16334e-17, 89.1062, 3.63694
2.125, 4.16334e-17, 96.1803, 4.46514
2.15, 4.16334e-17, 92.6466, 4.36284
2.175, 4.16334e-17, 96.8697, 3.90384
2.2, 4.16334e-17, 95.9292, 4.4
2.225, 4.16334e-17, 89.5523, 3.81268
2.25, 4.16334e-17, 87.2338, 4.1916
2.275, 4.16334e-17, 86.0436, 3.59137
2.3, 4.16334e-17, 86.1973, 4.23929
2.325, 4.16334e-17, 74.7672, 3.41603
2.35, 4.16334e-17, 84.2866, 4.2136
2.375, 4.16334e-17, 85.9467, 5.93643
2.4, 4.16334e-17, 82.5907, 3.37425
2.425, 4.16334e-17, 80.7455, 2.87612
2.45, 4.16334e-17, 90.6341, 3.55084
2.475, 4.16334e-17, 103.235, 3.92547
2.5, 4.16334e-17, 82.5251, 3.37133
2.525, 4.16334e-17, 77.351, 3.39842
2.55, 4.16334e-17, 73.6128, 2.38507
2.575, 4.16334e-17, 68.539, 1.99662
2.6, 4.16334e-17, 67.1255, 2.03938
2.625, 4.16334e-17, 165.817, 2.63435
2.65, 4.16334e-17, 67.6273, 1.70746
2.675, 4.16334e-17, 65.1761, 1.60281
2.7, 4.16334e-17, 63.559, 1.15018
2.725, 4.16334e-17, 55.9304, 1.34738
2.75, 4.16334e-17, -1, 0
2.775, 4.16334e-17, -1, 0
2.8, 4.16334e-17, -1, 0
0, 0.02, -1, 0
0.025, 0.02, -1, 0
0.05, 0.02, -1, 0
0.075, 0.02, -1, 0
0.1, 0.02, -1, 0
0.125, 0.02, -1, 0
0.15, 0.02, -1, 0
0.175, 0.02, -1, 0
0.2, 0.02, -1, 0
0.225, 0.02, 256.393, 11.1201
0.25, 0.02, 224.642, 9.49901
0.275, 0.02, 163.579, 5.77722
0.3, 0.02, 165.267, 8.26433
0.325, 0.02, 139.973, 5.54003
0.35, 0.02, 121.258, 7.14275
0.375, 0.02, 110.803, 7.16117
0.4, 0.02, 116.244, 7.0343
0.425, 0.02, -1, 0
0.45, 0.02, 85.2807, 5.97691
0.475, 0.02, 84.4411, 4.35576
0.5, 0.02, 77.6272, 6.2342
0.525, 0.02, 74.8751, 4.04573
0.55, 0.02, 70.1214, 5.41362
0.575, 0.02, 75.6101, 3.9828
0.6, 0.02, 64.885, 5.56829
0.625, 0.02, 68.2501, 5.39031
0.65, 0.02, 63.7379, 3.68388
0.675, 0.02, 64.1476, 5.1092
0.7, 0.02, 67.5851, 3.8919
0.725, 0.02, 68.816, 5.43696
0.75, 0.02, 62.6843, 3.5771
0.775, 0.02, 51.1402, 4.99296
0.8, 0.02, 61.8865, 3.91903
0.825, 0.02, 68.22, 5.33719
0.85, 0.02, 60.04, 3.53542
0.875, 0.02, 64.8641, 5.25545
0.9, 0.02, 60.5419, 3.54135
0.925, 0.02, 64.2903, 5.13571
0.95, 0.02, 59.3853, 3.56543
0.975, 0.02, 66.4191, 5.1818
1, 0.02, -1, 0
1.025, 0.02, 65.6908, 5.30391
1.05, 0.02, 62.3256, 3.70446
1.075, 0.02, 63.6506, 5.46969
1.1, 0.02, 61.7959, 3.50977
1.125, 0.02, 58.665, 5.35199
1.15, 0.02, 58.8382, 3.47643
1.175, 0.02, 53.9066, 4.69941
1.2, 0.02, 59.5688, 3.54302
1.225, 0.02, 57.5003, 3.51868
1.25, 0.02, 54.9665, 4.81825
1.275, 0.02, 60.2372, 3.47834
1.3, 0.02, 63.2602, 5.40318
1.325, 0.02, 54.3973, 3.34308
1.35, 0.02, 63.7991, 3.78546
1.375, 0.02, 62.5055, 5.37409
1.4, 0.02, 66.6026, 3.6389
1.425, 0.02, 56.8537, 3.63285
1.45, 0.02, 69.9741, 5.87279
1.475, 0.02, 52.1612, 3.27784
1.5, 0.02, 61.562, 3.6143
1.525, 0.02, -1, 0
1.55, 0.02, 62.1036, 5.10011
1.575, 0.02, 59.6062, 4.46592
1.6, 0.02, 68.7748, 4.43164
1.625, 0.02, 62.8332, 3.62801
1.65, 0.02, 63.0731, 3.61251
1.675, 0.02, 58.7424, 3.44271
1.7, 0.02, 56.5113, 4.90511
1.725, 0.02, 63.4155, 3.70742
1.75, 0.02, 61.298, 3.63806
1.775, 0.02, 59.3264, 3.5534
1.8, 0.02, 69.3809, 3.84795
1.825, 0.02, 65.0101, 3.67715
1.85, 0.02, 70.2816, 3.79683
1.875, 0.02, 84.1129, 4.17981
1.9, 0.02, 81.953, 4.13188
1.925, 0.02, 1103.14, 17.0895
1.95, 0.02, 837.842, 12.9297
1.975, 0.02, 157.417, 8.25685
2, 0.02, -1, 0
2.025, 0.02, 71.8916, 3.8763
2.05, 0.02, 74.7216, 4.12607
2.075, 0.02, 77.7931, 3.94427
2.1, 0.02, 75.543, 3.99931
2.125, 0.02, 83.2357, 3.61631
2.15, 0.02, 77.2462, 3.98454
2.175, 0.02, 75.3122, 3.90956
2.2, 0.02, 81.2923, 3.34353
2.225, 0.02, 78.3621, 4.19264
2.25, 0.02, 73.6697, 3.14789
2.275, 0.02, 76.2024, 3.84275
2.3, 0.02, 68.0919, 3.1356
2.325, 0.02, 75.0976, 3.28892
2.35, 0.02, 72.6522, 5.56519
2.375, 0.02, 69.9338, 3.8669
2.4, 0.02, 76.7003, 3.513
2.425, 0.02, 67.1243, 3.01318
2.45, 0.02, 86.6971, 3.53314
2.475, 0.02, 67.9045, 3.02456
2.5, 0.02, 59.6529, 2.47906
2.525, 0.02, 57.7904, 2.41983
2.55, 0.02, 57.0571, 1.91035
2.575, 0.02, 52.3959, 1.74682
2.6, 0.02, 64.3721, 2.04263
2.625, 0.02, 151.288, 2.97055
2.65, 0.02, 52.2848, 1.4969
2.675, 0.02, 51.4231, 1.43766
2.7, 0.02, 43.9651, 0.732722
2.725, 0.02, -1, 0
2.75, 0.02, -1, 0
2.775, 0.02, -1, 0
2.8, 0.02, -1, 0
0, 0.04, -1, 0
0.025, 0.04, -1, 0
0.05, 0.04, -1, 0
0.075, 0.04, -1, 0
0.1, 0.04, -1, 0
0.125, 0.04, -1, 0
0.15, 0.04, -1, 0
0.175, 0.04, -1, 0
0.2, 0.04, -1, 0
0.225, 0.04, 92.6939, 6.61771
0.25, 0.04, 93.3068, 6.38638
0.275, 0.04, 71.8907, 3.84846
0.3, 0.04, 65.179, 5.15873
0.325, 0.04, 56.8396, 3.51588
0.35, 0.04, 46.7424, 4.52412
0.375, 0.04, 45.4812, 4.33456
0.4, 0.04, 47.0706, 4.83031
0.425, 0.04, -1, 0
0.45, 0.04, 29.4193, 3.50074
0.475, 0.04, 35.5762, 2.78271
0.5, 0.04, 31.7508, 3.97382
0.525, 0.04, 27.6125, 2.47107
0.55, 0.04, 33.682, 3.7584
0.575, 0.04, 24.8981, 2.22682
0.6, 0.04, 26.8731, 3.68127
0.625, 0.04, 23.8222, 2.20831
0.65, 0.04, 27.4041, 3.44794
0.675, 0.04, 24.3664, 2.23225
0.7, 0.04, 29.5015, 3.5131
0.725, 0.04, 27.6745, 3.4317
0.75, 0.04, 27.4199, 2.41198
0.775, 0.04, 23.8634, 3.40107
0.8, 0.04, 21.9399, 2.27822
0.825, 0.04, 27.4961, 3.30102
0.85, 0.04, 21.0237, 1.99479
0.875, 0.04, 23.2842, 3.10212
0.9, 0.04, 25.4398, 2.38491
0.925, 0.04, 24.6957, 2.23395
0.95, 0.04, 24.1009, 3.24454
0.975, 0.04, 26.1122, 3.43511
1, 0.04, -1, 0
1.025, 0.04, 30.674, 3.68202
1.05, 0.04, 22.1911, 2.23735
1.075, 0.04, 23.6823, 3.40489
1.1, 0.04, 24.2973, 2.40915
1.125, 0.04, 22.705, 3.27264
1.15, 0.04, 22.7786, 2.25277
1.175, 0.04, 25.0699, 2.26304
1.2, 0.04, 24.5456, 3.35992
1.225, 0.04, 22.8678, 2.20159
1.25, 0.04, 29.2121, 3.50153
1.275, 0.04, 22.6735, 2.15137
1.3, 0.04, 23.2402, 2.20957
1.325, 0.04, 19.4032, 2.81606
1.35, 0.04, 31.879, 2.75288
1.375, 0.04, 22.6966, 2.23486
1.4, 0.04, 23.69, 3.07265
1.425, 0.04, 18.6252, 2.13335
1.45, 0.04, 29.1963, 2.53321
1.475, 0.04, 20.9768, 2.87424
1.5, 0.04, 22.4581, 2.21973
1.525, 0.04, -1, 0
1.55, 0.04, 32.5058, 3.73494
1.575, 0.04, 28.1697, 2.47973
1.6, 0.04, 27.3611, 2.3943
1.625, 0.04, 26.3086, 3.27485
1.65, 0.04, 25.7295, 2.30766
1.675, 0.04, 25.5561, 2.38666
1.7, 0.04, 26.5082, 2.41448
1.725, 0.04, 25.528, 2.37454
1.75, 0.04, 27.8239, 2.47617
1.775, 0.04, 26.347, 2.98909
1.8, 0.04, 24.6238, 2.5724
1.825, 0.04, 26.714, 2.41101
1.85, 0.04, 27.2755, 2.37993
1.875, 0.04, 39.6381, 2.85654
1.9, 0.04, 37.5675, 2.86721
1.925, 0.04, 400.221, 10.2835
1.95, 0.04, 577.435, 10.7505
1.975, 0.04, 61.0451, 5.05446
2, 0.04, -1, 0
2.025, 0.04, 31.9862, 2.57877
2.05, 0.04, 33.822, 2.82411
2.075, 0.04, 37.2795, 2.2174
2.1, 0.04, 38.7492, 2.88109
2.125, 0.04, 38.7998, 2.87701
2.15, 0.04, 36.3421, 2.29158
2.175, 0.04, 37.0053, 2.83885
2.2, 0.04, 35.5856, 2.55178
2.225, 0.04, 37.5326, 2.54524
2.25, 0.04, 36.556, 2.41719
2.275, 0.04, 35.7452, 2.70439
2.3, 0.04, 32.4825, 2.23087
2.325, 0.04, 39.8074, 2.39516
2.35, 0.04, -1, 0
2.375, 0.04, 28.3131, 2.00292
2.4, 0.04, 29.5646, 2.0125
2.425, 0.04, 33.6513, 1.88013
2.45, 0.04, 44.2088, 2.6714
2.475, 0.04, 27.1522, 2.1106
2.5, 0.04, 27.2117, 1.92166
2.525, 0.04, 27.8608, 1.92566
2.55, 0.04, 23.2947, 1.27381
2.575, 0.04, 22.0893, 1.11033
2.6, 0.04, 61.8585, 2.2705
2.625, 0.04, 34.6506, 1.08872
2.65, 0.04, 23.0865, 0.914678
2.675, 0.04, 20.9039, 0.79694
2.7, 0.04, 16.8755, 0.544286
2.725, 0.04, -1, 0
2.75, 0.04, -1, 0
2.775, 0.04, -1, 0
2.8, 0.04, -1, 0
0, 0.06, -1, 0
0.025, 0.06, -1, 0
0.05, 0.06, -1, 0
0.075, 0.06, -1, 0
0.1, 0.06, -1, 0
0.125, 0.06, -1, 0
0.15, 0.06, -1, 0
0.175, 0.06, -1, 0
0.2, 0.06, -1, 0
0.225, 0.06, 12.8572, 2.51939
0.25, 0.06, 7.77664, 1.79449
0.275, 0.06, 9.29818, 1.42289
0.3, 0.06, 7.53385, 1.73107
0.325, 0.06, 9.28106, 1.47884
0.35, 0.06, 6.91426, 1.77836
0.375, 0.06, 6.25135, 1.12281
0.4, 0.06, -1, 0
0.425, 0.06, -1, 0
0.45, 0.06, 2.10818, 0.903481
0.475, 0.06, 4.66926, 1.02519
0.5, 0.06, 3.30557, 1.23896
0.525, 0.06, 2.55471, 0.751287
0.55, 0.06, 2.09353, 0.791279
0.575, 0.06, 2.84144, 0.685504
0.6, 0.06, 5.69213, 1.72095
0.625, 0.06, 3.28609, 0.818103
0.65, 0.06, 3.73562, 1.29403
0.675, 0.06, 2.98496, 0.817357
0.7, 0.06, 2.09251, 0.991403
0.725, 0.06, 3.58624, 0.818394
0.75, 0.06, 1.49354, 0.790274
0.775, 0.06, 3.89124, 1.05828
0.8, 0.06, 3.89427, 1.43667
0.825, 0.06, 2.09836, 0.560809
0.85, 0.06, 2.3889, 1.03439
0.875, 0.06, 2.09708, 0.635494
0.9, 0.06, 1.80393, 0.736452
0.925, 0.06, 5.58158, 1.11863
0.95, 0.06, 4.83567, 1.54101
0.975, 0.06, 1.50567, 0.796676
1, 0.06, -1, 0
1.025, 0.06, 4.26573, 1.21875
1.05, 0.06, 1.60468, 0.553891
1.075, 0.06, 4.06167, 1.03129
1.1, 0.06, 4.51169, 1.37827
1.125, 0.06, 3.44914, 0.843905
1.15, 0.06, 2.40777, 0.95173
1.175, 0.06, 2.09552, 0.635063
1.2, 0.06, 4.50468, 1.37615
1.225, 0.06, 3.29849, 0.821181
1.25, 0.06, 3.59511, 0.898886
1.275, 0.06, 2.09263, 0.79094
1.3, 0.06, 2.69012, 0.762039
1.325, 0.06, 3.05035, 0.82327
1.35, 0.06, 3.00166, 1.2735
1.375, 0.06, 4.09453, 0.920735
1.4, 0.06, 3.1495, 0.861431
1.425, 0.06, 2.69317, 1.07893
1.45, 0.06, 4.00465, 0.91209
1.475, 0.06, 3.02831, 0.772207
1.5, 0.06, 3.04651, 1.13989
1.525, 0.06, -1, 0
1.55, 0.06, 5.13313, 1.50971
1.575, 0.06, 3.62741, 0.881255
1.6, 0.06, 2.45453, 0.662618
1.625, 0.06, 5.10219, 1.0611
1.65, 0.06, 4.55067, 0.96579
1.675, 0.06, 2.39635, 1.12079
1.7, 0.06, 4.04193, 0.910539
1.725, 0.06, 3.29643, 0.847768
1.75, 0.06, 3.28484, 0.844717
1.775, 0.06, 5.66808, 1.15535
1.8, 0.06, 3.29595, 0.820599
1.825, 0.06, 6.87902, 1.19649
1.85, 0.06, 7.65659, 1.22878
1.875, 0.06, 5.97139, 1.15848
1.9, 0.06, 8.73163, 1.34628
1.925, 0.06, 179.825, 6.40615
1.95, 0.06, 20.3987, 2.12047
1.975, 0.06, -1, 0
2, 0.06, 7.28391, 1.87084
2.025, 0.06, 7.11019, 1.34459
2.05, 0.06, 5.73105, 1.10824
2.075, 0.06, 8.44857, 1.38266
2.1, 0.06, 7.84277, 1.08767
2.125, 0.06, 7.97044, 1.30226
2.15, 0.06, 5.7033, 1.06122
2.175, 0.06, 6.69335, 0.910227
2.2, 0.06, 5.39933, 1.06058
2.225, 0.06, 8.57443, 1.09989
2.25, 0.06, 6.44653, 1.15113
2.275, 0.06, 5.80789, 0.884357
2.3, 0.06, 5.66437, 0.896345
2.325, 0.06, 9.28688, 1.38694
2.35, 0.06, 6.04768, 1.54179
2.375, 0.06, 9.1021, 1.28644
2.4, 0.06, 5.38388, 0.845862
2.425, 0.06, 7.42183, 0.851476
2.45, 0.06, 12.2155, 1.56074
2.475, 0.06, 5.23675, 0.725335
2.5, 0.06, 7.1534, 1.0908
2.525, 0.06, 5.93907, 0.706442
2.55, 0.06, 6.17944, 0.690391
2.575, 0.06, 5.075, 0.575258
2.6, 0.06, 9.9985, 0.641764
2.625, 0.06, 6.58549, 0.5723
2.65, 0.06, 4.38698, 0.387544
2.675, 0.06, 4.23089, 0.301257
2.7, 0.06, 2.92325, 0.349742
2.725, 0.06, -1, 0
2.75, 0.06, -1, 0
2.775, 0.06, -1, 0
2.8, 0.06, -1, 0
0, 0.08, -1, 0
0.025, 0.08, -1, 0
0.05, 0.08, -1, 0
0.075, 0.08, -1, 0
0.1, 0.08, -1, 0
0.125, 0.08, -1, 0
0.15, 0.08, -1, 0
0.175, 0.08, -1, 0
0.2, 0.08, -1, 0
0.225, 0.08, 1.79984, 0.948565
0.25, 0.08, 2.10013, 0.995028
0.275, 0.08, 0.300317, 0.212356
0.3, 0.08, 1.81408, 0.855121
0.325, 0.08, 1.10573, 0.471427
0.35, 0.08, 0.904702, 0.674297
0.375, 0.08, 0.200472, 0.200472
0.4, 0.08, -1, 0
0.425, 0.08, -1, 0
0.45, 0.08, 0, 0
0.475, 0.08, 0, 0
0.5, 0.08, 1.50762, 0.797699
0.525, 0.08, 0, 0
0.55, 0.08, 0.599973, 0.599973
0.575, 0.08, 0.149572, 0.149572
0.6, 0.08, 0, 0
0.625, 0.08, 0, 0
0.65, 0.08, 0, 0
0.675, 0.08, 0.149494, 0.149494
0.7, 0.08, 0, 0
0.725, 0.08, 0, 0
0.75, 0.08, 0.299823, 0.299823
0.775, 0.08, 0, 0
0.8, 0.08, 0.300585, 0.300585
0.825, 0.08, 0, 0
0.85, 0.08, 0, 0
0.875, 0.08, 0.45088, 0.33604
0.9, 0.08, 0, 0
0.925, 0.08, 0.152005, 0.152005
0.95, 0.08, 0.303148, 0.303148
0.975, 0.08, 0, 0
1, 0.08, -1, 0
1.025, 0.08, 0, 0
1.05, 0.08, 0, 0
1.075, 0.08, 0.453045, 0.337757
1.1, 0.08, 0, 0
1.125, 0.08, 0, 0
1.15, 0.08, 0.150991, 0.150991
1.175, 0.08, 0.30027, 0.30027
1.2, 0.08, 0.602381, 0.425947
1.225, 0.08, 0, 0
1.25, 0.08, 0, 0
1.275, 0.08, 0, 0
1.3, 0.08, 0, 0
1.325, 0.08, 0.150195, 0.150195
1.35, 0.08, 0.702168, 0.413631
1.375, 0.08, 0.601425, 0.601425
1.4, 0.08, 0.199601, 0.199601
1.425, 0.08, 0.751316, 0.450746
1.45, 0.08, 0.604002, 0.604002
1.475, 0.08, 0.60684, 0.429109
1.5, 0.08, 0.611279, 0.611279
1.525, 0.08, -1, 0
1.55, 0.08, 0.605836, 0.370993
1.575, 0.08, 0.453946, 0.262088
1.6, 0.08, 0, 0
1.625, 0.08, 0.150418, 0.150418
1.65, 0.08, 0.301193, 0.301193
1.675, 0.08, 0.300288, 0.300288
1.7, 0.08, 0.150187, 0.150187
1.725, 0.08, 0, 0
1.75, 0.08, 0, 0
1.775, 0.08, 0.599363, 0.299682
1.8, 0.08, 0.902364, 0.425488
1.825, 0.08, 0.150333, 0.150333
1.85, 0.08, 1.05293, 0.498584
1.875, 0.08, 0.504448, 0.294144
1.9, 0.08, 0.453325, 0.261728
1.925, 0.08, 4.43848, 0.946288
1.95, 0.08, 1.67208, 0.588792
1.975, 0.08, -1, 0
2, 0.08, 0.304435, 0.304435
2.025, 0.08, 0.454959, 0.33911
2.05, 0.08, 0.393441, 0.228531
2.075, 0.08, 0.151372, 0.151372
2.1, 0.08, 0.453709, 0.26195
2.125, 0.08, 0.100431, 0.100431
2.15, 0.08, 0.602621, 0.301311
2.175, 0.08, 0, 0
2.2, 0.08, 0.828577, 0.40572
2.225, 0.08, 0.640366, 0.298163
2.25, 0.08, 0.452599, 0.261308
2.275, 0.08, 0.603465, 0.246365
2.3, 0.08, 0.811037, 0.351104
2.325, 0.08, 0.916975, 0.683452
2.35, 0.08, 0.303118, 0.214337
2.375, 0.08, 0.303238, 0.214422
2.4, 0.08, 0.401867, 0.23562
2.425, 0.08, 0.687442, 0.274181
2.45, 0.08, 0.600341, 0.28297
2.475, 0.08, 0.734743, 0.365926
2.5, 0.08, 0.225326, 0.16798
2.525, 0.08, 0.0657002, 0.0476604
2.55, 0.08, 0.419848, 0.135728
2.575, 0.08, 0.225247, 0.0976924
2.6, 0.08, 0.79516, 0.231798
2.625, 0.08, 0.416321, 0.0975745
2.65, 0.08, 0.451586, 0.116388
2.675, 0.08, 0.229866, 0.0518538
2.7, 0.08, -1, 0
2.725, 0.08, -1, 0
2.75, 0.08, -1, 0
2.775, 0.08, -1, 0
2.8, 0.08, -1, 0
0, 0.1, -1, 0
0.025, 0.1, -1, 0
0.05, 0.1, -1, 0
0.075, 0.1, -1, 0
0.1, 0.1, -1, 0
0.125, 0.1, -1, 0
0.15, 0.1, -1, 0
0.175, 0.1, -1, 0
0.2, 0.1, -1, 0
0.225, 0.1, 1.20368, 0.851127
0.25, 0.1, 0.602024, 0.425695
0.275, 0.1, 0.302512, 0.213908
0.3, 0.1, 1.5167, 0.802516
0.325, 0.1, 0.151174, 0.151174
0.35, 0.1, 0.302503, 0.302503
0.375, 0.1, 0.201229, 0.201229
0.4, 0.1, -1, 0
0.425, 0.1, -1, 0
0.45, 0.1, 0.303326, 0.214484
0.475, 0.1, 0, 0
0.5, 0.1, 0.302983, 0.302983
0.525, 0.1, 0, 0
0.55, 0.1, 0.300164, 0.300164
0.575, 0.1, 0.603783, 0.603783
0.6, 0.1, 0, 0
0.625, 0.1, 0.150274, 0.150274
0.65, 0.1, 0.601514, 0.601514
0.675, 0.1, 0, 0
0.7, 0.1, 0, 0
0.725, 0.1, 0.300434, 0.212439
0.75, 0.1, 0, 0
0.775, 0.1, 0, 0
0.8, 0.1, 0, 0
0.825, 0.1, 0, 0
0.85, 0.1, 0, 0
0.875, 0.1, 0, 0
0.9, 0.1, 0.302962, 0.214227
0.925, 0.1, 0.609875, 0.609875
0.95, 0.1, 0, 0
0.975, 0.1, -1, 0
1, 0.1, -1, 0
1.025, 0.1, 0, 0
1.05, 0.1, 0, 0
1.075, 0.1, 0, 0
1.1, 0.1, 0.151433, 0.151433
1.125, 0.1, 0, 0
1.15, 0.1, 0, 0
1.175, 0.1, 0, 0
1.2, 0.1, 0, 0
1.225, 0.1, 0, 0
1.25, 0.1, 0, 0
1.275, 0.1, 0, 0
1.3, 0.1, 0.200655, 0.200655
1.325, 0.1, 0.301876, 0.213459
1.35, 0.1, 0.201389, 0.201389
1.375, 0.1, 0, 0
1.4, 0.1, 0.201822, 0.201822
1.425, 0.1, 0, 0
1.45, 0.1, 0, 0
1.475, 0.1, 0, 0
1.5, 0.1, 0, 0
1.525, 0.1, -1, 0
1.55, 0.1, 0.152053, 0.152053
1.575, 0.1, 0, 0
1.6, 0.1, 0.201217, 0.201217
1.625, 0.1, 0.151146, 0.151146
1.65, 0.1, 0.302137, 0.302137
1.675, 0.1, 0, 0
1.7, 0.1, 0, 0
1.725, 0.1, 0.301498, 0.213192
1.75, 0.1, 0.451235, 0.336322
1.775, 0.1, 0.302086, 0.302086
1.8, 0.1, 0, 0
1.825, 0.1, 0, 0
1.85, 0.1, 0, 0
1.875, 0.1, 0, 0
1.9, 0.1, 0, 0
1.925, 0.1, 0.202025, 0.202025
1.95, 0.1, 0, 0
1.975, 0.1, -1, 0
2, 0.1, 0, 0
2.025, 0.1, 0, 0
2.05, 0.1, 0.202557, 0.202557
2.075, 0.1, 0.0759215, 0.0759215
2.1, 0.1, 0, 0
2.125, 0.1, 0, 0
2.15, 0.1, 0.200589, 0.200589
2.175, 0.1, 0, 0
2.2, 0.1, 0.200962, 0.200962
2.225, 0.1, 0, 0
2.25, 0.1, 0, 0
2.275, 0.1, 0, 0
2.3, 0.1, 0.306114, 0.228322
2.325, 0.1, -1, 0
2.35, 0.1, 0, 0
2.375, 0.1, 0, 0
2.4, 0.1, 0, 0
2.425, 0.1, 0.25206, 0.181759
2.45, 0.1, 0, 0
2.475, 0.1, 0.18645, 0.132213
2.5, 0.1, 0.043048, 0.043048
2.525, 0.1, 0, 0
2.55, 0.1, 0.040066, 0.040066
2.575, 0.1, 0.0377504, 0.0377504
2.6, 0.1, 0, 0
2.625, 0.1, 0.0947221, 0.0425189
2.65, 0.1, 0.137232, 0.0582259
2.675, 0.1, 0.0565147, 0.0312118
2.7, 0.1, -1, 0
2.725, 0.1, -1, 0
2.75, 0.1, -1, 0
2.775, 0.1, -1, 0
2.8, 0.1, -1, 0
0, 0.12, -1, 0
0.025, 0.12, -1, 0
0.05, 0.12, -1, 0
0.075, 0.12, -1, 0
0.1, 0.12, -1, 0
0.125, 0.12, -1, 0
0.15, 0.12, -1, 0
0.175, 0.12, -1, 0
0.2, 0.12, -1, 0
0.225, 0.12, 0.603884, 0.603885
0.25, 0.12, 0, 0
0.275, 0.12, 0, 0
0.3, 0.12, 0.608488, 0.430266
0.325, 0.12, 0.607757, 0.303879
0.35, 0.12, 0.303499, 0.303499
0.375, 0.12, 0.201893, 0.201893
0.4, 0.12, -1, 0
0.425, 0.12, -1, 0
0.45, 0.12, 0.152094, 0.152094
0.475, 0.12, 0, 0
0.5, 0.12, 0.151709, 0.151709
0.525, 0.12, 0, 0
0.55, 0.12, 0, 0
0.575, 0.12, 0.605782, 0.605782
0.6, 0.12, 0.603782, 0.369613
0.625, 0.12, 0, 0
0.65, 0.12, 0.150968, 0.150968
0.675, 0.12, 0, 0
0.7, 0.12, 0, 0
0.725, 0.12, 0, 0
0.75, 0.12, 0.301623, 0.301623
0.775, 0.12, 0, 0
0.8, 0.12, 0, 0
0.825, 0.12, 0, 0
0.85, 0.12, 0.302397, 0.302397
0.875, 0.12, 0, 0
0.9, 0.12, 0, 0
0.925, 0.12, 0.306012, 0.306012
0.95, 0.12, 0, 0
0.975, 0.12, -1, 0
1, 0.12, -1, 0
1.025, 0.12, 0, 0
1.05, 0.12, 0.202437, 0.202437
1.075, 0.12, 0, 0
1.1, 0.12, 0.151934, 0.151934
1.125, 0.12, 0, 0
1.15, 0.12, 0, 0
1.175, 0.12, 0, 0
1.2, 0.12, 0, 0
1.225, 0.12, 0.151225, 0.151225
1.25, 0.12, 0, 0
1.275, 0.12, 0, 0
1.3, 0.12, 0, 0
1.325, 0.12, 0, 0
1.35, 0.12, 0, 0
1.375, 0.12, 0.403372, 0.285227
1.4, 0.12, 0, 0
1.425, 0.12, 0, 0
1.45, 0.12, 0, 0
1.475, 0.12, 0, 0
1.5, 0.12, -1, 0
1.525, 0.12, 0, 0
1.55, 0.12, 0, 0
1.575, 0.12, 0, 0
1.6, 0.12, 0, 0
1.625, 0.12, 0, 0
1.65, 0.12, 0, 0
1.675, 0.12, 0.151169, 0.151169
1.7, 0.12, 0, 0
1.725, 0.12, 0.301996, 0.301996
1.75, 0.12, 0, 0
1.775, 0.12, 0, 0
1.8, 0.12, 0, 0
1.825, 0.12, 0, 0
1.85, 0.12, 0, 0
1.875, 0.12, 0, 0
1.9, 0.12, 0, 0
1.925, 0.12, 0, 0
1.95, 0.12, 0, 0
1.975, 0.12, -1, 0
2, 0.12, 0, 0
2.025, 0.12, 0, 0
2.05, 0.12, 0, 0
2.075, 0.12, 0, 0
2.1, 0.12, 0, 0
2.125, 0.12, 0.151486, 0.151486
2.15, 0.12, 0, 0
2.175, 0.12, 0, 0
2.2, 0.12, 0, 0
2.225, 0.12, 0.0755313, 0.0755313
2.25, 0.12, 0.202066, 0.142883
2.275, 0.12, 0, 0
2.3, 0.12, 0, 0
2.325, 0.12, 0, 0
2.35, 0.12, 0, 0
2.375, 0.12, 0.151576, 0.151576
2.4, 0.12, 0.075839, 0.075839
2.425, 0.12, 0.100727, 0.100727
2.45, 0.12, 0.0753499, 0.0753499
2.475, 0.12, 0, 0
2.5, 0.12, 0.101162, 0.101162
2.525, 0.12, 0, 0
2.55, 0.12, 0, 0
2.575, 0.12, 0.0173885, 0.0173885
2.6, 0.12, 0.0627612, 0.0363296
2.625, 0.12, 0.0250396, 0.0250396
2.65, 0.12, 0.0227869, 0.0227869
2.675, 0.12, 0, 0
2.7, 0.12, -1, 0
2.725, 0.12, -1, 0
2.75, 0.12, -1, 0
2.775, 0.12, -1, 0
2.8, 0.12, -1, 0
0, 0.14, -1, 0
0.025, 0.14, -1, 0
0.05, 0.14, -1, 0
0.075, 0.14, -1, 0
0.1, 0.14, -1, 0
0.125, 0.14, -1, 0
0.15, 0.14, -1, 0
0.175, 0.14, -1, 0
0.2, 0.14, -1, 0
0.225, 0.14, 0, 0
0.25, 0.14, 0.90941, 0.479212
0.275, 0.14, 0, 0
0.3, 0.14, 0, 0
0.325, 0.14, 0, 0
0.35, 0.14, 0, 0
0.375, 0.14, 0, 0
0.4, 0.14, -1, 0
0.425, 0.14, -1, 0
0.45, 0.14, 0, 0
0.475, 0.14, 0, 0
0.5, 0.14, 0, 0
0.525, 0.14, 0, 0
0.55, 0.14, 0.151063, 0.151063
0.575, 0.14, 0, 0
0.6, 0.14, 0, 0
0.625, 0.14, 0, 0
0.65, 0.14, 0, 0
0.675, 0.14, 0, 0
0.7, 0.14, 0.151415, 0.151415
0.725, 0.14, 0, 0
0.75, 0.14, 0, 0
0.775, 0.14, 0, 0
0.8, 0.14, 0.151729, 0.151729
0.825, 0.14, 0, 0
0.85, 0.14, 0.151309, 0.151309
0.875, 0.14, 0, 0
0.9, 0.14, 0, 0
0.925, 0.14, 0, 0
0.95, 0.14, 0, 0
0.975, 0.14, -1, 0
1, 0.14, 0, 0
1.025, 0.14, 0, 0
1.05, 0.14, 0, 0
1.075, 0.14, 0, 0
1.1, 0.14, 0, 0
1.125, 0.14, 0, 0
1.15, 0.14, 0, 0
1.175, 0.14, 0, 0
1.2, 0.14, 0, 0
1.225, 0.14, 0, 0
1.25, 0.14, 0, 0
1.275, 0.14, 0, 0
1.3, 0.14, 0.455113, 0.339227
1.325, 0.14, 0, 0
1.35, 0.14, 0, 0
1.375, 0.14, 0, 0
1.4, 0.14, 0, 0
1.425, 0.14, 0, 0
1.45, 0.14, 0, 0
1.475, 0.14, 0, 0
1.5, 0.14, -1, 0
1.525, 0.14, 0, 0
1.55, 0.14, 0, 0
1.575, 0.14, 0.202705, 0.202705
1.6, 0.14, 0, 0
1.625, 0.14, 0, 0
1.65, 0.14, 0, 0
1.675, 0.14, 0, 0
1.7, 0.14, 0, 0
1.725, 0.14, 0, 0
1.75, 0.14, 0, 0
1.775, 0.14, 0, 0
1.8, 0.14, 0.151769, 0.151769
1.825, 0.14, 0, 0
1.85, 0.14, 0, 0
1.875, 0.14, 0, 0
1.9, 0.14, 0, 0
1.925, 0.14, 0, 0
1.95, 0.14, -1, 0
1.975, 0.14, 0.307705, 0.307705
2, 0.14, 0, 0
2.025, 0.14, 0, 0
2.05, 0.14, 0, 0
2.075, 0.14, 0, 0
2.1, 0.14, 0, 0
2.125, 0.14, 0, 0
2.15, 0.14, 0, 0
2.175, 0.14, 0, 0
2.2, 0.14, 0.151463, 0.151463
2.225, 0.14, 0, 0
2.25, 0.14, 0, 0
2.275, 0.14, 0.46049, 0.343207
2.3, 0.14, 0.154182, 0.154182
2.325, 0.14, 0, 0
2.35, 0.14, 0, 0
2.375, 0.14, 0, 0
2.4, 0.14, 0, 0
2.425, 0.14, 0, 0
2.45, 0.14, 0, 0
2.475, 0.14, 0, 0
2.5, 0.14, 0.0676663, 0.0676663
2.525, 0.14, 0.0509484, 0.0509484
2.55, 0.14, 0.0339478, 0.0339478
2.575, 0.14, 0.101076, 0.0618877
2.6, 0.14, 0.0327315, 0.0237274
2.625, 0.14, 0.03957, 0.0290018
2.65, 0.14, 0, 0
2.675, 0.14, -1, 0
2.7, 0.14, -1, 0
2.725, 0.14, -1, 0
2.75, 0.14, -1, 0
2.775, 0.14, -1, 0
2.8, 0.14, -1, 0
0, 0.16, -1, 0
0.025, 0.16, -1, 0
0.05, 0.16, -1, 0
0.075, 0.16, -1, 0
0.1, 0.16, -1, 0
0.125, 0.16, -1, 0
0.15, 0.16, -1, 0
0.175, 0.16, -1, 0
0.2, 0.16, -1, 0
0.225, 0.16, 0, 0
0.25, 0.16, 0, 0
0.275, 0.16, 0.305641, 0.305641
0.3, 0.16, 0.152687, 0.152687
0.325, 0.16, 0.306393, 0.306393
0.35, 0.16, 0, 0
0.375, 0.16, 0, 0
0.4, 0.16, -1, 0
0.425, 0.16, -1, 0
0.45, 0.16, 0, 0
0.475, 0.16, 0, 0
0.5, 0.16, 0.305494, 0.305494
0.525, 0.16, 0, 0
0.55, 0.16, 0, 0
0.575, 0.16, 0, 0
0.6, 0.16, 0, 0
0.625, 0.16, 0, 0
0.65, 0.16, 0.15198, 0.15198
0.675, 0.16, 0, 0
0.7, 0.16, 0, 0
0.725, 0.16, 0, 0
0.75, 0.16, 0, 0
0.775, 0.16, 0, 0
0.8, 0.16, 0.304786, 0.304786
0.825, 0.16, 0, 0
0.85, 0.16, 0.151881, 0.151881
0.875, 0.16, 0, 0
0.9, 0.16, 0.305899, 0.305899
0.925, 0.16, 0, 0
0.95, 0.16, 0, 0
0.975, 0.16, -1, 0
1, 0.16, 0, 0
1.025, 0.16, 0, 0
1.05, 0.16, 0, 0
1.075, 0.16, 0, 0
1.1, 0.16, 0, 0
1.125, 0.16, 0, 0
1.15, 0.16, 0, 0
1.175, 0.16, 0, 0
1.2, 0.16, 0, 0
1.225, 0.16, 0, 0
1.25, 0.16, 0, 0
1.275, 0.16, 0.151959, 0.151959
1.3, 0.16, 0, 0
1.325, 0.16, 0, 0
1.35, 0.16, 0, 0
1.375, 0.16, 0, 0
1.4, 0.16, 0, 0
1.425, 0.16, 0, 0
1.45, 0.16, 0.152789, 0.152789
1.475, 0.16, 0, 0
1.5, 0.16, -1, 0
1.525, 0.16, 0.204688, 0.204688
1.55, 0.16, 0, 0
1.575, 0.16, 0, 0
1.6, 0.16, 0, 0
1.625, 0.16, 0.203284, 0.203284
1.65, 0.16, 0, 0
1.675, 0.16, 0, 0
1.7, 0.16, 0, 0
1.725, 0.16, 0, 0
1.75, 0.16, 0, 0
1.775, 0.16, 0, 0
1.8, 0.16, 0, 0
1.825, 0.16, 0, 0
1.85, 0.16, 0, 0
1.875, 0.16, 0.30533, 0.30533
1.9, 0.16, 0, 0
1.925, 0.16, 0, 0
1.95, 0.16, -1, 0
1.975, 0.16, 0.30859, 0.30859
2, 0.16, 0, 0
2.025, 0.16, 0, 0
2.05, 0.16, 0.153436, 0.153436
2.075, 0.16, 0, 0
2.1, 0.16, 0.508555, 0.254278
2.125, 0.16, 0.152617, 0.152617
2.15, 0.16, 0, 0
2.175, 0.16, 0, 0
2.2, 0.16, 0, 0
2.225, 0.16, 0.101846, 0.101846
2.25, 0.16, 0, 0
2.275, 0.16, 0.102644, 0.102644
2.3, 0.16, 0, 0
2.325, 0.16, 0.0768226, 0.0768226
2.35, 0.16, 0, 0
2.375, 0.16, 0, 0
2.4, 0.16, 0, 0
2.425, 0.16, 0, 0
2.45, 0.16, 0, 0
2.475, 0.16, 0, 0
2.5, 0.16, 0.15343, 0.15343
2.525, 0.16, 0.0507243, 0.0507243
2.55, 0.16, 0, 0
2.575, 0.16, 0.0173239, 0.0173239
2.6, 0.16, 0.0170168, 0.0170168
2.625, 0.16, 0, 0
2.65, 0.16, 0, 0
2.675, 0.16, -1, 0
2.7, 0.16, -1, 0
2.725, 0.16, -1, 0
2.75, 0.16, -1, 0
2.775, 0.16, -1, 0
2.8, 0.16, -1, 0
0, 0.18, -1, 0
0.025, 0.18, -1, 0
0.05, 0.18, -1, 0
0.075, 0.18, -1, 0
0.1, 0.18, -1, 0
0.125, 0.18, -1, 0
0.15, 0.18, -1, 0
0.175, 0.18, -1, 0
0.2, 0.18, -1, 0
0.225, 0.18, 0.305056, 0.305056
0.25, 0.18, 0.30523, 0.21583
0.275, 0.18, 0, 0
0.3, 0.18, 0.614218, 0.376229
0.325, 0.18, 0.307552, 0.307552
0.35, 0.18, 0.408473, 0.288834
0.375, 0.18, 0, 0
0.4, 0.18, -1, 0
0.425, 0.18, 0, 0
0.45, 0.18, 0, 0
0.475, 0.18, 0, 0
0.5, 0.18, 0, 0
0.525, 0.18, 0, 0
0.55, 0.18, 0.152488, 0.152488
0.575, 0.18, 0, 0
0.6, 0.18, 0, 0
0.625, 0.18, 0, 0
0.65, 0.18, 0, 0
0.675, 0.18, 0, 0
0.7, 0.18, 0.4572, 0.263965
0.725, 0.18, 0, 0
0.75, 0.18, 0, 0
0.775, 0.18, 0, 0
0.8, 0.18, 0, 0
0.825, 0.18, 0, 0
0.85, 0.18, 0, 0
0.875, 0.18, 0.306621, 0.306621
0.9, 0.18, 0, 0
0.925, 0.18, 0, 0
0.95, 0.18, 0, 0
0.975, 0.18, -1, 0
1, 0.18, 0, 0
1.025, 0.18, 0.153384, 0.153384
1.05, 0.18, 0, 0
1.075, 0.18, 0.204751, 0.204751
1.1, 0.18, 0, 0
1.125, 0.18, 0, 0
1.15, 0.18, 0, 0
1.175, 0.18, 0, 0
1.2, 0.18, 0, 0
1.225, 0.18, 0, 0
1.25, 0.18, 0.305062, 0.305062
1.275, 0.18, 0.152486, 0.152486
1.3, 0.18, 0.152829, 0.152829
1.325, 0.18, 0, 0
1.35, 0.18, 0, 0
1.375, 0.18, 0.40745, 0.288113
1.4, 0.18, 0, 0
1.425, 0.18, 0, 0
1.45, 0.18, 0.153305, 0.153305
1.475, 0.18, 0, 0
1.5, 0.18, -1, 0
1.525, 0.18, 0, 0
1.55, 0.18, 0, 0
1.575, 0.18, 0, 0
1.6, 0.18, 0, 0
1.625, 0.18, 0.204073, 0.204073
1.65, 0.18, 0, 0
1.675, 0.18, 0, 0
1.7, 0.18, 0, 0
1.725, 0.18, 0, 0
1.75, 0.18, 0.153053, 0.153053
1.775, 0.18, 0.152912, 0.152912
1.8, 0.18, 0, 0
1.825, 0.18, 0, 0
1.85, 0.18, 0, 0
1.875, 0.18, 0, 0
1.9, 0.18, 0, 0
1.925, 0.18, 0, 0
1.95, 0.18, -1, 0
1.975, 0.18, 0, 0
2, 0.18, 0.308569, 0.308569
2.025, 0.18, 0, 0
2.05, 0.18, 0, 0
2.075, 0.18, 0, 0
2.1, 0.18, 0.102127, 0.102127
2.125, 0.18, 0.15255, 0.15255
2.15, 0.18, 0, 0
2.175, 0.18, 0, 0
2.2, 0.18, 0, 0
2.225, 0.18, 0, 0
2.25, 0.18, 0, 0
2.275, 0.18, 0, 0
2.3, 0.18, 0, 0
2.325, 0.18, 0, 0
2.35, 0.18, 0, 0
2.375, 0.18, 0, 0
2.4, 0.18, 0, 0
2.425, 0.18, 0, 0
2.45, 0.18, 0, 0
2.475, 0.18, 0, 0
2.5, 0.18, 0.0383773, 0.0383773
2.525, 0.18, 0, 0
2.55, 0.18, 0.0384444, 0.0384444
2.575, 0.18, 0, 0
2.6, 0.18, 0.0304553, 0.0215353
2.625, 0.18, 0.0197719, 0.0197719
2.65, 0.18, 0, 0
2.675, 0.18, -1, 0
2.7, 0.18, -1, 0
2.725, 0.18, -1, 0
2.75, 0.18, -1, 0
2.775, 0.18, -1, 0
2.8, 0.18, -1, 0
0, 0.2, -1, 0
0.025, 0.2, -1, 0
0.05, 0.2, -1, 0
0.075, 0.2, -1, 0
0.1, 0.2, -1, 0
0.125, 0.2, -1, 0
0.15, 0.2, -1, 0
0.175, 0.2, -1, 0
0.2, 0.2, -1, 0
0.225, 0.2, 0.30603, 0.30603
0.25, 0.2, 0, 0
0.275, 0.2, 0, 0
0.3, 0.2, 0, 0
0.325, 0.2, 0, 0
0.35, 0.2, 0.205076, 0.205076
0.375, 0.2, 0, 0
0.4, 0.2, -1, 0
0.425, 0.2, 0.308194, 0.308194
0.45, 0.2, 0, 0
0.475, 0.2, 0.15413, 0.15413
0.5, 0.2, 0, 0
0.525, 0.2, 0, 0
0.55, 0.2, 0, 0
0.575, 0.2, 0.153278, 0.153278
0.6, 0.2, 0, 0
0.625, 0.2, 0, 0
0.65, 0.2, 0, 0
0.675, 0.2, 0, 0
0.7, 0.2, 0, 0
0.725, 0.2, 0.306079, 0.216431
0.75, 0.2, 0, 0
0.775, 0.2, 0, 0
0.8, 0.2, 0, 0
0.825, 0.2, 0.306637, 0.306637
0.85, 0.2, 0, 0
0.875, 0.2, 0, 0
0.9, 0.2, 0.616018, 0.616018
0.925, 0.2, 0, 0
0.95, 0.2, 0, 0
0.975, 0.2, -1, 0
1, 0.2, 0, 0
1.025, 0.2, 0, 0
1.05, 0.2, 0, 0
1.075, 0.2, 0.307875, 0.307875
1.1, 0.2, 0, 0
1.125, 0.2, 0, 0
1.15, 0.2, 0, 0
1.175, 0.2, 0.307217, 0.307217
1.2, 0.2, 0, 0
1.225, 0.2, 0, 0
1.25, 0.2, 0, 0
1.275, 0.2, 0.306067, 0.306067
1.3, 0.2, 0, 0
1.325, 0.2, 0, 0
1.35, 0.2, 0, 0
1.375, 0.2, 0, 0
1.4, 0.2, 0, 0
1.425, 0.2, 0, 0
1.45, 0.2, 0.311395, 0.311395
1.475, 0.2, 0, 0
1.5, 0.2, -1, 0
1.525, 0.2, 0, 0
1.55, 0.2, 0, 0
1.575, 0.2, 0, 0
1.6, 0.2, 0.153608, 0.153608
1.625, 0.2, 0, 0
1.65, 0.2, 0, 0
1.675, 0.2, 0, 0
1.7, 0.2, 0, 0
1.725, 0.2, 0, 0
1.75, 0.2, 0, 0
1.775, 0.2, 0, 0
1.8, 0.2, 0.153308, 0.153308
1.825, 0.2, 0, 0
1.85, 0.2, 0, 0
1.875, 0.2, 0, 0
1.9, 0.2, 0, 0
1.925, 0.2, -1, 0
1.95, 0.2, -1, 0
1.975, 0.2, 0, 0
2, 0.2, 0, 0
2.025, 0.2, 0, 0
2.05, 0.2, 0, 0
2.075, 0.2, 0, 0
2.1, 0.2, 0.30711, 0.30711
2.125, 0.2, 0, 0
2.15, 0.2, 0, 0
2.175, 0.2, 0, 0
2.2, 0.2, 0, 0
2.225, 0.2, 0.153401, 0.153401
2.25, 0.2, 0.102912, 0.102912
2.275, 0.2, 0, 0
2.3, 0.2, 0, 0
2.325, 0.2, 0, 0
2.35, 0.2, 0, 0
2.375, 0.2, 0, 0
2.4, 0.2, 0, 0
2.425, 0.2, 0, 0
2.45, 0.2, 0.0438073, 0.0438073
2.475, 0.2, 0, 0
2.5, 0.2, 0.0220674, 0.0220674
2.525, 0.2, 0, 0
2.55, 0.2, 0, 0
2.575, 0.2, 0.0485739, 0.0370425
2.6, 0.2, 0.0964275, 0.0964275
2.625, 0.2, 0.0377427, 0.0189026
2.65, 0.2, -1, 0
2.675, 0.2, -1, 0
2.7, 0.2, -1, 0
2.725, 0.2, -1, 0
2.75, 0.2, -1, 0
2.775, 0.2, -1, 0
2.8, 0.2, -1, 0
0, 0.22, -1, 0
0.025, 0.22, -1, 0
0.05, 0.22, -1, 0
0.075, 0.22, -1, 0
0.1, 0.22, -1, 0
0.125, 0.22, -1, 0
0.15, 0.22, -1, 0
0.175, 0.22, -1, 0
0.2, 0.22, -1, 0
0.225, 0.22, 0, 0
0.25, 0.22, 0, 0
0.275, 0.22, 0, 0
0.3, 0.22, 0.309528, 0.218869
0.325, 0.22, 0, 0
0.35, 0.22, 0.205806, 0.205806
0.375, 0.22, 0.312855, 0.312855
0.4, 0.22, -1, 0
0.425, 0.22, 0.309361, 0.309361
0.45, 0.22, 0, 0
0.475, 0.22, 0, 0
0.5, 0.22, 0.309202, 0.309202
0.525, 0.22, 0, 0
0.55, 0.22, 0, 0
0.575, 0.22, 0, 0
0.6, 0.22, 0, 0
0.625, 0.22, 0.153533, 0.153533
0.65, 0.22, 0, 0
0.675, 0.22, 0, 0
0.7, 0.22, 0, 0
0.725, 0.22, 0, 0
0.75, 0.22, 0, 0
0.775, 0.22, 0, 0
0.8, 0.22, 0, 0
0.825, 0.22, 0.153827, 0.153827
0.85, 0.22, 0, 0
0.875, 0.22, 0, 0
0.9, 0.22, 0, 0
0.925, 0.22, 0, 0
0.95, 0.22, 0, 0
0.975, 0.22, -1, 0
1, 0.22, 0, 0
1.025, 0.22, 0, 0
1.05, 0.22, 0, 0
1.075, 0.22, 0, 0
1.1, 0.22, 0, 0
1.125, 0.22, 0, 0
1.15, 0.22, 0, 0
1.175, 0.22, 0, 0
1.2, 0.22, 0, 0
1.225, 0.22, 0, 0
1.25, 0.22, 0.15358, 0.15358
1.275, 0.22, 0.153454, 0.153454
1.3, 0.22, 0, 0
1.325, 0.22, 0.205523, 0.205523
1.35, 0.22, 0, 0
1.375, 0.22, 0.306591, 0.306591
1.4, 0.22, 0, 0
1.425, 0.22, 0, 0
1.45, 0.22, 0, 0
1.475, 0.22, -1, 0
1.5, 0.22, 0.620194, 0.620194
1.525, 0.22, 0, 0
1.55, 0.22, 0, 0
1.575, 0.22, 0, 0
1.6, 0.22, 0.308389, 0.308389
1.625, 0.22, 0, 0
1.65, 0.22, 0.153815, 0.153815
1.675, 0.22, 0, 0
1.7, 0.22, 0, 0
1.725, 0.22, 0, 0
1.75, 0.22, 0, 0
1.775, 0.22, 0, 0
1.8, 0.22, 0, 0
1.825, 0.22, 0, 0
1.85, 0.22, 0, 0
1.875, 0.22, 0, 0
1.9, 0.22, 0, 0
1.925, 0.22, -1, 0
1.95, 0.22, 0, 0
1.975, 0.22, 0, 0
2, 0.22, 0, 0
2.025, 0.22, 0, 0
2.05, 0.22, 0, 0
2.075, 0.22, 0, 0
2.1, 0.22, 0, 0
2.125, 0.22, 0, 0
2.15, 0.22, 0.154318, 0.154318
2.175, 0.22, 0, 0
2.2, 0.22, 0.463149, 0.345184
2.225, 0.22, 0.103264, 0.103264
2.25, 0.22, 0, 0
2.275, 0.22, 0, 0
2.3, 0.22, 0, 0
2.325, 0.22, 0, 0
2.35, 0.22, 0, 0
2.375, 0.22, 0, 0
2.4, 0.22, 0, 0
2.425, 0.22, 0, 0
2.45, 0.22, 0, 0
2.475, 0.22, 0.0384618, 0.0384618
2.5, 0.22, 0, 0
2.525, 0.22, 0.0774835, 0.0774835
2.55, 0.22, 0, 0
2.575, 0.22, 0, 0
2.6, 0.22, 0.0396729, 0.0235272
2.625, 0.22, 0.0441258, 0.0254761
2.65, 0.22, -1, 0
2.675, 0.22, -1, 0
2.7, 0.22, -1, 0
2.725, 0.22, -1, 0
2.75, 0.22, -1, 0
2.775, 0.22, -1, 0
2.8, 0.22, -1, 0
0, 0.24, -1, 0
0.025, 0.24, -1, 0
0.05, 0.24, -1, 0
0.075, 0.24, -1, 0
0.1, 0.24, -1, 0
0.125, 0.24, -1, 0
0.15, 0.24, -1, 0
0.175, 0.24, -1, 0
0.2, 0.24, -1, 0
0.225, 0.24, 0.308137, 0.308137
0.25, 0.24, 0.308561, 0.218185
0.275, 0.24, 0.61937, 0.437961
0.3, 0.24, 0.309758, 0.219032
0.325, 0.24, 0, 0
0.35, 0.24, 0, 0
0.375, 0.24, 0, 0
0.4, 0.24, -1, 0
0.425, 0.24, 0, 0
0.45, 0.24, 0, 0
0.475, 0.24, 0.154867, 0.154867
0.5, 0.24, 0, 0
0.525, 0.24, 0, 0
0.55, 0.24, 0, 0
0.575, 0.24, 0, 0
0.6, 0.24, 0, 0
0.625, 0.24, 0, 0
0.65, 0.24, 0, 0
0.675, 0.24, 0, 0
0.7, 0.24, 0, 0
0.725, 0.24, 0, 0
0.75, 0.24, 0.154334, 0.154334
0.775, 0.24, 0, 0
0.8, 0.24, 0, 0
0.825, 0.24, 0, 0
0.85, 0.24, 0, 0
0.875, 0.24, 0.309756, 0.309756
0.9, 0.24, 0, 0
0.925, 0.24, 0, 0
0.95, 0.24, 0, 0
0.975, 0.24, -1, 0
1, 0.24, 0, 0
1.025, 0.24, 0, 0
1.05, 0.24, 0, 0
1.075, 0.24, 0, 0
1.1, 0.24, 0, 0
1.125, 0.24, 0, 0
1.15, 0.24, 0, 0
1.175, 0.24, 0, 0
1.2, 0.24, 0.308161, 0.308161
1.225, 0.24, 0, 0
1.25, 0.24, 0, 0
1.275, 0.24, 0, 0
1.3, 0.24, 0, 0
1.325, 0.24, 0, 0
1.35, 0.24, 0, 0
1.375, 0.24, 0, 0
1.4, 0.24, 0.205884, 0.205884
1.425, 0.24, 0, 0
1.45, 0.24, 0, 0
1.475, 0.24, -1, 0
1.5, 0.24, 0, 0
1.525, 0.24, 0.155687, 0.155687
1.55, 0.24, 0, 0
1.575, 0.24, 0, 0
1.6, 0.24, 0, 0
1.625, 0.24, 0, 0
1.65, 0.24, 0, 0
1.675, 0.24, 0.154038, 0.154038
1.7, 0.24, 0, 0
1.725, 0.24, 0, 0
1.75, 0.24, 0, 0
1.775, 0.24, 0.154031, 0.154031
1.8, 0.24, 0, 0
1.825, 0.24, 0, 0
1.85, 0.24, 0, 0
1.875, 0.24, 0, 0
1.9, 0.24, 0, 0
1.925, 0.24, -1, 0
1.95, 0.24, 0, 0
1.975, 0.24, 0, 0
2, 0.24, 0, 0
2.025, 0.24, 0, 0
2.05, 0.24, 0.0778762, 0.0778762
2.075, 0.24, 0, 0
2.1, 0.24, 0, 0
2.125, 0.24, 0.154791, 0.154791
2.15, 0.24, 0, 0
2.175, 0.24, 0, 0
2.2, 0.24, 0, 0
2.225, 0.24, 0, 0
2.25, 0.24, 0.469222, 0.331357
2.275, 0.24, 0, 0
2.3, 0.24, 0, 0
2.325, 0.24, 0, 0
2.35, 0.24, 0, 0
2.375, 0.24, 0, 0
2.4, 0.24, 0, 0
2.425, 0.24, 0.0616795, 0.0616795
2.45, 0.24, 0, 0
2.475, 0.24, 0.0294166, 0.0294166
2.5, 0.24, 0, 0
2.525, 0.24, 0, 0
2.55, 0.24, 0, 0
2.575, 0.24, 0, 0
2.6, 0.24, 0, 0
2.625, 0.24, -1, 0
2.65, 0.24, -1, 0
2.675, 0.24, -1, 0
2.7, 0.24, -1, 0
2.725, 0.24, -1, 0
2.75, 0.24, -1, 0
2.775, 0.24, -1, 0
2.8, 0.24, -1, 0
0, 0.26, -1, 0
0.025, 0.26, -1, 0
0.05, 0.26, -1, 0
0.075, 0.26, -1, 0
0.1, 0.26, -1, 0
0.125, 0.26, -1, 0
0.15, 0.26, -1, 0
0.175, 0.26, -1, 0
0.2, 0.26, -1, 0
0.225, 0.26, 0.309317, 0.309317
0.25, 0.26, 0, 0
0.275, 0.26, 0, 0
0.3, 0.26, 0, 0
0.325, 0.26, 0.311802, 0.311802
0.35, 0.26, 0, 0
0.375, 0.26, 0, 0
0.4, 0.26, -1, 0
0.425, 0.26, 0.62286, 0.62286
0.45, 0.26, 0, 0
0.475, 0.26, 0, 0
0.5, 0.26, 0, 0
0.525, 0.26, 0, 0
0.55, 0.26, 0, 0
0.575, 0.26, 0, 0
0.6, 0.26, 0, 0
0.625, 0.26, 0.154614, 0.154614
0.65, 0.26, 0, 0
0.675, 0.26, 0, 0
0.7, 0.26, 0, 0
0.725, 0.26, 0, 0
0.75, 0.26, 0, 0
0.775, 0.26, 0, 0
0.8, 0.26, 0, 0
0.825, 0.26, 0, 0
0.85, 0.26, 0.15499, 0.15499
0.875, 0.26, 0, 0
0.9, 0.26, 0, 0
0.925, 0.26, 0, 0
0.95, 0.26, -1, 0
0.975, 0.26, -1, 0
1, 0.26, 0, 0
1.025, 0.26, 0, 0
1.05, 0.26, 0, 0
1.075, 0.26, 0, 0
1.1, 0.26, 0, 0
1.125, 0.26, 0, 0
1.15, 0.26, 0, 0
1.175, 0.26, 0, 0
1.2, 0.26, 0, 0
1.225, 0.26, 0.309671, 0.218971
1.25, 0.26, 0, 0
1.275, 0.26, 0, 0
1.3, 0.26, 0.155348, 0.155348
1.325, 0.26, 0.206634, 0.206634
1.35, 0.26, 0, 0
1.375, 0.26, 0, 0
1.4, 0.26, 0.154939, 0.154939
1.425, 0.26, 0, 0
1.45, 0.26, 0, 0
1.475, 0.26, -1, 0
1.5, 0.26, 0, 0
1.525, 0.26, 0, 0
1.55, 0.26, 0, 0
1.575, 0.26, 0, 0
1.6, 0.26, 0, 0
1.625, 0.26, 0, 0
1.65, 0.26, 0, 0
1.675, 0.26, 0, 0
1.7, 0.26, 0, 0
1.725, 0.26, 0, 0
1.75, 0.26, 0, 0
1.775, 0.26, 0, 0
1.8, 0.26, 0.31183, 0.31183
1.825, 0.26, 0, 0
1.85, 0.26, 0, 0
1.875, 0.26, 0.208091, 0.208091
1.9, 0.26, 0, 0
1.925, 0.26, -1, 0
1.95, 0.26, 0.15691, 0.15691
1.975, 0.26, 0, 0
2, 0.26, 0, 0
2.025, 0.26, 0, 0
2.05, 0.26, 0, 0
2.075, 0.26, 0.258606, 0.18649
2.1, 0.26, 0, 0
2.125, 0.26, 0, 0
2.15, 0.26, 0, 0
2.175, 0.26, 0, 0
2.2, 0.26, 0.077468, 0.077468
2.225, 0.26, 0.104455, 0.104455
2.25, 0.26, 0, 0
2.275, 0.26, 0, 0
2.3, 0.26, 0, 0
2.325, 0.26, 0.103567, 0.103567
2.35, 0.26, 0.310374, 0.310374
2.375, 0.26, 0, 0
2.4, 0.26, 0, 0
2.425, 0.26, 0.156211, 0.156211
2.45, 0.26, 0, 0
2.475, 0.26, 0, 0
2.5, 0.26, 0, 0
2.525, 0.26, 0.0172059, 0.0172059
2.55, 0.26, 0.0404619, 0.0293825
2.575, 0.26, 0, 0
2.6, 0.26, 0.0137991, 0.0137991
2.625, 0.26, -1, 0
2.65, 0.26, -1, 0
2.675, 0.26, -1, 0
2.7, 0.26, -1, 0
2.725, 0.26, -1, 0
2.75, 0.26, -1, 0
2.775, 0.26, -1, 0
2.8, 0.26, -1, 0
0, 0.28, -1, 0
0.025, 0.28, -1, 0
0.05, 0.28, -1, 0
0.075, 0.28, -1, 0
0.1, 0.28, -1, 0
0.125, 0.28, -1, 0
0.15, 0.28, -1, 0
0.175, 0.28, -1, 0
0.2, 0.28, -1, 0
0.225, 0.28, 1.24183, 0.760459
0.25, 0.28, 0.465969, 0.347283
0.275, 0.28, 0, 0
0.3, 0.28, 0.155867, 0.155867
0.325, 0.28, 0, 0
0.35, 0.28, 0, 0
0.375, 0.28, 0, 0
0.4, 0.28, -1, 0
0.425, 0.28, 0, 0
0.45, 0.28, 0, 0
0.475, 0.28, 0, 0
0.5, 0.28, 0, 0
0.525, 0.28, 0, 0
0.55, 0.28, 0, 0
0.575, 0.28, 0.310849, 0.310849
0.6, 0.28, 0.155154, 0.155154
0.625, 0.28, 0, 0
0.65, 0.28, 0.310158, 0.310158
0.675, 0.28, 0, 0
0.7, 0.28, 0, 0
0.725, 0.28, 0, 0
0.75, 0.28, 0, 0
0.775, 0.28, 0, 0
0.8, 0.28, 0, 0
0.825, 0.28, 0, 0
0.85, 0.28, 0, 0
0.875, 0.28, 0.15606, 0.15606
0.9, 0.28, 0, 0
0.925, 0.28, 0, 0
0.95, 0.28, -1, 0
0.975, 0.28, 0, 0
1, 0.28, 0, 0
1.025, 0.28, 0, 0
1.05, 0.28, 0, 0
1.075, 0.28, 0, 0
1.1, 0.28, 0, 0
1.125, 0.28, 0, 0
1.15, 0.28, 0.155848, 0.155848
1.175, 0.28, 0, 0
1.2, 0.28, 0, 0
1.225, 0.28, 0, 0
1.25, 0.28, 0, 0
1.275, 0.28, 0, 0
1.3, 0.28, 0, 0
1.325, 0.28, 0.414546, 0.293128
1.35, 0.28, 0, 0
1.375, 0.28, 0, 0
1.4, 0.28, 0.311021, 0.219925
1.425, 0.28, 0, 0
1.45, 0.28, 0, 0
1.475, 0.28, -1, 0
1.5, 0.28, 0, 0
1.525, 0.28, 0, 0
1.55, 0.28, 0, 0
1.575, 0.28, 0, 0
1.6, 0.28, 0.311684, 0.311684
1.625, 0.28, 0, 0
1.65, 0.28, 0, 0
1.675, 0.28, 0, 0
1.7, 0.28, 0, 0
1.725, 0.28, 0, 0
1.75, 0.28, 0, 0
1.775, 0.28, 0, 0
1.8, 0.28, 0, 0
1.825, 0.28, 0, 0
1.85, 0.28, 0, 0
1.875, 0.28, 0.156254, 0.156254
1.9, 0.28, -1, 0
1.925, 0.28, 0, 0
1.95, 0.28, 0.209485, 0.209485
1.975, 0.28, 0, 0
2, 0.28, 0.313121, 0.313121
2.025, 0.28, 0, 0
2.05, 0.28, 0, 0
2.075, 0.28, 0, 0
2.1, 0.28, 0, 0
2.125, 0.28, 0, 0
2.15, 0.28, 0, 0
2.175, 0.28, 0, 0
2.2, 0.28, 0.207325, 0.207325
2.225, 0.28, 0.157595, 0.111437
2.25, 0.28, 0, 0
2.275, 0.28, 0, 0
2.3, 0.28, 0, 0
2.325, 0.28, 0, 0
2.35, 0.28, 0, 0
2.375, 0.28, 0, 0
2.4, 0.28, 0, 0
2.425, 0.28, 0.026018, 0.026018
2.45, 0.28, 0, 0
2.475, 0.28, 0, 0
2.5, 0.28, 0.0386253, 0.0273999
2.525, 0.28, 0.0824568, 0.0583058
2.55, 0.28, 0, 0
2.575, 0.28, 0, 0
2.6, 0.28, 0.0148094, 0.0148094
2.625, 0.28, -1, 0
2.65, 0.28, -1, 0
2.675, 0.28, -1, 0
2.7, 0.28, -1, 0
2.725, 0.28, -1, 0
2.75, 0.28, -1, 0
2.775, 0.28, -1, 0
2.8, 0.28, -1, 0
0, 0.3, -1, 0
0.025, 0.3, -1, 0
0.05, 0.3, -1, 0
0.075, 0.3, -1, 0
0.1, 0.3, -1, 0
0.125, 0.3, -1, 0
0.15, 0.3, -1, 0
0.175, 0.3, -1, 0
0.2, 0.3, -1, 0
0.225, 0.3, 0.311445, 0.311445
0.25, 0.3, 0.155804, 0.155804
0.275, 0.3, 0, 0
0.3, 0.3, 0.208569, 0.208569
0.325, 0.3, 0, 0
0.35, 0.3, 0, 0
0.375, 0.3, 0, 0
0.4, 0.3, -1, 0
0.425, 0.3, 0, 0
0.45, 0.3, 0, 0
0.475, 0.3, 0, 0
0.5, 0.3, 0.731441, 0.369438
0.525, 0.3, 0, 0
0.55, 0.3, 0, 0
0.575, 0.3, 0, 0
0.6, 0.3, 0, 0
0.625, 0.3, 0, 0
0.65, 0.3, 0, 0
0.675, 0.3, 0, 0
0.7, 0.3, 0.155814, 0.155814
0.725, 0.3, 0, 0
0.75, 0.3, 0.155874, 0.155874
0.775, 0.3, 0.156094, 0.156094
0.8, 0.3, 0, 0
0.825, 0.3, 0, 0
0.85, 0.3, 0.623938, 0.623938
0.875, 0.3, 0, 0
0.9, 0.3, 0.63101, 0.63101
0.925, 0.3, 0, 0
0.95, 0.3, -1, 0
0.975, 0.3, 0, 0
1, 0.3, 0, 0
1.025, 0.3, 0, 0
1.05, 0.3, 0.209081, 0.209081
1.075, 0.3, 0, 0
1.1, 0.3, 0, 0
1.125, 0.3, 0.156101, 0.156101
1.15, 0.3, 0, 0
1.175, 0.3, 0, 0
1.2, 0.3, 0, 0
1.225, 0.3, 0.311351, 0.311351
1.25, 0.3, 0, 0
1.275, 0.3, 0, 0
1.3, 0.3, 0, 0
1.325, 0.3, 0, 0
1.35, 0.3, 0, 0
1.375, 0.3, 0.156038, 0.156038
1.4, 0.3, 0, 0
1.425, 0.3, 0, 0
1.45, 0.3, 0, 0
1.475, 0.3, 0, 0
1.5, 0.3, 0, 0
1.525, 0.3, 0, 0
1.55, 0.3, 0, 0
1.575, 0.3, 0, 0
1.6, 0.3, 0, 0
1.625, 0.3, 0, 0
1.65, 0.3, 0, 0
1.675, 0.3, 0, 0
1.7, 0.3, 0, 0
1.725, 0.3, 0, 0
1.75, 0.3, 0, 0
1.775, 0.3, 0.155872, 0.155872
1.8, 0.3, 0, 0
1.825, 0.3, 0, 0
1.85, 0.3, 0, 0
1.875, 0.3, 0, 0
1.9, 0.3, -1, 0
1.925, 0.3, 0, 0
1.95, 0.3, 0, 0
1.975, 0.3, 0, 0
2, 0.3, 0, 0
2.025, 0.3, 0, 0
2.05, 0.3, 0.125065, 0.125065
2.075, 0.3, 0, 0
2.1, 0.3, 0, 0
2.125, 0.3, 0, 0
2.15, 0.3, 0, 0
2.175, 0.3, 0, 0
2.2, 0.3, 0, 0
2.225, 0.3, 0.232634, 0.165188
2.25, 0.3, -1, 0
2.275, 0.3, 0, 0
2.3, 0.3, 0, 0
2.325, 0.3, 0, 0
2.35, 0.3, 0, 0
2.375, 0.3, 0, 0
2.4, 0.3, 0, 0
2.425, 0.3, 0, 0
2.45, 0.3, 0, 0
2.475, 0.3, 0, 0
2.5, 0.3, 0, 0
2.525, 0.3, 0, 0
2.55, 0.3, 0.0111462, 0.0111462
2.575, 0.3, 0.0203121, 0.0147406
2.6, 0.3, -1, 0
2.625, 0.3, -1, 0
2.65, 0.3, -1, 0
2.675, 0.3, -1, 0
2.7, 0.3, -1, 0
2.725, 0.3, -1, 0
2.75, 0.3, -1, 0
2.775, 0.3, -1, 0
2.8, 0.3, -1, 0
0, 0.32, -1, 0
0.025, 0.32, -1, 0
0.05, 0.32, -1, 0
0.075, 0.32, -1, 0
0.1, 0.32, -1, 0
0.125, 0.32, -1, 0
0.15, 0.32, -1, 0
0.175, 0.32, -1, 0
0.2, 0.32, -1, 0
0.225, 0.32, 0, 0
0.25, 0.32, 0, 0
0.275, 0.32, 0.15749, 0.15749
0.3, 0.32, 0, 0
0.325, 0.32, 0, 0
0.35, 0.32, 0, 0
0.375, 0.32, 0, 0
0.4, 0.32, -1, 0
0.425, 0.32, 0, 0
0.45, 0.32, 0, 0
0.475, 0.32, 0, 0
0.5, 0.32, 0, 0
0.525, 0.32, 0.312468, 0.312468
0.55, 0.32, 0.156826, 0.156826
0.575, 0.32, 0, 0
0.6, 0.32, 0, 0
0.625, 0.32, 0, 0
0.65, 0.32, 0, 0
0.675, 0.32, 0, 0
0.7, 0.32, 0, 0
0.725, 0.32, 0, 0
0.75, 0.32, 0, 0
0.775, 0.32, 0.3655, 0.261047
0.8, 0.32, 0, 0
0.825, 0.32, 0.156518, 0.156518
0.85, 0.32, 0, 0
0.875, 0.32, 0, 0
0.9, 0.32, 0, 0
0.925, 0.32, 0, 0
0.95, 0.32, -1, 0
0.975, 0.32, 0, 0
1, 0.32, 0, 0
1.025, 0.32, 0, 0
1.05, 0.32, 0, 0
1.075, 0.32, 0, 0
1.1, 0.32, 0, 0
1.125, 0.32, 0, 0
1.15, 0.32, 0.156937, 0.156937
1.175, 0.32, 0.31325, 0.31325
1.2, 0.32, 0.156237, 0.156237
1.225, 0.32, 0, 0
1.25, 0.32, 0, 0
1.275, 0.32, 0, 0
1.3, 0.32, 0.156566, 0.156566
1.325, 0.32, 0, 0
1.35, 0.32, 0, 0
1.375, 0.32, 0, 0
1.4, 0.32, 0, 0
1.425, 0.32, 0, 0
1.45, 0.32, -1, 0
1.475, 0.32, 0, 0
1.5, 0.32, 0, 0
1.525, 0.32, 0, 0
1.55, 0.32, 0.20908, 0.20908
1.575, 0.32, 0, 0
1.6, 0.32, 0, 0
1.625, 0.32, 0.156464, 0.156464
1.65, 0.32, 0, 0
1.675, 0.32, 0, 0
1.7, 0.32, 0, 0
1.725, 0.32, 0, 0
1.75, 0.32, 0, 0
1.775, 0.32, 0, 0
1.8, 0.32, 0, 0
1.825, 0.32, 0, 0
1.85, 0.32, 0, 0
1.875, 0.32, 0, 0
1.9, 0.32, -1, 0
1.925, 0.32, 0, 0
1.95, 0.32, 0.209686, 0.209686
1.975, 0.32, 0, 0
2, 0.32, 0, 0
2.025, 0.32, 0, 0
2.05, 0.32, 0, 0
2.075, 0.32, 0, 0
2.1, 0.32, 0, 0
2.125, 0.32, 0, 0
2.15, 0.32, 0, 0
2.175, 0.32, 0, 0
2.2, 0.32, 0, 0
2.225, 0.32, 0, 0
2.25, 0.32, 0, 0
2.275, 0.32, 0, 0
2.3, 0.32, 0, 0
2.325, 0.32, 0, 0
2.35, 0.32, 0, 0
2.375, 0.32, 0.156426, 0.156426
2.4, 0.32, 0, 0
2.425, 0.32, 0.0195988, 0.0195988
2.45, 0.32, 0.0523429, 0.0523429
2.475, 0.32, 0.0831314, 0.0606062
2.5, 0.32, 0, 0
2.525, 0.32, 0.0196054, 0.0196054
2.55, 0.32, 0.0657982, 0.0392327
2.575, 0.32, 0.0112028, 0.0112028
2.6, 0.32, -1, 0
2.625, 0.32, -1, 0
2.65, 0.32, -1, 0
2.675, 0.32, -1, 0
2.7, 0.32, -1, 0
2.725, 0.32, -1, 0
2.75, 0.32, -1, 0
2.775, 0.32, -1, 0
2.8, 0.32, -1, 0
0, 0.34, -1, 0
0.025, 0.34, -1, 0
0.05, 0.34, -1, 0
0.075, 0.34, -1, 0
0.1, 0.34, -1, 0
0.125, 0.34, -1, 0
0.15, 0.34, -1, 0
0.175, 0.34, -1, 0
0.2, 0.34, -1, 0
0.225, 0.34, 0.52283, 0.304875
0.25, 0.34, 0, 0
0.275, 0.34, 0, 0
0.3, 0.34, 0, 0
0.325, 0.34, 0.158059, 0.158059
0.35, 0.34, 0, 0
0.375, 0.34, 0, 0
0.4, 0.34, -1, 0
0.425, 0.34, 0, 0
0.45, 0.34, 0.21044, 0.21044
0.475, 0.34, 0.630663, 0.630663
0.5, 0.34, 0, 0
0.525, 0.34, 0.313688, 0.313688
0.55, 0.34, 0, 0
0.575, 0.34, 0, 0
0.6, 0.34, 0, 0
0.625, 0.34, 0.156715, 0.156715
0.65, 0.34, 0, 0
0.675, 0.34, 0, 0
0.7, 0.34, 0, 0
0.725, 0.34, 0, 0
0.75, 0.34, 0, 0
0.775, 0.34, 0, 0
0.8, 0.34, 0, 0
0.825, 0.34, 0, 0
0.85, 0.34, 0, 0
0.875, 0.34, 0.631269, 0.631269
0.9, 0.34, 0, 0
0.925, 0.34, 0, 0
0.95, 0.34, -1, 0
0.975, 0.34, 0, 0
1, 0.34, 0, 0
1.025, 0.34, 0, 0
1.05, 0.34, 0, 0
1.075, 0.34, 0, 0
1.1, 0.34, 0, 0
1.125, 0.34, 0, 0
1.15, 0.34, 0.314963, 0.314963
1.175, 0.34, 0, 0
1.2, 0.34, 0, 0
1.225, 0.34, 0, 0
1.25, 0.34, 0, 0
1.275, 0.34, 0, 0
1.3, 0.34, 0, 0
1.325, 0.34, 0, 0
1.35, 0.34, 0, 0
1.375, 0.34, 0, 0
1.4, 0.34, 0, 0
1.425, 0.34, 0, 0
1.45, 0.34, -1, 0
1.475, 0.34, 0, 0
1.5, 0.34, 0, 0
1.525, 0.34, 0, 0
1.55, 0.34, 0, 0
1.575, 0.34, 0, 0
1.6, 0.34, 0, 0
1.625, 0.34, 0, 0
1.65, 0.34, 0, 0
1.675, 0.34, 0, 0
1.7, 0.34, 0, 0
1.725, 0.34, 0, 0
1.75, 0.34, 0, 0
1.775, 0.34, 0, 0
1.8, 0.34, 0, 0
1.825, 0.34, 0, 0
1.85, 0.34, 0, 0
1.875, 0.34, 0, 0
1.9, 0.34, -1, 0
1.925, 0.34, 0, 0
1.95, 0.34, 0, 0
1.975, 0.34, 0, 0
2, 0.34, 0, 0
2.025, 0.34, 0, 0
2.05, 0.34, 0, 0
2.075, 0.34, 0.10493, 0.10493
2.1, 0.34, 0, 0
2.125, 0.34, 0, 0
2.15, 0.34, 0, 0
2.175, 0.34, 0, 0
2.2, 0.34, 0, 0
2.225, 0.34, 0, 0
2.25, 0.34, 0, 0
2.275, 0.34, 0, 0
2.3, 0.34, 0, 0
2.325, 0.34, 0, 0
2.35, 0.34, 0, 0
2.375, 0.34, 0, 0
2.4, 0.34, 0, 0
2.425, 0.34, 0.0299471, 0.0299471
2.45, 0.34, 0, 0
2.475, 0.34, 0, 0
2.5, 0.34, 0, 0
2.525, 0.34, 0.0124633, 0.0124633
2.55, 0.34, 0, 0
2.575, 0.34, 0, 0
2.6, 0.34, -1, 0
2.625, 0.34, -1, 0
2.65, 0.34, -1, 0
2.675, 0.34, -1, 0
2.7, 0.34, -1, 0
2.725, 0.34, -1, 0
2.75, 0.34, -1, 0
2.775, 0.34, -1, 0
2.8, 0.34, -1, 0
0, 0.36, -1, 0
0.025, 0.36, -1, 0
0.05, 0.36, -1, 0
0.075, 0.36, -1, 0
0.1, 0.36, -1, 0
0.125, 0.36, -1, 0
0.15, 0.36, -1, 0
0.175, 0.36, -1, 0
0.2, 0.36, -1, 0
0.225, 0.36, 0.524652, 0.305934
0.25, 0.36, 0, 0
0.275, 0.36, 0.150707, 0.150707
0.3, 0.36, 0.632482, 0.632482
0.325, 0.36, 0, 0
0.35, 0.36, 0, 0
0.375, 0.36, 0, 0
0.4, 0.36, -1, 0
0.425, 0.36, 0, 0
0.45, 0.36, 0, 0
0.475, 0.36, 0, 0
0.5, 0.36, 0, 0
0.525, 0.36, 0, 0
0.55, 0.36, 0.210528, 0.210528
0.575, 0.36, 0, 0
0.6, 0.36, 0, 0
0.625, 0.36, 0, 0
0.65, 0.36, 0, 0
0.675, 0.36, 0, 0
0.7, 0.36, 0.314978, 0.314978
0.725, 0.36, 0, 0
0.75, 0.36, 0, 0
0.775, 0.36, 0, 0
0.8, 0.36, 0, 0
0.825, 0.36, 0, 0
0.85, 0.36, 0, 0
0.875, 0.36, 0, 0
0.9, 0.36, 0, 0
0.925, 0.36, 0, 0
0.95, 0.36, -1, 0
0.975, 0.36, 0, 0
1, 0.36, 0, 0
1.025, 0.36, 0, 0
1.05, 0.36, 0, 0
1.075, 0.36, 0, 0
1.1, 0.36, 0, 0
1.125, 0.36, 0, 0
1.15, 0.36, 0, 0
1.175, 0.36, 0, 0
1.2, 0.36, 0, 0
1.225, 0.36, 0, 0
1.25, 0.36, 0, 0
1.275, 0.36, 0, 0
1.3, 0.36, 0.315382, 0.315382
1.325, 0.36, 0, 0
1.35, 0.36, 0, 0
1.375, 0.36, 0, 0
1.4, 0.36, 0, 0
1.425, 0.36, 0, 0
1.45, 0.36, -1, 0
1.475, 0.36, 0, 0
1.5, 0.36, 0, 0
1.525, 0.36, 0, 0
1.55, 0.36, 0, 0
1.575, 0.36, 0, 0
1.6, 0.36, 0.157525, 0.157525
1.625, 0.36, 0, 0
1.65, 0.36, 0.157277, 0.157277
1.675, 0.36, 0, 0
1.7, 0.36, 0, 0
1.725, 0.36, 0, 0
1.75, 0.36, 0, 0
1.775, 0.36, 0, 0
1.8, 0.36, 0, 0
1.825, 0.36, 0, 0
1.85, 0.36, 0, 0
1.875, 0.36, -1, 0
1.9, 0.36, 0, 0
1.925, 0.36, 0, 0
1.95, 0.36, 0, 0
1.975, 0.36, 0.0794377, 0.0794377
2, 0.36, 0.15914, 0.15914
2.025, 0.36, 0, 0
2.05, 0.36, 0, 0
2.075, 0.36, 0, 0
2.1, 0.36, 0, 0
2.125, 0.36, 0, 0
2.15, 0.36, 0, 0
2.175, 0.36, 0, 0
2.2, 0.36, 0, 0
2.225, 0.36, -1, 0
2.25, 0.36, 0, 0
2.275, 0.36, 0, 0
2.3, 0.36, 0, 0
2.325, 0.36, 0, 0
2.35, 0.36, 0, 0
2.375, 0.36, 0, 0
2.4, 0.36, 0, 0
2.425, 0.36, 0, 0
2.45, 0.36, 0, 0
2.475, 0.36, 0, 0
2.5, 0.36, 0.0174829, 0.0174829
2.525, 0.36, 0, 0
2.55, 0.36, 0.0274282, 0.0162123
2.575, 0.36, -1, 0
2.6, 0.36, -1, 0
2.625, 0.36, -1, 0
2.65, 0.36, -1, 0
2.675, 0.36, -1, 0
2.7, 0.36, -1, 0
2.725, 0.36, -1, 0
2.75, 0.36, -1, 0
2.775, 0.36, -1, 0
2.8, 0.36, -1, 0
0, 0.38, -1, 0
0.025, 0.38, -1, 0
0.05, 0.38, -1, 0
0.075, 0.38, -1, 0
0.1, 0.38, -1, 0
0.125, 0.38, -1, 0
0.15, 0.38, -1, 0
0.175, 0.38, -1, 0
0.2, 0.38, -1, 0
0.225, 0.38, 0.15792, 0.15792
0.25, 0.38, 0, 0
0.275, 0.38, 0, 0
0.3, 0.38, 0, 0
0.325, 0.38, 0.318134, 0.224955
0.35, 0.38, 0, 0
0.375, 0.38, 0, 0
0.4, 0.38, -1, 0
0.425, 0.38, 0, 0
0.45, 0.38, 0.318228, 0.225021
0.475, 0.38, 0, 0
0.5, 0.38, 0, 0
0.525, 0.38, 0, 0
0.55, 0.38, 0, 0
0.575, 0.38, 0, 0
0.6, 0.38, 0, 0
0.625, 0.38, 0, 0
0.65, 0.38, 0, 0
0.675, 0.38, 0, 0
0.7, 0.38, 0, 0
0.725, 0.38, 0, 0
0.75, 0.38, 0, 0
0.775, 0.38, 0, 0
0.8, 0.38, 0, 0
0.825, 0.38, 0, 0
0.85, 0.38, 0, 0
0.875, 0.38, 0, 0
0.9, 0.38, 0, 0
0.925, 0.38, 0, 0
0.95, 0.38, -1, 0
0.975, 0.38, 0, 0
1, 0.38, 0, 0
1.025, 0.38, 0, 0
1.05, 0.38, 0.211189, 0.211189
1.075, 0.38, 0, 0
1.1, 0.38, 0, 0
1.125, 0.38, 0, 0
1.15, 0.38, 0, 0
1.175, 0.38, 0, 0
1.2, 0.38, 0, 0
1.225, 0.38, 0, 0
1.25, 0.38, 0, 0
1.275, 0.38, 0, 0
1.3, 0.38, 0, 0
1.325, 0.38, 0, 0
1.35, 0.38, 0, 0
1.375, 0.38, 0.212061, 0.212061
1.4, 0.38, 0.160758, 0.160758
1.425, 0.38, 0, 0
1.45, 0.38, -1, 0
1.475, 0.38, 0, 0
1.5, 0.38, 0, 0
1.525, 0.38, 0, 0
1.55, 0.38, 0, 0
1.575, 0.38, 0, 0
1.6, 0.38, 0, 0
1.625, 0.38, 0, 0
1.65, 0.38, 0, 0
1.675, 0.38, 0, 0
1.7, 0.38, 0.317052, 0.317052
1.725, 0.38, 0, 0
1.75, 0.38, 0, 0
1.775, 0.38, 0, 0
1.8, 0.38, 0.159342, 0.159342
1.825, 0.38, 0, 0
1.85, 0.38, 0, 0
1.875, 0.38, -1, 0
1.9, 0.38, 0, 0
1.925, 0.38, 0, 0
1.95, 0.38, 0, 0
1.975, 0.38, 0, 0
2, 0.38, 0, 0
2.025, 0.38, 0, 0
2.05, 0.38, 0, 0
2.075, 0.38, 0.15836, 0.15836
2.1, 0.38, 0, 0
2.125, 0.38, 0, 0
2.15, 0.38, 0, 0
2.175, 0.38, 0.0797556, 0.0797556
2.2, 0.38, 0, 0
2.225, 0.38, 0, 0
2.25, 0.38, 0, 0
2.275, 0.38, 0, 0
2.3, 0.38, 0, 0
2.325, 0.38, 0, 0
2.35, 0.38, 0, 0
2.375, 0.38, 0, 0
2.4, 0.38, 0, 0
2.425, 0.38, 0.0225351, 0.0225351
2.45, 0.38, 0.0226296, 0.0226296
2.475, 0.38, 0, 0
2.5, 0.38, 0.0251966, 0.0251966
2.525, 0.38, 0, 0
2.55, 0.38, 0.0355464, 0.0260673
2.575, 0.38, -1, 0
2.6, 0.38, -1, 0
2.625, 0.38, -1, 0
2.65, 0.38, -1, 0
2.675, 0.38, -1, 0
2.7, 0.38, -1, 0
2.725, 0.38, -1, 0
2.75, 0.38, -1, 0
2.775, 0.38, -1, 0
2.8, 0.38, -1, 0
0, 0.4, -1, 0
0.025, 0.4, -1, 0
0.05, 0.4, -1, 0
0.075, 0.4, -1, 0
0.1, 0.4, -1, 0
0.125, 0.4, -1, 0
0.15, 0.4, -1, 0
0.175, 0.4, -1, 0
0.2, 0.4, -1, 0
0.225, 0.4, 0.211348, 0.211348
0.25, 0.4, 0, 0
0.275, 0.4, 0.159395, 0.159395
0.3, 0.4, 0, 0
0.325, 0.4, 0, 0
0.35, 0.4, 0, 0
0.375, 0.4, 0, 0
0.4, 0.4, -1, 0
0.425, 0.4, 0, 0
0.45, 0.4, 0.638254, 0.638254
0.475, 0.4, 0, 0
0.5, 0.4, 0, 0
0.525, 0.4, 0, 0
0.55, 0.4, 0, 0
0.575, 0.4, 0, 0
0.6, 0.4, 0, 0
0.625, 0.4, 0, 0
0.65, 0.4, 0, 0
0.675, 0.4, 0, 0
0.7, 0.4, 0, 0
0.725, 0.4, 0, 0
0.75, 0.4, 0, 0
0.775, 0.4, 0, 0
0.8, 0.4, 0, 0
0.825, 0.4, 0, 0
0.85, 0.4, 0, 0
0.875, 0.4, 0, 0
0.9, 0.4, 0, 0
0.925, 0.4, -1, 0
0.95, 0.4, -1, 0
0.975, 0.4, 0, 0
1, 0.4, 0, 0
1.025, 0.4, 0, 0
1.05, 0.4, 0, 0
1.075, 0.4, 0, 0
1.1, 0.4, 0, 0
1.125, 0.4, 0, 0
1.15, 0.4, 0, 0
1.175, 0.4, 0, 0
1.2, 0.4, 0, 0
1.225, 0.4, 0, 0
1.25, 0.4, 0, 0
1.275, 0.4, 0, 0
1.3, 0.4, 0, 0
1.325, 0.4, 0, 0
1.35, 0.4, 0, 0
1.375, 0.4, 0, 0
1.4, 0.4, 0, 0
1.425, 0.4, 0.323102, 0.323102
1.45, 0.4, 0, 0
1.475, 0.4, 0, 0
1.5, 0.4, 0, 0
1.525, 0.4, 0, 0
1.55, 0.4, 0, 0
1.575, 0.4, 0, 0
1.6, 0.4, 0, 0
1.625, 0.4, 0, 0
1.65, 0.4, 0, 0
1.675, 0.4, 0, 0
1.7, 0.4, 0, 0
1.725, 0.4, 0, 0
1.75, 0.4, 0, 0
1.775, 0.4, 0.318485, 0.318485
1.8, 0.4, 0, 0
1.825, 0.4, 0, 0
1.85, 0.4, 0, 0
1.875, 0.4, -1, 0
1.9, 0.4, 0, 0
1.925, 0.4, 0, 0
1.95, 0.4, 0, 0
1.975, 0.4, 0, 0
2, 0.4, 0, 0
2.025, 0.4, 0, 0
2.05, 0.4, 0, 0
2.075, 0.4, 0, 0
2.1, 0.4, 0, 0
2.125, 0.4, 0, 0
2.15, 0.4, 0, 0
2.175, 0.4, 0, 0
2.2, 0.4, 0, 0
2.225, 0.4, 0, 0
2.25, 0.4, 0, 0
2.275, 0.4, 0, 0
2.3, 0.4, 0, 0
2.325, 0.4, 0, 0
2.35, 0.4, 0, 0
2.375, 0.4, 0, 0
2.4, 0.4, 0, 0
2.425, 0.4, 0, 0
2.45, 0.4, 0, 0
2.475, 0.4, 0.0318279, 0.0318279
2.5, 0.4, 0, 0
2.525, 0.4, 0, 0
2.55, 0.4, 0.0454675, 0.0454675
2.575, 0.4, -1, 0
2.6, 0.4, -1, 0
2.625, 0.4, -1, 0
2.65, 0.4, -1, 0
2.675, 0.4, -1, 0
2.7, 0.4, -1, 0
2.725, 0.4, -1, 0
2.75, 0.4, -1, 0
2.775, 0.4, -1, 0
2.8, 0.4, -1, 0
0, 0.42, -1, 0
0.025, 0.42, -1, 0
0.05, 0.42, -1, 0
0.075, 0.42, -1, 0
0.1, 0.42, -1, 0
0.125, 0.42, -1, 0
0.15, 0.42, -1, 0
0.175, 0.42, -1, 0
0.2, 0.42, -1, 0
0.225, 0.42, 0.530454, 0.3825
0.25, 0.42, 0, 0
0.275, 0.42, 0, 0
0.3, 0.42, 0, 0
0.325, 0.42, 0, 0
0.35, 0.42, 0, 0
0.375, 0.42, 0, 0
0.4, 0.42, -1, 0
0.425, 0.42, 0, 0
0.45, 0.42, 0, 0
0.475, 0.42, 0, 0
0.5, 0.42, 0, 0
0.525, 0.42, 0, 0
0.55, 0.42, 0.319376, 0.319376
0.575, 0.42, 0, 0
0.6, 0.42, 0, 0
0.625, 0.42, 0, 0
0.65, 0.42, 0, 0
0.675, 0.42, 0, 0
0.7, 0.42, 0, 0
0.725, 0.42, 0, 0
0.75, 0.42, 0, 0
0.775, 0.42, 0, 0
0.8, 0.42, 0, 0
0.825, 0.42, 0, 0
0.85, 0.42, 0, 0
0.875, 0.42, 0, 0
0.9, 0.42, 0, 0
0.925, 0.42, -1, 0
0.95, 0.42, 0, 0
0.975, 0.42, 0, 0
1, 0.42, 0, 0
1.025, 0.42, 0, 0
1.05, 0.42, 0, 0
1.075, 0.42, 0, 0
1.1, 0.42, 0, 0
1.125, 0.42, 0, 0
1.15, 0.42, 0, 0
1.175, 0.42, 0, 0
1.2, 0.42, 0, 0
1.225, 0.42, 0, 0
1.25, 0.42, 0, 0
1.275, 0.42, 0, 0
1.3, 0.42, 0, 0
1.325, 0.42, 0, 0
1.35, 0.42, 0, 0
1.375, 0.42, 0, 0
1.4, 0.42, 0, 0
1.425, 0.42, -1, 0
1.45, 0.42, 0, 0
1.475, 0.42, 0, 0
1.5, 0.42, 0.479621, 0.357312
1.525, 0.42, 0, 0
1.55, 0.42, 0.159681, 0.159681
1.575, 0.42, 0, 0
1.6, 0.42, 0, 0
1.625, 0.42, 0, 0
1.65, 0.42, 0, 0
1.675, 0.42, 0, 0
1.7, 0.42, 0, 0
1.725, 0.42, 0, 0
1.75, 0.42, 0, 0
1.775, 0.42, 0, 0
1.8, 0.42, 0, 0
1.825, 0.42, 0, 0
1.85, 0.42, 0, 0
1.875, 0.42, -1, 0
1.9, 0.42, 0, 0
1.925, 0.42, 0, 0
1.95, 0.42, 0, 0
1.975, 0.42, 0, 0
2, 0.42, 0, 0
2.025, 0.42, 0, 0
2.05, 0.42, 0, 0
2.075, 0.42, 0, 0
2.1, 0.42, 0, 0
2.125, 0.42, 0, 0
2.15, 0.42, 0, 0
2.175, 0.42, 0, 0
2.2, 0.42, -1, 0
2.225, 0.42, 0, 0
2.25, 0.42, 0, 0
2.275, 0.42, 0, 0
2.3, 0.42, 0, 0
2.325, 0.42, 0.158856, 0.158856
2.35, 0.42, 0, 0
2.375, 0.42, 0, 0
2.4, 0.42, 0, 0
2.425, 0.42, 0.0401386, 0.0401386
2.45, 0.42, 0, 0
2.475, 0.42, 0, 0
2.5, 0.42, 0.0274444, 0.0194527
2.525, 0.42, 0, 0
2.55, 0.42, -1, 0
2.575, 0.42, -1, 0
2.6, 0.42, -1, 0
2.625, 0.42, -1, 0
2.65, 0.42, -1, 0
2.675, 0.42, -1, 0
2.7, 0.42, -1, 0
2.725, 0.42, -1, 0
2.75, 0.42, -1, 0
2.775, 0.42, -1, 0
2.8, 0.42, -1, 0
0, 0.44, -1, 0
0.025, 0.44, -1, 0
0.05, 0.44, -1, 0
0.075, 0.44, -1, 0
0.1, 0.44, -1, 0
0.125, 0.44, -1, 0
0.15, 0.44, -1, 0
0.175, 0.44, -1, 0
0.2, 0.44, -1, 0
0.225, 0.44, 0.63889, 0.368863
0.25, 0.44, 0, 0
0.275, 0.44, 0, 0
0.3, 0.44, 0, 0
0.325, 0.44, 0, 0
0.35, 0.44, 0.216939, 0.216939
0.375, 0.44, -1, 0
0.4, 0.44, -1, 0
0.425, 0.44, 0, 0
0.45, 0.44, 0, 0
0.475, 0.44, 0, 0
0.5, 0.44, 0, 0
0.525, 0.44, 0, 0
0.55, 0.44, 0, 0
0.575, 0.44, 0, 0
0.6, 0.44, 0, 0
0.625, 0.44, 0, 0
0.65, 0.44, 0, 0
0.675, 0.44, 0, 0
0.7, 0.44, 0, 0
0.725, 0.44, 0, 0
0.75, 0.44, 0, 0
0.775, 0.44, 0, 0
0.8, 0.44, 0, 0
0.825, 0.44, 0, 0
0.85, 0.44, 0, 0
0.875, 0.44, 0, 0
0.9, 0.44, 0, 0
0.925, 0.44, -1, 0
0.95, 0.44, 0, 0
0.975, 0.44, 0, 0
1, 0.44, 0, 0
1.025, 0.44, 0, 0
1.05, 0.44, 0, 0
1.075, 0.44, 0, 0
1.1, 0.44, 0, 0
1.125, 0.44, 0, 0
1.15, 0.44, 0, 0
1.175, 0.44, 0, 0
1.2, 0.44, 0, 0
1.225, 0.44, 0.159597, 0.159597
1.25, 0.44, 0, 0
1.275, 0.44, 0, 0
1.3, 0.44, 0, 0
1.325, 0.44, 0, 0
1.35, 0.44, 0, 0
1.375, 0.44, 0.160585, 0.160585
1.4, 0.44, 0, 0
1.425, 0.44, -1, 0
1.45, 0.44, 0, 0
1.475, 0.44, 0, 0
1.5, 0.44, 0, 0
1.525, 0.44, 0, 0
1.55, 0.44, 0, 0
1.575, 0.44, 0, 0
1.6, 0.44, 0, 0
1.625, 0.44, 0, 0
1.65, 0.44, 0, 0
1.675, 0.44, 0.160328, 0.160328
1.7, 0.44, 0, 0
1.725, 0.44, 0, 0
1.75, 0.44, 0, 0
1.775, 0.44, 0, 0
1.8, 0.44, 0, 0
1.825, 0.44, 0, 0
1.85, 0.44, -1, 0
1.875, 0.44, 0, 0
1.9, 0.44, 0, 0
1.925, 0.44, 0, 0
1.95, 0.44, 0, 0
1.975, 0.44, 0.107193, 0.107193
2, 0.44, 0, 0
2.025, 0.44, 0, 0
2.05, 0.44, 0, 0
2.075, 0.44, 0, 0
2.1, 0.44, 0, 0
2.125, 0.44, 0, 0
2.15, 0.44, 0.161312, 0.161312
2.175, 0.44, 0, 0
2.2, 0.44, 0, 0
2.225, 0.44, 0, 0
2.25, 0.44, 0, 0
2.275, 0.44, 0, 0
2.3, 0.44, 0, 0
2.325, 0.44, 0, 0
2.35, 0.44, 0, 0
2.375, 0.44, 0.127413, 0.0950366
2.4, 0.44, 0, 0
2.425, 0.44, 0, 0
2.45, 0.44, 0.0641283, 0.0641283
2.475, 0.44, 0, 0
2.5, 0.44, 0.0380774, 0.0274311
2.525, 0.44, 0.0133587, 0.0133587
2.55, 0.44, -1, 0
2.575, 0.44, -1, 0
2.6, 0.44, -1, 0
2.625, 0.44, -1, 0
2.65, 0.44, -1, 0
2.675, 0.44, -1, 0
2.7, 0.44, -1, 0
2.725, 0.44, -1, 0
2.75, 0.44, -1, 0
2.775, 0.44, -1, 0
2.8, 0.44, -1, 0
0, 0.46, -1, 0
0.025, 0.46, -1, 0
0.05, 0.46, -1, 0
0.075, 0.46, -1, 0
0.1, 0.46, -1, 0
0.125, 0.46, -1, 0
0.15, 0.46, -1, 0
0.175, 0.46, -1, 0
0.2, 0.46, -1, 0
0.225, 0.46, 0.534288, 0.311546
0.25, 0.46, 0, 0
0.275, 0.46, 0, 0
0.3, 0.46, 0, 0
0.325, 0.46, 0, 0
0.35, 0.46, 0, 0
0.375, 0.46, -1, 0
0.4, 0.46, -1, 0
0.425, 0.46, 0, 0
0.45, 0.46, 0, 0
0.475, 0.46, 0, 0
0.5, 0.46, 0, 0
0.525, 0.46, 0, 0
0.55, 0.46, 0, 0
0.575, 0.46, 0, 0
0.6, 0.46, 0, 0
0.625, 0.46, 0, 0
0.65, 0.46, 0, 0
0.675, 0.46, 0, 0
0.7, 0.46, 0, 0
0.725, 0.46, 0, 0
0.75, 0.46, 0, 0
0.775, 0.46, 0, 0
0.8, 0.46, 0, 0
0.825, 0.46, 0, 0
0.85, 0.46, 0, 0
0.875, 0.46, 0.162444, 0.162444
0.9, 0.46, 0, 0
0.925, 0.46, -1, 0
0.95, 0.46, 0, 0
0.975, 0.46, 0, 0
1, 0.46, 0, 0
1.025, 0.46, 0, 0
1.05, 0.46, 0, 0
1.075, 0.46, 0, 0
1.1, 0.46, 0, 0
1.125, 0.46, 0, 0
1.15, 0.46, 0, 0
1.175, 0.46, 0, 0
1.2, 0.46, 0, 0
1.225, 0.46, 0, 0
1.25, 0.46, 0.161014, 0.161014
1.275, 0.46, 0, 0
1.3, 0.46, 0, 0
1.325, 0.46, 0, 0
1.35, 0.46, 0, 0
1.375, 0.46, 0, 0
1.4, 0.46, 0, 0
1.425, 0.46, -1, 0
1.45, 0.46, 0, 0
1.475, 0.46, 0, 0
1.5, 0.46, 0, 0
1.525, 0.46, 0, 0
1.55, 0.46, 0, 0
1.575, 0.46, 0, 0
1.6, 0.46, 0, 0
1.625, 0.46, 0, 0
1.65, 0.46, 0, 0
1.675, 0.46, 0, 0
1.7, 0.46, 0, 0
1.725, 0.46, 0, 0
1.75, 0.46, 0, 0
1.775, 0.46, 0, 0
1.8, 0.46, 0, 0
1.825, 0.46, 0.21788, 0.21788
1.85, 0.46, -1, 0
1.875, 0.46, 0, 0
1.9, 0.46, 0, 0
1.925, 0.46, 0, 0
1.95, 0.46, 0, 0
1.975, 0.46, 0, 0
2, 0.46, 0.107255, 0.107255
2.025, 0.46, 0, 0
2.05, 0.46, 0, 0
2.075, 0.46, 0, 0
2.1, 0.46, 0, 0
2.125, 0.46, 0, 0
2.15, 0.46, 0, 0
2.175, 0.46, 0, 0
2.2, 0.46, 0, 0
2.225, 0.46, 0, 0
2.25, 0.46, 0, 0
2.275, 0.46, 0, 0
2.3, 0.46, 0, 0
2.325, 0.46, 0, 0
2.35, 0.46, 0, 0
2.375, 0.46, 0.0201679, 0.0201679
2.4, 0.46, 0, 0
2.425, 0.46, 0, 0
2.45, 0.46, 0, 0
2.475, 0.46, 0.0254718, 0.0254718
2.5, 0.46, 0.0236507, 0.0167951
2.525, 0.46, -1, 0
2.55, 0.46, -1, 0
2.575, 0.46, -1, 0
2.6, 0.46, -1, 0
2.625, 0.46, -1, 0
2.65, 0.46, -1, 0
2.675, 0.46, -1, 0
2.7, 0.46, -1, 0
2.725, 0.46, -1, 0
2.75, 0.46, -1, 0
2.775, 0.46, -1, 0
2.8, 0.46, -1, 0
0, 0.48, -1, 0
0.025, 0.48, -1, 0
0.05, 0.48, -1, 0
0.075, 0.48, -1, 0
0.1, 0.48, -1, 0
0.125, 0.48, -1, 0
0.15, 0.48, -1, 0
0.175, 0.48, -1, 0
0.2, 0.48, -1, 0
0.225, 0.48, 0.697354, 0.418944
0.25, 0.48, 0.644129, 0.644129
0.275, 0.48, 0, 0
0.3, 0.48, 0.216296, 0.216296
0.325, 0.48, 0, 0
0.35, 0.48, 0, 0
0.375, 0.48, -1, 0
0.4, 0.48, -1, 0
0.425, 0.48, 0.162019, 0.162019
0.45, 0.48, 0, 0
0.475, 0.48, 0, 0
0.5, 0.48, 0, 0
0.525, 0.48, 0, 0
0.55, 0.48, 0, 0
0.575, 0.48, 0, 0
0.6, 0.48, 0, 0
0.625, 0.48, 0, 0
0.65, 0.48, 0, 0
0.675, 0.48, 0, 0
0.7, 0.48, 0, 0
0.725, 0.48, 0, 0
0.75, 0.48, 0, 0
0.775, 0.48, 0, 0
0.8, 0.48, 0.160761, 0.160761
0.825, 0.48, 0, 0
0.85, 0.48, 0, 0
0.875, 0.48, 0, 0
0.9, 0.48, 0, 0
0.925, 0.48, -1, 0
0.95, 0.48, 0, 0
0.975, 0.48, 0.162026, 0.162026
1, 0.48, 0, 0
1.025, 0.48, 0, 0
1.05, 0.48, 0, 0
1.075, 0.48, 0, 0
1.1, 0.48, 0, 0
1.125, 0.48, 0, 0
1.15, 0.48, 0, 0
1.175, 0.48, 0, 0
1.2, 0.48, 0, 0
1.225, 0.48, 0, 0
1.25, 0.48, 0, 0
1.275, 0.48, 0, 0
1.3, 0.48, 0, 0
1.325, 0.48, 0, 0
1.35, 0.48, 0, 0
1.375, 0.48, 0, 0
1.4, 0.48, 0, 0
1.425, 0.48, -1, 0
1.45, 0.48, 0, 0
1.475, 0.48, 0.16151, 0.16151
1.5, 0.48, 0, 0
1.525, 0.48, 0, 0
1.55, 0.48, 0, 0
1.575, 0.48, 0, 0
1.6, 0.48, 0, 0
1.625, 0.48, 0, 0
1.65, 0.48, 0, 0
1.675, 0.48, 0, 0
1.7, 0.48, 0.160842, 0.160842
1.725, 0.48, 0, 0
1.75, 0.48, 0, 0
1.775, 0.48, 0, 0
1.8, 0.48, 0, 0
1.825, 0.48, 0, 0
1.85, 0.48, -1, 0
1.875, 0.48, 0, 0
1.9, 0.48, 0, 0
1.925, 0.48, 0, 0
1.95, 0.48, 0, 0
1.975, 0.48, 0, 0
2, 0.48, 0, 0
2.025, 0.48, 0, 0
2.05, 0.48, 0, 0
2.075, 0.48, 0, 0
2.1, 0.48, 0, 0
2.125, 0.48, 0, 0
2.15, 0.48, 0, 0
2.175, 0.48, 0, 0
2.2, 0.48, 0, 0
2.225, 0.48, 0, 0
2.25, 0.48, 0, 0
2.275, 0.48, 0, 0
2.3, 0.48, 0, 0
2.325, 0.48, 0, 0
2.35, 0.48, 0, 0
2.375, 0.48, 0, 0
2.4, 0.48, 0.0307303, 0.0307303
2.425, 0.48, 0, 0
2.45, 0.48, 0.0537983, 0.0380411
2.475, 0.48, 0.0230264, 0.0230264
2.5, 0.48, 0.0100902, 0.0100902
2.525, 0.48, -1, 0
2.55, 0.48, -1, 0
2.575, 0.48, -1, 0
2.6, 0.48, -1, 0
2.625, 0.48, -1, 0
2.65, 0.48, -1, 0
2.675, 0.48, -1, 0
2.7, 0.48, -1, 0
2.725, 0.48, -1, 0
2.75, 0.48, -1, 0
2.775, 0.48, -1, 0
2.8, 0.48, -1, 0
0, 0.5, -1, 0
0.025, 0.5, -1, 0
0.05, 0.5, -1, 0
0.075, 0.5, -1, 0
0.1, 0.5, -1, 0
0.125, 0.5, -1, 0
0.15, 0.5, -1, 0
0.175, 0.5, -1, 0
0.2, 0.5, -1, 0
0.225, 0.5, 1.50751, 0.584836
0.25, 0.5, 0, 0
0.275, 0.5, 0, 0
0.3, 0.5, 0, 0
0.325, 0.5, 0, 0
0.35, 0.5, 0, 0
0.375, 0.5, -1, 0
0.4, 0.5, -1, 0
0.425, 0.5, 0, 0
0.45, 0.5, 0, 0
0.475, 0.5, 0, 0
0.5, 0.5, 0, 0
0.525, 0.5, 0, 0
0.55, 0.5, 0, 0
0.575, 0.5, 0, 0
0.6, 0.5, 0, 0
0.625, 0.5, 0, 0
0.65, 0.5, 0, 0
0.675, 0.5, 0, 0
0.7, 0.5, 0.21549, 0.21549
0.725, 0.5, 0, 0
0.75, 0.5, 0, 0
0.775, 0.5, 0, 0
0.8, 0.5, 0, 0
0.825, 0.5, 0, 0
0.85, 0.5, 0, 0
0.875, 0.5, 0, 0
0.9, 0.5, 0, 0
0.925, 0.5, -1, 0
0.95, 0.5, 0, 0
0.975, 0.5, 0, 0
1, 0.5, 0, 0
1.025, 0.5, 0, 0
1.05, 0.5, 0, 0
1.075, 0.5, 0, 0
1.1, 0.5, 0, 0
1.125, 0.5, 0, 0
1.15, 0.5, 0, 0
1.175, 0.5, 0, 0
1.2, 0.5, 0, 0
1.225, 0.5, 0, 0
1.25, 0.5, 0, 0
1.275, 0.5, 0, 0
1.3, 0.5, 0, 0
1.325, 0.5, 0, 0
1.35, 0.5, 0, 0
1.375, 0.5, 0.657399, 0.464851
1.4, 0.5, 0, 0
1.425, 0.5, 0, 0
1.45, 0.5, 0, 0
1.475, 0.5, 0, 0
1.5, 0.5, 0, 0
1.525, 0.5, 0, 0
1.55, 0.5, 0, 0
1.575, 0.5, 0, 0
1.6, 0.5, 0, 0
1.625, 0.5, 0, 0
1.65, 0.5, 0, 0
1.675, 0.5, 0, 0
1.7, 0.5, 0, 0
1.725, 0.5, 0, 0
1.75, 0.5, 0, 0
1.775, 0.5, 0, 0
1.8, 0.5, 0, 0
1.825, 0.5, -1, 0
1.85, 0.5, 0, 0
1.875, 0.5, 0, 0
1.9, 0.5, 0, 0
1.925, 0.5, 0, 0
1.95, 0.5, 0, 0
1.975, 0.5, 0.108486, 0.108486
2, 0.5, 0, 0
2.025, 0.5, 0, 0
2.05, 0.5, 0, 0
2.075, 0.5, 0, 0
2.1, 0.5, 0, 0
2.125, 0.5, 0, 0
2.15, 0.5, 0.164529, 0.164529
2.175, 0.5, 0, 0
2.2, 0.5, 0.271513, 0.195822
2.225, 0.5, 0, 0
2.25, 0.5, 0.162172, 0.162172
2.275, 0.5, 0, 0
2.3, 0.5, 0, 0
2.325, 0.5, 0, 0
2.35, 0.5, 0.0338563, 0.0338563
2.375, 0.5, 0.0808614, 0.0808614
2.4, 0.5, 0, 0
2.425, 0.5, 0.0858969, 0.0497813
2.45, 0.5, 0.0481996, 0.0359384
2.475, 0.5, 0.0472023, 0.0337099
2.5, 0.5, 0, 0
2.525, 0.5, -1, 0
2.55, 0.5, -1, 0
2.575, 0.5, -1, 0
2.6, 0.5, -1, 0
2.625, 0.5, -1, 0
2.65, 0.5, -1, 0
2.675, 0.5, -1, 0
2.7, 0.5, -1, 0
2.725, 0.5, -1, 0
2.75, 0.5, -1, 0
2.775, 0.5, -1, 0
2.8, 0.5, -1, 0
0, 0.52, -1, 0
0.025, 0.52, -1, 0
0.05, 0.52, -1, 0
0.075, 0.52, -1, 0
0.1, 0.52, -1, 0
0.125, 0.52, -1, 0
0.15, 0.52, -1, 0
0.175, 0.52, -1, 0
0.2, 0.52, -1, 0
0.225, 0.52, 0.648568, 0.397149
0.25, 0.52, 0, 0
0.275, 0.52, 0, 0
0.3, 0.52, 0, 0
0.325, 0.52, 0, 0
0.35, 0.52, 0, 0
0.375, 0.52, -1, 0
0.4, 0.52, 0, 0
0.425, 0.52, 0, 0
0.45, 0.52, 0, 0
0.475, 0.52, 0, 0
0.5, 0.52, 0, 0
0.525, 0.52, 0, 0
0.55, 0.52, 0.324827, 0.324827
0.575, 0.52, 0, 0
0.6, 0.52, 0, 0
0.625, 0.52, 0.323216, 0.323216
0.65, 0.52, 0, 0
0.675, 0.52, 0, 0
0.7, 0.52, 0, 0
0.725, 0.52, 0, 0
0.75, 0.52, 0, 0
0.775, 0.52, 0, 0
0.8, 0.52, 0, 0
0.825, 0.52, 0.217419, 0.217419
0.85, 0.52, 0, 0
0.875, 0.52, 0, 0
0.9, 0.52, 0, 0
0.925, 0.52, -1, 0
0.95, 0.52, 0, 0
0.975, 0.52, 0, 0
1, 0.52, 0, 0
1.025, 0.52, 0, 0
1.05, 0.52, 0, 0
1.075, 0.52, 0, 0
1.1, 0.52, 0, 0
1.125, 0.52, 0.324804, 0.324804
1.15, 0.52, 0, 0
1.175, 0.52, 0.324183, 0.324183
1.2, 0.52, 0, 0
1.225, 0.52, 0, 0
1.25, 0.52, 0, 0
1.275, 0.52, 0, 0
1.3, 0.52, 0, 0
1.325, 0.52, 0, 0
1.35, 0.52, 0, 0
1.375, 0.52, 0, 0
1.4, 0.52, -1, 0
1.425, 0.52, 0, 0
1.45, 0.52, 0, 0
1.475, 0.52, 0, 0
1.5, 0.52, 0, 0
1.525, 0.52, 0, 0
1.55, 0.52, 0, 0
1.575, 0.52, 0, 0
1.6, 0.52, 0, 0
1.625, 0.52, 0, 0
1.65, 0.52, 0, 0
1.675, 0.52, 0, 0
1.7, 0.52, 0, 0
1.725, 0.52, 0.16346, 0.16346
1.75, 0.52, 0, 0
1.775, 0.52, 0, 0
1.8, 0.52, 0, 0
1.825, 0.52, -1, 0
1.85, 0.52, 0, 0
1.875, 0.52, 0, 0
1.9, 0.52, 0, 0
1.925, 0.52, 0, 0
1.95, 0.52, 0, 0
1.975, 0.52, 0.108517, 0.108517
2, 0.52, 0, 0
2.025, 0.52, 0, 0
2.05, 0.52, 0, 0
2.075, 0.52, 0, 0
2.1, 0.52, 0, 0
2.125, 0.52, 0, 0
2.15, 0.52, 0, 0
2.175, 0.52, 0, 0
2.2, 0.52, 0, 0
2.225, 0.52, 0.108577, 0.108577
2.25, 0.52, 0, 0
2.275, 0.52, 0.0813056, 0.0813056
2.3, 0.52, 0, 0
2.325, 0.52, 0.0310475, 0.0310474
2.35, 0.52, 0, 0
2.375, 0.52, 0.0270939, 0.0270939
2.4, 0.52, 0, 0
2.425, 0.52, 0.03255, 0.03255
2.45, 0.52, 0, 0
2.475, 0.52, 0.0347551, 0.0347551
2.5, 0.52, -1, 0
2.525, 0.52, -1, 0
2.55, 0.52, -1, 0
2.575, 0.52, -1, 0
2.6, 0.52, -1, 0
2.625, 0.52, -1, 0
2.65, 0.52, -1, 0
2.675, 0.52, -1, 0
2.7, 0.52, -1, 0
2.725, 0.52, -1, 0
2.75, 0.52, -1, 0
2.775, 0.52, -1, 0
2.8, 0.52, -1, 0
0, 0.54, -1, 0
0.025, 0.54, -1, 0
0.05, 0.54, -1, 0
0.075, 0.54, -1, 0
0.1, 0.54, -1, 0
0.125, 0.54, -1, 0
0.15, 0.54, -1, 0
0.175, 0.54, -1, 0
0.2, 0.54, 1.30217, 0.797491
0.225, 0.54, 0, 0
0.25, 0.54, 0, 0
0.275, 0.54, 0, 0
0.3, 0.54, 0, 0
0.325, 0.54, 0.327172, 0.327172
0.35, 0.54, 0, 0
0.375, 0.54, -1, 0
0.4, 0.54, 0, 0
0.425, 0.54, 0, 0
0.45, 0.54, 0, 0
0.475, 0.54, 0, 0
0.5, 0.54, 0, 0
0.525, 0.54, 0, 0
0.55, 0.54, 0, 0
0.575, 0.54, 0, 0
0.6, 0.54, 0, 0
0.625, 0.54, 0, 0
0.65, 0.54, 0, 0
0.675, 0.54, 0, 0
0.7, 0.54, 0, 0
0.725, 0.54, 0, 0
0.75, 0.54, 0, 0
0.775, 0.54, 0, 0
0.8, 0.54, 0, 0
0.825, 0.54, 0, 0
0.85, 0.54, 0, 0
0.875, 0.54, 0, 0
0.9, 0.54, 0, 0
0.925, 0.54, -1, 0
0.95, 0.54, 0, 0
0.975, 0.54, 0, 0
1, 0.54, 0, 0
1.025, 0.54, 0, 0
1.05, 0.54, 0, 0
1.075, 0.54, 0, 0
1.1, 0.54, 0, 0
1.125, 0.54, 0, 0
1.15, 0.54, 0, 0
1.175, 0.54, 0, 0
1.2, 0.54, 0, 0
1.225, 0.54, 0, 0
1.25, 0.54, 0, 0
1.275, 0.54, 0, 0
1.3, 0.54, 0, 0
1.325, 0.54, 0, 0
1.35, 0.54, 0, 0
1.375, 0.54, 0, 0
1.4, 0.54, -1, 0
1.425, 0.54, 0, 0
1.45, 0.54, 0, 0
1.475, 0.54, 0, 0
1.5, 0.54, 0.362725, 0.362725
1.525, 0.54, 0, 0
1.55, 0.54, 0, 0
1.575, 0.54, 0, 0
1.6, 0.54, 0, 0
1.625, 0.54, 0, 0
1.65, 0.54, 0, 0
1.675, 0.54, 0, 0
1.7, 0.54, 0, 0
1.725, 0.54, 0, 0
1.75, 0.54, 0, 0
1.775, 0.54, 0, 0
1.8, 0.54, 0, 0
1.825, 0.54, -1, 0
1.85, 0.54, 0.16484, 0.16484
1.875, 0.54, 0.164608, 0.164608
1.9, 0.54, 0, 0
1.925, 0.54, 0, 0
1.95, 0.54, 0, 0
1.975, 0.54, 0, 0
2, 0.54, 0, 0
2.025, 0.54, 0, 0
2.05, 0.54, 0, 0
2.075, 0.54, 0, 0
2.1, 0.54, 0, 0
2.125, 0.54, 0.0821508, 0.0821508
2.15, 0.54, 0, 0
2.175, 0.54, 0.136875, 0.136875
2.2, 0.54, 0, 0
2.225, 0.54, 0.21794, 0.21794
2.25, 0.54, 0, 0
2.275, 0.54, 0, 0
2.3, 0.54, 0, 0
2.325, 0.54, 0, 0
2.35, 0.54, 0.041396, 0.041396
2.375, 0.54, 0, 0
2.4, 0.54, 0.0436595, 0.0436595
2.425, 0.54, 0, 0
2.45, 0.54, 0.0154316, 0.0154316
2.475, 0.54, 0.0116699, 0.0116699
2.5, 0.54, -1, 0
2.525, 0.54, -1, 0
2.55, 0.54, -1, 0
2.575, 0.54, -1, 0
2.6, 0.54, -1, 0
2.625, 0.54, -1, 0
2.65, 0.54, -1, 0
2.675, 0.54, -1, 0
2.7, 0.54, -1, 0
2.725, 0.54, -1, 0
2.75, 0.54, -1, 0
2.775, 0.54, -1, 0
2.8, 0.54, -1, 0
0, 0.56, -1, 0
0.025, 0.56, -1, 0
0.05, 0.56, -1, 0
0.075, 0.56, -1, 0
0.1, 0.56, -1, 0
0.125, 0.56, -1, 0
0.15, 0.56, -1, 0
0.175, 0.56, -1, 0
0.2, 0.56, 2.61479, 1.1323
0.225, 0.56, 0, 0
0.25, 0.56, 0, 0
0.275, 0.56, 0, 0
0.3, 0.56, 0, 0
0.325, 0.56, 0, 0
0.35, 0.56, 0, 0
0.375, 0.56, -1, 0
0.4, 0.56, 0, 0
0.425, 0.56, 0, 0
0.45, 0.56, 0.328526, 0.328526
0.475, 0.56, 0, 0
0.5, 0.56, 0, 0
0.525, 0.56, 0, 0
0.55, 0.56, 0, 0
0.575, 0.56, 0, 0
0.6, 0.56, 0, 0
0.625, 0.56, 0, 0
0.65, 0.56, 0, 0
0.675, 0.56, 0, 0
0.7, 0.56, 0, 0
0.725, 0.56, 0, 0
0.75, 0.56, 0, 0
0.775, 0.56, 0, 0
0.8, 0.56, 0, 0
0.825, 0.56, 0, 0
0.85, 0.56, 0, 0
0.875, 0.56, 0, 0
0.9, 0.56, -1, 0
0.925, 0.56, 0, 0
0.95, 0.56, 0, 0
0.975, 0.56, 0, 0
1, 0.56, 0, 0
1.025, 0.56, 0, 0
1.05, 0.56, 0, 0
1.075, 0.56, 0, 0
1.1, 0.56, 0, 0
1.125, 0.56, 0, 0
1.15, 0.56, 0, 0
1.175, 0.56, 0, 0
1.2, 0.56, 0, 0
1.225, 0.56, 0, 0
1.25, 0.56, 0, 0
1.275, 0.56, 0, 0
1.3, 0.56, 0, 0
1.325, 0.56, 0, 0
1.35, 0.56, 0.166339, 0.166339
1.375, 0.56, 0, 0
1.4, 0.56, -1, 0
1.425, 0.56, 0, 0
1.45, 0.56, 0, 0
1.475, 0.56, 0, 0
1.5, 0.56, 0, 0
1.525, 0.56, 0, 0
1.55, 0.56, 0, 0
1.575, 0.56, 0.163946, 0.163946
1.6, 0.56, 0, 0
1.625, 0.56, 0, 0
1.65, 0.56, 0.16359, 0.16359
1.675, 0.56, 0, 0
1.7, 0.56, 0, 0
1.725, 0.56, 0, 0
1.75, 0.56, 0, 0
1.775, 0.56, 0, 0
1.8, 0.56, 0, 0
1.825, 0.56, -1, 0
1.85, 0.56, 0, 0
1.875, 0.56, 0, 0
1.9, 0.56, 0, 0
1.925, 0.56, 0, 0
1.95, 0.56, 0.218584, 0.218584
1.975, 0.56, 0, 0
2, 0.56, 0, 0
2.025, 0.56, 0, 0
2.05, 0.56, 0, 0
2.075, 0.56, 0, 0
2.1, 0.56, 0, 0
2.125, 0.56, 0, 0
2.15, 0.56, 0, 0
2.175, 0.56, 0, 0
2.2, 0.56, 0, 0
2.225, 0.56, 0, 0
2.25, 0.56, 0, 0
2.275, 0.56, 0, 0
2.3, 0.56, 0, 0
2.325, 0.56, 0, 0
2.35, 0.56, 0.0368782, 0.0368782
2.375, 0.56, 0, 0
2.4, 0.56, 0, 0
2.425, 0.56, 0, 0
2.45, 0.56, 0.0175126, 0.0127732
2.475, 0.56, 0, 0
2.5, 0.56, -1, 0
2.525, 0.56, -1, 0
2.55, 0.56, -1, 0
2.575, 0.56, -1, 0
2.6, 0.56, -1, 0
2.625, 0.56, -1, 0
2.65, 0.56, -1, 0
2.675, 0.56, -1, 0
2.7, 0.56, -1, 0
2.725, 0.56, -1, 0
2.75, 0.56, -1, 0
2.775, 0.56, -1, 0
2.8, 0.56, -1, 0
0, 0.58, -1, 0
0.025, 0.58, -1, 0
0.05, 0.58, -1, 0
0.075, 0.58, -1, 0
0.1, 0.58, -1, 0
0.125, 0.58, -1, 0
0.15, 0.58, -1, 0
0.175, 0.58, -1, 0
0.2, 0.58, 1.96816, 1.03731
0.225, 0.58, 0.328252, 0.328252
0.25, 0.58, 0, 0
0.275, 0.58, 0, 0
0.3, 0.58, 0, 0
0.325, 0.58, 0, 0
0.35, 0.58, 0, 0
0.375, 0.58, -1, 0
0.4, 0.58, 0, 0
0.425, 0.58, 0, 0
0.45, 0.58, 0, 0
0.475, 0.58, 0, 0
0.5, 0.58, 0, 0
0.525, 0.58, 0, 0
0.55, 0.58, 0, 0
0.575, 0.58, 0, 0
0.6, 0.58, 0, 0
0.625, 0.58, 0, 0
0.65, 0.58, 0, 0
0.675, 0.58, 0, 0
0.7, 0.58, 0, 0
0.725, 0.58, 0, 0
0.75, 0.58, 0, 0
0.775, 0.58, 0, 0
0.8, 0.58, 0, 0
0.825, 0.58, 0, 0
0.85, 0.58, 0.332419, 0.332419
0.875, 0.58, 0, 0
0.9, 0.58, -1, 0
0.925, 0.58, 0, 0
0.95, 0.58, 0, 0
0.975, 0.58, 0, 0
1, 0.58, 0, 0
1.025, 0.58, 0, 0
1.05, 0.58, 0, 0
1.075, 0.58, 0, 0
1.1, 0.58, 0, 0
1.125, 0.58, 0, 0
1.15, 0.58, 0, 0
1.175, 0.58, 0, 0
1.2, 0.58, 0, 0
1.225, 0.58, 0, 0
1.25, 0.58, 0, 0
1.275, 0.58, 0, 0
1.3, 0.58, 0, 0
1.325, 0.58, 0, 0
1.35, 0.58, 0, 0
1.375, 0.58, 0.334168, 0.334168
1.4, 0.58, 0, 0
1.425, 0.58, 0, 0
1.45, 0.58, 0, 0
1.475, 0.58, 0, 0
1.5, 0.58, 0, 0
1.525, 0.58, 0, 0
1.55, 0.58, 0, 0
1.575, 0.58, 0, 0
1.6, 0.58, 0, 0
1.625, 0.58, 0, 0
1.65, 0.58, 0, 0
1.675, 0.58, 0, 0
1.7, 0.58, 0, 0
1.725, 0.58, 0, 0
1.75, 0.58, 0.242658, 0.172319
1.775, 0.58, 0, 0
1.8, 0.58, -1, 0
1.825, 0.58, 0, 0
1.85, 0.58, 0, 0
1.875, 0.58, 0, 0
1.9, 0.58, 0, 0
1.925, 0.58, 0, 0
1.95, 0.58, 0, 0
1.975, 0.58, 0, 0
2, 0.58, 0, 0
2.025, 0.58, 0, 0
2.05, 0.58, 0, 0
2.075, 0.58, 0, 0
2.1, 0.58, 0.110466, 0.110466
2.125, 0.58, 0, 0
2.15, 0.58, 0, 0
2.175, 0.58, 0, 0
2.2, 0.58, 0, 0
2.225, 0.58, 0, 0
2.25, 0.58, 0, 0
2.275, 0.58, 0, 0
2.3, 0.58, 0.0824588, 0.0824588
2.325, 0.58, 0, 0
2.35, 0.58, 0, 0
2.375, 0.58, 0, 0
2.4, 0.58, 0.0220227, 0.0220227
2.425, 0.58, 0, 0
2.45, 0.58, 0, 0
2.475, 0.58, -1, 0
2.5, 0.58, -1, 0
2.525, 0.58, -1, 0
2.55, 0.58, -1, 0
2.575, 0.58, -1, 0
2.6, 0.58, -1, 0
2.625, 0.58, -1, 0
2.65, 0.58, -1, 0
2.675, 0.58, -1, 0
2.7, 0.58, -1, 0
2.725, 0.58, -1, 0
2.75, 0.58, -1, 0
2.775, 0.58, -1, 0
2.8, 0.58, -1, 0
0, 0.6, -1, 0
0.025, 0.6, -1, 0
0.05, 0.6, -1, 0
0.075, 0.6, -1, 0
0.1, 0.6, -1, 0
0.125, 0.6, -1, 0
0.15, 0.6, -1, 0
0.175, 0.6, -1, 0
0.2, 0.6, 5.5996, 1.50945
0.225, 0.6, 0, 0
0.25, 0.6, 0, 0
0.275, 0.6, 0, 0
0.3, 0.6, 0.332035, 0.332035
0.325, 0.6, 0, 0
0.35, 0.6, 0, 0
0.375, 0.6, -1, 0
0.4, 0.6, 0, 0
0.425, 0.6, 0, 0
0.45, 0.6, 0, 0
0.475, 0.6, 0.206651, 0.206651
0.5, 0.6, 0, 0
0.525, 0.6, 0, 0
0.55, 0.6, 0.329079, 0.329079
0.575, 0.6, 0, 0
0.6, 0.6, 0, 0
0.625, 0.6, 0, 0
0.65, 0.6, 0, 0
0.675, 0.6, 0, 0
0.7, 0.6, 0, 0
0.725, 0.6, 0.330048, 0.330048
0.75, 0.6, 0, 0
0.775, 0.6, 0, 0
0.8, 0.6, 0, 0
0.825, 0.6, 0.165508, 0.165508
0.85, 0.6, 0, 0
0.875, 0.6, 0, 0
0.9, 0.6, -1, 0
0.925, 0.6, 0, 0
0.95, 0.6, 0, 0
0.975, 0.6, 0, 0
1, 0.6, 0, 0
1.025, 0.6, 0, 0
1.05, 0.6, 0, 0
1.075, 0.6, 0, 0
1.1, 0.6, 0, 0
1.125, 0.6, 0, 0
1.15, 0.6, 0, 0
1.175, 0.6, 0, 0
1.2, 0.6, 0, 0
1.225, 0.6, 0, 0
1.25, 0.6, 0, 0
1.275, 0.6, 0, 0
1.3, 0.6, 0, 0
1.325, 0.6, 0, 0
1.35, 0.6, 0, 0
1.375, 0.6, -1, 0
1.4, 0.6, 0, 0
1.425, 0.6, 0, 0
1.45, 0.6, 0, 0
1.475, 0.6, 0.330696, 0.330696
1.5, 0.6, 0, 0
1.525, 0.6, 0, 0
1.55, 0.6, 0, 0
1.575, 0.6, 0, 0
1.6, 0.6, 0, 0
1.625, 0.6, 0, 0
1.65, 0.6, 0, 0
1.675, 0.6, 0, 0
1.7, 0.6, 0.0826755, 0.0826755
1.725, 0.6, 0, 0
1.75, 0.6, 0, 0
1.775, 0.6, 0, 0
1.8, 0.6, -1, 0
1.825, 0.6, 0, 0
1.85, 0.6, 0, 0
1.875, 0.6, 0, 0
1.9, 0.6, 0, 0
1.925, 0.6, 0, 0
1.95, 0.6, 0, 0
1.975, 0.6, 0, 0
2, 0.6, 0.330881, 0.330881
2.025, 0.6, 0, 0
2.05, 0.6, 0, 0
2.075, 0.6, 0, 0
2.1, 0.6, 0, 0
2.125, 0.6, 0, 0
2.15, 0.6, 0, 0
2.175, 0.6, 0, 0
2.2, 0.6, 0, 0
2.225, 0.6, 0, 0
2.25, 0.6, 0, 0
2.275, 0.6, 0, 0
2.3, 0.6, 0, 0
2.325, 0.6, 0.0388334, 0.0275075
2.35, 0.6, 0, 0
2.375, 0.6, 0, 0
2.4, 0.6, 0.0410785, 0.0305876
2.425, 0.6, 0, 0
2.45, 0.6, 0, 0
2.475, 0.6, -1, 0
2.5, 0.6, -1, 0
2.525, 0.6, -1, 0
2.55, 0.6, -1, 0
2.575, 0.6, -1, 0
2.6, 0.6, -1, 0
2.625, 0.6, -1, 0
2.65, 0.6, -1, 0
2.675, 0.6, -1, 0
2.7, 0.6, -1, 0
2.725, 0.6, -1, 0
2.75, 0.6, -1, 0
2.775, 0.6, -1, 0
2.8, 0.6, -1, 0
0, 0.62, -1, 0
0.025, 0.62, -1, 0
0.05, 0.62, -1, 0
0.075, 0.62, -1, 0
0.1, 0.62, -1, 0
0.125, 0.62, -1, 0
0.15, 0.62, -1, 0
0.175, 0.62, -1, 0
0.2, 0.62, 3.96839, 1.2374
0.225, 0.62, 0, 0
0.25, 0.62, 0, 0
0.275, 0.62, 0, 0
0.3, 0.62, 0, 0
0.325, 0.62, 0, 0
0.35, 0.62, 0, 0
0.375, 0.62, -1, 0
0.4, 0.62, 0, 0
0.425, 0.62, 0, 0
0.45, 0.62, 0, 0
0.475, 0.62, 0, 0
0.5, 0.62, 0, 0
0.525, 0.62, 0, 0
0.55, 0.62, 0, 0
0.575, 0.62, 0, 0
0.6, 0.62, 0, 0
0.625, 0.62, 0, 0
0.65, 0.62, 0, 0
0.675, 0.62, 0, 0
0.7, 0.62, 0, 0
0.725, 0.62, 0, 0
0.75, 0.62, 0, 0
0.775, 0.62, 0, 0
0.8, 0.62, 0, 0
0.825, 0.62, 0, 0
0.85, 0.62, 0, 0
0.875, 0.62, 0, 0
0.9, 0.62, -1, 0
0.925, 0.62, 0, 0
0.95, 0.62, 0, 0
0.975, 0.62, 0, 0
1, 0.62, 0, 0
1.025, 0.62, 0, 0
1.05, 0.62, 0, 0
1.075, 0.62, 0, 0
1.1, 0.62, 0, 0
1.125, 0.62, 0, 0
1.15, 0.62, 0, 0
1.175, 0.62, 0, 0
1.2, 0.62, 0, 0
1.225, 0.62, 0, 0
1.25, 0.62, 0, 0
1.275, 0.62, 0, 0
1.3, 0.62, 0, 0
1.325, 0.62, 0, 0
1.35, 0.62, 0, 0
1.375, 0.62, -1, 0
1.4, 0.62, 0, 0
1.425, 0.62, 0, 0
1.45, 0.62, 0, 0
1.475, 0.62, 0, 0
1.5, 0.62, 0, 0
1.525, 0.62, 0, 0
1.55, 0.62, 0, 0
1.575, 0.62, 0, 0
1.6, 0.62, 0, 0
1.625, 0.62, 0, 0
1.65, 0.62, 0, 0
1.675, 0.62, 0, 0
1.7, 0.62, 0.165962, 0.165962
1.725, 0.62, 0, 0
1.75, 0.62, 0.166887, 0.166887
1.775, 0.62, 0, 0
1.8, 0.62, -1, 0
1.825, 0.62, 0, 0
1.85, 0.62, 0, 0
1.875, 0.62, 0.166785, 0.166785
1.9, 0.62, 0, 0
1.925, 0.62, 0, 0
1.95, 0.62, 0, 0
1.975, 0.62, 0, 0
2, 0.62, 0, 0
2.025, 0.62, 0, 0
2.05, 0.62, 0, 0
2.075, 0.62, 0, 0
2.1, 0.62, 0, 0
2.125, 0.62, 0, 0
2.15, 0.62, 0, 0
2.175, 0.62, 0, 0
2.2, 0.62, 0, 0
2.225, 0.62, 0, 0
2.25, 0.62, 0, 0
2.275, 0.62, 0, 0
2.3, 0.62, 0.0247315, 0.0247315
2.325, 0.62, 0.0733689, 0.0733689
2.35, 0.62, 0, 0
2.375, 0.62, 0.0220264, 0.0220264
2.4, 0.62, 0.0223049, 0.0223049
2.425, 0.62, 0.0110176, 0.0110176
2.45, 0.62, -1, 0
2.475, 0.62, -1, 0
2.5, 0.62, -1, 0
2.525, 0.62, -1, 0
2.55, 0.62, -1, 0
2.575, 0.62, -1, 0
2.6, 0.62, -1, 0
2.625, 0.62, -1, 0
2.65, 0.62, -1, 0
2.675, 0.62, -1, 0
2.7, 0.62, -1, 0
2.725, 0.62, -1, 0
2.75, 0.62, -1, 0
2.775, 0.62, -1, 0
2.8, 0.62, -1, 0
0, 0.64, -1, 0
0.025, 0.64, -1, 0
0.05, 0.64, -1, 0
0.075, 0.64, -1, 0
0.1, 0.64, -1, 0
0.125, 0.64, -1, 0
0.15, 0.64, -1, 0
0.175, 0.64, -1, 0
0.2, 0.64, 3.32004, 1.24227
0.225, 0.64, 0, 0
0.25, 0.64, 0.166761, 0.166761
0.275, 0.64, 0, 0
0.3, 0.64, 0, 0
0.325, 0.64, 0, 0
0.35, 0.64, 0, 0
0.375, 0.64, -1, 0
0.4, 0.64, 0, 0
0.425, 0.64, 0, 0
0.45, 0.64, 0, 0
0.475, 0.64, 0, 0
0.5, 0.64, 0, 0
0.525, 0.64, 0, 0
0.55, 0.64, 0, 0
0.575, 0.64, 0, 0
0.6, 0.64, 0, 0
0.625, 0.64, 0, 0
0.65, 0.64, 0, 0
0.675, 0.64, 0, 0
0.7, 0.64, 0, 0
0.725, 0.64, 0, 0
0.75, 0.64, 0, 0
0.775, 0.64, 0, 0
0.8, 0.64, 0, 0
0.825, 0.64, 0, 0
0.85, 0.64, 0, 0
0.875, 0.64, 0, 0
0.9, 0.64, -1, 0
0.925, 0.64, 0, 0
0.95, 0.64, 0, 0
0.975, 0.64, 0, 0
1, 0.64, 0, 0
1.025, 0.64, 0, 0
1.05, 0.64, 0, 0
1.075, 0.64, 0, 0
1.1, 0.64, 0, 0
1.125, 0.64, 0, 0
1.15, 0.64, 0, 0
1.175, 0.64, 0, 0
1.2, 0.64, 0.221681, 0.221681
1.225, 0.64, 0, 0
1.25, 0.64, 0, 0
1.275, 0.64, 0, 0
1.3, 0.64, 0, 0
1.325, 0.64, 0, 0
1.35, 0.64, 0, 0
1.375, 0.64, -1, 0
1.4, 0.64, 0, 0
1.425, 0.64, 0, 0
1.45, 0.64, 0, 0
1.475, 0.64, 0, 0
1.5, 0.64, 0, 0
1.525, 0.64, 0, 0
1.55, 0.64, 0, 0
1.575, 0.64, 0, 0
1.6, 0.64, 0, 0
1.625, 0.64, 0, 0
1.65, 0.64, 0, 0
1.675, 0.64, 0, 0
1.7, 0.64, 0, 0
1.725, 0.64, 0, 0
1.75, 0.64, 0, 0
1.775, 0.64, 0, 0
1.8, 0.64, 0, 0
1.825, 0.64, 0, 0
1.85, 0.64, 0, 0
1.875, 0.64, 0, 0
1.9, 0.64, 0, 0
1.925, 0.64, 0, 0
1.95, 0.64, 0, 0
1.975, 0.64, 0, 0
2, 0.64, 0, 0
2.025, 0.64, 0, 0
2.05, 0.64, 0, 0
2.075, 0.64, 0, 0
2.1, 0.64, 0, 0
2.125, 0.64, 0, 0
2.15, 0.64, 0, 0
2.175, 0.64, 0.11907, 0.11907
2.2, 0.64, 0, 0
2.225, 0.64, 0, 0
2.25, 0.64, 0, 0
2.275, 0.64, 0.0739097, 0.0739097
2.3, 0.64, 0.0834178, 0.0834178
2.325, 0.64, 0, 0
2.35, 0.64, 0, 0
2.375, 0.64, 0, 0
2.4, 0.64, 0, 0
2.425, 0.64, 0, 0
2.45, 0.64, -1, 0
2.475, 0.64, -1, 0
2.5, 0.64, -1, 0
2.525, 0.64, -1, 0
2.55, 0.64, -1, 0
2.575, 0.64, -1, 0
2.6, 0.64, -1, 0
2.625, 0.64, -1, 0
2.65, 0.64, -1, 0
2.675, 0.64, -1, 0
2.7, 0.64, -1, 0
2.725, 0.64, -1, 0
2.75, 0.64, -1, 0
2.775, 0.64, -1, 0
2.8, 0.64, -1, 0
0, 0.66, -1, 0
0.025, 0.66, -1, 0
0.05, 0.66, -1, 0
0.075, 0.66, -1, 0
0.1, 0.66, -1, 0
0.125, 0.66, -1, 0
0.15, 0.66, -1, 0
0.175, 0.66, -1, 0
0.2, 0.66, 1.33389, 0.816806
0.225, 0.66, 0.333515, 0.333515
0.25, 0.66, 0, 0
0.275, 0.66, 0, 0
0.3, 0.66, 0, 0
0.325, 0.66, 0, 0
0.35, 0.66, 0, 0
0.375, 0.66, -1, 0
0.4, 0.66, 0, 0
0.425, 0.66, 0, 0
0.45, 0.66, 0, 0
0.475, 0.66, 0, 0
0.5, 0.66, 0.222234, 0.222234
0.525, 0.66, 0, 0
0.55, 0.66, 0, 0
0.575, 0.66, 0, 0
0.6, 0.66, 0, 0
0.625, 0.66, 0, 0
0.65, 0.66, 0, 0
0.675, 0.66, 0, 0
0.7, 0.66, 0, 0
0.725, 0.66, 0, 0
0.75, 0.66, 0, 0
0.775, 0.66, 0, 0
0.8, 0.66, 0, 0
0.825, 0.66, 0, 0
0.85, 0.66, 0, 0
0.875, 0.66, 0, 0
0.9, 0.66, -1, 0
0.925, 0.66, 0, 0
0.95, 0.66, 0, 0
0.975, 0.66, 0, 0
1, 0.66, 0, 0
1.025, 0.66, 0, 0
1.05, 0.66, 0, 0
1.075, 0.66, 0, 0
1.1, 0.66, 0, 0
1.125, 0.66, 0, 0
1.15, 0.66, 0, 0
1.175, 0.66, 0, 0
1.2, 0.66, 0, 0
1.225, 0.66, 0, 0
1.25, 0.66, 0, 0
1.275, 0.66, 0, 0
1.3, 0.66, 0, 0
1.325, 0.66, 0, 0
1.35, 0.66, 0, 0
1.375, 0.66, -1, 0
1.4, 0.66, 0, 0
1.425, 0.66, 0, 0
1.45, 0.66, 0, 0
1.475, 0.66, 0, 0
1.5, 0.66, 0, 0
1.525, 0.66, 0, 0
1.55, 0.66, 0, 0
1.575, 0.66, 0, 0
1.6, 0.66, 0, 0
1.625, 0.66, 0, 0
1.65, 0.66, 0, 0
1.675, 0.66, 0, 0
1.7, 0.66, 0, 0
1.725, 0.66, 0, 0
1.75, 0.66, 0, 0
1.775, 0.66, -1, 0
1.8, 0.66, 0, 0
1.825, 0.66, 0, 0
1.85, 0.66, 0, 0
1.875, 0.66, 0, 0
1.9, 0.66, 0, 0
1.925, 0.66, 0, 0
1.95, 0.66, 0, 0
1.975, 0.66, 0, 0
2, 0.66, 0.277974, 0.200458
2.025, 0.66, 0, 0
2.05, 0.66, 0.134482, 0.134482
2.075, 0.66, 0, 0
2.1, 0.66, 0, 0
2.125, 0.66, 0, 0
2.15, 0.66, 0, 0
2.175, 0.66, 0, 0
2.2, 0.66, 0, 0
2.225, 0.66, 0, 0
2.25, 0.66, 0, 0
2.275, 0.66, 0.0559239, 0.0395448
2.3, 0.66, 0, 0
2.325, 0.66, 0, 0
2.35, 0.66, 0.133532, 0.0944213
2.375, 0.66, 0, 0
2.4, 0.66, 0, 0
2.425, 0.66, 0, 0
2.45, 0.66, -1, 0
2.475, 0.66, -1, 0
2.5, 0.66, -1, 0
2.525, 0.66, -1, 0
2.55, 0.66, -1, 0
2.575, 0.66, -1, 0
2.6, 0.66, -1, 0
2.625, 0.66, -1, 0
2.65, 0.66, -1, 0
2.675, 0.66, -1, 0
2.7, 0.66, -1, 0
2.725, 0.66, -1, 0
2.75, 0.66, -1, 0
2.775, 0.66, -1, 0
2.8, 0.66, -1, 0
0, 0.68, -1, 0
0.025, 0.68, -1, 0
0.05, 0.68, -1, 0
0.075, 0.68, -1, 0
0.1, 0.68, -1, 0
0.125, 0.68, -1, 0
0.15, 0.68, -1, 0
0.175, 0.68, -1, 0
0.2, 0.68, 0, 0
0.225, 0.68, 0, 0
0.25, 0.68, 0.336341, 0.336341
0.275, 0.68, 0, 0
0.3, 0.68, 0, 0
0.325, 0.68, 0, 0
0.35, 0.68, 0, 0
0.375, 0.68, -1, 0
0.4, 0.68, 0, 0
0.425, 0.68, 0, 0
0.45, 0.68, 0, 0
0.475, 0.68, 0, 0
0.5, 0.68, 0, 0
0.525, 0.68, 0, 0
0.55, 0.68, 0, 0
0.575, 0.68, 0, 0
0.6, 0.68, 0, 0
0.625, 0.68, 0, 0
0.65, 0.68, 0, 0
0.675, 0.68, 0.22289, 0.22289
0.7, 0.68, 0, 0
0.725, 0.68, 0, 0
0.75, 0.68, 0, 0
0.775, 0.68, 0, 0
0.8, 0.68, 0, 0
0.825, 0.68, 0, 0
0.85, 0.68, 0, 0
0.875, 0.68, 0, 0
0.9, 0.68, -1, 0
0.925, 0.68, 0, 0
0.95, 0.68, 0, 0
0.975, 0.68, 0, 0
1, 0.68, 0, 0
1.025, 0.68, 0, 0
1.05, 0.68, 0, 0
1.075, 0.68, 0, 0
1.1, 0.68, 0, 0
1.125, 0.68, 0, 0
1.15, 0.68, 0, 0
1.175, 0.68, 0, 0
1.2, 0.68, 0, 0
1.225, 0.68, 0.223506, 0.223506
1.25, 0.68, 0, 0
1.275, 0.68, 0, 0
1.3, 0.68, 0, 0
1.325, 0.68, 0, 0
1.35, 0.68, 0, 0
1.375, 0.68, 0.337902, 0.337902
1.4, 0.68, 0, 0
1.425, 0.68, 0, 0
1.45, 0.68, 0, 0
1.475, 0.68, 0, 0
1.5, 0.68, 0, 0
1.525, 0.68, 0, 0
1.55, 0.68, 0, 0
1.575, 0.68, 0, 0
1.6, 0.68, 0, 0
1.625, 0.68, 0, 0
1.65, 0.68, 0, 0
1.675, 0.68, 0, 0
1.7, 0.68, 0, 0
1.725, 0.68, 0, 0
1.75, 0.68, 0, 0
1.775, 0.68, -1, 0
1.8, 0.68, 0.169406, 0.169406
1.825, 0.68, 0, 0
1.85, 0.68, 0, 0
1.875, 0.68, 0, 0
1.9, 0.68, 0, 0
1.925, 0.68, 0, 0
1.95, 0.68, 0, 0
1.975, 0.68, 0, 0
2, 0.68, 0, 0
2.025, 0.68, 0, 0
2.05, 0.68, 0, 0
2.075, 0.68, 0, 0
2.1, 0.68, 0, 0
2.125, 0.68, 0, 0
2.15, 0.68, 0, 0
2.175, 0.68, 0.223383, 0.157956
2.2, 0.68, 0, 0
2.225, 0.68, 0, 0
2.25, 0.68, 0, 0
2.275, 0.68, 0, 0
2.3, 0.68, 0, 0
2.325, 0.68, 0, 0
2.35, 0.68, 0.160898, 0.13671
2.375, 0.68, 0, 0
2.4, 0.68, 0, 0
2.425, 0.68, -1, 0
2.45, 0.68, -1, 0
2.475, 0.68, -1, 0
2.5, 0.68, -1, 0
2.525, 0.68, -1, 0
2.55, 0.68, -1, 0
2.575, 0.68, -1, 0
2.6, 0.68, -1, 0
2.625, 0.68, -1, 0
2.65, 0.68, -1, 0
2.675, 0.68, -1, 0
2.7, 0.68, -1, 0
2.725, 0.68, -1, 0
2.75, 0.68, -1, 0
2.775, 0.68, -1, 0
2.8, 0.68, -1, 0
0, 0.7, -1, 0
0.025, 0.7, -1, 0
0.05, 0.7, -1, 0
0.075, 0.7, -1, 0
0.1, 0.7, -1, 0
0.125, 0.7, -1, 0
0.15, 0.7, -1, 0
0.175, 0.7, -1, 0
0.2, 0.7, 0, 0
0.225, 0.7, 0.167997, 0.167997
0.25, 0.7, 0, 0
0.275, 0.7, 0, 0
0.3, 0.7, 0, 0
0.325, 0.7, 0.168412, 0.168412
0.35, 0.7, 0, 0
0.375, 0.7, -1, 0
0.4, 0.7, 0, 0
0.425, 0.7, 0, 0
0.45, 0.7, 0, 0
0.475, 0.7, 0, 0
0.5, 0.7, 0, 0
0.525, 0.7, 0, 0
0.55, 0.7, 0, 0
0.575, 0.7, 0, 0
0.6, 0.7, 0, 0
0.625, 0.7, 0, 0
0.65, 0.7, 0, 0
0.675, 0.7, 0, 0
0.7, 0.7, 0, 0
0.725, 0.7, 0, 0
0.75, 0.7, 0, 0
0.775, 0.7, 0, 0
0.8, 0.7, 0, 0
0.825, 0.7, 0, 0
0.85, 0.7, 0, 0
0.875, 0.7, -1, 0
0.9, 0.7, 0, 0
0.925, 0.7, 0, 0
0.95, 0.7, 0, 0
0.975, 0.7, 0, 0
1, 0.7, 0, 0
1.025, 0.7, 0, 0
1.05, 0.7, 0, 0
1.075, 0.7, 0, 0
1.1, 0.7, 0, 0
1.125, 0.7, 0, 0
1.15, 0.7, 0, 0
1.175, 0.7, 0, 0
1.2, 0.7, 0, 0
1.225, 0.7, 0, 0
1.25, 0.7, 0.167791, 0.167791
1.275, 0.7, 0, 0
1.3, 0.7, 0, 0
1.325, 0.7, 0, 0
1.35, 0.7, -1, 0
1.375, 0.7, 0, 0
1.4, 0.7, 0, 0
1.425, 0.7, 0, 0
1.45, 0.7, 0, 0
1.475, 0.7, 0, 0
1.5, 0.7, 0, 0
1.525, 0.7, 0, 0
1.55, 0.7, 0.0837731, 0.0837731
1.575, 0.7, 0, 0
1.6, 0.7, 0, 0
1.625, 0.7, 0, 0
1.65, 0.7, 0, 0
1.675, 0.7, 0, 0
1.7, 0.7, 0, 0
1.725, 0.7, 0, 0
1.75, 0.7, 0, 0
1.775, 0.7, -1, 0
1.8, 0.7, 0, 0
1.825, 0.7, 0, 0
1.85, 0.7, 0, 0
1.875, 0.7, 0, 0
1.9, 0.7, 0, 0
1.925, 0.7, 0, 0
1.95, 0.7, 0, 0
1.975, 0.7, 0, 0
2, 0.7, 0, 0
2.025, 0.7, 0, 0
2.05, 0.7, 0, 0
2.075, 0.7, 0, 0
2.1, 0.7, 0.113247, 0.113247
2.125, 0.7, 0, 0
2.15, 0.7, 0, 0
2.175, 0.7, 0.0843644, 0.0843644
2.2, 0.7, 0, 0
2.225, 0.7, 0, 0
2.25, 0.7, 0, 0
2.275, 0.7, 0, 0
2.3, 0.7, 0, 0
2.325, 0.7, 0, 0
2.35, 0.7, 0.0159608, 0.0159608
2.375, 0.7, 0, 0
2.4, 0.7, 0, 0
2.425, 0.7, -1, 0
2.45, 0.7, -1, 0
2.475, 0.7, -1, 0
2.5, 0.7, -1, 0
2.525, 0.7, -1, 0
2.55, 0.7, -1, 0
2.575, 0.7, -1, 0
2.6, 0.7, -1, 0
2.625, 0.7, -1, 0
2.65, 0.7, -1, 0
2.675, 0.7, -1, 0
2.7, 0.7, -1, 0
2.725, 0.7, -1, 0
2.75, 0.7, -1, 0
2.775, 0.7, -1, 0
2.8, 0.7, -1, 0
0, 0.72, -1, 0
0.025, 0.72, -1, 0
0.05, 0.72, -1, 0
0.075, 0.72, -1, 0
0.1, 0.72, -1, 0
0.125, 0.72, -1, 0
0.15, 0.72, -1, 0
0.175, 0.72, -1, 0
0.2, 0.72, 0, 0
0.225, 0.72, 0, 0
0.25, 0.72, 0.339255, 0.339255
0.275, 0.72, 0, 0
0.3, 0.72, 0, 0
0.325, 0.72, 0.338277, 0.338277
0.35, 0.72, 0, 0
0.375, 0.72, -1, 0
0.4, 0.72, 0, 0
0.425, 0.72, 0, 0
0.45, 0.72, 0, 0
0.475, 0.72, 0, 0
0.5, 0.72, 0, 0
0.525, 0.72, 0, 0
0.55, 0.72, 0, 0
0.575, 0.72, 0, 0
0.6, 0.72, 0, 0
0.625, 0.72, 0, 0
0.65, 0.72, 0, 0
0.675, 0.72, 0, 0
0.7, 0.72, 0, 0
0.725, 0.72, 0, 0
0.75, 0.72, 0, 0
0.775, 0.72, 0, 0
0.8, 0.72, 0, 0
0.825, 0.72, 0, 0
0.85, 0.72, 0, 0
0.875, 0.72, -1, 0
0.9, 0.72, 0, 0
0.925, 0.72, 0, 0
0.95, 0.72, 0, 0
0.975, 0.72, 0.226497, 0.226497
1, 0.72, 0, 0
1.025, 0.72, 0, 0
1.05, 0.72, 0, 0
1.075, 0.72, 0, 0
1.1, 0.72, 0, 0
1.125, 0.72, 0, 0
1.15, 0.72, 0, 0
1.175, 0.72, 0, 0
1.2, 0.72, 0, 0
1.225, 0.72, 0, 0
1.25, 0.72, 0, 0
1.275, 0.72, 0.168795, 0.168795
1.3, 0.72, 0, 0
1.325, 0.72, 0, 0
1.35, 0.72, -1, 0
1.375, 0.72, 0, 0
1.4, 0.72, 0, 0
1.425, 0.72, 0, 0
1.45, 0.72, 0, 0
1.475, 0.72, 0, 0
1.5, 0.72, 0, 0
1.525, 0.72, 0, 0
1.55, 0.72, 0, 0
1.575, 0.72, 0, 0
1.6, 0.72, 0, 0
1.625, 0.72, 0, 0
1.65, 0.72, 0, 0
1.675, 0.72, 0.22593, 0.22593
1.7, 0.72, 0, 0
1.725, 0.72, 0.135887, 0.135887
1.75, 0.72, -1, 0
1.775, 0.72, 0, 0
1.8, 0.72, 0, 0
1.825, 0.72, 0, 0
1.85, 0.72, 0, 0
1.875, 0.72, 0, 0
1.9, 0.72, 0.135505, 0.135505
1.925, 0.72, 0, 0
1.95, 0.72, 0.16896, 0.16896
1.975, 0.72, 0, 0
2, 0.72, 0, 0
2.025, 0.72, 0, 0
2.05, 0.72, 0, 0
2.075, 0.72, -1, 0
2.1, 0.72, 0, 0
2.125, 0.72, 0, 0
2.15, 0.72, 0, 0
2.175, 0.72, 0, 0
2.2, 0.72, 0.11227, 0.11227
2.225, 0.72, 0, 0
2.25, 0.72, 0.0282414, 0.0282414
2.275, 0.72, 0, 0
2.3, 0.72, 0, 0
2.325, 0.72, 0.0337255, 0.0337255
2.35, 0.72, 0, 0
2.375, 0.72, 0.0225235, 0.0225235
2.4, 0.72, -1, 0
2.425, 0.72, -1, 0
2.45, 0.72, -1, 0
2.475, 0.72, -1, 0
2.5, 0.72, -1, 0
2.525, 0.72, -1, 0
2.55, 0.72, -1, 0
2.575, 0.72, -1, 0
2.6, 0.72, -1, 0
2.625, 0.72, -1, 0
2.65, 0.72, -1, 0
2.675, 0.72, -1, 0
2.7, 0.72, -1, 0
2.725, 0.72, -1, 0
2.75, 0.72, -1, 0
2.775, 0.72, -1, 0
2.8, 0.72, -1, 0
0, 0.74, -1, 0
0.025, 0.74, -1, 0
0.05, 0.74, -1, 0
0.075, 0.74, -1, 0
0.1, 0.74, -1, 0
0.125, 0.74, -1, 0
0.15, 0.74, -1, 0
0.175, 0.74, -1, 0
0.2, 0.74, 0, 0
0.225, 0.74, 0, 0
0.25, 0.74, 0, 0
0.275, 0.74, 0, 0
0.3, 0.74, 0, 0
0.325, 0.74, 0, 0
0.35, 0.74, 0, 0
0.375, 0.74, -1, 0
0.4, 0.74, 0, 0
0.425, 0.74, 0, 0
0.45, 0.74, 0, 0
0.475, 0.74, 0, 0
0.5, 0.74, 0, 0
0.525, 0.74, 0.226279, 0.226279
0.55, 0.74, 0, 0
0.575, 0.74, 0, 0
0.6, 0.74, 0, 0
0.625, 0.74, 0, 0
0.65, 0.74, 0, 0
0.675, 0.74, 0, 0
0.7, 0.74, 0, 0
0.725, 0.74, 0, 0
0.75, 0.74, 0, 0
0.775, 0.74, 0, 0
0.8, 0.74, 0, 0
0.825, 0.74, 0, 0
0.85, 0.74, 0, 0
0.875, 0.74, -1, 0
0.9, 0.74, 0, 0
0.925, 0.74, 0, 0
0.95, 0.74, 0, 0
0.975, 0.74, 0.17041, 0.17041
1, 0.74, 0, 0
1.025, 0.74, 0, 0
1.05, 0.74, 0, 0
1.075, 0.74, 0, 0
1.1, 0.74, 0, 0
1.125, 0.74, 0, 0
1.15, 0.74, 0, 0
1.175, 0.74, 0, 0
1.2, 0.74, 0.169704, 0.169704
1.225, 0.74, 0, 0
1.25, 0.74, 0, 0
1.275, 0.74, 0, 0
1.3, 0.74, 0, 0
1.325, 0.74, 0, 0
1.35, 0.74, -1, 0
1.375, 0.74, 0, 0
1.4, 0.74, 0, 0
1.425, 0.74, 0, 0
1.45, 0.74, 0.170091, 0.170091
1.475, 0.74, 0, 0
1.5, 0.74, 0, 0
1.525, 0.74, 0, 0
1.55, 0.74, 0, 0
1.575, 0.74, 0, 0
1.6, 0.74, 0, 0
1.625, 0.74, 0, 0
1.65, 0.74, 0, 0
1.675, 0.74, 0, 0
1.7, 0.74, 0, 0
1.725, 0.74, 0, 0
1.75, 0.74, -1, 0
1.775, 0.74, 0, 0
1.8, 0.74, 0, 0
1.825, 0.74, 0, 0
1.85, 0.74, 0, 0
1.875, 0.74, 0, 0
1.9, 0.74, 0, 0
1.925, 0.74, 0, 0
1.95, 0.74, 0, 0
1.975, 0.74, 0, 0
2, 0.74, 0, 0
2.025, 0.74, 0, 0
2.05, 0.74, 0, 0
2.075, 0.74, 0, 0
2.1, 0.74, 0, 0
2.125, 0.74, 0, 0
2.15, 0.74, 0, 0
2.175, 0.74, 0, 0
2.2, 0.74, 0.0848963, 0.0848963
2.225, 0.74, 0.0567448, 0.0567448
2.25, 0.74, 0, 0
2.275, 0.74, 0.08146, 0.08146
2.3, 0.74, 0, 0
2.325, 0.74, 0, 0
2.35, 0.74, 0, 0
2.375, 0.74, 0.00849917, 0.00849917
2.4, 0.74, -1, 0
2.425, 0.74, -1, 0
2.45, 0.74, -1, 0
2.475, 0.74, -1, 0
2.5, 0.74, -1, 0
2.525, 0.74, -1, 0
2.55, 0.74, -1, 0
2.575, 0.74, -1, 0
2.6, 0.74, -1, 0
2.625, 0.74, -1, 0
2.65, 0.74, -1, 0
2.675, 0.74, -1, 0
2.7, 0.74, -1, 0
2.725, 0.74, -1, 0
2.75, 0.74, -1, 0
2.775, 0.74, -1, 0
2.8, 0.74, -1, 0
0, 0.76, -1, 0
0.025, 0.76, -1, 0
0.05, 0.76, -1, 0
0.075, 0.76, -1, 0
0.1, 0.76, -1, 0
0.125, 0.76, -1, 0
0.15, 0.76, -1, 0
0.175, 0.76, -1, 0
0.2, 0.76, 0, 0
0.225, 0.76, 0, 0
0.25, 0.76, 0, 0
0.275, 0.76, 0, 0
0.3, 0.76, 0, 0
0.325, 0.76, 0, 0
0.35, 0.76, 0, 0
0.375, 0.76, -1, 0
0.4, 0.76, 0, 0
0.425, 0.76, 0, 0
0.45, 0.76, 0, 0
0.475, 0.76, 0, 0
0.5, 0.76, 0, 0
0.525, 0.76, 0, 0
0.55, 0.76, 0, 0
0.575, 0.76, 0, 0
0.6, 0.76, 0, 0
0.625, 0.76, 0, 0
0.65, 0.76, 0.226561, 0.226561
0.675, 0.76, 0, 0
0.7, 0.76, 0, 0
0.725, 0.76, 0, 0
0.75, 0.76, 0, 0
0.775, 0.76, 0, 0
0.8, 0.76, 0, 0
0.825, 0.76, 0, 0
0.85, 0.76, 0, 0
0.875, 0.76, -1, 0
0.9, 0.76, 0, 0
0.925, 0.76, 0, 0
0.95, 0.76, 0, 0
0.975, 0.76, 0, 0
1, 0.76, 0, 0
1.025, 0.76, 0, 0
1.05, 0.76, 0, 0
1.075, 0.76, 0, 0
1.1, 0.76, 0, 0
1.125, 0.76, 0, 0
1.15, 0.76, 0, 0
1.175, 0.76, 0, 0
1.2, 0.76, 0, 0
1.225, 0.76, 0.228148, 0.228148
1.25, 0.76, 0, 0
1.275, 0.76, 0, 0
1.3, 0.76, 0, 0
1.325, 0.76, 0, 0
1.35, 0.76, 0, 0
1.375, 0.76, 0, 0
1.4, 0.76, 0, 0
1.425, 0.76, 0, 0
1.45, 0.76, 0, 0
1.475, 0.76, 0, 0
1.5, 0.76, 0, 0
1.525, 0.76, 0, 0
1.55, 0.76, 0, 0
1.575, 0.76, 0, 0
1.6, 0.76, 0, 0
1.625, 0.76, 0, 0
1.65, 0.76, 0, 0
1.675, 0.76, 0.170903, 0.170903
1.7, 0.76, 0, 0
1.725, 0.76, 0, 0
1.75, 0.76, -1, 0
1.775, 0.76, 0, 0
1.8, 0.76, 0, 0
1.825, 0.76, 0.114429, 0.114429
1.85, 0.76, 0, 0
1.875, 0.76, 0, 0
1.9, 0.76, 0, 0
1.925, 0.76, 0, 0
1.95, 0.76, 0, 0
1.975, 0.76, 0, 0
2, 0.76, 0, 0
2.025, 0.76, 0, 0
2.05, 0.76, 0.216704, 0.216704
2.075, 0.76, 0.172102, 0.172102
2.1, 0.76, 0, 0
2.125, 0.76, 0, 0
2.15, 0.76, 0, 0
2.175, 0.76, 0, 0
2.2, 0.76, 0, 0
2.225, 0.76, 0.114015, 0.114015
2.25, 0.76, 0, 0
2.275, 0.76, 0, 0
2.3, 0.76, 0.0680167, 0.0680167
2.325, 0.76, 0, 0
2.35, 0.76, 0, 0
2.375, 0.76, 0.0426498, 0.0426498
2.4, 0.76, -1, 0
2.425, 0.76, -1, 0
2.45, 0.76, -1, 0
2.475, 0.76, -1, 0
2.5, 0.76, -1, 0
2.525, 0.76, -1, 0
2.55, 0.76, -1, 0
2.575, 0.76, -1, 0
2.6, 0.76, -1, 0
2.625, 0.76, -1, 0
2.65, 0.76, -1, 0
2.675, 0.76, -1, 0
2.7, 0.76, -1, 0
2.725, 0.76, -1, 0
2.75, 0.76, -1, 0
2.775, 0.76, -1, 0
2.8, 0.76, -1, 0
0, 0.78, -1, 0
0.025, 0.78, -1, 0
0.05, 0.78, -1, 0
0.075, 0.78, -1, 0
0.1, 0.78, -1, 0
0.125, 0.78, -1, 0
0.15, 0.78, -1, 0
0.175, 0.78, -1, 0
0.2, 0.78, 0, 0
0.225, 0.78, 0, 0
0.25, 0.78, 0, 0
0.275, 0.78, 0, 0
0.3, 0.78, 0, 0
0.325, 0.78, 0, 0
0.35, 0.78, 0, 0
0.375, 0.78, -1, 0
0.4, 0.78, 0, 0
0.425, 0.78, 0, 0
0.45, 0.78, 0, 0
0.475, 0.78, 0, 0
0.5, 0.78, 0, 0
0.525, 0.78, 0, 0
0.55, 0.78, 0, 0
0.575, 0.78, 0.227805, 0.227805
0.6, 0.78, 0, 0
0.625, 0.78, 0, 0
0.65, 0.78, 0, 0
0.675, 0.78, 0, 0
0.7, 0.78, 0, 0
0.725, 0.78, 0, 0
0.75, 0.78, 0.341388, 0.341388
0.775, 0.78, 0, 0
0.8, 0.78, 0, 0
0.825, 0.78, 0, 0
0.85, 0.78, 0, 0
0.875, 0.78, -1, 0
0.9, 0.78, 0, 0
0.925, 0.78, 0, 0
0.95, 0.78, 0, 0
0.975, 0.78, 0, 0
1, 0.78, 0, 0
1.025, 0.78, 0, 0
1.05, 0.78, 0, 0
1.075, 0.78, 0.342211, 0.342211
1.1, 0.78, 0, 0
1.125, 0.78, 0, 0
1.15, 0.78, 0.171194, 0.171194
1.175, 0.78, 0, 0
1.2, 0.78, 0, 0
1.225, 0.78, 0, 0
1.25, 0.78, 0, 0
1.275, 0.78, 0, 0
1.3, 0.78, 0, 0
1.325, 0.78, -1, 0
1.35, 0.78, 0, 0
1.375, 0.78, 0, 0
1.4, 0.78, 0, 0
1.425, 0.78, 0, 0
1.45, 0.78, 0, 0
1.475, 0.78, 0, 0
1.5, 0.78, 0, 0
1.525, 0.78, 0, 0
1.55, 0.78, 0, 0
1.575, 0.78, 0, 0
1.6, 0.78, 0, 0
1.625, 0.78, 0, 0
1.65, 0.78, 0, 0
1.675, 0.78, 0, 0
1.7, 0.78, 0, 0
1.725, 0.78, 0, 0
1.75, 0.78, 0, 0
1.775, 0.78, 0, 0
1.8, 0.78, 0, 0
1.825, 0.78, 0, 0
1.85, 0.78, 0, 0
1.875, 0.78, 0, 0
1.9, 0.78, 0, 0
1.925, 0.78, 0, 0
1.95, 0.78, 0, 0
1.975, 0.78, 0.11395, 0.11395
2, 0.78, 0, 0
2.025, 0.78, 0, 0
2.05, 0.78, 0, 0
2.075, 0.78, 0, 0
2.1, 0.78, 0, 0
2.125, 0.78, 0, 0
2.15, 0.78, 0, 0
2.175, 0.78, 0, 0
2.2, 0.78, 0, 0
2.225, 0.78, 0.0245319, 0.0245319
2.25, 0.78, 0.0463667, 0.0463667
2.275, 0.78, 0, 0
2.3, 0.78, 0, 0
2.325, 0.78, 0, 0
2.35, 0.78, 0.0109341, 0.0109341
2.375, 0.78, -1, 0
2.4, 0.78, -1, 0
2.425, 0.78, -1, 0
2.45, 0.78, -1, 0
2.475, 0.78, -1, 0
2.5, 0.78, -1, 0
2.525, 0.78, -1, 0
2.55, 0.78, -1, 0
2.575, 0.78, -1, 0
2.6, 0.78, -1, 0
2.625, 0.78, -1, 0
2.65, 0.78, -1, 0
2.675, 0.78, -1, 0
2.7, 0.78, -1, 0
2.725, 0.78, -1, 0
2.75, 0.78, -1, 0
2.775, 0.78, -1, 0
2.8, 0.78, -1, 0
0, 0.8, -1, 0
0.025, 0.8, -1, 0
0.05, 0.8, -1, 0
0.075, 0.8, -1, 0
0.1, 0.8, -1, 0
0.125, 0.8, -1, 0
0.15, 0.8, -1, 0
0.175, 0.8, -1, 0
0.2, 0.8, 0, 0
0.225, 0.8, 0.343159, 0.343159
0.25, 0.8, 0, 0
0.275, 0.8, 0, 0
0.3, 0.8, 0, 0
0.325, 0.8, 0.22951, 0.22951
0.35, 0.8, -1, 0
0.375, 0.8, -1, 0
0.4, 0.8, 0, 0
0.425, 0.8, 0, 0
0.45, 0.8, 0, 0
0.475, 0.8, 0, 0
0.5, 0.8, 0, 0
0.525, 0.8, 0, 0
0.55, 0.8, 0, 0
0.575, 0.8, 0, 0
0.6, 0.8, 0, 0
0.625, 0.8, 0.342525, 0.342525
0.65, 0.8, 0, 0
0.675, 0.8, 0, 0
0.7, 0.8, 0, 0
0.725, 0.8, 0, 0
0.75, 0.8, 0, 0
0.775, 0.8, 0, 0
0.8, 0.8, 0, 0
0.825, 0.8, 0, 0
0.85, 0.8, 0, 0
0.875, 0.8, -1, 0
0.9, 0.8, 0, 0
0.925, 0.8, 0, 0
0.95, 0.8, 0, 0
0.975, 0.8, 0, 0
1, 0.8, 0, 0
1.025, 0.8, 0, 0
1.05, 0.8, 0, 0
1.075, 0.8, 0, 0
1.1, 0.8, 0, 0
1.125, 0.8, 0, 0
1.15, 0.8, 0, 0
1.175, 0.8, 0, 0
1.2, 0.8, 0, 0
1.225, 0.8, 0, 0
1.25, 0.8, 0, 0
1.275, 0.8, 0, 0
1.3, 0.8, 0, 0
1.325, 0.8, -1, 0
1.35, 0.8, 0, 0
1.375, 0.8, 0, 0
1.4, 0.8, 0, 0
1.425, 0.8, 0, 0
1.45, 0.8, 0, 0
1.475, 0.8, 0.171739, 0.171739
1.5, 0.8, 0, 0
1.525, 0.8, 0, 0
1.55, 0.8, 0.171465, 0.171465
1.575, 0.8, 0, 0
1.6, 0.8, 0.171752, 0.171752
1.625, 0.8, 0, 0
1.65, 0.8, 0, 0
1.675, 0.8, 0, 0
1.7, 0.8, 0, 0
1.725, 0.8, -1, 0
1.75, 0.8, 0, 0
1.775, 0.8, 0, 0
1.8, 0.8, 0, 0
1.825, 0.8, 0, 0
1.85, 0.8, 0, 0
1.875, 0.8, 0, 0
1.9, 0.8, 0, 0
1.925, 0.8, 0, 0
1.95, 0.8, 0, 0
1.975, 0.8, 0, 0
2, 0.8, 0, 0
2.025, 0.8, 0, 0
2.05, 0.8, 0, 0
2.075, 0.8, 0, 0
2.1, 0.8, 0, 0
2.125, 0.8, 0, 0
2.15, 0.8, 0, 0
2.175, 0.8, 0, 0
2.2, 0.8, 0.0858769, 0.0858769
2.225, 0.8, 0, 0
2.25, 0.8, 0, 0
2.275, 0.8, 0, 0
2.3, 0.8, 0.0196705, 0.0196705
2.325, 0.8, 0, 0
2.35, 0.8, 0, 0
2.375, 0.8, -1, 0
2.4, 0.8, -1, 0
2.425, 0.8, -1, 0
2.45, 0.8, -1, 0
2.475, 0.8, -1, 0
2.5, 0.8, -1, 0
2.525, 0.8, -1, 0
2.55, 0.8, -1, 0
2.575, 0.8, -1, 0
2.6, 0.8, -1, 0
2.625, 0.8, -1, 0
2.65, 0.8, -1, 0
2.675, 0.8, -1, 0
2.7, 0.8, -1, 0
2.725, 0.8, -1, 0
2.75, 0.8, -1, 0
2.775, 0.8, -1, 0
2.8, 0.8, -1, 0
0, 0.82, -1, 0
0.025, 0.82, -1, 0
0.05, 0.82, -1, 0
0.075, 0.82, -1, 0
0.1, 0.82, -1, 0
0.125, 0.82, -1, 0
0.15, 0.82, -1, 0
0.175, 0.82, -1, 0
0.2, 0.82, 0, 0
0.225, 0.82, 0, 0
0.25, 0.82, 0, 0
0.275, 0.82, 0, 0
0.3, 0.82, 0.346586, 0.346586
0.325, 0.82, 0, 0
0.35, 0.82, -1, 0
0.375, 0.82, 0, 0
0.4, 0.82, 0, 0
0.425, 0.82, 0, 0
0.45, 0.82, 0, 0
0.475, 0.82, 0, 0
0.5, 0.82, 0, 0
0.525, 0.82, 0, 0
0.55, 0.82, 0, 0
0.575, 0.82, 0, 0
0.6, 0.82, 0, 0
0.625, 0.82, 0, 0
0.65, 0.82, 0, 0
0.675, 0.82, 0, 0
0.7, 0.82, 0, 0
0.725, 0.82, 0, 0
0.75, 0.82, 0, 0
0.775, 0.82, 0, 0
0.8, 0.82, 0, 0
0.825, 0.82, 0, 0
0.85, 0.82, 0, 0
0.875, 0.82, -1, 0
0.9, 0.82, 0, 0
0.925, 0.82, 0, 0
0.95, 0.82, 0, 0
0.975, 0.82, 0, 0
1, 0.82, 0, 0
1.025, 0.82, 0, 0
1.05, 0.82, 0, 0
1.075, 0.82, 0, 0
1.1, 0.82, 0, 0
1.125, 0.82, 0, 0
1.15, 0.82, 0, 0
1.175, 0.82, 0, 0
1.2, 0.82, 0.230298, 0.230298
1.225, 0.82, 0, 0
1.25, 0.82, 0, 0
1.275, 0.82, 0, 0
1.3, 0.82, 0, 0
1.325, 0.82, -1, 0
1.35, 0.82, 0, 0
1.375, 0.82, 0, 0
1.4, 0.82, 0, 0
1.425, 0.82, 0, 0
1.45, 0.82, 0, 0
1.475, 0.82, 0, 0
1.5, 0.82, 0, 0
1.525, 0.82, 0, 0
1.55, 0.82, 0, 0
1.575, 0.82, 0, 0
1.6, 0.82, 0, 0
1.625, 0.82, 0, 0
1.65, 0.82, 0, 0
1.675, 0.82, 0, 0
1.7, 0.82, 0, 0
1.725, 0.82, -1, 0
1.75, 0.82, 0, 0
1.775, 0.82, 0, 0
1.8, 0.82, 0, 0
1.825, 0.82, 0, 0
1.85, 0.82, 0, 0
1.875, 0.82, 0, 0
1.9, 0.82, 0, 0
1.925, 0.82, 0, 0
1.95, 0.82, 0, 0
1.975, 0.82, 0.115455, 0.115455
2, 0.82, 0, 0
2.025, 0.82, 0, 0
2.05, 0.82, 0, 0
2.075, 0.82, 0, 0
2.1, 0.82, 0, 0
2.125, 0.82, 0, 0
2.15, 0.82, 0, 0
2.175, 0.82, 0, 0
2.2, 0.82, 0.0436242, 0.0436242
2.225, 0.82, 0, 0
2.25, 0.82, 0, 0
2.275, 0.82, 0, 0
2.3, 0.82, 0, 0
2.325, 0.82, 0, 0
2.35, 0.82, -1, 0
2.375, 0.82, -1, 0
2.4, 0.82, -1, 0
2.425, 0.82, -1, 0
2.45, 0.82, -1, 0
2.475, 0.82, -1, 0
2.5, 0.82, -1, 0
2.525, 0.82, -1, 0
2.55, 0.82, -1, 0
2.575, 0.82, -1, 0
2.6, 0.82, -1, 0
2.625, 0.82, -1, 0
2.65, 0.82, -1, 0
2.675, 0.82, -1, 0
2.7, 0.82, -1, 0
2.725, 0.82, -1, 0
2.75, 0.82, -1, 0
2.775, 0.82, -1, 0
2.8, 0.82, -1, 0
0, 0.84, -1, 0
0.025, 0.84, -1, 0
0.05, 0.84, -1, 0
0.075, 0.84, -1, 0
0.1, 0.84, -1, 0
0.125, 0.84, -1, 0
0.15, 0.84, -1, 0
0.175, 0.84, -1, 0
0.2, 0.84, 0, 0
0.225, 0.84, 0, 0
0.25, 0.84, 0, 0
0.275, 0.84, 0, 0
0.3, 0.84, 0, 0
0.325, 0.84, 0, 0
0.35, 0.84, -1, 0
0.375, 0.84, 0.348651, 0.348651
0.4, 0.84, 0, 0
0.425, 0.84, 0, 0
0.45, 0.84, 0, 0
0.475, 0.84, 0, 0
0.5, 0.84, 0, 0
0.525, 0.84, 0, 0
0.55, 0.84, 0, 0
0.575, 0.84, 0, 0
0.6, 0.84, 0, 0
0.625, 0.84, 0, 0
0.65, 0.84, 0, 0
0.675, 0.84, 0, 0
0.7, 0.84, 0, 0
0.725, 0.84, 0, 0
0.75, 0.84, 0, 0
0.775, 0.84, 0, 0
0.8, 0.84, 0, 0
0.825, 0.84, 0, 0
0.85, 0.84, -1, 0
0.875, 0.84, 0, 0
0.9, 0.84, 0, 0
0.925, 0.84, 0, 0
0.95, 0.84, 0.174024, 0.174024
0.975, 0.84, 0, 0
1, 0.84, 0, 0
1.025, 0.84, 0, 0
1.05, 0.84, 0, 0
1.075, 0.84, 0, 0
1.1, 0.84, 0, 0
1.125, 0.84, 0, 0
1.15, 0.84, 0, 0
1.175, 0.84, 0, 0
1.2, 0.84, 0, 0
1.225, 0.84, 0, 0
1.25, 0.84, 0, 0
1.275, 0.84, 0, 0
1.3, 0.84, 0, 0
1.325, 0.84, -1, 0
1.35, 0.84, 0, 0
1.375, 0.84, 0, 0
1.4, 0.84, 0, 0
1.425, 0.84, 0, 0
1.45, 0.84, 0, 0
1.475, 0.84, 0, 0
1.5, 0.84, 0, 0
1.525, 0.84, 0, 0
1.55, 0.84, 0, 0
1.575, 0.84, 0, 0
1.6, 0.84, 0, 0
1.625, 0.84, 0, 0
1.65, 0.84, 0, 0
1.675, 0.84, 0, 0
1.7, 0.84, 0, 0
1.725, 0.84, 0, 0
1.75, 0.84, 0, 0
1.775, 0.84, 0, 0
1.8, 0.84, 0, 0
1.825, 0.84, 0.116594, 0.116594
1.85, 0.84, 0, 0
1.875, 0.84, 0.17311, 0.17311
1.9, 0.84, 0, 0
1.925, 0.84, 0, 0
1.95, 0.84, 0, 0
1.975, 0.84, 0.139709, 0.139709
2, 0.84, 0, 0
2.025, 0.84, 0, 0
2.05, 0.84, 0.116482, 0.116482
2.075, 0.84, 0, 0
2.1, 0.84, 0.0579777, 0.0579777
2.125, 0.84, 0, 0
2.15, 0.84, 0, 0
2.175, 0.84, 0, 0
2.2, 0.84, 0.0331565, 0.0331565
2.225, 0.84, 0, 0
2.25, 0.84, 0, 0
2.275, 0.84, 0, 0
2.3, 0.84, 0.0194792, 0.0194792
2.325, 0.84, 0.0326167, 0.0243223
2.35, 0.84, -1, 0
2.375, 0.84, -1, 0
2.4, 0.84, -1, 0
2.425, 0.84, -1, 0
2.45, 0.84, -1, 0
2.475, 0.84, -1, 0
2.5, 0.84, -1, 0
2.525, 0.84, -1, 0
2.55, 0.84, -1, 0
2.575, 0.84, -1, 0
2.6, 0.84, -1, 0
2.625, 0.84, -1, 0
2.65, 0.84, -1, 0
2.675, 0.84, -1, 0
2.7, 0.84, -1, 0
2.725, 0.84, -1, 0
2.75, 0.84, -1, 0
2.775, 0.84, -1, 0
2.8, 0.84, -1, 0
0, 0.86, -1, 0
0.025, 0.86, -1, 0
0.05, 0.86, -1, 0
0.075, 0.86, -1, 0
0.1, 0.86, -1, 0
0.125, 0.86, -1, 0
0.15, 0.86, -1, 0
0.175, 0.86, -1, 0
0.2, 0.86, 0, 0
0.225, 0.86, 0, 0
0.25, 0.86, 0, 0
0.275, 0.86, 0.698536, 0.698536
0.3, 0.86, 0, 0
0.325, 0.86, 0, 0
0.35, 0.86, -1, 0
0.375, 0.86, 0, 0
0.4, 0.86, 0, 0
0.425, 0.86, 0, 0
0.45, 0.86, 0, 0
0.475, 0.86, 0, 0
0.5, 0.86, 0, 0
0.525, 0.86, 0, 0
0.55, 0.86, 0, 0
0.575, 0.86, 0, 0
0.6, 0.86, 0, 0
0.625, 0.86, 0, 0
0.65, 0.86, 0, 0
0.675, 0.86, 0, 0
0.7, 0.86, 0, 0
0.725, 0.86, 0, 0
0.75, 0.86, 0, 0
0.775, 0.86, 0, 0
0.8, 0.86, 0, 0
0.825, 0.86, 0, 0
0.85, 0.86, -1, 0
0.875, 0.86, 0, 0
0.9, 0.86, 0.349847, 0.349847
0.925, 0.86, 0, 0
0.95, 0.86, 0, 0
0.975, 0.86, 0, 0
1, 0.86, 0, 0
1.025, 0.86, 0, 0
1.05, 0.86, 0, 0
1.075, 0.86, 0, 0
1.1, 0.86, 0, 0
1.125, 0.86, 0, 0
1.15, 0.86, 0, 0
1.175, 0.86, 0, 0
1.2, 0.86, 0, 0
1.225, 0.86, 0, 0
1.25, 0.86, 0, 0
1.275, 0.86, 0, 0
1.3, 0.86, 0, 0
1.325, 0.86, 0, 0
1.35, 0.86, 0, 0
1.375, 0.86, 0, 0
1.4, 0.86, 0, 0
1.425, 0.86, 0, 0
1.45, 0.86, 0, 0
1.475, 0.86, 0, 0
1.5, 0.86, 0, 0
1.525, 0.86, 0, 0
1.55, 0.86, 0, 0
1.575, 0.86, 0, 0
1.6, 0.86, 0, 0
1.625, 0.86, 0, 0
1.65, 0.86, 0, 0
1.675, 0.86, 0.140268, 0.140268
1.7, 0.86, -1, 0
1.725, 0.86, 0, 0
1.75, 0.86, 0, 0
1.775, 0.86, 0, 0
1.8, 0.86, 0.116669, 0.116669
1.825, 0.86, 0, 0
1.85, 0.86, 0, 0
1.875, 0.86, 0, 0
1.9, 0.86, 0, 0
1.925, 0.86, 0, 0
1.95, 0.86, 0, 0
1.975, 0.86, 0, 0
2, 0.86, 0, 0
2.025, 0.86, 0, 0
2.05, 0.86, 0.193995, 0.193995
2.075, 0.86, 0, 0
2.1, 0.86, 0, 0
2.125, 0.86, 0.0581075, 0.0581075
2.15, 0.86, 0, 0
2.175, 0.86, 0, 0
2.2, 0.86, 0.0726997, 0.0524155
2.225, 0.86, 0, 0
2.25, 0.86, 0, 0
2.275, 0.86, 0.0287771, 0.0287771
2.3, 0.86, 0, 0
2.325, 0.86, 0.0174196, 0.0174196
2.35, 0.86, -1, 0
2.375, 0.86, -1, 0
2.4, 0.86, -1, 0
2.425, 0.86, -1, 0
2.45, 0.86, -1, 0
2.475, 0.86, -1, 0
2.5, 0.86, -1, 0
2.525, 0.86, -1, 0
2.55, 0.86, -1, 0
2.575, 0.86, -1, 0
2.6, 0.86, -1, 0
2.625, 0.86, -1, 0
2.65, 0.86, -1, 0
2.675, 0.86, -1, 0
2.7, 0.86, -1, 0
2.725, 0.86, -1, 0
2.75, 0.86, -1, 0
2.775, 0.86, -1, 0
2.8, 0.86, -1, 0
0, 0.88, -1, 0
0.025, 0.88, -1, 0
0.05, 0.88, -1, 0
0.075, 0.88, -1, 0
0.1, 0.88, -1, 0
0.125, 0.88, -1, 0
0.15, 0.88, -1, 0
0.175, 0.88, -1, 0
0.2, 0.88, 0, 0
0.225, 0.88, 0, 0
0.25, 0.88, 0, 0
0.275, 0.88, 0.175903, 0.175903
0.3, 0.88, 0, 0
0.325, 0.88, 0, 0
0.35, 0.88, -1, 0
0.375, 0.88, 0, 0
0.4, 0.88, 0, 0
0.425, 0.88, 0, 0
0.45, 0.88, 0, 0
0.475, 0.88, 0, 0
0.5, 0.88, 0, 0
0.525, 0.88, 0, 0
0.55, 0.88, 0, 0
0.575, 0.88, 0, 0
0.6, 0.88, 0, 0
0.625, 0.88, 0, 0
0.65, 0.88, 0, 0
0.675, 0.88, 0, 0
0.7, 0.88, 0, 0
0.725, 0.88, 0, 0
0.75, 0.88, 0, 0
0.775, 0.88, 0, 0
0.8, 0.88, 0, 0
0.825, 0.88, 0, 0
0.85, 0.88, -1, 0
0.875, 0.88, 0, 0
0.9, 0.88, 0, 0
0.925, 0.88, 0, 0
0.95, 0.88, 0, 0
0.975, 0.88, 0, 0
1, 0.88, 0, 0
1.025, 0.88, 0, 0
1.05, 0.88, 0, 0
1.075, 0.88, 0, 0
1.1, 0.88, 0, 0
1.125, 0.88, 0, 0
1.15, 0.88, 0, 0
1.175, 0.88, 0, 0
1.2, 0.88, 0, 0
1.225, 0.88, 0.175087, 0.175087
1.25, 0.88, 0, 0
1.275, 0.88, 0, 0
1.3, 0.88, -1, 0
1.325, 0.88, 0, 0
1.35, 0.88, 0, 0
1.375, 0.88, 0, 0
1.4, 0.88, 0, 0
1.425, 0.88, 0, 0
1.45, 0.88, 0, 0
1.475, 0.88, 0, 0
1.5, 0.88, 0, 0
1.525, 0.88, 0.116804, 0.116804
1.55, 0.88, 0, 0
1.575, 0.88, 0, 0
1.6, 0.88, 0.234879, 0.234879
1.625, 0.88, 0, 0
1.65, 0.88, 0.175944, 0.175944
1.675, 0.88, 0, 0
1.7, 0.88, -1, 0
1.725, 0.88, 0, 0
1.75, 0.88, 0, 0
1.775, 0.88, 0, 0
1.8, 0.88, 0, 0
1.825, 0.88, 0, 0
1.85, 0.88, 0, 0
1.875, 0.88, 0, 0
1.9, 0.88, 0, 0
1.925, 0.88, 0, 0
1.95, 0.88, 0.0877358, 0.0877358
1.975, 0.88, 0, 0
2, 0.88, 0, 0
2.025, 0.88, 0, 0
2.05, 0.88, 0, 0
2.075, 0.88, 0, 0
2.1, 0.88, 0.139765, 0.139765
2.125, 0.88, 0.0581024, 0.0581024
2.15, 0.88, 0, 0
2.175, 0.88, 0, 0
2.2, 0.88, 0, 0
2.225, 0.88, 0, 0
2.25, 0.88, 0, 0
2.275, 0.88, 0.0929428, 0.063551
2.3, 0.88, 0, 0
2.325, 0.88, -1, 0
2.35, 0.88, -1, 0
2.375, 0.88, -1, 0
2.4, 0.88, -1, 0
2.425, 0.88, -1, 0
2.45, 0.88, -1, 0
2.475, 0.88, -1, 0
2.5, 0.88, -1, 0
2.525, 0.88, -1, 0
2.55, 0.88, -1, 0
2.575, 0.88, -1, 0
2.6, 0.88, -1, 0
2.625, 0.88, -1, 0
2.65, 0.88, -1, 0
2.675, 0.88, -1, 0
2.7, 0.88, -1, 0
2.725, 0.88, -1, 0
2.75, 0.88, -1, 0
2.775, 0.88, -1, 0
2.8, 0.88, -1, 0
0, 0.9, -1, 0
0.025, 0.9, -1, 0
0.05, 0.9, -1, 0
0.075, 0.9, -1, 0
0.1, 0.9, -1, 0
0.125, 0.9, -1, 0
0.15, 0.9, -1, 0
0.175, 0.9, -1, 0
0.2, 0.9, 0, 0
0.225, 0.9, 0, 0
0.25, 0.9, 0, 0
0.275, 0.9, 0, 0
0.3, 0.9, 0, 0
0.325, 0.9, 0, 0
0.35, 0.9, -1, 0
0.375, 0.9, 0, 0
0.4, 0.9, 0.176625, 0.176625
0.425, 0.9, 0, 0
0.45, 0.9, 0, 0
0.475, 0.9, 0.233189, 0.233189
0.5, 0.9, 0, 0
0.525, 0.9, 0, 0
0.55, 0.9, 0, 0
0.575, 0.9, 0, 0
0.6, 0.9, 0, 0
0.625, 0.9, 0, 0
0.65, 0.9, 0, 0
0.675, 0.9, 0, 0
0.7, 0.9, 0, 0
0.725, 0.9, 0, 0
0.75, 0.9, 0, 0
0.775, 0.9, 0, 0
0.8, 0.9, 0, 0
0.825, 0.9, 0, 0
0.85, 0.9, -1, 0
0.875, 0.9, 0, 0
0.9, 0.9, 0, 0
0.925, 0.9, 0, 0
0.95, 0.9, 0, 0
0.975, 0.9, 0.17647, 0.17647
1, 0.9, 0, 0
1.025, 0.9, 0, 0
1.05, 0.9, 0.233869, 0.233869
1.075, 0.9, 0, 0
1.1, 0.9, 0, 0
1.125, 0.9, 0, 0
1.15, 0.9, 0, 0
1.175, 0.9, 0, 0
1.2, 0.9, 0, 0
1.225, 0.9, 0, 0
1.25, 0.9, 0, 0
1.275, 0.9, 0, 0
1.3, 0.9, -1, 0
1.325, 0.9, 0, 0
1.35, 0.9, 0, 0
1.375, 0.9, 0, 0
1.4, 0.9, 0, 0
1.425, 0.9, 0, 0
1.45, 0.9, 0, 0
1.475, 0.9, 0, 0
1.5, 0.9, 0, 0
1.525, 0.9, 0, 0
1.55, 0.9, 0, 0
1.575, 0.9, 0, 0
1.6, 0.9, 0, 0
1.625, 0.9, 0.11824, 0.11824
1.65, 0.9, 0.141317, 0.141317
1.675, 0.9, 0.357336, 0.357336
1.7, 0.9, -1, 0
1.725, 0.9, 0, 0
1.75, 0.9, 0, 0
1.775, 0.9, 0, 0
1.8, 0.9, 0, 0
1.825, 0.9, 0, 0
1.85, 0.9, 0, 0
1.875, 0.9, 0, 0
1.9, 0.9, 0, 0
1.925, 0.9, 0, 0
1.95, 0.9, 0.472333, 0.276944
1.975, 0.9, 0, 0
2, 0.9, 0, 0
2.025, 0.9, 0, 0
2.05, 0.9, 0, 0
2.075, 0.9, 0, 0
2.1, 0.9, 0, 0
2.125, 0.9, 0.0703084, 0.0703084
2.15, 0.9, 0.0587908, 0.0587908
2.175, 0.9, 0, 0
2.2, 0.9, 0, 0
2.225, 0.9, 0, 0
2.25, 0.9, 0, 0
2.275, 0.9, 0.0426658, 0.0332158
2.3, 0.9, 0, 0
2.325, 0.9, -1, 0
2.35, 0.9, -1, 0
2.375, 0.9, -1, 0
2.4, 0.9, -1, 0
2.425, 0.9, -1, 0
2.45, 0.9, -1, 0
2.475, 0.9, -1, 0
2.5, 0.9, -1, 0
2.525, 0.9, -1, 0
2.55, 0.9, -1, 0
2.575, 0.9, -1, 0
2.6, 0.9, -1, 0
2.625, 0.9, -1, 0
2.65, 0.9, -1, 0
2.675, 0.9, -1, 0
2.7, 0.9, -1, 0
2.725, 0.9, -1, 0
2.75, 0.9, -1, 0
2.775, 0.9, -1, 0
2.8, 0.9, -1, 0
0, 0.92, -1, 0
0.025, 0.92, -1, 0
0.05, 0.92, -1, 0
0.075, 0.92, -1, 0
0.1, 0.92, -1, 0
0.125, 0.92, -1, 0
0.15, 0.92, -1, 0
0.175, 0.92, -1, 0
0.2, 0.92, 0.176127, 0.176127
0.225, 0.92, 0, 0
0.25, 0.92, 0, 0
0.275, 0.92, 0, 0
0.3, 0.92, 0, 0
0.325, 0.92, 0.17661, 0.17661
0.35, 0.92, -1, 0
0.375, 0.92, 0, 0
0.4, 0.92, 0, 0
0.425, 0.92, 0, 0
0.45, 0.92, 0, 0
0.475, 0.92, 0, 0
0.5, 0.92, 0.176493, 0.176493
0.525, 0.92, 0, 0
0.55, 0.92, 0, 0
0.575, 0.92, 0.175567, 0.175567
0.6, 0.92, 0, 0
0.625, 0.92, 0, 0
0.65, 0.92, 0, 0
0.675, 0.92, 0, 0
0.7, 0.92, 0, 0
0.725, 0.92, 0, 0
0.75, 0.92, 0, 0
0.775, 0.92, 0, 0
0.8, 0.92, 0, 0
0.825, 0.92, 0, 0
0.85, 0.92, -1, 0
0.875, 0.92, 0, 0
0.9, 0.92, 0, 0
0.925, 0.92, 0, 0
0.95, 0.92, 0, 0
0.975, 0.92, 0, 0
1, 0.92, 0, 0
1.025, 0.92, 0.353855, 0.353855
1.05, 0.92, 0, 0
1.075, 0.92, 0.17662, 0.17662
1.1, 0.92, 0.176083, 0.176083
1.125, 0.92, 0, 0
1.15, 0.92, 0, 0
1.175, 0.92, 0, 0
1.2, 0.92, 0.176361, 0.176361
1.225, 0.92, 0, 0
1.25, 0.92, 0, 0
1.275, 0.92, 0, 0
1.3, 0.92, -1, 0
1.325, 0.92, 0, 0
1.35, 0.92, 0.142492, 0.142492
1.375, 0.92, 0, 0
1.4, 0.92, 0, 0
1.425, 0.92, 0, 0
1.45, 0.92, 0, 0
1.475, 0.92, 0, 0
1.5, 0.92, 0, 0
1.525, 0.92, 0, 0
1.55, 0.92, 0, 0
1.575, 0.92, 0, 0
1.6, 0.92, 0.142194, 0.142194
1.625, 0.92, 0, 0
1.65, 0.92, 0, 0
1.675, 0.92, -1, 0
1.7, 0.92, 0, 0
1.725, 0.92, 0, 0
1.75, 0.92, 0, 0
1.775, 0.92, 0.142257, 0.142257
1.8, 0.92, 0, 0
1.825, 0.92, 0, 0
1.85, 0.92, 0, 0
1.875, 0.92, 0, 0
1.9, 0.92, 0, 0
1.925, 0.92, 0, 0
1.95, 0.92, 0, 0
1.975, 0.92, 0, 0
2, 0.92, 0.712653, 0.436447
2.025, 0.92, 0, 0
2.05, 0.92, 0, 0
2.075, 0.92, 0.0879701, 0.0879701
2.1, 0.92, 0.0586122, 0.0586122
2.125, 0.92, 0, 0
2.15, 0.92, 0, 0
2.175, 0.92, 0.0448065, 0.0448065
2.2, 0.92, 0.020086, 0.020086
2.225, 0.92, 0, 0
2.25, 0.92, 0.0149596, 0.0149596
2.275, 0.92, 0, 0
2.3, 0.92, -1, 0
2.325, 0.92, -1, 0
2.35, 0.92, -1, 0
2.375, 0.92, -1, 0
2.4, 0.92, -1, 0
2.425, 0.92, -1, 0
2.45, 0.92, -1, 0
2.475, 0.92, -1, 0
2.5, 0.92, -1, 0
2.525, 0.92, -1, 0
2.55, 0.92, -1, 0
2.575, 0.92, -1, 0
2.6, 0.92, -1, 0
2.625, 0.92, -1, 0
2.65, 0.92, -1, 0
2.675, 0.92, -1, 0
2.7, 0.92, -1, 0
2.725, 0.92, -1, 0
2.75, 0.92, -1, 0
2.775, 0.92, -1, 0
2.8, 0.92, -1, 0
0, 0.94, -1, 0
0.025, 0.94, -1, 0
0.05, 0.94, -1, 0
0.075, 0.94, -1, 0
0.1, 0.94, -1, 0
0.125, 0.94, -1, 0
0.15, 0.94, -1, 0
0.175, 0.94, -1, 0
0.2, 0.94, 0, 0
0.225, 0.94, 0.354218, 0.354218
0.25, 0.94, 0.177811, 0.177811
0.275, 0.94, 0, 0
0.3, 0.94, 0.237133, 0.237133
0.325, 0.94, 0, 0
0.35, 0.94, -1, 0
0.375, 0.94, 0, 0
0.4, 0.94, 0, 0
0.425, 0.94, 0, 0
0.45, 0.94, 0, 0
0.475, 0.94, 0, 0
0.5, 0.94, 0, 0
0.525, 0.94, 0, 0
0.55, 0.94, 0, 0
0.575, 0.94, 0, 0
0.6, 0.94, 0, 0
0.625, 0.94, 0, 0
0.65, 0.94, 0, 0
0.675, 0.94, 0, 0
0.7, 0.94, 0, 0
0.725, 0.94, 0, 0
0.75, 0.94, 0, 0
0.775, 0.94, 0, 0
0.8, 0.94, 0, 0
0.825, 0.94, 0, 0
0.85, 0.94, -1, 0
0.875, 0.94, 0, 0
0.9, 0.94, 0, 0
0.925, 0.94, 0, 0
0.95, 0.94, 0.236905, 0.236905
0.975, 0.94, 0, 0
1, 0.94, 0, 0
1.025, 0.94, 0, 0
1.05, 0.94, 0, 0
1.075, 0.94, 0, 0
1.1, 0.94, 0, 0
1.125, 0.94, 0, 0
1.15, 0.94, 0, 0
1.175, 0.94, 0, 0
1.2, 0.94, 0, 0
1.225, 0.94, 0, 0
1.25, 0.94, 0, 0
1.275, 0.94, 0, 0
1.3, 0.94, 0, 0
1.325, 0.94, 0, 0
1.35, 0.94, 0, 0
1.375, 0.94, 0, 0
1.4, 0.94, 0, 0
1.425, 0.94, 0, 0
1.45, 0.94, 0, 0
1.475, 0.94, 0, 0
1.5, 0.94, 0, 0
1.525, 0.94, 0, 0
1.55, 0.94, 0, 0
1.575, 0.94, 0, 0
1.6, 0.94, 0, 0
1.625, 0.94, 0, 0
1.65, 0.94, 0, 0
1.675, 0.94, -1, 0
1.7, 0.94, 0.179231, 0.179231
1.725, 0.94, 0, 0
1.75, 0.94, 0, 0
1.775, 0.94, 0, 0
1.8, 0.94, 0.118455, 0.118455
1.825, 0.94, 0, 0
1.85, 0.94, 0.110884, 0.110884
1.875, 0.94, 0, 0
1.9, 0.94, 0, 0
1.925, 0.94, 0.357246, 0.357246
1.95, 0.94, 0.142995, 0.142995
1.975, 0.94, 0, 0
2, 0.94, 0, 0
2.025, 0.94, 0, 0
2.05, 0.94, 0, 0
2.075, 0.94, 0.142072, 0.142072
2.1, 0.94, 0, 0
2.125, 0.94, 0, 0
2.15, 0.94, 0.138925, 0.0833402
2.175, 0.94, 0.0392725, 0.0392725
2.2, 0.94, 0.0178641, 0.0178641
2.225, 0.94, 0.0424338, 0.0315994
2.25, 0.94, 0.0260923, 0.01848
2.275, 0.94, 0.0101907, 0.0101907
2.3, 0.94, -1, 0
2.325, 0.94, -1, 0
2.35, 0.94, -1, 0
2.375, 0.94, -1, 0
2.4, 0.94, -1, 0
2.425, 0.94, -1, 0
2.45, 0.94, -1, 0
2.475, 0.94, -1, 0
2.5, 0.94, -1, 0
2.525, 0.94, -1, 0
2.55, 0.94, -1, 0
2.575, 0.94, -1, 0
2.6, 0.94, -1, 0
2.625, 0.94, -1, 0
2.65, 0.94, -1, 0
2.675, 0.94, -1, 0
2.7, 0.94, -1, 0
2.725, 0.94, -1, 0
2.75, 0.94, -1, 0
2.775, 0.94, -1, 0
2.8, 0.94, -1, 0
0, 0.96, -1, 0
0.025, 0.96, -1, 0
0.05, 0.96, -1, 0
0.075, 0.96, -1, 0
0.1, 0.96, -1, 0
0.125, 0.96, -1, 0
0.15, 0.96, -1, 0
0.175, 0.96, -1, 0
0.2, 0.96, 0.652067, 0.379585
0.225, 0.96, 0, 0
0.25, 0.96, 0, 0
0.275, 0.96, 0, 0
0.3, 0.96, 0, 0
0.325, 0.96, 0, 0
0.35, 0.96, -1, 0
0.375, 0.96, 0, 0
0.4, 0.96, 0, 0
0.425, 0.96, 0, 0
0.45, 0.96, 0, 0
0.475, 0.96, 0, 0
0.5, 0.96, 0.178287, 0.178287
0.525, 0.96, 0, 0
0.55, 0.96, 0, 0
0.575, 0.96, 0, 0
0.6, 0.96, 0, 0
0.625, 0.96, 0, 0
0.65, 0.96, 0, 0
0.675, 0.96, 0, 0
0.7, 0.96, 0, 0
0.725, 0.96, 0, 0
0.75, 0.96, 0, 0
0.775, 0.96, 0, 0
0.8, 0.96, 0, 0
0.825, 0.96, 0, 0
0.85, 0.96, 0, 0
0.875, 0.96, 0, 0
0.9, 0.96, 0, 0
0.925, 0.96, 0, 0
0.95, 0.96, 0, 0
0.975, 0.96, 0, 0
1, 0.96, 0, 0
1.025, 0.96, 0, 0
1.05, 0.96, 0, 0
1.075, 0.96, 0, 0
1.1, 0.96, 0, 0
1.125, 0.96, 0.178666, 0.178666
1.15, 0.96, 0, 0
1.175, 0.96, 0, 0
1.2, 0.96, 0, 0
1.225, 0.96, 0, 0
1.25, 0.96, 0, 0
1.275, 0.96, -1, 0
1.3, 0.96, 0, 0
1.325, 0.96, 0, 0
1.35, 0.96, 0, 0
1.375, 0.96, 0, 0
1.4, 0.96, 0, 0
1.425, 0.96, 0, 0
1.45, 0.96, 0, 0
1.475, 0.96, 0.118185, 0.118185
1.5, 0.96, 0, 0
1.525, 0.96, 0, 0
1.55, 0.96, 0, 0
1.575, 0.96, 0, 0
1.6, 0.96, 0, 0
1.625, 0.96, 0, 0
1.65, 0.96, 0, 0
1.675, 0.96, -1, 0
1.7, 0.96, 0, 0
1.725, 0.96, 0, 0
1.75, 0.96, 0, 0
1.775, 0.96, 0, 0
1.8, 0.96, 0, 0
1.825, 0.96, 0, 0
1.85, 0.96, 0, 0
1.875, 0.96, 0, 0
1.9, 0.96, 0, 0
1.925, 0.96, 0, 0
1.95, 0.96, 0, 0
1.975, 0.96, 0, 0
2, 0.96, 0, 0
2.025, 0.96, 0, 0
2.05, 0.96, 0, 0
2.075, 0.96, 0, 0
2.1, 0.96, 0, 0
2.125, 0.96, 0, 0
2.15, 0.96, 0, 0
2.175, 0.96, 0, 0
2.2, 0.96, 0, 0
2.225, 0.96, 0, 0
2.25, 0.96, 0.0151743, 0.0107299
2.275, 0.96, 0.122421, 0.0877588
2.3, 0.96, -1, 0
2.325, 0.96, -1, 0
2.35, 0.96, -1, 0
2.375, 0.96, -1, 0
2.4, 0.96, -1, 0
2.425, 0.96, -1, 0
2.45, 0.96, -1, 0
2.475, 0.96, -1, 0
2.5, 0.96, -1, 0
2.525, 0.96, -1, 0
2.55, 0.96, -1, 0
2.575, 0.96, -1, 0
2.6, 0.96, -1, 0
2.625, 0.96, -1, 0
2.65, 0.96, -1, 0
2.675, 0.96, -1, 0
2.7, 0.96, -1, 0
2.725, 0.96, -1, 0
2.75, 0.96, -1, 0
2.775, 0.96, -1, 0
2.8, 0.96, -1, 0
0, 0.98, -1, 0
0.025, 0.98, -1, 0
0.05, 0.98, -1, 0
0.075, 0.98, -1, 0
0.1, 0.98, -1, 0
0.125, 0.98, -1, 0
0.15, 0.98, -1, 0
0.175, 0.98, -1, 0
0.2, 0.98, 0, 0
0.225, 0.98, 0, 0
0.25, 0.98, 0, 0
0.275, 0.98, 0, 0
0.3, 0.98, 0, 0
0.325, 0.98, 0, 0
0.35, 0.98, -1, 0
0.375, 0.98, 0, 0
0.4, 0.98, 0, 0
0.425, 0.98, 0.179639, 0.179639
0.45, 0.98, 0, 0
0.475, 0.98, 0, 0
0.5, 0.98, 0, 0
0.525, 0.98, 0, 0
0.55, 0.98, 0.223211, 0.223211
0.575, 0.98, 0, 0
0.6, 0.98, 0, 0
0.625, 0.98, 0, 0
0.65, 0.98, 0, 0
0.675, 0.98, 0, 0
0.7, 0.98, 0, 0
0.725, 0.98, 0, 0
0.75, 0.98, 0, 0
0.775, 0.98, 0, 0
0.8, 0.98, 0.180471, 0.180471
0.825, 0.98, -1, 0
0.85, 0.98, 0, 0
0.875, 0.98, 0, 0
0.9, 0.98, 0, 0
0.925, 0.98, 0, 0
0.95, 0.98, 0, 0
0.975, 0.98, 0, 0
1, 0.98, 0, 0
1.025, 0.98, 0, 0
1.05, 0.98, 0, 0
1.075, 0.98, 0, 0
1.1, 0.98, 0, 0
1.125, 0.98, 0, 0
1.15, 0.98, 0, 0
1.175, 0.98, 0, 0
1.2, 0.98, 0, 0
1.225, 0.98, 0, 0
1.25, 0.98, 0, 0
1.275, 0.98, -1, 0
1.3, 0.98, 0, 0
1.325, 0.98, 0, 0
1.35, 0.98, 0, 0
1.375, 0.98, 0, 0
1.4, 0.98, 0, 0
1.425, 0.98, 0, 0
1.45, 0.98, 0, 0
1.475, 0.98, 0, 0
1.5, 0.98, 0.179241, 0.179241
1.525, 0.98, 0, 0
1.55, 0.98, 0, 0
1.575, 0.98, 0, 0
1.6, 0.98, 0, 0
1.625, 0.98, 0, 0
1.65, 0.98, 0, 0
1.675, 0.98, 0, 0
1.7, 0.98, 0, 0
1.725, 0.98, 0, 0
1.75, 0.98, 0, 0
1.775, 0.98, 0, 0
1.8, 0.98, 0, 0
1.825, 0.98, 0, 0
1.85, 0.98, 0.14309, 0.14309
1.875, 0.98, 0, 0
1.9, 0.98, 0, 0
1.925, 0.98, 0, 0
1.95, 0.98, 0, 0
1.975, 0.98, 0, 0
2, 0.98, 0, 0
2.025, 0.98, 0, 0
2.05, 0.98, 0, 0
2.075, 0.98, 0, 0
2.1, 0.98, 0.0425854, 0.0425854
2.125, 0.98, 0.0255937, 0.0255937
2.15, 0.98, 0, 0
2.175, 0.98, 0, 0
2.2, 0.98, 0.0796948, 0.0528174
2.225, 0.98, 0.0136816, 0.0136816
2.25, 0.98, 0.0189464, 0.0134181
2.275, 0.98, -1, 0
2.3, 0.98, -1, 0
2.325, 0.98, -1, 0
2.35, 0.98, -1, 0
2.375, 0.98, -1, 0
2.4, 0.98, -1, 0
2.425, 0.98, -1, 0
2.45, 0.98, -1, 0
2.475, 0.98, -1, 0
2.5, 0.98, -1, 0
2.525, 0.98, -1, 0
2.55, 0.98, -1, 0
2.575, 0.98, -1, 0
2.6, 0.98, -1, 0
2.625, 0.98, -1, 0
2.65, 0.98, -1, 0
2.675, 0.98, -1, 0
2.7, 0.98, -1, 0
2.725, 0.98, -1, 0
2.75, 0.98, -1, 0
2.775, 0.98, -1, 0
2.8, 0.98, -1, 0
0, 1, -1, 0
0.025, 1, -1, 0
0.05, 1, -1, 0
0.075, 1, -1, 0
0.1, 1, -1, 0
0.125, 1, -1, 0
0.15, 1, -1, 0
0.175, 1, -1, 0
0.2, 1, 0, 0
0.225, 1, 0, 0
0.25, 1, 0, 0
0.275, 1, 0, 0
0.3, 1, 0, 0
0.325, 1, 0, 0
0.35, 1, -1, 0
0.375, 1, 0, 0
0.4, 1, 0, 0
0.425, 1, 0, 0
0.45, 1, 0, 0
0.475, 1, 0, 0
0.5, 1, 0, 0
0.525, 1, 0, 0
0.55, 1, 0.179376, 0.179376
0.575, 1, 0.239284, 0.239284
0.6, 1, 0, 0
0.625, 1, 0, 0
0.65, 1, 0, 0
0.675, 1, 0, 0
0.7, 1, 0.17922, 0.17922
0.725, 1, 0, 0
0.75, 1, 0, 0
0.775, 1, 0, 0
0.8, 1, 0, 0
0.825, 1, -1, 0
0.85, 1, 0, 0
0.875, 1, 0, 0
0.9, 1, 0, 0
0.925, 1, 0, 0
0.95, 1, 0, 0
0.975, 1, 0, 0
1, 1, 0, 0
1.025, 1, 0, 0
1.05, 1, 0, 0
1.075, 1, 0, 0
1.1, 1, 0, 0
1.125, 1, 0, 0
1.15, 1, 0, 0
1.175, 1, 0, 0
1.2, 1, 0, 0
1.225, 1, 0, 0
1.25, 1, 0, 0
1.275, 1, -1, 0
1.3, 1, 0, 0
1.325, 1, 0.144129, 0.144129
1.35, 1, 0, 0
1.375, 1, 0, 0
1.4, 1, 0, 0
1.425, 1, 0, 0
1.45, 1, 0, 0
1.475, 1, 0, 0
1.5, 1, 0, 0
1.525, 1, 0, 0
1.55, 1, 0, 0
1.575, 1, 0, 0
1.6, 1, 0, 0
1.625, 1, 0, 0
1.65, 1, -1, 0
1.675, 1, 0, 0
1.7, 1, 0, 0
1.725, 1, 0, 0
1.75, 1, 0.181431, 0.181431
1.775, 1, 0, 0
1.8, 1, 0, 0
1.825, 1, 0.143791, 0.143791
1.85, 1, 0, 0
1.875, 1, 0, 0
1.9, 1, 0, 0
1.925, 1, 0, 0
1.95, 1, 0, 0
1.975, 1, 0.0604756, 0.0604756
2, 1, 0.120206, 0.120206
2.025, 1, 0, 0
2.05, 1, 0, 0
2.075, 1, 0, 0
2.1, 1, 0, 0
2.125, 1, 0, 0
2.15, 1, 0.0452689, 0.0452689
2.175, 1, 0, 0
2.2, 1, 0, 0
2.225, 1, 0.0092705, 0.0092705
2.25, 1, 0, 0
2.275, 1, -1, 0
2.3, 1, -1, 0
2.325, 1, -1, 0
2.35, 1, -1, 0
2.375, 1, -1, 0
2.4, 1, -1, 0
2.425, 1, -1, 0
2.45, 1, -1, 0
2.475, 1, -1, 0
2.5, 1, -1, 0
2.525, 1, -1, 0
2.55, 1, -1, 0
2.575, 1, -1, 0
2.6, 1, -1, 0
2.625, 1, -1, 0
2.65, 1, -1, 0
2.675, 1, -1, 0
2.7, 1, -1, 0
2.725, 1, -1, 0
2.75, 1, -1, 0
2.775, 1, -1, 0
2.8, 1, -1, 0
0, 1.02, -1, 0
0.025, 1.02, -1, 0
0.05, 1.02, -1, 0
0.075, 1.02, -1, 0
0.1, 1.02, -1, 0
0.125, 1.02, -1, 0
0.15, 1.02, -1, 0
0.175, 1.02, -1, 0
0.2, 1.02, 0.481041, 0.340147
0.225, 1.02, 0, 0
0.25, 1.02, 0, 0
0.275, 1.02, 0, 0
0.3, 1.02, 0, 0
0.325, 1.02, 0, 0
0.35, 1.02, -1, 0
0.375, 1.02, 0, 0
0.4, 1.02, 0, 0
0.425, 1.02, 0, 0
0.45, 1.02, 0, 0
0.475, 1.02, 0.179763, 0.179763
0.5, 1.02, 0, 0
0.525, 1.02, 0, 0
0.55, 1.02, 0, 0
0.575, 1.02, 0.180182, 0.180182
0.6, 1.02, 0, 0
0.625, 1.02, 0, 0
0.65, 1.02, 0, 0
0.675, 1.02, 0, 0
0.7, 1.02, 0, 0
0.725, 1.02, 0, 0
0.75, 1.02, 0, 0
0.775, 1.02, 0, 0
0.8, 1.02, 0.181559, 0.181559
0.825, 1.02, -1, 0
0.85, 1.02, 0, 0
0.875, 1.02, 0, 0
0.9, 1.02, 0, 0
0.925, 1.02, 0, 0
0.95, 1.02, 0.181053, 0.181053
0.975, 1.02, 0, 0
1, 1.02, 0, 0
1.025, 1.02, 0, 0
1.05, 1.02, 0.180168, 0.180168
1.075, 1.02, 0, 0
1.1, 1.02, 0, 0
1.125, 1.02, 0, 0
1.15, 1.02, 0, 0
1.175, 1.02, 0, 0
1.2, 1.02, 0.242125, 0.242125
1.225, 1.02, 0, 0
1.25, 1.02, 0, 0
1.275, 1.02, 0, 0
1.3, 1.02, 0, 0
1.325, 1.02, 0, 0
1.35, 1.02, 0, 0
1.375, 1.02, 0, 0
1.4, 1.02, 0, 0
1.425, 1.02, 0, 0
1.45, 1.02, 0, 0
1.475, 1.02, 0, 0
1.5, 1.02, 0.120403, 0.120403
1.525, 1.02, 0, 0
1.55, 1.02, 0, 0
1.575, 1.02, 0, 0
1.6, 1.02, 0, 0
1.625, 1.02, 0, 0
1.65, 1.02, -1, 0
1.675, 1.02, 0, 0
1.7, 1.02, 0, 0
1.725, 1.02, 0, 0
1.75, 1.02, 0.121482, 0.121482
1.775, 1.02, 0, 0
1.8, 1.02, 0, 0
1.825, 1.02, 0, 0
1.85, 1.02, 0, 0
1.875, 1.02, 0, 0
1.9, 1.02, 0, 0
1.925, 1.02, 0, 0
1.95, 1.02, 0, 0
1.975, 1.02, 0, 0
2, 1.02, 0, 0
2.025, 1.02, 0, 0
2.05, 1.02, 0, 0
2.075, 1.02, 0, 0
2.1, 1.02, 0.0317812, 0.0317812
2.125, 1.02, 0, 0
2.15, 1.02, 0, 0
2.175, 1.02, 0, 0
2.2, 1.02, 0.0350248, 0.0260777
2.225, 1.02, 0.0397988, 0.0246289
2.25, 1.02, -1, 0
2.275, 1.02, -1, 0
2.3, 1.02, -1, 0
2.325, 1.02, -1, 0
2.35, 1.02, -1, 0
2.375, 1.02, -1, 0
2.4, 1.02, -1, 0
2.425, 1.02, -1, 0
2.45, 1.02, -1, 0
2.475, 1.02, -1, 0
2.5, 1.02, -1, 0
2.525, 1.02, -1, 0
2.55, 1.02, -1, 0
2.575, 1.02, -1, 0
2.6, 1.02, -1, 0
2.625, 1.02, -1, 0
2.65, 1.02, -1, 0
2.675, 1.02, -1, 0
2.7, 1.02, -1, 0
2.725, 1.02, -1, 0
2.75, 1.02, -1, 0
2.775, 1.02, -1, 0
2.8, 1.02, -1, 0
0, 1.04, -1, 0
0.025, 1.04, -1, 0
0.05, 1.04, -1, 0
0.075, 1.04, -1, 0
0.1, 1.04, -1, 0
0.125, 1.04, -1, 0
0.15, 1.04, -1, 0
0.175, 1.04, -1, 0
0.2, 1.04, 0, 0
0.225, 1.04, 0, 0
0.25, 1.04, 0, 0
0.275, 1.04, 0, 0
0.3, 1.04, 0, 0
0.325, 1.04, 0, 0
0.35, 1.04, -1, 0
0.375, 1.04, 0, 0
0.4, 1.04, 0, 0
0.425, 1.04, 0, 0
0.45, 1.04, 0, 0
0.475, 1.04, 0, 0
0.5, 1.04, 0, 0
0.525, 1.04, 0, 0
0.55, 1.04, 0, 0
0.575, 1.04, 0, 0
0.6, 1.04, 0, 0
0.625, 1.04, 0, 0
0.65, 1.04, 0, 0
0.675, 1.04, 0, 0
0.7, 1.04, 0, 0
0.725, 1.04, 0, 0
0.75, 1.04, 0, 0
0.775, 1.04, 0, 0
0.8, 1.04, 0, 0
0.825, 1.04, -1, 0
0.85, 1.04, 0.184518, 0.184518
0.875, 1.04, 0, 0
0.9, 1.04, 0, 0
0.925, 1.04, 0, 0
0.95, 1.04, 0, 0
0.975, 1.04, 0, 0
1, 1.04, 0, 0
1.025, 1.04, 0, 0
1.05, 1.04, 0, 0
1.075, 1.04, 0, 0
1.1, 1.04, 0, 0
1.125, 1.04, 0, 0
1.15, 1.04, 0, 0
1.175, 1.04, 0, 0
1.2, 1.04, 0, 0
1.225, 1.04, 0, 0
1.25, 1.04, 0, 0
1.275, 1.04, 0, 0
1.3, 1.04, 0, 0
1.325, 1.04, 0, 0
1.35, 1.04, 0, 0
1.375, 1.04, 0, 0
1.4, 1.04, 0, 0
1.425, 1.04, 0.18176, 0.18176
1.45, 1.04, 0, 0
1.475, 1.04, 0, 0
1.5, 1.04, 0, 0
1.525, 1.04, 0, 0
1.55, 1.04, 0, 0
1.575, 1.04, 0, 0
1.6, 1.04, 0, 0
1.625, 1.04, 0, 0
1.65, 1.04, 0, 0
1.675, 1.04, 0, 0
1.7, 1.04, 0, 0
1.725, 1.04, 0, 0
1.75, 1.04, 0, 0
1.775, 1.04, 0, 0
1.8, 1.04, 0, 0
1.825, 1.04, 0, 0
1.85, 1.04, 0.144995, 0.144995
1.875, 1.04, 0, 0
1.9, 1.04, 0, 0
1.925, 1.04, 0, 0
1.95, 1.04, 0, 0
1.975, 1.04, 0, 0
2, 1.04, 0, 0
2.025, 1.04, 0, 0
2.05, 1.04, 0, 0
2.075, 1.04, 0.0403261, 0.0403261
2.1, 1.04, 0, 0
2.125, 1.04, 0.13758, 0.102412
2.15, 1.04, 0.0904796, 0.0904796
2.175, 1.04, 0.0180013, 0.0180013
2.2, 1.04, 0, 0
2.225, 1.04, 0.0121094, 0.0121094
2.25, 1.04, -1, 0
2.275, 1.04, -1, 0
2.3, 1.04, -1, 0
2.325, 1.04, -1, 0
2.35, 1.04, -1, 0
2.375, 1.04, -1, 0
2.4, 1.04, -1, 0
2.425, 1.04, -1, 0
2.45, 1.04, -1, 0
2.475, 1.04, -1, 0
2.5, 1.04, -1, 0
2.525, 1.04, -1, 0
2.55, 1.04, -1, 0
2.575, 1.04, -1, 0
2.6, 1.04, -1, 0
2.625, 1.04, -1, 0
2.65, 1.04, -1, 0
2.675, 1.04, -1, 0
2.7, 1.04, -1, 0
2.725, 1.04, -1, 0
2.75, 1.04, -1, 0
2.775, 1.04, -1, 0
2.8, 1.04, -1, 0
0, 1.06, -1, 0
0.025, 1.06, -1, 0
0.05, 1.06, -1, 0
0.075, 1.06, -1, 0
0.1, 1.06, -1, 0
0.125, 1.06, -1, 0
0.15, 1.06, -1, 0
0.175, 1.06, -1, 0
0.2, 1.06, 0, 0
0.225, 1.06, 0, 0
0.25, 1.06, 0, 0
0.275, 1.06, 0, 0
0.3, 1.06, 0, 0
0.325, 1.06, 0, 0
0.35, 1.06, -1, 0
0.375, 1.06, 0, 0
0.4, 1.06, 0, 0
0.425, 1.06, 0, 0
0.45, 1.06, 0, 0
0.475, 1.06, 0, 0
0.5, 1.06, 0, 0
0.525, 1.06, 0, 0
0.55, 1.06, 0, 0
0.575, 1.06, 0, 0
0.6, 1.06, 0, 0
0.625, 1.06, 0, 0
0.65, 1.06, 0, 0
0.675, 1.06, 0, 0
0.7, 1.06, 0, 0
0.725, 1.06, 0, 0
0.75, 1.06, 0, 0
0.775, 1.06, 0, 0
0.8, 1.06, 0, 0
0.825, 1.06, -1, 0
0.85, 1.06, 0, 0
0.875, 1.06, 0, 0
0.9, 1.06, 0, 0
0.925, 1.06, 0, 0
0.95, 1.06, 0, 0
0.975, 1.06, 0, 0
1, 1.06, 0, 0
1.025, 1.06, 0, 0
1.05, 1.06, 0, 0
1.075, 1.06, 0, 0
1.1, 1.06, 0, 0
1.125, 1.06, 0, 0
1.15, 1.06, 0, 0
1.175, 1.06, 0, 0
1.2, 1.06, 0, 0
1.225, 1.06, 0, 0
1.25, 1.06, -1, 0
1.275, 1.06, 0, 0
1.3, 1.06, 0, 0
1.325, 1.06, 0, 0
1.35, 1.06, 0, 0
1.375, 1.06, 0, 0
1.4, 1.06, 0, 0
1.425, 1.06, 0, 0
1.45, 1.06, 0, 0
1.475, 1.06, 0, 0
1.5, 1.06, 0, 0
1.525, 1.06, 0, 0
1.55, 1.06, 0, 0
1.575, 1.06, 0, 0
1.6, 1.06, 0, 0
1.625, 1.06, -1, 0
1.65, 1.06, 0, 0
1.675, 1.06, 0, 0
1.7, 1.06, 0, 0
1.725, 1.06, 0, 0
1.75, 1.06, 0, 0
1.775, 1.06, 0, 0
1.8, 1.06, 0, 0
1.825, 1.06, 0, 0
1.85, 1.06, 0, 0
1.875, 1.06, 0, 0
1.9, 1.06, 0, 0
1.925, 1.06, 0, 0
1.95, 1.06, 0.183679, 0.183679
1.975, 1.06, 0, 0
2, 1.06, 0, 0
2.025, 1.06, 0.0455999, 0.0455999
2.05, 1.06, 0.0663037, 0.0663037
2.075, 1.06, 0, 0
2.1, 1.06, 0.0922379, 0.0534248
2.125, 1.06, 0.0728954, 0.054389
2.15, 1.06, 0.0291566, 0.0291566
2.175, 1.06, 0.0301465, 0.0301465
2.2, 1.06, 0.0341508, 0.017278
2.225, 1.06, -1, 0
2.25, 1.06, -1, 0
2.275, 1.06, -1, 0
2.3, 1.06, -1, 0
2.325, 1.06, -1, 0
2.35, 1.06, -1, 0
2.375, 1.06, -1, 0
2.4, 1.06, -1, 0
2.425, 1.06, -1, 0
2.45, 1.06, -1, 0
2.475, 1.06, -1, 0
2.5, 1.06, -1, 0
2.525, 1.06, -1, 0
2.55, 1.06, -1, 0
2.575, 1.06, -1, 0
2.6, 1.06, -1, 0
2.625, 1.06, -1, 0
2.65, 1.06, -1, 0
2.675, 1.06, -1, 0
2.7, 1.06, -1, 0
2.725, 1.06, -1, 0
2.75, 1.06, -1, 0
2.775, 1.06, -1, 0
2.8, 1.06, -1, 0
0, 1.08, -1, 0
0.025, 1.08, -1, 0
0.05, 1.08, -1, 0
0.075, 1.08, -1, 0
0.1, 1.08, -1, 0
0.125, 1.08, -1, 0
0.15, 1.08, -1, 0
0.175, 1.08, -1, 0
0.2, 1.08, 0, 0
0.225, 1.08, 0, 0
0.25, 1.08, 0, 0
0.275, 1.08, 0, 0
0.3, 1.08, 0, 0
0.325, 1.08, 0.745609, 0.527226
0.35, 1.08, -1, 0
0.375, 1.08, 0.184181, 0.184181
0.4, 1.08, 0, 0
0.425, 1.08, 0, 0
0.45, 1.08, 0, 0
0.475, 1.08, 0, 0
0.5, 1.08, 0, 0
0.525, 1.08, 0, 0
0.55, 1.08, 0, 0
0.575, 1.08, 0, 0
0.6, 1.08, 0, 0
0.625, 1.08, 0.244096, 0.244096
0.65, 1.08, 0, 0
0.675, 1.08, 0, 0
0.7, 1.08, 0, 0
0.725, 1.08, 0.244542, 0.244542
0.75, 1.08, 0, 0
0.775, 1.08, 0, 0
0.8, 1.08, 0, 0
0.825, 1.08, 0.372657, 0.372657
0.85, 1.08, 0, 0
0.875, 1.08, 0, 0
0.9, 1.08, 0, 0
0.925, 1.08, 0, 0
0.95, 1.08, 0, 0
0.975, 1.08, 0.183141, 0.183141
1, 1.08, 0, 0
1.025, 1.08, 0, 0
1.05, 1.08, 0, 0
1.075, 1.08, 0, 0
1.1, 1.08, 0, 0
1.125, 1.08, 0, 0
1.15, 1.08, 0, 0
1.175, 1.08, 0, 0
1.2, 1.08, 0, 0
1.225, 1.08, 0, 0
1.25, 1.08, -1, 0
1.275, 1.08, 0, 0
1.3, 1.08, 0, 0
1.325, 1.08, 0, 0
1.35, 1.08, 0, 0
1.375, 1.08, 0.183206, 0.183206
1.4, 1.08, 0, 0
1.425, 1.08, 0, 0
1.45, 1.08, 0, 0
1.475, 1.08, 0, 0
1.5, 1.08, 0, 0
1.525, 1.08, 0, 0
1.55, 1.08, 0, 0
1.575, 1.08, 0, 0
1.6, 1.08, 0, 0
1.625, 1.08, -1, 0
1.65, 1.08, 0.185608, 0.185608
1.675, 1.08, 0, 0
1.7, 1.08, 0.184556, 0.184556
1.725, 1.08, 0, 0
1.75, 1.08, 0, 0
1.775, 1.08, 0, 0
1.8, 1.08, 0.183785, 0.183785
1.825, 1.08, 0, 0
1.85, 1.08, 0, 0
1.875, 1.08, 0, 0
1.9, 1.08, 0, 0
1.925, 1.08, 0, 0
1.95, 1.08, 0, 0
1.975, 1.08, 0, 0
2, 1.08, 0, 0
2.025, 1.08, 0, 0
2.05, 1.08, 0, 0
2.075, 1.08, 0, 0
2.1, 1.08, 0, 0
2.125, 1.08, 0, 0
2.15, 1.08, 0.0457045, 0.0335992
2.175, 1.08, 0.013634, 0.013634
2.2, 1.08, 0.0517852, 0.0315931
2.225, 1.08, -1, 0
2.25, 1.08, -1, 0
2.275, 1.08, -1, 0
2.3, 1.08, -1, 0
2.325, 1.08, -1, 0
2.35, 1.08, -1, 0
2.375, 1.08, -1, 0
2.4, 1.08, -1, 0
2.425, 1.08, -1, 0
2.45, 1.08, -1, 0
2.475, 1.08, -1, 0
2.5, 1.08, -1, 0
2.525, 1.08, -1, 0
2.55, 1.08, -1, 0
2.575, 1.08, -1, 0
2.6, 1.08, -1, 0
2.625, 1.08, -1, 0
2.65, 1.08, -1, 0
2.675, 1.08, -1, 0
2.7, 1.08, -1, 0
2.725, 1.08, -1, 0
2.75, 1.08, -1, 0
2.775, 1.08, -1, 0
2.8, 1.08, -1, 0
0, 1.1, -1, 0
0.025, 1.1, -1, 0
0.05, 1.1, -1, 0
0.075, 1.1, -1, 0
0.1, 1.1, -1, 0
0.125, 1.1, -1, 0
0.15, 1.1, -1, 0
0.175, 1.1, -1, 0
0.2, 1.1, 0, 0
0.225, 1.1, 0, 0
0.25, 1.1, 0, 0
0.275, 1.1, 0, 0
0.3, 1.1, 0, 0
0.325, 1.1, 0, 0
0.35, 1.1, -1, 0
0.375, 1.1, 0, 0
0.4, 1.1, 0.184714, 0.184714
0.425, 1.1, 0, 0
0.45, 1.1, 0, 0
0.475, 1.1, 0, 0
0.5, 1.1, 0, 0
0.525, 1.1, 0, 0
0.55, 1.1, 0, 0
0.575, 1.1, 0, 0
0.6, 1.1, 0, 0
0.625, 1.1, 0, 0
0.65, 1.1, 0, 0
0.675, 1.1, 0, 0
0.7, 1.1, 0, 0
0.725, 1.1, 0.245624, 0.245624
0.75, 1.1, 0, 0
0.775, 1.1, 0.185093, 0.185093
0.8, 1.1, -1, 0
0.825, 1.1, 0, 0
0.85, 1.1, 0, 0
0.875, 1.1, 0.18482, 0.18482
0.9, 1.1, 0, 0
0.925, 1.1, 0, 0
0.95, 1.1, 0, 0
0.975, 1.1, 0, 0
1, 1.1, 0.183755, 0.183755
1.025, 1.1, 0, 0
1.05, 1.1, 0, 0
1.075, 1.1, 0, 0
1.1, 1.1, 0, 0
1.125, 1.1, 0, 0
1.15, 1.1, 0, 0
1.175, 1.1, 0, 0
1.2, 1.1, 0, 0
1.225, 1.1, 0, 0
1.25, 1.1, 0, 0
1.275, 1.1, 0, 0
1.3, 1.1, 0, 0
1.325, 1.1, 0.184321, 0.184321
1.35, 1.1, 0, 0
1.375, 1.1, 0, 0
1.4, 1.1, 0, 0
1.425, 1.1, 0, 0
1.45, 1.1, 0, 0
1.475, 1.1, 0, 0
1.5, 1.1, 0, 0
1.525, 1.1, 0, 0
1.55, 1.1, 0, 0
1.575, 1.1, 0, 0
1.6, 1.1, 0, 0
1.625, 1.1, 0, 0
1.65, 1.1, 0, 0
1.675, 1.1, 0, 0
1.7, 1.1, 0, 0
1.725, 1.1, 0.132311, 0.132311
1.75, 1.1, 0, 0
1.775, 1.1, 0, 0
1.8, 1.1, 0, 0
1.825, 1.1, 0.123338, 0.123338
1.85, 1.1, 0, 0
1.875, 1.1, 0, 0
1.9, 1.1, 0, 0
1.925, 1.1, 0, 0
1.95, 1.1, 0.0922913, 0.0922913
1.975, 1.1, 0, 0
2, 1.1, 0, 0
2.025, 1.1, 0.0917769, 0.0917769
2.05, 1.1, 0.0408625, 0.0408625
2.075, 1.1, 0.0544223, 0.0392902
2.1, 1.1, 0, 0
2.125, 1.1, 0, 0
2.15, 1.1, 0, 0
2.175, 1.1, 0, 0
2.2, 1.1, 0, 0
2.225, 1.1, -1, 0
2.25, 1.1, -1, 0
2.275, 1.1, -1, 0
2.3, 1.1, -1, 0
2.325, 1.1, -1, 0
2.35, 1.1, -1, 0
2.375, 1.1, -1, 0
2.4, 1.1, -1, 0
2.425, 1.1, -1, 0
2.45, 1.1, -1, 0
2.475, 1.1, -1, 0
2.5, 1.1, -1, 0
2.525, 1.1, -1, 0
2.55, 1.1, -1, 0
2.575, 1.1, -1, 0
2.6, 1.1, -1, 0
2.625, 1.1, -1, 0
2.65, 1.1, -1, 0
2.675, 1.1, -1, 0
2.7, 1.1, -1, 0
2.725, 1.1, -1, 0
2.75, 1.1, -1, 0
2.775, 1.1, -1, 0
2.8, 1.1, -1, 0
0, 1.12, -1, 0
0.025, 1.12, -1, 0
0.05, 1.12, -1, 0
0.075, 1.12, -1, 0
0.1, 1.12, -1, 0
0.125, 1.12, -1, 0
0.15, 1.12, -1, 0
0.175, 1.12, 0, 0
0.2, 1.12, 0, 0
0.225, 1.12, 0, 0
0.25, 1.12, 0, 0
0.275, 1.12, 0, 0
0.3, 1.12, 0, 0
0.325, 1.12, 0, 0
0.35, 1.12, 0, 0
0.375, 1.12, 0, 0
0.4, 1.12, 0, 0
0.425, 1.12, 0, 0
0.45, 1.12, 0, 0
0.475, 1.12, 0, 0
0.5, 1.12, 0, 0
0.525, 1.12, 0, 0
0.55, 1.12, 0, 0
0.575, 1.12, 0, 0
0.6, 1.12, 0, 0
0.625, 1.12, 0, 0
0.65, 1.12, 0, 0
0.675, 1.12, 0, 0
0.7, 1.12, 0, 0
0.725, 1.12, 0, 0
0.75, 1.12, 0, 0
0.775, 1.12, 0, 0
0.8, 1.12, -1, 0
0.825, 1.12, 0, 0
0.85, 1.12, 0, 0
0.875, 1.12, 0, 0
0.9, 1.12, 0, 0
0.925, 1.12, 0.371346, 0.262581
0.95, 1.12, 0, 0
0.975, 1.12, 0, 0
1, 1.12, 0.184802, 0.184802
1.025, 1.12, 0, 0
1.05, 1.12, 0, 0
1.075, 1.12, 0, 0
1.1, 1.12, 0, 0
1.125, 1.12, 0, 0
1.15, 1.12, 0, 0
1.175, 1.12, 0, 0
1.2, 1.12, 0, 0
1.225, 1.12, 0, 0
1.25, 1.12, 0, 0
1.275, 1.12, 0, 0
1.3, 1.12, 0, 0
1.325, 1.12, 0, 0
1.35, 1.12, 0, 0
1.375, 1.12, 0, 0
1.4, 1.12, 0, 0
1.425, 1.12, 0, 0
1.45, 1.12, 0, 0
1.475, 1.12, 0, 0
1.5, 1.12, 0, 0
1.525, 1.12, 0.185694, 0.185694
1.55, 1.12, 0, 0
1.575, 1.12, 0, 0
1.6, 1.12, -1, 0
1.625, 1.12, 0, 0
1.65, 1.12, 0, 0
1.675, 1.12, 0, 0
1.7, 1.12, 0, 0
1.725, 1.12, 0, 0
1.75, 1.12, 0, 0
1.775, 1.12, 0, 0
1.8, 1.12, 0.123208, 0.123208
1.825, 1.12, 0, 0
1.85, 1.12, 0, 0
1.875, 1.12, 0.12473, 0.12473
1.9, 1.12, 0, 0
1.925, 1.12, 0, 0
1.95, 1.12, 0.185627, 0.185627
1.975, 1.12, 0, 0
2, 1.12, 0, 0
2.025, 1.12, 0, 0
2.05, 1.12, 0, 0
2.075, 1.12, 0, 0
2.1, 1.12, 0, 0
2.125, 1.12, 0, 0
2.15, 1.12, 0.020905, 0.020905
2.175, 1.12, 0, 0
2.2, 1.12, -1, 0
2.225, 1.12, -1, 0
2.25, 1.12, -1, 0
2.275, 1.12, -1, 0
2.3, 1.12, -1, 0
2.325, 1.12, -1, 0
2.35, 1.12, -1, 0
2.375, 1.12, -1, 0
2.4, 1.12, -1, 0
2.425, 1.12, -1, 0
2.45, 1.12, -1, 0
2.475, 1.12, -1, 0
2.5, 1.12, -1, 0
2.525, 1.12, -1, 0
2.55, 1.12, -1, 0
2.575, 1.12, -1, 0
2.6, 1.12, -1, 0
2.625, 1.12, -1, 0
2.65, 1.12, -1, 0
2.675, 1.12, -1, 0
2.7, 1.12, -1, 0
2.725, 1.12, -1, 0
2.75, 1.12, -1, 0
2.775, 1.12, -1, 0
2.8, 1.12, -1, 0
0, 1.14, -1, 0
0.025, 1.14, -1, 0
0.05, 1.14, -1, 0
0.075, 1.14, -1, 0
0.1, 1.14, -1, 0
0.125, 1.14, -1, 0
0.15, 1.14, -1, 0
0.175, 1.14, 0.371267, 0.371267
0.2, 1.14, 0, 0
0.225, 1.14, 0, 0
0.25, 1.14, 0, 0
0.275, 1.14, 0.248932, 0.248932
0.3, 1.14, 0, 0
0.325, 1.14, -1, 0
0.35, 1.14, 0, 0
0.375, 1.14, 0, 0
0.4, 1.14, 0, 0
0.425, 1.14, 0, 0
0.45, 1.14, 0.185157, 0.185157
0.475, 1.14, 0, 0
0.5, 1.14, 0, 0
0.525, 1.14, 0, 0
0.55, 1.14, 0, 0
0.575, 1.14, 0, 0
0.6, 1.14, 0, 0
0.625, 1.14, 0, 0
0.65, 1.14, 0, 0
0.675, 1.14, 0, 0
0.7, 1.14, 0, 0
0.725, 1.14, 0, 0
0.75, 1.14, 0, 0
0.775, 1.14, 0, 0
0.8, 1.14, -1, 0
0.825, 1.14, 0, 0
0.85, 1.14, 0, 0
0.875, 1.14, 0, 0
0.9, 1.14, 0.186722, 0.186722
0.925, 1.14, 0, 0
0.95, 1.14, 0, 0
0.975, 1.14, 0, 0
1, 1.14, 0, 0
1.025, 1.14, 0, 0
1.05, 1.14, 0, 0
1.075, 1.14, 0, 0
1.1, 1.14, 0, 0
1.125, 1.14, 0, 0
1.15, 1.14, 0, 0
1.175, 1.14, 0, 0
1.2, 1.14, 0, 0
1.225, 1.14, -1, 0
1.25, 1.14, 0, 0
1.275, 1.14, 0, 0
1.3, 1.14, 0, 0
1.325, 1.14, 0.149178, 0.149178
1.35, 1.14, 0, 0
1.375, 1.14, 0, 0
1.4, 1.14, 0, 0
1.425, 1.14, 0, 0
1.45, 1.14, 0, 0
1.475, 1.14, 0, 0
1.5, 1.14, 0, 0
1.525, 1.14, 0, 0
1.55, 1.14, 0, 0
1.575, 1.14, 0.187291, 0.187291
1.6, 1.14, -1, 0
1.625, 1.14, 0, 0
1.65, 1.14, 0, 0
1.675, 1.14, 0, 0
1.7, 1.14, 0, 0
1.725, 1.14, 0, 0
1.75, 1.14, 0, 0
1.775, 1.14, 0, 0
1.8, 1.14, 0, 0
1.825, 1.14, 0, 0
1.85, 1.14, 0, 0
1.875, 1.14, 0, 0
1.9, 1.14, 0, 0
1.925, 1.14, 0, 0
1.95, 1.14, 0, 0
1.975, 1.14, 0, 0
2, 1.14, 0, 0
2.025, 1.14, 0, 0
2.05, 1.14, 0, 0
2.075, 1.14, 0.0186247, 0.0186247
2.1, 1.14, 0.0155153, 0.0155153
2.125, 1.14, 0.0186625, 0.0186625
2.15, 1.14, 0.0100706, 0.0100706
2.175, 1.14, 0, 0
2.2, 1.14, -1, 0
2.225, 1.14, -1, 0
2.25, 1.14, -1, 0
2.275, 1.14, -1, 0
2.3, 1.14, -1, 0
2.325, 1.14, -1, 0
2.35, 1.14, -1, 0
2.375, 1.14, -1, 0
2.4, 1.14, -1, 0
2.425, 1.14, -1, 0
2.45, 1.14, -1, 0
2.475, 1.14, -1, 0
2.5, 1.14, -1, 0
2.525, 1.14, -1, 0
2.55, 1.14, -1, 0
2.575, 1.14, -1, 0
2.6, 1.14, -1, 0
2.625, 1.14, -1, 0
2.65, 1.14, -1, 0
2.675, 1.14, -1, 0
2.7, 1.14, -1, 0
2.725, 1.14, -1, 0
2.75, 1.14, -1, 0
2.775, 1.14, -1, 0
2.8, 1.14, -1, 0
0, 1.16, -1, 0
0.025, 1.16, -1, 0
0.05, 1.16, -1, 0
0.075, 1.16, -1, 0
0.1, 1.16, -1, 0
0.125, 1.16, -1, 0
0.15, 1.16, -1, 0
0.175, 1.16, 0, 0
0.2, 1.16, 0, 0
0.225, 1.16, 0, 0
0.25, 1.16, 0.188022, 0.188022
0.275, 1.16, 0.188174, 0.188174
0.3, 1.16, 0.190062, 0.190062
0.325, 1.16, -1, 0
0.35, 1.16, 0, 0
0.375, 1.16, 0.188181, 0.188181
0.4, 1.16, 0, 0
0.425, 1.16, 0, 0
0.45, 1.16, 0, 0
0.475, 1.16, 0, 0
0.5, 1.16, 0, 0
0.525, 1.16, 0.186526, 0.186526
0.55, 1.16, 0, 0
0.575, 1.16, 0, 0
0.6, 1.16, 0, 0
0.625, 1.16, 0, 0
0.65, 1.16, 0, 0
0.675, 1.16, 0, 0
0.7, 1.16, 0, 0
0.725, 1.16, 0, 0
0.75, 1.16, 0, 0
0.775, 1.16, 0, 0
0.8, 1.16, -1, 0
0.825, 1.16, 0, 0
0.85, 1.16, 0, 0
0.875, 1.16, 0, 0
0.9, 1.16, 0, 0
0.925, 1.16, 0, 0
0.95, 1.16, 0.186619, 0.186619
0.975, 1.16, 0, 0
1, 1.16, 0, 0
1.025, 1.16, 0, 0
1.05, 1.16, 0, 0
1.075, 1.16, 0, 0
1.1, 1.16, 0, 0
1.125, 1.16, 0, 0
1.15, 1.16, 0, 0
1.175, 1.16, 0, 0
1.2, 1.16, 0, 0
1.225, 1.16, -1, 0
1.25, 1.16, 0, 0
1.275, 1.16, 0, 0
1.3, 1.16, 0, 0
1.325, 1.16, 0, 0
1.35, 1.16, 0, 0
1.375, 1.16, 0.124538, 0.124538
1.4, 1.16, 0, 0
1.425, 1.16, 0.186438, 0.186438
1.45, 1.16, 0, 0
1.475, 1.16, 0.186877, 0.186877
1.5, 1.16, 0.0940724, 0.0940724
1.525, 1.16, 0, 0
1.55, 1.16, 0, 0
1.575, 1.16, 0, 0
1.6, 1.16, 0, 0
1.625, 1.16, 0, 0
1.65, 1.16, 0, 0
1.675, 1.16, 0, 0
1.7, 1.16, 0, 0
1.725, 1.16, 0, 0
1.75, 1.16, 0, 0
1.775, 1.16, 0.124545, 0.124545
1.8, 1.16, 0, 0
1.825, 1.16, 0.0935016, 0.0935016
1.85, 1.16, 0, 0
1.875, 1.16, 0, 0
1.9, 1.16, 0, 0
1.925, 1.16, 0.0624561, 0.0624561
1.95, 1.16, 0.0621078, 0.0621078
1.975, 1.16, 0.0746027, 0.0746027
2, 1.16, 0.0667384, 0.0667384
2.025, 1.16, 0.186638, 0.186638
2.05, 1.16, 0.149563, 0.126782
2.075, 1.16, 0.0235333, 0.0235333
2.1, 1.16, 0, 0
2.125, 1.16, 0, 0
2.15, 1.16, 0.0408659, 0.0208982
2.175, 1.16, -1, 0
2.2, 1.16, -1, 0
2.225, 1.16, -1, 0
2.25, 1.16, -1, 0
2.275, 1.16, -1, 0
2.3, 1.16, -1, 0
2.325, 1.16, -1, 0
2.35, 1.16, -1, 0
2.375, 1.16, -1, 0
2.4, 1.16, -1, 0
2.425, 1.16, -1, 0
2.45, 1.16, -1, 0
2.475, 1.16, -1, 0
2.5, 1.16, -1, 0
2.525, 1.16, -1, 0
2.55, 1.16, -1, 0
2.575, 1.16, -1, 0
2.6, 1.16, -1, 0
2.625, 1.16, -1, 0
2.65, 1.16, -1, 0
2.675, 1.16, -1, 0
2.7, 1.16, -1, 0
2.725, 1.16, -1, 0
2.75, 1.16, -1, 0
2.775, 1.16, -1, 0
2.8, 1.16, -1, 0
0, 1.18, -1, 0
0.025, 1.18, -1, 0
0.05, 1.18, -1, 0
0.075, 1.18, -1, 0
0.1, 1.18, -1, 0
0.125, 1.18, -1, 0
0.15, 1.18, -1, 0
0.175, 1.18, 0, 0
0.2, 1.18, 0, 0
0.225, 1.18, 0, 0
0.25, 1.18, 0, 0
0.275, 1.18, 0, 0
0.3, 1.18, 0, 0
0.325, 1.18, -1, 0
0.35, 1.18, 0, 0
0.375, 1.18, 0.188702, 0.188702
0.4, 1.18, 0, 0
0.425, 1.18, 0, 0
0.45, 1.18, 0, 0
0.475, 1.18, 0, 0
0.5, 1.18, 0, 0
0.525, 1.18, 0, 0
0.55, 1.18, 0, 0
0.575, 1.18, 0, 0
0.6, 1.18, 0, 0
0.625, 1.18, 0, 0
0.65, 1.18, 0, 0
0.675, 1.18, 0.187279, 0.187279
0.7, 1.18, 0, 0
0.725, 1.18, 0, 0
0.75, 1.18, 0, 0
0.775, 1.18, 0, 0
0.8, 1.18, -1, 0
0.825, 1.18, 0.188573, 0.188573
0.85, 1.18, 0, 0
0.875, 1.18, 0, 0
0.9, 1.18, 0, 0
0.925, 1.18, 0, 0
0.95, 1.18, 0, 0
0.975, 1.18, 0, 0
1, 1.18, 0, 0
1.025, 1.18, 0, 0
1.05, 1.18, 0, 0
1.075, 1.18, 0, 0
1.1, 1.18, 0, 0
1.125, 1.18, 0.093811, 0.093811
1.15, 1.18, 0, 0
1.175, 1.18, 0, 0
1.2, 1.18, 0, 0
1.225, 1.18, 0, 0
1.25, 1.18, 0, 0
1.275, 1.18, 0, 0
1.3, 1.18, 0, 0
1.325, 1.18, 0, 0
1.35, 1.18, 0, 0
1.375, 1.18, 0, 0
1.4, 1.18, 0, 0
1.425, 1.18, 0, 0
1.45, 1.18, 0, 0
1.475, 1.18, 0, 0
1.5, 1.18, 0, 0
1.525, 1.18, 0, 0
1.55, 1.18, 0, 0
1.575, 1.18, -1, 0
1.6, 1.18, 0, 0
1.625, 1.18, 0, 0
1.65, 1.18, 0.151694, 0.151694
1.675, 1.18, 0, 0
1.7, 1.18, 0, 0
1.725, 1.18, 0, 0
1.75, 1.18, 0, 0
1.775, 1.18, 0, 0
1.8, 1.18, 0.0940585, 0.0940585
1.825, 1.18, 0, 0
1.85, 1.18, 0, 0
1.875, 1.18, 0, 0
1.9, 1.18, 0, 0
1.925, 1.18, 0, 0
1.95, 1.18, 0, 0
1.975, 1.18, 0, 0
2, 1.18, 0, 0
2.025, 1.18, 0.0709392, 0.0529099
2.05, 1.18, 0.0267667, 0.0267667
2.075, 1.18, 0.0150449, 0.0150449
2.1, 1.18, 0.0165902, 0.0165902
2.125, 1.18, 0, 0
2.15, 1.18, 0.0454817, 0.0344277
2.175, 1.18, -1, 0
2.2, 1.18, -1, 0
2.225, 1.18, -1, 0
2.25, 1.18, -1, 0
2.275, 1.18, -1, 0
2.3, 1.18, -1, 0
2.325, 1.18, -1, 0
2.35, 1.18, -1, 0
2.375, 1.18, -1, 0
2.4, 1.18, -1, 0
2.425, 1.18, -1, 0
2.45, 1.18, -1, 0
2.475, 1.18, -1, 0
2.5, 1.18, -1, 0
2.525, 1.18, -1, 0
2.55, 1.18, -1, 0
2.575, 1.18, -1, 0
2.6, 1.18, -1, 0
2.625, 1.18, -1, 0
2.65, 1.18, -1, 0
2.675, 1.18, -1, 0
2.7, 1.18, -1, 0
2.725, 1.18, -1, 0
2.75, 1.18, -1, 0
2.775, 1.18, -1, 0
2.8, 1.18, -1, 0
0, 1.2, -1, 0
0.025, 1.2, -1, 0
0.05, 1.2, -1, 0
0.075, 1.2, -1, 0
0.1, 1.2, -1, 0
0.125, 1.2, -1, 0
0.15, 1.2, -1, 0
0.175, 1.2, 0, 0
0.2, 1.2, 0, 0
0.225, 1.2, 0, 0
0.25, 1.2, 0, 0
0.275, 1.2, 0, 0
0.3, 1.2, 0, 0
0.325, 1.2, -1, 0
0.35, 1.2, 0, 0
0.375, 1.2, 0, 0
0.4, 1.2, 0, 0
0.425, 1.2, 0, 0
0.45, 1.2, 0, 0
0.475, 1.2, 0, 0
0.5, 1.2, 0, 0
0.525, 1.2, 0, 0
0.55, 1.2, 0, 0
0.575, 1.2, 0, 0
0.6, 1.2, 0, 0
0.625, 1.2, 0, 0
0.65, 1.2, 0, 0
0.675, 1.2, 0, 0
0.7, 1.2, 0, 0
0.725, 1.2, 0, 0
0.75, 1.2, 0.190524, 0.190524
0.775, 1.2, 0, 0
0.8, 1.2, 0, 0
0.825, 1.2, 0, 0
0.85, 1.2, 0, 0
0.875, 1.2, 0, 0
0.9, 1.2, 0, 0
0.925, 1.2, 0, 0
0.95, 1.2, 0, 0
0.975, 1.2, 0, 0
1, 1.2, 0, 0
1.025, 1.2, 0, 0
1.05, 1.2, 0, 0
1.075, 1.2, 0, 0
1.1, 1.2, 0, 0
1.125, 1.2, 0, 0
1.15, 1.2, 0, 0
1.175, 1.2, 0, 0
1.2, 1.2, 0, 0
1.225, 1.2, 0, 0
1.25, 1.2, 0, 0
1.275, 1.2, 0, 0
1.3, 1.2, 0.189181, 0.189181
1.325, 1.2, 0.252012, 0.252012
1.35, 1.2, 0, 0
1.375, 1.2, 0, 0
1.4, 1.2, 0, 0
1.425, 1.2, 0, 0
1.45, 1.2, 0, 0
1.475, 1.2, 0, 0
1.5, 1.2, 0, 0
1.525, 1.2, 0.151834, 0.151834
1.55, 1.2, 0, 0
1.575, 1.2, -1, 0
1.6, 1.2, 0, 0
1.625, 1.2, 0.127028, 0.127028
1.65, 1.2, 0, 0
1.675, 1.2, 0, 0
1.7, 1.2, 0, 0
1.725, 1.2, 0, 0
1.75, 1.2, 0, 0
1.775, 1.2, 0, 0
1.8, 1.2, 0, 0
1.825, 1.2, 0, 0
1.85, 1.2, 0, 0
1.875, 1.2, 0, 0
1.9, 1.2, 0.0946461, 0.0946461
1.925, 1.2, 0, 0
1.95, 1.2, 0, 0
1.975, 1.2, 0, 0
2, 1.2, 0, 0
2.025, 1.2, 0.0315092, 0.0315092
2.05, 1.2, 0.110053, 0.0923131
2.075, 1.2, 0.0269651, 0.0269651
2.1, 1.2, 0.0127057, 0.0127057
2.125, 1.2, 0.00771896, 0.00771896
2.15, 1.2, -1, 0
2.175, 1.2, -1, 0
2.2, 1.2, -1, 0
2.225, 1.2, -1, 0
2.25, 1.2, -1, 0
2.275, 1.2, -1, 0
2.3, 1.2, -1, 0
2.325, 1.2, -1, 0
2.35, 1.2, -1, 0
2.375, 1.2, -1, 0
2.4, 1.2, -1, 0
2.425, 1.2, -1, 0
2.45, 1.2, -1, 0
2.475, 1.2, -1, 0
2.5, 1.2, -1, 0
2.525, 1.2, -1, 0
2.55, 1.2, -1, 0
2.575, 1.2, -1, 0
2.6, 1.2, -1, 0
2.625, 1.2, -1, 0
2.65, 1.2, -1, 0
2.675, 1.2, -1, 0
2.7, 1.2, -1, 0
2.725, 1.2, -1, 0
2.75, 1.2, -1, 0
2.775, 1.2, -1, 0
2.8, 1.2, -1, 0
0, 1.22, -1, 0
0.025, 1.22, -1, 0
0.05, 1.22, -1, 0
0.075, 1.22, -1, 0
0.1, 1.22, -1, 0
0.125, 1.22, -1, 0
0.15, 1.22, -1, 0
0.175, 1.22, 0, 0
0.2, 1.22, 0, 0
0.225, 1.22, 0, 0
0.25, 1.22, 0, 0
0.275, 1.22, 0, 0
0.3, 1.22, 0, 0
0.325, 1.22, -1, 0
0.35, 1.22, 0, 0
0.375, 1.22, 0.190965, 0.190965
0.4, 1.22, 0, 0
0.425, 1.22, 0.189485, 0.189485
0.45, 1.22, 0, 0
0.475, 1.22, 0, 0
0.5, 1.22, 0, 0
0.525, 1.22, 0, 0
0.55, 1.22, 0, 0
0.575, 1.22, 0, 0
0.6, 1.22, 0, 0
0.625, 1.22, 0, 0
0.65, 1.22, 0, 0
0.675, 1.22, 0, 0
0.7, 1.22, 0.190424, 0.190424
0.725, 1.22, 0.190776, 0.190776
0.75, 1.22, 0, 0
0.775, 1.22, 0, 0
0.8, 1.22, 0, 0
0.825, 1.22, 0, 0
0.85, 1.22, 0, 0
0.875, 1.22, 0, 0
0.9, 1.22, 0, 0
0.925, 1.22, 0, 0
0.95, 1.22, 0, 0
0.975, 1.22, 0, 0
1, 1.22, 0, 0
1.025, 1.22, 0.189355, 0.189355
1.05, 1.22, 0, 0
1.075, 1.22, 0, 0
1.1, 1.22, 0, 0
1.125, 1.22, 0, 0
1.15, 1.22, 0, 0
1.175, 1.22, 0, 0
1.2, 1.22, -1, 0
1.225, 1.22, 0, 0
1.25, 1.22, 0, 0
1.275, 1.22, 0, 0
1.3, 1.22, 0, 0
1.325, 1.22, 0, 0
1.35, 1.22, 0, 0
1.375, 1.22, 0, 0
1.4, 1.22, 0, 0
1.425, 1.22, 0, 0
1.45, 1.22, 0, 0
1.475, 1.22, 0, 0
1.5, 1.22, 0, 0
1.525, 1.22, 0.095803, 0.095803
1.55, 1.22, 0, 0
1.575, 1.22, 0, 0
1.6, 1.22, 0.191591, 0.191591
1.625, 1.22, 0, 0
1.65, 1.22, 0, 0
1.675, 1.22, 0, 0
1.7, 1.22, 0.095107, 0.095107
1.725, 1.22, 0, 0
1.75, 1.22, 0, 0
1.775, 1.22, 0, 0
1.8, 1.22, 0, 0
1.825, 1.22, 0, 0
1.85, 1.22, 0, 0
1.875, 1.22, 0, 0
1.9, 1.22, 0, 0
1.925, 1.22, 0, 0
1.95, 1.22, 0, 0
1.975, 1.22, 0.0843504, 0.0596447
2, 1.22, 0.0478032, 0.0478032
2.025, 1.22, 0, 0
2.05, 1.22, 0.0318997, 0.0318997
2.075, 1.22, 0.0278472, 0.0197791
2.1, 1.22, 0, 0
2.125, 1.22, 0.0120361, 0.0120361
2.15, 1.22, -1, 0
2.175, 1.22, -1, 0
2.2, 1.22, -1, 0
2.225, 1.22, -1, 0
2.25, 1.22, -1, 0
2.275, 1.22, -1, 0
2.3, 1.22, -1, 0
2.325, 1.22, -1, 0
2.35, 1.22, -1, 0
2.375, 1.22, -1, 0
2.4, 1.22, -1, 0
2.425, 1.22, -1, 0
2.45, 1.22, -1, 0
2.475, 1.22, -1, 0
2.5, 1.22, -1, 0
2.525, 1.22, -1, 0
2.55, 1.22, -1, 0
2.575, 1.22, -1, 0
2.6, 1.22, -1, 0
2.625, 1.22, -1, 0
2.65, 1.22, -1, 0
2.675, 1.22, -1, 0
2.7, 1.22, -1, 0
2.725, 1.22, -1, 0
2.75, 1.22, -1, 0
2.775, 1.22, -1, 0
2.8, 1.22, -1, 0
0, 1.24, -1, 0
0.025, 1.24, -1, 0
0.05, 1.24, -1, 0
0.075, 1.24, -1, 0
0.1, 1.24, -1, 0
0.125, 1.24, -1, 0
0.15, 1.24, -1, 0
0.175, 1.24, 0, 0
0.2, 1.24, 0, 0
0.225, 1.24, 0.383688, 0.271309
0.25, 1.24, 0, 0
0.275, 1.24, 0, 0
0.3, 1.24, 0.194232, 0.194232
0.325, 1.24, -1, 0
0.35, 1.24, 0, 0
0.375, 1.24, 0, 0
0.4, 1.24, 0, 0
0.425, 1.24, 0, 0
0.45, 1.24, 0.189911, 0.189911
0.475, 1.24, 0, 0
0.5, 1.24, 0, 0
0.525, 1.24, 0, 0
0.55, 1.24, 0, 0
0.575, 1.24, 0, 0
0.6, 1.24, 0.190566, 0.190566
0.625, 1.24, 0.190777, 0.190777
0.65, 1.24, 0, 0
0.675, 1.24, 0.190231, 0.190231
0.7, 1.24, 0.190905, 0.190905
0.725, 1.24, 0, 0
0.75, 1.24, 0, 0
0.775, 1.24, -1, 0
0.8, 1.24, 0, 0
0.825, 1.24, 0, 0
0.85, 1.24, 0.255394, 0.255394
0.875, 1.24, 0, 0
0.9, 1.24, 0, 0
0.925, 1.24, 0, 0
0.95, 1.24, 0, 0
0.975, 1.24, 0, 0
1, 1.24, 0, 0
1.025, 1.24, 0, 0
1.05, 1.24, 0, 0
1.075, 1.24, 0, 0
1.1, 1.24, 0, 0
1.125, 1.24, 0, 0
1.15, 1.24, 0, 0
1.175, 1.24, 0, 0
1.2, 1.24, -1, 0
1.225, 1.24, 0.192304, 0.192304
1.25, 1.24, 0, 0
1.275, 1.24, 0, 0
1.3, 1.24, 0.191054, 0.191054
1.325, 1.24, 0, 0
1.35, 1.24, 0, 0
1.375, 1.24, 0, 0
1.4, 1.24, 0, 0
1.425, 1.24, 0, 0
1.45, 1.24, 0, 0
1.475, 1.24, 0, 0
1.5, 1.24, 0, 0
1.525, 1.24, 0, 0
1.55, 1.24, -1, 0
1.575, 1.24, 0, 0
1.6, 1.24, 0, 0
1.625, 1.24, 0, 0
1.65, 1.24, 0, 0
1.675, 1.24, 0.1274, 0.1274
1.7, 1.24, 0, 0
1.725, 1.24, 0, 0
1.75, 1.24, 0, 0
1.775, 1.24, 0, 0
1.8, 1.24, 0, 0
1.825, 1.24, 0, 0
1.85, 1.24, 0, 0
1.875, 1.24, 0, 0
1.9, 1.24, 0, 0
1.925, 1.24, 0, 0
1.95, 1.24, 0, 0
1.975, 1.24, 0, 0
2, 1.24, 0, 0
2.025, 1.24, 0.0823532, 0.0660764
2.05, 1.24, 0.0373497, 0.02657
2.075, 1.24, 0, 0
2.1, 1.24, 0.0230159, 0.0132883
2.125, 1.24, 0.158945, 0.158945
2.15, 1.24, -1, 0
2.175, 1.24, -1, 0
2.2, 1.24, -1, 0
2.225, 1.24, -1, 0
2.25, 1.24, -1, 0
2.275, 1.24, -1, 0
2.3, 1.24, -1, 0
2.325, 1.24, -1, 0
2.35, 1.24, -1, 0
2.375, 1.24, -1, 0
2.4, 1.24, -1, 0
2.425, 1.24, -1, 0
2.45, 1.24, -1, 0
2.475, 1.24, -1, 0
2.5, 1.24, -1, 0
2.525, 1.24, -1, 0
2.55, 1.24, -1, 0
2.575, 1.24, -1, 0
2.6, 1.24, -1, 0
2.625, 1.24, -1, 0
2.65, 1.24, -1, 0
2.675, 1.24, -1, 0
2.7, 1.24, -1, 0
2.725, 1.24, -1, 0
2.75, 1.24, -1, 0
2.775, 1.24, -1, 0
2.8, 1.24, -1, 0
0, 1.26, -1, 0
0.025, 1.26, -1, 0
0.05, 1.26, -1, 0
0.075, 1.26, -1, 0
0.1, 1.26, -1, 0
0.125, 1.26, -1, 0
0.15, 1.26, -1, 0
0.175, 1.26, 0, 0
0.2, 1.26, 0, 0
0.225, 1.26, 0, 0
0.25, 1.26, 0, 0
0.275, 1.26, 0, 0
0.3, 1.26, 0, 0
0.325, 1.26, -1, 0
0.35, 1.26, 0, 0
0.375, 1.26, 0, 0
0.4, 1.26, 0, 0
0.425, 1.26, 0.191434, 0.191434
0.45, 1.26, 0.191151, 0.191151
0.475, 1.26, 0, 0
0.5, 1.26, 0, 0
0.525, 1.26, 0.190902, 0.190902
0.55, 1.26, 0, 0
0.575, 1.26, 0, 0
0.6, 1.26, 0, 0
0.625, 1.26, 0, 0
0.65, 1.26, 0, 0
0.675, 1.26, 0, 0
0.7, 1.26, 0, 0
0.725, 1.26, 0, 0
0.75, 1.26, 0, 0
0.775, 1.26, -1, 0
0.8, 1.26, 0, 0
0.825, 1.26, 0, 0
0.85, 1.26, 0.192767, 0.192767
0.875, 1.26, 0, 0
0.9, 1.26, 0, 0
0.925, 1.26, 0, 0
0.95, 1.26, 0, 0
0.975, 1.26, 0, 0
1, 1.26, 0, 0
1.025, 1.26, 0, 0
1.05, 1.26, 0, 0
1.075, 1.26, 0, 0
1.1, 1.26, 0, 0
1.125, 1.26, 0, 0
1.15, 1.26, 0, 0
1.175, 1.26, 0.780173, 0.551666
1.2, 1.26, 0, 0
1.225, 1.26, 0, 0
1.25, 1.26, 0, 0
1.275, 1.26, 0, 0
1.3, 1.26, 0, 0
1.325, 1.26, 0, 0
1.35, 1.26, 0, 0
1.375, 1.26, 0, 0
1.4, 1.26, 0.127712, 0.127712
1.425, 1.26, 0, 0
1.45, 1.26, 0, 0
1.475, 1.26, 0, 0
1.5, 1.26, 0, 0
1.525, 1.26, 0, 0
1.55, 1.26, -1, 0
1.575, 1.26, 0, 0
1.6, 1.26, 0, 0
1.625, 1.26, 0.0966421, 0.0966421
1.65, 1.26, 0, 0
1.675, 1.26, 0.192314, 0.192314
1.7, 1.26, 0, 0
1.725, 1.26, 0, 0
1.75, 1.26, 0, 0
1.775, 1.26, 0, 0
1.8, 1.26, 0, 0
1.825, 1.26, 0, 0
1.85, 1.26, 0, 0
1.875, 1.26, 0.0964499, 0.0964499
1.9, 1.26, 0, 0
1.925, 1.26, 0, 0
1.95, 1.26, 0.0319579, 0.0319579
1.975, 1.26, 0.0320789, 0.0320789
2, 1.26, 0, 0
2.025, 1.26, 0.0383355, 0.0271073
2.05, 1.26, 0, 0
2.075, 1.26, 0.0719939, 0.0367846
2.1, 1.26, 0.0193435, 0.0193435
2.125, 1.26, -1, 0
2.15, 1.26, -1, 0
2.175, 1.26, -1, 0
2.2, 1.26, -1, 0
2.225, 1.26, -1, 0
2.25, 1.26, -1, 0
2.275, 1.26, -1, 0
2.3, 1.26, -1, 0
2.325, 1.26, -1, 0
2.35, 1.26, -1, 0
2.375, 1.26, -1, 0
2.4, 1.26, -1, 0
2.425, 1.26, -1, 0
2.45, 1.26, -1, 0
2.475, 1.26, -1, 0
2.5, 1.26, -1, 0
2.525, 1.26, -1, 0
2.55, 1.26, -1, 0
2.575, 1.26, -1, 0
2.6, 1.26, -1, 0
2.625, 1.26, -1, 0
2.65, 1.26, -1, 0
2.675, 1.26, -1, 0
2.7, 1.26, -1, 0
2.725, 1.26, -1, 0
2.75, 1.26, -1, 0
2.775, 1.26, -1, 0
2.8, 1.26, -1, 0
0, 1.28, -1, 0
0.025, 1.28, -1, 0
0.05, 1.28, -1, 0
0.075, 1.28, -1, 0
0.1, 1.28, -1, 0
0.125, 1.28, -1, 0
0.15, 1.28, -1, 0
0.175, 1.28, 0, 0
0.2, 1.28, 0, 0
0.225, 1.28, 0.19417, 0.19417
0.25, 1.28, 0.193521, 0.193521
0.275, 1.28, 0, 0
0.3, 1.28, 0, 0
0.325, 1.28, -1, 0
0.35, 1.28, 0, 0
0.375, 1.28, 0, 0
0.4, 1.28, 0, 0
0.425, 1.28, 0, 0
0.45, 1.28, 0, 0
0.475, 1.28, 0.192835, 0.192835
0.5, 1.28, 0, 0
0.525, 1.28, 0, 0
0.55, 1.28, 0, 0
0.575, 1.28, 0, 0
0.6, 1.28, 0, 0
0.625, 1.28, 0, 0
0.65, 1.28, 0, 0
0.675, 1.28, 0, 0
0.7, 1.28, 0, 0
0.725, 1.28, 0, 0
0.75, 1.28, 0, 0
0.775, 1.28, -1, 0
0.8, 1.28, 0, 0
0.825, 1.28, 0, 0
0.85, 1.28, 0, 0
0.875, 1.28, 0, 0
0.9, 1.28, 0, 0
0.925, 1.28, 0, 0
0.95, 1.28, 0, 0
0.975, 1.28, 0, 0
1, 1.28, 0, 0
1.025, 1.28, 0, 0
1.05, 1.28, 0, 0
1.075, 1.28, 0, 0
1.1, 1.28, 0, 0
1.125, 1.28, 0, 0
1.15, 1.28, 0.193718, 0.193718
1.175, 1.28, 0, 0
1.2, 1.28, 0, 0
1.225, 1.28, 0.0972581, 0.0972581
1.25, 1.28, 0, 0
1.275, 1.28, 0, 0
1.3, 1.28, 0.128689, 0.128689
1.325, 1.28, 0, 0
1.35, 1.28, 0, 0
1.375, 1.28, 0.128333, 0.128333
1.4, 1.28, 0, 0
1.425, 1.28, 0.128622, 0.128622
1.45, 1.28, 0, 0
1.475, 1.28, 0, 0
1.5, 1.28, 0, 0
1.525, 1.28, 0, 0
1.55, 1.28, 0, 0
1.575, 1.28, 0, 0
1.6, 1.28, 0, 0
1.625, 1.28, 0, 0
1.65, 1.28, 0, 0
1.675, 1.28, 0, 0
1.7, 1.28, 0, 0
1.725, 1.28, 0, 0
1.75, 1.28, 0, 0
1.775, 1.28, 0, 0
1.8, 1.28, 0, 0
1.825, 1.28, 0, 0
1.85, 1.28, 0, 0
1.875, 1.28, 0.258089, 0.204084
1.9, 1.28, 0, 0
1.925, 1.28, 0, 0
1.95, 1.28, 0, 0
1.975, 1.28, 0.0242139, 0.0242139
2, 1.28, 0, 0
2.025, 1.28, 0, 0
2.05, 1.28, 0.0128822, 0.0128822
2.075, 1.28, 0.0217916, 0.0155078
2.1, 1.28, 0.0193173, 0.0193173
2.125, 1.28, -1, 0
2.15, 1.28, -1, 0
2.175, 1.28, -1, 0
2.2, 1.28, -1, 0
2.225, 1.28, -1, 0
2.25, 1.28, -1, 0
2.275, 1.28, -1, 0
2.3, 1.28, -1, 0
2.325, 1.28, -1, 0
2.35, 1.28, -1, 0
2.375, 1.28, -1, 0
2.4, 1.28, -1, 0
2.425, 1.28, -1, 0
2.45, 1.28, -1, 0
2.475, 1.28, -1, 0
2.5, 1.28, -1, 0
2.525, 1.28, -1, 0
2.55, 1.28, -1, 0
2.575, 1.28, -1, 0
2.6, 1.28, -1, 0
2.625, 1.28, -1, 0
2.65, 1.28, -1, 0
2.675, 1.28, -1, 0
2.7, 1.28, -1, 0
2.725, 1.28, -1, 0
2.75, 1.28, -1, 0
2.775, 1.28, -1, 0
2.8, 1.28, -1, 0
0, 1.3, -1, 0
0.025, 1.3, -1, 0
0.05, 1.3, -1, 0
0.075, 1.3, -1, 0
0.1, 1.3, -1, 0
0.125, 1.3, -1, 0
0.15, 1.3, -1, 0
0.175, 1.3, 0, 0
0.2, 1.3, 0.193596, 0.193596
0.225, 1.3, 0, 0
0.25, 1.3, 0, 0
0.275, 1.3, 0, 0
0.3, 1.3, 0, 0
0.325, 1.3, -1, 0
0.35, 1.3, 0, 0
0.375, 1.3, 0, 0
0.4, 1.3, 0, 0
0.425, 1.3, 0, 0
0.45, 1.3, 0, 0
0.475, 1.3, 0, 0
0.5, 1.3, 0, 0
0.525, 1.3, 0, 0
0.55, 1.3, 0, 0
0.575, 1.3, 0, 0
0.6, 1.3, 0, 0
0.625, 1.3, 0, 0
0.65, 1.3, 0, 0
0.675, 1.3, 0, 0
0.7, 1.3, 0, 0
0.725, 1.3, 0, 0
0.75, 1.3, 0, 0
0.775, 1.3, -1, 0
0.8, 1.3, 0, 0
0.825, 1.3, 0, 0
0.85, 1.3, 0, 0
0.875, 1.3, 0, 0
0.9, 1.3, 0, 0
0.925, 1.3, 0.129055, 0.129055
0.95, 1.3, 0, 0
0.975, 1.3, 0, 0
1, 1.3, 0, 0
1.025, 1.3, 0, 0
1.05, 1.3, 0, 0
1.075, 1.3, 0, 0
1.1, 1.3, 0, 0
1.125, 1.3, 0, 0
1.15, 1.3, 0, 0
1.175, 1.3, -1, 0
1.2, 1.3, 0, 0
1.225, 1.3, 0, 0
1.25, 1.3, 0, 0
1.275, 1.3, 0, 0
1.3, 1.3, 0, 0
1.325, 1.3, 0, 0
1.35, 1.3, 0, 0
1.375, 1.3, 0.129627, 0.129627
1.4, 1.3, 0, 0
1.425, 1.3, 0, 0
1.45, 1.3, 0, 0
1.475, 1.3, 0, 0
1.5, 1.3, 0, 0
1.525, 1.3, -1, 0
1.55, 1.3, 0, 0
1.575, 1.3, 0, 0
1.6, 1.3, 0, 0
1.625, 1.3, 0.130289, 0.130289
1.65, 1.3, 0, 0
1.675, 1.3, 0, 0
1.7, 1.3, 0, 0
1.725, 1.3, 0, 0
1.75, 1.3, 0, 0
1.775, 1.3, 0.0976928, 0.0976928
1.8, 1.3, 0, 0
1.825, 1.3, 0, 0
1.85, 1.3, 0, 0
1.875, 1.3, 0, 0
1.9, 1.3, 0, 0
1.925, 1.3, 0, 0
1.95, 1.3, 0.0389417, 0.0389417
1.975, 1.3, 0, 0
2, 1.3, 0.103291, 0.0598704
2.025, 1.3, 0.076739, 0.0408897
2.05, 1.3, 0.0563908, 0.0333226
2.075, 1.3, 0.00809393, 0.00809393
2.1, 1.3, -1, 0
2.125, 1.3, -1, 0
2.15, 1.3, -1, 0
2.175, 1.3, -1, 0
2.2, 1.3, -1, 0
2.225, 1.3, -1, 0
2.25, 1.3, -1, 0
2.275, 1.3, -1, 0
2.3, 1.3, -1, 0
2.325, 1.3, -1, 0
2.35, 1.3, -1, 0
2.375, 1.3, -1, 0
2.4, 1.3, -1, 0
2.425, 1.3, -1, 0
2.45, 1.3, -1, 0
2.475, 1.3, -1, 0
2.5, 1.3, -1, 0
2.525, 1.3, -1, 0
2.55, 1.3, -1, 0
2.575, 1.3, -1, 0
2.6, 1.3, -1, 0
2.625, 1.3, -1, 0
2.65, 1.3, -1, 0
2.675, 1.3, -1, 0
2.7, 1.3, -1, 0
2.725, 1.3, -1, 0
2.75, 1.3, -1, 0
2.775, 1.3, -1, 0
2.8, 1.3, -1, 0
0, 1.32, -1, 0
0.025, 1.32, -1, 0
0.05, 1.32, -1, 0
0.075, 1.32, -1, 0
0.1, 1.32, -1, 0
0.125, 1.32, -1, 0
0.15, 1.32, -1, 0
0.175, 1.32, 0, 0
0.2, 1.32, 0, 0
0.225, 1.32, 0, 0
0.25, 1.32, 0, 0
0.275, 1.32, 0, 0
0.3, 1.32, 0, 0
0.325, 1.32, -1, 0
0.35, 1.32, 0, 0
0.375, 1.32, 0, 0
0.4, 1.32, 0, 0
0.425, 1.32, 0, 0
0.45, 1.32, 0, 0
0.475, 1.32, 0, 0
0.5, 1.32, 0, 0
0.525, 1.32, 0, 0
0.55, 1.32, 0, 0
0.575, 1.32, 0, 0
0.6, 1.32, 0, 0
0.625, 1.32, 0.194987, 0.194987
0.65, 1.32, 0, 0
0.675, 1.32, 0, 0
0.7, 1.32, 0, 0
0.725, 1.32, 0, 0
0.75, 1.32, 0, 0
0.775, 1.32, 0, 0
0.8, 1.32, 0, 0
0.825, 1.32, 0.195775, 0.195775
0.85, 1.32, 0, 0
0.875, 1.32, 0, 0
0.9, 1.32, 0, 0
0.925, 1.32, 0, 0
0.95, 1.32, 0, 0
0.975, 1.32, 0.195139, 0.195139
1, 1.32, 0, 0
1.025, 1.32, 0.19571, 0.19571
1.05, 1.32, 0, 0
1.075, 1.32, 0, 0
1.1, 1.32, 0.195257, 0.195257
1.125, 1.32, 0, 0
1.15, 1.32, 0, 0
1.175, 1.32, -1, 0
1.2, 1.32, 0, 0
1.225, 1.32, 0, 0
1.25, 1.32, 0, 0
1.275, 1.32, 0.139525, 0.139525
1.3, 1.32, 0, 0
1.325, 1.32, 0, 0
1.35, 1.32, 0, 0
1.375, 1.32, 0, 0
1.4, 1.32, 0.129975, 0.129975
1.425, 1.32, 0, 0
1.45, 1.32, 0, 0
1.475, 1.32, 0, 0
1.5, 1.32, 0, 0
1.525, 1.32, -1, 0
1.55, 1.32, 0, 0
1.575, 1.32, 0, 0
1.6, 1.32, 0, 0
1.625, 1.32, 0.131107, 0.131107
1.65, 1.32, 0, 0
1.675, 1.32, 0, 0
1.7, 1.32, 0, 0
1.725, 1.32, 0, 0
1.75, 1.32, 0, 0
1.775, 1.32, 0, 0
1.8, 1.32, 0, 0
1.825, 1.32, 0, 0
1.85, 1.32, 0.130383, 0.0921945
1.875, 1.32, 0.0978712, 0.0978712
1.9, 1.32, 0, 0
1.925, 1.32, 0, 0
1.95, 1.32, 0, 0
1.975, 1.32, 0, 0
2, 1.32, 0.0156972, 0.0156972
2.025, 1.32, 0.0131191, 0.0131191
2.05, 1.32, 0.0204738, 0.0144772
2.075, 1.32, 0, 0
2.1, 1.32, -1, 0
2.125, 1.32, -1, 0
2.15, 1.32, -1, 0
2.175, 1.32, -1, 0
2.2, 1.32, -1, 0
2.225, 1.32, -1, 0
2.25, 1.32, -1, 0
2.275, 1.32, -1, 0
2.3, 1.32, -1, 0
2.325, 1.32, -1, 0
2.35, 1.32, -1, 0
2.375, 1.32, -1, 0
2.4, 1.32, -1, 0
2.425, 1.32, -1, 0
2.45, 1.32, -1, 0
2.475, 1.32, -1, 0
2.5, 1.32, -1, 0
2.525, 1.32, -1, 0
2.55, 1.32, -1, 0
2.575, 1.32, -1, 0
2.6, 1.32, -1, 0
2.625, 1.32, -1, 0
2.65, 1.32, -1, 0
2.675, 1.32, -1, 0
2.7, 1.32, -1, 0
2.725, 1.32, -1, 0
2.75, 1.32, -1, 0
2.775, 1.32, -1, 0
2.8, 1.32, -1, 0
0, 1.34, -1, 0
0.025, 1.34, -1, 0
0.05, 1.34, -1, 0
0.075, 1.34, -1, 0
0.1, 1.34, -1, 0
0.125, 1.34, -1, 0
0.15, 1.34, -1, 0
0.175, 1.34, 0, 0
0.2, 1.34, 0, 0
0.225, 1.34, 0, 0
0.25, 1.34, 0.197157, 0.197157
0.275, 1.34, 0, 0
0.3, 1.34, 0.398828, 0.398828
0.325, 1.34, -1, 0
0.35, 1.34, 0, 0
0.375, 1.34, 0, 0
0.4, 1.34, 0, 0
0.425, 1.34, 0.1952, 0.1952
0.45, 1.34, 0, 0
0.475, 1.34, 0, 0
0.5, 1.34, 0, 0
0.525, 1.34, 0, 0
0.55, 1.34, 0, 0
0.575, 1.34, 0, 0
0.6, 1.34, 0.195857, 0.195857
0.625, 1.34, 0, 0
0.65, 1.34, 0, 0
0.675, 1.34, 0, 0
0.7, 1.34, 0, 0
0.725, 1.34, 0, 0
0.75, 1.34, 0, 0
0.775, 1.34, 0, 0
0.8, 1.34, 0, 0
0.825, 1.34, 0, 0
0.85, 1.34, 0, 0
0.875, 1.34, 0, 0
0.9, 1.34, 0, 0
0.925, 1.34, 0, 0
0.95, 1.34, 0.130589, 0.130589
0.975, 1.34, 0, 0
1, 1.34, 0, 0
1.025, 1.34, 0, 0
1.05, 1.34, 0, 0
1.075, 1.34, 0, 0
1.1, 1.34, 0, 0
1.125, 1.34, 0, 0
1.15, 1.34, 0, 0
1.175, 1.34, 0, 0
1.2, 1.34, 0, 0
1.225, 1.34, 0, 0
1.25, 1.34, 0, 0
1.275, 1.34, 0, 0
1.3, 1.34, 0.130565, 0.130565
1.325, 1.34, 0, 0
1.35, 1.34, 0, 0
1.375, 1.34, 0, 0
1.4, 1.34, 0.130754, 0.130754
1.425, 1.34, 0, 0
1.45, 1.34, 0, 0
1.475, 1.34, 0.131633, 0.131633
1.5, 1.34, 0, 0
1.525, 1.34, 0, 0
1.55, 1.34, 0, 0
1.575, 1.34, 0, 0
1.6, 1.34, 0, 0
1.625, 1.34, 0, 0
1.65, 1.34, 0, 0
1.675, 1.34, 0, 0
1.7, 1.34, 0, 0
1.725, 1.34, 0, 0
1.75, 1.34, 0, 0
1.775, 1.34, 0, 0
1.8, 1.34, 0, 0
1.825, 1.34, 0, 0
1.85, 1.34, 0, 0
1.875, 1.34, 0, 0
1.9, 1.34, 0, 0
1.925, 1.34, 0.0492194, 0.0492194
1.95, 1.34, 0, 0
1.975, 1.34, 0.0574405, 0.0410464
2, 1.34, 0.0156056, 0.0156056
2.025, 1.34, 0.130242, 0.092095
2.05, 1.34, 0.0392315, 0.0196158
2.075, 1.34, -1, 0
2.1, 1.34, -1, 0
2.125, 1.34, -1, 0
2.15, 1.34, -1, 0
2.175, 1.34, -1, 0
2.2, 1.34, -1, 0
2.225, 1.34, -1, 0
2.25, 1.34, -1, 0
2.275, 1.34, -1, 0
2.3, 1.34, -1, 0
2.325, 1.34, -1, 0
2.35, 1.34, -1, 0
2.375, 1.34, -1, 0
2.4, 1.34, -1, 0
2.425, 1.34, -1, 0
2.45, 1.34, -1, 0
2.475, 1.34, -1, 0
2.5, 1.34, -1, 0
2.525, 1.34, -1, 0
2.55, 1.34, -1, 0
2.575, 1.34, -1, 0
2.6, 1.34, -1, 0
2.625, 1.34, -1, 0
2.65, 1.34, -1, 0
2.675, 1.34, -1, 0
2.7, 1.34, -1, 0
2.725, 1.34, -1, 0
2.75, 1.34, -1, 0
2.775, 1.34, -1, 0
2.8, 1.34, -1, 0
0, 1.36, -1, 0
0.025, 1.36, -1, 0
0.05, 1.36, -1, 0
0.075, 1.36, -1, 0
0.1, 1.36, -1, 0
0.125, 1.36, -1, 0
0.15, 1.36, -1, 0
0.175, 1.36, 0, 0
0.2, 1.36, 0, 0
0.225, 1.36, 0.198403, 0.198403
0.25, 1.36, 0, 0
0.275, 1.36, 0, 0
0.3, 1.36, 0, 0
0.325, 1.36, -1, 0
0.35, 1.36, 0, 0
0.375, 1.36, 0, 0
0.4, 1.36, 0, 0
0.425, 1.36, 0, 0
0.45, 1.36, 0, 0
0.475, 1.36, 0.393404, 0.278179
0.5, 1.36, 0, 0
0.525, 1.36, 0, 0
0.55, 1.36, 0, 0
0.575, 1.36, 0, 0
0.6, 1.36, 0, 0
0.625, 1.36, 0, 0
0.65, 1.36, 0, 0
0.675, 1.36, 0.197179, 0.197179
0.7, 1.36, 0, 0
0.725, 1.36, 0.198113, 0.198113
0.75, 1.36, -1, 0
0.775, 1.36, 0, 0
0.8, 1.36, 0, 0
0.825, 1.36, 0, 0
0.85, 1.36, 0, 0
0.875, 1.36, 0, 0
0.9, 1.36, 0, 0
0.925, 1.36, 0, 0
0.95, 1.36, 0, 0
0.975, 1.36, 0, 0
1, 1.36, 0, 0
1.025, 1.36, 0, 0
1.05, 1.36, 0, 0
1.075, 1.36, 0, 0
1.1, 1.36, 0.19808, 0.19808
1.125, 1.36, 0, 0
1.15, 1.36, 0, 0
1.175, 1.36, 0, 0
1.2, 1.36, 0, 0
1.225, 1.36, 0, 0
1.25, 1.36, 0, 0
1.275, 1.36, 0, 0
1.3, 1.36, 0, 0
1.325, 1.36, 0, 0
1.35, 1.36, 0, 0
1.375, 1.36, 0, 0
1.4, 1.36, 0, 0
1.425, 1.36, 0, 0
1.45, 1.36, 0, 0
1.475, 1.36, 0, 0
1.5, 1.36, -1, 0
1.525, 1.36, 0, 0
1.55, 1.36, 0, 0
1.575, 1.36, 0.19851, 0.19851
1.6, 1.36, 0, 0
1.625, 1.36, 0, 0
1.65, 1.36, 0, 0
1.675, 1.36, 0, 0
1.7, 1.36, 0, 0
1.725, 1.36, 0, 0
1.75, 1.36, 0.0993208, 0.0993208
1.775, 1.36, 0, 0
1.8, 1.36, 0, 0
1.825, 1.36, 0, 0
1.85, 1.36, 0.0786936, 0.0786936
1.875, 1.36, 0, 0
1.9, 1.36, 0, 0
1.925, 1.36, 0, 0
1.95, 1.36, 0, 0
1.975, 1.36, 0, 0
2, 1.36, 0.0419214, 0.0305703
2.025, 1.36, 0.0188846, 0.0133535
2.05, 1.36, 0.0131558, 0.0131558
2.075, 1.36, -1, 0
2.1, 1.36, -1, 0
2.125, 1.36, -1, 0
2.15, 1.36, -1, 0
2.175, 1.36, -1, 0
2.2, 1.36, -1, 0
2.225, 1.36, -1, 0
2.25, 1.36, -1, 0
2.275, 1.36, -1, 0
2.3, 1.36, -1, 0
2.325, 1.36, -1, 0
2.35, 1.36, -1, 0
2.375, 1.36, -1, 0
2.4, 1.36, -1, 0
2.425, 1.36, -1, 0
2.45, 1.36, -1, 0
2.475, 1.36, -1, 0
2.5, 1.36, -1, 0
2.525, 1.36, -1, 0
2.55, 1.36, -1, 0
2.575, 1.36, -1, 0
2.6, 1.36, -1, 0
2.625, 1.36, -1, 0
2.65, 1.36, -1, 0
2.675, 1.36, -1, 0
2.7, 1.36, -1, 0
2.725, 1.36, -1, 0
2.75, 1.36, -1, 0
2.775, 1.36, -1, 0
2.8, 1.36, -1, 0
0, 1.38, -1, 0
0.025, 1.38, -1, 0
0.05, 1.38, -1, 0
0.075, 1.38, -1, 0
0.1, 1.38, -1, 0
0.125, 1.38, -1, 0
0.15, 1.38, -1, 0
0.175, 1.38, 0, 0
0.2, 1.38, 0, 0
0.225, 1.38, 0.198836, 0.198836
0.25, 1.38, 0, 0
0.275, 1.38, 0, 0
0.3, 1.38, 0, 0
0.325, 1.38, 0, 0
0.35, 1.38, 0, 0
0.375, 1.38, 0, 0
0.4, 1.38, 0, 0
0.425, 1.38, 0, 0
0.45, 1.38, 0, 0
0.475, 1.38, 0.395553, 0.279698
0.5, 1.38, 0, 0
0.525, 1.38, 0.197873, 0.197873
0.55, 1.38, 0, 0
0.575, 1.38, 0, 0
0.6, 1.38, 0, 0
0.625, 1.38, 0, 0
0.65, 1.38, 0, 0
0.675, 1.38, 0.3972, 0.280863
0.7, 1.38, 0, 0
0.725, 1.38, 0, 0
0.75, 1.38, -1, 0
0.775, 1.38, 0, 0
0.8, 1.38, 0.199008, 0.199008
0.825, 1.38, 0, 0
0.85, 1.38, 0.198926, 0.198926
0.875, 1.38, 0.198401, 0.198401
0.9, 1.38, 0, 0
0.925, 1.38, 0, 0
0.95, 1.38, 0.198444, 0.198444
0.975, 1.38, 0, 0
1, 1.38, 0, 0
1.025, 1.38, 0, 0
1.05, 1.38, 0, 0
1.075, 1.38, 0, 0
1.1, 1.38, 0, 0
1.125, 1.38, 0, 0
1.15, 1.38, -1, 0
1.175, 1.38, 0, 0
1.2, 1.38, 0, 0
1.225, 1.38, 0, 0
1.25, 1.38, 0, 0
1.275, 1.38, 0, 0
1.3, 1.38, 0, 0
1.325, 1.38, 0, 0
1.35, 1.38, 0, 0
1.375, 1.38, 0, 0
1.4, 1.38, 0, 0
1.425, 1.38, 0, 0
1.45, 1.38, 0, 0
1.475, 1.38, 0, 0
1.5, 1.38, -1, 0
1.525, 1.38, 0, 0
1.55, 1.38, 0, 0
1.575, 1.38, 0, 0
1.6, 1.38, 0.132473, 0.132473
1.625, 1.38, 0, 0
1.65, 1.38, 0.19862, 0.19862
1.675, 1.38, 0, 0
1.7, 1.38, 0, 0
1.725, 1.38, 0, 0
1.75, 1.38, 0, 0
1.775, 1.38, 0, 0
1.8, 1.38, 0, 0
1.825, 1.38, 0, 0
1.85, 1.38, 0, 0
1.875, 1.38, 0, 0
1.9, 1.38, 0.0198007, 0.0198007
1.925, 1.38, 0.033183, 0.033183
1.95, 1.38, 0, 0
1.975, 1.38, 0.186437, 0.172613
2, 1.38, 0.0132441, 0.0132441
2.025, 1.38, 0.0688581, 0.0461879
2.05, 1.38, -1, 0
2.075, 1.38, -1, 0
2.1, 1.38, -1, 0
2.125, 1.38, -1, 0
2.15, 1.38, -1, 0
2.175, 1.38, -1, 0
2.2, 1.38, -1, 0
2.225, 1.38, -1, 0
2.25, 1.38, -1, 0
2.275, 1.38, -1, 0
2.3, 1.38, -1, 0
2.325, 1.38, -1, 0
2.35, 1.38, -1, 0
2.375, 1.38, -1, 0
2.4, 1.38, -1, 0
2.425, 1.38, -1, 0
2.45, 1.38, -1, 0
2.475, 1.38, -1, 0
2.5, 1.38, -1, 0
2.525, 1.38, -1, 0
2.55, 1.38, -1, 0
2.575, 1.38, -1, 0
2.6, 1.38, -1, 0
2.625, 1.38, -1, 0
2.65, 1.38, -1, 0
2.675, 1.38, -1, 0
2.7, 1.38, -1, 0
2.725, 1.38, -1, 0
2.75, 1.38, -1, 0
2.775, 1.38, -1, 0
2.8, 1.38, -1, 0
0, 1.4, -1, 0
0.025, 1.4, -1, 0
0.05, 1.4, -1, 0
0.075, 1.4, -1, 0
0.1, 1.4, -1, 0
0.125, 1.4, -1, 0
0.15, 1.4, -1, 0
0.175, 1.4, 0.199058, 0.199058
0.2, 1.4, 0, 0
0.225, 1.4, 0, 0
0.25, 1.4, 0, 0
0.275, 1.4, 0, 0
0.3, 1.4, 0, 0
0.325, 1.4, 0, 0
0.35, 1.4, 0, 0
0.375, 1.4, 0, 0
0.4, 1.4, 0, 0
0.425, 1.4, 0, 0
0.45, 1.4, 0, 0
0.475, 1.4, 0, 0
0.5, 1.4, 0, 0
0.525, 1.4, 0, 0
0.55, 1.4, 0, 0
0.575, 1.4, 0, 0
0.6, 1.4, 0, 0
0.625, 1.4, 0, 0
0.65, 1.4, 0, 0
0.675, 1.4, 0.399482, 0.282477
0.7, 1.4, 0, 0
0.725, 1.4, 0, 0
0.75, 1.4, -1, 0
0.775, 1.4, 0, 0
0.8, 1.4, 0, 0
0.825, 1.4, 0, 0
0.85, 1.4, 0, 0
0.875, 1.4, 0, 0
0.9, 1.4, 0, 0
0.925, 1.4, 0, 0
0.95, 1.4, 0, 0
0.975, 1.4, 0, 0
1, 1.4, 0, 0
1.025, 1.4, 0.199367, 0.199367
1.05, 1.4, 0, 0
1.075, 1.4, 0, 0
1.1, 1.4, 0, 0
1.125, 1.4, 0, 0
1.15, 1.4, -1, 0
1.175, 1.4, 0, 0
1.2, 1.4, 0.20041, 0.20041
1.225, 1.4, 0, 0
1.25, 1.4, 0, 0
1.275, 1.4, 0, 0
1.3, 1.4, 0, 0
1.325, 1.4, 0, 0
1.35, 1.4, 0, 0
1.375, 1.4, 0, 0
1.4, 1.4, 0, 0
1.425, 1.4, 0.133276, 0.133276
1.45, 1.4, 0, 0
1.475, 1.4, 0, 0
1.5, 1.4, 0, 0
1.525, 1.4, 0, 0
1.55, 1.4, 0, 0
1.575, 1.4, 0, 0
1.6, 1.4, 0, 0
1.625, 1.4, 0, 0
1.65, 1.4, 0, 0
1.675, 1.4, 0, 0
1.7, 1.4, 0, 0
1.725, 1.4, 0.100469, 0.100469
1.75, 1.4, 0, 0
1.775, 1.4, 0, 0
1.8, 1.4, 0, 0
1.825, 1.4, 0, 0
1.85, 1.4, 0, 0
1.875, 1.4, 0, 0
1.9, 1.4, 0.044505, 0.044505
1.925, 1.4, 0, 0
1.95, 1.4, 0.0364125, 0.0257475
1.975, 1.4, 0, 0
2, 1.4, 0, 0
2.025, 1.4, 0.0333218, 0.0248452
2.05, 1.4, -1, 0
2.075, 1.4, -1, 0
2.1, 1.4, -1, 0
2.125, 1.4, -1, 0
2.15, 1.4, -1, 0
2.175, 1.4, -1, 0
2.2, 1.4, -1, 0
2.225, 1.4, -1, 0
2.25, 1.4, -1, 0
2.275, 1.4, -1, 0
2.3, 1.4, -1, 0
2.325, 1.4, -1, 0
2.35, 1.4, -1, 0
2.375, 1.4, -1, 0
2.4, 1.4, -1, 0
2.425, 1.4, -1, 0
2.45, 1.4, -1, 0
2.475, 1.4, -1, 0
2.5, 1.4, -1, 0
2.525, 1.4, -1, 0
2.55, 1.4, -1, 0
2.575, 1.4, -1, 0
2.6, 1.4, -1, 0
2.625, 1.4, -1, 0
2.65, 1.4, -1, 0
2.675, 1.4, -1, 0
2.7, 1.4, -1, 0
2.725, 1.4, -1, 0
2.75, 1.4, -1, 0
2.775, 1.4, -1, 0
2.8, 1.4, -1, 0
0, 1.42, -1, 0
0.025, 1.42, -1, 0
0.05, 1.42, -1, 0
0.075, 1.42, -1, 0
0.1, 1.42, -1, 0
0.125, 1.42, -1, 0
0.15, 1.42, -1, 0
0.175, 1.42, 0, 0
0.2, 1.42, 0, 0
0.225, 1.42, 0.20112, 0.20112
0.25, 1.42, 0.40356, 0.40356
0.275, 1.42, 0, 0
0.3, 1.42, 0.408015, 0.408015
0.325, 1.42, 0, 0
0.35, 1.42, 0, 0
0.375, 1.42, 0, 0
0.4, 1.42, 0, 0
0.425, 1.42, 0, 0
0.45, 1.42, 0, 0
0.475, 1.42, 0, 0
0.5, 1.42, 0.200063, 0.200063
0.525, 1.42, 0, 0
0.55, 1.42, 0, 0
0.575, 1.42, 0, 0
0.6, 1.42, 0, 0
0.625, 1.42, 0.400612, 0.283276
0.65, 1.42, 0, 0
0.675, 1.42, 0, 0
0.7, 1.42, 0, 0
0.725, 1.42, 0, 0
0.75, 1.42, -1, 0
0.775, 1.42, 0.201339, 0.201339
0.8, 1.42, 0, 0
0.825, 1.42, 0.200709, 0.200709
0.85, 1.42, 0.20112, 0.20112
0.875, 1.42, 0, 0
0.9, 1.42, 0, 0
0.925, 1.42, 0, 0
0.95, 1.42, 0, 0
0.975, 1.42, 0.300372, 0.223919
1, 1.42, 0, 0
1.025, 1.42, 0, 0
1.05, 1.42, 0, 0
1.075, 1.42, 0, 0
1.1, 1.42, 0, 0
1.125, 1.42, 0, 0
1.15, 1.42, 0, 0
1.175, 1.42, 0, 0
1.2, 1.42, 0.100452, 0.100452
1.225, 1.42, 0, 0
1.25, 1.42, 0, 0
1.275, 1.42, 0, 0
1.3, 1.42, 0.133125, 0.133125
1.325, 1.42, 0, 0
1.35, 1.42, 0.133878, 0.133878
1.375, 1.42, 0, 0
1.4, 1.42, 0, 0
1.425, 1.42, 0, 0
1.45, 1.42, 0, 0
1.475, 1.42, -1, 0
1.5, 1.42, 0.405412, 0.286669
1.525, 1.42, 0.134456, 0.134456
1.55, 1.42, 0, 0
1.575, 1.42, 0, 0
1.6, 1.42, 0, 0
1.625, 1.42, 0, 0
1.65, 1.42, 0, 0
1.675, 1.42, 0, 0
1.7, 1.42, 0.100935, 0.100935
1.725, 1.42, 0, 0
1.75, 1.42, 0, 0
1.775, 1.42, 0.10106, 0.10106
1.8, 1.42, 0, 0
1.825, 1.42, 0, 0
1.85, 1.42, 0, 0
1.875, 1.42, 0.0267569, 0.0267569
1.9, 1.42, 0, 0
1.925, 1.42, 0.0250006, 0.0250006
1.95, 1.42, 0, 0
1.975, 1.42, 0.0322607, 0.0228119
2, 1.42, 0.0343608, 0.0172329
2.025, 1.42, -1, 0
2.05, 1.42, -1, 0
2.075, 1.42, -1, 0
2.1, 1.42, -1, 0
2.125, 1.42, -1, 0
2.15, 1.42, -1, 0
2.175, 1.42, -1, 0
2.2, 1.42, -1, 0
2.225, 1.42, -1, 0
2.25, 1.42, -1, 0
2.275, 1.42, -1, 0
2.3, 1.42, -1, 0
2.325, 1.42, -1, 0
2.35, 1.42, -1, 0
2.375, 1.42, -1, 0
2.4, 1.42, -1, 0
2.425, 1.42, -1, 0
2.45, 1.42, -1, 0
2.475, 1.42, -1, 0
2.5, 1.42, -1, 0
2.525, 1.42, -1, 0
2.55, 1.42, -1, 0
2.575, 1.42, -1, 0
2.6, 1.42, -1, 0
2.625, 1.42, -1, 0
2.65, 1.42, -1, 0
2.675, 1.42, -1, 0
2.7, 1.42, -1, 0
2.725, 1.42, -1, 0
2.75, 1.42, -1, 0
2.775, 1.42, -1, 0
2.8, 1.42, -1, 0
0, 1.44, -1, 0
0.025, 1.44, -1, 0
0.05, 1.44, -1, 0
0.075, 1.44, -1, 0
0.1, 1.44, -1, 0
0.125, 1.44, -1, 0
0.15, 1.44, -1, 0
0.175, 1.44, 0.201459, 0.201459
0.2, 1.44, 0, 0
0.225, 1.44, 0, 0
0.25, 1.44, 0, 0
0.275, 1.44, 0, 0
0.3, 1.44, -1, 0
0.325, 1.44, 0, 0
0.35, 1.44, 0, 0
0.375, 1.44, 0, 0
0.4, 1.44, 0, 0
0.425, 1.44, 0, 0
0.45, 1.44, 0, 0
0.475, 1.44, 0, 0
0.5, 1.44, 0, 0
0.525, 1.44, 0, 0
0.55, 1.44, 0, 0
0.575, 1.44, 0, 0
0.6, 1.44, 0, 0
0.625, 1.44, 0, 0
0.65, 1.44, 0.201733, 0.201733
0.675, 1.44, 0, 0
0.7, 1.44, 0, 0
0.725, 1.44, 0, 0
0.75, 1.44, 0, 0
0.775, 1.44, 0, 0
0.8, 1.44, 0, 0
0.825, 1.44, 0, 0
0.85, 1.44, 0, 0
0.875, 1.44, 0, 0
0.9, 1.44, 0, 0
0.925, 1.44, 0, 0
0.95, 1.44, 0.201405, 0.201405
0.975, 1.44, 0, 0
1, 1.44, 0, 0
1.025, 1.44, 0.134556, 0.134556
1.05, 1.44, 0, 0
1.075, 1.44, 0, 0
1.1, 1.44, 0, 0
1.125, 1.44, 0, 0
1.15, 1.44, 0, 0
1.175, 1.44, 0, 0
1.2, 1.44, 0, 0
1.225, 1.44, 0, 0
1.25, 1.44, 0, 0
1.275, 1.44, 0, 0
1.3, 1.44, 0, 0
1.325, 1.44, 0, 0
1.35, 1.44, 0, 0
1.375, 1.44, 0, 0
1.4, 1.44, 0, 0
1.425, 1.44, 0, 0
1.45, 1.44, 0, 0
1.475, 1.44, -1, 0
1.5, 1.44, 0, 0
1.525, 1.44, 0, 0
1.55, 1.44, 0, 0
1.575, 1.44, 0, 0
1.6, 1.44, 0.101171, 0.101171
1.625, 1.44, 0, 0
1.65, 1.44, 0, 0
1.675, 1.44, 0, 0
1.7, 1.44, 0.203228, 0.203228
1.725, 1.44, 0, 0
1.75, 1.44, 0, 0
1.775, 1.44, 0, 0
1.8, 1.44, 0, 0
1.825, 1.44, 0.080782, 0.080782
1.85, 1.44, 0, 0
1.875, 1.44, 0, 0
1.9, 1.44, 0.0455919, 0.0455919
1.925, 1.44, 0.0224705, 0.0224705
1.95, 1.44, 0.0668794, 0.0409121
1.975, 1.44, 0.116156, 0.0821346
2, 1.44, 0, 0
2.025, 1.44, -1, 0
2.05, 1.44, -1, 0
2.075, 1.44, -1, 0
2.1, 1.44, -1, 0
2.125, 1.44, -1, 0
2.15, 1.44, -1, 0
2.175, 1.44, -1, 0
2.2, 1.44, -1, 0
2.225, 1.44, -1, 0
2.25, 1.44, -1, 0
2.275, 1.44, -1, 0
2.3, 1.44, -1, 0
2.325, 1.44, -1, 0
2.35, 1.44, -1, 0
2.375, 1.44, -1, 0
2.4, 1.44, -1, 0
2.425, 1.44, -1, 0
2.45, 1.44, -1, 0
2.475, 1.44, -1, 0
2.5, 1.44, -1, 0
2.525, 1.44, -1, 0
2.55, 1.44, -1, 0
2.575, 1.44, -1, 0
2.6, 1.44, -1, 0
2.625, 1.44, -1, 0
2.65, 1.44, -1, 0
2.675, 1.44, -1, 0
2.7, 1.44, -1, 0
2.725, 1.44, -1, 0
2.75, 1.44, -1, 0
2.775, 1.44, -1, 0
2.8, 1.44, -1, 0
0, 1.46, -1, 0
0.025, 1.46, -1, 0
0.05, 1.46, -1, 0
0.075, 1.46, -1, 0
0.1, 1.46, -1, 0
0.125, 1.46, -1, 0
0.15, 1.46, -1, 0
0.175, 1.46, 0, 0
0.2, 1.46, 0, 0
0.225, 1.46, 0.204167, 0.204167
0.25, 1.46, 0, 0
0.275, 1.46, 0, 0
0.3, 1.46, -1, 0
0.325, 1.46, 0, 0
0.35, 1.46, 0, 0
0.375, 1.46, 0, 0
0.4, 1.46, 0, 0
0.425, 1.46, 0, 0
0.45, 1.46, 0, 0
0.475, 1.46, 0, 0
0.5, 1.46, 0, 0
0.525, 1.46, 0, 0
0.55, 1.46, 0, 0
0.575, 1.46, 0, 0
0.6, 1.46, 0.203077, 0.203077
0.625, 1.46, 0, 0
0.65, 1.46, 0, 0
0.675, 1.46, 0, 0
0.7, 1.46, 0, 0
0.725, 1.46, 0, 0
0.75, 1.46, 0.41272, 0.41272
0.775, 1.46, 0, 0
0.8, 1.46, 0, 0
0.825, 1.46, 0, 0
0.85, 1.46, 0.135579, 0.135579
0.875, 1.46, 0, 0
0.9, 1.46, 0, 0
0.925, 1.46, 0, 0
0.95, 1.46, 0, 0
0.975, 1.46, 0, 0
1, 1.46, 0, 0
1.025, 1.46, 0, 0
1.05, 1.46, 0, 0
1.075, 1.46, 0.135937, 0.135937
1.1, 1.46, 0, 0
1.125, 1.46, -1, 0
1.15, 1.46, 0, 0
1.175, 1.46, 0.136031, 0.136031
1.2, 1.46, 0, 0
1.225, 1.46, 0.135611, 0.135611
1.25, 1.46, 0, 0
1.275, 1.46, 0, 0
1.3, 1.46, 0, 0
1.325, 1.46, 0.202833, 0.202833
1.35, 1.46, 0, 0
1.375, 1.46, 0, 0
1.4, 1.46, 0.101814, 0.101814
1.425, 1.46, 0.136279, 0.136279
1.45, 1.46, 0, 0
1.475, 1.46, 0, 0
1.5, 1.46, 0, 0
1.525, 1.46, 0, 0
1.55, 1.46, 0, 0
1.575, 1.46, 0, 0
1.6, 1.46, 0.135594, 0.135594
1.625, 1.46, 0.101751, 0.101751
1.65, 1.46, 0, 0
1.675, 1.46, 0, 0
1.7, 1.46, 0, 0
1.725, 1.46, 0.412867, 0.412867
1.75, 1.46, 0, 0
1.775, 1.46, 0, 0
1.8, 1.46, 0, 0
1.825, 1.46, 0, 0
1.85, 1.46, 0, 0
1.875, 1.46, 0, 0
1.9, 1.46, 0.0508378, 0.0359478
1.925, 1.46, 0, 0
1.95, 1.46, 0.0136271, 0.0136271
1.975, 1.46, 0.0226886, 0.0160433
2, 1.46, -1, 0
2.025, 1.46, -1, 0
2.05, 1.46, -1, 0
2.075, 1.46, -1, 0
2.1, 1.46, -1, 0
2.125, 1.46, -1, 0
2.15, 1.46, -1, 0
2.175, 1.46, -1, 0
2.2, 1.46, -1, 0
2.225, 1.46, -1, 0
2.25, 1.46, -1, 0
2.275, 1.46, -1, 0
2.3, 1.46, -1, 0
2.325, 1.46, -1, 0
2.35, 1.46, -1, 0
2.375, 1.46, -1, 0
2.4, 1.46, -1, 0
2.425, 1.46, -1, 0
2.45, 1.46, -1, 0
2.475, 1.46, -1, 0
2.5, 1.46, -1, 0
2.525, 1.46, -1, 0
2.55, 1.46, -1, 0
2.575, 1.46, -1, 0
2.6, 1.46, -1, 0
2.625, 1.46, -1, 0
2.65, 1.46, -1, 0
2.675, 1.46, -1, 0
2.7, 1.46, -1, 0
2.725, 1.46, -1, 0
2.75, 1.46, -1, 0
2.775, 1.46, -1, 0
2.8, 1.46, -1, 0
0, 1.48, -1, 0
0.025, 1.48, -1, 0
0.05, 1.48, -1, 0
0.075, 1.48, -1, 0
0.1, 1.48, -1, 0
0.125, 1.48, -1, 0
0.15, 1.48, -1, 0
0.175, 1.48, 0, 0
0.2, 1.48, 0, 0
0.225, 1.48, 0, 0
0.25, 1.48, 0, 0
0.275, 1.48, 0.207603, 0.207603
0.3, 1.48, -1, 0
0.325, 1.48, 0, 0
0.35, 1.48, 0, 0
0.375, 1.48, 0, 0
0.4, 1.48, 0, 0
0.425, 1.48, 0, 0
0.45, 1.48, 0, 0
0.475, 1.48, 0, 0
0.5, 1.48, 0, 0
0.525, 1.48, 0, 0
0.55, 1.48, 0, 0
0.575, 1.48, 0, 0
0.6, 1.48, 0, 0
0.625, 1.48, 0, 0
0.65, 1.48, 0, 0
0.675, 1.48, 0.205091, 0.205091
0.7, 1.48, 0, 0
0.725, 1.48, -1, 0
0.75, 1.48, 0, 0
0.775, 1.48, 0, 0
0.8, 1.48, 0, 0
0.825, 1.48, 0, 0
0.85, 1.48, 0, 0
0.875, 1.48, 0, 0
0.9, 1.48, 0.204535, 0.204535
0.925, 1.48, 0, 0
0.95, 1.48, 0.203828, 0.203828
0.975, 1.48, 0, 0
1, 1.48, 0, 0
1.025, 1.48, 0, 0
1.05, 1.48, 0, 0
1.075, 1.48, 0, 0
1.1, 1.48, 0, 0
1.125, 1.48, 0, 0
1.15, 1.48, 0, 0
1.175, 1.48, 0, 0
1.2, 1.48, 0, 0
1.225, 1.48, 0, 0
1.25, 1.48, 0, 0
1.275, 1.48, 0, 0
1.3, 1.48, 0, 0
1.325, 1.48, 0, 0
1.35, 1.48, 0, 0
1.375, 1.48, 0, 0
1.4, 1.48, 0.136442, 0.136442
1.425, 1.48, 0, 0
1.45, 1.48, -1, 0
1.475, 1.48, 0.206489, 0.206489
1.5, 1.48, 0.137282, 0.137282
1.525, 1.48, 0, 0
1.55, 1.48, 0.136841, 0.136841
1.575, 1.48, 0, 0
1.6, 1.48, 0, 0
1.625, 1.48, 0, 0
1.65, 1.48, 0, 0
1.675, 1.48, 0.102796, 0.102796
1.7, 1.48, 0.103244, 0.103244
1.725, 1.48, 0, 0
1.75, 1.48, 0.102697, 0.102697
1.775, 1.48, 0, 0
1.8, 1.48, 0.102358, 0.102358
1.825, 1.48, 0, 0
1.85, 1.48, 0, 0
1.875, 1.48, 0, 0
1.9, 1.48, 0, 0
1.925, 1.48, 0.0408184, 0.028863
1.95, 1.48, 0, 0
1.975, 1.48, 0.033187, 0.0192285
2, 1.48, -1, 0
2.025, 1.48, -1, 0
2.05, 1.48, -1, 0
2.075, 1.48, -1, 0
2.1, 1.48, -1, 0
2.125, 1.48, -1, 0
2.15, 1.48, -1, 0
2.175, 1.48, -1, 0
2.2, 1.48, -1, 0
2.225, 1.48, -1, 0
2.25, 1.48, -1, 0
2.275, 1.48, -1, 0
2.3, 1.48, -1, 0
2.325, 1.48, -1, 0
2.35, 1.48, -1, 0
2.375, 1.48, -1, 0
2.4, 1.48, -1, 0
2.425, 1.48, -1, 0
2.45, 1.48, -1, 0
2.475, 1.48, -1, 0
2.5, 1.48, -1, 0
2.525, 1.48, -1, 0
2.55, 1.48, -1, 0
2.575, 1.48, -1, 0
2.6, 1.48, -1, 0
2.625, 1.48, -1, 0
2.65, 1.48, -1, 0
2.675, 1.48, -1, 0
2.7, 1.48, -1, 0
2.725, 1.48, -1, 0
2.75, 1.48, -1, 0
2.775, 1.48, -1, 0
2.8, 1.48, -1, 0
0, 1.5, -1, 0
0.025, 1.5, -1, 0
0.05, 1.5, -1, 0
0.075, 1.5, -1, 0
0.1, 1.5, -1, 0
0.125, 1.5, -1, 0
0.15, 1.5, -1, 0
0.175, 1.5, 0.204999, 0.204999
0.2, 1.5, 0, 0
0.225, 1.5, 0, 0
0.25, 1.5, 0, 0
0.275, 1.5, 0, 0
0.3, 1.5, -1, 0
0.325, 1.5, 0.825994, 0.584066
0.35, 1.5, 0, 0
0.375, 1.5, 0, 0
0.4, 1.5, 0, 0
0.425, 1.5, 0, 0
0.45, 1.5, 0, 0
0.475, 1.5, 0, 0
0.5, 1.5, 0, 0
0.525, 1.5, 0, 0
0.55, 1.5, 0, 0
0.575, 1.5, 0, 0
0.6, 1.5, 0, 0
0.625, 1.5, 0, 0
0.65, 1.5, 0, 0
0.675, 1.5, 0, 0
0.7, 1.5, 0, 0
0.725, 1.5, -1, 0
0.75, 1.5, 0, 0
0.775, 1.5, 0, 0
0.8, 1.5, 0, 0
0.825, 1.5, 0, 0
0.85, 1.5, 0, 0
0.875, 1.5, 0, 0
0.9, 1.5, 0, 0
0.925, 1.5, 0.204992, 0.204992
0.95, 1.5, 0, 0
0.975, 1.5, 0, 0
1, 1.5, 0, 0
1.025, 1.5, 0, 0
1.05, 1.5, 0, 0
1.075, 1.5, 0, 0
1.1, 1.5, 0, 0
1.125, 1.5, 0, 0
1.15, 1.5, 0, 0
1.175, 1.5, 0, 0
1.2, 1.5, 0, 0
1.225, 1.5, 0, 0
1.25, 1.5, 0, 0
1.275, 1.5, 0, 0
1.3, 1.5, 0, 0
1.325, 1.5, 0, 0
1.35, 1.5, 0, 0
1.375, 1.5, 0, 0
1.4, 1.5, 0, 0
1.425, 1.5, 0.207083, 0.207083
1.45, 1.5, -1, 0
1.475, 1.5, 0, 0
1.5, 1.5, 0, 0
1.525, 1.5, 0, 0
1.55, 1.5, 0, 0
1.575, 1.5, 0, 0
1.6, 1.5, 0, 0
1.625, 1.5, 0, 0
1.65, 1.5, 0, 0
1.675, 1.5, 0, 0
1.7, 1.5, 0, 0
1.725, 1.5, 0, 0
1.75, 1.5, 0, 0
1.775, 1.5, 0, 0
1.8, 1.5, 0, 0
1.825, 1.5, 0.0685023, 0.0484384
1.85, 1.5, 0, 0
1.875, 1.5, 0, 0
1.9, 1.5, 0.0186652, 0.0186652
1.925, 1.5, 0.0343053, 0.0247674
1.95, 1.5, 0.0243721, 0.0141265
1.975, 1.5, -1, 0
2, 1.5, -1, 0
2.025, 1.5, -1, 0
2.05, 1.5, -1, 0
2.075, 1.5, -1, 0
2.1, 1.5, -1, 0
2.125, 1.5, -1, 0
2.15, 1.5, -1, 0
2.175, 1.5, -1, 0
2.2, 1.5, -1, 0
2.225, 1.5, -1, 0
2.25, 1.5, -1, 0
2.275, 1.5, -1, 0
2.3, 1.5, -1, 0
2.325, 1.5, -1, 0
2.35, 1.5, -1, 0
2.375, 1.5, -1, 0
2.4, 1.5, -1, 0
2.425, 1.5, -1, 0
2.45, 1.5, -1, 0
2.475, 1.5, -1, 0
2.5, 1.5, -1, 0
2.525, 1.5, -1, 0
2.55, 1.5, -1, 0
2.575, 1.5, -1, 0
2.6, 1.5, -1, 0
2.625, 1.5, -1, 0
2.65, 1.5, -1, 0
2.675, 1.5, -1, 0
2.7, 1.5, -1, 0
2.725, 1.5, -1, 0
2.75, 1.5, -1, 0
2.775, 1.5, -1, 0
2.8, 1.5, -1, 0
0, 1.52, -1, 0
0.025, 1.52, -1, 0
0.05, 1.52, -1, 0
0.075, 1.52, -1, 0
0.1, 1.52, -1, 0
0.125, 1.52, -1, 0
0.15, 1.52, -1, 0
0.175, 1.52, 0, 0
0.2, 1.52, 0, 0
0.225, 1.52, 0.207921, 0.207921
0.25, 1.52, 0, 0
0.275, 1.52, 0, 0
0.3, 1.52, -1, 0
0.325, 1.52, 0, 0
0.35, 1.52, 0, 0
0.375, 1.52, 0, 0
0.4, 1.52, 0, 0
0.425, 1.52, 0, 0
0.45, 1.52, 0, 0
0.475, 1.52, 0, 0
0.5, 1.52, 0.205746, 0.205746
0.525, 1.52, 0, 0
0.55, 1.52, 0, 0
0.575, 1.52, 0.206507, 0.206507
0.6, 1.52, 0, 0
0.625, 1.52, 0, 0
0.65, 1.52, 0, 0
0.675, 1.52, 0, 0
0.7, 1.52, 0, 0
0.725, 1.52, -1, 0
0.75, 1.52, 0, 0
0.775, 1.52, 0, 0
0.8, 1.52, 0, 0
0.825, 1.52, 0, 0
0.85, 1.52, 0, 0
0.875, 1.52, 0, 0
0.9, 1.52, 0, 0
0.925, 1.52, 0, 0
0.95, 1.52, 0.206231, 0.206231
0.975, 1.52, 0, 0
1, 1.52, 0, 0
1.025, 1.52, 0, 0
1.05, 1.52, 0, 0
1.075, 1.52, 0.278245, 0.196753
1.1, 1.52, -1, 0
1.125, 1.52, 0, 0
1.15, 1.52, 0, 0
1.175, 1.52, 0, 0
1.2, 1.52, 0, 0
1.225, 1.52, 0, 0
1.25, 1.52, 0, 0
1.275, 1.52, 0, 0
1.3, 1.52, 0, 0
1.325, 1.52, 0, 0
1.35, 1.52, 0, 0
1.375, 1.52, 0, 0
1.4, 1.52, 0, 0
1.425, 1.52, 0, 0
1.45, 1.52, 0, 0
1.475, 1.52, 0, 0
1.5, 1.52, 0, 0
1.525, 1.52, 0.138472, 0.138472
1.55, 1.52, 0, 0
1.575, 1.52, 0, 0
1.6, 1.52, 0, 0
1.625, 1.52, 0, 0
1.65, 1.52, 0, 0
1.675, 1.52, 0, 0
1.7, 1.52, 0, 0
1.725, 1.52, 0, 0
1.75, 1.52, 0, 0
1.775, 1.52, 0.0828667, 0.0828667
1.8, 1.52, 0, 0
1.825, 1.52, 0.0688037, 0.0688037
1.85, 1.52, 0, 0
1.875, 1.52, 0.0308545, 0.0308545
1.9, 1.52, 0, 0
1.925, 1.52, 0.0465385, 0.026992
1.95, 1.52, 0.0118339, 0.0118339
1.975, 1.52, -1, 0
2, 1.52, -1, 0
2.025, 1.52, -1, 0
2.05, 1.52, -1, 0
2.075, 1.52, -1, 0
2.1, 1.52, -1, 0
2.125, 1.52, -1, 0
2.15, 1.52, -1, 0
2.175, 1.52, -1, 0
2.2, 1.52, -1, 0
2.225, 1.52, -1, 0
2.25, 1.52, -1, 0
2.275, 1.52, -1, 0
2.3, 1.52, -1, 0
2.325, 1.52, -1, 0
2.35, 1.52, -1, 0
2.375, 1.52, -1, 0
2.4, 1.52, -1, 0
2.425, 1.52, -1, 0
2.45, 1.52, -1, 0
2.475, 1.52, -1, 0
2.5, 1.52, -1, 0
2.525, 1.52, -1, 0
2.55, 1.52, -1, 0
2.575, 1.52, -1, 0
2.6, 1.52, -1, 0
2.625, 1.52, -1, 0
2.65, 1.52, -1, 0
2.675, 1.52, -1, 0
2.7, 1.52, -1, 0
2.725, 1.52, -1, 0
2.75, 1.52, -1, 0
2.775, 1.52, -1, 0
2.8, 1.52, -1, 0
0, 1.54, -1, 0
0.025, 1.54, -1, 0
0.05, 1.54, -1, 0
0.075, 1.54, -1, 0
0.1, 1.54, -1, 0
0.125, 1.54, -1, 0
0.15, 1.54, -1, 0
0.175, 1.54, 0.207574, 0.207574
0.2, 1.54, 0, 0
0.225, 1.54, 0, 0
0.25, 1.54, 0.209154, 0.209154
0.275, 1.54, 0.631549, 0.364634
0.3, 1.54, -1, 0
0.325, 1.54, 0, 0
0.35, 1.54, 0, 0
0.375, 1.54, 0, 0
0.4, 1.54, 0, 0
0.425, 1.54, 0, 0
0.45, 1.54, 0, 0
0.475, 1.54, 0.207531, 0.207531
0.5, 1.54, 0, 0
0.525, 1.54, 0, 0
0.55, 1.54, 0, 0
0.575, 1.54, 0, 0
0.6, 1.54, 0, 0
0.625, 1.54, 0, 0
0.65, 1.54, 0.139273, 0.139273
0.675, 1.54, 0, 0
0.7, 1.54, 0, 0
0.725, 1.54, 0, 0
0.75, 1.54, 0, 0
0.775, 1.54, 0, 0
0.8, 1.54, 0, 0
0.825, 1.54, 0, 0
0.85, 1.54, 0, 0
0.875, 1.54, 0, 0
0.9, 1.54, 0, 0
0.925, 1.54, 0, 0
0.95, 1.54, 0, 0
0.975, 1.54, 0, 0
1, 1.54, 0, 0
1.025, 1.54, 0, 0
1.05, 1.54, 0, 0
1.075, 1.54, 0.422942, 0.299066
1.1, 1.54, -1, 0
1.125, 1.54, 0, 0
1.15, 1.54, 0, 0
1.175, 1.54, 0, 0
1.2, 1.54, 0, 0
1.225, 1.54, 0, 0
1.25, 1.54, 0, 0
1.275, 1.54, 0, 0
1.3, 1.54, 0, 0
1.325, 1.54, 0, 0
1.35, 1.54, 0, 0
1.375, 1.54, 0, 0
1.4, 1.54, 0.1047, 0.1047
1.425, 1.54, -1, 0
1.45, 1.54, 0, 0
1.475, 1.54, 0.314332, 0.234431
1.5, 1.54, 0.139624, 0.139624
1.525, 1.54, 0, 0
1.55, 1.54, 0, 0
1.575, 1.54, 0, 0
1.6, 1.54, 0, 0
1.625, 1.54, 0.103858, 0.103858
1.65, 1.54, 0.279454, 0.197604
1.675, 1.54, 0, 0
1.7, 1.54, 0, 0
1.725, 1.54, 0, 0
1.75, 1.54, 0, 0
1.775, 1.54, 0, 0
1.8, 1.54, 0, 0
1.825, 1.54, 0, 0
1.85, 1.54, 0.0311025, 0.0311025
1.875, 1.54, 0.050666, 0.0363586
1.9, 1.54, 0.0138834, 0.0138834
1.925, 1.54, 0.0160988, 0.0160988
1.95, 1.54, 0.0418293, 0.0418293
1.975, 1.54, -1, 0
2, 1.54, -1, 0
2.025, 1.54, -1, 0
2.05, 1.54, -1, 0
2.075, 1.54, -1, 0
2.1, 1.54, -1, 0
2.125, 1.54, -1, 0
2.15, 1.54, -1, 0
2.175, 1.54, -1, 0
2.2, 1.54, -1, 0
2.225, 1.54, -1, 0
2.25, 1.54, -1, 0
2.275, 1.54, -1, 0
2.3, 1.54, -1, 0
2.325, 1.54, -1, 0
2.35, 1.54, -1, 0
2.375, 1.54, -1, 0
2.4, 1.54, -1, 0
2.425, 1.54, -1, 0
2.45, 1.54, -1, 0
2.475, 1.54, -1, 0
2.5, 1.54, -1, 0
2.525, 1.54, -1, 0
2.55, 1.54, -1, 0
2.575, 1.54, -1, 0
2.6, 1.54, -1, 0
2.625, 1.54, -1, 0
2.65, 1.54, -1, 0
2.675, 1.54, -1, 0
2.7, 1.54, -1, 0
2.725, 1.54, -1, 0
2.75, 1.54, -1, 0
2.775, 1.54, -1, 0
2.8, 1.54, -1, 0
0, 1.56, -1, 0
0.025, 1.56, -1, 0
0.05, 1.56, -1, 0
0.075, 1.56, -1, 0
0.1, 1.56, -1, 0
0.125, 1.56, -1, 0
0.15, 1.56, -1, 0
0.175, 1.56, 0, 0
0.2, 1.56, 0.209124, 0.209124
0.225, 1.56, 0, 0
0.25, 1.56, 0.419969, 0.296963
0.275, 1.56, 0, 0
0.3, 1.56, -1, 0
0.325, 1.56, 0, 0
0.35, 1.56, 0, 0
0.375, 1.56, 0.209813, 0.209813
0.4, 1.56, 0, 0
0.425, 1.56, 0, 0
0.45, 1.56, 0, 0
0.475, 1.56, 0, 0
0.5, 1.56, 0, 0
0.525, 1.56, 0, 0
0.55, 1.56, 0.278821, 0.197156
0.575, 1.56, 0, 0
0.6, 1.56, 0, 0
0.625, 1.56, 0, 0
0.65, 1.56, 0, 0
0.675, 1.56, 0.211647, 0.211647
0.7, 1.56, 0, 0
0.725, 1.56, 0, 0
0.75, 1.56, 0, 0
0.775, 1.56, 0, 0
0.8, 1.56, 0, 0
0.825, 1.56, 0, 0
0.85, 1.56, 0, 0
0.875, 1.56, 0, 0
0.9, 1.56, 0.20948, 0.20948
0.925, 1.56, 0, 0
0.95, 1.56, 0, 0
0.975, 1.56, 0, 0
1, 1.56, 0, 0
1.025, 1.56, 0, 0
1.05, 1.56, 0, 0
1.075, 1.56, 0, 0
1.1, 1.56, 0, 0
1.125, 1.56, 0, 0
1.15, 1.56, 0, 0
1.175, 1.56, 0.210001, 0.210001
1.2, 1.56, 0, 0
1.225, 1.56, 0, 0
1.25, 1.56, 0, 0
1.275, 1.56, 0, 0
1.3, 1.56, 0, 0
1.325, 1.56, 0, 0
1.35, 1.56, 0, 0
1.375, 1.56, 0, 0
1.4, 1.56, 0, 0
1.425, 1.56, -1, 0
1.45, 1.56, 0, 0
1.475, 1.56, 0, 0
1.5, 1.56, 0, 0
1.525, 1.56, 0, 0
1.55, 1.56, 0, 0
1.575, 1.56, 0, 0
1.6, 1.56, 0, 0
1.625, 1.56, 0.0697761, 0.0697761
1.65, 1.56, 0.0705353, 0.0705353
1.675, 1.56, 0, 0
1.7, 1.56, 0.0698858, 0.0698858
1.725, 1.56, 0, 0
1.75, 1.56, 0.0839725, 0.0839725
1.775, 1.56, 0, 0
1.8, 1.56, 0.069993, 0.0494931
1.825, 1.56, 0.0232466, 0.0232466
1.85, 1.56, 0.185107, 0.121523
1.875, 1.56, 0, 0
1.9, 1.56, 0, 0
1.925, 1.56, 0.0110338, 0.0110338
1.95, 1.56, -1, 0
1.975, 1.56, -1, 0
2, 1.56, -1, 0
2.025, 1.56, -1, 0
2.05, 1.56, -1, 0
2.075, 1.56, -1, 0
2.1, 1.56, -1, 0
2.125, 1.56, -1, 0
2.15, 1.56, -1, 0
2.175, 1.56, -1, 0
2.2, 1.56, -1, 0
2.225, 1.56, -1, 0
2.25, 1.56, -1, 0
2.275, 1.56, -1, 0
2.3, 1.56, -1, 0
2.325, 1.56, -1, 0
2.35, 1.56, -1, 0
2.375, 1.56, -1, 0
2.4, 1.56, -1, 0
2.425, 1.56, -1, 0
2.45, 1.56, -1, 0
2.475, 1.56, -1, 0
2.5, 1.56, -1, 0
2.525, 1.56, -1, 0
2.55, 1.56, -1, 0
2.575, 1.56, -1, 0
2.6, 1.56, -1, 0
2.625, 1.56, -1, 0
2.65, 1.56, -1, 0
2.675, 1.56, -1, 0
2.7, 1.56, -1, 0
2.725, 1.56, -1, 0
2.75, 1.56, -1, 0
2.775, 1.56, -1, 0
2.8, 1.56, -1, 0
0, 1.58, -1, 0
0.025, 1.58, -1, 0
0.05, 1.58, -1, 0
0.075, 1.58, -1, 0
0.1, 1.58, -1, 0
0.125, 1.58, -1, 0
0.15, 1.58, -1, 0
0.175, 1.58, 0, 0
0.2, 1.58, 0, 0
0.225, 1.58, 0, 0
0.25, 1.58, 0, 0
0.275, 1.58, 0, 0
0.3, 1.58, -1, 0
0.325, 1.58, 0, 0
0.35, 1.58, 0, 0
0.375, 1.58, 0, 0
0.4, 1.58, 0, 0
0.425, 1.58, 0, 0
0.45, 1.58, 0, 0
0.475, 1.58, 0, 0
0.5, 1.58, 0, 0
0.525, 1.58, 0.209996, 0.209996
0.55, 1.58, 0, 0
0.575, 1.58, 0.210658, 0.210658
0.6, 1.58, 0, 0
0.625, 1.58, 0, 0
0.65, 1.58, 0, 0
0.675, 1.58, 0, 0
0.7, 1.58, 0, 0
0.725, 1.58, 0, 0
0.75, 1.58, 0, 0
0.775, 1.58, 0, 0
0.8, 1.58, 0, 0
0.825, 1.58, 0, 0
0.85, 1.58, 0, 0
0.875, 1.58, 0, 0
0.9, 1.58, 0.21012, 0.21012
0.925, 1.58, 0.210125, 0.210125
0.95, 1.58, 0, 0
0.975, 1.58, 0, 0
1, 1.58, 0.211495, 0.211495
1.025, 1.58, 0.105402, 0.105402
1.05, 1.58, 0, 0
1.075, 1.58, 0, 0
1.1, 1.58, 0, 0
1.125, 1.58, 0, 0
1.15, 1.58, 0, 0
1.175, 1.58, 0, 0
1.2, 1.58, 0, 0
1.225, 1.58, 0, 0
1.25, 1.58, 0, 0
1.275, 1.58, 0, 0
1.3, 1.58, 0, 0
1.325, 1.58, 0, 0
1.35, 1.58, 0, 0
1.375, 1.58, 0, 0
1.4, 1.58, 0, 0
1.425, 1.58, 0, 0
1.45, 1.58, 0, 0
1.475, 1.58, 0, 0
1.5, 1.58, 0, 0
1.525, 1.58, 0, 0
1.55, 1.58, 0, 0
1.575, 1.58, 0, 0
1.6, 1.58, 0.105932, 0.105932
1.625, 1.58, 0.105464, 0.105464
1.65, 1.58, 0, 0
1.675, 1.58, 0, 0
1.7, 1.58, 0, 0
1.725, 1.58, 0, 0
1.75, 1.58, 0.13042, 0.0925051
1.775, 1.58, 0.176052, 0.145241
1.8, 1.58, 0.141315, 0.111804
1.825, 1.58, 0, 0
1.85, 1.58, 0.0263299, 0.0263299
1.875, 1.58, 0, 0
1.9, 1.58, 0.0587872, 0.0272405
1.925, 1.58, 0.0324103, 0.0324103
1.95, 1.58, -1, 0
1.975, 1.58, -1, 0
2, 1.58, -1, 0
2.025, 1.58, -1, 0
2.05, 1.58, -1, 0
2.075, 1.58, -1, 0
2.1, 1.58, -1, 0
2.125, 1.58, -1, 0
2.15, 1.58, -1, 0
2.175, 1.58, -1, 0
2.2, 1.58, -1, 0
2.225, 1.58, -1, 0
2.25, 1.58, -1, 0
2.275, 1.58, -1, 0
2.3, 1.58, -1, 0
2.325, 1.58, -1, 0
2.35, 1.58, -1, 0
2.375, 1.58, -1, 0
2.4, 1.58, -1, 0
2.425, 1.58, -1, 0
2.45, 1.58, -1, 0
2.475, 1.58, -1, 0
2.5, 1.58, -1, 0
2.525, 1.58, -1, 0
2.55, 1.58, -1, 0
2.575, 1.58, -1, 0
2.6, 1.58, -1, 0
2.625, 1.58, -1, 0
2.65, 1.58, -1, 0
2.675, 1.58, -1, 0
2.7, 1.58, -1, 0
2.725, 1.58, -1, 0
2.75, 1.58, -1, 0
2.775, 1.58, -1, 0
2.8, 1.58, -1, 0
0, 1.6, -1, 0
0.025, 1.6, -1, 0
0.05, 1.6, -1, 0
0.075, 1.6, -1, 0
0.1, 1.6, -1, 0
0.125, 1.6, -1, 0
0.15, 1.6, -1, 0
0.175, 1.6, 0, 0
0.2, 1.6, 0, 0
0.225, 1.6, 0, 0
0.25, 1.6, 0, 0
0.275, 1.6, 1.29416, 0.747182
0.3, 1.6, -1, 0
0.325, 1.6, 0, 0
0.35, 1.6, 0, 0
0.375, 1.6, 0, 0
0.4, 1.6, 0, 0
0.425, 1.6, 0, 0
0.45, 1.6, 0, 0
0.475, 1.6, 0, 0
0.5, 1.6, 0, 0
0.525, 1.6, 0, 0
0.55, 1.6, 0, 0
0.575, 1.6, 0, 0
0.6, 1.6, 0, 0
0.625, 1.6, 0, 0
0.65, 1.6, 0, 0
0.675, 1.6, 0, 0
0.7, 1.6, -1, 0
0.725, 1.6, 0, 0
0.75, 1.6, 0, 0
0.775, 1.6, 0.21286, 0.21286
0.8, 1.6, 0, 0
0.825, 1.6, 0.141104, 0.141104
0.85, 1.6, 0, 0
0.875, 1.6, 0, 0
0.9, 1.6, 0.282591, 0.199822
0.925, 1.6, 0.211885, 0.211885
0.95, 1.6, 0, 0
0.975, 1.6, 0, 0
1, 1.6, 0, 0
1.025, 1.6, 0, 0
1.05, 1.6, 0, 0
1.075, 1.6, -1, 0
1.1, 1.6, 0, 0
1.125, 1.6, 0, 0
1.15, 1.6, 0, 0
1.175, 1.6, 0, 0
1.2, 1.6, 0, 0
1.225, 1.6, 0, 0
1.25, 1.6, 0.14072, 0.14072
1.275, 1.6, 0.106193, 0.106193
1.3, 1.6, 0, 0
1.325, 1.6, 0, 0
1.35, 1.6, 0.213063, 0.150658
1.375, 1.6, 0.142245, 0.142245
1.4, 1.6, -1, 0
1.425, 1.6, 0, 0
1.45, 1.6, 0, 0
1.475, 1.6, 0, 0
1.5, 1.6, 0, 0
1.525, 1.6, 0.0705134, 0.0705134
1.55, 1.6, 0, 0
1.575, 1.6, 0, 0
1.6, 1.6, 0, 0
1.625, 1.6, 0.106807, 0.106807
1.65, 1.6, 0, 0
1.675, 1.6, 0, 0
1.7, 1.6, 0.053171, 0.053171
1.725, 1.6, 0, 0
1.75, 1.6, 0, 0
1.775, 1.6, 0.0193537, 0.0193537
1.8, 1.6, 0.106459, 0.106459
1.825, 1.6, 0, 0
1.85, 1.6, 0.02648, 0.02648
1.875, 1.6, 0.0704203, 0.0361591
1.9, 1.6, 0.0201803, 0.0142697
1.925, 1.6, -1, 0
1.95, 1.6, -1, 0
1.975, 1.6, -1, 0
2, 1.6, -1, 0
2.025, 1.6, -1, 0
2.05, 1.6, -1, 0
2.075, 1.6, -1, 0
2.1, 1.6, -1, 0
2.125, 1.6, -1, 0
2.15, 1.6, -1, 0
2.175, 1.6, -1, 0
2.2, 1.6, -1, 0
2.225, 1.6, -1, 0
2.25, 1.6, -1, 0
2.275, 1.6, -1, 0
2.3, 1.6, -1, 0
2.325, 1.6, -1, 0
2.35, 1.6, -1, 0
2.375, 1.6, -1, 0
2.4, 1.6, -1, 0
2.425, 1.6, -1, 0
2.45, 1.6, -1, 0
2.475, 1.6, -1, 0
2.5, 1.6, -1, 0
2.525, 1.6, -1, 0
2.55, 1.6, -1, 0
2.575, 1.6, -1, 0
2.6, 1.6, -1, 0
2.625, 1.6, -1, 0
2.65, 1.6, -1, 0
2.675, 1.6, -1, 0
2.7, 1.6, -1, 0
2.725, 1.6, -1, 0
2.75, 1.6, -1, 0
2.775, 1.6, -1, 0
2.8, 1.6, -1, 0
0, 1.62, -1, 0
0.025, 1.62, -1, 0
0.05, 1.62, -1, 0
0.075, 1.62, -1, 0
0.1, 1.62, -1, 0
0.125, 1.62, -1, 0
0.15, 1.62, 0, 0
0.175, 1.62, 0, 0
0.2, 1.62, 0, 0
0.225, 1.62, 0, 0
0.25, 1.62, 0.427845, 0.302532
0.275, 1.62, 0, 0
0.3, 1.62, -1, 0
0.325, 1.62, 0, 0
0.35, 1.62, 0.214383, 0.214383
0.375, 1.62, 0, 0
0.4, 1.62, 0, 0
0.425, 1.62, 0, 0
0.45, 1.62, 0, 0
0.475, 1.62, 0.212562, 0.212562
0.5, 1.62, 0, 0
0.525, 1.62, 0, 0
0.55, 1.62, 0, 0
0.575, 1.62, 0, 0
0.6, 1.62, 0, 0
0.625, 1.62, 0.213354, 0.213354
0.65, 1.62, 0, 0
0.675, 1.62, 0, 0
0.7, 1.62, -1, 0
0.725, 1.62, 0, 0
0.75, 1.62, 0, 0
0.775, 1.62, 0, 0
0.8, 1.62, 0, 0
0.825, 1.62, 0, 0
0.85, 1.62, 0, 0
0.875, 1.62, 0, 0
0.9, 1.62, 0, 0
0.925, 1.62, 0, 0
0.95, 1.62, 0, 0
0.975, 1.62, 0, 0
1, 1.62, 0, 0
1.025, 1.62, 0, 0
1.05, 1.62, 0.21723, 0.21723
1.075, 1.62, 0, 0
1.1, 1.62, 0, 0
1.125, 1.62, 0, 0
1.15, 1.62, 0, 0
1.175, 1.62, 0.107021, 0.107021
1.2, 1.62, 0, 0
1.225, 1.62, 0, 0
1.25, 1.62, 0, 0
1.275, 1.62, 0, 0
1.3, 1.62, 0, 0
1.325, 1.62, 0, 0
1.35, 1.62, 0, 0
1.375, 1.62, 0, 0
1.4, 1.62, 0.432576, 0.432576
1.425, 1.62, 0.143677, 0.143677
1.45, 1.62, 0, 0
1.475, 1.62, 0, 0
1.5, 1.62, 0, 0
1.525, 1.62, 0, 0
1.55, 1.62, 0.214016, 0.151332
1.575, 1.62, 0, 0
1.6, 1.62, 0, 0
1.625, 1.62, 0, 0
1.65, 1.62, 0, 0
1.675, 1.62, 0.214276, 0.151516
1.7, 1.62, 0.0532039, 0.0532039
1.725, 1.62, 0, 0
1.75, 1.62, 0.0444602, 0.0444602
1.775, 1.62, 0.0236869, 0.0236869
1.8, 1.62, 0.0601802, 0.0426007
1.825, 1.62, 0.0266586, 0.0266586
1.85, 1.62, 0.0629913, 0.0322019
1.875, 1.62, 0.0099933, 0.0099933
1.9, 1.62, 0.0571558, 0.0404153
1.925, 1.62, -1, 0
1.95, 1.62, -1, 0
1.975, 1.62, -1, 0
2, 1.62, -1, 0
2.025, 1.62, -1, 0
2.05, 1.62, -1, 0
2.075, 1.62, -1, 0
2.1, 1.62, -1, 0
2.125, 1.62, -1, 0
2.15, 1.62, -1, 0
2.175, 1.62, -1, 0
2.2, 1.62, -1, 0
2.225, 1.62, -1, 0
2.25, 1.62, -1, 0
2.275, 1.62, -1, 0
2.3, 1.62, -1, 0
2.325, 1.62, -1, 0
2.35, 1.62, -1, 0
2.375, 1.62, -1, 0
2.4, 1.62, -1, 0
2.425, 1.62, -1, 0
2.45, 1.62, -1, 0
2.475, 1.62, -1, 0
2.5, 1.62, -1, 0
2.525, 1.62, -1, 0
2.55, 1.62, -1, 0
2.575, 1.62, -1, 0
2.6, 1.62, -1, 0
2.625, 1.62, -1, 0
2.65, 1.62, -1, 0
2.675, 1.62, -1, 0
2.7, 1.62, -1, 0
2.725, 1.62, -1, 0
2.75, 1.62, -1, 0
2.775, 1.62, -1, 0
2.8, 1.62, -1, 0
0, 1.64, -1, 0
0.025, 1.64, -1, 0
0.05, 1.64, -1, 0
0.075, 1.64, -1, 0
0.1, 1.64, -1, 0
0.125, 1.64, -1, 0
0.15, 1.64, 0, 0
0.175, 1.64, 0, 0
0.2, 1.64, 0, 0
0.225, 1.64, 0, 0
0.25, 1.64, 0, 0
0.275, 1.64, 0.436913, 0.436912
0.3, 1.64, 0.864266, 0.611129
0.325, 1.64, 0, 0
0.35, 1.64, 0.215833, 0.215833
0.375, 1.64, 0, 0
0.4, 1.64, 0, 0
0.425, 1.64, 0, 0
0.45, 1.64, 0.21433, 0.21433
0.475, 1.64, 0, 0
0.5, 1.64, 0, 0
0.525, 1.64, 0, 0
0.55, 1.64, 0, 0
0.575, 1.64, 0, 0
0.6, 1.64, 0, 0
0.625, 1.64, 0, 0
0.65, 1.64, 0, 0
0.675, 1.64, 0, 0
0.7, 1.64, -1, 0
0.725, 1.64, 0, 0
0.75, 1.64, 0, 0
0.775, 1.64, 0, 0
0.8, 1.64, 0, 0
0.825, 1.64, 0, 0
0.85, 1.64, 0, 0
0.875, 1.64, 0, 0
0.9, 1.64, 0.142963, 0.142963
0.925, 1.64, 0, 0
0.95, 1.64, 0, 0
0.975, 1.64, 0, 0
1, 1.64, 0.214862, 0.214862
1.025, 1.64, 0, 0
1.05, 1.64, 0, 0
1.075, 1.64, 0, 0
1.1, 1.64, 0, 0
1.125, 1.64, 0, 0
1.15, 1.64, 0, 0
1.175, 1.64, 0.143281, 0.143281
1.2, 1.64, 0, 0
1.225, 1.64, 0, 0
1.25, 1.64, 0.213578, 0.213578
1.275, 1.64, 0, 0
1.3, 1.64, 0, 0
1.325, 1.64, 0, 0
1.35, 1.64, 0, 0
1.375, 1.64, 0, 0
1.4, 1.64, 0.217595, 0.217595
1.425, 1.64, 0, 0
1.45, 1.64, 0, 0
1.475, 1.64, 0.108058, 0.108058
1.5, 1.64, 0, 0
1.525, 1.64, 0.107575, 0.107575
1.55, 1.64, 0, 0
1.575, 1.64, 0, 0
1.6, 1.64, 0.324994, 0.187635
1.625, 1.64, 0, 0
1.65, 1.64, 0, 0
1.675, 1.64, 0, 0
1.7, 1.64, 0, 0
1.725, 1.64, 0.0860447, 0.0860447
1.75, 1.64, 0, 0
1.775, 1.64, 0.0188372, 0.0188372
1.8, 1.64, 0, 0
1.825, 1.64, 0.0156586, 0.0156586
1.85, 1.64, 0.0681058, 0.035182
1.875, 1.64, 0.0307668, 0.0307668
1.9, 1.64, -1, 0
1.925, 1.64, -1, 0
1.95, 1.64, -1, 0
1.975, 1.64, -1, 0
2, 1.64, -1, 0
2.025, 1.64, -1, 0
2.05, 1.64, -1, 0
2.075, 1.64, -1, 0
2.1, 1.64, -1, 0
2.125, 1.64, -1, 0
2.15, 1.64, -1, 0
2.175, 1.64, -1, 0
2.2, 1.64, -1, 0
2.225, 1.64, -1, 0
2.25, 1.64, -1, 0
2.275, 1.64, -1, 0
2.3, 1.64, -1, 0
2.325, 1.64, -1, 0
2.35, 1.64, -1, 0
2.375, 1.64, -1, 0
2.4, 1.64, -1, 0
2.425, 1.64, -1, 0
2.45, 1.64, -1, 0
2.475, 1.64, -1, 0
2.5, 1.64, -1, 0
2.525, 1.64, -1, 0
2.55, 1.64, -1, 0
2.575, 1.64, -1, 0
2.6, 1.64, -1, 0
2.625, 1.64, -1, 0
2.65, 1.64, -1, 0
2.675, 1.64, -1, 0
2.7, 1.64, -1, 0
2.725, 1.64, -1, 0
2.75, 1.64, -1, 0
2.775, 1.64, -1, 0
2.8, 1.64, -1, 0
0, 1.66, -1, 0
0.025, 1.66, -1, 0
0.05, 1.66, -1, 0
0.075, 1.66, -1, 0
0.1, 1.66, -1, 0
0.125, 1.66, -1, 0
0.15, 1.66, 0, 0
0.175, 1.66, 0, 0
0.2, 1.66, 0, 0
0.225, 1.66, 0, 0
0.25, 1.66, 0, 0
0.275, 1.66, 0.439969, 0.439969
0.3, 1.66, 0, 0
0.325, 1.66, 0, 0
0.35, 1.66, 0, 0
0.375, 1.66, 0, 0
0.4, 1.66, 0, 0
0.425, 1.66, 0, 0
0.45, 1.66, 0.215711, 0.215711
0.475, 1.66, 0, 0
0.5, 1.66, 0, 0
0.525, 1.66, 0, 0
0.55, 1.66, 0, 0
0.575, 1.66, 0, 0
0.6, 1.66, 0, 0
0.625, 1.66, 0, 0
0.65, 1.66, 0, 0
0.675, 1.66, 0, 0
0.7, 1.66, 0, 0
0.725, 1.66, 0, 0
0.75, 1.66, 0.434619, 0.307322
0.775, 1.66, 0, 0
0.8, 1.66, 0, 0
0.825, 1.66, 0.216916, 0.216916
0.85, 1.66, 0, 0
0.875, 1.66, 0, 0
0.9, 1.66, 0, 0
0.925, 1.66, 0.108376, 0.108376
0.95, 1.66, 0, 0
0.975, 1.66, 0, 0
1, 1.66, 0, 0
1.025, 1.66, 0, 0
1.05, 1.66, 0, 0
1.075, 1.66, 0, 0
1.1, 1.66, 0.144459, 0.144459
1.125, 1.66, 0, 0
1.15, 1.66, 0, 0
1.175, 1.66, 0, 0
1.2, 1.66, 0, 0
1.225, 1.66, 0.107898, 0.107898
1.25, 1.66, 0.144098, 0.144098
1.275, 1.66, 0, 0
1.3, 1.66, 0, 0
1.325, 1.66, 0.145417, 0.145417
1.35, 1.66, 0, 0
1.375, 1.66, -1, 0
1.4, 1.66, 0, 0
1.425, 1.66, 0, 0
1.45, 1.66, 0, 0
1.475, 1.66, 0, 0
1.5, 1.66, 0, 0
1.525, 1.66, 0, 0
1.55, 1.66, 0, 0
1.575, 1.66, 0, 0
1.6, 1.66, 0, 0
1.625, 1.66, 0, 0
1.65, 1.66, 0, 0
1.675, 1.66, 0.0868627, 0.0868627
1.7, 1.66, 0, 0
1.725, 1.66, 0.0721134, 0.0721134
1.75, 1.66, 0.0542767, 0.0542767
1.775, 1.66, 0.0289242, 0.0289242
1.8, 1.66, 0.0480852, 0.0279546
1.825, 1.66, 0, 0
1.85, 1.66, 0.0424492, 0.020509
1.875, 1.66, 0.0277876, 0.0277876
1.9, 1.66, -1, 0
1.925, 1.66, -1, 0
1.95, 1.66, -1, 0
1.975, 1.66, -1, 0
2, 1.66, -1, 0
2.025, 1.66, -1, 0
2.05, 1.66, -1, 0
2.075, 1.66, -1, 0
2.1, 1.66, -1, 0
2.125, 1.66, -1, 0
2.15, 1.66, -1, 0
2.175, 1.66, -1, 0
2.2, 1.66, -1, 0
2.225, 1.66, -1, 0
2.25, 1.66, -1, 0
2.275, 1.66, -1, 0
2.3, 1.66, -1, 0
2.325, 1.66, -1, 0
2.35, 1.66, -1, 0
2.375, 1.66, -1, 0
2.4, 1.66, -1, 0
2.425, 1.66, -1, 0
2.45, 1.66, -1, 0
2.475, 1.66, -1, 0
2.5, 1.66, -1, 0
2.525, 1.66, -1, 0
2.55, 1.66, -1, 0
2.575, 1.66, -1, 0
2.6, 1.66, -1, 0
2.625, 1.66, -1, 0
2.65, 1.66, -1, 0
2.675, 1.66, -1, 0
2.7, 1.66, -1, 0
2.725, 1.66, -1, 0
2.75, 1.66, -1, 0
2.775, 1.66, -1, 0
2.8, 1.66, -1, 0
0, 1.68, -1, 0
0.025, 1.68, -1, 0
0.05, 1.68, -1, 0
0.075, 1.68, -1, 0
0.1, 1.68, -1, 0
0.125, 1.68, -1, 0
0.15, 1.68, 0, 0
0.175, 1.68, 0.217412, 0.217412
0.2, 1.68, 0, 0
0.225, 1.68, 0, 0
0.25, 1.68, 0, 0
0.275, 1.68, 0, 0
0.3, 1.68, 0.438031, 0.438031
0.325, 1.68, 0, 0
0.35, 1.68, 0, 0
0.375, 1.68, 0.218241, 0.218241
0.4, 1.68, 0, 0
0.425, 1.68, 0, 0
0.45, 1.68, 0, 0
0.475, 1.68, 0, 0
0.5, 1.68, 0, 0
0.525, 1.68, 0, 0
0.55, 1.68, 0, 0
0.575, 1.68, 0, 0
0.6, 1.68, 0, 0
0.625, 1.68, 0, 0
0.65, 1.68, 0, 0
0.675, 1.68, 0.875844, 0.619316
0.7, 1.68, 0, 0
0.725, 1.68, 0, 0
0.75, 1.68, 0.219186, 0.219186
0.775, 1.68, 0, 0
0.8, 1.68, 0.217847, 0.217847
0.825, 1.68, 0, 0
0.85, 1.68, 0.652664, 0.376816
0.875, 1.68, 0, 0
0.9, 1.68, 0, 0
0.925, 1.68, 0, 0
0.95, 1.68, 0, 0
0.975, 1.68, 0, 0
1, 1.68, 0, 0
1.025, 1.68, 0, 0
1.05, 1.68, -1, 0
1.075, 1.68, 0, 0
1.1, 1.68, 0, 0
1.125, 1.68, 0, 0
1.15, 1.68, 0, 0
1.175, 1.68, 0, 0
1.2, 1.68, 0, 0
1.225, 1.68, 0, 0
1.25, 1.68, 0.124509, 0.124509
1.275, 1.68, 0, 0
1.3, 1.68, 0, 0
1.325, 1.68, 0, 0
1.35, 1.68, 0, 0
1.375, 1.68, 0, 0
1.4, 1.68, 0.146889, 0.146889
1.425, 1.68, 0.0730981, 0.0730981
1.45, 1.68, 0, 0
1.475, 1.68, 0.327322, 0.244005
1.5, 1.68, 0.109073, 0.109073
1.525, 1.68, 0, 0
1.55, 1.68, 0, 0
1.575, 1.68, 0, 0
1.6, 1.68, 0, 0
1.625, 1.68, 0.146593, 0.146593
1.65, 1.68, 0.196587, 0.139871
1.675, 1.68, 0, 0
1.7, 1.68, 0.0872323, 0.0872323
1.725, 1.68, 0, 0
1.75, 1.68, 0.0220769, 0.0220769
1.775, 1.68, 0, 0
1.8, 1.68, 0.0182263, 0.0182263
1.825, 1.68, 0.0144942, 0.0144942
1.85, 1.68, 0.0311916, 0.0180085
1.875, 1.68, -1, 0
1.9, 1.68, -1, 0
1.925, 1.68, -1, 0
1.95, 1.68, -1, 0
1.975, 1.68, -1, 0
2, 1.68, -1, 0
2.025, 1.68, -1, 0
2.05, 1.68, -1, 0
2.075, 1.68, -1, 0
2.1, 1.68, -1, 0
2.125, 1.68, -1, 0
2.15, 1.68, -1, 0
2.175, 1.68, -1, 0
2.2, 1.68, -1, 0
2.225, 1.68, -1, 0
2.25, 1.68, -1, 0
2.275, 1.68, -1, 0
2.3, 1.68, -1, 0
2.325, 1.68, -1, 0
2.35, 1.68, -1, 0
2.375, 1.68, -1, 0
2.4, 1.68, -1, 0
2.425, 1.68, -1, 0
2.45, 1.68, -1, 0
2.475, 1.68, -1, 0
2.5, 1.68, -1, 0
2.525, 1.68, -1, 0
2.55, 1.68, -1, 0
2.575, 1.68, -1, 0
2.6, 1.68, -1, 0
2.625, 1.68, -1, 0
2.65, 1.68, -1, 0
2.675, 1.68, -1, 0
2.7, 1.68, -1, 0
2.725, 1.68, -1, 0
2.75, 1.68, -1, 0
2.775, 1.68, -1, 0
2.8, 1.68, -1, 0
0, 1.7, -1, 0
0.025, 1.7, -1, 0
0.05, 1.7, -1, 0
0.075, 1.7, -1, 0
0.1, 1.7, -1, 0
0.125, 1.7, -1, 0
0.15, 1.7, 0, 0
0.175, 1.7, 0.219286, 0.219286
0.2, 1.7, 0, 0
0.225, 1.7, 0, 0
0.25, 1.7, 0.571556, 0.331881
0.275, 1.7, 0, 0
0.3, 1.7, 0, 0
0.325, 1.7, 0, 0
0.35, 1.7, 0, 0
0.375, 1.7, 0, 0
0.4, 1.7, 0, 0
0.425, 1.7, 0, 0
0.45, 1.7, 0, 0
0.475, 1.7, 0, 0
0.5, 1.7, 0, 0
0.525, 1.7, 0, 0
0.55, 1.7, 0, 0
0.575, 1.7, 0, 0
0.6, 1.7, 0, 0
0.625, 1.7, 0, 0
0.65, 1.7, 0, 0
0.675, 1.7, -1, 0
0.7, 1.7, 0.222977, 0.222977
0.725, 1.7, 0.220279, 0.220279
0.75, 1.7, 0.220331, 0.220331
0.775, 1.7, 0, 0
0.8, 1.7, 0.219589, 0.219589
0.825, 1.7, 0, 0
0.85, 1.7, 0, 0
0.875, 1.7, 0, 0
0.9, 1.7, 0, 0
0.925, 1.7, 0, 0
0.95, 1.7, 0, 0
0.975, 1.7, 0, 0
1, 1.7, 0, 0
1.025, 1.7, 0, 0
1.05, 1.7, 0, 0
1.075, 1.7, 0, 0
1.1, 1.7, 0, 0
1.125, 1.7, 0, 0
1.15, 1.7, 0, 0
1.175, 1.7, 0, 0
1.2, 1.7, 0, 0
1.225, 1.7, 0.293038, 0.207209
1.25, 1.7, 0.146219, 0.146219
1.275, 1.7, 0, 0
1.3, 1.7, 0, 0
1.325, 1.7, 0, 0
1.35, 1.7, -1, 0
1.375, 1.7, 0, 0
1.4, 1.7, 0, 0
1.425, 1.7, 0, 0
1.45, 1.7, 0, 0
1.475, 1.7, 0.109379, 0.109379
1.5, 1.7, 0, 0
1.525, 1.7, 0, 0
1.55, 1.7, 0.220637, 0.220637
1.575, 1.7, 0.110852, 0.110852
1.6, 1.7, 0, 0
1.625, 1.7, 0, 0
1.65, 1.7, 0, 0
1.675, 1.7, 0.0732183, 0.0732183
1.7, 1.7, 0, 0
1.725, 1.7, 0, 0
1.75, 1.7, 0.0705989, 0.0571517
1.775, 1.7, 0.051491, 0.0367849
1.8, 1.7, 0.0437698, 0.0325919
1.825, 1.7, 0.163014, 0.0967942
1.85, 1.7, 0.0949548, 0.0679835
1.875, 1.7, -1, 0
1.9, 1.7, -1, 0
1.925, 1.7, -1, 0
1.95, 1.7, -1, 0
1.975, 1.7, -1, 0
2, 1.7, -1, 0
2.025, 1.7, -1, 0
2.05, 1.7, -1, 0
2.075, 1.7, -1, 0
2.1, 1.7, -1, 0
2.125, 1.7, -1, 0
2.15, 1.7, -1, 0
2.175, 1.7, -1, 0
2.2, 1.7, -1, 0
2.225, 1.7, -1, 0
2.25, 1.7, -1, 0
2.275, 1.7, -1, 0
2.3, 1.7, -1, 0
2.325, 1.7, -1, 0
2.35, 1.7, -1, 0
2.375, 1.7, -1, 0
2.4, 1.7, -1, 0
2.425, 1.7, -1, 0
2.45, 1.7, -1, 0
2.475, 1.7, -1, 0
2.5, 1.7, -1, 0
2.525, 1.7, -1, 0
2.55, 1.7, -1, 0
2.575, 1.7, -1, 0
2.6, 1.7, -1, 0
2.625, 1.7, -1, 0
2.65, 1.7, -1, 0
2.675, 1.7, -1, 0
2.7, 1.7, -1, 0
2.725, 1.7, -1, 0
2.75, 1.7, -1, 0
2.775, 1.7, -1, 0
2.8, 1.7, -1, 0
0, 1.72, -1, 0
0.025, 1.72, -1, 0
0.05, 1.72, -1, 0
0.075, 1.72, -1, 0
0.1, 1.72, -1, 0
0.125, 1.72, -1, 0
0.15, 1.72, 0, 0
0.175, 1.72, 0, 0
0.2, 1.72, 0.222134, 0.222134
0.225, 1.72, 0, 0
0.25, 1.72, 0, 0
0.275, 1.72, -1, 0
0.3, 1.72, 0, 0
0.325, 1.72, 0, 0
0.35, 1.72, 0.177577, 0.177577
0.375, 1.72, 0, 0
0.4, 1.72, 0, 0
0.425, 1.72, 0, 0
0.45, 1.72, 0, 0
0.475, 1.72, 0.36692, 0.264572
0.5, 1.72, 0, 0
0.525, 1.72, 0, 0
0.55, 1.72, 0, 0
0.575, 1.72, 0.176752, 0.176752
0.6, 1.72, 0, 0
0.625, 1.72, 0, 0
0.65, 1.72, 0, 0
0.675, 1.72, -1, 0
0.7, 1.72, 0, 0
0.725, 1.72, 0, 0
0.75, 1.72, 0, 0
0.775, 1.72, 0.177736, 0.177736
0.8, 1.72, 0, 0
0.825, 1.72, 0, 0
0.85, 1.72, 0, 0
0.875, 1.72, 0.146897, 0.146897
0.9, 1.72, 0, 0
0.925, 1.72, 0, 0
0.95, 1.72, 0, 0
0.975, 1.72, 0, 0
1, 1.72, 0, 0
1.025, 1.72, 0, 0
1.05, 1.72, 0, 0
1.075, 1.72, 0, 0
1.1, 1.72, 0, 0
1.125, 1.72, 0, 0
1.15, 1.72, 0, 0
1.175, 1.72, 0, 0
1.2, 1.72, 0, 0
1.225, 1.72, 0.110487, 0.110487
1.25, 1.72, 0, 0
1.275, 1.72, 0, 0
1.3, 1.72, 0, 0
1.325, 1.72, 0, 0
1.35, 1.72, -1, 0
1.375, 1.72, 0, 0
1.4, 1.72, 0, 0
1.425, 1.72, 0, 0
1.45, 1.72, 0, 0
1.475, 1.72, 0, 0
1.5, 1.72, 0.147175, 0.104068
1.525, 1.72, 0.110334, 0.110334
1.55, 1.72, 0, 0
1.575, 1.72, 0, 0
1.6, 1.72, 0.0991829, 0.0991829
1.625, 1.72, 0, 0
1.65, 1.72, 0, 0
1.675, 1.72, 0, 0
1.7, 1.72, 0, 0
1.725, 1.72, 0.0248751, 0.0248751
1.75, 1.72, 0.0251566, 0.0251566
1.775, 1.72, 0, 0
1.8, 1.72, 0.0752837, 0.0346673
1.825, 1.72, 0.0655041, 0.0272063
1.85, 1.72, -1, 0
1.875, 1.72, -1, 0
1.9, 1.72, -1, 0
1.925, 1.72, -1, 0
1.95, 1.72, -1, 0
1.975, 1.72, -1, 0
2, 1.72, -1, 0
2.025, 1.72, -1, 0
2.05, 1.72, -1, 0
2.075, 1.72, -1, 0
2.1, 1.72, -1, 0
2.125, 1.72, -1, 0
2.15, 1.72, -1, 0
2.175, 1.72, -1, 0
2.2, 1.72, -1, 0
2.225, 1.72, -1, 0
2.25, 1.72, -1, 0
2.275, 1.72, -1, 0
2.3, 1.72, -1, 0
2.325, 1.72, -1, 0
2.35, 1.72, -1, 0
2.375, 1.72, -1, 0
2.4, 1.72, -1, 0
2.425, 1.72, -1, 0
2.45, 1.72, -1, 0
2.475, 1.72, -1, 0
2.5, 1.72, -1, 0
2.525, 1.72, -1, 0
2.55, 1.72, -1, 0
2.575, 1.72, -1, 0
2.6, 1.72, -1, 0
2.625, 1.72, -1, 0
2.65, 1.72, -1, 0
2.675, 1.72, -1, 0
2.7, 1.72, -1, 0
2.725, 1.72, -1, 0
2.75, 1.72, -1, 0
2.775, 1.72, -1, 0
2.8, 1.72, -1, 0
0, 1.74, -1, 0
0.025, 1.74, -1, 0
0.05, 1.74, -1, 0
0.075, 1.74, -1, 0
0.1, 1.74, -1, 0
0.125, 1.74, -1, 0
0.15, 1.74, 0, 0
0.175, 1.74, 0.444174, 0.314078
0.2, 1.74, 0, 0
0.225, 1.74, 0, 0
0.25, 1.74, 0.222543, 0.222543
0.275, 1.74, -1, 0
0.3, 1.74, 0, 0
0.325, 1.74, 0, 0
0.35, 1.74, 0.178499, 0.178499
0.375, 1.74, 0, 0
0.4, 1.74, 0, 0
0.425, 1.74, 0, 0
0.45, 1.74, 0, 0
0.475, 1.74, 0, 0
0.5, 1.74, 0, 0
0.525, 1.74, 0, 0
0.55, 1.74, 0.222597, 0.222597
0.575, 1.74, 0, 0
0.6, 1.74, 0, 0
0.625, 1.74, 0, 0
0.65, 1.74, 0, 0
0.675, 1.74, -1, 0
0.7, 1.74, 0, 0
0.725, 1.74, 0, 0
0.75, 1.74, 0, 0
0.775, 1.74, 0, 0
0.8, 1.74, 0, 0
0.825, 1.74, 0, 0
0.85, 1.74, 0, 0
0.875, 1.74, 0.221857, 0.221857
0.9, 1.74, 0.111422, 0.111422
0.925, 1.74, 0, 0
0.95, 1.74, 0.111046, 0.111046
0.975, 1.74, 0, 0
1, 1.74, 0, 0
1.025, 1.74, -1, 0
1.05, 1.74, 0, 0
1.075, 1.74, 0, 0
1.1, 1.74, 0.148452, 0.148452
1.125, 1.74, 0, 0
1.15, 1.74, 0, 0
1.175, 1.74, 0, 0
1.2, 1.74, 0, 0
1.225, 1.74, 0, 0
1.25, 1.74, 0, 0
1.275, 1.74, 0, 0
1.3, 1.74, 0, 0
1.325, 1.74, 0, 0
1.35, 1.74, 0, 0
1.375, 1.74, 0, 0
1.4, 1.74, 0, 0
1.425, 1.74, 0.200949, 0.142977
1.45, 1.74, 0, 0
1.475, 1.74, 0, 0
1.5, 1.74, 0, 0
1.525, 1.74, 0.160716, 0.121754
1.55, 1.74, 0, 0
1.575, 1.74, 0.215725, 0.215725
1.6, 1.74, 0, 0
1.625, 1.74, 0.08107, 0.08107
1.65, 1.74, 0, 0
1.675, 1.74, 0, 0
1.7, 1.74, 0.054423, 0.0409819
1.725, 1.74, 0.0186122, 0.0186122
1.75, 1.74, 0.111962, 0.111962
1.775, 1.74, 0.045988, 0.0268595
1.8, 1.74, 0.0162256, 0.0114875
1.825, 1.74, 0, 0
1.85, 1.74, -1, 0
1.875, 1.74, -1, 0
1.9, 1.74, -1, 0
1.925, 1.74, -1, 0
1.95, 1.74, -1, 0
1.975, 1.74, -1, 0
2, 1.74, -1, 0
2.025, 1.74, -1, 0
2.05, 1.74, -1, 0
2.075, 1.74, -1, 0
2.1, 1.74, -1, 0
2.125, 1.74, -1, 0
2.15, 1.74, -1, 0
2.175, 1.74, -1, 0
2.2, 1.74, -1, 0
2.225, 1.74, -1, 0
2.25, 1.74, -1, 0
2.275, 1.74, -1, 0
2.3, 1.74, -1, 0
2.325, 1.74, -1, 0
2.35, 1.74, -1, 0
2.375, 1.74, -1, 0
2.4, 1.74, -1, 0
2.425, 1.74, -1, 0
2.45, 1.74, -1, 0
2.475, 1.74, -1, 0
2.5, 1.74, -1, 0
2.525, 1.74, -1, 0
2.55, 1.74, -1, 0
2.575, 1.74, -1, 0
2.6, 1.74, -1, 0
2.625, 1.74, -1, 0
2.65, 1.74, -1, 0
2.675, 1.74, -1, 0
2.7, 1.74, -1, 0
2.725, 1.74, -1, 0
2.75, 1.74, -1, 0
2.775, 1.74, -1, 0
2.8, 1.74, -1, 0
0, 1.76, -1, 0
0.025, 1.76, -1, 0
0.05, 1.76, -1, 0
0.075, 1.76, -1, 0
0.1, 1.76, -1, 0
0.125, 1.76, -1, 0
0.15, 1.76, 0, 0
0.175, 1.76, 0, 0
0.2, 1.76, 0, 0
0.225, 1.76, 0, 0
0.25, 1.76, 0, 0
0.275, 1.76, -1, 0
0.3, 1.76, 0, 0
0.325, 1.76, 0, 0
0.35, 1.76, 0.180223, 0.180223
0.375, 1.76, 0, 0
0.4, 1.76, 0.223979, 0.223979
0.425, 1.76, 0, 0
0.45, 1.76, 0, 0
0.475, 1.76, 0, 0
0.5, 1.76, 0, 0
0.525, 1.76, 0.149396, 0.149396
0.55, 1.76, 0, 0
0.575, 1.76, 0, 0
0.6, 1.76, 0, 0
0.625, 1.76, 0.113246, 0.113246
0.65, 1.76, 0, 0
0.675, 1.76, 0, 0
0.7, 1.76, 0.224945, 0.224945
0.725, 1.76, 0, 0
0.75, 1.76, 0.149376, 0.149376
0.775, 1.76, 0, 0
0.8, 1.76, 0, 0
0.825, 1.76, 0, 0
0.85, 1.76, 0, 0
0.875, 1.76, 0.149251, 0.149251
0.9, 1.76, 0, 0
0.925, 1.76, 0.112577, 0.112577
0.95, 1.76, 0, 0
0.975, 1.76, 0, 0
1, 1.76, 0, 0
1.025, 1.76, 0, 0
1.05, 1.76, 0, 0
1.075, 1.76, 0.262833, 0.187728
1.1, 1.76, 0, 0
1.125, 1.76, 0, 0
1.15, 1.76, 0, 0
1.175, 1.76, 0.148996, 0.148996
1.2, 1.76, 0, 0
1.225, 1.76, 0, 0
1.25, 1.76, 0, 0
1.275, 1.76, 0, 0
1.3, 1.76, 0, 0
1.325, 1.76, -1, 0
1.35, 1.76, 0, 0
1.375, 1.76, 0.279699, 0.198359
1.4, 1.76, 0, 0
1.425, 1.76, 0, 0
1.45, 1.76, 0, 0
1.475, 1.76, 0, 0
1.5, 1.76, 0.111856, 0.111856
1.525, 1.76, 0.0820501, 0.0820501
1.55, 1.76, 0.227786, 0.227786
1.575, 1.76, 0, 0
1.6, 1.76, 0, 0
1.625, 1.76, 0, 0
1.65, 1.76, 0, 0
1.675, 1.76, 0.0312203, 0.0312203
1.7, 1.76, 0, 0
1.725, 1.76, 0, 0
1.75, 1.76, 0.0325534, 0.0230453
1.775, 1.76, 0.0106787, 0.0106787
1.8, 1.76, 0.00751789, 0.00751789
1.825, 1.76, -1, 0
1.85, 1.76, -1, 0
1.875, 1.76, -1, 0
1.9, 1.76, -1, 0
1.925, 1.76, -1, 0
1.95, 1.76, -1, 0
1.975, 1.76, -1, 0
2, 1.76, -1, 0
2.025, 1.76, -1, 0
2.05, 1.76, -1, 0
2.075, 1.76, -1, 0
2.1, 1.76, -1, 0
2.125, 1.76, -1, 0
2.15, 1.76, -1, 0
2.175, 1.76, -1, 0
2.2, 1.76, -1, 0
2.225, 1.76, -1, 0
2.25, 1.76, -1, 0
2.275, 1.76, -1, 0
2.3, 1.76, -1, 0
2.325, 1.76, -1, 0
2.35, 1.76, -1, 0
2.375, 1.76, -1, 0
2.4, 1.76, -1, 0
2.425, 1.76, -1, 0
2.45, 1.76, -1, 0
2.475, 1.76, -1, 0
2.5, 1.76, -1, 0
2.525, 1.76, -1, 0
2.55, 1.76, -1, 0
2.575, 1.76, -1, 0
2.6, 1.76, -1, 0
2.625, 1.76, -1, 0
2.65, 1.76, -1, 0
2.675, 1.76, -1, 0
2.7, 1.76, -1, 0
2.725, 1.76, -1, 0
2.75, 1.76, -1, 0
2.775, 1.76, -1, 0
2.8, 1.76, -1, 0
0, 1.78, -1, 0
0.025, 1.78, -1, 0
0.05, 1.78, -1, 0
0.075, 1.78, -1, 0
0.1, 1.78, -1, 0
0.125, 1.78, -1, 0
0.15, 1.78, 0, 0
0.175, 1.78, 0, 0
0.2, 1.78, 0.150859, 0.150859
0.225, 1.78, 0, 0
0.25, 1.78, 0, 0
0.275, 1.78, -1, 0
0.3, 1.78, 0, 0
0.325, 1.78, 0, 0
0.35, 1.78, 0, 0
0.375, 1.78, 0.225177, 0.159224
0.4, 1.78, 0, 0
0.425, 1.78, 0, 0
0.45, 1.78, 0, 0
0.475, 1.78, 0, 0
0.5, 1.78, 0, 0
0.525, 1.78, 0, 0
0.55, 1.78, 0, 0
0.575, 1.78, 0, 0
0.6, 1.78, 0, 0
0.625, 1.78, 0.22762, 0.22762
0.65, 1.78, 0, 0
0.675, 1.78, 0, 0
0.7, 1.78, 0, 0
0.725, 1.78, 0, 0
0.75, 1.78, 0, 0
0.775, 1.78, 0.100494, 0.100494
0.8, 1.78, 0, 0
0.825, 1.78, 0.112876, 0.112876
0.85, 1.78, 0, 0
0.875, 1.78, 0.258638, 0.182885
0.9, 1.78, 0.226043, 0.226043
0.925, 1.78, 0, 0
0.95, 1.78, 0, 0
0.975, 1.78, 0.252894, 0.182144
1, 1.78, 0.458871, 0.458871
1.025, 1.78, 0, 0
1.05, 1.78, 0, 0
1.075, 1.78, 0.129077, 0.129077
1.1, 1.78, 0, 0
1.125, 1.78, 0, 0
1.15, 1.78, 0, 0
1.175, 1.78, 0.149718, 0.149718
1.2, 1.78, 0.11287, 0.11287
1.225, 1.78, 0, 0
1.25, 1.78, 0, 0
1.275, 1.78, 0.130035, 0.130035
1.3, 1.78, 0.229513, 0.229513
1.325, 1.78, 0, 0
1.35, 1.78, 0, 0
1.375, 1.78, 0, 0
1.4, 1.78, 0.151774, 0.151774
1.425, 1.78, 0.113068, 0.113068
1.45, 1.78, 0.150696, 0.150696
1.475, 1.78, 0, 0
1.5, 1.78, 0, 0
1.525, 1.78, 0.113596, 0.113596
1.55, 1.78, 0, 0
1.575, 1.78, 0, 0
1.6, 1.78, 0.18085, 0.12788
1.625, 1.78, 0, 0
1.65, 1.78, 0.225077, 0.225077
1.675, 1.78, 0, 0
1.7, 1.78, 0.050986, 0.050986
1.725, 1.78, 0, 0
1.75, 1.78, 0.0412281, 0.0298274
1.775, 1.78, 0.0406027, 0.018321
1.8, 1.78, -1, 0
1.825, 1.78, -1, 0
1.85, 1.78, -1, 0
1.875, 1.78, -1, 0
1.9, 1.78, -1, 0
1.925, 1.78, -1, 0
1.95, 1.78, -1, 0
1.975, 1.78, -1, 0
2, 1.78, -1, 0
2.025, 1.78, -1, 0
2.05, 1.78, -1, 0
2.075, 1.78, -1, 0
2.1, 1.78, -1, 0
2.125, 1.78, -1, 0
2.15, 1.78, -1, 0
2.175, 1.78, -1, 0
2.2, 1.78, -1, 0
2.225, 1.78, -1, 0
2.25, 1.78, -1, 0
2.275, 1.78, -1, 0
2.3, 1.78, -1, 0
2.325, 1.78, -1, 0
2.35, 1.78, -1, 0
2.375, 1.78, -1, 0
2.4, 1.78, -1, 0
2.425, 1.78, -1, 0
2.45, 1.78, -1, 0
2.475, 1.78, -1, 0
2.5, 1.78, -1, 0
2.525, 1.78, -1, 0
2.55, 1.78, -1, 0
2.575, 1.78, -1, 0
2.6, 1.78, -1, 0
2.625, 1.78, -1, 0
2.65, 1.78, -1, 0
2.675, 1.78, -1, 0
2.7, 1.78, -1, 0
2.725, 1.78, -1, 0
2.75, 1.78, -1, 0
2.775, 1.78, -1, 0
2.8, 1.78, -1, 0
0, 1.8, -1, 0
0.025, 1.8, -1, 0
0.05, 1.8, -1, 0
0.075, 1.8, -1, 0
0.1, 1.8, -1, 0
0.125, 1.8, -1, 0
0.15, 1.8, 0.756471, 0.545477
0.175, 1.8, 0.403589, 0.236622
0.2, 1.8, 0, 0
0.225, 1.8, 0, 0
0.25, 1.8, 0, 0
0.275, 1.8, -1, 0
0.3, 1.8, 0, 0
0.325, 1.8, 0, 0
0.35, 1.8, 0, 0
0.375, 1.8, 0, 0
0.4, 1.8, 0, 0
0.425, 1.8, 0, 0
0.45, 1.8, 0, 0
0.475, 1.8, 0, 0
0.5, 1.8, 0, 0
0.525, 1.8, 0, 0
0.55, 1.8, 0, 0
0.575, 1.8, 0, 0
0.6, 1.8, 0, 0
0.625, 1.8, 0, 0
0.65, 1.8, -1, 0
0.675, 1.8, 0, 0
0.7, 1.8, 0, 0
0.725, 1.8, 0, 0
0.75, 1.8, 0, 0
0.775, 1.8, 0, 0
0.8, 1.8, 0, 0
0.825, 1.8, 0, 0
0.85, 1.8, 0, 0
0.875, 1.8, 0.182417, 0.182417
0.9, 1.8, 0.151585, 0.151585
0.925, 1.8, 0, 0
0.95, 1.8, 0, 0
0.975, 1.8, 0, 0
1, 1.8, 0, 0
1.025, 1.8, 0, 0
1.05, 1.8, 0.11397, 0.11397
1.075, 1.8, 0.227625, 0.227625
1.1, 1.8, 0, 0
1.125, 1.8, 0, 0
1.15, 1.8, 0, 0
1.175, 1.8, 0, 0
1.2, 1.8, 0, 0
1.225, 1.8, 0, 0
1.25, 1.8, 0.228274, 0.170042
1.275, 1.8, 0, 0
1.3, 1.8, 0, 0
1.325, 1.8, 0, 0
1.35, 1.8, 0, 0
1.375, 1.8, 0, 0
1.4, 1.8, 0, 0
1.425, 1.8, 0, 0
1.45, 1.8, 0, 0
1.475, 1.8, 0, 0
1.5, 1.8, 0, 0
1.525, 1.8, 0.115108, 0.115108
1.55, 1.8, 0, 0
1.575, 1.8, 0.0914539, 0.0914539
1.6, 1.8, 0, 0
1.625, 1.8, 0, 0
1.65, 1.8, 0, 0
1.675, 1.8, 0, 0
1.7, 1.8, 0.113209, 0.0572504
1.725, 1.8, 0.0140134, 0.0140134
1.75, 1.8, 0.0648031, 0.0313921
1.775, 1.8, 0.0318116, 0.0185672
1.8, 1.8, -1, 0
1.825, 1.8, -1, 0
1.85, 1.8, -1, 0
1.875, 1.8, -1, 0
1.9, 1.8, -1, 0
1.925, 1.8, -1, 0
1.95, 1.8, -1, 0
1.975, 1.8, -1, 0
2, 1.8, -1, 0
2.025, 1.8, -1, 0
2.05, 1.8, -1, 0
2.075, 1.8, -1, 0
2.1, 1.8, -1, 0
2.125, 1.8, -1, 0
2.15, 1.8, -1, 0
2.175, 1.8, -1, 0
2.2, 1.8, -1, 0
2.225, 1.8, -1, 0
2.25, 1.8, -1, 0
2.275, 1.8, -1, 0
2.3, 1.8, -1, 0
2.325, 1.8, -1, 0
2.35, 1.8, -1, 0
2.375, 1.8, -1, 0
2.4, 1.8, -1, 0
2.425, 1.8, -1, 0
2.45, 1.8, -1, 0
2.475, 1.8, -1, 0
2.5, 1.8, -1, 0
2.525, 1.8, -1, 0
2.55, 1.8, -1, 0
2.575, 1.8, -1, 0
2.6, 1.8, -1, 0
2.625, 1.8, -1, 0
2.65, 1.8, -1, 0
2.675, 1.8, -1, 0
2.7, 1.8, -1, 0
2.725, 1.8, -1, 0
2.75, 1.8, -1, 0
2.775, 1.8, -1, 0
2.8, 1.8, -1, 0
0, 1.82, -1, 0
0.025, 1.82, -1, 0
0.05, 1.82, -1, 0
0.075, 1.82, -1, 0
0.1, 1.82, -1, 0
0.125, 1.82, -1, 0
0.15, 1.82, 1.28049, 0.525415
0.175, 1.82, 1.14703, 0.477561
0.2, 1.82, 0.782359, 0.393243
0.225, 1.82, 0.229778, 0.229778
0.25, 1.82, 0, 0
0.275, 1.82, -1, 0
0.3, 1.82, 0, 0
0.325, 1.82, 0, 0
0.35, 1.82, 0, 0
0.375, 1.82, 0, 0
0.4, 1.82, 0, 0
0.425, 1.82, 0.152336, 0.152336
0.45, 1.82, 0, 0
0.475, 1.82, 0.152628, 0.152628
0.5, 1.82, 0, 0
0.525, 1.82, 0, 0
0.55, 1.82, 0, 0
0.575, 1.82, 0, 0
0.6, 1.82, 0, 0
0.625, 1.82, 0, 0
0.65, 1.82, -1, 0
0.675, 1.82, 0, 0
0.7, 1.82, 0, 0
0.725, 1.82, 0, 0
0.75, 1.82, 0, 0
0.775, 1.82, 0, 0
0.8, 1.82, 0.183328, 0.183328
0.825, 1.82, 0, 0
0.85, 1.82, 0, 0
0.875, 1.82, 0, 0
0.9, 1.82, 0, 0
0.925, 1.82, 0, 0
0.95, 1.82, 0, 0
0.975, 1.82, 0.232983, 0.232983
1, 1.82, 0, 0
1.025, 1.82, 0, 0
1.05, 1.82, 0.102296, 0.102296
1.075, 1.82, 0, 0
1.1, 1.82, 0, 0
1.125, 1.82, 0, 0
1.15, 1.82, 0, 0
1.175, 1.82, 0, 0
1.2, 1.82, 0.244904, 0.173549
1.225, 1.82, 0, 0
1.25, 1.82, 0, 0
1.275, 1.82, 0.115525, 0.115525
1.3, 1.82, -1, 0
1.325, 1.82, 0, 0
1.35, 1.82, 0.0923178, 0.0923178
1.375, 1.82, 0, 0
1.4, 1.82, 0, 0
1.425, 1.82, 0, 0
1.45, 1.82, 0, 0
1.475, 1.82, 0.114933, 0.114933
1.5, 1.82, 0.0659447, 0.0659447
1.525, 1.82, 0, 0
1.55, 1.82, 0, 0
1.575, 1.82, 0, 0
1.6, 1.82, 0, 0
1.625, 1.82, 0, 0
1.65, 1.82, 0, 0
1.675, 1.82, 0.0576782, 0.0576782
1.7, 1.82, 0, 0
1.725, 1.82, 0.0154127, 0.0154127
1.75, 1.82, 0.139528, 0.0372886
1.775, 1.82, -1, 0
1.8, 1.82, -1, 0
1.825, 1.82, -1, 0
1.85, 1.82, -1, 0
1.875, 1.82, -1, 0
1.9, 1.82, -1, 0
1.925, 1.82, -1, 0
1.95, 1.82, -1, 0
1.975, 1.82, -1, 0
2, 1.82, -1, 0
2.025, 1.82, -1, 0
2.05, 1.82, -1, 0
2.075, 1.82, -1, 0
2.1, 1.82, -1, 0
2.125, 1.82, -1, 0
2.15, 1.82, -1, 0
2.175, 1.82, -1, 0
2.2, 1.82, -1, 0
2.225, 1.82, -1, 0
2.25, 1.82, -1, 0
2.275, 1.82, -1, 0
2.3, 1.82, -1, 0
2.325, 1.82, -1, 0
2.35, 1.82, -1, 0
2.375, 1.82, -1, 0
2.4, 1.82, -1, 0
2.425, 1.82, -1, 0
2.45, 1.82, -1, 0
2.475, 1.82, -1, 0
2.5, 1.82, -1, 0
2.525, 1.82, -1, 0
2.55, 1.82, -1, 0
2.575, 1.82, -1, 0
2.6, 1.82, -1, 0
2.625, 1.82, -1, 0
2.65, 1.82, -1, 0
2.675, 1.82, -1, 0
2.7, 1.82, -1, 0
2.725, 1.82, -1, 0
2.75, 1.82, -1, 0
2.775, 1.82, -1, 0
2.8, 1.82, -1, 0
0, 1.84, -1, 0
0.025, 1.84, -1, 0
0.05, 1.84, -1, 0
0.075, 1.84, -1, 0
0.1, 1.84, -1, 0
0.125, 1.84, -1, 0
0.15, 1.84, 4.65646, 0.954879
0.175, 1.84, 1.84762, 0.596233
0.2, 1.84, 1.76178, 0.590094
0.225, 1.84, 0.231641, 0.231641
0.25, 1.84, 0.979544, 0.439824
0.275, 1.84, -1, 0
0.3, 1.84, 0.132873, 0.132873
0.325, 1.84, 0.185537, 0.185537
0.35, 1.84, 0, 0
0.375, 1.84, 0, 0
0.4, 1.84, 0.247169, 0.17518
0.425, 1.84, 0, 0
0.45, 1.84, 0, 0
0.475, 1.84, 0, 0
0.5, 1.84, 0, 0
0.525, 1.84, 0, 0
0.55, 1.84, 0.154046, 0.154046
0.575, 1.84, 0.132336, 0.132336
0.6, 1.84, 0, 0
0.625, 1.84, 0, 0
0.65, 1.84, -1, 0
0.675, 1.84, 0, 0
0.7, 1.84, 0, 0
0.725, 1.84, 0, 0
0.75, 1.84, 0, 0
0.775, 1.84, 0.115358, 0.115358
0.8, 1.84, 0, 0
0.825, 1.84, 0, 0
0.85, 1.84, 0, 0
0.875, 1.84, 0, 0
0.9, 1.84, 0.184931, 0.184931
0.925, 1.84, 0, 0
0.95, 1.84, 0.154869, 0.154869
0.975, 1.84, 0, 0
1, 1.84, 0.31067, 0.31067
1.025, 1.84, 0.154134, 0.154134
1.05, 1.84, 0, 0
1.075, 1.84, 0.115724, 0.115724
1.1, 1.84, 0.153932, 0.153932
1.125, 1.84, 0.0924808, 0.0924808
1.15, 1.84, 0.255211, 0.184046
1.175, 1.84, 0.1322, 0.1322
1.2, 1.84, 0, 0
1.225, 1.84, 0, 0
1.25, 1.84, 0.0845318, 0.0845318
1.275, 1.84, 0, 0
1.3, 1.84, 0.155908, 0.155908
1.325, 1.84, 0, 0
1.35, 1.84, 0, 0
1.375, 1.84, 0, 0
1.4, 1.84, 0, 0
1.425, 1.84, 0, 0
1.45, 1.84, 0.273287, 0.16158
1.475, 1.84, 0, 0
1.5, 1.84, 0.0778856, 0.0778856
1.525, 1.84, 0, 0
1.55, 1.84, 0.0928448, 0.0928448
1.575, 1.84, 0.0885029, 0.0626529
1.6, 1.84, 0, 0
1.625, 1.84, 0.105201, 0.0821472
1.65, 1.84, 0.117076, 0.0827854
1.675, 1.84, 0.0424651, 0.0301662
1.7, 1.84, 0.116081, 0.0495266
1.725, 1.84, 0.237955, 0.0604374
1.75, 1.84, 0.2852, 0.0687034
1.775, 1.84, -1, 0
1.8, 1.84, -1, 0
1.825, 1.84, -1, 0
1.85, 1.84, -1, 0
1.875, 1.84, -1, 0
1.9, 1.84, -1, 0
1.925, 1.84, -1, 0
1.95, 1.84, -1, 0
1.975, 1.84, -1, 0
2, 1.84, -1, 0
2.025, 1.84, -1, 0
2.05, 1.84, -1, 0
2.075, 1.84, -1, 0
2.1, 1.84, -1, 0
2.125, 1.84, -1, 0
2.15, 1.84, -1, 0
2.175, 1.84, -1, 0
2.2, 1.84, -1, 0
2.225, 1.84, -1, 0
2.25, 1.84, -1, 0
2.275, 1.84, -1, 0
2.3, 1.84, -1, 0
2.325, 1.84, -1, 0
2.35, 1.84, -1, 0
2.375, 1.84, -1, 0
2.4, 1.84, -1, 0
2.425, 1.84, -1, 0
2.45, 1.84, -1, 0
2.475, 1.84, -1, 0
2.5, 1.84, -1, 0
2.525, 1.84, -1, 0
2.55, 1.84, -1, 0
2.575, 1.84, -1, 0
2.6, 1.84, -1, 0
2.625, 1.84, -1, 0
2.65, 1.84, -1, 0
2.675, 1.84, -1, 0
2.7, 1.84, -1, 0
2.725, 1.84, -1, 0
2.75, 1.84, -1, 0
2.775, 1.84, -1, 0
2.8, 1.84, -1, 0
0, 1.86, -1, 0
0.025, 1.86, -1, 0
0.05, 1.86, -1, 0
0.075, 1.86, -1, 0
0.1, 1.86, -1, 0
0.125, 1.86, -1, 0
0.15, 1.86, 5.76072, 1.0954
0.175, 1.86, 2.8748, 0.757217
0.2, 1.86, 3.1175, 0.790231
0.225, 1.86, 0.701531, 0.357221
0.25, 1.86, 1.40956, 0.535691
0.275, 1.86, 0.936156, 0.54049
0.3, 1.86, 0.155899, 0.155899
0.325, 1.86, 0, 0
0.35, 1.86, 0, 0
0.375, 1.86, 0.258739, 0.258739
0.4, 1.86, 0.154782, 0.154782
0.425, 1.86, 0, 0
0.45, 1.86, 0.417081, 0.296688
0.475, 1.86, 0, 0
0.5, 1.86, 0, 0
0.525, 1.86, 0, 0
0.55, 1.86, 0.116446, 0.116446
0.575, 1.86, 0, 0
0.6, 1.86, 0.274348, 0.195974
0.625, 1.86, 0, 0
0.65, 1.86, 0, 0
0.675, 1.86, 0, 0
0.7, 1.86, 0, 0
0.725, 1.86, 0.155323, 0.155323
0.75, 1.86, 0, 0
0.775, 1.86, 0.155541, 0.155541
0.8, 1.86, 0, 0
0.825, 1.86, 0, 0
0.85, 1.86, 0.154686, 0.154686
0.875, 1.86, 0, 0
0.9, 1.86, 0, 0
0.925, 1.86, 0, 0
0.95, 1.86, 0, 0
0.975, 1.86, 0.473589, 0.473589
1, 1.86, 0, 0
1.025, 1.86, 0, 0
1.05, 1.86, 0, 0
1.075, 1.86, 0, 0
1.1, 1.86, 0, 0
1.125, 1.86, 0.116622, 0.116622
1.15, 1.86, 0, 0
1.175, 1.86, 0, 0
1.2, 1.86, 0, 0
1.225, 1.86, 0.207274, 0.146565
1.25, 1.86, 0, 0
1.275, 1.86, -1, 0
1.3, 1.86, 0.104528, 0.104528
1.325, 1.86, 0, 0
1.35, 1.86, 0, 0
1.375, 1.86, 0, 0
1.4, 1.86, 0, 0
1.425, 1.86, 0.0583118, 0.0583118
1.45, 1.86, 0.209527, 0.14903
1.475, 1.86, 0, 0
1.5, 1.86, 0.23661, 0.23661
1.525, 1.86, 0.0783368, 0.0783368
1.55, 1.86, 0.116584, 0.116584
1.575, 1.86, 0.421479, 0.281926
1.6, 1.86, 0.0930197, 0.0930197
1.625, 1.86, 0.223724, 0.141785
1.65, 1.86, 0.0526712, 0.0375086
1.675, 1.86, 0.116901, 0.0464981
1.7, 1.86, 0.148625, 0.0479158
1.725, 1.86, 0.280218, 0.0538462
1.75, 1.86, -1, 0
1.775, 1.86, -1, 0
1.8, 1.86, -1, 0
1.825, 1.86, -1, 0
1.85, 1.86, -1, 0
1.875, 1.86, -1, 0
1.9, 1.86, -1, 0
1.925, 1.86, -1, 0
1.95, 1.86, -1, 0
1.975, 1.86, -1, 0
2, 1.86, -1, 0
2.025, 1.86, -1, 0
2.05, 1.86, -1, 0
2.075, 1.86, -1, 0
2.1, 1.86, -1, 0
2.125, 1.86, -1, 0
2.15, 1.86, -1, 0
2.175, 1.86, -1, 0
2.2, 1.86, -1, 0
2.225, 1.86, -1, 0
2.25, 1.86, -1, 0
2.275, 1.86, -1, 0
2.3, 1.86, -1, 0
2.325, 1.86, -1, 0
2.35, 1.86, -1, 0
2.375, 1.86, -1, 0
2.4, 1.86, -1, 0
2.425, 1.86, -1, 0
2.45, 1.86, -1, 0
2.475, 1.86, -1, 0
2.5, 1.86, -1, 0
2.525, 1.86, -1, 0
2.55, 1.86, -1, 0
2.575, 1.86, -1, 0
2.6, 1.86, -1, 0
2.625, 1.86, -1, 0
2.65, 1.86, -1, 0
2.675, 1.86, -1, 0
2.7, 1.86, -1, 0
2.725, 1.86, -1, 0
2.75, 1.86, -1, 0
2.775, 1.86, -1, 0
2.8, 1.86, -1, 0
0, 1.88, -1, 0
0.025, 1.88, -1, 0
0.05, 1.88, -1, 0
0.075, 1.88, -1, 0
0.1, 1.88, -1, 0
0.125, 1.88, -1, 0
0.15, 1.88, 3.27794, 0.811067
0.175, 1.88, 3.05364, 0.755051
0.2, 1.88, 4.16156, 0.925714
0.225, 1.88, 2.62367, 0.607381
0.25, 1.88, 0.79522, 0.573398
0.275, 1.88, 1.7295, 0.786097
0.3, 1.88, 0.235801, 0.235801
0.325, 1.88, 0.293971, 0.293971
0.35, 1.88, 0.274329, 0.195925
0.375, 1.88, 0.1879, 0.1879
0.4, 1.88, 0, 0
0.425, 1.88, 0.15556, 0.15556
0.45, 1.88, 0, 0
0.475, 1.88, 0, 0
0.5, 1.88, 0, 0
0.525, 1.88, 0, 0
0.55, 1.88, 0, 0
0.575, 1.88, 0, 0
0.6, 1.88, 0, 0
0.625, 1.88, 0, 0
0.65, 1.88, 0, 0
0.675, 1.88, 0, 0
0.7, 1.88, 0, 0
0.725, 1.88, 0, 0
0.75, 1.88, 0, 0
0.775, 1.88, 0, 0
0.8, 1.88, 0, 0
0.825, 1.88, 0, 0
0.85, 1.88, 0, 0
0.875, 1.88, 0, 0
0.9, 1.88, 0, 0
0.925, 1.88, 0, 0
0.95, 1.88, 0, 0
0.975, 1.88, -1, 0
1, 1.88, 0, 0
1.025, 1.88, 0.104429, 0.104429
1.05, 1.88, 0, 0
1.075, 1.88, 0.078231, 0.078231
1.1, 1.88, 0, 0
1.125, 1.88, 0, 0
1.15, 1.88, 0.134035, 0.134035
1.175, 1.88, 0.0584856, 0.0584856
1.2, 1.88, 0, 0
1.225, 1.88, 0, 0
1.25, 1.88, 0.189207, 0.189207
1.275, 1.88, 0, 0
1.3, 1.88, 0.235522, 0.235522
1.325, 1.88, 0.0946159, 0.0946159
1.35, 1.88, 0, 0
1.375, 1.88, 0.104503, 0.104503
1.4, 1.88, 0, 0
1.425, 1.88, 0, 0
1.45, 1.88, 0, 0
1.475, 1.88, 0.237321, 0.137018
1.5, 1.88, 0, 0
1.525, 1.88, 0.07865, 0.07865
1.55, 1.88, 0, 0
1.575, 1.88, 0, 0
1.6, 1.88, 0.0520192, 0.0520192
1.625, 1.88, 0.109636, 0.0455476
1.65, 1.88, 0.115393, 0.0736831
1.675, 1.88, 0.283811, 0.0916172
1.7, 1.88, 0.31289, 0.0612339
1.725, 1.88, 0.384813, 0.109176
1.75, 1.88, -1, 0
1.775, 1.88, -1, 0
1.8, 1.88, -1, 0
1.825, 1.88, -1, 0
1.85, 1.88, -1, 0
1.875, 1.88, -1, 0
1.9, 1.88, -1, 0
1.925, 1.88, -1, 0
1.95, 1.88, -1, 0
1.975, 1.88, -1, 0
2, 1.88, -1, 0
2.025, 1.88, -1, 0
2.05, 1.88, -1, 0
2.075, 1.88, -1, 0
2.1, 1.88, -1, 0
2.125, 1.88, -1, 0
2.15, 1.88, -1, 0
2.175, 1.88, -1, 0
2.2, 1.88, -1, 0
2.225, 1.88, -1, 0
2.25, 1.88, -1, 0
2.275, 1.88, -1, 0
2.3, 1.88, -1, 0
2.325, 1.88, -1, 0
2.35, 1.88, -1, 0
2.375, 1.88, -1, 0
2.4, 1.88, -1, 0
2.425, 1.88, -1, 0
2.45, 1.88, -1, 0
2.475, 1.88, -1, 0
2.5, 1.88, -1, 0
2.525, 1.88, -1, 0
2.55, 1.88, -1, 0
2.575, 1.88, -1, 0
2.6, 1.88, -1, 0
2.625, 1.88, -1, 0
2.65, 1.88, -1, 0
2.675, 1.88, -1, 0
2.7, 1.88, -1, 0
2.725, 1.88, -1, 0
2.75, 1.88, -1, 0
2.775, 1.88, -1, 0
2.8, 1.88, -1, 0
0, 1.9, -1, 0
0.025, 1.9, -1, 0
0.05, 1.9, -1, 0
0.075, 1.9, -1, 0
0.1, 1.9, -1, 0
0.125, 1.9, -1, 0
0.15, 1.9, 2.51722, 0.712278
0.175, 1.9, 2.60389, 0.710129
0.2, 1.9, 3.95927, 0.72573
0.225, 1.9, 1.63183, 0.686796
0.25, 1.9, 0.801647, 0.577982
0.275, 1.9, 0.316965, 0.316965
0.3, 1.9, 0.951129, 0.475565
0.325, 1.9, 0.492032, 0.246457
0.35, 1.9, 0, 0
0.375, 1.9, 0.189153, 0.189153
0.4, 1.9, 0, 0
0.425, 1.9, 0, 0
0.45, 1.9, 0, 0
0.475, 1.9, 0, 0
0.5, 1.9, 0, 0
0.525, 1.9, 0.236499, 0.236499
0.55, 1.9, 0, 0
0.575, 1.9, 0, 0
0.6, 1.9, 0, 0
0.625, 1.9, 0.39612, 0.39612
0.65, 1.9, 0, 0
0.675, 1.9, 0, 0
0.7, 1.9, 0, 0
0.725, 1.9, 0, 0
0.75, 1.9, 0, 0
0.775, 1.9, 0.23668, 0.23668
0.8, 1.9, 0.134887, 0.134887
0.825, 1.9, 0.117891, 0.117891
0.85, 1.9, 0, 0
0.875, 1.9, 0.118163, 0.118163
0.9, 1.9, 0, 0
0.925, 1.9, 0, 0
0.95, 1.9, 0.160124, 0.160124
0.975, 1.9, 0, 0
1, 1.9, 0.159189, 0.159189
1.025, 1.9, 0, 0
1.05, 1.9, 0.112722, 0.112722
1.075, 1.9, 0, 0
1.1, 1.9, 0.135287, 0.135287
1.125, 1.9, 0, 0
1.15, 1.9, 0, 0
1.175, 1.9, 0, 0
1.2, 1.9, 0, 0
1.225, 1.9, 0, 0
1.25, 1.9, 0, 0
1.275, 1.9, 0, 0
1.3, 1.9, 0, 0
1.325, 1.9, 0.231725, 0.166361
1.35, 1.9, 0, 0
1.375, 1.9, 0.0948109, 0.0948109
1.4, 1.9, 0.0593002, 0.0593002
1.425, 1.9, 0, 0
1.45, 1.9, 0.0680692, 0.0680692
1.475, 1.9, 0, 0
1.5, 1.9, 0.238754, 0.168824
1.525, 1.9, 0, 0
1.55, 1.9, 0, 0
1.575, 1.9, 0, 0
1.6, 1.9, 0.19224, 0.104887
1.625, 1.9, 0.102215, 0.0604814
1.65, 1.9, 0.198948, 0.0652441
1.675, 1.9, 0.38567, 0.105586
1.7, 1.9, 0.456358, 0.0685574
1.725, 1.9, -1, 0
1.75, 1.9, -1, 0
1.775, 1.9, -1, 0
1.8, 1.9, -1, 0
1.825, 1.9, -1, 0
1.85, 1.9, -1, 0
1.875, 1.9, -1, 0
1.9, 1.9, -1, 0
1.925, 1.9, -1, 0
1.95, 1.9, -1, 0
1.975, 1.9, -1, 0
2, 1.9, -1, 0
2.025, 1.9, -1, 0
2.05, 1.9, -1, 0
2.075, 1.9, -1, 0
2.1, 1.9, -1, 0
2.125, 1.9, -1, 0
2.15, 1.9, -1, 0
2.175, 1.9, -1, 0
2.2, 1.9, -1, 0
2.225, 1.9, -1, 0
2.25, 1.9, -1, 0
2.275, 1.9, -1, 0
2.3, 1.9, -1, 0
2.325, 1.9, -1, 0
2.35, 1.9, -1, 0
2.375, 1.9, -1, 0
2.4, 1.9, -1, 0
2.425, 1.9, -1, 0
2.45, 1.9, -1, 0
2.475, 1.9, -1, 0
2.5, 1.9, -1, 0
2.525, 1.9, -1, 0
2.55, 1.9, -1, 0
2.575, 1.9, -1, 0
2.6, 1.9, -1, 0
2.625, 1.9, -1, 0
2.65, 1.9, -1, 0
2.675, 1.9, -1, 0
2.7, 1.9, -1, 0
2.725, 1.9, -1, 0
2.75, 1.9, -1, 0
2.775, 1.9, -1, 0
2.8, 1.9, -1, 0
0, 1.92, -1, 0
0.025, 1.92, -1, 0
0.05, 1.92, -1, 0
0.075, 1.92, -1, 0
0.1, 1.92, -1, 0
0.125, 1.92, -1, 0
0.15, 1.92, 1.18989, 0.49537
0.175, 1.92, 1.03425, 0.470575
0.2, 1.92, 2.56909, 0.596522
0.225, 1.92, 1.91158, 0.641109
0.25, 1.92, 0.969858, 0.559948
0.275, 1.92, 1.43787, 0.830154
0.3, 1.92, 1.19907, 0.499241
0.325, 1.92, 1.16736, 0.391096
0.35, 1.92, 1.33204, 0.510932
0.375, 1.92, 0.57297, 0.330805
0.4, 1.92, 0, 0
0.425, 1.92, 0, 0
0.45, 1.92, 0.118932, 0.118931
0.475, 1.92, 0.237963, 0.237963
0.5, 1.92, 0, 0
0.525, 1.92, 0.15832, 0.15832
0.55, 1.92, 0, 0
0.575, 1.92, 0.120485, 0.120485
0.6, 1.92, 0, 0
0.625, 1.92, -1, 0
0.65, 1.92, 0.239201, 0.239201
0.675, 1.92, 0, 0
0.7, 1.92, 0, 0
0.725, 1.92, 0.136783, 0.136783
0.75, 1.92, 0.119095, 0.119095
0.775, 1.92, 0, 0
0.8, 1.92, 0, 0
0.825, 1.92, 0.238159, 0.238159
0.85, 1.92, 0.1593, 0.1593
0.875, 1.92, 0.159509, 0.159509
0.9, 1.92, 0.397147, 0.286408
0.925, 1.92, 0.119752, 0.119752
0.95, 1.92, 0, 0
0.975, 1.92, 0, 0
1, 1.92, 0, 0
1.025, 1.92, 0, 0
1.05, 1.92, 0.106116, 0.106116
1.075, 1.92, 0, 0
1.1, 1.92, 0, 0
1.125, 1.92, 0, 0
1.15, 1.92, 0, 0
1.175, 1.92, 0, 0
1.2, 1.92, 0.120275, 0.120275
1.225, 1.92, 0, 0
1.25, 1.92, -1, 0
1.275, 1.92, 0, 0
1.3, 1.92, 0, 0
1.325, 1.92, 0, 0
1.35, 1.92, 0, 0
1.375, 1.92, 0.119514, 0.119514
1.4, 1.92, 0, 0
1.425, 1.92, 0, 0
1.45, 1.92, 0, 0
1.475, 1.92, 0.100258, 0.100258
1.5, 1.92, 0, 0
1.525, 1.92, 0.0736285, 0.0736285
1.55, 1.92, 0.0683706, 0.0484776
1.575, 1.92, 0.0670068, 0.0474451
1.6, 1.92, 0.211972, 0.0802888
1.625, 1.92, 0.0682254, 0.0347415
1.65, 1.92, 0.42271, 0.120503
1.675, 1.92, 0.637788, 0.119292
1.7, 1.92, 0.490667, 0.117363
1.725, 1.92, -1, 0
1.75, 1.92, -1, 0
1.775, 1.92, -1, 0
1.8, 1.92, -1, 0
1.825, 1.92, -1, 0
1.85, 1.92, -1, 0
1.875, 1.92, -1, 0
1.9, 1.92, -1, 0
1.925, 1.92, -1, 0
1.95, 1.92, -1, 0
1.975, 1.92, -1, 0
2, 1.92, -1, 0
2.025, 1.92, -1, 0
2.05, 1.92, -1, 0
2.075, 1.92, -1, 0
2.1, 1.92, -1, 0
2.125, 1.92, -1, 0
2.15, 1.92, -1, 0
2.175, 1.92, -1, 0
2.2, 1.92, -1, 0
2.225, 1.92, -1, 0
2.25, 1.92, -1, 0
2.275, 1.92, -1, 0
2.3, 1.92, -1, 0
2.325, 1.92, -1, 0
2.35, 1.92, -1, 0
2.375, 1.92, -1, 0
2.4, 1.92, -1, 0
2.425, 1.92, -1, 0
2.45, 1.92, -1, 0
2.475, 1.92, -1, 0
2.5, 1.92, -1, 0
2.525, 1.92, -1, 0
2.55, 1.92, -1, 0
2.575, 1.92, -1, 0
2.6, 1.92, -1, 0
2.625, 1.92, -1, 0
2.65, 1.92, -1, 0
2.675, 1.92, -1, 0
2.7, 1.92, -1, 0
2.725, 1.92, -1, 0
2.75, 1.92, -1, 0
2.775, 1.92, -1, 0
2.8, 1.92, -1, 0
0, 1.94, -1, 0
0.025, 1.94, -1, 0
0.05, 1.94, -1, 0
0.075, 1.94, -1, 0
0.1, 1.94, -1, 0
0.125, 1.94, -1, 0
0.15, 1.94, 0.31996, 0.226246
0.175, 1.94, 0.985524, 0.376143
0.2, 1.94, 1.61117, 0.580847
0.225, 1.94, 3.42272, 0.861044
0.25, 1.94, 1.4673, 0.847145
0.275, 1.94, 1.77255, 0.897223
0.3, 1.94, 1.28799, 0.435972
0.325, 1.94, 1.56006, 0.561544
0.35, 1.94, 0.830796, 0.420905
0.375, 1.94, 0.160637, 0.160637
0.4, 1.94, 0.431488, 0.306973
0.425, 1.94, 0.266562, 0.192229
0.45, 1.94, 0, 0
0.475, 1.94, 0.191639, 0.191639
0.5, 1.94, 0.106704, 0.106704
0.525, 1.94, 0, 0
0.55, 1.94, 0, 0
0.575, 1.94, 0.241607, 0.241607
0.6, 1.94, 0, 0
0.625, 1.94, -1, 0
0.65, 1.94, 0.080461, 0.080461
0.675, 1.94, 0, 0
0.7, 1.94, 0.240605, 0.240605
0.725, 1.94, 0, 0
0.75, 1.94, 0.192627, 0.192628
0.775, 1.94, 0, 0
0.8, 1.94, 0, 0
0.825, 1.94, 0, 0
0.85, 1.94, 0, 0
0.875, 1.94, 0, 0
0.9, 1.94, 0, 0
0.925, 1.94, 0, 0
0.95, 1.94, -1, 0
0.975, 1.94, 0, 0
1, 1.94, 0, 0
1.025, 1.94, 0, 0
1.05, 1.94, 0, 0
1.075, 1.94, 0, 0
1.1, 1.94, 0.159612, 0.159612
1.125, 1.94, 0, 0
1.15, 1.94, 0.138099, 0.138099
1.175, 1.94, 0, 0
1.2, 1.94, 0.137975, 0.137975
1.225, 1.94, 0, 0
1.25, 1.94, 0, 0
1.275, 1.94, 0, 0
1.3, 1.94, 0, 0
1.325, 1.94, 0, 0
1.35, 1.94, 0.480914, 0.340057
1.375, 1.94, 0, 0
1.4, 1.94, 0, 0
1.425, 1.94, 0, 0
1.45, 1.94, 0.121514, 0.121514
1.475, 1.94, 0.106991, 0.106991
1.5, 1.94, 0, 0
1.525, 1.94, 0.0685622, 0.0685622
1.55, 1.94, 0.180138, 0.134248
1.575, 1.94, 0.123326, 0.0636901
1.6, 1.94, 0.159068, 0.0655843
1.625, 1.94, 0.385793, 0.111378
1.65, 1.94, 0.353861, 0.0821108
1.675, 1.94, 0.458833, 0.0815253
1.7, 1.94, -1, 0
1.725, 1.94, -1, 0
1.75, 1.94, -1, 0
1.775, 1.94, -1, 0
1.8, 1.94, -1, 0
1.825, 1.94, -1, 0
1.85, 1.94, -1, 0
1.875, 1.94, -1, 0
1.9, 1.94, -1, 0
1.925, 1.94, -1, 0
1.95, 1.94, -1, 0
1.975, 1.94, -1, 0
2, 1.94, -1, 0
2.025, 1.94, -1, 0
2.05, 1.94, -1, 0
2.075, 1.94, -1, 0
2.1, 1.94, -1, 0
2.125, 1.94, -1, 0
2.15, 1.94, -1, 0
2.175, 1.94, -1, 0
2.2, 1.94, -1, 0
2.225, 1.94, -1, 0
2.25, 1.94, -1, 0
2.275, 1.94, -1, 0
2.3, 1.94, -1, 0
2.325, 1.94, -1, 0
2.35, 1.94, -1, 0
2.375, 1.94, -1, 0
2.4, 1.94, -1, 0
2.425, 1.94, -1, 0
2.45, 1.94, -1, 0
2.475, 1.94, -1, 0
2.5, 1.94, -1, 0
2.525, 1.94, -1, 0
2.55, 1.94, -1, 0
2.575, 1.94, -1, 0
2.6, 1.94, -1, 0
2.625, 1.94, -1, 0
2.65, 1.94, -1, 0
2.675, 1.94, -1, 0
2.7, 1.94, -1, 0
2.725, 1.94, -1, 0
2.75, 1.94, -1, 0
2.775, 1.94, -1, 0
2.8, 1.94, -1, 0
0, 1.96, -1, 0
0.025, 1.96, -1, 0
0.05, 1.96, -1, 0
0.075, 1.96, -1, 0
0.1, 1.96, -1, 0
0.125, 1.96, -1, 0
0.15, 1.96, 0.24182, 0.24182
0.175, 1.96, 0.324905, 0.229742
0.2, 1.96, 1.65676, 0.588755
0.225, 1.96, 0, 0
0.25, 1.96, 2.46555, 1.02651
0.275, 1.96, 1.23458, 0.509071
0.3, 1.96, 2.75914, 0.778398
0.325, 1.96, 0.406229, 0.292964
0.35, 1.96, 1.26952, 0.406157
0.375, 1.96, 0.268408, 0.189793
0.4, 1.96, 1.06423, 0.478878
0.425, 1.96, 0.16116, 0.16116
0.45, 1.96, 0.161467, 0.161467
0.475, 1.96, 0, 0
0.5, 1.96, 0.242242, 0.242242
0.525, 1.96, 0.107365, 0.107365
0.55, 1.96, 0, 0
0.575, 1.96, 0, 0
0.6, 1.96, 0, 0
0.625, 1.96, 0, 0
0.65, 1.96, 0.162225, 0.162225
0.675, 1.96, 0, 0
0.7, 1.96, 0.138525, 0.138525
0.725, 1.96, 0, 0
0.75, 1.96, 0, 0
0.775, 1.96, 0, 0
0.8, 1.96, 0, 0
0.825, 1.96, 0, 0
0.85, 1.96, 0, 0
0.875, 1.96, 0, 0
0.9, 1.96, 0, 0
0.925, 1.96, 0.164311, 0.164311
0.95, 1.96, 0, 0
0.975, 1.96, 0, 0
1, 1.96, 0, 0
1.025, 1.96, 0, 0
1.05, 1.96, 0, 0
1.075, 1.96, 0, 0
1.1, 1.96, 0.137817, 0.137817
1.125, 1.96, 0, 0
1.15, 1.96, 0, 0
1.175, 1.96, 0.161866, 0.161866
1.2, 1.96, 0, 0
1.225, 1.96, -1, 0
1.25, 1.96, 0, 0
1.275, 1.96, 0.195523, 0.138256
1.3, 1.96, 0, 0
1.325, 1.96, 0, 0
1.35, 1.96, 0, 0
1.375, 1.96, 0.0810204, 0.0810204
1.4, 1.96, 0.152039, 0.107508
1.425, 1.96, 0.162671, 0.115026
1.45, 1.96, 0, 0
1.475, 1.96, 0, 0
1.5, 1.96, 0, 0
1.525, 1.96, 0.0806016, 0.0806016
1.55, 1.96, 0.245245, 0.118754
1.575, 1.96, 0.374512, 0.114717
1.6, 1.96, 0.293403, 0.234801
1.625, 1.96, 0.434278, 0.0919769
1.65, 1.96, 0.536925, 0.0825167
1.675, 1.96, 0.254422, 0.0973405
1.7, 1.96, -1, 0
1.725, 1.96, -1, 0
1.75, 1.96, -1, 0
1.775, 1.96, -1, 0
1.8, 1.96, -1, 0
1.825, 1.96, -1, 0
1.85, 1.96, -1, 0
1.875, 1.96, -1, 0
1.9, 1.96, -1, 0
1.925, 1.96, -1, 0
1.95, 1.96, -1, 0
1.975, 1.96, -1, 0
2, 1.96, -1, 0
2.025, 1.96, -1, 0
2.05, 1.96, -1, 0
2.075, 1.96, -1, 0
2.1, 1.96, -1, 0
2.125, 1.96, -1, 0
2.15, 1.96, -1, 0
2.175, 1.96, -1, 0
2.2, 1.96, -1, 0
2.225, 1.96, -1, 0
2.25, 1.96, -1, 0
2.275, 1.96, -1, 0
2.3, 1.96, -1, 0
2.325, 1.96, -1, 0
2.35, 1.96, -1, 0
2.375, 1.96, -1, 0
2.4, 1.96, -1, 0
2.425, 1.96, -1, 0
2.45, 1.96, -1, 0
2.475, 1.96, -1, 0
2.5, 1.96, -1, 0
2.525, 1.96, -1, 0
2.55, 1.96, -1, 0
2.575, 1.96, -1, 0
2.6, 1.96, -1, 0
2.625, 1.96, -1, 0
2.65, 1.96, -1, 0
2.675, 1.96, -1, 0
2.7, 1.96, -1, 0
2.725, 1.96, -1, 0
2.75, 1.96, -1, 0
2.775, 1.96, -1, 0
2.8, 1.96, -1, 0
0, 1.98, -1, 0
0.025, 1.98, -1, 0
0.05, 1.98, -1, 0
0.075, 1.98, -1, 0
0.1, 1.98, -1, 0
0.125, 1.98, -1, 0
0.15, 1.98, 0, 0
0.175, 1.98, 0.545384, 0.278067
0.2, 1.98, 0.245317, 0.245317
0.225, 1.98, 1.34968, 0.42872
0.25, 1.98, -1, 0
0.275, 1.98, 2.45924, 0.724004
0.3, 1.98, 1.88224, 0.639203
0.325, 1.98, 0.955016, 0.312963
0.35, 1.98, 0.73117, 0.422143
0.375, 1.98, 1.38241, 0.533274
0.4, 1.98, 0.766894, 0.343905
0.425, 1.98, 0.438647, 0.312145
0.45, 1.98, 0.139254, 0.139254
0.475, 1.98, 0, 0
0.5, 1.98, 0, 0
0.525, 1.98, 0.16286, 0.16286
0.55, 1.98, 0, 0
0.575, 1.98, 0, 0
0.6, 1.98, 0, 0
0.625, 1.98, 0, 0
0.65, 1.98, 0, 0
0.675, 1.98, 0, 0
0.7, 1.98, 0.245358, 0.245359
0.725, 1.98, 0, 0
0.75, 1.98, 0.196011, 0.196011
0.775, 1.98, 0.3535, 0.26796
0.8, 1.98, 0, 0
0.825, 1.98, 0, 0
0.85, 1.98, 0.140228, 0.140228
0.875, 1.98, 0, 0
0.9, 1.98, 0.108998, 0.108998
0.925, 1.98, 0, 0
0.95, 1.98, 0, 0
0.975, 1.98, 0.122529, 0.122529
1, 1.98, 0.163569, 0.163569
1.025, 1.98, 0.262043, 0.185701
1.05, 1.98, 0, 0
1.075, 1.98, 0, 0
1.1, 1.98, 0.108521, 0.108521
1.125, 1.98, 0.216655, 0.153198
1.15, 1.98, 0, 0
1.175, 1.98, 0, 0
1.2, 1.98, 0, 0
1.225, 1.98, 0.330174, 0.330174
1.25, 1.98, 0, 0
1.275, 1.98, 0.246378, 0.246378
1.3, 1.98, 0.219264, 0.155043
1.325, 1.98, 0, 0
1.35, 1.98, 0, 0
1.375, 1.98, 0.0542754, 0.0542754
1.4, 1.98, 0.0815089, 0.0815089
1.425, 1.98, 0.0827423, 0.0827423
1.45, 1.98, 0, 0
1.475, 1.98, 0.285462, 0.164958
1.5, 1.98, 0.163229, 0.129125
1.525, 1.98, 0.0814073, 0.0814073
1.55, 1.98, 0.191433, 0.0765776
1.575, 1.98, 0.218132, 0.0929375
1.6, 1.98, 0.421778, 0.108428
1.625, 1.98, 0.510885, 0.104753
1.65, 1.98, 0.35429, 0.0655645
1.675, 1.98, -1, 0
1.7, 1.98, -1, 0
1.725, 1.98, -1, 0
1.75, 1.98, -1, 0
1.775, 1.98, -1, 0
1.8, 1.98, -1, 0
1.825, 1.98, -1, 0
1.85, 1.98, -1, 0
1.875, 1.98, -1, 0
1.9, 1.98, -1, 0
1.925, 1.98, -1, 0
1.95, 1.98, -1, 0
1.975, 1.98, -1, 0
2, 1.98, -1, 0
2.025, 1.98, -1, 0
2.05, 1.98, -1, 0
2.075, 1.98, -1, 0
2.1, 1.98, -1, 0
2.125, 1.98, -1, 0
2.15, 1.98, -1, 0
2.175, 1.98, -1, 0
2.2, 1.98, -1, 0
2.225, 1.98, -1, 0
2.25, 1.98, -1, 0
2.275, 1.98, -1, 0
2.3, 1.98, -1, 0
2.325, 1.98, -1, 0
2.35, 1.98, -1, 0
2.375, 1.98, -1, 0
2.4, 1.98, -1, 0
2.425, 1.98, -1, 0
2.45, 1.98, -1, 0
2.475, 1.98, -1, 0
2.5, 1.98, -1, 0
2.525, 1.98, -1, 0
2.55, 1.98, -1, 0
2.575, 1.98, -1, 0
2.6, 1.98, -1, 0
2.625, 1.98, -1, 0
2.65, 1.98, -1, 0
2.675, 1.98, -1, 0
2.7, 1.98, -1, 0
2.725, 1.98, -1, 0
2.75, 1.98, -1, 0
2.775, 1.98, -1, 0
2.8, 1.98, -1, 0
0, 2, -1, 0
0.025, 2, -1, 0
0.05, 2, -1, 0
0.075, 2, -1, 0
0.1, 2, -1, 0
0.125, 2, -1, 0
0.15, 2, 0.232605, 0.164756
0.175, 2, 0, 0
0.2, 2, 0.198595, 0.198595
0.225, 2, 0.866539, 0.416332
0.25, 2, -1, 0
0.275, 2, 1.98427, 0.671689
0.3, 2, 2.29519, 0.673364
0.325, 2, 1.67375, 0.488942
0.35, 2, 1.725, 0.586641
0.375, 2, 0.578544, 0.292749
0.4, 2, 0.984664, 0.449475
0.425, 2, 0.963687, 0.36788
0.45, 2, 0.98425, 0.449248
0.475, 2, 0.410816, 0.296198
0.5, 2, 0.246819, 0.246819
0.525, 2, 0.182588, 0.182588
0.55, 2, 0.219703, 0.155354
0.575, 2, 0.166073, 0.166073
0.6, 2, -1, 0
0.625, 2, 0, 0
0.65, 2, 0, 0
0.675, 2, 0, 0
0.7, 2, 0, 0
0.725, 2, 0, 0
0.75, 2, 0, 0
0.775, 2, 0.109739, 0.109739
0.8, 2, 0, 0
0.825, 2, 0.494052, 0.349348
0.85, 2, 0, 0
0.875, 2, 0.110168, 0.110168
0.9, 2, 0.167202, 0.167202
0.925, 2, -1, 0
0.95, 2, 0.0828912, 0.0828912
0.975, 2, 0.164805, 0.164805
1, 2, 0, 0
1.025, 2, 0, 0
1.05, 2, 0, 0
1.075, 2, 0, 0
1.1, 2, 0.164433, 0.164433
1.125, 2, 0, 0
1.15, 2, 0.10988, 0.10988
1.175, 2, 0.124127, 0.124127
1.2, 2, 0, 0
1.225, 2, 0, 0
1.25, 2, 0, 0
1.275, 2, 0.0826171, 0.0826171
1.3, 2, 0, 0
1.325, 2, 0, 0
1.35, 2, 0.123217, 0.123217
1.375, 2, 0, 0
1.4, 2, 0.0554093, 0.0554093
1.425, 2, 0, 0
1.45, 2, 0.116889, 0.0827972
1.475, 2, 0, 0
1.5, 2, 0.0547255, 0.0547255
1.525, 2, 0.0173028, 0.0173028
1.55, 2, 0.284567, 0.0896163
1.575, 2, 0.307117, 0.0958995
1.6, 2, 0.501965, 0.107965
1.625, 2, 0.361749, 0.0797039
1.65, 2, -1, 0
1.675, 2, -1, 0
1.7, 2, -1, 0
1.725, 2, -1, 0
1.75, 2, -1, 0
1.775, 2, -1, 0
1.8, 2, -1, 0
1.825, 2, -1, 0
1.85, 2, -1, 0
1.875, 2, -1, 0
1.9, 2, -1, 0
1.925, 2, -1, 0
1.95, 2, -1, 0
1.975, 2, -1, 0
2, 2, -1, 0
2.025, 2, -1, 0
2.05, 2, -1, 0
2.075, 2, -1, 0
2.1, 2, -1, 0
2.125, 2, -1, 0
2.15, 2, -1, 0
2.175, 2, -1, 0
2.2, 2, -1, 0
2.225, 2, -1, 0
2.25, 2, -1, 0
2.275, 2, -1, 0
2.3, 2, -1, 0
2.325, 2, -1, 0
2.35, 2, -1, 0
2.375, 2, -1, 0
2.4, 2, -1, 0
2.425, 2, -1, 0
2.45, 2, -1, 0
2.475, 2, -1, 0
2.5, 2, -1, 0
2.525, 2, -1, 0
2.55, 2, -1, 0
2.575, 2, -1, 0
2.6, 2, -1, 0
2.625, 2, -1, 0
2.65, 2, -1, 0
2.675, 2, -1, 0
2.7, 2, -1, 0
2.725, 2, -1, 0
2.75, 2, -1, 0
2.775, 2, -1, 0
2.8, 2, -1, 0
0, 2.02, -1, 0
0.025, 2.02, -1, 0
0.05, 2.02, -1, 0
0.075, 2.02, -1, 0
0.1, 2.02, -1, 0
0.125, 2.02, -1, 0
0.15, 2.02, 0.124224, 0.124224
0.175, 2.02, 0, 0
0.2, 2.02, 0.166276, 0.166276
0.225, 2.02, 0.199101, 0.199101
0.25, 2.02, -1, 0
0.275, 2.02, 1.00142, 0.500713
0.3, 2.02, 2.23135, 0.561173
0.325, 2.02, 1.24426, 0.51786
0.35, 2.02, 1.47878, 0.450424
0.375, 2.02, 1.57215, 0.567333
0.4, 2.02, 1.45617, 0.445832
0.425, 2.02, 1.2418, 0.51707
0.45, 2.02, 1.4068, 0.542708
0.475, 2.02, 0.497519, 0.227067
0.5, 2.02, 0, 0
0.525, 2.02, 0.166097, 0.166097
0.55, 2.02, 0.166396, 0.166396
0.575, 2.02, 0.111548, 0.111548
0.6, 2.02, -1, 0
0.625, 2.02, 0, 0
0.65, 2.02, 0, 0
0.675, 2.02, 0, 0
0.7, 2.02, 0, 0
0.725, 2.02, 0, 0
0.75, 2.02, 0, 0
0.775, 2.02, 0.165621, 0.165621
0.8, 2.02, 0, 0
0.825, 2.02, 0, 0
0.85, 2.02, 0.331852, 0.234657
0.875, 2.02, 0, 0
0.9, 2.02, 0, 0
0.925, 2.02, 0, 0
0.95, 2.02, 0.221535, 0.156649
0.975, 2.02, 0.166184, 0.166184
1, 2.02, 0, 0
1.025, 2.02, 0.165669, 0.165669
1.05, 2.02, 0, 0
1.075, 2.02, 0, 0
1.1, 2.02, 0, 0
1.125, 2.02, 0.124984, 0.124984
1.15, 2.02, 0, 0
1.175, 2.02, 0, 0
1.2, 2.02, 0.50486, 0.50486
1.225, 2.02, 0, 0
1.25, 2.02, 0.0911276, 0.0911276
1.275, 2.02, 0.125037, 0.125037
1.3, 2.02, 0, 0
1.325, 2.02, 0.0830081, 0.0830081
1.35, 2.02, 0, 0
1.375, 2.02, 0.111575, 0.111575
1.4, 2.02, 0.336448, 0.237905
1.425, 2.02, 0.208378, 0.150336
1.45, 2.02, 0, 0
1.475, 2.02, 0.0590854, 0.0590854
1.5, 2.02, 0, 0
1.525, 2.02, 0.278447, 0.116029
1.55, 2.02, 0.207868, 0.0699186
1.575, 2.02, 0.419623, 0.111048
1.6, 2.02, 0.296553, 0.069568
1.625, 2.02, 0.32276, 0.0880123
1.65, 2.02, -1, 0
1.675, 2.02, -1, 0
1.7, 2.02, -1, 0
1.725, 2.02, -1, 0
1.75, 2.02, -1, 0
1.775, 2.02, -1, 0
1.8, 2.02, -1, 0
1.825, 2.02, -1, 0
1.85, 2.02, -1, 0
1.875, 2.02, -1, 0
1.9, 2.02, -1, 0
1.925, 2.02, -1, 0
1.95, 2.02, -1, 0
1.975, 2.02, -1, 0
2, 2.02, -1, 0
2.025, 2.02, -1, 0
2.05, 2.02, -1, 0
2.075, 2.02, -1, 0
2.1, 2.02, -1, 0
2.125, 2.02, -1, 0
2.15, 2.02, -1, 0
2.175, 2.02, -1, 0
2.2, 2.02, -1, 0
2.225, 2.02, -1, 0
2.25, 2.02, -1, 0
2.275, 2.02, -1, 0
2.3, 2.02, -1, 0
2.325, 2.02, -1, 0
2.35, 2.02, -1, 0
2.375, 2.02, -1, 0
2.4, 2.02, -1, 0
2.425, 2.02, -1, 0
2.45, 2.02, -1, 0
2.475, 2.02, -1, 0
2.5, 2.02, -1, 0
2.525, 2.02, -1, 0
2.55, 2.02, -1, 0
2.575, 2.02, -1, 0
2.6, 2.02, -1, 0
2.625, 2.02, -1, 0
2.65, 2.02, -1, 0
2.675, 2.02, -1, 0
2.7, 2.02, -1, 0
2.725, 2.02, -1, 0
2.75, 2.02, -1, 0
2.775, 2.02, -1, 0
2.8, 2.02, -1, 0
0, 2.04, -1, 0
0.025, 2.04, -1, 0
0.05, 2.04, -1, 0
0.075, 2.04, -1, 0
0.1, 2.04, -1, 0
0.125, 2.04, -1, 0
0.15, 2.04, 0.14333, 0.14333
0.175, 2.04, 0.252717, 0.252717
0.2, 2.04, 0.168061, 0.168061
0.225, 2.04, 0.60324, 0.348281
0.25, 2.04, -1, 0
0.275, 2.04, 0.336676, 0.238066
0.3, 2.04, 0.924298, 0.467872
0.325, 2.04, 1.77356, 0.59907
0.35, 2.04, 1.255, 0.425249
0.375, 2.04, 1.75347, 0.63044
0.4, 2.04, 1.11254, 0.401171
0.425, 2.04, 0.63968, 0.348541
0.45, 2.04, 1.09012, 0.389347
0.475, 2.04, 0.702631, 0.40771
0.5, 2.04, 0.614358, 0.279294
0.525, 2.04, 0.167303, 0.167303
0.55, 2.04, 0.338404, 0.239288
0.575, 2.04, 0, 0
0.6, 2.04, 0, 0
0.625, 2.04, 0, 0
0.65, 2.04, 0.14402, 0.14402
0.675, 2.04, 0.391952, 0.230937
0.7, 2.04, 0, 0
0.725, 2.04, 0, 0
0.75, 2.04, 0.334431, 0.236478
0.775, 2.04, 0, 0
0.8, 2.04, 0, 0
0.825, 2.04, 0.269619, 0.191052
0.85, 2.04, 0, 0
0.875, 2.04, 0, 0
0.9, 2.04, 0, 0
0.925, 2.04, 0, 0
0.95, 2.04, 0, 0
0.975, 2.04, 0, 0
1, 2.04, 0.125434, 0.125434
1.025, 2.04, 0.111399, 0.111399
1.05, 2.04, 0.16684, 0.16684
1.075, 2.04, 0.167552, 0.118477
1.1, 2.04, 0.279658, 0.201751
1.125, 2.04, 0.168681, 0.168681
1.15, 2.04, 0, 0
1.175, 2.04, 0, 0
1.2, 2.04, 0, 0
1.225, 2.04, 0, 0
1.25, 2.04, 0.0842716, 0.0842716
1.275, 2.04, 0, 0
1.3, 2.04, 0, 0
1.325, 2.04, 0.125794, 0.125794
1.35, 2.04, 0.134263, 0.0949391
1.375, 2.04, 0.0845941, 0.0845941
1.4, 2.04, 0, 0
1.425, 2.04, 0, 0
1.45, 2.04, 0.167251, 0.118265
1.475, 2.04, 0.16692, 0.0963717
1.5, 2.04, 0.393228, 0.175682
1.525, 2.04, 0.443238, 0.184689
1.55, 2.04, 0.432806, 0.108582
1.575, 2.04, 0.494761, 0.125113
1.6, 2.04, 0.422966, 0.0897104
1.625, 2.04, -1, 0
1.65, 2.04, -1, 0
1.675, 2.04, -1, 0
1.7, 2.04, -1, 0
1.725, 2.04, -1, 0
1.75, 2.04, -1, 0
1.775, 2.04, -1, 0
1.8, 2.04, -1, 0
1.825, 2.04, -1, 0
1.85, 2.04, -1, 0
1.875, 2.04, -1, 0
1.9, 2.04, -1, 0
1.925, 2.04, -1, 0
1.95, 2.04, -1, 0
1.975, 2.04, -1, 0
2, 2.04, -1, 0
2.025, 2.04, -1, 0
2.05, 2.04, -1, 0
2.075, 2.04, -1, 0
2.1, 2.04, -1, 0
2.125, 2.04, -1, 0
2.15, 2.04, -1, 0
2.175, 2.04, -1, 0
2.2, 2.04, -1, 0
2.225, 2.04, -1, 0
2.25, 2.04, -1, 0
2.275, 2.04, -1, 0
2.3, 2.04, -1, 0
2.325, 2.04, -1, 0
2.35, 2.04, -1, 0
2.375, 2.04, -1, 0
2.4, 2.04, -1, 0
2.425, 2.04, -1, 0
2.45, 2.04, -1, 0
2.475, 2.04, -1, 0
2.5, 2.04, -1, 0
2.525, 2.04, -1, 0
2.55, 2.04, -1, 0
2.575, 2.04, -1, 0
2.6, 2.04, -1, 0
2.625, 2.04, -1, 0
2.65, 2.04, -1, 0
2.675, 2.04, -1, 0
2.7, 2.04, -1, 0
2.725, 2.04, -1, 0
2.75, 2.04, -1, 0
2.775, 2.04, -1, 0
2.8, 2.04, -1, 0
0, 2.06, -1, 0
0.025, 2.06, -1, 0
0.05, 2.06, -1, 0
0.075, 2.06, -1, 0
0.1, 2.06, -1, 0
0.125, 2.06, 0, 0
0.15, 2.06, 0, 0
0.175, 2.06, 0, 0
0.2, 2.06, 0, 0
0.225, 2.06, 0.206097, 0.206097
0.25, 2.06, -1, 0
0.275, 2.06, 0.736067, 0.334999
0.3, 2.06, 0.339544, 0.240094
0.325, 2.06, 1.34879, 0.435295
0.35, 2.06, 2.11238, 0.681207
0.375, 2.06, 0.589715, 0.326291
0.4, 2.06, 0.757464, 0.38565
0.425, 2.06, 1.23686, 0.397591
0.45, 2.06, 0.843233, 0.430065
0.475, 2.06, 0.507004, 0.292719
0.5, 2.06, 0.84412, 0.430374
0.525, 2.06, 0.393967, 0.23204
0.55, 2.06, 0.169832, 0.169832
0.575, 2.06, 0.339542, 0.339542
0.6, 2.06, 0, 0
0.625, 2.06, 0.145589, 0.145589
0.65, 2.06, 0.126755, 0.126755
0.675, 2.06, 0, 0
0.7, 2.06, 0.168612, 0.168612
0.725, 2.06, 0.112834, 0.112834
0.75, 2.06, 0.158235, 0.158235
0.775, 2.06, 0.2812, 0.202797
0.8, 2.06, 0, 0
0.825, 2.06, 0, 0
0.85, 2.06, 0.127311, 0.127311
0.875, 2.06, 0, 0
0.9, 2.06, -1, 0
0.925, 2.06, 0, 0
0.95, 2.06, 0, 0
0.975, 2.06, 0, 0
1, 2.06, 0.112579, 0.112579
1.025, 2.06, 0.112322, 0.112322
1.05, 2.06, 0, 0
1.075, 2.06, 0.169073, 0.169073
1.1, 2.06, 0.170175, 0.170175
1.125, 2.06, 0.127897, 0.127897
1.15, 2.06, 0, 0
1.175, 2.06, -1, 0
1.2, 2.06, 0.0731423, 0.0731423
1.225, 2.06, 0.0927893, 0.0927893
1.25, 2.06, 0.297973, 0.17556
1.275, 2.06, 0, 0
1.3, 2.06, 0, 0
1.325, 2.06, 0, 0
1.35, 2.06, 0.0848151, 0.0848151
1.375, 2.06, 0, 0
1.4, 2.06, 0.170479, 0.170479
1.425, 2.06, 0, 0
1.45, 2.06, 0.168775, 0.119342
1.475, 2.06, 0.0994188, 0.0575165
1.5, 2.06, 0.168412, 0.0535516
1.525, 2.06, 0.338159, 0.0918434
1.55, 2.06, 0.440092, 0.0977529
1.575, 2.06, 0.627514, 0.128078
1.6, 2.06, 0.189786, 0.0660456
1.625, 2.06, -1, 0
1.65, 2.06, -1, 0
1.675, 2.06, -1, 0
1.7, 2.06, -1, 0
1.725, 2.06, -1, 0
1.75, 2.06, -1, 0
1.775, 2.06, -1, 0
1.8, 2.06, -1, 0
1.825, 2.06, -1, 0
1.85, 2.06, -1, 0
1.875, 2.06, -1, 0
1.9, 2.06, -1, 0
1.925, 2.06, -1, 0
1.95, 2.06, -1, 0
1.975, 2.06, -1, 0
2, 2.06, -1, 0
2.025, 2.06, -1, 0
2.05, 2.06, -1, 0
2.075, 2.06, -1, 0
2.1, 2.06, -1, 0
2.125, 2.06, -1, 0
2.15, 2.06, -1, 0
2.175, 2.06, -1, 0
2.2, 2.06, -1, 0
2.225, 2.06, -1, 0
2.25, 2.06, -1, 0
2.275, 2.06, -1, 0
2.3, 2.06, -1, 0
2.325, 2.06, -1, 0
2.35, 2.06, -1, 0
2.375, 2.06, -1, 0
2.4, 2.06, -1, 0
2.425, 2.06, -1, 0
2.45, 2.06, -1, 0
2.475, 2.06, -1, 0
2.5, 2.06, -1, 0
2.525, 2.06, -1, 0
2.55, 2.06, -1, 0
2.575, 2.06, -1, 0
2.6, 2.06, -1, 0
2.625, 2.06, -1, 0
2.65, 2.06, -1, 0
2.675, 2.06, -1, 0
2.7, 2.06, -1, 0
2.725, 2.06, -1, 0
2.75, 2.06, -1, 0
2.775, 2.06, -1, 0
2.8, 2.06, -1, 0
0, 2.08, -1, 0
0.025, 2.08, -1, 0
0.05, 2.08, -1, 0
0.075, 2.08, -1, 0
0.1, 2.08, -1, 0
0.125, 2.08, 0, 0
0.15, 2.08, 0, 0
0.175, 2.08, 0, 0
0.2, 2.08, 0, 0
0.225, 2.08, 0, 0
0.25, 2.08, 0.514047, 0.514047
0.275, 2.08, 0, 0
0.3, 2.08, 0.256951, 0.256951
0.325, 2.08, 1.44501, 0.557391
0.35, 2.08, 1.32198, 0.422759
0.375, 2.08, 0.850461, 0.433665
0.4, 2.08, 0.850273, 0.353977
0.425, 2.08, 1.44688, 0.558165
0.45, 2.08, 1.31976, 0.447143
0.475, 2.08, 0.716644, 0.359556
0.5, 2.08, 0.568331, 0.289803
0.525, 2.08, 0.802418, 0.407338
0.55, 2.08, 0.515881, 0.243448
0.575, 2.08, 0, 0
0.6, 2.08, 0.260465, 0.260465
0.625, 2.08, 0, 0
0.65, 2.08, 0.513112, 0.362826
0.675, 2.08, 0, 0
0.7, 2.08, 0.284344, 0.205115
0.725, 2.08, 0, 0
0.75, 2.08, 0, 0
0.775, 2.08, 0.113977, 0.113977
0.8, 2.08, 0, 0
0.825, 2.08, 0.127486, 0.127486
0.85, 2.08, 0.114268, 0.114268
0.875, 2.08, 0, 0
0.9, 2.08, 0, 0
0.925, 2.08, 0, 0
0.95, 2.08, 0, 0
0.975, 2.08, 0, 0
1, 2.08, 0.102229, 0.102229
1.025, 2.08, 0, 0
1.05, 2.08, 0, 0
1.075, 2.08, 0, 0
1.1, 2.08, 0.0640781, 0.0640781
1.125, 2.08, 0, 0
1.15, 2.08, 0, 0
1.175, 2.08, 0.172416, 0.172416
1.2, 2.08, 0, 0
1.225, 2.08, 0, 0
1.25, 2.08, 0, 0
1.275, 2.08, 0, 0
1.3, 2.08, 0.127555, 0.127555
1.325, 2.08, 0.0427865, 0.0427865
1.35, 2.08, 0, 0
1.375, 2.08, 0.77825, 0.551595
1.4, 2.08, 0, 0
1.425, 2.08, 0.102399, 0.0591205
1.45, 2.08, 0.103098, 0.0732519
1.475, 2.08, 0.184428, 0.076539
1.5, 2.08, 0.110887, 0.0392746
1.525, 2.08, 0.371469, 0.128523
1.55, 2.08, 0.469329, 0.138363
1.575, 2.08, 0.303754, 0.0574085
1.6, 2.08, -1, 0
1.625, 2.08, -1, 0
1.65, 2.08, -1, 0
1.675, 2.08, -1, 0
1.7, 2.08, -1, 0
1.725, 2.08, -1, 0
1.75, 2.08, -1, 0
1.775, 2.08, -1, 0
1.8, 2.08, -1, 0
1.825, 2.08, -1, 0
1.85, 2.08, -1, 0
1.875, 2.08, -1, 0
1.9, 2.08, -1, 0
1.925, 2.08, -1, 0
1.95, 2.08, -1, 0
1.975, 2.08, -1, 0
2, 2.08, -1, 0
2.025, 2.08, -1, 0
2.05, 2.08, -1, 0
2.075, 2.08, -1, 0
2.1, 2.08, -1, 0
2.125, 2.08, -1, 0
2.15, 2.08, -1, 0
2.175, 2.08, -1, 0
2.2, 2.08, -1, 0
2.225, 2.08, -1, 0
2.25, 2.08, -1, 0
2.275, 2.08, -1, 0
2.3, 2.08, -1, 0
2.325, 2.08, -1, 0
2.35, 2.08, -1, 0
2.375, 2.08, -1, 0
2.4, 2.08, -1, 0
2.425, 2.08, -1, 0
2.45, 2.08, -1, 0
2.475, 2.08, -1, 0
2.5, 2.08, -1, 0
2.525, 2.08, -1, 0
2.55, 2.08, -1, 0
2.575, 2.08, -1, 0
2.6, 2.08, -1, 0
2.625, 2.08, -1, 0
2.65, 2.08, -1, 0
2.675, 2.08, -1, 0
2.7, 2.08, -1, 0
2.725, 2.08, -1, 0
2.75, 2.08, -1, 0
2.775, 2.08, -1, 0
2.8, 2.08, -1, 0
0, 2.1, -1, 0
0.025, 2.1, -1, 0
0.05, 2.1, -1, 0
0.075, 2.1, -1, 0
0.1, 2.1, -1, 0
0.125, 2.1, 0, 0
0.15, 2.1, 0, 0
0.175, 2.1, 0.115086, 0.115086
0.2, 2.1, 0.247084, 0.247084
0.225, 2.1, 0.41359, 0.292452
0.25, 2.1, 0, 0
0.275, 2.1, 0.467638, 0.332686
0.3, 2.1, 0.263476, 0.187746
0.325, 2.1, 0.257984, 0.257984
0.35, 2.1, 0.660007, 0.29897
0.375, 2.1, 2.29126, 0.579341
0.4, 2.1, 1.03045, 0.470459
0.425, 2.1, 0.916625, 0.380029
0.45, 2.1, 1.37654, 0.530366
0.475, 2.1, 1.26249, 0.429425
0.5, 2.1, 0.687287, 0.343644
0.525, 2.1, 0.114737, 0.114737
0.55, 2.1, 0.754588, 0.312621
0.575, 2.1, -1, 0
0.6, 2.1, 0.232053, 0.164089
0.625, 2.1, 0.207761, 0.207761
0.65, 2.1, 0.287488, 0.207366
0.675, 2.1, 0.171858, 0.171858
0.7, 2.1, 0, 0
0.725, 2.1, 0.459181, 0.269276
0.75, 2.1, 0, 0
0.775, 2.1, 0, 0
0.8, 2.1, 0, 0
0.825, 2.1, 0, 0
0.85, 2.1, 0.174993, 0.174993
0.875, 2.1, 0, 0
0.9, 2.1, 0, 0
0.925, 2.1, 0, 0
0.95, 2.1, 0.172631, 0.172631
0.975, 2.1, 0.0862773, 0.0862773
1, 2.1, 0.343431, 0.271478
1.025, 2.1, 0.171506, 0.171506
1.05, 2.1, 0, 0
1.075, 2.1, 0, 0
1.1, 2.1, 0.115035, 0.115035
1.125, 2.1, 0.094564, 0.094564
1.15, 2.1, -1, 0
1.175, 2.1, 0.0871844, 0.0871844
1.2, 2.1, 0.0945988, 0.0945988
1.225, 2.1, 0.0868092, 0.0868092
1.25, 2.1, 0, 0
1.275, 2.1, 0, 0
1.3, 2.1, 0.0938218, 0.0938218
1.325, 2.1, 0.0649881, 0.0649881
1.35, 2.1, 0, 0
1.375, 2.1, 0.069482, 0.069482
1.4, 2.1, 0, 0
1.425, 2.1, 0, 0
1.45, 2.1, 0.585577, 0.263651
1.475, 2.1, 0.319129, 0.0807629
1.5, 2.1, 0.393644, 0.117919
1.525, 2.1, 0.232277, 0.0598242
1.55, 2.1, 0.404166, 0.0673881
1.575, 2.1, -1, 0
1.6, 2.1, -1, 0
1.625, 2.1, -1, 0
1.65, 2.1, -1, 0
1.675, 2.1, -1, 0
1.7, 2.1, -1, 0
1.725, 2.1, -1, 0
1.75, 2.1, -1, 0
1.775, 2.1, -1, 0
1.8, 2.1, -1, 0
1.825, 2.1, -1, 0
1.85, 2.1, -1, 0
1.875, 2.1, -1, 0
1.9, 2.1, -1, 0
1.925, 2.1, -1, 0
1.95, 2.1, -1, 0
1.975, 2.1, -1, 0
2, 2.1, -1, 0
2.025, 2.1, -1, 0
2.05, 2.1, -1, 0
2.075, 2.1, -1, 0
2.1, 2.1, -1, 0
2.125, 2.1, -1, 0
2.15, 2.1, -1, 0
2.175, 2.1, -1, 0
2.2, 2.1, -1, 0
2.225, 2.1, -1, 0
2.25, 2.1, -1, 0
2.275, 2.1, -1, 0
2.3, 2.1, -1, 0
2.325, 2.1, -1, 0
2.35, 2.1, -1, 0
2.375, 2.1, -1, 0
2.4, 2.1, -1, 0
2.425, 2.1, -1, 0
2.45, 2.1, -1, 0
2.475, 2.1, -1, 0
2.5, 2.1, -1, 0
2.525, 2.1, -1, 0
2.55, 2.1, -1, 0
2.575, 2.1, -1, 0
2.6, 2.1, -1, 0
2.625, 2.1, -1, 0
2.65, 2.1, -1, 0
2.675, 2.1, -1, 0
2.7, 2.1, -1, 0
2.725, 2.1, -1, 0
2.75, 2.1, -1, 0
2.775, 2.1, -1, 0
2.8, 2.1, -1, 0
0, 2.12, -1, 0
0.025, 2.12, -1, 0
0.05, 2.12, -1, 0
0.075, 2.12, -1, 0
0.1, 2.12, -1, 0
0.125, 2.12, 0.520505, 0.520505
0.15, 2.12, 0, 0
0.175, 2.12, 0, 0
0.2, 2.12, 0.280377, 0.198672
0.225, 2.12, 0, 0
0.25, 2.12, 0, 0
0.275, 2.12, 0.290532, 0.209504
0.3, 2.12, 0.174198, 0.174198
0.325, 2.12, 0.289997, 0.209118
0.35, 2.12, 0.833012, 0.416507
0.375, 2.12, 1.5453, 0.472926
0.4, 2.12, 1.29893, 0.540895
0.425, 2.12, 1.08157, 0.412057
0.45, 2.12, 0.565187, 0.234128
0.475, 2.12, 1.25252, 0.520115
0.5, 2.12, 0.751985, 0.342224
0.525, 2.12, 0.802886, 0.331385
0.55, 2.12, 1.31374, 0.547184
0.575, 2.12, 5.31463, 5.31463
0.6, 2.12, 0.351505, 0.248558
0.625, 2.12, 0.116476, 0.116476
0.65, 2.12, 0.0833347, 0.0833347
0.675, 2.12, 0, 0
0.7, 2.12, 0.116158, 0.116158
0.725, 2.12, 0, 0
0.75, 2.12, 0.130343, 0.130343
0.775, 2.12, 0.174515, 0.123401
0.8, 2.12, 0.130359, 0.130359
0.825, 2.12, 0, 0
0.85, 2.12, 0.176716, 0.176716
0.875, 2.12, -1, 0
0.9, 2.12, 0.0877372, 0.0877372
0.925, 2.12, 0.246949, 0.174901
0.95, 2.12, 0, 0
0.975, 2.12, 0, 0
1, 2.12, 0, 0
1.025, 2.12, 0.174097, 0.174097
1.05, 2.12, 0.0866576, 0.0866576
1.075, 2.12, 0, 0
1.1, 2.12, 0.309266, 0.179759
1.125, 2.12, 0, 0
1.15, 2.12, 0, 0
1.175, 2.12, 0.116848, 0.116848
1.2, 2.12, 0, 0
1.225, 2.12, 0.080444, 0.080444
1.25, 2.12, 0.104821, 0.104821
1.275, 2.12, 0.0871399, 0.0871399
1.3, 2.12, 0, 0
1.325, 2.12, 0.157776, 0.112269
1.35, 2.12, 0, 0
1.375, 2.12, 0.065545, 0.065545
1.4, 2.12, 0, 0
1.425, 2.12, 0.231656, 0.135821
1.45, 2.12, 0.188351, 0.0851548
1.475, 2.12, 0.158433, 0.0585657
1.5, 2.12, 0.533614, 0.146741
1.525, 2.12, 0.442765, 0.086506
1.55, 2.12, 0.445268, 0.0808604
1.575, 2.12, -1, 0
1.6, 2.12, -1, 0
1.625, 2.12, -1, 0
1.65, 2.12, -1, 0
1.675, 2.12, -1, 0
1.7, 2.12, -1, 0
1.725, 2.12, -1, 0
1.75, 2.12, -1, 0
1.775, 2.12, -1, 0
1.8, 2.12, -1, 0
1.825, 2.12, -1, 0
1.85, 2.12, -1, 0
1.875, 2.12, -1, 0
1.9, 2.12, -1, 0
1.925, 2.12, -1, 0
1.95, 2.12, -1, 0
1.975, 2.12, -1, 0
2, 2.12, -1, 0
2.025, 2.12, -1, 0
2.05, 2.12, -1, 0
2.075, 2.12, -1, 0
2.1, 2.12, -1, 0
2.125, 2.12, -1, 0
2.15, 2.12, -1, 0
2.175, 2.12, -1, 0
2.2, 2.12, -1, 0
2.225, 2.12, -1, 0
2.25, 2.12, -1, 0
2.275, 2.12, -1, 0
2.3, 2.12, -1, 0
2.325, 2.12, -1, 0
2.35, 2.12, -1, 0
2.375, 2.12, -1, 0
2.4, 2.12, -1, 0
2.425, 2.12, -1, 0
2.45, 2.12, -1, 0
2.475, 2.12, -1, 0
2.5, 2.12, -1, 0
2.525, 2.12, -1, 0
2.55, 2.12, -1, 0
2.575, 2.12, -1, 0
2.6, 2.12, -1, 0
2.625, 2.12, -1, 0
2.65, 2.12, -1, 0
2.675, 2.12, -1, 0
2.7, 2.12, -1, 0
2.725, 2.12, -1, 0
2.75, 2.12, -1, 0
2.775, 2.12, -1, 0
2.8, 2.12, -1, 0
0, 2.14, -1, 0
0.025, 2.14, -1, 0
0.05, 2.14, -1, 0
0.075, 2.14, -1, 0
0.1, 2.14, -1, 0
0.125, 2.14, 0, 0
0.15, 2.14, 0, 0
0.175, 2.14, 0, 0
0.2, 2.14, 0, 0
0.225, 2.14, 0, 0
0.25, 2.14, 0, 0
0.275, 2.14, 0.117632, 0.117632
0.3, 2.14, 0.409658, 0.241204
0.325, 2.14, 0, 0
0.35, 2.14, 0.529537, 0.265822
0.375, 2.14, 1.22633, 0.510793
0.4, 2.14, 1.69846, 0.486407
0.425, 2.14, 0.782949, 0.321765
0.45, 2.14, 0.825838, 0.419125
0.475, 2.14, 0.876576, 0.33574
0.5, 2.14, 1.56229, 0.598597
0.525, 2.14, 1.00642, 0.357323
0.55, 2.14, 1.41591, 0.586945
0.575, 2.14, 0.714063, 0.504918
0.6, 2.14, 0.370409, 0.223797
0.625, 2.14, 0, 0
0.65, 2.14, 0, 0
0.675, 2.14, 0.11733, 0.11733
0.7, 2.14, 0.117086, 0.117086
0.725, 2.14, 0.117134, 0.117134
0.75, 2.14, 0.262655, 0.262655
0.775, 2.14, 0.175782, 0.175782
0.8, 2.14, 0, 0
0.825, 2.14, 0, 0
0.85, 2.14, 0.178556, 0.178556
0.875, 2.14, 0, 0
0.9, 2.14, 0.118117, 0.118117
0.925, 2.14, 0, 0
0.95, 2.14, 0.0877645, 0.0877645
0.975, 2.14, 0.249108, 0.176449
1, 2.14, 0, 0
1.025, 2.14, 0, 0
1.05, 2.14, 0, 0
1.075, 2.14, 0.223086, 0.157957
1.1, 2.14, 0, 0
1.125, 2.14, 0.357112, 0.357112
1.15, 2.14, 0, 0
1.175, 2.14, 0, 0
1.2, 2.14, 0, 0
1.225, 2.14, 0.131437, 0.0929397
1.25, 2.14, 0, 0
1.275, 2.14, 0.190781, 0.144646
1.3, 2.14, 0.202808, 0.143565
1.325, 2.14, 0.118863, 0.118863
1.35, 2.14, 0.193037, 0.136498
1.375, 2.14, 0.0813532, 0.0813532
1.4, 2.14, 0.109517, 0.0789728
1.425, 2.14, 0.245105, 0.100216
1.45, 2.14, 0.400386, 0.104298
1.475, 2.14, 0.35697, 0.0965
1.5, 2.14, 0.389905, 0.0842242
1.525, 2.14, 0.413724, 0.0680566
1.55, 2.14, -1, 0
1.575, 2.14, -1, 0
1.6, 2.14, -1, 0
1.625, 2.14, -1, 0
1.65, 2.14, -1, 0
1.675, 2.14, -1, 0
1.7, 2.14, -1, 0
1.725, 2.14, -1, 0
1.75, 2.14, -1, 0
1.775, 2.14, -1, 0
1.8, 2.14, -1, 0
1.825, 2.14, -1, 0
1.85, 2.14, -1, 0
1.875, 2.14, -1, 0
1.9, 2.14, -1, 0
1.925, 2.14, -1, 0
1.95, 2.14, -1, 0
1.975, 2.14, -1, 0
2, 2.14, -1, 0
2.025, 2.14, -1, 0
2.05, 2.14, -1, 0
2.075, 2.14, -1, 0
2.1, 2.14, -1, 0
2.125, 2.14, -1, 0
2.15, 2.14, -1, 0
2.175, 2.14, -1, 0
2.2, 2.14, -1, 0
2.225, 2.14, -1, 0
2.25, 2.14, -1, 0
2.275, 2.14, -1, 0
2.3, 2.14, -1, 0
2.325, 2.14, -1, 0
2.35, 2.14, -1, 0
2.375, 2.14, -1, 0
2.4, 2.14, -1, 0
2.425, 2.14, -1, 0
2.45, 2.14, -1, 0
2.475, 2.14, -1, 0
2.5, 2.14, -1, 0
2.525, 2.14, -1, 0
2.55, 2.14, -1, 0
2.575, 2.14, -1, 0
2.6, 2.14, -1, 0
2.625, 2.14, -1, 0
2.65, 2.14, -1, 0
2.675, 2.14, -1, 0
2.7, 2.14, -1, 0
2.725, 2.14, -1, 0
2.75, 2.14, -1, 0
2.775, 2.14, -1, 0
2.8, 2.14, -1, 0
0, 2.16, -1, 0
0.025, 2.16, -1, 0
0.05, 2.16, -1, 0
0.075, 2.16, -1, 0
0.1, 2.16, -1, 0
0.125, 2.16, 0.531075, 0.531075
0.15, 2.16, 0, 0
0.175, 2.16, 0, 0
0.2, 2.16, 0.40452, 0.234826
0.225, 2.16, 0, 0
0.25, 2.16, 0, 0
0.275, 2.16, 0, 0
0.3, 2.16, 0, 0
0.325, 2.16, 0, 0
0.35, 2.16, 0.266106, 0.266106
0.375, 2.16, 0.505109, 0.254281
0.4, 2.16, 3.20256, 0.812138
0.425, 2.16, 1.64683, 0.458874
0.45, 2.16, 0.910864, 0.346488
0.475, 2.16, 0.744597, 0.373592
0.5, 2.16, 1.96936, 0.513931
0.525, 2.16, 1.96934, 0.495606
0.55, 2.16, 1.24773, 0.734901
0.575, 2.16, 0.397239, 0.282078
0.6, 2.16, 0.593818, 0.265563
0.625, 2.16, 0.747661, 0.375105
0.65, 2.16, 0.23714, 0.167683
0.675, 2.16, 0.487771, 0.244221
0.7, 2.16, 0.118032, 0.118032
0.725, 2.16, 0.118026, 0.118026
0.75, 2.16, 0.266787, 0.188647
0.775, 2.16, 0.404351, 0.234645
0.8, 2.16, 0.17748, 0.17748
0.825, 2.16, 0.184809, 0.131127
0.85, 2.16, 0, 0
0.875, 2.16, 0, 0
0.9, 2.16, 0.0888726, 0.0888726
0.925, 2.16, 0, 0
0.95, 2.16, 0, 0
0.975, 2.16, 0.25088, 0.17771
1, 2.16, 0, 0
1.025, 2.16, 0, 0
1.05, 2.16, 0.0968191, 0.0968191
1.075, 2.16, 0.252052, 0.178527
1.1, 2.16, 0, 0
1.125, 2.16, 0, 0
1.15, 2.16, 0, 0
1.175, 2.16, 0.089107, 0.089107
1.2, 2.16, 0.0952022, 0.0952022
1.225, 2.16, 0.0821637, 0.0821637
1.25, 2.16, 0, 0
1.275, 2.16, 0, 0
1.3, 2.16, 0.102839, 0.0727903
1.325, 2.16, 0.298338, 0.215112
1.35, 2.16, 0, 0
1.375, 2.16, 0.0355622, 0.0355622
1.4, 2.16, 0.0742604, 0.0527853
1.425, 2.16, 0.168226, 0.058367
1.45, 2.16, 0.417333, 0.123244
1.475, 2.16, 0.489016, 0.130022
1.5, 2.16, 0.634452, 0.138811
1.525, 2.16, 0.588316, 0.145426
1.55, 2.16, -1, 0
1.575, 2.16, -1, 0
1.6, 2.16, -1, 0
1.625, 2.16, -1, 0
1.65, 2.16, -1, 0
1.675, 2.16, -1, 0
1.7, 2.16, -1, 0
1.725, 2.16, -1, 0
1.75, 2.16, -1, 0
1.775, 2.16, -1, 0
1.8, 2.16, -1, 0
1.825, 2.16, -1, 0
1.85, 2.16, -1, 0
1.875, 2.16, -1, 0
1.9, 2.16, -1, 0
1.925, 2.16, -1, 0
1.95, 2.16, -1, 0
1.975, 2.16, -1, 0
2, 2.16, -1, 0
2.025, 2.16, -1, 0
2.05, 2.16, -1, 0
2.075, 2.16, -1, 0
2.1, 2.16, -1, 0
2.125, 2.16, -1, 0
2.15, 2.16, -1, 0
2.175, 2.16, -1, 0
2.2, 2.16, -1, 0
2.225, 2.16, -1, 0
2.25, 2.16, -1, 0
2.275, 2.16, -1, 0
2.3, 2.16, -1, 0
2.325, 2.16, -1, 0
2.35, 2.16, -1, 0
2.375, 2.16, -1, 0
2.4, 2.16, -1, 0
2.425, 2.16, -1, 0
2.45, 2.16, -1, 0
2.475, 2.16, -1, 0
2.5, 2.16, -1, 0
2.525, 2.16, -1, 0
2.55, 2.16, -1, 0
2.575, 2.16, -1, 0
2.6, 2.16, -1, 0
2.625, 2.16, -1, 0
2.65, 2.16, -1, 0
2.675, 2.16, -1, 0
2.7, 2.16, -1, 0
2.725, 2.16, -1, 0
2.75, 2.16, -1, 0
2.775, 2.16, -1, 0
2.8, 2.16, -1, 0
0, 2.18, -1, 0
0.025, 2.18, -1, 0
0.05, 2.18, -1, 0
0.075, 2.18, -1, 0
0.1, 2.18, -1, 0
0.125, 2.18, 0, 0
0.15, 2.18, 0.119934, 0.119934
0.175, 2.18, 0, 0
0.2, 2.18, 0, 0
0.225, 2.18, 0, 0
0.25, 2.18, 0.128732, 0.128732
0.275, 2.18, 0, 0
0.3, 2.18, 0, 0
0.325, 2.18, 0.134532, 0.134532
0.35, 2.18, 0, 0
0.375, 2.18, 0.268299, 0.189717
0.4, 2.18, 1.44564, 0.442315
0.425, 2.18, 2.39804, 0.694897
0.45, 2.18, 0.885969, 0.336415
0.475, 2.18, 0.596772, 0.266885
0.5, 2.18, 1.04915, 0.402645
0.525, 2.18, 1.40292, 0.556054
0.55, 2.18, 1.08189, 0.624627
0.575, 2.18, 0.36023, 0.254721
0.6, 2.18, 1.02085, 0.393741
0.625, 2.18, 0.887749, 0.337083
0.65, 2.18, 0.238983, 0.168986
0.675, 2.18, 0.0898553, 0.0898553
0.7, 2.18, 0.536999, 0.273372
0.725, 2.18, 0, 0
0.75, 2.18, 0.119913, 0.119913
0.775, 2.18, 0.119555, 0.119555
0.8, 2.18, 0, 0
0.825, 2.18, 0.30219, 0.21816
0.85, 2.18, -1, 0
0.875, 2.18, 0.180303, 0.127494
0.9, 2.18, 0, 0
0.925, 2.18, 0, 0
0.95, 2.18, 0, 0
0.975, 2.18, 0.0892306, 0.0892306
1, 2.18, 0, 0
1.025, 2.18, 0.0896305, 0.0896305
1.05, 2.18, 0.119893, 0.119893
1.075, 2.18, 0, 0
1.1, 2.18, 0, 0
1.125, 2.18, 0, 0
1.15, 2.18, 0.0981982, 0.0981982
1.175, 2.18, 0, 0
1.2, 2.18, 0.0448765, 0.0448765
1.225, 2.18, 0.0977659, 0.0977659
1.25, 2.18, 0.178777, 0.178777
1.275, 2.18, 0.0902706, 0.0902706
1.3, 2.18, 0.182091, 0.182091
1.325, 2.18, 0.134723, 0.134723
1.35, 2.18, 0.0769726, 0.0769726
1.375, 2.18, 0.302146, 0.135163
1.4, 2.18, 0.0675389, 0.0393098
1.425, 2.18, 0.157693, 0.0650437
1.45, 2.18, 0.427901, 0.152807
1.475, 2.18, 0.567023, 0.117571
1.5, 2.18, 0.468127, 0.0740482
1.525, 2.18, -1, 0
1.55, 2.18, -1, 0
1.575, 2.18, -1, 0
1.6, 2.18, -1, 0
1.625, 2.18, -1, 0
1.65, 2.18, -1, 0
1.675, 2.18, -1, 0
1.7, 2.18, -1, 0
1.725, 2.18, -1, 0
1.75, 2.18, -1, 0
1.775, 2.18, -1, 0
1.8, 2.18, -1, 0
1.825, 2.18, -1, 0
1.85, 2.18, -1, 0
1.875, 2.18, -1, 0
1.9, 2.18, -1, 0
1.925, 2.18, -1, 0
1.95, 2.18, -1, 0
1.975, 2.18, -1, 0
2, 2.18, -1, 0
2.025, 2.18, -1, 0
2.05, 2.18, -1, 0
2.075, 2.18, -1, 0
2.1, 2.18, -1, 0
2.125, 2.18, -1, 0
2.15, 2.18, -1, 0
2.175, 2.18, -1, 0
2.2, 2.18, -1, 0
2.225, 2.18, -1, 0
2.25, 2.18, -1, 0
2.275, 2.18, -1, 0
2.3, 2.18, -1, 0
2.325, 2.18, -1, 0
2.35, 2.18, -1, 0
2.375, 2.18, -1, 0
2.4, 2.18, -1, 0
2.425, 2.18, -1, 0
2.45, 2.18, -1, 0
2.475, 2.18, -1, 0
2.5, 2.18, -1, 0
2.525, 2.18, -1, 0
2.55, 2.18, -1, 0
2.575, 2.18, -1, 0
2.6, 2.18, -1, 0
2.625, 2.18, -1, 0
2.65, 2.18, -1, 0
2.675, 2.18, -1, 0
2.7, 2.18, -1, 0
2.725, 2.18, -1, 0
2.75, 2.18, -1, 0
2.775, 2.18, -1, 0
2.8, 2.18, -1, 0
0, 2.2, -1, 0
0.025, 2.2, -1, 0
0.05, 2.2, -1, 0
0.075, 2.2, -1, 0
0.1, 2.2, -1, 0
0.125, 2.2, 0, 0
0.15, 2.2, 0, 0
0.175, 2.2, 0, 0
0.2, 2.2, 0.218143, 0.218143
0.225, 2.2, 0, 0
0.25, 2.2, 0, 0
0.275, 2.2, 0, 0
0.3, 2.2, 0.240454, 0.170027
0.325, 2.2, 0, 0
0.35, 2.2, 0.241029, 0.170433
0.375, 2.2, 0.480777, 0.240388
0.4, 2.2, 0, 0
0.425, 2.2, 1.32418, 0.421601
0.45, 2.2, 1.40876, 0.426268
0.475, 2.2, 1.08425, 0.442644
0.5, 2.2, 0.424258, 0.249908
0.525, 2.2, 1.28013, 0.408958
0.55, 2.2, -1, 0
0.575, 2.2, 1.47186, 0.445249
0.6, 2.2, 0.82699, 0.339394
0.625, 2.2, 1.09919, 0.390158
0.65, 2.2, 1.08791, 0.405492
0.675, 2.2, 0.362146, 0.209085
0.7, 2.2, 0.483473, 0.241737
0.725, 2.2, 0, 0
0.75, 2.2, 0, 0
0.775, 2.2, 0.180579, 0.127689
0.8, 2.2, 0, 0
0.825, 2.2, 0, 0
0.85, 2.2, 0, 0
0.875, 2.2, 0, 0
0.9, 2.2, 0, 0
0.925, 2.2, 0, 0
0.95, 2.2, 0, 0
0.975, 2.2, 0, 0
1, 2.2, 0.0905026, 0.0905026
1.025, 2.2, 0.242342, 0.171362
1.05, 2.2, 0, 0
1.075, 2.2, 0.259394, 0.183671
1.1, 2.2, 0, 0
1.125, 2.2, 0, 0
1.15, 2.2, 0, 0
1.175, 2.2, 0, 0
1.2, 2.2, 0.0904416, 0.0904416
1.225, 2.2, 0.0679536, 0.0679536
1.25, 2.2, 0, 0
1.275, 2.2, 0.0788159, 0.0788159
1.3, 2.2, 0.260853, 0.150603
1.325, 2.2, 0.148017, 0.105561
1.35, 2.2, 0.398066, 0.195516
1.375, 2.2, 0.270797, 0.121752
1.4, 2.2, 0.297948, 0.0913777
1.425, 2.2, 0.296667, 0.104201
1.45, 2.2, 0.473446, 0.0929331
1.475, 2.2, 0.686062, 0.0734953
1.5, 2.2, -1, 0
1.525, 2.2, -1, 0
1.55, 2.2, -1, 0
1.575, 2.2, -1, 0
1.6, 2.2, -1, 0
1.625, 2.2, -1, 0
1.65, 2.2, -1, 0
1.675, 2.2, -1, 0
1.7, 2.2, -1, 0
1.725, 2.2, -1, 0
1.75, 2.2, -1, 0
1.775, 2.2, -1, 0
1.8, 2.2, -1, 0
1.825, 2.2, -1, 0
1.85, 2.2, -1, 0
1.875, 2.2, -1, 0
1.9, 2.2, -1, 0
1.925, 2.2, -1, 0
1.95, 2.2, -1, 0
1.975, 2.2, -1, 0
2, 2.2, -1, 0
2.025, 2.2, -1, 0
2.05, 2.2, -1, 0
2.075, 2.2, -1, 0
2.1, 2.2, -1, 0
2.125, 2.2, -1, 0
2.15, 2.2, -1, 0
2.175, 2.2, -1, 0
2.2, 2.2, -1, 0
2.225, 2.2, -1, 0
2.25, 2.2, -1, 0
2.275, 2.2, -1, 0
2.3, 2.2, -1, 0
2.325, 2.2, -1, 0
2.35, 2.2, -1, 0
2.375, 2.2, -1, 0
2.4, 2.2, -1, 0
2.425, 2.2, -1, 0
2.45, 2.2, -1, 0
2.475, 2.2, -1, 0
2.5, 2.2, -1, 0
2.525, 2.2, -1, 0
2.55, 2.2, -1, 0
2.575, 2.2, -1, 0
2.6, 2.2, -1, 0
2.625, 2.2, -1, 0
2.65, 2.2, -1, 0
2.675, 2.2, -1, 0
2.7, 2.2, -1, 0
2.725, 2.2, -1, 0
2.75, 2.2, -1, 0
2.775, 2.2, -1, 0
2.8, 2.2, -1, 0
0, 2.22, -1, 0
0.025, 2.22, -1, 0
0.05, 2.22, -1, 0
0.075, 2.22, -1, 0
0.1, 2.22, -1, 0
0.125, 2.22, 0, 0
0.15, 2.22, 0, 0
0.175, 2.22, 0, 0
0.2, 2.22, 0, 0
0.225, 2.22, -1, 0
0.25, 2.22, 0.122947, 0.122947
0.275, 2.22, 0, 0
0.3, 2.22, 0, 0
0.325, 2.22, 0.137455, 0.137455
0.35, 2.22, 0, 0
0.375, 2.22, 0.243641, 0.17228
0.4, 2.22, 0.243755, 0.172361
0.425, 2.22, 0.677631, 0.315511
0.45, 2.22, 1.49214, 0.472856
0.475, 2.22, 1.09813, 0.395361
0.5, 2.22, 0.923839, 0.353863
0.525, 2.22, 0.184406, 0.184406
0.55, 2.22, 2.2368, 0.91317
0.575, 2.22, 0.954466, 0.361908
0.6, 2.22, 1.85816, 0.537969
0.625, 2.22, 0.85605, 0.356433
0.65, 2.22, 0.795456, 0.329494
0.675, 2.22, 0.538223, 0.270618
0.7, 2.22, 0.121891, 0.121891
0.725, 2.22, 0.626627, 0.280577
0.75, 2.22, 0.0789022, 0.0789022
0.775, 2.22, 0, 0
0.8, 2.22, 0.122588, 0.122588
0.825, 2.22, 0, 0
0.85, 2.22, 0, 0
0.875, 2.22, 0.122699, 0.122699
0.9, 2.22, 0.157178, 0.157178
0.925, 2.22, 0, 0
0.95, 2.22, 0, 0
0.975, 2.22, 0, 0
1, 2.22, 0, 0
1.025, 2.22, 0.294393, 0.170633
1.05, 2.22, 0, 0
1.075, 2.22, 0, 0
1.1, 2.22, 0, 0
1.125, 2.22, 0.202738, 0.143957
1.15, 2.22, 0.0616518, 0.0616518
1.175, 2.22, 0.182817, 0.131801
1.2, 2.22, 0.183963, 0.183963
1.225, 2.22, 0.224976, 0.129957
1.25, 2.22, 0.0923417, 0.0923417
1.275, 2.22, 0.24759, 0.175073
1.3, 2.22, 0.335155, 0.204118
1.325, 2.22, 0.38131, 0.155918
1.35, 2.22, 0.475842, 0.2286
1.375, 2.22, 0.362187, 0.143361
1.4, 2.22, 0.210147, 0.0671604
1.425, 2.22, 0.524264, 0.102611
1.45, 2.22, 0.95774, 0.190437
1.475, 2.22, 0.760341, 0.121322
1.5, 2.22, -1, 0
1.525, 2.22, -1, 0
1.55, 2.22, -1, 0
1.575, 2.22, -1, 0
1.6, 2.22, -1, 0
1.625, 2.22, -1, 0
1.65, 2.22, -1, 0
1.675, 2.22, -1, 0
1.7, 2.22, -1, 0
1.725, 2.22, -1, 0
1.75, 2.22, -1, 0
1.775, 2.22, -1, 0
1.8, 2.22, -1, 0
1.825, 2.22, -1, 0
1.85, 2.22, -1, 0
1.875, 2.22, -1, 0
1.9, 2.22, -1, 0
1.925, 2.22, -1, 0
1.95, 2.22, -1, 0
1.975, 2.22, -1, 0
2, 2.22, -1, 0
2.025, 2.22, -1, 0
2.05, 2.22, -1, 0
2.075, 2.22, -1, 0
2.1, 2.22, -1, 0
2.125, 2.22, -1, 0
2.15, 2.22, -1, 0
2.175, 2.22, -1, 0
2.2, 2.22, -1, 0
2.225, 2.22, -1, 0
2.25, 2.22, -1, 0
2.275, 2.22, -1, 0
2.3, 2.22, -1, 0
2.325, 2.22, -1, 0
2.35, 2.22, -1, 0
2.375, 2.22, -1, 0
2.4, 2.22, -1, 0
2.425, 2.22, -1, 0
2.45, 2.22, -1, 0
2.475, 2.22, -1, 0
2.5, 2.22, -1, 0
2.525, 2.22, -1, 0
2.55, 2.22, -1, 0
2.575, 2.22, -1, 0
2.6, 2.22, -1, 0
2.625, 2.22, -1, 0
2.65, 2.22, -1, 0
2.675, 2.22, -1, 0
2.7, 2.22, -1, 0
2.725, 2.22, -1, 0
2.75, 2.22, -1, 0
2.775, 2.22, -1, 0
2.8, 2.22, -1, 0
0, 2.24, -1, 0
0.025, 2.24, -1, 0
0.05, 2.24, -1, 0
0.075, 2.24, -1, 0
0.1, 2.24, -1, 0
0.125, 2.24, 0.406979, 0.288945
0.15, 2.24, 0, 0
0.175, 2.24, 0, 0
0.2, 2.24, 0, 0
0.225, 2.24, -1, 0
0.25, 2.24, 0, 0
0.275, 2.24, 0.123878, 0.123878
0.3, 2.24, 0.18436, 0.18436
0.325, 2.24, 0.123696, 0.123696
0.35, 2.24, 0, 0
0.375, 2.24, 0.22098, 0.22098
0.4, 2.24, 0.527947, 0.265776
0.425, 2.24, 0.802051, 0.332212
0.45, 2.24, 0.864308, 0.326678
0.475, 2.24, 1.30144, 0.413079
0.5, 2.24, 0.666175, 0.333939
0.525, 2.24, 0.224434, 0.224434
0.55, 2.24, 0.44883, 0.317377
0.575, 2.24, 0.511411, 0.325538
0.6, 2.24, 1.1807, 0.395127
0.625, 2.24, 1.91577, 0.542255
0.65, 2.24, 1.31552, 0.46836
0.675, 2.24, 0.89939, 0.341508
0.7, 2.24, 0.585292, 0.239268
0.725, 2.24, 1.23453, 0.660493
0.75, 2.24, 0, 0
0.775, 2.24, 0.139474, 0.139474
0.8, 2.24, 0.311035, 0.224041
0.825, 2.24, 0, 0
0.85, 2.24, 0, 0
0.875, 2.24, 0, 0
0.9, 2.24, 0.111253, 0.111253
0.925, 2.24, 0.277571, 0.277571
0.95, 2.24, 0.184792, 0.130668
0.975, 2.24, 0.123898, 0.123898
1, 2.24, 0, 0
1.025, 2.24, 0.0928828, 0.0928828
1.05, 2.24, 0, 0
1.075, 2.24, 0, 0
1.1, 2.24, 0, 0
1.125, 2.24, 0, 0
1.15, 2.24, 0.335136, 0.170709
1.175, 2.24, 0.462439, 0.206809
1.2, 2.24, 0.148012, 0.10466
1.225, 2.24, 0, 0
1.25, 2.24, 0.205894, 0.146138
1.275, 2.24, 0, 0
1.3, 2.24, 0.337115, 0.200513
1.325, 2.24, 0.288094, 0.130163
1.35, 2.24, 0.432275, 0.163905
1.375, 2.24, 0.470633, 0.147331
1.4, 2.24, 0.578562, 0.173715
1.425, 2.24, 0.901075, 0.163867
1.45, 2.24, 0.897198, 0.0967171
1.475, 2.24, -1, 0
1.5, 2.24, -1, 0
1.525, 2.24, -1, 0
1.55, 2.24, -1, 0
1.575, 2.24, -1, 0
1.6, 2.24, -1, 0
1.625, 2.24, -1, 0
1.65, 2.24, -1, 0
1.675, 2.24, -1, 0
1.7, 2.24, -1, 0
1.725, 2.24, -1, 0
1.75, 2.24, -1, 0
1.775, 2.24, -1, 0
1.8, 2.24, -1, 0
1.825, 2.24, -1, 0
1.85, 2.24, -1, 0
1.875, 2.24, -1, 0
1.9, 2.24, -1, 0
1.925, 2.24, -1, 0
1.95, 2.24, -1, 0
1.975, 2.24, -1, 0
2, 2.24, -1, 0
2.025, 2.24, -1, 0
2.05, 2.24, -1, 0
2.075, 2.24, -1, 0
2.1, 2.24, -1, 0
2.125, 2.24, -1, 0
2.15, 2.24, -1, 0
2.175, 2.24, -1, 0
2.2, 2.24, -1, 0
2.225, 2.24, -1, 0
2.25, 2.24, -1, 0
2.275, 2.24, -1, 0
2.3, 2.24, -1, 0
2.325, 2.24, -1, 0
2.35, 2.24, -1, 0
2.375, 2.24, -1, 0
2.4, 2.24, -1, 0
2.425, 2.24, -1, 0
2.45, 2.24, -1, 0
2.475, 2.24, -1, 0
2.5, 2.24, -1, 0
2.525, 2.24, -1, 0
2.55, 2.24, -1, 0
2.575, 2.24, -1, 0
2.6, 2.24, -1, 0
2.625, 2.24, -1, 0
2.65, 2.24, -1, 0
2.675, 2.24, -1, 0
2.7, 2.24, -1, 0
2.725, 2.24, -1, 0
2.75, 2.24, -1, 0
2.775, 2.24, -1, 0
2.8, 2.24, -1, 0
0, 2.26, -1, 0
0.025, 2.26, -1, 0
0.05, 2.26, -1, 0
0.075, 2.26, -1, 0
0.1, 2.26, -1, 0
0.125, 2.26, 0, 0
0.15, 2.26, 0.125545, 0.125545
0.175, 2.26, 0.187775, 0.187775
0.2, 2.26, 0.282192, 0.19954
0.225, 2.26, -1, 0
0.25, 2.26, 0.266484, 0.188757
0.275, 2.26, 0, 0
0.3, 2.26, 0.12524, 0.12524
0.325, 2.26, 0.374485, 0.264801
0.35, 2.26, 0.24923, 0.176232
0.375, 2.26, 0.264008, 0.187004
0.4, 2.26, 0.124451, 0.124451
0.425, 2.26, 0.250014, 0.176787
0.45, 2.26, 1.87003, 0.591355
0.475, 2.26, 1.96012, 0.527384
0.5, 2.26, 0.754288, 0.307939
0.525, 2.26, 0.376271, 0.376271
0.55, 2.26, 0.541733, 0.313486
0.575, 2.26, 0.161197, 0.161197
0.6, 2.26, 1.06477, 0.377104
0.625, 2.26, 1.68853, 0.472209
0.65, 2.26, 1.72813, 0.481607
0.675, 2.26, 1.29192, 0.47771
0.7, 2.26, 0.815342, 0.344981
0.725, 2.26, 0.54326, 0.246082
0.75, 2.26, 0.285732, 0.20354
0.775, 2.26, 0.125227, 0.125227
0.8, 2.26, 0, 0
0.825, 2.26, 0.471999, 0.340359
0.85, 2.26, 0, 0
0.875, 2.26, 0.124946, 0.124946
0.9, 2.26, 0, 0
0.925, 2.26, 0, 0
0.95, 2.26, 0.124145, 0.124145
0.975, 2.26, 0, 0
1, 2.26, 0, 0
1.025, 2.26, 0, 0
1.05, 2.26, 0, 0
1.075, 2.26, 0.315357, 0.227409
1.1, 2.26, 0, 0
1.125, 2.26, 0, 0
1.15, 2.26, 0, 0
1.175, 2.26, 0, 0
1.2, 2.26, 0, 0
1.225, 2.26, 0.0594076, 0.0594076
1.25, 2.26, 0, 0
1.275, 2.26, 0.0626914, 0.0626914
1.3, 2.26, 0.329445, 0.117586
1.325, 2.26, 0.4991, 0.167992
1.35, 2.26, 0.421477, 0.16055
1.375, 2.26, 0.430036, 0.146327
1.4, 2.26, 0.836168, 0.138422
1.425, 2.26, 1.04243, 0.0983464
1.45, 2.26, -1, 0
1.475, 2.26, -1, 0
1.5, 2.26, -1, 0
1.525, 2.26, -1, 0
1.55, 2.26, -1, 0
1.575, 2.26, -1, 0
1.6, 2.26, -1, 0
1.625, 2.26, -1, 0
1.65, 2.26, -1, 0
1.675, 2.26, -1, 0
1.7, 2.26, -1, 0
1.725, 2.26, -1, 0
1.75, 2.26, -1, 0
1.775, 2.26, -1, 0
1.8, 2.26, -1, 0
1.825, 2.26, -1, 0
1.85, 2.26, -1, 0
1.875, 2.26, -1, 0
1.9, 2.26, -1, 0
1.925, 2.26, -1, 0
1.95, 2.26, -1, 0
1.975, 2.26, -1, 0
2, 2.26, -1, 0
2.025, 2.26, -1, 0
2.05, 2.26, -1, 0
2.075, 2.26, -1, 0
2.1, 2.26, -1, 0
2.125, 2.26, -1, 0
2.15, 2.26, -1, 0
2.175, 2.26, -1, 0
2.2, 2.26, -1, 0
2.225, 2.26, -1, 0
2.25, 2.26, -1, 0
2.275, 2.26, -1, 0
2.3, 2.26, -1, 0
2.325, 2.26, -1, 0
2.35, 2.26, -1, 0
2.375, 2.26, -1, 0
2.4, 2.26, -1, 0
2.425, 2.26, -1, 0
2.45, 2.26, -1, 0
2.475, 2.26, -1, 0
2.5, 2.26, -1, 0
2.525, 2.26, -1, 0
2.55, 2.26, -1, 0
2.575, 2.26, -1, 0
2.6, 2.26, -1, 0
2.625, 2.26, -1, 0
2.65, 2.26, -1, 0
2.675, 2.26, -1, 0
2.7, 2.26, -1, 0
2.725, 2.26, -1, 0
2.75, 2.26, -1, 0
2.775, 2.26, -1, 0
2.8, 2.26, -1, 0
0, 2.28, -1, 0
0.025, 2.28, -1, 0
0.05, 2.28, -1, 0
0.075, 2.28, -1, 0
0.1, 2.28, -1, 0
0.125, 2.28, 0, 0
0.15, 2.28, 0.315497, 0.22747
0.175, 2.28, 0, 0
0.2, 2.28, 0.379485, 0.268337
0.225, 2.28, 0, 0
0.25, 2.28, 0.126918, 0.126918
0.275, 2.28, 0.190457, 0.190457
0.3, 2.28, 0.252669, 0.178664
0.325, 2.28, 0, 0
0.35, 2.28, 0, 0
0.375, 2.28, 0, 0
0.4, 2.28, 0.304068, 0.215482
0.425, 2.28, 0.126348, 0.126348
0.45, 2.28, 0.252085, 0.178251
0.475, 2.28, 1.57833, 0.515003
0.5, 2.28, 1.40167, 0.450448
0.525, 2.28, -1, 0
0.55, 2.28, 0.526402, 0.263509
0.575, 2.28, 0.777355, 0.317673
0.6, 2.28, 0.379954, 0.219367
0.625, 2.28, 0.790191, 0.323111
0.65, 2.28, 1.91558, 0.632381
0.675, 2.28, 1.89196, 0.512277
0.7, 2.28, 0.711574, 0.272551
0.725, 2.28, 0.652034, 0.268509
0.75, 2.28, 0.50467, 0.252336
0.775, 2.28, 0.261462, 0.152186
0.8, 2.28, 0, 0
0.825, 2.28, 0, 0
0.85, 2.28, 0.190188, 0.134484
0.875, 2.28, 0, 0
0.9, 2.28, 0.315991, 0.184269
0.925, 2.28, 0.251745, 0.17801
0.95, 2.28, 0.276312, 0.161708
0.975, 2.28, 0.0946479, 0.0946479
1, 2.28, 0.142379, 0.142379
1.025, 2.28, 0.241967, 0.145799
1.05, 2.28, 0, 0
1.075, 2.28, 0, 0
1.1, 2.28, 0.114146, 0.114146
1.125, 2.28, 0.180671, 0.129245
1.15, 2.28, 0, 0
1.175, 2.28, 0, 0
1.2, 2.28, 0.0476731, 0.047673
1.225, 2.28, 0.192687, 0.13625
1.25, 2.28, 0.305591, 0.152796
1.275, 2.28, 0.271578, 0.136682
1.3, 2.28, 0.405875, 0.178441
1.325, 2.28, 0.305546, 0.113593
1.35, 2.28, 0.208439, 0.074516
1.375, 2.28, 0.749828, 0.117724
1.4, 2.28, 1.45351, 0.15921
1.425, 2.28, 0.936964, 0.149328
1.45, 2.28, -1, 0
1.475, 2.28, -1, 0
1.5, 2.28, -1, 0
1.525, 2.28, -1, 0
1.55, 2.28, -1, 0
1.575, 2.28, -1, 0
1.6, 2.28, -1, 0
1.625, 2.28, -1, 0
1.65, 2.28, -1, 0
1.675, 2.28, -1, 0
1.7, 2.28, -1, 0
1.725, 2.28, -1, 0
1.75, 2.28, -1, 0
1.775, 2.28, -1, 0
1.8, 2.28, -1, 0
1.825, 2.28, -1, 0
1.85, 2.28, -1, 0
1.875, 2.28, -1, 0
1.9, 2.28, -1, 0
1.925, 2.28, -1, 0
1.95, 2.28, -1, 0
1.975, 2.28, -1, 0
2, 2.28, -1, 0
2.025, 2.28, -1, 0
2.05, 2.28, -1, 0
2.075, 2.28, -1, 0
2.1, 2.28, -1, 0
2.125, 2.28, -1, 0
2.15, 2.28, -1, 0
2.175, 2.28, -1, 0
2.2, 2.28, -1, 0
2.225, 2.28, -1, 0
2.25, 2.28, -1, 0
2.275, 2.28, -1, 0
2.3, 2.28, -1, 0
2.325, 2.28, -1, 0
2.35, 2.28, -1, 0
2.375, 2.28, -1, 0
2.4, 2.28, -1, 0
2.425, 2.28, -1, 0
2.45, 2.28, -1, 0
2.475, 2.28, -1, 0
2.5, 2.28, -1, 0
2.525, 2.28, -1, 0
2.55, 2.28, -1, 0
2.575, 2.28, -1, 0
2.6, 2.28, -1, 0
2.625, 2.28, -1, 0
2.65, 2.28, -1, 0
2.675, 2.28, -1, 0
2.7, 2.28, -1, 0
2.725, 2.28, -1, 0
2.75, 2.28, -1, 0
2.775, 2.28, -1, 0
2.8, 2.28, -1, 0
0, 2.3, -1, 0
0.025, 2.3, -1, 0
0.05, 2.3, -1, 0
0.075, 2.3, -1, 0
0.1, 2.3, -1, 0
0.125, 2.3, 0.229508, 0.229508
0.15, 2.3, 0, 0
0.175, 2.3, 0, 0
0.2, 2.3, 0, 0
0.225, 2.3, 0, 0
0.25, 2.3, 0.25686, 0.181627
0.275, 2.3, 0, 0
0.3, 2.3, 0.14402, 0.14402
0.325, 2.3, 0.164203, 0.164203
0.35, 2.3, 0, 0
0.375, 2.3, 0.291979, 0.208035
0.4, 2.3, 0.127758, 0.127758
0.425, 2.3, 0.575168, 0.295463
0.45, 2.3, 0.319471, 0.230328
0.475, 2.3, 0.858829, 0.352903
0.5, 2.3, 2.60778, 0.729221
0.525, 2.3, 1.5596, 0.7798
0.55, 2.3, 0.58272, 0.292505
0.575, 2.3, 0.272259, 0.192822
0.6, 2.3, 0.503155, 0.27139
0.625, 2.3, 0.527982, 0.264355
0.65, 2.3, 1.60615, 0.466027
0.675, 2.3, 1.3963, 0.443733
0.7, 2.3, 1.43423, 0.38384
0.725, 2.3, 0.814227, 0.332996
0.75, 2.3, 1.34628, 0.426437
0.775, 2.3, 1.03306, 0.36525
0.8, 2.3, 0.386667, 0.386667
0.825, 2.3, 0.202511, 0.143328
0.85, 2.3, 0.19181, 0.19181
0.875, 2.3, 0.315337, 0.182568
0.9, 2.3, 0.127579, 0.127579
0.925, 2.3, 0.114758, 0.114758
0.95, 2.3, 0.0959224, 0.0959224
0.975, 2.3, 0.2804, 0.201367
1, 2.3, 0.136756, 0.0968723
1.025, 2.3, 0.390097, 0.27584
1.05, 2.3, 0.128938, 0.128938
1.075, 2.3, 0.0645416, 0.0645416
1.1, 2.3, 0.258968, 0.151208
1.125, 2.3, 0.211053, 0.149866
1.15, 2.3, 0.0823405, 0.0823405
1.175, 2.3, 0.159979, 0.115332
1.2, 2.3, 0.294938, 0.148656
1.225, 2.3, 0, 0
1.25, 2.3, 0.389045, 0.16785
1.275, 2.3, 0.485188, 0.153724
1.3, 2.3, 0.376891, 0.100958
1.325, 2.3, 0.334635, 0.0905994
1.35, 2.3, 0.717506, 0.19109
1.375, 2.3, 1.2487, 0.304977
1.4, 2.3, 1.16902, 0.139916
1.425, 2.3, -1, 0
1.45, 2.3, -1, 0
1.475, 2.3, -1, 0
1.5, 2.3, -1, 0
1.525, 2.3, -1, 0
1.55, 2.3, -1, 0
1.575, 2.3, -1, 0
1.6, 2.3, -1, 0
1.625, 2.3, -1, 0
1.65, 2.3, -1, 0
1.675, 2.3, -1, 0
1.7, 2.3, -1, 0
1.725, 2.3, -1, 0
1.75, 2.3, -1, 0
1.775, 2.3, -1, 0
1.8, 2.3, -1, 0
1.825, 2.3, -1, 0
1.85, 2.3, -1, 0
1.875, 2.3, -1, 0
1.9, 2.3, -1, 0
1.925, 2.3, -1, 0
1.95, 2.3, -1, 0
1.975, 2.3, -1, 0
2, 2.3, -1, 0
2.025, 2.3, -1, 0
2.05, 2.3, -1, 0
2.075, 2.3, -1, 0
2.1, 2.3, -1, 0
2.125, 2.3, -1, 0
2.15, 2.3, -1, 0
2.175, 2.3, -1, 0
2.2, 2.3, -1, 0
2.225, 2.3, -1, 0
2.25, 2.3, -1, 0
2.275, 2.3, -1, 0
2.3, 2.3, -1, 0
2.325, 2.3, -1, 0
2.35, 2.3, -1, 0
2.375, 2.3, -1, 0
2.4, 2.3, -1, 0
2.425, 2.3, -1, 0
2.45, 2.3, -1, 0
2.475, 2.3, -1, 0
2.5, 2.3, -1, 0
2.525, 2.3, -1, 0
2.55, 2.3, -1, 0
2.575, 2.3, -1, 0
2.6, 2.3, -1, 0
2.625, 2.3, -1, 0
2.65, 2.3, -1, 0
2.675, 2.3, -1, 0
2.7, 2.3, -1, 0
2.725, 2.3, -1, 0
2.75, 2.3, -1, 0
2.775, 2.3, -1, 0
2.8, 2.3, -1, 0
0, 2.32, -1, 0
0.025, 2.32, -1, 0
0.05, 2.32, -1, 0
0.075, 2.32, -1, 0
0.1, 2.32, -1, 0
0.125, 2.32, 0.129218, 0.129218
0.15, 2.32, 0.234097, 0.234097
0.175, 2.32, 0.130279, 0.130279
0.2, 2.32, 0.194243, 0.194243
0.225, 2.32, 0.389952, 0.389952
0.25, 2.32, 0, 0
0.275, 2.32, 0.145181, 0.145181
0.3, 2.32, 0, 0
0.325, 2.32, 0.165825, 0.165825
0.35, 2.32, 0, 0
0.375, 2.32, 0, 0
0.4, 2.32, 0, 0
0.425, 2.32, 0.40459, 0.233949
0.45, 2.32, 0.420651, 0.243214
0.475, 2.32, 0.130976, 0.130976
0.5, 2.32, 1.26818, 0.576982
0.525, 2.32, 1.09658, 0.492221
0.55, 2.32, 1.07691, 0.382352
0.575, 2.32, 1.42593, 0.485046
0.6, 2.32, 0.810119, 0.331292
0.625, 2.32, 0.794698, 0.324769
0.65, 2.32, 1.0337, 0.365469
0.675, 2.32, 1.24279, 0.414944
0.7, 2.32, 2.55518, 0.550178
0.725, 2.32, 1.50935, 0.456689
0.75, 2.32, 1.22128, 0.408742
0.775, 2.32, 0.295838, 0.295838
0.8, 2.32, 0.530953, 0.238947
0.825, 2.32, 0.14587, 0.14587
0.85, 2.32, 0.42602, 0.213454
0.875, 2.32, 0.274561, 0.19448
0.9, 2.32, 0, 0
0.925, 2.32, 0.407382, 0.204385
0.95, 2.32, 0.130125, 0.130125
0.975, 2.32, 0.260017, 0.2057
1, 2.32, 0, 0
1.025, 2.32, 0, 0
1.05, 2.32, 0, 0
1.075, 2.32, 0.156372, 0.110572
1.1, 2.32, 0.0972081, 0.0972081
1.125, 2.32, 0.0969392, 0.0969392
1.15, 2.32, 0.259556, 0.152186
1.175, 2.32, 0.167312, 0.118307
1.2, 2.32, 0.118186, 0.118186
1.225, 2.32, 1.14794, 0.979552
1.25, 2.32, 0.669034, 0.201761
1.275, 2.32, 0.684186, 0.219218
1.3, 2.32, 0.436841, 0.116261
1.325, 2.32, 0.967137, 0.209874
1.35, 2.32, 1.23849, 0.163673
1.375, 2.32, 1.32501, 0.115729
1.4, 2.32, -1, 0
1.425, 2.32, -1, 0
1.45, 2.32, -1, 0
1.475, 2.32, -1, 0
1.5, 2.32, -1, 0
1.525, 2.32, -1, 0
1.55, 2.32, -1, 0
1.575, 2.32, -1, 0
1.6, 2.32, -1, 0
1.625, 2.32, -1, 0
1.65, 2.32, -1, 0
1.675, 2.32, -1, 0
1.7, 2.32, -1, 0
1.725, 2.32, -1, 0
1.75, 2.32, -1, 0
1.775, 2.32, -1, 0
1.8, 2.32, -1, 0
1.825, 2.32, -1, 0
1.85, 2.32, -1, 0
1.875, 2.32, -1, 0
1.9, 2.32, -1, 0
1.925, 2.32, -1, 0
1.95, 2.32, -1, 0
1.975, 2.32, -1, 0
2, 2.32, -1, 0
2.025, 2.32, -1, 0
2.05, 2.32, -1, 0
2.075, 2.32, -1, 0
2.1, 2.32, -1, 0
2.125, 2.32, -1, 0
2.15, 2.32, -1, 0
2.175, 2.32, -1, 0
2.2, 2.32, -1, 0
2.225, 2.32, -1, 0
2.25, 2.32, -1, 0
2.275, 2.32, -1, 0
2.3, 2.32, -1, 0
2.325, 2.32, -1, 0
2.35, 2.32, -1, 0
2.375, 2.32, -1, 0
2.4, 2.32, -1, 0
2.425, 2.32, -1, 0
2.45, 2.32, -1, 0
2.475, 2.32, -1, 0
2.5, 2.32, -1, 0
2.525, 2.32, -1, 0
2.55, 2.32, -1, 0
2.575, 2.32, -1, 0
2.6, 2.32, -1, 0
2.625, 2.32, -1, 0
2.65, 2.32, -1, 0
2.675, 2.32, -1, 0
2.7, 2.32, -1, 0
2.725, 2.32, -1, 0
2.75, 2.32, -1, 0
2.775, 2.32, -1, 0
2.8, 2.32, -1, 0
0, 2.34, -1, 0
0.025, 2.34, -1, 0
0.05, 2.34, -1, 0
0.075, 2.34, -1, 0
0.1, 2.34, -1, 0
0.125, 2.34, 0.294013, 0.207898
0.15, 2.34, 0, 0
0.175, 2.34, 0, 0
0.2, 2.34, 0.196529, 0.196529
0.225, 2.34, 0, 0
0.25, 2.34, 0.296109, 0.209381
0.275, 2.34, 0.196144, 0.196144
0.3, 2.34, 0.215756, 0.153159
0.325, 2.34, 0.130617, 0.130617
0.35, 2.34, 0, 0
0.375, 2.34, 0.277666, 0.196663
0.4, 2.34, 0.524113, 0.307341
0.425, 2.34, 0, 0
0.45, 2.34, 0.337768, 0.238838
0.475, 2.34, 0.29687, 0.20992
0.5, 2.34, 0.394742, 0.394742
0.525, 2.34, 1.40844, 0.44933
0.55, 2.34, 1.08521, 0.384205
0.575, 2.34, 1.13218, 0.400942
0.6, 2.34, 0.393734, 0.227322
0.625, 2.34, 0.278596, 0.197351
0.65, 2.34, 0.523995, 0.261998
0.675, 2.34, 0.99892, 0.343292
0.7, 2.34, 2.4602, 0.580808
0.725, 2.34, 2.59936, 0.599309
0.75, 2.34, 1.28693, 0.372521
0.775, 2.34, 1.98271, 1.40199
0.8, 2.34, 0.752356, 0.307603
0.825, 2.34, 0.797119, 0.30668
0.85, 2.34, 0.891535, 0.337342
0.875, 2.34, 0.0981523, 0.0981523
0.9, 2.34, 0.146646, 0.146646
0.925, 2.34, 0.107311, 0.107311
0.95, 2.34, 0, 0
0.975, 2.34, 0, 0
1, 2.34, 0.199715, 0.199715
1.025, 2.34, 0.0929236, 0.0929236
1.05, 2.34, 0.47783, 0.21509
1.075, 2.34, 0.199275, 0.115515
1.1, 2.34, 0.157747, 0.111544
1.125, 2.34, 0.196296, 0.196296
1.15, 2.34, 0.168659, 0.11926
1.175, 2.34, 0.251284, 0.147054
1.2, 2.34, 0.0985356, 0.0985356
1.225, 2.34, 0.350403, 0.12397
1.25, 2.34, 0.574629, 0.192399
1.275, 2.34, 0.716219, 0.16163
1.3, 2.34, 0.695184, 0.181443
1.325, 2.34, 1.07629, 0.269769
1.35, 2.34, 1.5623, 0.197975
1.375, 2.34, 0.847322, 0.124346
1.4, 2.34, -1, 0
1.425, 2.34, -1, 0
1.45, 2.34, -1, 0
1.475, 2.34, -1, 0
1.5, 2.34, -1, 0
1.525, 2.34, -1, 0
1.55, 2.34, -1, 0
1.575, 2.34, -1, 0
1.6, 2.34, -1, 0
1.625, 2.34, -1, 0
1.65, 2.34, -1, 0
1.675, 2.34, -1, 0
1.7, 2.34, -1, 0
1.725, 2.34, -1, 0
1.75, 2.34, -1, 0
1.775, 2.34, -1, 0
1.8, 2.34, -1, 0
1.825, 2.34, -1, 0
1.85, 2.34, -1, 0
1.875, 2.34, -1, 0
1.9, 2.34, -1, 0
1.925, 2.34, -1, 0
1.95, 2.34, -1, 0
1.975, 2.34, -1, 0
2, 2.34, -1, 0
2.025, 2.34, -1, 0
2.05, 2.34, -1, 0
2.075, 2.34, -1, 0
2.1, 2.34, -1, 0
2.125, 2.34, -1, 0
2.15, 2.34, -1, 0
2.175, 2.34, -1, 0
2.2, 2.34, -1, 0
2.225, 2.34, -1, 0
2.25, 2.34, -1, 0
2.275, 2.34, -1, 0
2.3, 2.34, -1, 0
2.325, 2.34, -1, 0
2.35, 2.34, -1, 0
2.375, 2.34, -1, 0
2.4, 2.34, -1, 0
2.425, 2.34, -1, 0
2.45, 2.34, -1, 0
2.475, 2.34, -1, 0
2.5, 2.34, -1, 0
2.525, 2.34, -1, 0
2.55, 2.34, -1, 0
2.575, 2.34, -1, 0
2.6, 2.34, -1, 0
2.625, 2.34, -1, 0
2.65, 2.34, -1, 0
2.675, 2.34, -1, 0
2.7, 2.34, -1, 0
2.725, 2.34, -1, 0
2.75, 2.34, -1, 0
2.775, 2.34, -1, 0
2.8, 2.34, -1, 0
0, 2.36, -1, 0
0.025, 2.36, -1, 0
0.05, 2.36, -1, 0
0.075, 2.36, -1, 0
0.1, 2.36, -1, 0
0.125, 2.36, 0.13251, 0.13251
0.15, 2.36, 0.133306, 0.133306
0.175, 2.36, 0.133058, 0.133058
0.2, 2.36, 0.405215, 0.405215
0.225, 2.36, 0.680646, 0.394349
0.25, 2.36, 0.399957, 0.230915
0.275, 2.36, 0.319284, 0.226256
0.3, 2.36, 0.149143, 0.149143
0.325, 2.36, 0.413692, 0.239234
0.35, 2.36, 0, 0
0.375, 2.36, 0, 0
0.4, 2.36, 0, 0
0.425, 2.36, 0.264558, 0.187071
0.45, 2.36, 0, 0
0.475, 2.36, 0.352578, 0.251872
0.5, 2.36, -1, 0
0.525, 2.36, 0.652988, 0.292259
0.55, 2.36, 1.64728, 0.427001
0.575, 2.36, 1.13105, 0.400591
0.6, 2.36, 0.265882, 0.188007
0.625, 2.36, 0.935328, 0.312123
0.65, 2.36, 0.430534, 0.248933
0.675, 2.36, 0.497953, 0.222692
0.7, 2.36, 1.62856, 0.470616
0.725, 2.36, 3.24033, 0.661995
0.75, 2.36, 2.2352, 0.798677
0.775, 2.36, 2.12755, 0.675285
0.8, 2.36, 1.98465, 0.513646
0.825, 2.36, 1.16201, 0.350961
0.85, 2.36, 1.02627, 0.32682
0.875, 2.36, 0.745309, 0.305505
0.9, 2.36, 0.479771, 0.240508
0.925, 2.36, 0.674136, 0.354105
0.95, 2.36, 0.208678, 0.147692
0.975, 2.36, 0.100301, 0.100301
1, 2.36, 0, 0
1.025, 2.36, 0.357984, 0.179396
1.05, 2.36, 0.0601898, 0.0601898
1.075, 2.36, 0.171905, 0.121859
1.1, 2.36, 0.249233, 0.20553
1.125, 2.36, 0.239375, 0.138204
1.15, 2.36, 0.507173, 0.294041
1.175, 2.36, 0.604792, 0.272987
1.2, 2.36, 0.263829, 0.137822
1.225, 2.36, 0.566402, 0.210586
1.25, 2.36, 0.592295, 0.225597
1.275, 2.36, 0.642627, 0.107496
1.3, 2.36, 1.35046, 0.182262
1.325, 2.36, 1.39275, 0.183841
1.35, 2.36, 1.24378, 0.117026
1.375, 2.36, -1, 0
1.4, 2.36, -1, 0
1.425, 2.36, -1, 0
1.45, 2.36, -1, 0
1.475, 2.36, -1, 0
1.5, 2.36, -1, 0
1.525, 2.36, -1, 0
1.55, 2.36, -1, 0
1.575, 2.36, -1, 0
1.6, 2.36, -1, 0
1.625, 2.36, -1, 0
1.65, 2.36, -1, 0
1.675, 2.36, -1, 0
1.7, 2.36, -1, 0
1.725, 2.36, -1, 0
1.75, 2.36, -1, 0
1.775, 2.36, -1, 0
1.8, 2.36, -1, 0
1.825, 2.36, -1, 0
1.85, 2.36, -1, 0
1.875, 2.36, -1, 0
1.9, 2.36, -1, 0
1.925, 2.36, -1, 0
1.95, 2.36, -1, 0
1.975, 2.36, -1, 0
2, 2.36, -1, 0
2.025, 2.36, -1, 0
2.05, 2.36, -1, 0
2.075, 2.36, -1, 0
2.1, 2.36, -1, 0
2.125, 2.36, -1, 0
2.15, 2.36, -1, 0
2.175, 2.36, -1, 0
2.2, 2.36, -1, 0
2.225, 2.36, -1, 0
2.25, 2.36, -1, 0
2.275, 2.36, -1, 0
2.3, 2.36, -1, 0
2.325, 2.36, -1, 0
2.35, 2.36, -1, 0
2.375, 2.36, -1, 0
2.4, 2.36, -1, 0
2.425, 2.36, -1, 0
2.45, 2.36, -1, 0
2.475, 2.36, -1, 0
2.5, 2.36, -1, 0
2.525, 2.36, -1, 0
2.55, 2.36, -1, 0
2.575, 2.36, -1, 0
2.6, 2.36, -1, 0
2.625, 2.36, -1, 0
2.65, 2.36, -1, 0
2.675, 2.36, -1, 0
2.7, 2.36, -1, 0
2.725, 2.36, -1, 0
2.75, 2.36, -1, 0
2.775, 2.36, -1, 0
2.8, 2.36, -1, 0
0, 2.38, -1, 0
0.025, 2.38, -1, 0
0.05, 2.38, -1, 0
0.075, 2.38, -1, 0
0.1, 2.38, -1, 0
0.125, 2.38, 0.13414, 0.13414
0.15, 2.38, 0.134887, 0.134887
0.175, 2.38, 0.270242, 0.19109
0.2, 2.38, 0, 0
0.225, 2.38, 0, 0
0.25, 2.38, 0.135288, 0.135288
0.275, 2.38, 0.172386, 0.172386
0.3, 2.38, 0.134461, 0.134461
0.325, 2.38, 0.268458, 0.189828
0.35, 2.38, 0, 0
0.375, 2.38, 0.134601, 0.134601
0.4, 2.38, 0.269131, 0.190304
0.425, 2.38, 0, 0
0.45, 2.38, 0.423974, 0.246031
0.475, 2.38, 0.272195, 0.192471
0.5, 2.38, 0.410526, 0.410526
0.525, 2.38, 0.405121, 0.233897
0.55, 2.38, 2.3242, 0.484629
0.575, 2.38, 2.08706, 0.539632
0.6, 2.38, 1.41538, 0.49536
0.625, 2.38, 0.749379, 0.337849
0.65, 2.38, 0.21106, 0.149389
0.675, 2.38, 0.6722, 0.300617
0.7, 2.38, 0.9428, 0.356347
0.725, 2.38, 1.08552, 0.317754
0.75, 2.38, 0.410102, 0.410102
0.775, 2.38, 2.0346, 0.525331
0.8, 2.38, 1.62676, 0.406787
0.825, 2.38, 2.53219, 0.556348
0.85, 2.38, 1.34469, 0.42523
0.875, 2.38, 1.38694, 0.386151
0.9, 2.38, 1.07413, 0.391078
0.925, 2.38, 0.707586, 0.267443
0.95, 2.38, 0.505984, 0.226283
0.975, 2.38, 0.205145, 0.205145
1, 2.38, 0.122469, 0.122469
1.025, 2.38, 0.081023, 0.081023
1.05, 2.38, 0.435371, 0.194898
1.075, 2.38, 0.535175, 0.219196
1.1, 2.38, 0.360985, 0.264021
1.125, 2.38, 0.336095, 0.168392
1.15, 2.38, 0.497004, 0.222627
1.175, 2.38, 0.636732, 0.228519
1.2, 2.38, 0.800844, 0.222592
1.225, 2.38, 0.923596, 0.23129
1.25, 2.38, 1.05567, 0.227225
1.275, 2.38, 1.69384, 0.234468
1.3, 2.38, 1.31619, 0.167431
1.325, 2.38, 1.15301, 0.133565
1.35, 2.38, -1, 0
1.375, 2.38, -1, 0
1.4, 2.38, -1, 0
1.425, 2.38, -1, 0
1.45, 2.38, -1, 0
1.475, 2.38, -1, 0
1.5, 2.38, -1, 0
1.525, 2.38, -1, 0
1.55, 2.38, -1, 0
1.575, 2.38, -1, 0
1.6, 2.38, -1, 0
1.625, 2.38, -1, 0
1.65, 2.38, -1, 0
1.675, 2.38, -1, 0
1.7, 2.38, -1, 0
1.725, 2.38, -1, 0
1.75, 2.38, -1, 0
1.775, 2.38, -1, 0
1.8, 2.38, -1, 0
1.825, 2.38, -1, 0
1.85, 2.38, -1, 0
1.875, 2.38, -1, 0
1.9, 2.38, -1, 0
1.925, 2.38, -1, 0
1.95, 2.38, -1, 0
1.975, 2.38, -1, 0
2, 2.38, -1, 0
2.025, 2.38, -1, 0
2.05, 2.38, -1, 0
2.075, 2.38, -1, 0
2.1, 2.38, -1, 0
2.125, 2.38, -1, 0
2.15, 2.38, -1, 0
2.175, 2.38, -1, 0
2.2, 2.38, -1, 0
2.225, 2.38, -1, 0
2.25, 2.38, -1, 0
2.275, 2.38, -1, 0
2.3, 2.38, -1, 0
2.325, 2.38, -1, 0
2.35, 2.38, -1, 0
2.375, 2.38, -1, 0
2.4, 2.38, -1, 0
2.425, 2.38, -1, 0
2.45, 2.38, -1, 0
2.475, 2.38, -1, 0
2.5, 2.38, -1, 0
2.525, 2.38, -1, 0
2.55, 2.38, -1, 0
2.575, 2.38, -1, 0
2.6, 2.38, -1, 0
2.625, 2.38, -1, 0
2.65, 2.38, -1, 0
2.675, 2.38, -1, 0
2.7, 2.38, -1, 0
2.725, 2.38, -1, 0
2.75, 2.38, -1, 0
2.775, 2.38, -1, 0
2.8, 2.38, -1, 0
0, 2.4, -1, 0
0.025, 2.4, -1, 0
0.05, 2.4, -1, 0
0.075, 2.4, -1, 0
0.1, 2.4, -1, 0
0.125, 2.4, 0, 0
0.15, 2.4, 0.136848, 0.136848
0.175, 2.4, 0.3967, 0.229327
0.2, 2.4, 0, 0
0.225, 2.4, 0, 0
0.25, 2.4, 0.136795, 0.136795
0.275, 2.4, 0, 0
0.3, 2.4, 0, 0
0.325, 2.4, 0.135895, 0.135895
0.35, 2.4, 0, 0
0.375, 2.4, 0, 0
0.4, 2.4, 0, 0
0.425, 2.4, 0.135749, 0.135749
0.45, 2.4, 0, 0
0.475, 2.4, 0, 0
0.5, 2.4, 0.207918, 0.207918
0.525, 2.4, 0, 0
0.55, 2.4, 0.600654, 0.230917
0.575, 2.4, 2.57677, 0.578148
0.6, 2.4, 0.545215, 0.272609
0.625, 2.4, 0.768656, 0.315162
0.65, 2.4, 0.716247, 0.270717
0.675, 2.4, 0.272379, 0.192601
0.7, 2.4, 0.801605, 0.283568
0.725, 2.4, 0.54866, 0.274334
0.75, 2.4, 0.825403, 0.583649
0.775, 2.4, 2.11174, 0.461117
0.8, 2.4, 2.30872, 0.4817
0.825, 2.4, 2.41198, 0.568905
0.85, 2.4, 2.61471, 0.513022
0.875, 2.4, 1.4111, 0.3751
0.9, 2.4, 0.921618, 0.307207
0.925, 2.4, 1.13081, 0.340952
0.95, 2.4, 1.0907, 0.329953
0.975, 2.4, 0.414032, 0.414032
1, 2.4, 0.319027, 0.159593
1.025, 2.4, 0, 0
1.05, 2.4, 0.329055, 0.16488
1.075, 2.4, 0.574996, 0.215585
1.1, 2.4, 0.910478, 0.253193
1.125, 2.4, 0.308985, 0.117776
1.15, 2.4, 1.10261, 0.382331
1.175, 2.4, 1.08895, 0.249894
1.2, 2.4, 1.13567, 0.302349
1.225, 2.4, 1.89598, 0.250813
1.25, 2.4, 1.79761, 0.263338
1.275, 2.4, 1.72124, 0.217951
1.3, 2.4, 1.20335, 0.113121
1.325, 2.4, 0.782101, 0.171838
1.35, 2.4, -1, 0
1.375, 2.4, -1, 0
1.4, 2.4, -1, 0
1.425, 2.4, -1, 0
1.45, 2.4, -1, 0
1.475, 2.4, -1, 0
1.5, 2.4, -1, 0
1.525, 2.4, -1, 0
1.55, 2.4, -1, 0
1.575, 2.4, -1, 0
1.6, 2.4, -1, 0
1.625, 2.4, -1, 0
1.65, 2.4, -1, 0
1.675, 2.4, -1, 0
1.7, 2.4, -1, 0
1.725, 2.4, -1, 0
1.75, 2.4, -1, 0
1.775, 2.4, -1, 0
1.8, 2.4, -1, 0
1.825, 2.4, -1, 0
1.85, 2.4, -1, 0
1.875, 2.4, -1, 0
1.9, 2.4, -1, 0
1.925, 2.4, -1, 0
1.95, 2.4, -1, 0
1.975, 2.4, -1, 0
2, 2.4, -1, 0
2.025, 2.4, -1, 0
2.05, 2.4, -1, 0
2.075, 2.4, -1, 0
2.1, 2.4, -1, 0
2.125, 2.4, -1, 0
2.15, 2.4, -1, 0
2.175, 2.4, -1, 0
2.2, 2.4, -1, 0
2.225, 2.4, -1, 0
2.25, 2.4, -1, 0
2.275, 2.4, -1, 0
2.3, 2.4, -1, 0
2.325, 2.4, -1, 0
2.35, 2.4, -1, 0
2.375, 2.4, -1, 0
2.4, 2.4, -1, 0
2.425, 2.4, -1, 0
2.45, 2.4, -1, 0
2.475, 2.4, -1, 0
2.5, 2.4, -1, 0
2.525, 2.4, -1, 0
2.55, 2.4, -1, 0
2.575, 2.4, -1, 0
2.6, 2.4, -1, 0
2.625, 2.4, -1, 0
2.65, 2.4, -1, 0
2.675, 2.4, -1, 0
2.7, 2.4, -1, 0
2.725, 2.4, -1, 0
2.75, 2.4, -1, 0
2.775, 2.4, -1, 0
2.8, 2.4, -1, 0
0, 2.42, -1, 0
0.025, 2.42, -1, 0
0.05, 2.42, -1, 0
0.075, 2.42, -1, 0
0.1, 2.42, 0, 0
0.125, 2.42, 0, 0
0.15, 2.42, 0.277372, 0.196132
0.175, 2.42, 0.138586, 0.138586
0.2, 2.42, -1, 0
0.225, 2.42, 0, 0
0.25, 2.42, 0.138499, 0.138499
0.275, 2.42, 0.124086, 0.124086
0.3, 2.42, 0.192115, 0.136241
0.325, 2.42, 0.138164, 0.138164
0.35, 2.42, 0.216545, 0.153268
0.375, 2.42, 0.207119, 0.146455
0.4, 2.42, 0.388968, 0.22547
0.425, 2.42, 0.262904, 0.18617
0.45, 2.42, 0.250308, 0.176994
0.475, 2.42, 0, 0
0.5, 2.42, 0.325993, 0.189627
0.525, 2.42, 0.263504, 0.186575
0.55, 2.42, 1.18592, 0.343071
0.575, 2.42, 2.57498, 0.578025
0.6, 2.42, 1.94849, 0.503789
0.625, 2.42, 1.83418, 0.421435
0.65, 2.42, 0.508878, 0.257128
0.675, 2.42, 0.60348, 0.271134
0.7, 2.42, 0.391718, 0.195967
0.725, 2.42, 0.421299, 0.297904
0.75, 2.42, 0.720705, 0.278062
0.775, 2.42, 0.836664, 0.296755
0.8, 2.42, 0.502993, 0.252761
0.825, 2.42, 2.20431, 0.47075
0.85, 2.42, 2.17089, 0.464214
0.875, 2.42, 2.23843, 0.467001
0.9, 2.42, 2.99933, 0.548029
0.925, 2.42, 1.51037, 0.38214
0.95, 2.42, 1.68259, 0.729296
0.975, 2.42, 1.44996, 0.387653
1, 2.42, 0.830044, 0.27855
1.025, 2.42, 0.944044, 0.288816
1.05, 2.42, 0.934809, 0.278508
1.075, 2.42, 1.20049, 0.283733
1.1, 2.42, 1.55158, 0.437551
1.125, 2.42, 1.54892, 0.53269
1.15, 2.42, 2.31504, 0.391753
1.175, 2.42, 2.91, 0.405924
1.2, 2.42, 2.86797, 0.470072
1.225, 2.42, 2.26333, 0.239729
1.25, 2.42, 1.62726, 0.190291
1.275, 2.42, 1.76974, 0.329997
1.3, 2.42, 0.995531, 0.126999
1.325, 2.42, -1, 0
1.35, 2.42, -1, 0
1.375, 2.42, -1, 0
1.4, 2.42, -1, 0
1.425, 2.42, -1, 0
1.45, 2.42, -1, 0
1.475, 2.42, -1, 0
1.5, 2.42, -1, 0
1.525, 2.42, -1, 0
1.55, 2.42, -1, 0
1.575, 2.42, -1, 0
1.6, 2.42, -1, 0
1.625, 2.42, -1, 0
1.65, 2.42, -1, 0
1.675, 2.42, -1, 0
1.7, 2.42, -1, 0
1.725, 2.42, -1, 0
1.75, 2.42, -1, 0
1.775, 2.42, -1, 0
1.8, 2.42, -1, 0
1.825, 2.42, -1, 0
1.85, 2.42, -1, 0
1.875, 2.42, -1, 0
1.9, 2.42, -1, 0
1.925, 2.42, -1, 0
1.95, 2.42, -1, 0
1.975, 2.42, -1, 0
2, 2.42, -1, 0
2.025, 2.42, -1, 0
2.05, 2.42, -1, 0
2.075, 2.42, -1, 0
2.1, 2.42, -1, 0
2.125, 2.42, -1, 0
2.15, 2.42, -1, 0
2.175, 2.42, -1, 0
2.2, 2.42, -1, 0
2.225, 2.42, -1, 0
2.25, 2.42, -1, 0
2.275, 2.42, -1, 0
2.3, 2.42, -1, 0
2.325, 2.42, -1, 0
2.35, 2.42, -1, 0
2.375, 2.42, -1, 0
2.4, 2.42, -1, 0
2.425, 2.42, -1, 0
2.45, 2.42, -1, 0
2.475, 2.42, -1, 0
2.5, 2.42, -1, 0
2.525, 2.42, -1, 0
2.55, 2.42, -1, 0
2.575, 2.42, -1, 0
2.6, 2.42, -1, 0
2.625, 2.42, -1, 0
2.65, 2.42, -1, 0
2.675, 2.42, -1, 0
2.7, 2.42, -1, 0
2.725, 2.42, -1, 0
2.75, 2.42, -1, 0
2.775, 2.42, -1, 0
2.8, 2.42, -1, 0
0, 2.44, -1, 0
0.025, 2.44, -1, 0
0.05, 2.44, -1, 0
0.075, 2.44, -1, 0
0.1, 2.44, 0.419573, 0.419573
0.125, 2.44, 0, 0
0.15, 2.44, 0.267838, 0.189645
0.175, 2.44, 0.140398, 0.140398
0.2, 2.44, 0.422525, 0.422525
0.225, 2.44, 0.267163, 0.189179
0.25, 2.44, 0.253209, 0.179046
0.275, 2.44, 0, 0
0.3, 2.44, 0.125739, 0.125739
0.325, 2.44, 0.265477, 0.187982
0.35, 2.44, 0.265665, 0.1881
0.375, 2.44, 0.385188, 0.224185
0.4, 2.44, 0.140162, 0.140162
0.425, 2.44, 0.0974007, 0.0974007
0.45, 2.44, 0.0753825, 0.0753825
0.475, 2.44, 0, 0
0.5, 2.44, 0.379929, 0.219352
0.525, 2.44, 0.7875, 0.321893
0.55, 2.44, 0.406065, 0.203464
0.575, 2.44, 0.771719, 0.315335
0.6, 2.44, 3.02533, 0.631713
0.625, 2.44, 0.938103, 0.298248
0.65, 2.44, 0.791108, 0.324302
0.675, 2.44, 0.607781, 0.248332
0.7, 2.44, 0.64752, 0.264525
0.725, 2.44, 0, 0
0.75, 2.44, 0.790327, 0.323037
0.775, 2.44, 0.603348, 0.247296
0.8, 2.44, 0.577017, 0.235893
0.825, 2.44, 1.35947, 0.412659
0.85, 2.44, 1.34571, 0.361107
0.875, 2.44, 2.29571, 0.47948
0.9, 2.44, 2.07042, 0.444057
0.925, 2.44, 2.96823, 0.562522
0.95, 2.44, 2.18786, 0.661563
0.975, 2.44, 1.57139, 0.3937
1, 2.44, 2.34393, 0.445758
1.025, 2.44, 3.26241, 0.508829
1.05, 2.44, 2.86134, 0.438276
1.075, 2.44, 2.73332, 0.475618
1.1, 2.44, 3.31611, 0.512046
1.125, 2.44, 3.44691, 0.527276
1.15, 2.44, 4.04867, 0.481995
1.175, 2.44, 3.20689, 0.562963
1.2, 2.44, 2.9647, 0.359515
1.225, 2.44, 2.07346, 0.22357
1.25, 2.44, 1.81578, 0.188245
1.275, 2.44, 1.54451, 0.121311
1.3, 2.44, -1, 0
1.325, 2.44, -1, 0
1.35, 2.44, -1, 0
1.375, 2.44, -1, 0
1.4, 2.44, -1, 0
1.425, 2.44, -1, 0
1.45, 2.44, -1, 0
1.475, 2.44, -1, 0
1.5, 2.44, -1, 0
1.525, 2.44, -1, 0
1.55, 2.44, -1, 0
1.575, 2.44, -1, 0
1.6, 2.44, -1, 0
1.625, 2.44, -1, 0
1.65, 2.44, -1, 0
1.675, 2.44, -1, 0
1.7, 2.44, -1, 0
1.725, 2.44, -1, 0
1.75, 2.44, -1, 0
1.775, 2.44, -1, 0
1.8, 2.44, -1, 0
1.825, 2.44, -1, 0
1.85, 2.44, -1, 0
1.875, 2.44, -1, 0
1.9, 2.44, -1, 0
1.925, 2.44, -1, 0
1.95, 2.44, -1, 0
1.975, 2.44, -1, 0
2, 2.44, -1, 0
2.025, 2.44, -1, 0
2.05, 2.44, -1, 0
2.075, 2.44, -1, 0
2.1, 2.44, -1, 0
2.125, 2.44, -1, 0
2.15, 2.44, -1, 0
2.175, 2.44, -1, 0
2.2, 2.44, -1, 0
2.225, 2.44, -1, 0
2.25, 2.44, -1, 0
2.275, 2.44, -1, 0
2.3, 2.44, -1, 0
2.325, 2.44, -1, 0
2.35, 2.44, -1, 0
2.375, 2.44, -1, 0
2.4, 2.44, -1, 0
2.425, 2.44, -1, 0
2.45, 2.44, -1, 0
2.475, 2.44, -1, 0
2.5, 2.44, -1, 0
2.525, 2.44, -1, 0
2.55, 2.44, -1, 0
2.575, 2.44, -1, 0
2.6, 2.44, -1, 0
2.625, 2.44, -1, 0
2.65, 2.44, -1, 0
2.675, 2.44, -1, 0
2.7, 2.44, -1, 0
2.725, 2.44, -1, 0
2.75, 2.44, -1, 0
2.775, 2.44, -1, 0
2.8, 2.44, -1, 0
0, 2.46, -1, 0
0.025, 2.46, -1, 0
0.05, 2.46, -1, 0
0.075, 2.46, -1, 0
0.1, 2.46, 0, 0
0.125, 2.46, 0.259141, 0.184138
0.15, 2.46, 0, 0
0.175, 2.46, 0, 0
0.2, 2.46, 0.428942, 0.428942
0.225, 2.46, 0.42943, 0.247932
0.25, 2.46, 0.128611, 0.128611
0.275, 2.46, 0.142288, 0.142288
0.3, 2.46, 0, 0
0.325, 2.46, 0.106211, 0.106211
0.35, 2.46, 0, 0
0.375, 2.46, 0.106559, 0.106559
0.4, 2.46, 0.249551, 0.14468
0.425, 2.46, 0, 0
0.45, 2.46, 0, 0
0.475, 2.46, 0.183618, 0.183618
0.5, 2.46, 0.908145, 0.344678
0.525, 2.46, 0.413413, 0.238965
0.55, 2.46, 0.461701, 0.207433
0.575, 2.46, 0.517878, 0.232017
0.6, 2.46, 1.69322, 0.412242
0.625, 2.46, 2.29232, 0.556747
0.65, 2.46, 1.48401, 0.383772
0.675, 2.46, 0.944478, 0.358344
0.7, 2.46, 1.23542, 0.469308
0.725, 2.46, 0.215098, 0.215098
0.75, 2.46, 0.611942, 0.250264
0.775, 2.46, 0.590272, 0.242128
0.8, 2.46, 0.355163, 0.235484
0.825, 2.46, 0.794823, 0.28154
0.85, 2.46, 0.920255, 0.307192
0.875, 2.46, 1.69639, 0.412678
0.9, 2.46, 1.87923, 0.392999
0.925, 2.46, 3.9057, 1.3019
0.95, 2.46, 3.08722, 0.556847
0.975, 2.46, 3.42849, 0.530051
1, 2.46, 4.26848, 0.60344
1.025, 2.46, 3.42792, 0.506654
1.05, 2.46, 4.23479, 0.552628
1.075, 2.46, 3.58931, 0.490114
1.1, 2.46, 4.57835, 0.815436
1.125, 2.46, 4.23415, 0.617306
1.15, 2.46, 3.41072, 0.428978
1.175, 2.46, 2.25019, 0.304401
1.2, 2.46, 2.23363, 0.300041
1.225, 2.46, 1.81134, 0.169857
1.25, 2.46, 1.59966, 0.152633
1.275, 2.46, -1, 0
1.3, 2.46, -1, 0
1.325, 2.46, -1, 0
1.35, 2.46, -1, 0
1.375, 2.46, -1, 0
1.4, 2.46, -1, 0
1.425, 2.46, -1, 0
1.45, 2.46, -1, 0
1.475, 2.46, -1, 0
1.5, 2.46, -1, 0
1.525, 2.46, -1, 0
1.55, 2.46, -1, 0
1.575, 2.46, -1, 0
1.6, 2.46, -1, 0
1.625, 2.46, -1, 0
1.65, 2.46, -1, 0
1.675, 2.46, -1, 0
1.7, 2.46, -1, 0
1.725, 2.46, -1, 0
1.75, 2.46, -1, 0
1.775, 2.46, -1, 0
1.8, 2.46, -1, 0
1.825, 2.46, -1, 0
1.85, 2.46, -1, 0
1.875, 2.46, -1, 0
1.9, 2.46, -1, 0
1.925, 2.46, -1, 0
1.95, 2.46, -1, 0
1.975, 2.46, -1, 0
2, 2.46, -1, 0
2.025, 2.46, -1, 0
2.05, 2.46, -1, 0
2.075, 2.46, -1, 0
2.1, 2.46, -1, 0
2.125, 2.46, -1, 0
2.15, 2.46, -1, 0
2.175, 2.46, -1, 0
2.2, 2.46, -1, 0
2.225, 2.46, -1, 0
2.25, 2.46, -1, 0
2.275, 2.46, -1, 0
2.3, 2.46, -1, 0
2.325, 2.46, -1, 0
2.35, 2.46, -1, 0
2.375, 2.46, -1, 0
2.4, 2.46, -1, 0
2.425, 2.46, -1, 0
2.45, 2.46, -1, 0
2.475, 2.46, -1, 0
2.5, 2.46, -1, 0
2.525, 2.46, -1, 0
2.55, 2.46, -1, 0
2.575, 2.46, -1, 0
2.6, 2.46, -1, 0
2.625, 2.46, -1, 0
2.65, 2.46, -1, 0
2.675, 2.46, -1, 0
2.7, 2.46, -1, 0
2.725, 2.46, -1, 0
2.75, 2.46, -1, 0
2.775, 2.46, -1, 0
2.8, 2.46, -1, 0
0, 2.48, -1, 0
0.025, 2.48, -1, 0
0.05, 2.48, -1, 0
0.075, 2.48, -1, 0
0.1, 2.48, 0, 0
0.125, 2.48, 0.253196, 0.180943
0.15, 2.48, 0.108587, 0.108587
0.175, 2.48, 0.433682, 0.30666
0.2, 2.48, 0, 0
0.225, 2.48, 0.22751, 0.161028
0.25, 2.48, 0.261873, 0.186138
0.275, 2.48, 0, 0
0.3, 2.48, 0.144334, 0.144334
0.325, 2.48, 0, 0
0.35, 2.48, 0, 0
0.375, 2.48, 0, 0
0.4, 2.48, 0.1438, 0.1438
0.425, 2.48, 0.260666, 0.184319
0.45, 2.48, 0.437078, 0.309061
0.475, 2.48, 0.145375, 0.145375
0.5, 2.48, 0.261394, 0.184834
0.525, 2.48, 0.133194, 0.133194
0.55, 2.48, 0.759168, 0.286939
0.575, 2.48, 0.707615, 0.316717
0.6, 2.48, 0.417334, 0.209092
0.625, 2.48, 1.94162, 0.461156
0.65, 2.48, 2.13517, 0.513149
0.675, 2.48, 1.82898, 0.432931
0.7, 2.48, 1.10147, 0.642411
0.725, 2.48, 1.01035, 0.321967
0.75, 2.48, 0.525521, 0.235204
0.775, 2.48, 0.368243, 0.185053
0.8, 2.48, 0.827231, 0.293171
0.825, 2.48, 0.410778, 0.206289
0.85, 2.48, 0.270552, 0.136182
0.875, 2.48, 0.993065, 0.287046
0.9, 2.48, 1.61549, 0.466844
0.925, 2.48, 1.91832, 0.641529
0.95, 2.48, 1.79142, 0.382187
0.975, 2.48, 2.53725, 0.476681
1, 2.48, 1.87389, 0.383482
1.025, 2.48, 2.74043, 0.475789
1.05, 2.48, 2.87978, 0.446268
1.075, 2.48, 2.48232, 0.594444
1.1, 2.48, 2.83642, 0.412761
1.125, 2.48, 1.81849, 0.312011
1.15, 2.48, 2.05047, 0.373858
1.175, 2.48, 1.51397, 0.208722
1.2, 2.48, 1.53757, 0.303886
1.225, 2.48, 0.902417, 0.0973525
1.25, 2.48, 0.891853, 0.170253
1.275, 2.48, -1, 0
1.3, 2.48, -1, 0
1.325, 2.48, -1, 0
1.35, 2.48, -1, 0
1.375, 2.48, -1, 0
1.4, 2.48, -1, 0
1.425, 2.48, -1, 0
1.45, 2.48, -1, 0
1.475, 2.48, -1, 0
1.5, 2.48, -1, 0
1.525, 2.48, -1, 0
1.55, 2.48, -1, 0
1.575, 2.48, -1, 0
1.6, 2.48, -1, 0
1.625, 2.48, -1, 0
1.65, 2.48, -1, 0
1.675, 2.48, -1, 0
1.7, 2.48, -1, 0
1.725, 2.48, -1, 0
1.75, 2.48, -1, 0
1.775, 2.48, -1, 0
1.8, 2.48, -1, 0
1.825, 2.48, -1, 0
1.85, 2.48, -1, 0
1.875, 2.48, -1, 0
1.9, 2.48, -1, 0
1.925, 2.48, -1, 0
1.95, 2.48, -1, 0
1.975, 2.48, -1, 0
2, 2.48, -1, 0
2.025, 2.48, -1, 0
2.05, 2.48, -1, 0
2.075, 2.48, -1, 0
2.1, 2.48, -1, 0
2.125, 2.48, -1, 0
2.15, 2.48, -1, 0
2.175, 2.48, -1, 0
2.2, 2.48, -1, 0
2.225, 2.48, -1, 0
2.25, 2.48, -1, 0
2.275, 2.48, -1, 0
2.3, 2.48, -1, 0
2.325, 2.48, -1, 0
2.35, 2.48, -1, 0
2.375, 2.48, -1, 0
2.4, 2.48, -1, 0
2.425, 2.48, -1, 0
2.45, 2.48, -1, 0
2.475, 2.48, -1, 0
2.5, 2.48, -1, 0
2.525, 2.48, -1, 0
2.55, 2.48, -1, 0
2.575, 2.48, -1, 0
2.6, 2.48, -1, 0
2.625, 2.48, -1, 0
2.65, 2.48, -1, 0
2.675, 2.48, -1, 0
2.7, 2.48, -1, 0
2.725, 2.48, -1, 0
2.75, 2.48, -1, 0
2.775, 2.48, -1, 0
2.8, 2.48, -1, 0
0, 2.5, -1, 0
0.025, 2.5, -1, 0
0.05, 2.5, -1, 0
0.075, 2.5, -1, 0
0.1, 2.5, 0, 0
0.125, 2.5, 0.0823097, 0.0823097
0.15, 2.5, 0.14724, 0.14724
0.175, 2.5, 0, 0
0.2, 2.5, 0, 0
0.225, 2.5, 0, 0
0.25, 2.5, 0.29424, 0.208059
0.275, 2.5, 0.31416, 0.239372
0.3, 2.5, 0.109614, 0.109614
0.325, 2.5, 0, 0
0.35, 2.5, 0.652283, 0.293186
0.375, 2.5, 0.417663, 0.209704
0.4, 2.5, 0.146677, 0.146677
0.425, 2.5, 0, 0
0.45, 2.5, 0.77301, 0.552163
0.475, 2.5, 0.149011, 0.105367
0.5, 2.5, 0.264867, 0.187289
0.525, 2.5, 0.303187, 0.176551
0.55, 2.5, 0.974486, 0.369729
0.575, 2.5, 0.521332, 0.234443
0.6, 2.5, 0.78558, 0.322074
0.625, 2.5, 0.661317, 0.269983
0.65, 2.5, 1.79019, 0.435612
0.675, 2.5, 2.30291, 0.563309
0.7, 2.5, 1.8855, 0.632322
0.725, 2.5, 0.874808, 0.377657
0.75, 2.5, 0.423856, 0.212102
0.775, 2.5, 0.211477, 0.149667
0.8, 2.5, 0.411127, 0.206933
0.825, 2.5, 0.857888, 0.355148
0.85, 2.5, 0.816788, 0.25915
0.875, 2.5, 0.102591, 0.102591
0.9, 2.5, 0.783171, 0.559498
0.925, 2.5, 0.764571, 0.255706
0.95, 2.5, 0.654504, 0.24038
0.975, 2.5, 0.634745, 0.225535
1, 2.5, 1.4307, 0.337911
1.025, 2.5, 1.03434, 0.268457
1.05, 2.5, 0.481781, 0.199713
1.075, 2.5, 1.46222, 0.347537
1.1, 2.5, 1.60955, 0.540231
1.125, 2.5, 0.797598, 0.215252
1.15, 2.5, 1.04044, 0.226427
1.175, 2.5, 0.71163, 0.146377
1.2, 2.5, 0.688787, 0.0975702
1.225, 2.5, 0.510233, 0.0734072
1.25, 2.5, -1, 0
1.275, 2.5, -1, 0
1.3, 2.5, -1, 0
1.325, 2.5, -1, 0
1.35, 2.5, -1, 0
1.375, 2.5, -1, 0
1.4, 2.5, -1, 0
1.425, 2.5, -1, 0
1.45, 2.5, -1, 0
1.475, 2.5, -1, 0
1.5, 2.5, -1, 0
1.525, 2.5, -1, 0
1.55, 2.5, -1, 0
1.575, 2.5, -1, 0
1.6, 2.5, -1, 0
1.625, 2.5, -1, 0
1.65, 2.5, -1, 0
1.675, 2.5, -1, 0
1.7, 2.5, -1, 0
1.725, 2.5, -1, 0
1.75, 2.5, -1, 0
1.775, 2.5, -1, 0
1.8, 2.5, -1, 0
1.825, 2.5, -1, 0
1.85, 2.5, -1, 0
1.875, 2.5, -1, 0
1.9, 2.5, -1, 0
1.925, 2.5, -1, 0
1.95, 2.5, -1, 0
1.975, 2.5, -1, 0
2, 2.5, -1, 0
2.025, 2.5, -1, 0
2.05, 2.5, -1, 0
2.075, 2.5, -1, 0
2.1, 2.5, -1, 0
2.125, 2.5, -1, 0
2.15, 2.5, -1, 0
2.175, 2.5, -1, 0
2.2, 2.5, -1, 0
2.225, 2.5, -1, 0
2.25, 2.5, -1, 0
2.275, 2.5, -1, 0
2.3, 2.5, -1, 0
2.325, 2.5, -1, 0
2.35, 2.5, -1, 0
2.375, 2.5, -1, 0
2.4, 2.5, -1, 0
2.425, 2.5, -1, 0
2.45, 2.5, -1, 0
2.475, 2.5, -1, 0
2.5, 2.5, -1, 0
2.525, 2.5, -1, 0
2.55, 2.5, -1, 0
2.575, 2.5, -1, 0
2.6, 2.5, -1, 0
2.625, 2.5, -1, 0
2.65, 2.5, -1, 0
2.675, 2.5, -1, 0
2.7, 2.5, -1, 0
2.725, 2.5, -1, 0
2.75, 2.5, -1, 0
2.775, 2.5, -1, 0
2.8, 2.5, -1, 0
0, 2.52, -1, 0
0.025, 2.52, -1, 0
0.05, 2.52, -1, 0
0.075, 2.52, -1, 0
0.1, 2.52, 0.222932, 0.222932
0.125, 2.52, 0.149467, 0.149467
0.15, 2.52, 0.074627, 0.074627
0.175, 2.52, 0, 0
0.2, 2.52, 0, 0
0.225, 2.52, 0.568448, 0.284628
0.25, 2.52, 0.223162, 0.1578
0.275, 2.52, 0, 0
0.3, 2.52, 0, 0
0.325, 2.52, 0.334844, 0.193322
0.35, 2.52, 0.446428, 0.257746
0.375, 2.52, 0.298068, 0.210766
0.4, 2.52, 0.336848, 0.194479
0.425, 2.52, 1.08583, 0.972345
0.45, 2.52, 0, 0
0.475, 2.52, 0.224587, 0.158807
0.5, 2.52, 0.271746, 0.193144
0.525, 2.52, 0.448437, 0.224219
0.55, 2.52, 0.521396, 0.263343
0.575, 2.52, 0.111416, 0.111416
0.6, 2.52, 0.786305, 0.278885
0.625, 2.52, 0.475359, 0.240317
0.65, 2.52, 1.15302, 0.371988
0.675, 2.52, 1.25004, 0.514592
0.7, 2.52, 2.61064, 0.665504
0.725, 2.52, 2.14564, 0.480805
0.75, 2.52, 0.890711, 0.298155
0.775, 2.52, 0.615243, 0.253244
0.8, 2.52, 0.724655, 0.275885
0.825, 2.52, 1.00832, 0.292403
0.85, 2.52, 0.415722, 0.207862
0.875, 2.52, 0.410519, 0.237897
0.9, 2.52, 0.489043, 0.246645
0.925, 2.52, 0.382896, 0.19598
0.95, 2.52, 0.325603, 0.163685
0.975, 2.52, 0.536764, 0.212704
1, 2.52, 0.567775, 0.201234
1.025, 2.52, 0.402383, 0.165079
1.05, 2.52, 0.960366, 0.322043
1.075, 2.52, 1.21176, 0.460155
1.1, 2.52, 0.665868, 0.192266
1.125, 2.52, 0.613497, 0.149749
1.15, 2.52, 0.669924, 0.127299
1.175, 2.52, 0.634948, 0.129158
1.2, 2.52, 0.542232, 0.0736755
1.225, 2.52, -1, 0
1.25, 2.52, -1, 0
1.275, 2.52, -1, 0
1.3, 2.52, -1, 0
1.325, 2.52, -1, 0
1.35, 2.52, -1, 0
1.375, 2.52, -1, 0
1.4, 2.52, -1, 0
1.425, 2.52, -1, 0
1.45, 2.52, -1, 0
1.475, 2.52, -1, 0
1.5, 2.52, -1, 0
1.525, 2.52, -1, 0
1.55, 2.52, -1, 0
1.575, 2.52, -1, 0
1.6, 2.52, -1, 0
1.625, 2.52, -1, 0
1.65, 2.52, -1, 0
1.675, 2.52, -1, 0
1.7, 2.52, -1, 0
1.725, 2.52, -1, 0
1.75, 2.52, -1, 0
1.775, 2.52, -1, 0
1.8, 2.52, -1, 0
1.825, 2.52, -1, 0
1.85, 2.52, -1, 0
1.875, 2.52, -1, 0
1.9, 2.52, -1, 0
1.925, 2.52, -1, 0
1.95, 2.52, -1, 0
1.975, 2.52, -1, 0
2, 2.52, -1, 0
2.025, 2.52, -1, 0
2.05, 2.52, -1, 0
2.075, 2.52, -1, 0
2.1, 2.52, -1, 0
2.125, 2.52, -1, 0
2.15, 2.52, -1, 0
2.175, 2.52, -1, 0
2.2, 2.52, -1, 0
2.225, 2.52, -1, 0
2.25, 2.52, -1, 0
2.275, 2.52, -1, 0
2.3, 2.52, -1, 0
2.325, 2.52, -1, 0
2.35, 2.52, -1, 0
2.375, 2.52, -1, 0
2.4, 2.52, -1, 0
2.425, 2.52, -1, 0
2.45, 2.52, -1, 0
2.475, 2.52, -1, 0
2.5, 2.52, -1, 0
2.525, 2.52, -1, 0
2.55, 2.52, -1, 0
2.575, 2.52, -1, 0
2.6, 2.52, -1, 0
2.625, 2.52, -1, 0
2.65, 2.52, -1, 0
2.675, 2.52, -1, 0
2.7, 2.52, -1, 0
2.725, 2.52, -1, 0
2.75, 2.52, -1, 0
2.775, 2.52, -1, 0
2.8, 2.52, -1, 0
0, 2.54, -1, 0
0.025, 2.54, -1, 0
0.05, 2.54, -1, 0
0.075, 2.54, -1, 0
0.1, 2.54, 0, 0
0.125, 2.54, 0.684777, 0.309139
0.15, 2.54, 0.113841, 0.113841
0.175, 2.54, 0, 0
0.2, 2.54, 0.124468, 0.124468
0.225, 2.54, 0.136835, 0.136835
0.25, 2.54, 0.151552, 0.151552
0.275, 2.54, 0.412731, 0.20679
0.3, 2.54, 0.150841, 0.150841
0.325, 2.54, 0.264219, 0.188698
0.35, 2.54, 0.294847, 0.170953
0.375, 2.54, 0, 0
0.4, 2.54, 0.325693, 0.188525
0.425, 2.54, 0.629975, 0.36672
0.45, 2.54, 0, 0
0.475, 2.54, 0.0913155, 0.0913155
0.5, 2.54, 0, 0
0.525, 2.54, 0.284064, 0.165664
0.55, 2.54, 0.283213, 0.14255
0.575, 2.54, 0.264383, 0.188859
0.6, 2.54, 0.335962, 0.197373
0.625, 2.54, 0.317741, 0.184379
0.65, 2.54, 0.228045, 0.161253
0.675, 2.54, 1.26156, 0.573253
0.7, 2.54, 2.01118, 0.445865
0.725, 2.54, 1.8321, 0.433259
0.75, 2.54, 2.02698, 0.530417
0.775, 2.54, 0.93364, 0.313808
0.8, 2.54, 1.26712, 0.328244
0.825, 2.54, 0.62588, 0.256052
0.85, 2.54, 0.315058, 0.157863
0.875, 2.54, 0.460743, 0.460743
0.9, 2.54, 0, 0
0.925, 2.54, 0.236578, 0.137575
0.95, 2.54, 0.375056, 0.243561
0.975, 2.54, 0.463502, 0.175615
1, 2.54, 0.87412, 0.272172
1.025, 2.54, 0.229597, 0.16235
1.05, 2.54, 0.359466, 0.152517
1.075, 2.54, 0.525116, 0.179587
1.1, 2.54, 0.592238, 0.202238
1.125, 2.54, 0.448046, 0.0931559
1.15, 2.54, 0.400888, 0.0773581
1.175, 2.54, 0.429629, 0.0618638
1.2, 2.54, -1, 0
1.225, 2.54, -1, 0
1.25, 2.54, -1, 0
1.275, 2.54, -1, 0
1.3, 2.54, -1, 0
1.325, 2.54, -1, 0
1.35, 2.54, -1, 0
1.375, 2.54, -1, 0
1.4, 2.54, -1, 0
1.425, 2.54, -1, 0
1.45, 2.54, -1, 0
1.475, 2.54, -1, 0
1.5, 2.54, -1, 0
1.525, 2.54, -1, 0
1.55, 2.54, -1, 0
1.575, 2.54, -1, 0
1.6, 2.54, -1, 0
1.625, 2.54, -1, 0
1.65, 2.54, -1, 0
1.675, 2.54, -1, 0
1.7, 2.54, -1, 0
1.725, 2.54, -1, 0
1.75, 2.54, -1, 0
1.775, 2.54, -1, 0
1.8, 2.54, -1, 0
1.825, 2.54, -1, 0
1.85, 2.54, -1, 0
1.875, 2.54, -1, 0
1.9, 2.54, -1, 0
1.925, 2.54, -1, 0
1.95, 2.54, -1, 0
1.975, 2.54, -1, 0
2, 2.54, -1, 0
2.025, 2.54, -1, 0
2.05, 2.54, -1, 0
2.075, 2.54, -1, 0
2.1, 2.54, -1, 0
2.125, 2.54, -1, 0
2.15, 2.54, -1, 0
2.175, 2.54, -1, 0
2.2, 2.54, -1, 0
2.225, 2.54, -1, 0
2.25, 2.54, -1, 0
2.275, 2.54, -1, 0
2.3, 2.54, -1, 0
2.325, 2.54, -1, 0
2.35, 2.54, -1, 0
2.375, 2.54, -1, 0
2.4, 2.54, -1, 0
2.425, 2.54, -1, 0
2.45, 2.54, -1, 0
2.475, 2.54, -1, 0
2.5, 2.54, -1, 0
2.525, 2.54, -1, 0
2.55, 2.54, -1, 0
2.575, 2.54, -1, 0
2.6, 2.54, -1, 0
2.625, 2.54, -1, 0
2.65, 2.54, -1, 0
2.675, 2.54, -1, 0
2.7, 2.54, -1, 0
2.725, 2.54, -1, 0
2.75, 2.54, -1, 0
2.775, 2.54, -1, 0
2.8, 2.54, -1, 0
0, 2.56, -1, 0
0.025, 2.56, -1, 0
0.05, 2.56, -1, 0
0.075, 2.56, -1, 0
0.1, 2.56, 0, 0
0.125, 2.56, 0.21342, 0.150911
0.15, 2.56, 0, 0
0.175, 2.56, 0.353364, 0.353364
0.2, 2.56, 0, 0
0.225, 2.56, 0.0864304, 0.0864304
0.25, 2.56, 0.139293, 0.139293
0.275, 2.56, 0.599196, 0.299885
0.3, 2.56, 0.307261, 0.197818
0.325, 2.56, 0.126124, 0.126124
0.35, 2.56, 0.30571, 0.176894
0.375, 2.56, 0.38514, 0.224558
0.4, 2.56, 0.087926, 0.087926
0.425, 2.56, 0.464643, 0.464643
0.45, 2.56, 0.232615, 0.164483
0.475, 2.56, 0.215498, 0.152839
0.5, 2.56, 0.482396, 0.218757
0.525, 2.56, 0.358169, 0.206972
0.55, 2.56, 0.0925438, 0.0925437
0.575, 2.56, 0.314029, 0.18182
0.6, 2.56, 0.387757, 0.195305
0.625, 2.56, 0, 0
0.65, 2.56, 0.353074, 0.249661
0.675, 2.56, 0.603886, 0.272975
0.7, 2.56, 0.908033, 0.275153
0.725, 2.56, 1.43266, 0.371853
0.75, 2.56, 0.977476, 0.327413
0.775, 2.56, 0.770574, 0.258014
0.8, 2.56, 0.421681, 0.173193
0.825, 2.56, 0.245416, 0.141691
0.85, 2.56, 0, 0
0.875, 2.56, 0.235982, 0.139433
0.9, 2.56, 0.069987, 0.069987
0.925, 2.56, 0.172094, 0.0861526
0.95, 2.56, 0.396464, 0.162446
0.975, 2.56, 0.416068, 0.175626
1, 2.56, 0.326119, 0.164751
1.025, 2.56, 0.24486, 0.181996
1.05, 2.56, 0.496703, 0.213232
1.075, 2.56, 0.0801542, 0.0402707
1.1, 2.56, 0.219655, 0.0693507
1.125, 2.56, 0.362983, 0.0749638
1.15, 2.56, 0.366537, 0.0635834
1.175, 2.56, 0.332714, 0.113192
1.2, 2.56, -1, 0
1.225, 2.56, -1, 0
1.25, 2.56, -1, 0
1.275, 2.56, -1, 0
1.3, 2.56, -1, 0
1.325, 2.56, -1, 0
1.35, 2.56, -1, 0
1.375, 2.56, -1, 0
1.4, 2.56, -1, 0
1.425, 2.56, -1, 0
1.45, 2.56, -1, 0
1.475, 2.56, -1, 0
1.5, 2.56, -1, 0
1.525, 2.56, -1, 0
1.55, 2.56, -1, 0
1.575, 2.56, -1, 0
1.6, 2.56, -1, 0
1.625, 2.56, -1, 0
1.65, 2.56, -1, 0
1.675, 2.56, -1, 0
1.7, 2.56, -1, 0
1.725, 2.56, -1, 0
1.75, 2.56, -1, 0
1.775, 2.56, -1, 0
1.8, 2.56, -1, 0
1.825, 2.56, -1, 0
1.85, 2.56, -1, 0
1.875, 2.56, -1, 0
1.9, 2.56, -1, 0
1.925, 2.56, -1, 0
1.95, 2.56, -1, 0
1.975, 2.56, -1, 0
2, 2.56, -1, 0
2.025, 2.56, -1, 0
2.05, 2.56, -1, 0
2.075, 2.56, -1, 0
2.1, 2.56, -1, 0
2.125, 2.56, -1, 0
2.15, 2.56, -1, 0
2.175, 2.56, -1, 0
2.2, 2.56, -1, 0
2.225, 2.56, -1, 0
2.25, 2.56, -1, 0
2.275, 2.56, -1, 0
2.3, 2.56, -1, 0
2.325, 2.56, -1, 0
2.35, 2.56, -1, 0
2.375, 2.56, -1, 0
2.4, 2.56, -1, 0
2.425, 2.56, -1, 0
2.45, 2.56, -1, 0
2.475, 2.56, -1, 0
2.5, 2.56, -1, 0
2.525, 2.56, -1, 0
2.55, 2.56, -1, 0
2.575, 2.56, -1, 0
2.6, 2.56, -1, 0
2.625, 2.56, -1, 0
2.65, 2.56, -1, 0
2.675, 2.56, -1, 0
2.7, 2.56, -1, 0
2.725, 2.56, -1, 0
2.75, 2.56, -1, 0
2.775, 2.56, -1, 0
2.8, 2.56, -1, 0
0, 2.58, -1, 0
0.025, 2.58, -1, 0
0.05, 2.58, -1, 0
0.075, 2.58, -1, 0
0.1, 2.58, 0.578761, 0.33475
0.125, 2.58, 0.117898, 0.117898
0.15, 2.58, 0.411916, 0.238077
0.175, 2.58, 0.358536, 0.358536
0.2, 2.58, 0, 0
0.225, 2.58, 0, 0
0.25, 2.58, 0.0880257, 0.0880257
0.275, 2.58, 0, 0
0.3, 2.58, 0.187981, 0.132923
0.325, 2.58, 0.234539, 0.165844
0.35, 2.58, 0.0944004, 0.0944004
0.375, 2.58, 0.27538, 0.196683
0.4, 2.58, 0.325363, 0.189344
0.425, 2.58, 0, 0
0.45, 2.58, 0.266094, 0.15363
0.475, 2.58, 0, 0
0.5, 2.58, 0.324072, 0.188626
0.525, 2.58, 0.440899, 0.22191
0.55, 2.58, 0.205535, 0.146798
0.575, 2.58, 0.306347, 0.153509
0.6, 2.58, 0.418798, 0.209572
0.625, 2.58, 0.209246, 0.149463
0.65, 2.58, 0, 0
0.675, 2.58, 0.796368, 0.282589
0.7, 2.58, 0.432769, 0.255601
0.725, 2.58, 0.824567, 0.29443
0.75, 2.58, 0.346541, 0.174339
0.775, 2.58, 0.41134, 0.19491
0.8, 2.58, 0.294556, 0.147313
0.825, 2.58, 0.298925, 0.172968
0.85, 2.58, 0.178551, 0.178551
0.875, 2.58, 0.143836, 0.102215
0.9, 2.58, 0.306132, 0.151535
0.925, 2.58, 0.195986, 0.11429
0.95, 2.58, 0.197359, 0.11742
0.975, 2.58, 0.330898, 0.149739
1, 2.58, 0.103496, 0.0738759
1.025, 2.58, 0.0456804, 0.0456804
1.05, 2.58, 0.327485, 0.124321
1.075, 2.58, 0.378223, 0.141633
1.1, 2.58, 0.256112, 0.11579
1.125, 2.58, 0.196063, 0.0509106
1.15, 2.58, 0.22906, 0.0665608
1.175, 2.58, -1, 0
1.2, 2.58, -1, 0
1.225, 2.58, -1, 0
1.25, 2.58, -1, 0
1.275, 2.58, -1, 0
1.3, 2.58, -1, 0
1.325, 2.58, -1, 0
1.35, 2.58, -1, 0
1.375, 2.58, -1, 0
1.4, 2.58, -1, 0
1.425, 2.58, -1, 0
1.45, 2.58, -1, 0
1.475, 2.58, -1, 0
1.5, 2.58, -1, 0
1.525, 2.58, -1, 0
1.55, 2.58, -1, 0
1.575, 2.58, -1, 0
1.6, 2.58, -1, 0
1.625, 2.58, -1, 0
1.65, 2.58, -1, 0
1.675, 2.58, -1, 0
1.7, 2.58, -1, 0
1.725, 2.58, -1, 0
1.75, 2.58, -1, 0
1.775, 2.58, -1, 0
1.8, 2.58, -1, 0
1.825, 2.58, -1, 0
1.85, 2.58, -1, 0
1.875, 2.58, -1, 0
1.9, 2.58, -1, 0
1.925, 2.58, -1, 0
1.95, 2.58, -1, 0
1.975, 2.58, -1, 0
2, 2.58, -1, 0
2.025, 2.58, -1, 0
2.05, 2.58, -1, 0
2.075, 2.58, -1, 0
2.1, 2.58, -1, 0
2.125, 2.58, -1, 0
2.15, 2.58, -1, 0
2.175, 2.58, -1, 0
2.2, 2.58, -1, 0
2.225, 2.58, -1, 0
2.25, 2.58, -1, 0
2.275, 2.58, -1, 0
2.3, 2.58, -1, 0
2.325, 2.58, -1, 0
2.35, 2.58, -1, 0
2.375, 2.58, -1, 0
2.4, 2.58, -1, 0
2.425, 2.58, -1, 0
2.45, 2.58, -1, 0
2.475, 2.58, -1, 0
2.5, 2.58, -1, 0
2.525, 2.58, -1, 0
2.55, 2.58, -1, 0
2.575, 2.58, -1, 0
2.6, 2.58, -1, 0
2.625, 2.58, -1, 0
2.65, 2.58, -1, 0
2.675, 2.58, -1, 0
2.7, 2.58, -1, 0
2.725, 2.58, -1, 0
2.75, 2.58, -1, 0
2.775, 2.58, -1, 0
2.8, 2.58, -1, 0
0, 2.6, -1, 0
0.025, 2.6, -1, 0
0.05, 2.6, -1, 0
0.075, 2.6, -1, 0
0.1, 2.6, 0.279486, 0.199589
0.125, 2.6, 0.12089, 0.12089
0.15, 2.6, 0.0976895, 0.0976895
0.175, 2.6, 0, 0
0.2, 2.6, 0, 0
0.225, 2.6, 0, 0
0.25, 2.6, 0, 0
0.275, 2.6, 0.179253, 0.126752
0.3, 2.6, 0, 0
0.325, 2.6, 0.191534, 0.135435
0.35, 2.6, 0.269847, 0.155796
0.375, 2.6, 0.240932, 0.170365
0.4, 2.6, 0.241153, 0.170521
0.425, 2.6, 0.240394, 0.240394
0.45, 2.6, 0.103057, 0.103057
0.475, 2.6, 0.215953, 0.153645
0.5, 2.6, 0.481377, 0.24326
0.525, 2.6, 0.233774, 0.169666
0.55, 2.6, 0.479114, 0.21589
0.575, 2.6, 0.291109, 0.16893
0.6, 2.6, 0.470623, 0.211258
0.625, 2.6, 0, 0
0.65, 2.6, 0.0670922, 0.0670922
0.675, 2.6, 0.252001, 0.146235
0.7, 2.6, 0.329461, 0.191743
0.725, 2.6, 0.289151, 0.167774
0.75, 2.6, 0.319736, 0.159868
0.775, 2.6, 0.282436, 0.16313
0.8, 2.6, 0.236818, 0.13677
0.825, 2.6, 0, 0
0.85, 2.6, 0.437626, 0.17905
0.875, 2.6, 0.39434, 0.178205
0.9, 2.6, 0.480309, 0.18341
0.925, 2.6, 0.448173, 0.194765
0.95, 2.6, 0.27023, 0.136172
0.975, 2.6, 0.455262, 0.206428
1, 2.6, 0.28305, 0.107509
1.025, 2.6, 0.338637, 0.128282
1.05, 2.6, 0.399845, 0.145979
1.075, 2.6, 0.299827, 0.0893738
1.1, 2.6, 0.632655, 0.267215
1.125, 2.6, 0.136816, 0.040513
1.15, 2.6, -1, 0
1.175, 2.6, -1, 0
1.2, 2.6, -1, 0
1.225, 2.6, -1, 0
1.25, 2.6, -1, 0
1.275, 2.6, -1, 0
1.3, 2.6, -1, 0
1.325, 2.6, -1, 0
1.35, 2.6, -1, 0
1.375, 2.6, -1, 0
1.4, 2.6, -1, 0
1.425, 2.6, -1, 0
1.45, 2.6, -1, 0
1.475, 2.6, -1, 0
1.5, 2.6, -1, 0
1.525, 2.6, -1, 0
1.55, 2.6, -1, 0
1.575, 2.6, -1, 0
1.6, 2.6, -1, 0
1.625, 2.6, -1, 0
1.65, 2.6, -1, 0
1.675, 2.6, -1, 0
1.7, 2.6, -1, 0
1.725, 2.6, -1, 0
1.75, 2.6, -1, 0
1.775, 2.6, -1, 0
1.8, 2.6, -1, 0
1.825, 2.6, -1, 0
1.85, 2.6, -1, 0
1.875, 2.6, -1, 0
1.9, 2.6, -1, 0
1.925, 2.6, -1, 0
1.95, 2.6, -1, 0
1.975, 2.6, -1, 0
2, 2.6, -1, 0
2.025, 2.6, -1, 0
2.05, 2.6, -1, 0
2.075, 2.6, -1, 0
2.1, 2.6, -1, 0
2.125, 2.6, -1, 0
2.15, 2.6, -1, 0
2.175, 2.6, -1, 0
2.2, 2.6, -1, 0
2.225, 2.6, -1, 0
2.25, 2.6, -1, 0
2.275, 2.6, -1, 0
2.3, 2.6, -1, 0
2.325, 2.6, -1, 0
2.35, 2.6, -1, 0
2.375, 2.6, -1, 0
2.4, 2.6, -1, 0
2.425, 2.6, -1, 0
2.45, 2.6, -1, 0
2.475, 2.6, -1, 0
2.5, 2.6, -1, 0
2.525, 2.6, -1, 0
2.55, 2.6, -1, 0
2.575, 2.6, -1, 0
2.6, 2.6, -1, 0
2.625, 2.6, -1, 0
2.65, 2.6, -1, 0
2.675, 2.6, -1, 0
2.7, 2.6, -1, 0
2.725, 2.6, -1, 0
2.75, 2.6, -1, 0
2.775, 2.6, -1, 0
2.8, 2.6, -1, 0
0, 2.62, -1, 0
0.025, 2.62, -1, 0
0.05, 2.62, -1, 0
0.075, 2.62, -1, 0
0.1, 2.62, 0.133377, 0.133377
0.125, 2.62, 0.319929, 0.185997
0.15, 2.62, 0.267715, 0.189304
0.175, 2.62, 0.367915, 0.367915
0.2, 2.62, 0.0919281, 0.0919281
0.225, 2.62, 0.255703, 0.180951
0.25, 2.62, 0.20937, 0.148047
0.275, 2.62, 0.301474, 0.174712
0.3, 2.62, 0.284001, 0.202844
0.325, 2.62, 0.0813194, 0.0813194
0.35, 2.62, 0, 0
0.375, 2.62, 0.43516, 0.252916
0.4, 2.62, 0.184518, 0.184518
0.425, 2.62, 0.420572, 0.243779
0.45, 2.62, 0.437022, 0.218922
0.475, 2.62, 0.183631, 0.129847
0.5, 2.62, 0.301942, 0.17467
0.525, 2.62, 0.417607, 0.210495
0.55, 2.62, 0.0977699, 0.0977699
0.575, 2.62, 0.436585, 0.218708
0.6, 2.62, 0.112671, 0.112671
0.625, 2.62, 0.433584, 0.309894
0.65, 2.62, 0.165522, 0.117715
0.675, 2.62, 0.256972, 0.149126
0.7, 2.62, 0, 0
0.725, 2.62, 0.639563, 0.35586
0.75, 2.62, 0.486676, 0.199193
0.775, 2.62, 0.337829, 0.168979
0.8, 2.62, 0.549352, 0.274924
0.825, 2.62, 0.530845, 0.23951
0.85, 2.62, 0.23991, 0.139309
0.875, 2.62, 0.1256, 0.088835
0.9, 2.62, 0.375143, 0.193704
0.925, 2.62, 0.390538, 0.161371
0.95, 2.62, 0.0569477, 0.0569477
0.975, 2.62, 0.219884, 0.110962
1, 2.62, 0.0867329, 0.050083
1.025, 2.62, 0.338781, 0.107469
1.05, 2.62, 0.23752, 0.0922341
1.075, 2.62, 0.297373, 0.0795416
1.1, 2.62, 0.215806, 0.0435383
1.125, 2.62, -1, 0
1.15, 2.62, -1, 0
1.175, 2.62, -1, 0
1.2, 2.62, -1, 0
1.225, 2.62, -1, 0
1.25, 2.62, -1, 0
1.275, 2.62, -1, 0
1.3, 2.62, -1, 0
1.325, 2.62, -1, 0
1.35, 2.62, -1, 0
1.375, 2.62, -1, 0
1.4, 2.62, -1, 0
1.425, 2.62, -1, 0
1.45, 2.62, -1, 0
1.475, 2.62, -1, 0
1.5, 2.62, -1, 0
1.525, 2.62, -1, 0
1.55, 2.62, -1, 0
1.575, 2.62, -1, 0
1.6, 2.62, -1, 0
1.625, 2.62, -1, 0
1.65, 2.62, -1, 0
1.675, 2.62, -1, 0
1.7, 2.62, -1, 0
1.725, 2.62, -1, 0
1.75, 2.62, -1, 0
1.775, 2.62, -1, 0
1.8, 2.62, -1, 0
1.825, 2.62, -1, 0
1.85, 2.62, -1, 0
1.875, 2.62, -1, 0
1.9, 2.62, -1, 0
1.925, 2.62, -1, 0
1.95, 2.62, -1, 0
1.975, 2.62, -1, 0
2, 2.62, -1, 0
2.025, 2.62, -1, 0
2.05, 2.62, -1, 0
2.075, 2.62, -1, 0
2.1, 2.62, -1, 0
2.125, 2.62, -1, 0
2.15, 2.62, -1, 0
2.175, 2.62, -1, 0
2.2, 2.62, -1, 0
2.225, 2.62, -1, 0
2.25, 2.62, -1, 0
2.275, 2.62, -1, 0
2.3, 2.62, -1, 0
2.325, 2.62, -1, 0
2.35, 2.62, -1, 0
2.375, 2.62, -1, 0
2.4, 2.62, -1, 0
2.425, 2.62, -1, 0
2.45, 2.62, -1, 0
2.475, 2.62, -1, 0
2.5, 2.62, -1, 0
2.525, 2.62, -1, 0
2.55, 2.62, -1, 0
2.575, 2.62, -1, 0
2.6, 2.62, -1, 0
2.625, 2.62, -1, 0
2.65, 2.62, -1, 0
2.675, 2.62, -1, 0
2.7, 2.62, -1, 0
2.725, 2.62, -1, 0
2.75, 2.62, -1, 0
2.775, 2.62, -1, 0
2.8, 2.62, -1, 0
0, 2.64, -1, 0
0.025, 2.64, -1, 0
0.05, 2.64, -1, 0
0.075, 2.64, -1, 0
0.1, 2.64, 0, 0
0.125, 2.64, 0.125066, 0.125066
0.15, 2.64, 0.561015, 0.280757
0.175, 2.64, 0.251349, 0.251349
0.2, 2.64, 0.39781, 0.229864
0.225, 2.64, 0.115401, 0.115401
0.25, 2.64, 0.726845, 0.307921
0.275, 2.64, 0.579484, 0.292723
0.3, 2.64, 0.0932722, 0.0932722
0.325, 2.64, 0.186751, 0.132053
0.35, 2.64, 0.57896, 0.236489
0.375, 2.64, 0, 0
0.4, 2.64, 0.304939, 0.304939
0.425, 2.64, 0, 0
0.45, 2.64, 0.294464, 0.170355
0.475, 2.64, 0.186382, 0.131792
0.5, 2.64, 0, 0
0.525, 2.64, 0.42851, 0.214518
0.55, 2.64, 0.0937338, 0.0937338
0.575, 2.64, 0.0830442, 0.0830442
0.6, 2.64, 0.263008, 0.186211
0.625, 2.64, 0.293721, 0.209853
0.65, 2.64, 0.247369, 0.1435
0.675, 2.64, 0.581139, 0.303485
0.7, 2.64, 0.181831, 0.13058
0.725, 2.64, 0.258711, 0.149418
0.75, 2.64, 0.921573, 0.352148
0.775, 2.64, 0.525299, 0.215035
0.8, 2.64, 0, 0
0.825, 2.64, 0.972793, 0.302879
0.85, 2.64, 0.628128, 0.210649
0.875, 2.64, 0.544312, 0.233526
0.9, 2.64, 0.666431, 0.201739
0.925, 2.64, 0.344519, 0.154324
0.95, 2.64, 0.212337, 0.123672
0.975, 2.64, 0.209856, 0.0858014
1, 2.64, 0.201772, 0.0718692
1.025, 2.64, 0.206704, 0.0576889
1.05, 2.64, 0.25948, 0.0593587
1.075, 2.64, 0.319933, 0.051742
1.1, 2.64, -1, 0
1.125, 2.64, -1, 0
1.15, 2.64, -1, 0
1.175, 2.64, -1, 0
1.2, 2.64, -1, 0
1.225, 2.64, -1, 0
1.25, 2.64, -1, 0
1.275, 2.64, -1, 0
1.3, 2.64, -1, 0
1.325, 2.64, -1, 0
1.35, 2.64, -1, 0
1.375, 2.64, -1, 0
1.4, 2.64, -1, 0
1.425, 2.64, -1, 0
1.45, 2.64, -1, 0
1.475, 2.64, -1, 0
1.5, 2.64, -1, 0
1.525, 2.64, -1, 0
1.55, 2.64, -1, 0
1.575, 2.64, -1, 0
1.6, 2.64, -1, 0
1.625, 2.64, -1, 0
1.65, 2.64, -1, 0
1.675, 2.64, -1, 0
1.7, 2.64, -1, 0
1.725, 2.64, -1, 0
1.75, 2.64, -1, 0
1.775, 2.64, -1, 0
1.8, 2.64, -1, 0
1.825, 2.64, -1, 0
1.85, 2.64, -1, 0
1.875, 2.64, -1, 0
1.9, 2.64, -1, 0
1.925, 2.64, -1, 0
1.95, 2.64, -1, 0
1.975, 2.64, -1, 0
2, 2.64, -1, 0
2.025, 2.64, -1, 0
2.05, 2.64, -1, 0
2.075, 2.64, -1, 0
2.1, 2.64, -1, 0
2.125, 2.64, -1, 0
2.15, 2.64, -1, 0
2.175, 2.64, -1, 0
2.2, 2.64, -1, 0
2.225, 2.64, -1, 0
2.25, 2.64, -1, 0
2.275, 2.64, -1, 0
2.3, 2.64, -1, 0
2.325, 2.64, -1, 0
2.35, 2.64, -1, 0
2.375, 2.64, -1, 0
2.4, 2.64, -1, 0
2.425, 2.64, -1, 0
2.45, 2.64, -1, 0
2.475, 2.64, -1, 0
2.5, 2.64, -1, 0
2.525, 2.64, -1, 0
2.55, 2.64, -1, 0
2.575, 2.64, -1, 0
2.6, 2.64, -1, 0
2.625, 2.64, -1, 0
2.65, 2.64, -1, 0
2.675, 2.64, -1, 0
2.7, 2.64, -1, 0
2.725, 2.64, -1, 0
2.75, 2.64, -1, 0
2.775, 2.64, -1, 0
2.8, 2.64, -1, 0
0, 2.66, -1, 0
0.025, 2.66, -1, 0
0.05, 2.66, -1, 0
0.075, 2.66, -1, 0
0.1, 2.66, 0.504381, 0.2324
0.125, 2.66, 0, 0
0.15, 2.66, 0.139203, 0.139203
0.175, 2.66, 0, 0
0.2, 2.66, 0.102098, 0.102098
0.225, 2.66, 0.196878, 0.139281
0.25, 2.66, 0.444642, 0.222713
0.275, 2.66, 0.304887, 0.215588
0.3, 2.66, 0.326924, 0.18875
0.325, 2.66, 0.530481, 0.237658
0.35, 2.66, 0.414719, 0.209273
0.375, 2.66, 0, 0
0.4, 2.66, 0.773058, 0.386534
0.425, 2.66, 0.0958466, 0.0958466
0.45, 2.66, 0.22698, 0.160609
0.475, 2.66, 0.190765, 0.134891
0.5, 2.66, 0.634794, 0.261789
0.525, 2.66, 0.483935, 0.197879
0.55, 2.66, 0.19756, 0.139784
0.575, 2.66, 0.527375, 0.236204
0.6, 2.66, 0.413773, 0.293169
0.625, 2.66, 0.243647, 0.141098
0.65, 2.66, 0.0695823, 0.0695823
0.675, 2.66, 0.327331, 0.16409
0.7, 2.66, 0.684702, 0.244534
0.725, 2.66, 0.746632, 0.253392
0.75, 2.66, 1.71383, 0.374084
0.775, 2.66, 1.71416, 0.607015
0.8, 2.66, 1.37404, 0.322026
0.825, 2.66, 0.513127, 0.195318
0.85, 2.66, 0.490561, 0.177718
0.875, 2.66, 0.655388, 0.198557
0.9, 2.66, 0.449131, 0.17399
0.925, 2.66, 0.487567, 0.20035
0.95, 2.66, 0.257331, 0.0858022
0.975, 2.66, 0.29059, 0.144068
1, 2.66, 0.442051, 0.125092
1.025, 2.66, 0.403369, 0.0982896
1.05, 2.66, 0.264923, 0.0459584
1.075, 2.66, -1, 0
1.1, 2.66, -1, 0
1.125, 2.66, -1, 0
1.15, 2.66, -1, 0
1.175, 2.66, -1, 0
1.2, 2.66, -1, 0
1.225, 2.66, -1, 0
1.25, 2.66, -1, 0
1.275, 2.66, -1, 0
1.3, 2.66, -1, 0
1.325, 2.66, -1, 0
1.35, 2.66, -1, 0
1.375, 2.66, -1, 0
1.4, 2.66, -1, 0
1.425, 2.66, -1, 0
1.45, 2.66, -1, 0
1.475, 2.66, -1, 0
1.5, 2.66, -1, 0
1.525, 2.66, -1, 0
1.55, 2.66, -1, 0
1.575, 2.66, -1, 0
1.6, 2.66, -1, 0
1.625, 2.66, -1, 0
1.65, 2.66, -1, 0
1.675, 2.66, -1, 0
1.7, 2.66, -1, 0
1.725, 2.66, -1, 0
1.75, 2.66, -1, 0
1.775, 2.66, -1, 0
1.8, 2.66, -1, 0
1.825, 2.66, -1, 0
1.85, 2.66, -1, 0
1.875, 2.66, -1, 0
1.9, 2.66, -1, 0
1.925, 2.66, -1, 0
1.95, 2.66, -1, 0
1.975, 2.66, -1, 0
2, 2.66, -1, 0
2.025, 2.66, -1, 0
2.05, 2.66, -1, 0
2.075, 2.66, -1, 0
2.1, 2.66, -1, 0
2.125, 2.66, -1, 0
2.15, 2.66, -1, 0
2.175, 2.66, -1, 0
2.2, 2.66, -1, 0
2.225, 2.66, -1, 0
2.25, 2.66, -1, 0
2.275, 2.66, -1, 0
2.3, 2.66, -1, 0
2.325, 2.66, -1, 0
2.35, 2.66, -1, 0
2.375, 2.66, -1, 0
2.4, 2.66, -1, 0
2.425, 2.66, -1, 0
2.45, 2.66, -1, 0
2.475, 2.66, -1, 0
2.5, 2.66, -1, 0
2.525, 2.66, -1, 0
2.55, 2.66, -1, 0
2.575, 2.66, -1, 0
2.6, 2.66, -1, 0
2.625, 2.66, -1, 0
2.65, 2.66, -1, 0
2.675, 2.66, -1, 0
2.7, 2.66, -1, 0
2.725, 2.66, -1, 0
2.75, 2.66, -1, 0
2.775, 2.66, -1, 0
2.8, 2.66, -1, 0
0, 2.68, -1, 0
0.025, 2.68, -1, 0
0.05, 2.68, -1, 0
0.075, 2.68, -1, 0
0.1, 2.68, 0.584368, 0.238567
0.125, 2.68, 0.307815, 0.178098
0.15, 2.68, 0.396237, 0.280182
0.175, 2.68, 0.274342, 0.194175
0.2, 2.68, 0.403751, 0.202231
0.225, 2.68, 0.104206, 0.104206
0.25, 2.68, 0.130145, 0.130145
0.275, 2.68, 0, 0
0.3, 2.68, 0.532087, 0.239288
0.325, 2.68, 0.520093, 0.290716
0.35, 2.68, 0.591656, 0.241633
0.375, 2.68, 0.392829, 0.277772
0.4, 2.68, 0.301644, 0.174221
0.425, 2.68, 0.202105, 0.142992
0.45, 2.68, 0.194945, 0.137848
0.475, 2.68, 0.305985, 0.176741
0.5, 2.68, 0, 0
0.525, 2.68, 0.330103, 0.16528
0.55, 2.68, 0.605171, 0.247379
0.575, 2.68, 0.39482, 0.227954
0.6, 2.68, 0.327595, 0.199079
0.625, 2.68, 0.397324, 0.198745
0.65, 2.68, 0.467759, 0.190962
0.675, 2.68, 1.09788, 0.293543
0.7, 2.68, 0.876583, 0.315815
0.725, 2.68, 1.42353, 0.335599
0.75, 2.68, 2.22109, 0.473997
0.775, 2.68, 2.45503, 0.501811
0.8, 2.68, 1.85874, 0.351345
0.825, 2.68, 2.95311, 0.455318
0.85, 2.68, 1.73967, 0.334892
0.875, 2.68, 1.09362, 0.255744
0.9, 2.68, 0.848753, 0.256012
0.925, 2.68, 0.620351, 0.268692
0.95, 2.68, 0.617632, 0.161311
0.975, 2.68, 0.527448, 0.15531
1, 2.68, 0.421022, 0.112556
1.025, 2.68, 0.411576, 0.0651804
1.05, 2.68, -1, 0
1.075, 2.68, -1, 0
1.1, 2.68, -1, 0
1.125, 2.68, -1, 0
1.15, 2.68, -1, 0
1.175, 2.68, -1, 0
1.2, 2.68, -1, 0
1.225, 2.68, -1, 0
1.25, 2.68, -1, 0
1.275, 2.68, -1, 0
1.3, 2.68, -1, 0
1.325, 2.68, -1, 0
1.35, 2.68, -1, 0
1.375, 2.68, -1, 0
1.4, 2.68, -1, 0
1.425, 2.68, -1, 0
1.45, 2.68, -1, 0
1.475, 2.68, -1, 0
1.5, 2.68, -1, 0
1.525, 2.68, -1, 0
1.55, 2.68, -1, 0
1.575, 2.68, -1, 0
1.6, 2.68, -1, 0
1.625, 2.68, -1, 0
1.65, 2.68, -1, 0
1.675, 2.68, -1, 0
1.7, 2.68, -1, 0
1.725, 2.68, -1, 0
1.75, 2.68, -1, 0
1.775, 2.68, -1, 0
1.8, 2.68, -1, 0
1.825, 2.68, -1, 0
1.85, 2.68, -1, 0
1.875, 2.68, -1, 0
1.9, 2.68, -1, 0
1.925, 2.68, -1, 0
1.95, 2.68, -1, 0
1.975, 2.68, -1, 0
2, 2.68, -1, 0
2.025, 2.68, -1, 0
2.05, 2.68, -1, 0
2.075, 2.68, -1, 0
2.1, 2.68, -1, 0
2.125, 2.68, -1, 0
2.15, 2.68, -1, 0
2.175, 2.68, -1, 0
2.2, 2.68, -1, 0
2.225, 2.68, -1, 0
2.25, 2.68, -1, 0
2.275, 2.68, -1, 0
2.3, 2.68, -1, 0
2.325, 2.68, -1, 0
2.35, 2.68, -1, 0
2.375, 2.68, -1, 0
2.4, 2.68, -1, 0
2.425, 2.68, -1, 0
2.45, 2.68, -1, 0
2.475, 2.68, -1, 0
2.5, 2.68, -1, 0
2.525, 2.68, -1, 0
2.55, 2.68, -1, 0
2.575, 2.68, -1, 0
2.6, 2.68, -1, 0
2.625, 2.68, -1, 0
2.65, 2.68, -1, 0
2.675, 2.68, -1, 0
2.7, 2.68, -1, 0
2.725, 2.68, -1, 0
2.75, 2.68, -1, 0
2.775, 2.68, -1, 0
2.8, 2.68, -1, 0
0, 2.7, -1, 0
0.025, 2.7, -1, 0
0.05, 2.7, -1, 0
0.075, 2.7, 0.796914, 0.563504
0.1, 2.7, 0.531007, 0.265504
0.125, 2.7, 0.200328, 0.141654
0.15, 2.7, 0.634908, 0.367371
0.175, 2.7, 0.200697, 0.141915
0.2, 2.7, 0.532323, 0.266162
0.225, 2.7, 0.305587, 0.176533
0.25, 2.7, 0.179182, 0.127508
0.275, 2.7, 0.397801, 0.198901
0.3, 2.7, 0.29946, 0.172894
0.325, 2.7, 0.498285, 0.22284
0.35, 2.7, 0.502204, 0.224596
0.375, 2.7, 0.403929, 0.285625
0.4, 2.7, 0.300382, 0.173426
0.425, 2.7, 0.699604, 0.264426
0.45, 2.7, 0.449526, 0.228826
0.475, 2.7, 0.398288, 0.199145
0.5, 2.7, 0.0999155, 0.0999155
0.525, 2.7, 0.403412, 0.180455
0.55, 2.7, 0.403196, 0.201603
0.575, 2.7, 0, 0
0.6, 2.7, 0.34836, 0.174764
0.625, 2.7, 0.319798, 0.1599
0.65, 2.7, 0.398888, 0.141028
0.675, 2.7, 1.27575, 0.318939
0.7, 2.7, 1.6145, 0.352672
0.725, 2.7, 0.950808, 0.323986
0.75, 2.7, 1.20962, 0.493827
0.775, 2.7, 1.27247, 0.291925
0.8, 2.7, 2.3535, 0.416174
0.825, 2.7, 3.13447, 0.422653
0.85, 2.7, 2.12007, 0.363948
0.875, 2.7, 2.17719, 0.419003
0.9, 2.7, 1.45509, 0.265837
0.925, 2.7, 1.12906, 0.224544
0.95, 2.7, 0.85144, 0.133685
0.975, 2.7, 0.444935, 0.101225
1, 2.7, 0.586553, 0.0756895
1.025, 2.7, -1, 0
1.05, 2.7, -1, 0
1.075, 2.7, -1, 0
1.1, 2.7, -1, 0
1.125, 2.7, -1, 0
1.15, 2.7, -1, 0
1.175, 2.7, -1, 0
1.2, 2.7, -1, 0
1.225, 2.7, -1, 0
1.25, 2.7, -1, 0
1.275, 2.7, -1, 0
1.3, 2.7, -1, 0
1.325, 2.7, -1, 0
1.35, 2.7, -1, 0
1.375, 2.7, -1, 0
1.4, 2.7, -1, 0
1.425, 2.7, -1, 0
1.45, 2.7, -1, 0
1.475, 2.7, -1, 0
1.5, 2.7, -1, 0
1.525, 2.7, -1, 0
1.55, 2.7, -1, 0
1.575, 2.7, -1, 0
1.6, 2.7, -1, 0
1.625, 2.7, -1, 0
1.65, 2.7, -1, 0
1.675, 2.7, -1, 0
1.7, 2.7, -1, 0
1.725, 2.7, -1, 0
1.75, 2.7, -1, 0
1.775, 2.7, -1, 0
1.8, 2.7, -1, 0
1.825, 2.7, -1, 0
1.85, 2.7, -1, 0
1.875, 2.7, -1, 0
1.9, 2.7, -1, 0
1.925, 2.7, -1, 0
1.95, 2.7, -1, 0
1.975, 2.7, -1, 0
2, 2.7, -1, 0
2.025, 2.7, -1, 0
2.05, 2.7, -1, 0
2.075, 2.7, -1, 0
2.1, 2.7, -1, 0
2.125, 2.7, -1, 0
2.15, 2.7, -1, 0
2.175, 2.7, -1, 0
2.2, 2.7, -1, 0
2.225, 2.7, -1, 0
2.25, 2.7, -1, 0
2.275, 2.7, -1, 0
2.3, 2.7, -1, 0
2.325, 2.7, -1, 0
2.35, 2.7, -1, 0
2.375, 2.7, -1, 0
2.4, 2.7, -1, 0
2.425, 2.7, -1, 0
2.45, 2.7, -1, 0
2.475, 2.7, -1, 0
2.5, 2.7, -1, 0
2.525, 2.7, -1, 0
2.55, 2.7, -1, 0
2.575, 2.7, -1, 0
2.6, 2.7, -1, 0
2.625, 2.7, -1, 0
2.65, 2.7, -1, 0
2.675, 2.7, -1, 0
2.7, 2.7, -1, 0
2.725, 2.7, -1, 0
2.75, 2.7, -1, 0
2.775, 2.7, -1, 0
2.8, 2.7, -1, 0
0, 2.72, -1, 0
0.025, 2.72, -1, 0
0.05, 2.72, -1, 0
0.075, 2.72, 1.2238, 0.706562
0.1, 2.72, 0.511857, 0.228912
0.125, 2.72, 0.189263, 0.109271
0.15, 2.72, 0, 0
0.175, 2.72, 0.718377, 0.271522
0.2, 2.72, 0.307893, 0.177762
0.225, 2.72, 0.408034, 0.204018
0.25, 2.72, 0.203942, 0.144209
0.275, 2.72, 0.305739, 0.176519
0.3, 2.72, 0.816185, 0.288566
0.325, 2.72, 0.734878, 0.24496
0.35, 2.72, 0.550601, 0.275301
0.375, 2.72, 0.22821, 0.22821
0.4, 2.72, 0.184764, 0.10683
0.425, 2.72, 0.409588, 0.204794
0.45, 2.72, 0.203854, 0.144147
0.475, 2.72, 0.427823, 0.1922
0.5, 2.72, 0.477713, 0.21399
0.525, 2.72, 0.388026, 0.176107
0.55, 2.72, 0.272832, 0.192922
0.575, 2.72, 0.410614, 0.205308
0.6, 2.72, 0.163797, 0.115822
0.625, 2.72, 0.681108, 0.245693
0.65, 2.72, 0.651534, 0.230353
0.675, 2.72, 0.420841, 0.171838
0.7, 2.72, 0.689439, 0.235278
0.725, 2.72, 1.44818, 0.547368
0.75, 2.72, 1.2243, 0.288607
0.775, 2.72, 1.3863, 0.429608
0.8, 2.72, 1.11305, 0.270059
0.825, 2.72, 2.77613, 0.473203
0.85, 2.72, 2.41625, 0.414773
0.875, 2.72, 3.07862, 0.39745
0.9, 2.72, 2.21973, 0.312152
0.925, 2.72, 2.26688, 0.234973
0.95, 2.72, 1.4305, 0.244972
0.975, 2.72, 1.17104, 0.0980876
1, 2.72, 1.02794, 0.440985
1.025, 2.72, -1, 0
1.05, 2.72, -1, 0
1.075, 2.72, -1, 0
1.1, 2.72, -1, 0
1.125, 2.72, -1, 0
1.15, 2.72, -1, 0
1.175, 2.72, -1, 0
1.2, 2.72, -1, 0
1.225, 2.72, -1, 0
1.25, 2.72, -1, 0
1.275, 2.72, -1, 0
1.3, 2.72, -1, 0
1.325, 2.72, -1, 0
1.35, 2.72, -1, 0
1.375, 2.72, -1, 0
1.4, 2.72, -1, 0
1.425, 2.72, -1, 0
1.45, 2.72, -1, 0
1.475, 2.72, -1, 0
1.5, 2.72, -1, 0
1.525, 2.72, -1, 0
1.55, 2.72, -1, 0
1.575, 2.72, -1, 0
1.6, 2.72, -1, 0
1.625, 2.72, -1, 0
1.65, 2.72, -1, 0
1.675, 2.72, -1, 0
1.7, 2.72, -1, 0
1.725, 2.72, -1, 0
1.75, 2.72, -1, 0
1.775, 2.72, -1, 0
1.8, 2.72, -1, 0
1.825, 2.72, -1, 0
1.85, 2.72, -1, 0
1.875, 2.72, -1, 0
1.9, 2.72, -1, 0
1.925, 2.72, -1, 0
1.95, 2.72, -1, 0
1.975, 2.72, -1, 0
2, 2.72, -1, 0
2.025, 2.72, -1, 0
2.05, 2.72, -1, 0
2.075, 2.72, -1, 0
2.1, 2.72, -1, 0
2.125, 2.72, -1, 0
2.15, 2.72, -1, 0
2.175, 2.72, -1, 0
2.2, 2.72, -1, 0
2.225, 2.72, -1, 0
2.25, 2.72, -1, 0
2.275, 2.72, -1, 0
2.3, 2.72, -1, 0
2.325, 2.72, -1, 0
2.35, 2.72, -1, 0
2.375, 2.72, -1, 0
2.4, 2.72, -1, 0
2.425, 2.72, -1, 0
2.45, 2.72, -1, 0
2.475, 2.72, -1, 0
2.5, 2.72, -1, 0
2.525, 2.72, -1, 0
2.55, 2.72, -1, 0
2.575, 2.72, -1, 0
2.6, 2.72, -1, 0
2.625, 2.72, -1, 0
2.65, 2.72, -1, 0
2.675, 2.72, -1, 0
2.7, 2.72, -1, 0
2.725, 2.72, -1, 0
2.75, 2.72, -1, 0
2.775, 2.72, -1, 0
2.8, 2.72, -1, 0
0, 2.74, -1, 0
0.025, 2.74, -1, 0
0.05, 2.74, -1, 0
0.075, 2.74, 1.17008, 0.678853
0.1, 2.74, 0.525063, 0.234816
0.125, 2.74, 0.512275, 0.229197
0.15, 2.74, 0, 0
0.175, 2.74, 0.519289, 0.232292
0.2, 2.74, 0.52281, 0.233809
0.225, 2.74, 0.411944, 0.206028
0.25, 2.74, 0.626669, 0.255837
0.275, 2.74, 0.342759, 0.173497
0.3, 2.74, 0.682669, 0.259043
0.325, 2.74, 0.200357, 0.115767
0.35, 2.74, 0.211145, 0.211145
0.375, 2.74, 0.514665, 0.230412
0.4, 2.74, 0.655985, 0.231992
0.425, 2.74, 0.628014, 0.256386
0.45, 2.74, 0.831081, 0.277937
0.475, 2.74, 0.162472, 0.116055
0.5, 2.74, 0.666985, 0.235854
0.525, 2.74, 0.416116, 0.186121
0.55, 2.74, 1.05625, 0.472371
0.575, 2.74, 0.102438, 0.072478
0.6, 2.74, 0.498439, 0.203511
0.625, 2.74, 0.329792, 0.164933
0.65, 2.74, 1.19603, 0.290139
0.675, 2.74, 0.638833, 0.254508
0.7, 2.74, 0.707357, 0.267454
0.725, 2.74, 0.617397, 0.314306
0.75, 2.74, 0.897844, 0.249144
0.775, 2.74, 1.19903, 0.268112
0.8, 2.74, 1.70275, 0.316326
0.825, 2.74, 1.96709, 0.880971
0.85, 2.74, 2.3258, 0.372465
0.875, 2.74, 2.39476, 0.35364
0.9, 2.74, 2.52643, 0.243974
0.925, 2.74, 2.10823, 0.206381
0.95, 2.74, 1.73324, 0.132638
0.975, 2.74, 1.612, 0.213257
1, 2.74, -1, 0
1.025, 2.74, -1, 0
1.05, 2.74, -1, 0
1.075, 2.74, -1, 0
1.1, 2.74, -1, 0
1.125, 2.74, -1, 0
1.15, 2.74, -1, 0
1.175, 2.74, -1, 0
1.2, 2.74, -1, 0
1.225, 2.74, -1, 0
1.25, 2.74, -1, 0
1.275, 2.74, -1, 0
1.3, 2.74, -1, 0
1.325, 2.74, -1, 0
1.35, 2.74, -1, 0
1.375, 2.74, -1, 0
1.4, 2.74, -1, 0
1.425, 2.74, -1, 0
1.45, 2.74, -1, 0
1.475, 2.74, -1, 0
1.5, 2.74, -1, 0
1.525, 2.74, -1, 0
1.55, 2.74, -1, 0
1.575, 2.74, -1, 0
1.6, 2.74, -1, 0
1.625, 2.74, -1, 0
1.65, 2.74, -1, 0
1.675, 2.74, -1, 0
1.7, 2.74, -1, 0
1.725, 2.74, -1, 0
1.75, 2.74, -1, 0
1.775, 2.74, -1, 0
1.8, 2.74, -1, 0
1.825, 2.74, -1, 0
1.85, 2.74, -1, 0
1.875, 2.74, -1, 0
1.9, 2.74, -1, 0
1.925, 2.74, -1, 0
1.95, 2.74, -1, 0
1.975, 2.74, -1, 0
2, 2.74, -1, 0
2.025, 2.74, -1, 0
2.05, 2.74, -1, 0
2.075, 2.74, -1, 0
2.1, 2.74, -1, 0
2.125, 2.74, -1, 0
2.15, 2.74, -1, 0
2.175, 2.74, -1, 0
2.2, 2.74, -1, 0
2.225, 2.74, -1, 0
2.25, 2.74, -1, 0
2.275, 2.74, -1, 0
2.3, 2.74, -1, 0
2.325, 2.74, -1, 0
2.35, 2.74, -1, 0
2.375, 2.74, -1, 0
2.4, 2.74, -1, 0
2.425, 2.74, -1, 0
2.45, 2.74, -1, 0
2.475, 2.74, -1, 0
2.5, 2.74, -1, 0
2.525, 2.74, -1, 0
2.55, 2.74, -1, 0
2.575, 2.74, -1, 0
2.6, 2.74, -1, 0
2.625, 2.74, -1, 0
2.65, 2.74, -1, 0
2.675, 2.74, -1, 0
2.7, 2.74, -1, 0
2.725, 2.74, -1, 0
2.75, 2.74, -1, 0
2.775, 2.74, -1, 0
2.8, 2.74, -1, 0
0, 2.76, -1, 0
0.025, 2.76, -1, 0
0.05, 2.76, -1, 0
0.075, 2.76, 0.428494, 0.302991
0.1, 2.76, 0.413342, 0.207179
0.125, 2.76, 0.401686, 0.200908
0.15, 2.76, 0.431105, 0.304837
0.175, 2.76, 0.412596, 0.206538
0.2, 2.76, 0.602758, 0.246634
0.225, 2.76, 0.711817, 0.436351
0.25, 2.76, 0.281458, 0.140823
0.275, 2.76, 0.187118, 0.132779
0.3, 2.76, 0.550311, 0.225324
0.325, 2.76, 0.595981, 0.229605
0.35, 2.76, 0.432163, 0.305587
0.375, 2.76, 0.52488, 0.214768
0.4, 2.76, 0.502007, 0.209026
0.425, 2.76, 0.694902, 0.236867
0.45, 2.76, 0.287613, 0.143926
0.475, 2.76, 1.09835, 0.319521
0.5, 2.76, 0.612718, 0.232321
0.525, 2.76, 0.535813, 0.268726
0.55, 2.76, 0.131221, 0.0762898
0.575, 2.76, 0.469651, 0.192389
0.6, 2.76, 0.151754, 0.108204
0.625, 2.76, 0.814229, 0.243782
0.65, 2.76, 0.798759, 0.230999
0.675, 2.76, 0.477701, 0.195059
0.7, 2.76, 0.521878, 0.262559
0.725, 2.76, 0.649155, 0.19592
0.75, 2.76, 0.622617, 0.265216
0.775, 2.76, 0.681079, 0.188946
0.8, 2.76, 0.803918, 0.211293
0.825, 2.76, 1.30656, 0.285544
0.85, 2.76, 1.17346, 0.266259
0.875, 2.76, 1.33194, 0.177354
0.9, 2.76, 1.19813, 0.151722
0.925, 2.76, 1.67568, 0.12718
0.95, 2.76, 1.44571, 0.194676
0.975, 2.76, -1, 0
1, 2.76, -1, 0
1.025, 2.76, -1, 0
1.05, 2.76, -1, 0
1.075, 2.76, -1, 0
1.1, 2.76, -1, 0
1.125, 2.76, -1, 0
1.15, 2.76, -1, 0
1.175, 2.76, -1, 0
1.2, 2.76, -1, 0
1.225, 2.76, -1, 0
1.25, 2.76, -1, 0
1.275, 2.76, -1, 0
1.3, 2.76, -1, 0
1.325, 2.76, -1, 0
1.35, 2.76, -1, 0
1.375, 2.76, -1, 0
1.4, 2.76, -1, 0
1.425, 2.76, -1, 0
1.45, 2.76, -1, 0
1.475, 2.76, -1, 0
1.5, 2.76, -1, 0
1.525, 2.76, -1, 0
1.55, 2.76, -1, 0
1.575, 2.76, -1, 0
1.6, 2.76, -1, 0
1.625, 2.76, -1, 0
1.65, 2.76, -1, 0
1.675, 2.76, -1, 0
1.7, 2.76, -1, 0
1.725, 2.76, -1, 0
1.75, 2.76, -1, 0
1.775, 2.76, -1, 0
1.8, 2.76, -1, 0
1.825, 2.76, -1, 0
1.85, 2.76, -1, 0
1.875, 2.76, -1, 0
1.9, 2.76, -1, 0
1.925, 2.76, -1, 0
1.95, 2.76, -1, 0
1.975, 2.76, -1, 0
2, 2.76, -1, 0
2.025, 2.76, -1, 0
2.05, 2.76, -1, 0
2.075, 2.76, -1, 0
2.1, 2.76, -1, 0
2.125, 2.76, -1, 0
2.15, 2.76, -1, 0
2.175, 2.76, -1, 0
2.2, 2.76, -1, 0
2.225, 2.76, -1, 0
2.25, 2.76, -1, 0
2.275, 2.76, -1, 0
2.3, 2.76, -1, 0
2.325, 2.76, -1, 0
2.35, 2.76, -1, 0
2.375, 2.76, -1, 0
2.4, 2.76, -1, 0
2.425, 2.76, -1, 0
2.45, 2.76, -1, 0
2.475, 2.76, -1, 0
2.5, 2.76, -1, 0
2.525, 2.76, -1, 0
2.55, 2.76, -1, 0
2.575, 2.76, -1, 0
2.6, 2.76, -1, 0
2.625, 2.76, -1, 0
2.65, 2.76, -1, 0
2.675, 2.76, -1, 0
2.7, 2.76, -1, 0
2.725, 2.76, -1, 0
2.75, 2.76, -1, 0
2.775, 2.76, -1, 0
2.8, 2.76, -1, 0
0, 2.78, -1, 0
0.025, 2.78, -1, 0
0.05, 2.78, -1, 0
0.075, 2.78, 0, 0
0.1, 2.78, 0.875356, 0.367478
0.125, 2.78, 0.419422, 0.210227
0.15, 2.78, 1.01777, 0.456737
0.175, 2.78, 0.390268, 0.174965
0.2, 2.78, 0.503637, 0.225781
0.225, 2.78, 0.410458, 0.205601
0.25, 2.78, 0.471001, 0.193019
0.275, 2.78, 0.420395, 0.211067
0.3, 2.78, 0.425682, 0.190401
0.325, 2.78, 1.17837, 0.394263
0.35, 2.78, 0.803647, 0.328959
0.375, 2.78, 0.728505, 0.319861
0.4, 2.78, 0.238136, 0.137521
0.425, 2.78, 0.821598, 0.290677
0.45, 2.78, 0.64888, 0.229952
0.475, 2.78, 0.221164, 0.12769
0.5, 2.78, 0.795151, 0.260535
0.525, 2.78, 0.810622, 0.332645
0.55, 2.78, 0.158051, 0.111999
0.575, 2.78, 0.263773, 0.132234
0.6, 2.78, 0.945696, 0.410751
0.625, 2.78, 0.621464, 0.20749
0.65, 2.78, 0.594552, 0.198499
0.675, 2.78, 0.290732, 0.211125
0.7, 2.78, 0.721144, 0.217536
0.725, 2.78, 0.530143, 0.17865
0.75, 2.78, 0.631403, 0.182659
0.775, 2.78, 0.767042, 0.199912
0.8, 2.78, 0.861004, 0.240606
0.825, 2.78, 0.963507, 0.34868
0.85, 2.78, 1.01476, 0.16534
0.875, 2.78, 0.91626, 0.186505
0.9, 2.78, 0.851102, 0.0887408
0.925, 2.78, 0.486441, 0.119801
0.95, 2.78, -1, 0
0.975, 2.78, -1, 0
1, 2.78, -1, 0
1.025, 2.78, -1, 0
1.05, 2.78, -1, 0
1.075, 2.78, -1, 0
1.1, 2.78, -1, 0
1.125, 2.78, -1, 0
1.15, 2.78, -1, 0
1.175, 2.78, -1, 0
1.2, 2.78, -1, 0
1.225, 2.78, -1, 0
1.25, 2.78, -1, 0
1.275, 2.78, -1, 0
1.3, 2.78, -1, 0
1.325, 2.78, -1, 0
1.35, 2.78, -1, 0
1.375, 2.78, -1, 0
1.4, 2.78, -1, 0
1.425, 2.78, -1, 0
1.45, 2.78, -1, 0
1.475, 2.78, -1, 0
1.5, 2.78, -1, 0
1.525, 2.78, -1, 0
1.55, 2.78, -1, 0
1.575, 2.78, -1, 0
1.6, 2.78, -1, 0
1.625, 2.78, -1, 0
1.65, 2.78, -1, 0
1.675, 2.78, -1, 0
1.7, 2.78, -1, 0
1.725, 2.78, -1, 0
1.75, 2.78, -1, 0
1.775, 2.78, -1, 0
1.8, 2.78, -1, 0
1.825, 2.78, -1, 0
1.85, 2.78, -1, 0
1.875, 2.78, -1, 0
1.9, 2.78, -1, 0
1.925, 2.78, -1, 0
1.95, 2.78, -1, 0
1.975, 2.78, -1, 0
2, 2.78, -1, 0
2.025, 2.78, -1, 0
2.05, 2.78, -1, 0
2.075, 2.78, -1, 0
2.1, 2.78, -1, 0
2.125, 2.78, -1, 0
2.15, 2.78, -1, 0
2.175, 2.78, -1, 0
2.2, 2.78, -1, 0
2.225, 2.78, -1, 0
2.25, 2.78, -1, 0
2.275, 2.78, -1, 0
2.3, 2.78, -1, 0
2.325, 2.78, -1, 0
2.35, 2.78, -1, 0
2.375, 2.78, -1, 0
2.4, 2.78, -1, 0
2.425, 2.78, -1, 0
2.45, 2.78, -1, 0
2.475, 2.78, -1, 0
2.5, 2.78, -1, 0
2.525, 2.78, -1, 0
2.55, 2.78, -1, 0
2.575, 2.78, -1, 0
2.6, 2.78, -1, 0
2.625, 2.78, -1, 0
2.65, 2.78, -1, 0
2.675, 2.78, -1, 0
2.7, 2.78, -1, 0
2.725, 2.78, -1, 0
2.75, 2.78, -1, 0
2.775, 2.78, -1, 0
2.8, 2.78, -1, 0
0, 2.8, -1, 0
0.025, 2.8, -1, 0
0.05, 2.8, -1, 0
0.075, 2.8, 0.860118, 0.385062
0.1, 2.8, 0.494841, 0.204627
0.125, 2.8, 0.415526, 0.240044
0.15, 2.8, 0.58006, 0.291282
0.175, 2.8, 0.381815, 0.17159
0.2, 2.8, 0.197932, 0.140416
0.225, 2.8, 0.617683, 0.234074
0.25, 2.8, 0.418902, 0.210337
0.275, 2.8, 0.563174, 0.214183
0.3, 2.8, 1.22197, 0.519376
0.325, 2.8, 1.25224, 0.480711
0.35, 2.8, 0.370037, 0.185989
0.375, 2.8, 0.966703, 0.292435
0.4, 2.8, 0.399819, 0.179927
0.425, 2.8, 0.708466, 0.237607
0.45, 2.8, 0.866236, 0.366027
0.475, 2.8, 0.406571, 0.182724
0.5, 2.8, 0.277021, 0.197078
0.525, 2.8, 0.628883, 0.237775
0.55, 2.8, 0.80212, 0.232803
0.575, 2.8, 0.376571, 0.168432
0.6, 2.8, 0.541249, 0.19334
0.625, 2.8, 0.844565, 0.258367
0.65, 2.8, 0.280646, 0.198446
0.675, 2.8, 0.586146, 0.185748
0.7, 2.8, 1.71007, 0.488571
0.725, 2.8, 0.702248, 0.195933
0.75, 2.8, 0.66405, 0.187424
0.775, 2.8, 0.645493, 0.299808
0.8, 2.8, 0.955296, 0.200095
0.825, 2.8, 0.512746, 0.117702
0.85, 2.8, 0.981338, 0.152432
0.875, 2.8, 0.900733, 0.113062
0.9, 2.8, 0.417809, 0.170554
0.925, 2.8, -1, 0
0.95, 2.8, -1, 0
0.975, 2.8, -1, 0
1, 2.8, -1, 0
1.025, 2.8, -1, 0
1.05, 2.8, -1, 0
1.075, 2.8, -1, 0
1.1, 2.8, -1, 0
1.125, 2.8, -1, 0
1.15, 2.8, -1, 0
1.175, 2.8, -1, 0
1.2, 2.8, -1, 0
1.225, 2.8, -1, 0
1.25, 2.8, -1, 0
1.275, 2.8, -1, 0
1.3, 2.8, -1, 0
1.325, 2.8, -1, 0
1.35, 2.8, -1, 0
1.375, 2.8, -1, 0
1.4, 2.8, -1, 0
1.425, 2.8, -1, 0
1.45, 2.8, -1, 0
1.475, 2.8, -1, 0
1.5, 2.8, -1, 0
1.525, 2.8, -1, 0
1.55, 2.8, -1, 0
1.575, 2.8, -1, 0
1.6, 2.8, -1, 0
1.625, 2.8, -1, 0
1.65, 2.8, -1, 0
1.675, 2.8, -1, 0
1.7, 2.8, -1, 0
1.725, 2.8, -1, 0
1.75, 2.8, -1, 0
1.775, 2.8, -1, 0
1.8, 2.8, -1, 0
1.825, 2.8, -1, 0
1.85, 2.8, -1, 0
1.875, 2.8, -1, 0
1.9, 2.8, -1, 0
1.925, 2.8, -1, 0
1.95, 2.8, -1, 0
1.975, 2.8, -1, 0
2, 2.8, -1, 0
2.025, 2.8, -1, 0
2.05, 2.8, -1, 0
2.075, 2.8, -1, 0
2.1, 2.8, -1, 0
2.125, 2.8, -1, 0
2.15, 2.8, -1, 0
2.175, 2.8, -1, 0
2.2, 2.8, -1, 0
2.225, 2.8, -1, 0
2.25, 2.8, -1, 0
2.275, 2.8, -1, 0
2.3, 2.8, -1, 0
2.325, 2.8, -1, 0
2.35, 2.8, -1, 0
2.375, 2.8, -1, 0
2.4, 2.8, -1, 0
2.425, 2.8, -1, 0
2.45, 2.8, -1, 0
2.475, 2.8, -1, 0
2.5, 2.8, -1, 0
2.525, 2.8, -1, 0
2.55, 2.8, -1, 0
2.575, 2.8, -1, 0
2.6, 2.8, -1, 0
2.625, 2.8, -1, 0
2.65, 2.8, -1, 0
2.675, 2.8, -1, 0
2.7, 2.8, -1, 0
2.725, 2.8, -1, 0
2.75, 2.8, -1, 0
2.775, 2.8, -1, 0
2.8, 2.8, -1, 0
0, 2.82, -1, 0
0.025, 2.82, -1, 0
0.05, 2.82, -1, 0
0.075, 2.82, 0.541441, 0.271939
0.1, 2.82, 0.861199, 0.288375
0.125, 2.82, 0.422589, 0.244124
0.15, 2.82, 0.432575, 0.216532
0.175, 2.82, 0.652309, 0.230833
0.2, 2.82, 0.293895, 0.155416
0.225, 2.82, 0.488631, 0.200241
0.25, 2.82, 0.408235, 0.182753
0.275, 2.82, 0.701452, 0.265997
0.3, 2.82, 0.777301, 0.246412
0.325, 2.82, 0.646214, 0.376637
0.35, 2.82, 0.734965, 0.261304
0.375, 2.82, 0.798708, 0.214011
0.4, 2.82, 0.420448, 0.14154
0.425, 2.82, 0.326518, 0.146231
0.45, 2.82, 0.553718, 0.20995
0.475, 2.82, 0.497436, 0.223512
0.5, 2.82, 0.683983, 0.237011
0.525, 2.82, 0.583838, 0.194613
0.55, 2.82, 0.995373, 0.267131
0.575, 2.82, 0.791399, 0.229109
0.6, 2.82, 1.33224, 0.587551
0.625, 2.82, 1.19856, 0.346779
0.65, 2.82, 0.445182, 0.253717
0.675, 2.82, 1.05147, 0.241334
0.7, 2.82, 0.5376, 0.139416
0.725, 2.82, 0.836462, 0.203073
0.75, 2.82, 0.524367, 0.166795
0.775, 2.82, 0.746431, 0.17145
0.8, 2.82, 0.671446, 0.171909
0.825, 2.82, 0.683788, 0.128222
0.85, 2.82, 0.751194, 0.0945698
0.875, 2.82, -1, 0
0.9, 2.82, -1, 0
0.925, 2.82, -1, 0
0.95, 2.82, -1, 0
0.975, 2.82, -1, 0
1, 2.82, -1, 0
1.025, 2.82, -1, 0
1.05, 2.82, -1, 0
1.075, 2.82, -1, 0
1.1, 2.82, -1, 0
1.125, 2.82, -1, 0
1.15, 2.82, -1, 0
1.175, 2.82, -1, 0
1.2, 2.82, -1, 0
1.225, 2.82, -1, 0
1.25, 2.82, -1, 0
1.275, 2.82, -1, 0
1.3, 2.82, -1, 0
1.325, 2.82, -1, 0
1.35, 2.82, -1, 0
1.375, 2.82, -1, 0
1.4, 2.82, -1, 0
1.425, 2.82, -1, 0
1.45, 2.82, -1, 0
1.475, 2.82, -1, 0
1.5, 2.82, -1, 0
1.525, 2.82, -1, 0
1.55, 2.82, -1, 0
1.575, 2.82, -1, 0
1.6, 2.82, -1, 0
1.625, 2.82, -1, 0
1.65, 2.82, -1, 0
1.675, 2.82, -1, 0
1.7, 2.82, -1, 0
1.725, 2.82, -1, 0
1.75, 2.82, -1, 0
1.775, 2.82, -1, 0
1.8, 2.82, -1, 0
1.825, 2.82, -1, 0
1.85, 2.82, -1, 0
1.875, 2.82, -1, 0
1.9, 2.82, -1, 0
1.925, 2.82, -1, 0
1.95, 2.82, -1, 0
1.975, 2.82, -1, 0
2, 2.82, -1, 0
2.025, 2.82, -1, 0
2.05, 2.82, -1, 0
2.075, 2.82, -1, 0
2.1, 2.82, -1, 0
2.125, 2.82, -1, 0
2.15, 2.82, -1, 0
2.175, 2.82, -1, 0
2.2, 2.82, -1, 0
2.225, 2.82, -1, 0
2.25, 2.82, -1, 0
2.275, 2.82, -1, 0
2.3, 2.82, -1, 0
2.325, 2.82, -1, 0
2.35, 2.82, -1, 0
2.375, 2.82, -1, 0
2.4, 2.82, -1, 0
2.425, 2.82, -1, 0
2.45, 2.82, -1, 0
2.475, 2.82, -1, 0
2.5, 2.82, -1, 0
2.525, 2.82, -1, 0
2.55, 2.82, -1, 0
2.575, 2.82, -1, 0
2.6, 2.82, -1, 0
2.625, 2.82, -1, 0
2.65, 2.82, -1, 0
2.675, 2.82, -1, 0
2.7, 2.82, -1, 0
2.725, 2.82, -1, 0
2.75, 2.82, -1, 0
2.775, 2.82, -1, 0
2.8, 2.82, -1, 0
0, 2.84, -1, 0
0.025, 2.84, -1, 0
0.05, 2.84, -1, 0
0.075, 2.84, 1.34226, 0.409591
0.1, 2.84, 1.30518, 0.337679
0.125, 2.84, 1.0674, 0.477729
0.15, 2.84, 0.977978, 0.282486
0.175, 2.84, 1.03311, 0.28687
0.2, 2.84, 0.494789, 0.202389
0.225, 2.84, 0.338463, 0.196349
0.25, 2.84, 0.726215, 0.242433
0.275, 2.84, 0.856288, 0.258199
0.3, 2.84, 0.652751, 0.29192
0.325, 2.84, 0.977362, 0.295306
0.35, 2.84, 1.37256, 0.333653
0.375, 2.84, 0.809413, 0.256608
0.4, 2.84, 1.10384, 0.295604
0.425, 2.84, 1.1259, 0.273244
0.45, 2.84, 1.22514, 0.452941
0.475, 2.84, 0.392607, 0.226674
0.5, 2.84, 1.11028, 0.278222
0.525, 2.84, 0.805461, 0.232863
0.55, 2.84, 0.831467, 0.241174
0.575, 2.84, 0.580386, 0.183617
0.6, 2.84, 1.44144, 0.339951
0.625, 2.84, 0.677108, 0.240119
0.65, 2.84, 1.08738, 0.249739
0.675, 2.84, 0.358409, 0.140381
0.7, 2.84, 0.765013, 0.192865
0.725, 2.84, 0.720269, 0.210455
0.75, 2.84, 0.925877, 0.285023
0.775, 2.84, 0.597476, 0.145898
0.8, 2.84, 0.748423, 0.105589
0.825, 2.84, 0.871944, 0.0778827
0.85, 2.84, -1, 0
0.875, 2.84, -1, 0
0.9, 2.84, -1, 0
0.925, 2.84, -1, 0
0.95, 2.84, -1, 0
0.975, 2.84, -1, 0
1, 2.84, -1, 0
1.025, 2.84, -1, 0
1.05, 2.84, -1, 0
1.075, 2.84, -1, 0
1.1, 2.84, -1, 0
1.125, 2.84, -1, 0
1.15, 2.84, -1, 0
1.175, 2.84, -1, 0
1.2, 2.84, -1, 0
1.225, 2.84, -1, 0
1.25, 2.84, -1, 0
1.275, 2.84, -1, 0
1.3, 2.84, -1, 0
1.325, 2.84, -1, 0
1.35, 2.84, -1, 0
1.375, 2.84, -1, 0
1.4, 2.84, -1, 0
1.425, 2.84, -1, 0
1.45, 2.84, -1, 0
1.475, 2.84, -1, 0
1.5, 2.84, -1, 0
1.525, 2.84, -1, 0
1.55, 2.84, -1, 0
1.575, 2.84, -1, 0
1.6, 2.84, -1, 0
1.625, 2.84, -1, 0
1.65, 2.84, -1, 0
1.675, 2.84, -1, 0
1.7, 2.84, -1, 0
1.725, 2.84, -1, 0
1.75, 2.84, -1, 0
1.775, 2.84, -1, 0
1.8, 2.84, -1, 0
1.825, 2.84, -1, 0
1.85, 2.84, -1, 0
1.875, 2.84, -1, 0
1.9, 2.84, -1, 0
1.925, 2.84, -1, 0
1.95, 2.84, -1, 0
1.975, 2.84, -1, 0
2, 2.84, -1, 0
2.025, 2.84, -1, 0
2.05, 2.84, -1, 0
2.075, 2.84, -1, 0
2.1, 2.84, -1, 0
2.125, 2.84, -1, 0
2.15, 2.84, -1, 0
2.175, 2.84, -1, 0
2.2, 2.84, -1, 0
2.225, 2.84, -1, 0
2.25, 2.84, -1, 0
2.275, 2.84, -1, 0
2.3, 2.84, -1, 0
2.325, 2.84, -1, 0
2.35, 2.84, -1, 0
2.375, 2.84, -1, 0
2.4, 2.84, -1, 0
2.425, 2.84, -1, 0
2.45, 2.84, -1, 0
2.475, 2.84, -1, 0
2.5, 2.84, -1, 0
2.525, 2.84, -1, 0
2.55, 2.84, -1, 0
2.575, 2.84, -1, 0
2.6, 2.84, -1, 0
2.625, 2.84, -1, 0
2.65, 2.84, -1, 0
2.675, 2.84, -1, 0
2.7, 2.84, -1, 0
2.725, 2.84, -1, 0
2.75, 2.84, -1, 0
2.775, 2.84, -1, 0
2.8, 2.84, -1, 0
0, 2.86, -1, 0
0.025, 2.86, -1, 0
0.05, 2.86, -1, 0
0.075, 2.86, 0.523972, 0.234635
0.1, 2.86, 1.22733, 0.316962
0.125, 2.86, 1.46065, 0.552764
0.15, 2.86, 1.05914, 0.293792
0.175, 2.86, 0.748984, 0.249869
0.2, 2.86, 0.752083, 0.250787
0.225, 2.86, 0.958988, 0.256479
0.25, 2.86, 1.62, 0.550082
0.275, 2.86, 0.588072, 0.222461
0.3, 2.86, 0.947415, 0.3581
0.325, 2.86, 1.05786, 0.293444
0.35, 2.86, 0.88013, 0.255438
0.375, 2.86, 0.891742, 0.258122
0.4, 2.86, 1.54181, 0.36888
0.425, 2.86, 2.00928, 0.38016
0.45, 2.86, 0.726989, 0.297865
0.475, 2.86, 0.908975, 0.252185
0.5, 2.86, 1.87017, 0.527436
0.525, 2.86, 0.947215, 0.245142
0.55, 2.86, 0.727405, 0.219869
0.575, 2.86, 0.704485, 0.24436
0.6, 2.86, 1.82361, 0.429833
0.625, 2.86, 0.82339, 0.213279
0.65, 2.86, 0.737124, 0.279225
0.675, 2.86, 0.901782, 0.20733
0.7, 2.86, 1.23358, 0.426353
0.725, 2.86, 0.966548, 0.190289
0.75, 2.86, 0.89525, 0.158075
0.775, 2.86, 0.946207, 0.108714
0.8, 2.86, 1.03014, 0.191231
0.825, 2.86, -1, 0
0.85, 2.86, -1, 0
0.875, 2.86, -1, 0
0.9, 2.86, -1, 0
0.925, 2.86, -1, 0
0.95, 2.86, -1, 0
0.975, 2.86, -1, 0
1, 2.86, -1, 0
1.025, 2.86, -1, 0
1.05, 2.86, -1, 0
1.075, 2.86, -1, 0
1.1, 2.86, -1, 0
1.125, 2.86, -1, 0
1.15, 2.86, -1, 0
1.175, 2.86, -1, 0
1.2, 2.86, -1, 0
1.225, 2.86, -1, 0
1.25, 2.86, -1, 0
1.275, 2.86, -1, 0
1.3, 2.86, -1, 0
1.325, 2.86, -1, 0
1.35, 2.86, -1, 0
1.375, 2.86, -1, 0
1.4, 2.86, -1, 0
1.425, 2.86, -1, 0
1.45, 2.86, -1, 0
1.475, 2.86, -1, 0
1.5, 2.86, -1, 0
1.525, 2.86, -1, 0
1.55, 2.86, -1, 0
1.575, 2.86, -1, 0
1.6, 2.86, -1, 0
1.625, 2.86, -1, 0
1.65, 2.86, -1, 0
1.675, 2.86, -1, 0
1.7, 2.86, -1, 0
1.725, 2.86, -1, 0
1.75, 2.86, -1, 0
1.775, 2.86, -1, 0
1.8, 2.86, -1, 0
1.825, 2.86, -1, 0
1.85, 2.86, -1, 0
1.875, 2.86, -1, 0
1.9, 2.86, -1, 0
1.925, 2.86, -1, 0
1.95, 2.86, -1, 0
1.975, 2.86, -1, 0
2, 2.86, -1, 0
2.025, 2.86, -1, 0
2.05, 2.86, -1, 0
2.075, 2.86, -1, 0
2.1, 2.86, -1, 0
2.125, 2.86, -1, 0
2.15, 2.86, -1, 0
2.175, 2.86, -1, 0
2.2, 2.86, -1, 0
2.225, 2.86, -1, 0
2.25, 2.86, -1, 0
2.275, 2.86, -1, 0
2.3, 2.86, -1, 0
2.325, 2.86, -1, 0
2.35, 2.86, -1, 0
2.375, 2.86, -1, 0
2.4, 2.86, -1, 0
2.425, 2.86, -1, 0
2.45, 2.86, -1, 0
2.475, 2.86, -1, 0
2.5, 2.86, -1, 0
2.525, 2.86, -1, 0
2.55, 2.86, -1, 0
2.575, 2.86, -1, 0
2.6, 2.86, -1, 0
2.625, 2.86, -1, 0
2.65, 2.86, -1, 0
2.675, 2.86, -1, 0
2.7, 2.86, -1, 0
2.725, 2.86, -1, 0
2.75, 2.86, -1, 0
2.775, 2.86, -1, 0
2.8, 2.86, -1, 0
0, 2.88, -1, 0
0.025, 2.88, -1, 0
0.05, 2.88, -1, 0
0.075, 2.88, 1.30319, 0.325951
0.1, 2.88, 1.22533, 0.343018
0.125, 2.88, 1.0302, 0.461047
0.15, 2.88, 0.712716, 0.237684
0.175, 2.88, 0.413386, 0.168908
0.2, 2.88, 1.0431, 0.289603
0.225, 2.88, 1.04302, 0.289467
0.25, 2.88, 1.20533, 0.311505
0.275, 2.88, 1.71533, 0.417225
0.3, 2.88, 1.08731, 0.3281
0.325, 2.88, 1.10104, 0.241163
0.35, 2.88, 1.33438, 0.314881
0.375, 2.88, 1.19407, 0.29107
0.4, 2.88, 1.34806, 0.30183
0.425, 2.88, 0.971284, 0.28096
0.45, 2.88, 0.606576, 0.21995
0.475, 2.88, 1.26476, 0.290321
0.5, 2.88, 1.19234, 0.273834
0.525, 2.88, 1.50707, 0.302941
0.55, 2.88, 0.649476, 0.145453
0.575, 2.88, 0.935201, 0.311822
0.6, 2.88, 1.30461, 0.283221
0.625, 2.88, 0.902994, 0.207172
0.65, 2.88, 2.01621, 0.329181
0.675, 2.88, 0.969511, 0.228597
0.7, 2.88, 0.880389, 0.178002
0.725, 2.88, 1.18795, 0.146284
0.75, 2.88, 1.04268, 0.130532
0.775, 2.88, 0.995171, 0.102016
0.8, 2.88, -1, 0
0.825, 2.88, -1, 0
0.85, 2.88, -1, 0
0.875, 2.88, -1, 0
0.9, 2.88, -1, 0
0.925, 2.88, -1, 0
0.95, 2.88, -1, 0
0.975, 2.88, -1, 0
1, 2.88, -1, 0
1.025, 2.88, -1, 0
1.05, 2.88, -1, 0
1.075, 2.88, -1, 0
1.1, 2.88, -1, 0
1.125, 2.88, -1, 0
1.15, 2.88, -1, 0
1.175, 2.88, -1, 0
1.2, 2.88, -1, 0
1.225, 2.88, -1, 0
1.25, 2.88, -1, 0
1.275, 2.88, -1, 0
1.3, 2.88, -1, 0
1.325, 2.88, -1, 0
1.35, 2.88, -1, 0
1.375, 2.88, -1, 0
1.4, 2.88, -1, 0
1.425, 2.88, -1, 0
1.45, 2.88, -1, 0
1.475, 2.88, -1, 0
1.5, 2.88, -1, 0
1.525, 2.88, -1, 0
1.55, 2.88, -1, 0
1.575, 2.88, -1, 0
1.6, 2.88, -1, 0
1.625, 2.88, -1, 0
1.65, 2.88, -1, 0
1.675, 2.88, -1, 0
1.7, 2.88, -1, 0
1.725, 2.88, -1, 0
1.75, 2.88, -1, 0
1.775, 2.88, -1, 0
1.8, 2.88, -1, 0
1.825, 2.88, -1, 0
1.85, 2.88, -1, 0
1.875, 2.88, -1, 0
1.9, 2.88, -1, 0
1.925, 2.88, -1, 0
1.95, 2.88, -1, 0
1.975, 2.88, -1, 0
2, 2.88, -1, 0
2.025, 2.88, -1, 0
2.05, 2.88, -1, 0
2.075, 2.88, -1, 0
2.1, 2.88, -1, 0
2.125, 2.88, -1, 0
2.15, 2.88, -1, 0
2.175, 2.88, -1, 0
2.2, 2.88, -1, 0
2.225, 2.88, -1, 0
2.25, 2.88, -1, 0
2.275, 2.88, -1, 0
2.3, 2.88, -1, 0
2.325, 2.88, -1, 0
2.35, 2.88, -1, 0
2.375, 2.88, -1, 0
2.4, 2.88, -1, 0
2.425, 2.88, -1, 0
2.45, 2.88, -1, 0
2.475, 2.88, -1, 0
2.5, 2.88, -1, 0
2.525, 2.88, -1, 0
2.55, 2.88, -1, 0
2.575, 2.88, -1, 0
2.6, 2.88, -1, 0
2.625, 2.88, -1, 0
2.65, 2.88, -1, 0
2.675, 2.88, -1, 0
2.7, 2.88, -1, 0
2.725, 2.88, -1, 0
2.75, 2.88, -1, 0
2.775, 2.88, -1, 0
2.8, 2.88, -1, 0
0, 2.9, -1, 0
0.025, 2.9, -1, 0
0.05, 2.9, -1, 0
0.075, 2.9, 1.61831, 0.362543
0.1, 2.9, 1.02387, 0.295743
0.125, 2.9, 1.13786, 0.361545
0.15, 2.9, 0.936982, 0.272127
0.175, 2.9, 1.39476, 0.338742
0.2, 2.9, 1.1109, 0.287029
0.225, 2.9, 0.710315, 0.237756
0.25, 2.9, 1.14963, 0.302164
0.275, 2.9, 0.950492, 0.338989
0.3, 2.9, 1.21956, 0.315497
0.325, 2.9, 1.31608, 0.30284
0.35, 2.9, 1.33638, 0.307002
0.375, 2.9, 1.43677, 0.313984
0.4, 2.9, 1.56498, 0.328838
0.425, 2.9, 1.24957, 0.361225
0.45, 2.9, 1.16356, 0.274597
0.475, 2.9, 0.925058, 0.240034
0.5, 2.9, 1.11759, 0.289904
0.525, 2.9, 1.24063, 0.258837
0.55, 2.9, 1.01904, 0.30845
0.575, 2.9, 1.26332, 0.25808
0.6, 2.9, 1.01492, 0.216706
0.625, 2.9, 1.26914, 0.281107
0.65, 2.9, 1.20714, 0.290896
0.675, 2.9, 1.52208, 0.222618
0.7, 2.9, 1.27253, 0.174037
0.725, 2.9, 1.30268, 0.192966
0.75, 2.9, 1.52341, 0.302649
0.775, 2.9, -1, 0
0.8, 2.9, -1, 0
0.825, 2.9, -1, 0
0.85, 2.9, -1, 0
0.875, 2.9, -1, 0
0.9, 2.9, -1, 0
0.925, 2.9, -1, 0
0.95, 2.9, -1, 0
0.975, 2.9, -1, 0
1, 2.9, -1, 0
1.025, 2.9, -1, 0
1.05, 2.9, -1, 0
1.075, 2.9, -1, 0
1.1, 2.9, -1, 0
1.125, 2.9, -1, 0
1.15, 2.9, -1, 0
1.175, 2.9, -1, 0
1.2, 2.9, -1, 0
1.225, 2.9, -1, 0
1.25, 2.9, -1, 0
1.275, 2.9, -1, 0
1.3, 2.9, -1, 0
1.325, 2.9, -1, 0
1.35, 2.9, -1, 0
1.375, 2.9, -1, 0
1.4, 2.9, -1, 0
1.425, 2.9, -1, 0
1.45, 2.9, -1, 0
1.475, 2.9, -1, 0
1.5, 2.9, -1, 0
1.525, 2.9, -1, 0
1.55, 2.9, -1, 0
1.575, 2.9, -1, 0
1.6, 2.9, -1, 0
1.625, 2.9, -1, 0
1.65, 2.9, -1, 0
1.675, 2.9, -1, 0
1.7, 2.9, -1, 0
1.725, 2.9, -1, 0
1.75, 2.9, -1, 0
1.775, 2.9, -1, 0
1.8, 2.9, -1, 0
1.825, 2.9, -1, 0
1.85, 2.9, -1, 0
1.875, 2.9, -1, 0
1.9, 2.9, -1, 0
1.925, 2.9, -1, 0
1.95, 2.9, -1, 0
1.975, 2.9, -1, 0
2, 2.9, -1, 0
2.025, 2.9, -1, 0
2.05, 2.9, -1, 0
2.075, 2.9, -1, 0
2.1, 2.9, -1, 0
2.125, 2.9, -1, 0
2.15, 2.9, -1, 0
2.175, 2.9, -1, 0
2.2, 2.9, -1, 0
2.225, 2.9, -1, 0
2.25, 2.9, -1, 0
2.275, 2.9, -1, 0
2.3, 2.9, -1, 0
2.325, 2.9, -1, 0
2.35, 2.9, -1, 0
2.375, 2.9, -1, 0
2.4, 2.9, -1, 0
2.425, 2.9, -1, 0
2.45, 2.9, -1, 0
2.475, 2.9, -1, 0
2.5, 2.9, -1, 0
2.525, 2.9, -1, 0
2.55, 2.9, -1, 0
2.575, 2.9, -1, 0
2.6, 2.9, -1, 0
2.625, 2.9, -1, 0
2.65, 2.9, -1, 0
2.675, 2.9, -1, 0
2.7, 2.9, -1, 0
2.725, 2.9, -1, 0
2.75, 2.9, -1, 0
2.775, 2.9, -1, 0
2.8, 2.9, -1, 0
0, 2.92, -1, 0
0.025, 2.92, -1, 0
0.05, 2.92, 1.20702, 0.699614
0.075, 2.92, 1.5401, 0.35436
0.1, 2.92, 1.03421, 0.327112
0.125, 2.92, 1.67315, 0.851476
0.15, 2.92, 1.1269, 0.322983
0.175, 2.92, 1.11887, 0.271759
0.2, 2.92, 1.33855, 0.299847
0.225, 2.92, 1.83374, 0.383645
0.25, 2.92, 1.20731, 0.312501
0.275, 2.92, 1.83761, 0.392165
0.3, 2.92, 1.89766, 0.366248
0.325, 2.92, 1.46078, 0.403665
0.35, 2.92, 1.26239, 0.290023
0.375, 2.92, 1.26654, 0.2911
0.4, 2.92, 1.38894, 0.373249
0.425, 2.92, 1.11285, 0.262668
0.45, 2.92, 1.58477, 0.320448
0.475, 2.92, 0.996056, 0.236222
0.5, 2.92, 1.4384, 0.277406
0.525, 2.92, 1.98579, 0.428989
0.55, 2.92, 1.32983, 0.251617
0.575, 2.92, 1.63393, 0.282004
0.6, 2.92, 1.53257, 0.249017
0.625, 2.92, 1.57648, 0.312175
0.65, 2.92, 1.43967, 0.364366
0.675, 2.92, 1.48875, 0.153058
0.7, 2.92, 1.44075, 0.0947332
0.725, 2.92, -1, 0
0.75, 2.92, -1, 0
0.775, 2.92, -1, 0
0.8, 2.92, -1, 0
0.825, 2.92, -1, 0
0.85, 2.92, -1, 0
0.875, 2.92, -1, 0
0.9, 2.92, -1, 0
0.925, 2.92, -1, 0
0.95, 2.92, -1, 0
0.975, 2.92, -1, 0
1, 2.92, -1, 0
1.025, 2.92, -1, 0
1.05, 2.92, -1, 0
1.075, 2.92, -1, 0
1.1, 2.92, -1, 0
1.125, 2.92, -1, 0
1.15, 2.92, -1, 0
1.175, 2.92, -1, 0
1.2, 2.92, -1, 0
1.225, 2.92, -1, 0
1.25, 2.92, -1, 0
1.275, 2.92, -1, 0
1.3, 2.92, -1, 0
1.325, 2.92, -1, 0
1.35, 2.92, -1, 0
1.375, 2.92, -1, 0
1.4, 2.92, -1, 0
1.425, 2.92, -1, 0
1.45, 2.92, -1, 0
1.475, 2.92, -1, 0
1.5, 2.92, -1, 0
1.525, 2.92, -1, 0
1.55, 2.92, -1, 0
1.575, 2.92, -1, 0
1.6, 2.92, -1, 0
1.625, 2.92, -1, 0
1.65, 2.92, -1, 0
1.675, 2.92, -1, 0
1.7, 2.92, -1, 0
1.725, 2.92, -1, 0
1.75, 2.92, -1, 0
1.775, 2.92, -1, 0
1.8, 2.92, -1, 0
1.825, 2.92, -1, 0
1.85, 2.92, -1, 0
1.875, 2.92, -1, 0
1.9, 2.92, -1, 0
1.925, 2.92, -1, 0
1.95, 2.92, -1, 0
1.975, 2.92, -1, 0
2, 2.92, -1, 0
2.025, 2.92, -1, 0
2.05, 2.92, -1, 0
2.075, 2.92, -1, 0
2.1, 2.92, -1, 0
2.125, 2.92, -1, 0
2.15, 2.92, -1, 0
2.175, 2.92, -1, 0
2.2, 2.92, -1, 0
2.225, 2.92, -1, 0
2.25, 2.92, -1, 0
2.275, 2.92, -1, 0
2.3, 2.92, -1, 0
2.325, 2.92, -1, 0
2.35, 2.92, -1, 0
2.375, 2.92, -1, 0
2.4, 2.92, -1, 0
2.425, 2.92, -1, 0
2.45, 2.92, -1, 0
2.475, 2.92, -1, 0
2.5, 2.92, -1, 0
2.525, 2.92, -1, 0
2.55, 2.92, -1, 0
2.575, 2.92, -1, 0
2.6, 2.92, -1, 0
2.625, 2.92, -1, 0
2.65, 2.92, -1, 0
2.675, 2.92, -1, 0
2.7, 2.92, -1, 0
2.725, 2.92, -1, 0
2.75, 2.92, -1, 0
2.775, 2.92, -1, 0
2.8, 2.92, -1, 0
0, 2.94, -1, 0
0.025, 2.94, -1, 0
0.05, 2.94, 1.42686, 0.539761
0.075, 2.94, 1.43728, 0.338774
0.1, 2.94, 2.01818, 0.451329
0.125, 2.94, 1.67872, 0.36633
0.15, 2.94, 1.54359, 0.321911
0.175, 2.94, 1.67068, 0.334179
0.2, 2.94, 2.00694, 0.3665
0.225, 2.94, 1.93208, 0.358784
0.25, 2.94, 1.92297, 0.425962
0.275, 2.94, 1.82478, 0.351263
0.3, 2.94, 1.85633, 0.344935
0.325, 2.94, 2.64784, 0.395044
0.35, 2.94, 2.04798, 0.357038
0.375, 2.94, 2.07157, 0.424554
0.4, 2.94, 1.14117, 0.255177
0.425, 2.94, 1.0648, 0.244333
0.45, 2.94, 1.68736, 0.29393
0.475, 2.94, 1.26536, 0.254743
0.5, 2.94, 1.85559, 0.386922
0.525, 2.94, 1.99262, 0.530245
0.55, 2.94, 1.79621, 0.274082
0.575, 2.94, 0.775086, 0.129267
0.6, 2.94, 1.68984, 0.254957
0.625, 2.94, 2.00941, 0.214026
0.65, 2.94, 1.54698, 0.177119
0.675, 2.94, 1.81362, 0.182418
0.7, 2.94, -1, 0
0.725, 2.94, -1, 0
0.75, 2.94, -1, 0
0.775, 2.94, -1, 0
0.8, 2.94, -1, 0
0.825, 2.94, -1, 0
0.85, 2.94, -1, 0
0.875, 2.94, -1, 0
0.9, 2.94, -1, 0
0.925, 2.94, -1, 0
0.95, 2.94, -1, 0
0.975, 2.94, -1, 0
1, 2.94, -1, 0
1.025, 2.94, -1, 0
1.05, 2.94, -1, 0
1.075, 2.94, -1, 0
1.1, 2.94, -1, 0
1.125, 2.94, -1, 0
1.15, 2.94, -1, 0
1.175, 2.94, -1, 0
1.2, 2.94, -1, 0
1.225, 2.94, -1, 0
1.25, 2.94, -1, 0
1.275, 2.94, -1, 0
1.3, 2.94, -1, 0
1.325, 2.94, -1, 0
1.35, 2.94, -1, 0
1.375, 2.94, -1, 0
1.4, 2.94, -1, 0
1.425, 2.94, -1, 0
1.45, 2.94, -1, 0
1.475, 2.94, -1, 0
1.5, 2.94, -1, 0
1.525, 2.94, -1, 0
1.55, 2.94, -1, 0
1.575, 2.94, -1, 0
1.6, 2.94, -1, 0
1.625, 2.94, -1, 0
1.65, 2.94, -1, 0
1.675, 2.94, -1, 0
1.7, 2.94, -1, 0
1.725, 2.94, -1, 0
1.75, 2.94, -1, 0
1.775, 2.94, -1, 0
1.8, 2.94, -1, 0
1.825, 2.94, -1, 0
1.85, 2.94, -1, 0
1.875, 2.94, -1, 0
1.9, 2.94, -1, 0
1.925, 2.94, -1, 0
1.95, 2.94, -1, 0
1.975, 2.94, -1, 0
2, 2.94, -1, 0
2.025, 2.94, -1, 0
2.05, 2.94, -1, 0
2.075, 2.94, -1, 0
2.1, 2.94, -1, 0
2.125, 2.94, -1, 0
2.15, 2.94, -1, 0
2.175, 2.94, -1, 0
2.2, 2.94, -1, 0
2.225, 2.94, -1, 0
2.25, 2.94, -1, 0
2.275, 2.94, -1, 0
2.3, 2.94, -1, 0
2.325, 2.94, -1, 0
2.35, 2.94, -1, 0
2.375, 2.94, -1, 0
2.4, 2.94, -1, 0
2.425, 2.94, -1, 0
2.45, 2.94, -1, 0
2.475, 2.94, -1, 0
2.5, 2.94, -1, 0
2.525, 2.94, -1, 0
2.55, 2.94, -1, 0
2.575, 2.94, -1, 0
2.6, 2.94, -1, 0
2.625, 2.94, -1, 0
2.65, 2.94, -1, 0
2.675, 2.94, -1, 0
2.7, 2.94, -1, 0
2.725, 2.94, -1, 0
2.75, 2.94, -1, 0
2.775, 2.94, -1, 0
2.8, 2.94, -1, 0
0, 2.96, -1, 0
0.025, 2.96, -1, 0
0.05, 2.96, 3.82554, 0.878282
0.075, 2.96, 1.89871, 0.359199
0.1, 2.96, 1.48825, 0.384704
0.125, 2.96, 1.19648, 0.244297
0.15, 2.96, 2.50392, 0.576361
0.175, 2.96, 1.52733, 0.299614
0.2, 2.96, 2.29371, 0.394157
0.225, 2.96, 2.31955, 0.431445
0.25, 2.96, 2.22469, 0.414491
0.275, 2.96, 1.38176, 0.288186
0.3, 2.96, 2.34712, 0.367049
0.325, 2.96, 2.15873, 0.39766
0.35, 2.96, 2.2743, 0.390401
0.375, 2.96, 1.55133, 0.323829
0.4, 2.96, 1.88046, 0.309333
0.425, 2.96, 1.87043, 0.347287
0.45, 2.96, 2.92797, 0.384619
0.475, 2.96, 1.83233, 0.374997
0.5, 2.96, 3.71548, 0.756038
0.525, 2.96, 2.41675, 0.307294
0.55, 2.96, 2.91473, 0.418388
0.575, 2.96, 2.47629, 0.314108
0.6, 2.96, 2.13862, 0.235409
0.625, 2.96, 2.09916, 0.193274
0.65, 2.96, 2.48072, 0.349186
0.675, 2.96, -1, 0
0.7, 2.96, -1, 0
0.725, 2.96, -1, 0
0.75, 2.96, -1, 0
0.775, 2.96, -1, 0
0.8, 2.96, -1, 0
0.825, 2.96, -1, 0
0.85, 2.96, -1, 0
0.875, 2.96, -1, 0
0.9, 2.96, -1, 0
0.925, 2.96, -1, 0
0.95, 2.96, -1, 0
0.975, 2.96, -1, 0
1, 2.96, -1, 0
1.025, 2.96, -1, 0
1.05, 2.96, -1, 0
1.075, 2.96, -1, 0
1.1, 2.96, -1, 0
1.125, 2.96, -1, 0
1.15, 2.96, -1, 0
1.175, 2.96, -1, 0
1.2, 2.96, -1, 0
1.225, 2.96, -1, 0
1.25, 2.96, -1, 0
1.275, 2.96, -1, 0
1.3, 2.96, -1, 0
1.325, 2.96, -1, 0
1.35, 2.96, -1, 0
1.375, 2.96, -1, 0
1.4, 2.96, -1, 0
1.425, 2.96, -1, 0
1.45, 2.96, -1, 0
1.475, 2.96, -1, 0
1.5, 2.96, -1, 0
1.525, 2.96, -1, 0
1.55, 2.96, -1, 0
1.575, 2.96, -1, 0
1.6, 2.96, -1, 0
1.625, 2.96, -1, 0
1.65, 2.96, -1, 0
1.675, 2.96, -1, 0
1.7, 2.96, -1, 0
1.725, 2.96, -1, 0
1.75, 2.96, -1, 0
1.775, 2.96, -1, 0
1.8, 2.96, -1, 0
1.825, 2.96, -1, 0
1.85, 2.96, -1, 0
1.875, 2.96, -1, 0
1.9, 2.96, -1, 0
1.925, 2.96, -1, 0
1.95, 2.96, -1, 0
1.975, 2.96, -1, 0
2, 2.96, -1, 0
2.025, 2.96, -1, 0
2.05, 2.96, -1, 0
2.075, 2.96, -1, 0
2.1, 2.96, -1, 0
2.125, 2.96, -1, 0
2.15, 2.96, -1, 0
2.175, 2.96, -1, 0
2.2, 2.96, -1, 0
2.225, 2.96, -1, 0
2.25, 2.96, -1, 0
2.275, 2.96, -1, 0
2.3, 2.96, -1, 0
2.325, 2.96, -1, 0
2.35, 2.96, -1, 0
2.375, 2.96, -1, 0
2.4, 2.96, -1, 0
2.425, 2.96, -1, 0
2.45, 2.96, -1, 0
2.475, 2.96, -1, 0
2.5, 2.96, -1, 0
2.525, 2.96, -1, 0
2.55, 2.96, -1, 0
2.575, 2.96, -1, 0
2.6, 2.96, -1, 0
2.625, 2.96, -1, 0
2.65, 2.96, -1, 0
2.675, 2.96, -1, 0
2.7, 2.96, -1, 0
2.725, 2.96, -1, 0
2.75, 2.96, -1, 0
2.775, 2.96, -1, 0
2.8, 2.96, -1, 0
0, 2.98, -1, 0
0.025, 2.98, -1, 0
0.05, 2.98, 3.86422, 0.731749
0.075, 2.98, 2.8261, 0.404208
0.1, 2.98, 3.47738, 0.597778
0.125, 2.98, 2.46246, 0.405205
0.15, 2.98, 2.69882, 0.394458
0.175, 2.98, 2.64041, 0.40355
0.2, 2.98, 2.5603, 0.400386
0.225, 2.98, 2.62852, 0.523154
0.25, 2.98, 2.79263, 0.403679
0.275, 2.98, 3.36374, 0.442434
0.3, 2.98, 2.80694, 0.397261
0.325, 2.98, 3.3313, 0.417111
0.35, 2.98, 2.51493, 0.453059
0.375, 2.98, 3.06614, 0.389973
0.4, 2.98, 2.60831, 0.349724
0.425, 2.98, 2.27648, 0.272226
0.45, 2.98, 2.56348, 0.576996
0.475, 2.98, 2.94078, 0.340389
0.5, 2.98, 3.52056, 0.374331
0.525, 2.98, 4.02652, 1.95322
0.55, 2.98, 3.20417, 0.625835
0.575, 2.98, 3.33216, 0.639776
0.6, 2.98, 3.01493, 0.347152
0.625, 2.98, -1, 0
0.65, 2.98, -1, 0
0.675, 2.98, -1, 0
0.7, 2.98, -1, 0
0.725, 2.98, -1, 0
0.75, 2.98, -1, 0
0.775, 2.98, -1, 0
0.8, 2.98, -1, 0
0.825, 2.98, -1, 0
0.85, 2.98, -1, 0
0.875, 2.98, -1, 0
0.9, 2.98, -1, 0
0.925, 2.98, -1, 0
0.95, 2.98, -1, 0
0.975, 2.98, -1, 0
1, 2.98, -1, 0
1.025, 2.98, -1, 0
1.05, 2.98, -1, 0
1.075, 2.98, -1, 0
1.1, 2.98, -1, 0
1.125, 2.98, -1, 0
1.15, 2.98, -1, 0
1.175, 2.98, -1, 0
1.2, 2.98, -1, 0
1.225, 2.98, -1, 0
1.25, 2.98, -1, 0
1.275, 2.98, -1, 0
1.3, 2.98, -1, 0
1.325, 2.98, -1, 0
1.35, 2.98, -1, 0
1.375, 2.98, -1, 0
1.4, 2.98, -1, 0
1.425, 2.98, -1, 0
1.45, 2.98, -1, 0
1.475, 2.98, -1, 0
1.5, 2.98, -1, 0
1.525, 2.98, -1, 0
1.55, 2.98, -1, 0
1.575, 2.98, -1, 0
1.6, 2.98, -1, 0
1.625, 2.98, -1, 0
1.65, 2.98, -1, 0
1.675, 2.98, -1, 0
1.7, 2.98, -1, 0
1.725, 2.98, -1, 0
1.75, 2.98, -1, 0
1.775, 2.98, -1, 0
1.8, 2.98, -1, 0
1.825, 2.98, -1, 0
1.85, 2.98, -1, 0
1.875, 2.98, -1, 0
1.9, 2.98, -1, 0
1.925, 2.98, -1, 0
1.95, 2.98, -1, 0
1.975, 2.98, -1, 0
2, 2.98, -1, 0
2.025, 2.98, -1, 0
2.05, 2.98, -1, 0
2.075, 2.98, -1, 0
2.1, 2.98, -1, 0
2.125, 2.98, -1, 0
2.15, 2.98, -1, 0
2.175, 2.98, -1, 0
2.2, 2.98, -1, 0
2.225, 2.98, -1, 0
2.25, 2.98, -1, 0
2.275, 2.98, -1, 0
2.3, 2.98, -1, 0
2.325, 2.98, -1, 0
2.35, 2.98, -1, 0
2.375, 2.98, -1, 0
2.4, 2.98, -1, 0
2.425, 2.98, -1, 0
2.45, 2.98, -1, 0
2.475, 2.98, -1, 0
2.5, 2.98, -1, 0
2.525, 2.98, -1, 0
2.55, 2.98, -1, 0
2.575, 2.98, -1, 0
2.6, 2.98, -1, 0
2.625, 2.98, -1, 0
2.65, 2.98, -1, 0
2.675, 2.98, -1, 0
2.7, 2.98, -1, 0
2.725, 2.98, -1, 0
2.75, 2.98, -1, 0
2.775, 2.98, -1, 0
2.8, 2.98, -1, 0
0, 3, -1, 0
0.025, 3, -1, 0
0.05, 3, 11.9438, 1.09529
0.075, 3, 10.9107, 0.857423
0.1, 3, 7.23258, 0.81244
0.125, 3, 7.49996, 0.655447
0.15, 3, 10.0645, 0.761023
0.175, 3, 10.8222, 0.787535
0.2, 3, 10.4628, 0.918053
0.225, 3, 11.7124, 0.795962
0.25, 3, 14.531, 0.887412
0.275, 3, 9.15759, 1.043
0.3, 3, 10.1433, 0.920691
0.325, 3, 10.6614, 0.845773
0.35, 3, 9.12992, 0.64104
0.375, 3, 12.2181, 0.865173
0.4, 3, 13.1551, 0.774065
0.425, 3, 14.8171, 0.886699
0.45, 3, 13.438, 0.72431
0.475, 3, 12.3444, 0.631191
0.5, 3, 15.8303, 1.99444
0.525, 3, 11.4957, 0.398516
0.55, 3, 9.82898, 0.284524
0.575, 3, 11.1501, 2.77495
0.6, 3, -1, 0
0.625, 3, -1, 0
0.65, 3, -1, 0
0.675, 3, -1, 0
0.7, 3, -1, 0
0.725, 3, -1, 0
0.75, 3, -1, 0
0.775, 3, -1, 0
0.8, 3, -1, 0
0.825, 3, -1, 0
0.85, 3, -1, 0
0.875, 3, -1, 0
0.9, 3, -1, 0
0.925, 3, -1, 0
0.95, 3, -1, 0
0.975, 3, -1, 0
1, 3, -1, 0
1.025, 3, -1, 0
1.05, 3, -1, 0
1.075, 3, -1, 0
1.1, 3, -1, 0
1.125, 3, -1, 0
1.15, 3, -1, 0
1.175, 3, -1, 0
1.2, 3, -1, 0
1.225, 3, -1, 0
1.25, 3, -1, 0
1.275, 3, -1, 0
1.3, 3, -1, 0
1.325, 3, -1, 0
1.35, 3, -1, 0
1.375, 3, -1, 0
1.4, 3, -1, 0
1.425, 3, -1, 0
1.45, 3, -1, 0
1.475, 3, -1, 0
1.5, 3, -1, 0
1.525, 3, -1, 0
1.55, 3, -1, 0
1.575, 3, -1, 0
1.6, 3, -1, 0
1.625, 3, -1, 0
1.65, 3, -1, 0
1.675, 3, -1, 0
1.7, 3, -1, 0
1.725, 3, -1, 0
1.75, 3, -1, 0
1.775, 3, -1, 0
1.8, 3, -1, 0
1.825, 3, -1, 0
1.85, 3, -1, 0
1.875, 3, -1, 0
1.9, 3, -1, 0
1.925, 3, -1, 0
1.95, 3, -1, 0
1.975, 3, -1, 0
2, 3, -1, 0
2.025, 3, -1, 0
2.05, 3, -1, 0
2.075, 3, -1, 0
2.1, 3, -1, 0
2.125, 3, -1, 0
2.15, 3, -1, 0
2.175, 3, -1, 0
2.2, 3, -1, 0
2.225, 3, -1, 0
2.25, 3, -1, 0
2.275, 3, -1, 0
2.3, 3, -1, 0
2.325, 3, -1, 0
2.35, 3, -1, 0
2.375, 3, -1, 0
2.4, 3, -1, 0
2.425, 3, -1, 0
2.45, 3, -1, 0
2.475, 3, -1, 0
2.5, 3, -1, 0
2.525, 3, -1, 0
2.55, 3, -1, 0
2.575, 3, -1, 0
2.6, 3, -1, 0
2.625, 3, -1, 0
2.65, 3, -1, 0
2.675, 3, -1, 0
2.7, 3, -1, 0
2.725, 3, -1, 0
2.75, 3, -1, 0
2.775, 3, -1, 0
2.8, 3, -1, 0
