# Supplementary material for: Triplon band splitting and topologically protected edge states in the dimerized antiferromagnet
Source: Nat Commun. 2019 May 8;10:2096. doi: 10.1038/s41467-019-10091-6 (PMC6506493; doi:10.1038/s41467-019-10091-6)
Supplement: Supplementary file 3 — Source Data [file 41467_2019_10091_MOESM3_ESM.zip › Source Data/SourceDataExtendedFigure3a.txt]

ExtendedFigure4a
X	LEmode_with	HEmode_with	LEmode_without	HEmode_without
0	-0.7783818988392379	0.5945865773138732	-0.6623132435824228	0.6623132435824259
0.002	-0.7783744450822818	0.594582317022351	-0.6623080127533139	0.662308012753325
0.004	-0.7783520842876579	0.5945695362819992	-0.6622923204725248	0.6622923204725439
0.006	-0.7783148178840789	0.5945482354954423	-0.6622661673595769	0.6622661673595651
0.008	-0.7782626482524839	0.594518415333734	-0.6622295544469328	0.662229554446931
0.01	-0.778195578725718	0.5944800767363203	-0.6621824831800738	0.6621824831800702
0.012	-0.7781136135880098	0.5944332209110552	-0.662124955417321	0.662124955417315
0.014	-0.7780167580743598	0.5943778493341911	-0.662056973429809	0.6620569734298232
0.016	-0.7779050183697929	0.5943139637503503	-0.66197853990142	0.6619785399014191
0.018	-0.7777784016084148	0.5942415661724669	-0.661889657928622	0.6618896579286191
0.02	-0.7776369158724319	0.5941606588819073	-0.6617903310204098	0.6617903310203981
0.022	-0.7774805701909049	0.5940712444282683	-0.6616805630981109	0.6616805630981113
0.024	-0.777309374538437	0.5939733256295021	-0.661560358495271	0.661560358495271
0.026	-0.7771233398337769	0.593866905571756	-0.6614297219574539	0.6614297219574503
0.028	-0.7769224779381649	0.5937519876094703	-0.6612886586420759	0.6612886586420772
0.03	-0.7767068016536258	0.5936285753652779	-0.661137174118188	0.6611371741181813
0.032	-0.7764763247211368	0.5934966727299473	-0.6609752743662649	0.6609752743662551
0.034	-0.7762310618185559	0.5933562838624282	-0.6608029657779568	0.6608029657779522
0.036	-0.7759710285585908	0.5932074131897171	-0.6606202551558489	0.6606202551558531
0.038	-0.7756962414864179	0.593050065406874	-0.6604271497132088	0.6604271497132141
0.04	-0.7754067180774058	0.5928842454769643	-0.6602236570736548	0.660223657073653
0.042	-0.775102476734481	0.592709958630977	-0.6600097852708919	0.6600097852708959
0.044	-0.7747835367855429	0.5925272103678609	-0.6597855427483978	0.6597855427483932
0.046	-0.7744499184806248	0.5923360064543921	-0.6595509383590439	0.6595509383590521
0.048	-0.7741016429890299	0.5921363529250989	-0.6593059813648248	0.6593059813648292
0.05	-0.773738732396192	0.5919282560822769	-0.6590506814364179	0.6590506814364212
0.052	-0.7733612097006479	0.5917117224959143	-0.6587850486528348	0.6587850486528222
0.054	-0.7729690988105808	0.5914867590035833	-0.6585090935009978	0.658509093500995
0.056	-0.7725624245405249	0.5912533727103741	-0.6582228268754058	0.658222826875412
0.058	-0.7721412126077249	0.5910115709889312	-0.6579262600775868	0.6579262600775913
0.06	-0.7717054896285498	0.590761361479204	-0.6576194048157489	0.6576194048157471
0.062	-0.771255283114648	0.5905027520885233	-0.6573022732042519	0.6573022732042513
0.064	-0.7707906214690479	0.590235750991448	-0.656974877763179	0.6569748777631763
0.066	-0.7703115339821629	0.5899603666297093	-0.6566372314178088	0.6566372314178159
0.068	-0.7698180508276149	0.5896766077121152	-0.6562893474981129	0.6562893474981122
0.07000000000000001	-0.7693102030580048	0.5893844832144941	-0.65593123973824	0.6559312397382473
0.07199999999999999	-0.7687880226005108	0.5890840023795261	-0.6555629222759858	0.6555629222759913
0.074	-0.7682515422524079	0.588775174716778	-0.6551844096521779	0.6551844096521831
0.076	-0.7677007956765358	0.588458010002495	-0.6547957168101708	0.654795716810173
0.078	-0.7671358173964828	0.5881325182795392	-0.6543968590952209	0.6543968590952161
0.08	-0.76655664279186	0.5877987098573261	-0.6539878522538729	0.6539878522538669
0.082	-0.7659633080933739	0.587456595311679	-0.6535687124333549	0.653568712433354
0.08400000000000001	-0.7653558503777709	0.5871061854846933	-0.6531394561809338	0.6531394561809383
0.08599999999999999	-0.764734307562728	0.5867474914847293	-0.652700100443288	0.6527001004432811
0.08799999999999999	-0.7640987184015999	0.5863805246862239	-0.6522506625657889	0.6522506625657862
0.09	-0.763449122478197	0.5860052967295681	-0.6517911602918469	0.6517911602918471
0.092	-0.7627855602011948	0.585621819521013	-0.6513216117622229	0.65132161176223
0.094	-0.7621080727987708	0.5852301052325672	-0.6508420355142748	0.650842035514283
0.096	-0.7614167023128748	0.5848301663018383	-0.6503524504812639	0.6503524504812712
0.098	-0.7607114915936	0.5844220154319073	-0.6498528759915769	0.6498528759915811
0.1	-0.759992484293343	0.58400566559123	-0.649343331767998	0.6493433317679931
0.102	-0.7592597248609438	0.5835811300134881	-0.6488238379268669	0.6488238379268609
0.104	-0.75851325853568	0.583148422197417	-0.6482944149773679	0.6482944149773582
0.106	-0.7577531313412589	0.5827075559067261	-0.6477550838206678	0.64775508382067
0.108	-0.7569793900795998	0.5822585451698972	-0.6472058657490809	0.6472058657490951
0.11	-0.7561920823247328	0.5818014042801152	-0.6466467824453119	0.646646782445309
0.112	-0.7553912564163459	0.581336147795005	-0.6460778559814309	0.646077855981436
0.114	-0.7545769614535458	0.5808627905366093	-0.6454991088182049	0.6454991088182083
0.116	-0.7537492472883098	0.5803813475911199	-0.6449105638040769	0.644910563804086
0.118	-0.7529081645190239	0.5798918343087882	-0.6443122441743079	0.6443122441743081
0.12	-0.7520537644838179	0.579394266303745	-0.6437041735500468	0.6437041735500459
0.122	-0.751186099253947	0.5788886594538343	-0.6430863759373999	0.6430863759373939
0.124	-0.7503052216270569	0.5783750299004051	-0.6424588757265188	0.6424588757265171
0.126	-0.7494111851203409	0.5778533940482191	-0.6418216976905609	0.6418216976905593
0.128	-0.7485040439637298	0.5773237685652002	-0.6411748669847919	0.6411748669848021
0.13	-0.747583853092918	0.5767861703822881	-0.6405184091455538	0.6405184091455483
0.132	-0.7466506681423948	0.5762406166932612	-0.6398523500892448	0.6398523500892512
0.134	-0.7457045454384559	0.5756871249545461	-0.6391767161113329	0.6391767161113391
0.136	-0.744745541991976	0.5751257128849963	-0.6384915338852848	0.6384915338852801
0.138	-0.7437737154913899	0.5745563984657611	-0.6377968304615178	0.6377968304615269
0.14	-0.7427891242954188	0.5739791999399961	-0.6370926332663729	0.637092633266382
0.142	-0.7417918274258359	0.5733941358127601	-0.6363789701009759	0.6363789701009761
0.144	-0.7407818845601699	0.5728012248507661	-0.6356558691401628	0.6356558691401362
0.146	-0.7397593560243549	0.5722004860821563	-0.6349233589313328	0.6349233589313363
0.148	-0.7387243027853359	0.571591938796332	-0.6341814683934439	0.6341814683934452
0.15	-0.737676786443646	0.5709756025436743	-0.6334302268157119	0.633430226815713
0.152	-0.7366168692259418	0.5703514971353751	-0.6326696638565428	0.6326696638565483
0.154	-0.7355446139774808	0.5697196426432352	-0.6318998095423729	0.6318998095423751
0.156	-0.7344600841546149	0.569080059399361	-0.6311206942664078	0.63112069426642
0.158	-0.7333633438171498	0.5684327679960171	-0.6303323487875108	0.630332348787511
0.16	-0.7322544576208059	0.5677777892853251	-0.6295348042289388	0.6295348042289333
0.162	-0.7311334908095548	0.5671151443790143	-0.6287280920771039	0.6287280920771092
0.164	-0.7300005092079298	0.5664448546482803	-0.6279122441803719	0.6279122441803753
0.166	-0.7288555792133908	0.5657669417234361	-0.627087292747786	0.6270872927477811
0.168	-0.7276987677885698	0.5650814274936811	-0.6262532703477579	0.6262532703477683
0.17	-0.7265301424535218	0.5643883341068872	-0.6254102099068699	0.6254102099068772
0.172	-0.7253497712780219	0.5636876839692651	-0.6245581447084749	0.6245581447084723
0.174	-0.7241577228737639	0.5629794997452211	-0.62369710839145	0.6236971083914442
0.176	-0.7229540663865528	0.5622638043569022	-0.6228271349488388	0.6228271349488463
0.178	-0.7217388714885249	0.5615406209841591	-0.6219482587265519	0.6219482587265581
0.18	-0.7205122083703328	0.5608099730640492	-0.6210605144219199	0.6210605144219272
0.182	-0.7192741477332798	0.5600718842907013	-0.6201639370824359	0.620163937082435
0.184	-0.7180247607815728	0.5593263786149141	-0.6192585621042799	0.619258562104275
0.186	-0.7167641192143468	0.5585734802440361	-0.618344425230988	0.6183444252309922
0.188	-0.7154922952179188	0.5578132136414533	-0.6174215625519879	0.617421562551987
0.19	-0.7142093614579559	0.5570456035264622	-0.6164900105012119	0.616490010501213
0.192	-0.712915391071463	0.5562706748739101	-0.6155498058556588	0.615549805855641
0.194	-0.7116104576591329	0.5554884529138371	-0.6146009857338868	0.6146009857338761
0.196	-0.7102946352773418	0.5546989631312393	-0.6136435875946269	0.6136435875946091
0.198	-0.708967998430351	0.5539022312657051	-0.6126776492352688	0.6126776492352621
0.2	-0.7076306220624928	0.5530982833110962	-0.6117032087903578	0.6117032087903422
0.202	-0.7062825815502538	0.55228714551526	-0.610720304730082	0.610720304730084
0.204	-0.7049239526945188	0.551468844379615	-0.6097289758587969	0.6097289758588151
0.206	-0.7035548117127279	0.5506434066588932	-0.6087292613134778	0.6087292613134649
0.208	-0.7021752352310249	0.5498108593607571	-0.6077212005621067	0.607721200562112
0.21	-0.7007853002764919	0.5489712297454843	-0.6067048334022469	0.606704833402246
0.212	-0.6993850842693838	0.5481245453255483	-0.6056801999593309	0.6056801999593322
0.214	-0.6979746650153109	0.5472708338653289	-0.6046473406851849	0.6046473406851822
0.216	-0.6965541206975159	0.546410123380717	-0.6036062963563831	0.6036062963563822
0.218	-0.6951235298691449	0.545542442138792	-0.6025571080726411	0.6025571080726531
0.22	-0.6936829714455059	0.5446678186573082	-0.6014998172551898	0.6014998172551911
0.222	-0.6922325246964069	0.5437862817045391	-0.6004344656451459	0.6004344656451521
0.224	-0.6907722692384539	0.5428978602986589	-0.5993610953018877	0.5993610953018851
0.226	-0.6893022850273929	0.5420025837075433	-0.5982797486013567	0.598279748601342
0.228	-0.6878226523505859	0.541100481448253	-0.5971904682343907	0.5971904682343809
0.23	-0.6863334518192479	0.5401915832867101	-0.5960932972050439	0.5960932972050572
0.232	-0.6848347643610129	0.539275919237161	-0.5949882788289438	0.594988278828942
0.234	-0.6833266712123698	0.5383535195619893	-0.5938754567314937	0.5938754567315003
0.236	-0.6818092539110649	0.5374244147710852	-0.59275487484617	0.5927548748461771
0.238	-0.6802825942887638	0.5364886356214793	-0.5916265774128568	0.591626577412848
0.24	-0.6787467744634619	0.535546213116997	-0.5904906089760029	0.5904906089759949
0.242	-0.6772018768321599	0.534597178507751	-0.5893470143829309	0.5893470143829131
0.244	-0.6756479840634608	0.5336415632896592	-0.588195838782037	0.5881958387820361
0.246	-0.6740851790902069	0.5326793992040972	-0.5870371276210298	0.587037127621044
0.248	-0.6725135451022048	0.5317107182373713	-0.585870926645129	0.5858709266451272
0.25	-0.6709331655389139	0.5307355526202833	-0.5846972818952287	0.5846972818952203
0.252	-0.669344124082236	0.5297539348276832	-0.583516239706102	0.5835162397061051
0.254	-0.6677465046493409	0.5287658975779301	-0.5823278467046178	0.582327846704624
0.256	-0.6661403913854309	0.527771473832475	-0.5811321498078188	0.5811321498078152
0.258	-0.6645258686567608	0.5267706967953942	-0.5799291962211197	0.5799291962211162
0.26	-0.6629030210434379	0.525763599912827	-0.5787190334364429	0.578719033436446
0.262	-0.6612719333324679	0.5247502168725111	-0.5775017092303107	0.577501709230305
0.264	-0.6596326905107468	0.523730581603286	-0.576277271661997	0.5762772716620059
0.266	-0.6579853777581128	0.5227047282745789	-0.575045769071636	0.575045769071636
0.268	-0.6563300804404908	0.5216726912958753	-0.5738072500782327	0.5738072500782323
0.27	-0.6546668841029708	0.5206345053162043	-0.5725617635778568	0.5725617635778661
0.272	-0.652995874463062	0.5195902052235861	-0.5713093587416469	0.571309358741642
0.274	-0.6513171374039159	0.5185398261445133	-0.5700500850138708	0.5700500850138721
0.276	-0.6496307589676369	0.5174834034434523	-0.5687839921099989	0.5687839921100051
0.278	-0.6479368253486029	0.5164209727221492	-0.5675111300147329	0.5675111300147222
0.28	-0.6462354228868208	0.5153525698192163	-0.5662315489799807	0.5662315489799812
0.282	-0.6445266380614498	0.5142782308094871	-0.564945299522992	0.56494529952298
0.284	-0.6428105574842078	0.5131979920034673	-0.5636524324242189	0.5636524324242251
0.286	-0.6410872678929789	0.5121118899467549	-0.5623529987254559	0.5623529987254452
0.288	-0.6393568561453109	0.5110199614194273	-0.561047049727692	0.561047049727684
0.29	-0.6376194092121739	0.5099222434354722	-0.5597346369891598	0.5597346369891669
0.292	-0.6358750141715619	0.5088187732421692	-0.5584158123233327	0.558415812323342
0.294	-0.634123758202251	0.507709588319484	-0.5570906277967889	0.5570906277967773
0.296	-0.6323657285776929	0.5065947263794119	-0.5557591357271967	0.55575913572719
0.298	-0.6306010126597139	0.5054742253654183	-0.554421388681277	0.5544213886812783
0.3	-0.6288296978925418	0.5043481234517593	-0.5530774394727	0.5530774394726969
0.302	-0.6270518717967268	0.5032164590428332	-0.5517273411599977	0.5517273411599901
0.304	-0.6252676219631479	0.5020792707725481	-0.5503711470444697	0.5503711470444772
0.306	-0.6234770360470678	0.5009365975036593	-0.5490089106681268	0.5490089106681273
0.308	-0.62168020176231	0.4997884783271109	-0.5476406858115057	0.5476406858115013
0.31	-0.6198772068753919	0.4986349525613232	-0.5462665264915598	0.546266526491539
0.312	-0.6180681391997729	0.4974760597515391	-0.5448864869595678	0.5448864869595673
0.314	-0.6162530865901359	0.4963118396691382	-0.543500621698974	0.5435006216989753
0.316	-0.6144321369367789	0.4951423323109161	-0.5421089854232299	0.5421089854232291
0.318	-0.6126053781599128	0.4939675778983661	-0.5407116330736157	0.5407116330736179
0.32	-0.6107728982042759	0.492787616877036	-0.5393086198171368	0.539308619817128
0.322	-0.6089347850334899	0.4916024899156599	-0.537900001044247	0.5379000010442563
0.324	-0.607091126624717	0.4904122379055571	-0.5364858323667767	0.5364858323667701
0.326	-0.6052420109632908	0.4892169019598431	-0.5350661696156189	0.53506616961561
0.328	-0.6033875260373729	0.4880165234126173	-0.5336410688386151	0.5336410688386102
0.33	-0.60152775983267	0.4868111438183149	-0.532210586298326	0.532210586298318
0.332	-0.5996628003273039	0.4856008049508311	-0.5307747784697647	0.5307747784697683
0.334	-0.597792735486613	0.4843855488027891	-0.5293337020382278	0.5293337020382269
0.336	-0.5959176532580437	0.4831654175847842	-0.5278874138970067	0.527887413897008
0.338	-0.5940376415661599	0.4819404537244751	-0.526435971145196	0.5264359711451903
0.34	-0.5921527883076947	0.4807106998659081	-0.5249794310853657	0.5249794310853702
0.342	-0.590263181346538	0.4794761988686083	-0.5235178512213787	0.5235178512213792
0.344	-0.5883689085089268	0.478236993806767	-0.5220512892560638	0.52205128925605
0.346	-0.5864700575786901	0.4769931279684432	-0.520579803088963	0.5205798030889621
0.348	-0.584566716292386	0.4757446448546863	-0.5191034508140548	0.519103450814054
0.35	-0.582658972334694	0.4744915881786791	-0.517622290717433	0.5176222907174299
0.352	-0.5807469133337819	0.4732340018648653	-0.5161363812750199	0.5161363812750142
0.354	-0.5788306268566399	0.47197193004811	-0.5146457811502678	0.514645781150266
0.356	-0.5769102004046549	0.4707054170727472	-0.5131505491918329	0.5131505491918271
0.358	-0.5749857214090737	0.469434507491771	-0.5116507444312379	0.511650744431245
0.36	-0.5730572772266527	0.468159246065861	-0.5101464260805977	0.5101464260805932
0.362	-0.5711249551352058	0.4668796777624653	-0.5086376535301889	0.508637653530192
0.364	-0.5691888423294027	0.4655958477549071	-0.507124486346215	0.5071244863462021
0.366	-0.5672490259164529	0.4643078014214503	-0.5056069842683408	0.5056069842683351
0.368	-0.5653055929119519	0.463015584344284	-0.5040852072074458	0.5040852072074391
0.37	-0.5633586302357179	0.4617192423086802	-0.5025592152431839	0.502559215243179
0.372	-0.5614082247077379	0.4604188213018872	-0.5010290686216217	0.501029068621623
0.374	-0.5594544630440828	0.4591143675122633	-0.4994948277529208	0.4994948277529021
0.376	-0.5574974318530179	0.4578059273282031	-0.4979565532088328	0.4979565532088222
0.378	-0.5555372176310178	0.4564935473372063	-0.496414305720446	0.4964143057204402
0.38	-0.5535739067589107	0.455177274324801	-0.4948681461756981	0.4948681461757061
0.382	-0.551607585498056	0.4538571552735453	-0.4933181356170229	0.4933181356170233
0.384	-0.5496383399866098	0.452533237361981	-0.4917643352388721	0.491764335238869
0.386	-0.547666256235841	0.4512055679636502	-0.4902068063853831	0.4902068063853791
0.388	-0.5456914201263547	0.449874194645929	-0.4886456105479047	0.4886456105479033
0.39	-0.5437139174046397	0.4485391651690143	-0.4870808093625967	0.4870808093625953
0.392	-0.5417338336794351	0.4472005274848581	-0.485512464607976	0.4855124646079769
0.394	-0.5397512544182197	0.4458583297360352	-0.4839406382025078	0.483940638202502
0.396	-0.5377662649438011	0.4445126202546703	-0.4823653922021101	0.4823653922021172
0.398	-0.5357789504309047	0.4431634475613131	-0.480786788797789	0.4807867887977961
0.4	-0.5337893959027888	0.4418108603637649	-0.479204890313079	0.4792048903130861
0.402	-0.531797686227991	0.4404549075560351	-0.4776197592016729	0.4776197592016662
0.404	-0.529803906117114	0.4390956382170801	-0.476031458044897	0.4760314580449081
0.406	-0.527808140119514	0.4377331016097052	-0.4744400495493157	0.474440049549314
0.408	-0.5258104726202228	0.436367347179341	-0.4728455965441438	0.4728455965441549
0.41	-0.5238109878368769	0.4349984245529379	-0.4712481619789011	0.4712481619789002
0.412	-0.5218097698165938	0.433626383537673	-0.4696478089207927	0.4696478089207901
0.414	-0.5198069024330021	0.4322512741197593	-0.4680446005523557	0.46804460055235
0.416	-0.5178024693832937	0.4308731464632611	-0.4664386001688419	0.466438600168849
0.418	-0.5157965541852709	0.4294920509087961	-0.464829871175823	0.4648298711758261
0.42	-0.5137892401745718	0.4281080379723492	-0.4632184770866128	0.4632184770866132
0.422	-0.5117806105017197	0.4267211583438932	-0.4616044815198279	0.4616044815198093
0.424	-0.5097707481294589	0.4253314628862652	-0.4599879481968037	0.4599879481967921
0.426	-0.5077597358299948	0.4239390026337801	-0.458368940939164	0.4583689409391689
0.428	-0.5057476561823568	0.4225438287909351	-0.4567475236662739	0.4567475236662699
0.43	-0.503734591569633	0.4211459927310841	-0.4551237603926559	0.4551237603926541
0.432	-0.5017206241765537	0.4197455459951542	-0.4534977152255717	0.4534977152255801
0.434	-0.4997058359868238	0.4183425402902912	-0.4518694523624238	0.4518694523624371
0.436	-0.497690308780649	0.4169370274884852	-0.4502390360882811	0.450239036088274
0.438	-0.4956741241323197	0.4155290596251722	-0.4486065307732527	0.4486065307732603
0.44	-0.493657363407773	0.4141186888979593	-0.4469720008700939	0.4469720008700842
0.442	-0.4916401077621719	0.4127059676650902	-0.4453355109115109	0.4453355109115162
0.444	-0.4896224381376637	0.4112909484441709	-0.4436971255077897	0.4436971255078013
0.446	-0.4876044352610118	0.4098736839106882	-0.4420569093441107	0.4420569093441071
0.448	-0.4855861796414498	0.4084542268965303	-0.4404149271780757	0.4404149271780842
0.45	-0.4835677515683869	0.407032630388688	-0.4387712438371718	0.4387712438371802
0.452	-0.4815492311093039	0.4056089475276123	-0.437125924216204	0.4371259242162013
0.454	-0.4795306981076117	0.4041832316059053	-0.435479033274758	0.4354790332747611
0.456	-0.4775122321806728	0.402755536066763	-0.4338306360346569	0.4338306360346653
0.458	-0.4754939127176199	0.4013259145025132	-0.4321807975774781	0.432180797577475
0.46	-0.4734758188774517	0.3998944206531041	-0.4305295830418818	0.430529583041888
0.462	-0.4714580295872119	0.398461108404597	-0.4288770576212517	0.4288770576212579
0.464	-0.4694406235399189	0.3970260317876799	-0.4272232865610759	0.4272232865610781
0.466	-0.4674236791928257	0.3955892449761622	-0.4255683351563917	0.425568335156389
0.468	-0.4654072747656839	0.3941508022854023	-0.4239122687494339	0.4239122687494423
0.47	-0.4633914882389498	0.392710758170852	-0.4222551527270171	0.4222551527270131
0.472	-0.4613763973522178	0.391269167226576	-0.4205970525181808	0.420597052518187
0.474	-0.459362079602633	0.3898260841837029	-0.418938033591735	0.4189380335917501
0.476	-0.4573486122434769	0.38838156390909	-0.417278161453992	0.4172781614540062
0.478	-0.455336072282841	0.3869356614039172	-0.4156175016464561	0.4156175016464583
0.48	-0.453324536482663	0.3854884318024423	-0.413956119743716	0.41395611974372
0.482	-0.4513140813577379	0.384039930370935	-0.4122940813516327	0.4122940813516403
0.484	-0.4493047831755548	0.3825902125068681	-0.4106314521057408	0.4106314521057293
0.486	-0.4472967179568048	0.3811393337388349	-0.4089682976704228	0.4089682976704223
0.488	-0.4452899614771151	0.3796873497271029	-0.4073046837391328	0.4073046837391412
0.49	-0.4432845892717658	0.3782343162665183	-0.4056406760369318	0.4056406760369313
0.492	-0.4412806766462807	0.3767802892935093	-0.4039763403280197	0.4039763403280161
0.494	-0.4392782987023769	0.3753253249044133	-0.4023117424359279	0.4023117424359381
0.496	-0.4372775304118157	0.373869479408687	-0.4006469483039479	0.4006469483039501
0.498	-0.4352784469193689	0.3724128095497541	-0.3989820242464819	0.398982024246465
0.5	-0.433282082029518	0.3709560724013401	-0.3973178363192429	0.3973178363192162
0.502	-0.43527844691936	0.3724128095497723	-0.398982024246461	0.3989820242464752
0.504	-0.4372775304117948	0.3738694794086852	-0.4006469483039408	0.4006469483039461
0.506	-0.4392782987023729	0.3753253249044111	-0.4023117424359111	0.4023117424359373
0.508	-0.4412806766462847	0.3767802892935301	-0.403976340328029	0.4039763403280352
0.51	-0.443284589271784	0.3782343162665152	-0.4056406760369451	0.4056406760369402
0.512	-0.4452899614771209	0.3796873497270949	-0.4073046837391239	0.4073046837391301
0.514	-0.4472967179568159	0.3811393337388211	-0.408968297670413	0.4089682976704312
0.516	-0.449304783175565	0.382590212506877	-0.4106314521057537	0.4106314521057413
0.518	-0.4513140813576899	0.3840399303709323	-0.4122940813516429	0.4122940813516371
0.52	-0.4533245364826439	0.3854884318024401	-0.413956119743728	0.4139561197437209
0.522	-0.4553360722828588	0.3869356614039123	-0.415617501646468	0.4156175016464743
0.524	-0.4573486122434787	0.38838156390909	-0.4172781614539991	0.4172781614540053
0.526	-0.4593620796026361	0.3898260841837082	-0.4189380335917421	0.4189380335917301
0.528	-0.4613763973522067	0.39126916722658	-0.4205970525181657	0.420597052518175
0.53	-0.4633914882389609	0.3927107581708573	-0.4222551527270078	0.4222551527270171
0.532	-0.4654072747656688	0.3941508022854001	-0.4239122687494317	0.4239122687494383
0.534	-0.467423679192831	0.3955892449761822	-0.4255683351563868	0.425568335156393
0.536	-0.4694406235399158	0.3970260317876941	-0.427223286561075	0.4272232865610723
0.538	-0.4714580295872088	0.3984611084046041	-0.4288770576212539	0.4288770576212579
0.54	-0.4734758188774451	0.3998944206531121	-0.4305295830418978	0.4305295830418951
0.542	-0.4754939127176097	0.4013259145025061	-0.4321807975774661	0.4321807975774803
0.544	-0.4775122321806768	0.4027555360667621	-0.4338306360346658	0.4338306360346631
0.546	-0.4795306981076419	0.404183231605908	-0.435479033274758	0.435479033274762
0.548	-0.4815492311093119	0.405608947527615	-0.437125924216204	0.437125924216204
0.55	-0.4835677515683998	0.4070326303886831	-0.4387712438371669	0.4387712438371731
0.552	-0.4855861796414338	0.4084542268965423	-0.4404149271780731	0.440414927178078
0.554	-0.48760443526101	0.4098736839106842	-0.4420569093441027	0.4420569093441151
0.556	-0.489622438137657	0.4112909484441851	-0.4436971255077968	0.4436971255077933
0.5580000000000001	-0.4916401077621657	0.4127059676650973	-0.4453355109115127	0.4453355109115202
0.5600000000000001	-0.4936573634077788	0.4141186888979491	-0.4469720008700939	0.4469720008700819
0.5620000000000001	-0.4956741241323348	0.415529059625166	-0.4486065307732621	0.448606530773267
0.5639999999999999	-0.497690308780637	0.4169370274884949	-0.4502390360882647	0.4502390360882731
0.5659999999999999	-0.499705835986799	0.4183425402902943	-0.4518694523624358	0.4518694523624323
0.5679999999999999	-0.5017206241765551	0.4197455459951671	-0.4534977152255637	0.4534977152255761
0.57	-0.5037345915696441	0.4211459927310801	-0.4551237603926599	0.455123760392659
0.572	-0.5057476561823528	0.4225438287909311	-0.4567475236662739	0.4567475236662673
0.574	-0.5077597358300019	0.4239390026337899	-0.4583689409391707	0.458368940939176
0.576	-0.5097707481294589	0.4253314628862852	-0.4599879481968077	0.4599879481968032
0.578	-0.5117806105017269	0.4267211583438919	-0.4616044815198217	0.4616044815198159
0.58	-0.5137892401745821	0.4281080379723412	-0.463218477086611	0.4632184770866079
0.582	-0.515796554185286	0.4294920509087983	-0.464829871175819	0.464829871175831
0.584	-0.5178024693832999	0.4308731464632642	-0.4664386001688441	0.466438600168849
0.586	-0.5198069024330048	0.4322512741197633	-0.4680446005523571	0.468044600552362
0.588	-0.5218097698165907	0.4336263835376659	-0.4696478089207958	0.4696478089208012
0.59	-0.523810987836884	0.434998424552937	-0.4712481619788988	0.4712481619788922
0.592	-0.5258104726202211	0.436367347179333	-0.4728455965441487	0.472845596544146
0.594	-0.5278081401195087	0.437733101609683	-0.4744400495493148	0.47444004954931
0.596	-0.5298039061171078	0.439095638217081	-0.476031458044913	0.4760314580448952
0.598	-0.5317976862279989	0.4404549075560391	-0.4776197592016689	0.477619759201668
0.6	-0.5337893959027848	0.4418108603637712	-0.4792048903130777	0.4792048903130741
0.602	-0.5357789504309078	0.4431634475613153	-0.480786788797789	0.4807867887977979
0.604	-0.5377662649438131	0.4445126202546761	-0.4823653922021198	0.4823653922021109
0.606	-0.5397512544182339	0.4458583297360312	-0.4839406382025078	0.48394063820251
0.608	-0.5417338336794391	0.4472005274848572	-0.4855124646079778	0.4855124646079809
0.61	-0.5437139174046308	0.4485391651690089	-0.4870808093625927	0.4870808093625953
0.612	-0.5456914201263579	0.4498741946459242	-0.4886456105479087	0.4886456105479042
0.614	-0.547666256235829	0.451205567963656	-0.4902068063853839	0.4902068063853693
0.616	-0.5496383399866187	0.4525332373619952	-0.4917643352388619	0.491764335238873
0.618	-0.5516075854980498	0.453857155273544	-0.4933181356170251	0.4933181356170211
0.62	-0.5535739067589138	0.455177274324805	-0.4948681461757038	0.4948681461757101
0.622	-0.5555372176310289	0.4564935473372089	-0.4964143057204367	0.4964143057204522
0.624	-0.5574974318530277	0.4578059273282191	-0.4979565532088177	0.497956553208827
0.626	-0.5594544630440907	0.459114367512262	-0.4994948277529088	0.4994948277529141
0.628	-0.5614082247077339	0.460418821301896	-0.5010290686216208	0.5010290686216301
0.63	-0.563358630235721	0.461719242308678	-0.5025592152431808	0.5025592152431759
0.632	-0.5653055929119528	0.4630155843442791	-0.5040852072074387	0.5040852072074391
0.634	-0.5672490259164507	0.4643078014214463	-0.5056069842683297	0.5056069842683382
0.636	-0.5691888423293978	0.465595847754904	-0.5071244863462079	0.5071244863462101
0.638	-0.5711249551352089	0.4668796777624671	-0.5086376535301809	0.5086376535301942
0.64	-0.5730572772266549	0.4681592460658641	-0.5101464260805919	0.5101464260805941
0.642	-0.5749857214090817	0.4694345074917829	-0.5116507444312388	0.5116507444312419
0.644	-0.5769102004046509	0.4707054170727449	-0.5131505491918347	0.513150549191832
0.646	-0.5788306268566479	0.4719719300480953	-0.5146457811502718	0.5146457811502732
0.648	-0.580746913333777	0.473234001864872	-0.5161363812750208	0.516136381275023
0.65	-0.5826589723346949	0.4744915881786782	-0.5176222907174357	0.5176222907174353
0.652	-0.5845667162923758	0.4757446448546823	-0.5191034508140588	0.5191034508140593
0.654	-0.5864700575786821	0.4769931279684503	-0.520579803088963	0.5205798030889581
0.656	-0.5883689085089308	0.4782369938067612	-0.5220512892560589	0.5220512892560549
0.658	-0.5902631813465229	0.479476198868598	-0.523517851221377	0.5235178512213761
0.66	-0.5921527883076907	0.480710699865901	-0.5249794310853657	0.524979431085359
0.662	-0.5940376415661737	0.4819404537244769	-0.5264359711451938	0.5264359711451871
0.664	-0.5959176532580388	0.4831654175847779	-0.527887413897012	0.5278874138970111
0.666	-0.5977927354866068	0.4843855488027771	-0.5293337020382221	0.5293337020382309
0.668	-0.5996628003273079	0.4856008049508129	-0.5307747784697638	0.530774778469759
0.67	-0.6015277598326718	0.4868111438183091	-0.53221058629833	0.53221058629833
0.672	-0.6033875260373689	0.4880165234126119	-0.5336410688386128	0.533641068838616
0.674	-0.6052420109632939	0.489216901959844	-0.5350661696156229	0.5350661696156171
0.676	-0.6070911266247179	0.4904122379055633	-0.5364858323667758	0.5364858323667829
0.678	-0.6089347850334939	0.4916024899156612	-0.5379000010442527	0.5379000010442492
0.68	-0.6107728982042708	0.4927876168770351	-0.5393086198171457	0.5393086198171351
0.6820000000000001	-0.6126053781599128	0.4939675778983661	-0.5407116330736157	0.5407116330736179
0.6840000000000001	-0.6144321369367789	0.4951423323109161	-0.5421089854232299	0.5421089854232291
0.6860000000000001	-0.6162530865901279	0.4963118396691462	-0.5435006216989748	0.5435006216989611
0.6879999999999999	-0.6180681391997729	0.4974760597515391	-0.5448864869595678	0.5448864869595673
0.6899999999999999	-0.6198772068753848	0.4986349525613192	-0.5462665264915501	0.5462665264915509
0.6919999999999999	-0.621680201762304	0.4997884783271043	-0.5476406858115017	0.5476406858114973
0.694	-0.6234770360470718	0.500936597503665	-0.5490089106681371	0.54900891066813
0.696	-0.6252676219631488	0.5020792707725463	-0.5503711470444688	0.5503711470444821
0.698	-0.6270518717967328	0.5032164590428341	-0.5517273411599959	0.5517273411599941
0.7	-0.6288296978925498	0.5043481234517593	-0.5530774394726907	0.5530774394726952
0.702	-0.6306010126597139	0.5054742253654183	-0.554421388681277	0.5544213886812783
0.704	-0.6323657285776909	0.5065947263794142	-0.5557591357272038	0.5557591357271829
0.706	-0.6341237582022599	0.5077095883194773	-0.5570906277967831	0.5570906277967902
0.708	-0.6358750141715459	0.5088187732421789	-0.558415812323346	0.5584158123233331
0.71	-0.6376194092121699	0.5099222434354731	-0.5597346369891669	0.5597346369891611
0.712	-0.6393568561453189	0.5110199614194193	-0.5610470497276809	0.5610470497276872
0.714	-0.64108726789298	0.5121118899467483	-0.5623529987254421	0.5623529987254501
0.716	-0.6428105574842158	0.5131979920034642	-0.563652432424218	0.5636524324242131
0.718	-0.6445266380614549	0.5142782308094711	-0.5649452995229947	0.5649452995229831
0.72	-0.6462354228868208	0.5153525698192163	-0.5662315489799807	0.5662315489799812
0.722	-0.6479368253485949	0.516420972722138	-0.5675111300147311	0.567511130014728
0.724	-0.6496307589676398	0.517483403443463	-0.568783992110014	0.5687839921100073
0.726	-0.6513171374039208	0.5185398261445293	-0.5700500850138677	0.5700500850138792
0.728	-0.6529958744630548	0.519590205223575	-0.57130935874165	0.571309358741638
0.73	-0.6546668841029688	0.520634505316198	-0.572561763577859	0.5725617635778559
0.732	-0.6563300804404908	0.5216726912958753	-0.5738072500782327	0.5738072500782323
0.734	-0.6579853777581228	0.5227047282745749	-0.5750457690716289	0.575045769071636
0.736	-0.6596326905107468	0.523730581603286	-0.576277271661997	0.5762772716620059
0.738	-0.6612719333324688	0.5247502168725022	-0.5775017092303147	0.5775017092303112
0.74	-0.6629030210434388	0.5257635999128252	-0.5787190334364349	0.5787190334364403
0.742	-0.6645258686567599	0.5267706967954013	-0.579929196221129	0.5799291962211321
0.744	-0.6661403913854338	0.5277714738324701	-0.581132149807825	0.5811321498078219
0.746	-0.6677465046493309	0.5287658975779141	-0.5823278467046209	0.5823278467046151
0.748	-0.669344124082244	0.5297539348276703	-0.5835162397061029	0.5835162397061082
0.75	-0.6709331655389168	0.5307355526202922	-0.5846972818952221	0.5846972818952163
0.752	-0.6725135451022048	0.5317107182373713	-0.585870926645129	0.5858709266451272
0.754	-0.6740851790902069	0.5326793992040972	-0.5870371276210298	0.587037127621044
0.756	-0.6756479840634559	0.5336415632896632	-0.5881958387820401	0.588195838782045
0.758	-0.6772018768321608	0.5345971785077412	-0.589347014382926	0.5893470143829269
0.76	-0.6787467744634588	0.5355462131170023	-0.5904906089759949	0.5904906089759963
0.762	-0.6802825942887658	0.5364886356214802	-0.5916265774128497	0.5916265774128471
0.764	-0.6818092539110689	0.5374244147710763	-0.592754874846174	0.5927548748461722
0.766	-0.6833266712123698	0.5383535195619893	-0.5938754567314937	0.5938754567315003
0.768	-0.6848347643610129	0.539275919237161	-0.5949882788289438	0.594988278828942
0.77	-0.6863334518192428	0.5401915832866933	-0.5960932972050457	0.5960932972050501
0.772	-0.6878226523505859	0.541100481448253	-0.5971904682343907	0.5971904682343809
0.774	-0.6893022850274069	0.5420025837075539	-0.5982797486013478	0.5982797486013482
0.776	-0.6907722692384508	0.5428978602986532	-0.599361095301882	0.5993610953018891
0.778	-0.6922325246964169	0.5437862817045351	-0.6004344656451419	0.6004344656451561
0.78	-0.6936829714455059	0.5446678186573082	-0.6014998172551898	0.6014998172551911
0.782	-0.6951235298691529	0.5455424421387991	-0.6025571080726428	0.6025571080726411
0.784	-0.696554120697523	0.5464101233807241	-0.60360629635638	0.6036062963563791
0.786	-0.6979746650153109	0.5472708338653289	-0.6046473406851849	0.6046473406851822
0.788	-0.6993850842693849	0.5481245453255403	-0.605680199959322	0.6056801999593273
0.79	-0.7007853002764919	0.5489712297454843	-0.6067048334022469	0.606704833402246
0.792	-0.7021752352310178	0.549810859360754	-0.6077212005621027	0.6077212005621151
0.794	-0.7035548117127379	0.550643406658895	-0.6087292613134707	0.6087292613134663
0.796	-0.7049239526945199	0.5514688443796123	-0.6097289758588009	0.6097289758587991
0.798	-0.7062825815502538	0.55228714551526	-0.610720304730082	0.610720304730084
0.8	-0.7076306220624899	0.5530982833111113	-0.6117032087903538	0.6117032087903502
0.802	-0.708967998430351	0.5539022312657051	-0.6126776492352688	0.6126776492352621
0.804	-0.7102946352773418	0.5546989631312393	-0.6136435875946269	0.6136435875946091
0.806	-0.7116104576591469	0.5554884529138393	-0.6146009857338759	0.6146009857338801
0.8080000000000001	-0.712915391071463	0.5562706748739101	-0.6155498058556588	0.615549805855641
0.8100000000000001	-0.7142093614579519	0.5570456035264701	-0.616490010501223	0.616490010501209
0.8120000000000001	-0.7154922952179299	0.5578132136414462	-0.6174215625519848	0.6174215625519892
0.8139999999999999	-0.7167641192143408	0.5585734802440263	-0.6183444252309778	0.6183444252309953
0.8159999999999999	-0.7180247607815748	0.5593263786149141	-0.6192585621042819	0.6192585621042821
0.8179999999999999	-0.7192741477332818	0.560071884290696	-0.6201639370824448	0.6201639370824372
0.82	-0.7205122083703328	0.5608099730640492	-0.6210605144219199	0.6210605144219272
0.822	-0.7217388714885249	0.5615406209841591	-0.6219482587265519	0.6219482587265581
0.824	-0.7229540663865599	0.5622638043568973	-0.6228271349488419	0.6228271349488401
0.826	-0.7241577228737719	0.5629794997452011	-0.6236971083914449	0.6236971083914482
0.828	-0.7253497712780239	0.5636876839692722	-0.6245581447084649	0.6245581447084749
0.83	-0.726530142453524	0.5643883341068849	-0.6254102099068779	0.6254102099068741
0.832	-0.7276987677885658	0.5650814274936833	-0.6262532703477699	0.6262532703477581
0.834	-0.7288555792133908	0.5657669417234361	-0.627087292747786	0.6270872927477811
0.836	-0.7300005092079298	0.5664448546482803	-0.6279122441803719	0.6279122441803753
0.838	-0.7311334908095548	0.5671151443790143	-0.6287280920771039	0.6287280920771092
0.84	-0.7322544576208059	0.5677777892853251	-0.6295348042289388	0.6295348042289333
0.842	-0.7333633438171518	0.5684327679960162	-0.630332348787521	0.6303323487875212
0.844	-0.7344600841546129	0.5690800593993641	-0.6311206942664138	0.6311206942664112
0.846	-0.7355446139774879	0.5697196426432183	-0.6318998095423778	0.6318998095423791
0.848	-0.7366168692259418	0.5703514971353751	-0.6326696638565499	0.6326696638565421
0.85	-0.7376767864436509	0.5709756025436641	-0.6334302268157188	0.633430226815709
0.852	-0.7387243027853359	0.571591938796332	-0.6341814683934439	0.6341814683934452
0.854	-0.7397593560243549	0.5722004860821563	-0.6349233589313328	0.6349233589313363
0.856	-0.7407818845601699	0.5728012248507661	-0.6356558691401628	0.6356558691401362
0.858	-0.7417918274258359	0.5733941358127601	-0.6363789701009759	0.6363789701009761
0.86	-0.7427891242954099	0.573979199939989	-0.63709263326639	0.637092633266386
0.862	-0.7437737154913819	0.5745563984657571	-0.6377968304615309	0.6377968304615211
0.864	-0.744745541991976	0.5751257128849963	-0.6384915338852848	0.6384915338852801
0.866	-0.7457045454384559	0.5756871249545461	-0.6391767161113329	0.6391767161113391
0.868	-0.7466506681423948	0.5762406166932612	-0.6398523500892448	0.6398523500892512
0.87	-0.747583853092918	0.5767861703822881	-0.6405184091455538	0.6405184091455483
0.872	-0.7485040439637318	0.577323768565198	-0.641174866984793	0.6411748669847923
0.874	-0.7494111851203409	0.5778533940482191	-0.6418216976905629	0.6418216976905571
0.876	-0.7503052216270569	0.5783750299004051	-0.6424588757265188	0.6424588757265171
0.878	-0.751186099253947	0.5788886594538343	-0.6430863759373999	0.6430863759373939
0.88	-0.7520537644838179	0.579394266303745	-0.6437041735500468	0.6437041735500459
0.882	-0.7529081645190239	0.5798918343087882	-0.6443122441743079	0.6443122441743081
0.884	-0.7537492472883289	0.5803813475911221	-0.6449105638040769	0.644910563804086
0.886	-0.7545769614535518	0.5808627905366079	-0.6454991088182058	0.645499108818214
0.888	-0.7553912564163459	0.581336147795005	-0.6460778559814309	0.646077855981436
0.89	-0.7561920823247279	0.581801404280105	-0.6466467824452908	0.6466467824452953
0.892	-0.7569793900795998	0.5822585451698972	-0.6472058657490809	0.6472058657490951
0.894	-0.7577531313412589	0.5827075559067261	-0.6477550838206678	0.64775508382067
0.896	-0.758513258535686	0.583148422197417	-0.6482944149773679	0.6482944149773582
0.898	-0.7592597248609458	0.5835811300134921	-0.6488238379268658	0.6488238379268583
0.9	-0.759992484293343	0.58400566559123	-0.649343331767998	0.6493433317679931
0.902	-0.7607114915936	0.5844220154319073	-0.6498528759915769	0.6498528759915811
0.904	-0.7614167023128748	0.5848301663018383	-0.6503524504812639	0.6503524504812712
0.906	-0.7621080727987728	0.5852301052325681	-0.6508420355142679	0.6508420355142772
0.908	-0.7627855602011948	0.585621819521013	-0.6513216117622229	0.65132161176223
0.91	-0.763449122478197	0.5860052967295681	-0.6517911602918469	0.6517911602918471
0.912	-0.7640987184016119	0.5863805246862319	-0.6522506625657898	0.6522506625657769
0.914	-0.764734307562728	0.5867474914847293	-0.652700100443288	0.6527001004432811
0.916	-0.7653558503777709	0.5871061854846933	-0.6531394561809338	0.6531394561809383
0.918	-0.7659633080933739	0.587456595311679	-0.6535687124333549	0.653568712433354
0.92	-0.76655664279186	0.5877987098573261	-0.6539878522538729	0.6539878522538669
0.922	-0.767135817396478	0.5881325182795489	-0.6543968590952209	0.6543968590952161
0.924	-0.7677007956765358	0.588458010002495	-0.6547957168101708	0.654795716810173
0.926	-0.7682515422524079	0.588775174716778	-0.6551844096521779	0.6551844096521831
0.928	-0.7687880226005108	0.5890840023795261	-0.6555629222759918	0.6555629222759873
0.93	-0.7693102030580068	0.589384483214495	-0.65593123973824	0.6559312397382473
0.9320000000000001	-0.7698180508276138	0.5896766077121183	-0.6562893474981129	0.6562893474981122
0.9340000000000001	-0.7703115339821629	0.5899603666297093	-0.6566372314178088	0.6566372314178159
0.9360000000000001	-0.7707906214690479	0.590235750991448	-0.656974877763179	0.6569748777631763
0.9379999999999999	-0.771255283114648	0.5905027520885233	-0.6573022732042519	0.6573022732042513
0.9399999999999999	-0.7717054896285498	0.590761361479204	-0.6576194048157489	0.6576194048157471
0.9419999999999999	-0.7721412126077249	0.5910115709889312	-0.6579262600775868	0.6579262600775913
0.944	-0.7725624245405249	0.5912533727103741	-0.6582228268754058	0.658222826875412
0.946	-0.7729690988105808	0.5914867590035833	-0.6585090935009978	0.658509093500995
0.948	-0.7733612097006479	0.5917117224959143	-0.6587850486528348	0.6587850486528222
0.95	-0.7737387323961988	0.5919282560822809	-0.6590506814364079	0.6590506814364181
0.952	-0.7741016429890299	0.5921363529250989	-0.6593059813648248	0.6593059813648292
0.954	-0.7744499184806248	0.5923360064543921	-0.6595509383590439	0.6595509383590521
0.956	-0.7747835367855409	0.5925272103678569	-0.6597855427483978	0.6597855427483932
0.958	-0.775102476734481	0.592709958630977	-0.6600097852708919	0.6600097852708959
0.96	-0.7754067180774058	0.5928842454769643	-0.6602236570736548	0.660223657073653
0.962	-0.7756962414864179	0.593050065406874	-0.6604271497132088	0.6604271497132141
0.964	-0.7759710285585908	0.5932074131897171	-0.6606202551558489	0.6606202551558531
0.966	-0.7762310618185559	0.5933562838624282	-0.6608029657779568	0.6608029657779522
0.968	-0.7764763247211368	0.5934966727299473	-0.6609752743662649	0.6609752743662551
0.97	-0.7767068016536258	0.5936285753652779	-0.661137174118188	0.6611371741181813
0.972	-0.7769224779381649	0.5937519876094703	-0.6612886586420759	0.6612886586420772
0.974	-0.7771233398337769	0.593866905571756	-0.6614297219574539	0.6614297219574503
0.976	-0.777309374538437	0.5939733256295021	-0.661560358495271	0.661560358495271
0.978	-0.7774805701909029	0.5940712444282723	-0.6616805630981109	0.6616805630981113
0.98	-0.7776369158724319	0.5941606588819073	-0.6617903310204098	0.6617903310203981
0.982	-0.7777784016084148	0.5942415661724669	-0.661889657928622	0.6618896579286191
0.984	-0.7779050183697929	0.5943139637503503	-0.66197853990142	0.6619785399014191
0.986	-0.7780167580743598	0.5943778493341911	-0.662056973429809	0.6620569734298232
0.988	-0.7781136135880098	0.5944332209110552	-0.662124955417321	0.662124955417315
0.99	-0.778195578725718	0.5944800767363203	-0.6621824831800738	0.6621824831800702
0.992	-0.7782626482524839	0.594518415333734	-0.6622295544469328	0.662229554446931
0.994	-0.7783148178840789	0.5945482354954423	-0.6622661673595769	0.6622661673595651
0.996	-0.7783520842876579	0.5945695362819992	-0.6622923204725248	0.6622923204725439
0.998	-0.7783744450822818	0.594582317022351	-0.6623080127533139	0.662308012753325
1	-0.7783818988392379	0.5945865773138732	-0.6623132435824228	0.6623132435824259
1.002	-0.7783744450822818	0.594582317022351	-0.6623080127533139	0.662308012753325
1.004	-0.7783520842876579	0.5945695362819992	-0.6622923204725248	0.6622923204725439
1.006	-0.7783148178840789	0.5945482354954423	-0.6622661673595769	0.6622661673595651
1.008	-0.7782626482524839	0.594518415333734	-0.6622295544469328	0.662229554446931
1.01	-0.778195578725718	0.5944800767363203	-0.6621824831800738	0.6621824831800702
1.012	-0.7781136135880098	0.5944332209110552	-0.662124955417321	0.662124955417315
1.014	-0.7780167580743598	0.5943778493341911	-0.662056973429809	0.6620569734298232
1.016	-0.7779050183697929	0.5943139637503503	-0.66197853990142	0.6619785399014191
1.018	-0.7777784016084148	0.5942415661724669	-0.661889657928622	0.6618896579286191
1.02	-0.7776369158724319	0.5941606588819073	-0.6617903310204098	0.6617903310203981
1.022	-0.7774805701909029	0.5940712444282723	-0.6616805630981109	0.6616805630981113
1.024	-0.777309374538437	0.5939733256295021	-0.661560358495271	0.661560358495271
1.026	-0.7771233398337769	0.593866905571756	-0.6614297219574539	0.6614297219574503
1.028	-0.7769224779381649	0.5937519876094703	-0.6612886586420759	0.6612886586420772
1.03	-0.7767068016536258	0.5936285753652779	-0.661137174118188	0.6611371741181813
1.032	-0.7764763247211368	0.5934966727299473	-0.6609752743662649	0.6609752743662551
1.034	-0.7762310618185559	0.5933562838624282	-0.6608029657779568	0.6608029657779522
1.036	-0.7759710285585908	0.5932074131897171	-0.6606202551558489	0.6606202551558531
1.038	-0.7756962414864179	0.593050065406874	-0.6604271497132088	0.6604271497132141
1.04	-0.7754067180774058	0.5928842454769643	-0.6602236570736548	0.660223657073653
1.042	-0.775102476734481	0.592709958630977	-0.6600097852708919	0.6600097852708959
1.044	-0.7747835367855298	0.5925272103678751	-0.659785542748389	0.6597855427483932
1.046	-0.7744499184806239	0.592336006454381	-0.659550938359051	0.6595509383590481
1.048	-0.7741016429890299	0.5921363529250989	-0.6593059813648248	0.6593059813648292
1.05	-0.773738732396192	0.5919282560822769	-0.659050681436425	0.6590506814364083
1.052	-0.7733612097006479	0.5917117224959143	-0.6587850486528348	0.6587850486528222
1.054	-0.7729690988105808	0.5914867590035833	-0.6585090935009978	0.658509093500995
1.056	-0.7725624245405249	0.5912533727103741	-0.6582228268754058	0.658222826875412
1.058	-0.7721412126077249	0.5910115709889312	-0.6579262600775868	0.6579262600775913
1.06	-0.7717054896285498	0.590761361479204	-0.6576194048157489	0.6576194048157471
1.062	-0.771255283114648	0.5905027520885233	-0.6573022732042519	0.6573022732042513
1.064	-0.7707906214690479	0.590235750991448	-0.656974877763179	0.6569748777631763
1.066	-0.7703115339821558	0.5899603666297151	-0.6566372314178139	0.6566372314178071
1.068	-0.7698180508276138	0.5896766077121183	-0.6562893474981129	0.6562893474981122
1.07	-0.7693102030580068	0.589384483214495	-0.65593123973824	0.6559312397382473
1.072	-0.7687880226005108	0.5890840023795261	-0.6555629222759918	0.6555629222759873
1.074	-0.7682515422524079	0.588775174716778	-0.6551844096521779	0.6551844096521831
1.076	-0.7677007956765358	0.588458010002495	-0.6547957168101708	0.654795716810173
1.078	-0.767135817396478	0.5881325182795489	-0.6543968590952209	0.6543968590952161
1.08	-0.76655664279186	0.5877987098573261	-0.6539878522538729	0.6539878522538669
1.082	-0.7659633080933739	0.587456595311679	-0.6535687124333549	0.653568712433354
1.084	-0.7653558503777709	0.5871061854846933	-0.6531394561809338	0.6531394561809383
1.086	-0.764734307562728	0.5867474914847293	-0.652700100443288	0.6527001004432811
1.088	-0.7640987184015999	0.5863805246862239	-0.6522506625657889	0.6522506625657862
1.09	-0.763449122478197	0.5860052967295681	-0.6517911602918469	0.6517911602918471
1.092	-0.7627855602011948	0.585621819521013	-0.6513216117622229	0.65132161176223
1.094	-0.7621080727987728	0.5852301052325681	-0.6508420355142679	0.6508420355142772
1.096	-0.7614167023128748	0.5848301663018383	-0.6503524504812639	0.6503524504812712
1.098	-0.7607114915936	0.5844220154319073	-0.6498528759915769	0.6498528759915811
1.1	-0.759992484293343	0.58400566559123	-0.649343331767998	0.6493433317679931
1.102	-0.7592597248609438	0.5835811300134881	-0.6488238379268669	0.6488238379268609
1.104	-0.758513258535684	0.5831484221974099	-0.6482944149773668	0.6482944149773662
1.106	-0.7577531313412538	0.5827075559067243	-0.6477550838206658	0.6477550838206603
1.108	-0.7569793900796078	0.5822585451699003	-0.6472058657490949	0.6472058657490902
1.11	-0.7561920823247328	0.5818014042801152	-0.6466467824453119	0.646646782445309
1.112	-0.755391256416345	0.5813361477950103	-0.64607785598143	0.6460778559814302
1.114	-0.7545769614535518	0.5808627905366079	-0.6454991088182058	0.645499108818214
1.116	-0.7537492472883178	0.580381347591115	-0.6449105638040789	0.6449105638040993
1.118	-0.7529081645190219	0.5798918343087931	-0.6443122441743199	0.6443122441743161
1.12	-0.7520537644838179	0.579394266303745	-0.6437041735500468	0.6437041735500459
1.122	-0.751186099253947	0.5788886594538343	-0.6430863759373999	0.6430863759373939
1.124	-0.7503052216270578	0.5783750299004091	-0.6424588757265188	0.6424588757265091
1.126	-0.7494111851203469	0.577853394048204	-0.6418216976905569	0.641821697690562
1.128	-0.7485040439637318	0.5773237685651971	-0.6411748669847899	0.6411748669847941
1.13	-0.7475838530929169	0.576786170382285	-0.6405184091455449	0.640518409145562
1.132	-0.7466506681424088	0.5762406166932563	-0.6398523500892368	0.6398523500892419
1.134	-0.7457045454384559	0.5756871249545403	-0.639176716111334	0.639176716111332
1.136	-0.744745541991976	0.5751257128849963	-0.6384915338852848	0.6384915338852801
1.138	-0.7437737154913819	0.5745563984657571	-0.6377968304615309	0.6377968304615211
1.14	-0.7427891242954119	0.5739791999399881	-0.6370926332663809	0.637092633266378
1.142	-0.7417918274258399	0.5733941358127601	-0.6363789701009819	0.6363789701009721
1.144	-0.7407818845601719	0.5728012248507643	-0.6356558691401499	0.6356558691401553
1.146	-0.7397593560243598	0.5722004860821652	-0.6349233589313319	0.634923358931335
1.148	-0.7387243027853378	0.5715919387963213	-0.6341814683934419	0.6341814683934373
1.15	-0.737676786443646	0.5709756025436743	-0.6334302268157119	0.633430226815713
1.152	-0.7366168692259418	0.5703514971353751	-0.6326696638565428	0.6326696638565483
1.154	-0.7355446139774808	0.5697196426432352	-0.6318998095423729	0.6318998095423751
1.156	-0.7344600841546149	0.569080059399361	-0.6311206942664078	0.63112069426642
1.158	-0.7333633438171498	0.5684327679960171	-0.6303323487875108	0.630332348787511
1.16	-0.7322544576208059	0.567777789285318	-0.6295348042289419	0.629534804228935
1.162	-0.7311334908095479	0.5671151443790241	-0.6287280920771139	0.6287280920771163
1.164	-0.7300005092079358	0.5664448546482843	-0.6279122441803848	0.6279122441803762
1.166	-0.7288555792133939	0.5657669417234303	-0.6270872927477829	0.627087292747786
1.168	-0.7276987677885638	0.5650814274936873	-0.6262532703477579	0.6262532703477621
1.17	-0.7265301424535218	0.5643883341068872	-0.6254102099068699	0.6254102099068772
1.172	-0.7253497712780328	0.5636876839692579	-0.6245581447084709	0.6245581447084749
1.174	-0.7241577228737639	0.5629794997452211	-0.62369710839145	0.6236971083914442
1.176	-0.7229540663865559	0.5622638043569141	-0.6228271349488468	0.622827134948837
1.178	-0.7217388714885238	0.56154062098416	-0.6219482587265399	0.621948258726551
1.18	-0.7205122083703308	0.5608099730640461	-0.6210605144219179	0.621060514421921
1.182	-0.7192741477332798	0.5600718842907013	-0.6201639370824359	0.620163937082435
1.184	-0.7180247607815728	0.5593263786149141	-0.6192585621042939	0.6192585621042692
1.186	-0.7167641192143468	0.5585734802440361	-0.618344425230988	0.6183444252309922
1.188	-0.7154922952179188	0.5578132136414533	-0.6174215625519879	0.617421562551987
1.19	-0.7142093614579519	0.5570456035264741	-0.6164900105012139	0.6164900105012121
1.192	-0.7129153910714618	0.556270674873903	-0.6155498058556539	0.6155498058556543
1.194	-0.7116104576591229	0.5554884529138411	-0.6146009857338788	0.6146009857338801
1.196	-0.7102946352773398	0.5546989631312331	-0.6136435875946249	0.6136435875946273
1.198	-0.708967998430351	0.5539022312657131	-0.6126776492352659	0.6126776492352741
1.2	-0.7076306220624928	0.5530982833110962	-0.6117032087903578	0.6117032087903422
1.202	-0.7062825815502538	0.5522871455152631	-0.6107203047300718	0.6107203047300862
1.204	-0.7049239526945188	0.551468844379615	-0.6097289758587969	0.6097289758588151
1.206	-0.7035548117127268	0.5506434066588963	-0.6087292613134747	0.6087292613134681
1.208	-0.702175235231026	0.549810859360766	-0.6077212005621009	0.607721200562112
1.21	-0.7007853002764908	0.548971229745475	-0.6067048334022407	0.6067048334022389
1.212	-0.6993850842693758	0.5481245453255412	-0.6056801999593278	0.6056801999593211
1.214	-0.6979746650153089	0.547270833865336	-0.6046473406851827	0.6046473406851942
1.216	-0.6965541206975048	0.546410123380733	-0.603606296356392	0.6036062963563911
1.218	-0.6951235298691449	0.545542442138792	-0.6025571080726411	0.6025571080726531
1.22	-0.6936829714455159	0.544667818657314	-0.6014998172551871	0.6014998172551853
1.222	-0.6922325246964069	0.5437862817045391	-0.6004344656451459	0.6004344656451521
1.224	-0.6907722692384539	0.5428978602986589	-0.5993610953018877	0.5993610953018851
1.226	-0.689302285027408	0.5420025837075331	-0.5982797486013509	0.5982797486013531
1.228	-0.6878226523505828	0.541100481448257	-0.5971904682343698	0.5971904682343809
1.23	-0.6863334518192479	0.5401915832866822	-0.5960932972050417	0.596093297205047
1.232	-0.6848347643610209	0.5392759192371623	-0.5949882788289478	0.5949882788289451
1.234	-0.6833266712123629	0.5383535195619982	-0.5938754567314919	0.5938754567314923
1.236	-0.6818092539110649	0.5374244147710852	-0.59275487484617	0.5927548748461771
1.238	-0.6802825942887638	0.5364886356214793	-0.5916265774128568	0.591626577412848
1.24	-0.6787467744634619	0.535546213116997	-0.5904906089760029	0.5904906089759949
1.242	-0.6772018768321648	0.5345971785077421	-0.5893470143829247	0.5893470143829309
1.244	-0.6756479840634559	0.5336415632896649	-0.588195838782041	0.588195838782041
1.246	-0.6740851790902169	0.5326793992041043	-0.5870371276210378	0.5870371276210293
1.248	-0.6725135451022048	0.5317107182373699	-0.5858709266451307	0.5858709266451321
1.25	-0.6709331655389159	0.5307355526202833	-0.584697281895227	0.5846972818952243
1.252	-0.6693441240822429	0.529753934827673	-0.5835162397061038	0.583516239706106
1.254	-0.6677465046493409	0.5287658975779301	-0.5823278467046178	0.582327846704624
1.256	-0.6661403913854289	0.5277714738324741	-0.5811321498078179	0.581132149807813
1.258	-0.6645258686567599	0.5267706967953973	-0.5799291962211277	0.5799291962211139
1.26	-0.6629030210434379	0.5257635999128181	-0.578719033436442	0.5787190334364429
1.262	-0.6612719333324699	0.5247502168725142	-0.5775017092303107	0.5775017092303121
1.264	-0.6596326905107468	0.5237305816032873	-0.5762772716619948	0.5762772716620073
1.266	-0.6579853777581128	0.5227047282745789	-0.575045769071636	0.575045769071636
1.268	-0.6563300804404939	0.5216726912958731	-0.5738072500782301	0.573807250078231
1.27	-0.6546668841029708	0.5206345053162043	-0.5725617635778568	0.5725617635778661
1.272	-0.652995874463062	0.5195902052235861	-0.5713093587416469	0.571309358741642
1.274	-0.6513171374039199	0.51853982614452	-0.5700500850138819	0.5700500850138801
1.276	-0.6496307589676489	0.5174834034434501	-0.5687839921099997	0.5687839921099993
1.278	-0.6479368253485989	0.5164209727221452	-0.5675111300147271	0.567511130014728
1.28	-0.6462354228868208	0.5153525698192061	-0.566231548979979	0.5662315489799803
1.282	-0.6445266380614469	0.5142782308094693	-0.5649452995229858	0.564945299522984
1.284	-0.6428105574842138	0.5131979920034642	-0.5636524324242189	0.5636524324242242
1.286	-0.6410872678929789	0.5121118899467523	-0.5623529987254527	0.5623529987254421
1.288	-0.6393568561453069	0.5110199614194362	-0.561047049727688	0.5610470497276792
1.29	-0.6376194092121719	0.5099222434354722	-0.5597346369891598	0.5597346369891691
1.292	-0.6358750141715559	0.5088187732421749	-0.5584158123233447	0.5584158123233371
1.294	-0.6341237582022579	0.5077095883194813	-0.5570906277967889	0.5570906277967853
1.296	-0.6323657285776989	0.5065947263794102	-0.5557591357271909	0.5557591357271821
1.298	-0.6306010126597208	0.505474225365421	-0.5544213886812748	0.5544213886812761
1.3	-0.6288296978925489	0.5043481234517593	-0.5530774394727018	0.5530774394727009
1.302	-0.6270518717967339	0.5032164590428323	-0.5517273411599897	0.5517273411599861
1.304	-0.6252676219631479	0.5020792707725481	-0.5503711470444697	0.5503711470444772
1.306	-0.6234770360470749	0.5009365975036681	-0.5490089106681317	0.5490089106681331
1.308	-0.6216802017623049	0.4997884783271083	-0.5476406858115048	0.5476406858114999
1.31	-0.6198772068753888	0.4986349525613281	-0.5462665264915478	0.5462665264915572
1.312	-0.6180681391997658	0.4974760597515431	-0.544886486959554	0.5448864869595602
1.314	-0.6162530865901399	0.4963118396691413	-0.5435006216989651	0.5435006216989762
1.316	-0.6144321369367649	0.4951423323109121	-0.5421089854232268	0.5421089854232242
1.318	-0.6126053781599239	0.4939675778983861	-0.5407116330736139	0.540711633073617
1.32	-0.6107728982042788	0.492787616877028	-0.5393086198171329	0.5393086198171302
1.322	-0.6089347850334841	0.4916024899156612	-0.5379000010442581	0.5379000010442549
1.324	-0.6070911266247179	0.49041223790557	-0.5364858323667807	0.5364858323667749
1.326	-0.6052420109632979	0.4892169019598289	-0.535066169615622	0.5350661696156149
1.328	-0.6033875260373818	0.4880165234126213	-0.5336410688386137	0.5336410688386151
1.33	-0.6015277598326847	0.4868111438183131	-0.532210586298326	0.5322105862983233
1.332	-0.5996628003273097	0.4856008049508231	-0.5307747784697701	0.5307747784697661
1.334	-0.5977927354866059	0.4843855488027953	-0.5293337020382247	0.5293337020382181
1.336	-0.5959176532580348	0.483165417584781	-0.5278874138970049	0.527887413897012
1.338	-0.5940376415661599	0.4819404537244809	-0.5264359711451907	0.5264359711451863
1.34	-0.5921527883076969	0.4807106998659041	-0.5249794310853608	0.5249794310853559
1.342	-0.5902631813465398	0.4794761988685932	-0.5235178512213787	0.5235178512213761
1.344	-0.5883689085089268	0.4782369938067581	-0.5220512892560527	0.5220512892560589
1.346	-0.5864700575786821	0.4769931279684423	-0.520579803088963	0.5205798030889732
1.348	-0.5845667162923847	0.4757446448546871	-0.5191034508140548	0.5191034508140562
1.35	-0.5826589723346918	0.4744915881786871	-0.5176222907174308	0.517622290717441
1.352	-0.5807469133337779	0.4732340018648662	-0.5161363812750159	0.5161363812750182
1.354	-0.5788306268566288	0.4719719300480891	-0.5146457811502669	0.5146457811502612
1.356	-0.576910200404658	0.4707054170727512	-0.5131505491918258	0.5131505491918271
1.358	-0.574985721409087	0.469434507491775	-0.5116507444312308	0.5116507444312441
1.36	-0.5730572772266509	0.4681592460658561	-0.510146426080587	0.5101464260805981
1.362	-0.571124955135204	0.4668796777624591	-0.5086376535301991	0.5086376535301853
1.364	-0.5691888423294009	0.4655958477549009	-0.5071244863462039	0.5071244863462141
1.366	-0.5672490259164578	0.4643078014214423	-0.5056069842683319	0.5056069842683422
1.368	-0.5653055929119568	0.463015584344292	-0.504085207207444	0.5040852072074373
1.37	-0.5633586302357201	0.4617192423086642	-0.5025592152431768	0.5025592152431781
1.372	-0.5614082247077428	0.4604188213018952	-0.501029068621623	0.501029068621631
1.374	-0.5594544630440859	0.4591143675122562	-0.4994948277529141	0.499494827752907
1.376	-0.5574974318530259	0.4578059273282173	-0.4979565532088279	0.4979565532088333
1.378	-0.5555372176310289	0.4564935473371983	-0.4964143057204509	0.496414305720446
1.38	-0.5535739067589147	0.4551772743247979	-0.4948681461757021	0.494868146175707
1.382	-0.551607585498056	0.453857155273532	-0.493318135617018	0.4933181356170291
1.384	-0.549638339986616	0.4525332373619859	-0.4917643352388668	0.4917643352388681
1.386	-0.547666256235841	0.451205567963668	-0.4902068063853831	0.4902068063853711
1.388	-0.5456914201263539	0.4498741946459321	-0.4886456105479029	0.4886456105479051
1.39	-0.5437139174046308	0.4485391651690089	-0.4870808093625927	0.4870808093625953
1.392	-0.5417338336794431	0.4472005274848572	-0.485512464607976	0.4855124646079809
1.394	-0.5397512544182339	0.4458583297360312	-0.4839406382025078	0.48394063820251
1.396	-0.5377662649438077	0.4445126202546703	-0.4823653922021101	0.4823653922021229
1.398	-0.5357789504309007	0.443163447561314	-0.480786788797793	0.4807867887977832
1.4	-0.5337893959027871	0.4418108603637672	-0.4792048903130848	0.479204890313075
1.402	-0.5317976862280029	0.440454907556044	-0.4776197592016689	0.4776197592016711
1.404	-0.5298039061171078	0.439095638217081	-0.476031458044913	0.4760314580448952
1.406	-0.5278081401195029	0.4377331016096879	-0.4744400495493117	0.4744400495493131
1.408	-0.5258104726202157	0.4363673471793352	-0.472845596544142	0.4728455965441469
1.41	-0.5238109878368711	0.4349984245529379	-0.4712481619788931	0.4712481619788931
1.412	-0.5218097698165889	0.4336263835376619	-0.4696478089207989	0.469647808920798
1.414	-0.5198069024330061	0.4322512741197633	-0.4680446005523557	0.4680446005523593
1.416	-0.5178024693832959	0.4308731464632651	-0.4664386001688379	0.466438600168841
1.418	-0.515796554185278	0.4294920509088009	-0.4648298711758247	0.4648298711758172
1.42	-0.5137892401745687	0.4281080379723421	-0.4632184770866199	0.4632184770866132
1.422	-0.5117806105017189	0.426721158343887	-0.461604481519827	0.4616044815198221
1.424	-0.509770748129458	0.4253314628862812	-0.4599879481967988	0.459987948196805
1.426	-0.5077597358300108	0.4239390026337873	-0.4583689409391818	0.4583689409391711
1.428	-0.50574765618236	0.4225438287909271	-0.456747523666277	0.4567475236662721
1.43	-0.5037345915696401	0.4211459927310832	-0.4551237603926608	0.4551237603926652
1.432	-0.5017206241765408	0.4197455459951582	-0.453497715225573	0.4534977152255779
1.434	-0.4997058359868118	0.4183425402902969	-0.4518694523624229	0.4518694523624411
1.436	-0.4976903087806459	0.4169370274884883	-0.4502390360882758	0.4502390360882762
1.438	-0.4956741241323317	0.4155290596251753	-0.4486065307732527	0.448606530773255
1.44	-0.4936573634077819	0.414118688897958	-0.4469720008700828	0.446972000870085
1.442	-0.4916401077621759	0.4127059676650879	-0.445335510911522	0.4453355109115171
1.444	-0.4896224381376579	0.4112909484441842	-0.4436971255077959	0.4436971255077999
1.446	-0.4876044352610109	0.4098736839106922	-0.4420569093441178	0.442056909344112
1.448	-0.4855861796414489	0.408454226896549	-0.4404149271780691	0.4404149271780722
1.45	-0.483567751568394	0.4070326303886822	-0.438771243837182	0.438771243837182
1.452	-0.481549231109287	0.4056089475276021	-0.4371259242162107	0.4371259242162031
1.454	-0.4795306981076419	0.404183231605908	-0.435479033274758	0.435479033274762
1.456	-0.4775122321806697	0.4027555360667621	-0.4338306360346809	0.4338306360346582
1.458	-0.475493912717603	0.4013259145025123	-0.4321807975774701	0.4321807975774741
1.46	-0.4734758188774677	0.3998944206530961	-0.43052958304188	0.4305295830418903
1.462	-0.4714580295872079	0.3984611084045921	-0.428877057621269	0.428877057621265
1.464	-0.469440623539918	0.3970260317876821	-0.427223286561071	0.427223286561067
1.466	-0.4674236791928248	0.3955892449761733	-0.4255683351563979	0.4255683351563921
1.468	-0.465407274765679	0.3941508022854072	-0.4239122687494308	0.4239122687494401
1.47	-0.4633914882389427	0.3927107581708493	-0.4222551527270109	0.4222551527270033
1.472	-0.4613763973522169	0.3912691672265751	-0.4205970525181759	0.4205970525181719
1.474	-0.4593620796026259	0.3898260841837042	-0.4189380335917399	0.4189380335917483
1.476	-0.4573486122434747	0.3883815639091073	-0.4172781614540177	0.4172781614540031
1.478	-0.4553360722828619	0.3869356614039181	-0.4156175016464427	0.4156175016464583
1.48	-0.4533245364826639	0.3854884318024361	-0.4139561197437289	0.4139561197437382
1.482	-0.4513140813577179	0.3840399303709221	-0.4122940813516447	0.412294081351638
1.484	-0.449304783175533	0.3825902125068761	-0.4106314521057448	0.4106314521057453
1.486	-0.4472967179568119	0.381139333738838	-0.4089682976704281	0.4089682976704272
1.488	-0.4452899614771311	0.37968734972711	-0.4073046837391319	0.4073046837391403
1.49	-0.4432845892717778	0.378234316266512	-0.4056406760369349	0.4056406760369522
1.492	-0.441280676646298	0.3767802892935199	-0.403976340328025	0.403976340328033
1.494	-0.439278298702372	0.3753253249044142	-0.4023117424359248	0.4023117424359319
1.496	-0.4372775304118091	0.3738694794086821	-0.4006469483039399	0.4006469483039523
1.498	-0.4352784469193507	0.372412809549775	-0.398982024246465	0.398982024246473
1.5	-0.4332820820295207	0.370956072401329	-0.397317836319226	0.3973178363192171
1.502	-0.4352784469193507	0.3724128095497603	-0.3989820242464597	0.3989820242464761
1.504	-0.4372775304118157	0.3738694794086763	-0.400646948303939	0.4006469483039421
1.506	-0.4392782987023769	0.3753253249044062	-0.402311742435927	0.402311742435927
1.508	-0.44128067664631	0.376780289293527	-0.4039763403280139	0.403976340328029
1.51	-0.4432845892717698	0.3782343162665183	-0.4056406760369478	0.405640676036934
1.512	-0.4452899614771368	0.3796873497271163	-0.407304683739143	0.4073046837391301
1.514	-0.447296717956803	0.3811393337388389	-0.4089682976704241	0.4089682976704232
1.516	-0.4493047831755748	0.3825902125068743	-0.4106314521057479	0.4106314521057493
1.518	-0.4513140813577059	0.3840399303709381	-0.412294081351634	0.4122940813516442
1.52	-0.453324536482663	0.3854884318024392	-0.413956119743728	0.4139561197437249
1.522	-0.455336072282865	0.386935661403919	-0.4156175016464529	0.4156175016464649
1.524	-0.4573486122434627	0.3883815639090851	-0.4172781614539947	0.4172781614540133
1.526	-0.4593620796026299	0.3898260841836949	-0.4189380335917479	0.4189380335917492
1.528	-0.4613763973521969	0.3912691672265742	-0.4205970525181639	0.4205970525181812
1.53	-0.4633914882389467	0.3927107581708671	-0.4222551527270211	0.4222551527270042
1.532	-0.4654072747656848	0.3941508022854072	-0.4239122687494317	0.4239122687494232
1.534	-0.467423679192827	0.3955892449761653	-0.4255683351563979	0.4255683351563961
1.536	-0.4694406235399158	0.3970260317876853	-0.4272232865610679	0.427223286561071
1.538	-0.4714580295872177	0.3984611084045961	-0.4288770576212668	0.4288770576212619
1.54	-0.4734758188774437	0.3998944206531023	-0.430529583041888	0.4305295830418849
1.542	-0.4754939127176008	0.4013259145025203	-0.4321807975774687	0.4321807975774723
1.544	-0.4775122321806777	0.4027555360667763	-0.4338306360346751	0.4338306360346733
1.546	-0.4795306981076259	0.4041832316059013	-0.4354790332747487	0.4354790332747602
1.548	-0.4815492311092977	0.4056089475276132	-0.4371259242162067	0.4371259242162093
1.55	-0.4835677515683829	0.4070326303886853	-0.4387712438371838	0.4387712438371763
1.552	-0.4855861796414618	0.4084542268965352	-0.4404149271780851	0.44041492717807
1.554	-0.4876044352609967	0.4098736839106762	-0.442056909344124	0.4420569093441142
1.556	-0.4896224381376588	0.4112909484441651	-0.4436971255078008	0.4436971255077919
1.558	-0.4916401077621719	0.4127059676650902	-0.4453355109115109	0.4453355109115162
1.56	-0.4936573634077779	0.4141186888979593	-0.4469720008700859	0.4469720008700793
1.562	-0.4956741241323157	0.4155290596251762	-0.4486065307732647	0.4486065307732461
1.564	-0.4976903087806557	0.4169370274884852	-0.450239036088274	0.450239036088274
1.566	-0.4997058359868198	0.4183425402902983	-0.4518694523624318	0.4518694523624323
1.568	-0.5017206241765568	0.419745545995168	-0.4534977152255677	0.4534977152255713
1.57	-0.503734591569641	0.4211459927310832	-0.4551237603926559	0.4551237603926643
1.572	-0.5057476561823471	0.4225438287909351	-0.4567475236662717	0.4567475236662712
1.574	-0.5077597358299939	0.4239390026337873	-0.45836894093918	0.4583689409391742
1.576	-0.5097707481294687	0.4253314628862781	-0.4599879481968037	0.4599879481968023
1.578	-0.5117806105017229	0.4267211583438981	-0.4616044815198239	0.4616044815198141
1.58	-0.5137892401745661	0.428108037972343	-0.463218477086607	0.4632184770866221
1.582	-0.5157965541852838	0.4294920509088	-0.4648298711758159	0.464829871175815
1.584	-0.5178024693832999	0.4308731464632651	-0.4664386001688468	0.4664386001688441
1.586	-0.5198069024330141	0.4322512741197562	-0.4680446005523557	0.4680446005523553
1.588	-0.5218097698165889	0.4336263835376601	-0.4696478089207958	0.4696478089208052
1.59	-0.523810987836884	0.4349984245529321	-0.471248161978898	0.4712481619788931
1.592	-0.5258104726202268	0.4363673471793423	-0.472845596544154	0.4728455965441429
1.594	-0.527808140119514	0.4377331016097052	-0.4744400495493157	0.474440049549314
1.596	-0.5298039061171069	0.4390956382170761	-0.4760314580448979	0.476031458044901
1.598	-0.5317976862280158	0.4404549075560462	-0.477619759201672	0.4776197592016662
1.6	-0.53378939590278	0.4418108603637783	-0.479204890313079	0.4792048903130843
1.602	-0.5357789504308959	0.4431634475613153	-0.4807867887977899	0.4807867887977819
1.604	-0.5377662649438011	0.4445126202546703	-0.4823653922021101	0.4823653922021172
1.606	-0.5397512544182219	0.4458583297360343	-0.483940638202502	0.48394063820251
1.608	-0.5417338336794351	0.4472005274848581	-0.485512464607976	0.4855124646079769
1.61	-0.5437139174046388	0.4485391651690152	-0.4870808093626007	0.4870808093625882
1.612	-0.5456914201263507	0.449874194645937	-0.4886456105479029	0.4886456105478971
1.614	-0.5476662562358339	0.4512055679636613	-0.4902068063853768	0.4902068063853822
1.616	-0.5496383399866187	0.4525332373619921	-0.4917643352388588	0.4917643352388681
1.618	-0.551607585498048	0.45385715527354	-0.4933181356170189	0.49331813561701
1.62	-0.5535739067589009	0.4551772743248113	-0.494868146175703	0.4948681461757132
1.622	-0.5555372176310178	0.4564935473372063	-0.496414305720446	0.4964143057204402
1.624	-0.5574974318530228	0.4578059273282231	-0.497956553208823	0.4979565532088333
1.626	-0.5594544630440859	0.459114367512258	-0.4994948277529048	0.4994948277529141
1.628	-0.5614082247077348	0.460418821301892	-0.501029068621623	0.5010290686216203
1.63	-0.563358630235721	0.4617192423086771	-0.5025592152431777	0.5025592152431821
1.632	-0.5653055929119537	0.4630155843443	-0.5040852072074449	0.5040852072074391
1.634	-0.5672490259164538	0.464307801421445	-0.5056069842683368	0.5056069842683302
1.636	-0.569188842329416	0.465595847754896	-0.5071244863462079	0.5071244863462163
1.638	-0.5711249551352009	0.4668796777624542	-0.5086376535301831	0.5086376535301933
1.64	-0.5730572772266487	0.4681592460658521	-0.5101464260805857	0.5101464260805919
1.642	-0.5749857214090719	0.4694345074917661	-0.5116507444312508	0.5116507444312361
1.644	-0.5769102004046469	0.4707054170727432	-0.5131505491918329	0.5131505491918209
1.646	-0.578830626856635	0.471971930048102	-0.5146457811502629	0.514645781150274
1.648	-0.5807469133337837	0.4732340018648702	-0.5161363812750208	0.516136381275023
1.65	-0.582658972334698	0.4744915881786782	-0.5176222907174268	0.5176222907174322
1.652	-0.584566716292382	0.4757446448546871	-0.5191034508140557	0.519103450814054
1.654	-0.5864700575786879	0.4769931279684432	-0.5205798030889608	0.5205798030889741
1.656	-0.5883689085089268	0.4782369938067701	-0.5220512892560629	0.5220512892560589
1.658	-0.590263181346538	0.4794761988686083	-0.5235178512213787	0.5235178512213792
1.66	-0.5921527883076947	0.480710699865905	-0.5249794310853617	0.5249794310853613
1.662	-0.5940376415661648	0.4819404537244649	-0.5264359711451938	0.5264359711451871
1.664	-0.5959176532580357	0.4831654175847859	-0.5278874138970178	0.5278874138970111
1.666	-0.5977927354866148	0.4843855488027939	-0.5293337020382247	0.5293337020382252
1.668	-0.5996628003273039	0.4856008049508311	-0.5307747784697647	0.5307747784697683
1.67	-0.6015277598326749	0.4868111438183029	-0.53221058629833	0.532210586298326
1.672	-0.603387526037372	0.4880165234126173	-0.5336410688386128	0.5336410688386279
1.674	-0.6052420109633037	0.4892169019598263	-0.5350661696156167	0.535066169615622
1.676	-0.607091126624717	0.4904122379055571	-0.5364858323667767	0.5364858323667701
1.678	-0.6089347850334899	0.4916024899156581	-0.5379000010442558	0.5379000010442643
1.68	-0.6107728982042739	0.492787616877036	-0.5393086198171377	0.5393086198171391
1.682	-0.6126053781599179	0.4939675778983803	-0.5407116330736237	0.540711633073621
1.684	-0.6144321369367678	0.4951423323109241	-0.5421089854232228	0.5421089854232219
1.686	-0.6162530865901308	0.4963118396691311	-0.5435006216989731	0.5435006216989771
1.688	-0.6180681391997629	0.4974760597515391	-0.544886486959554	0.5448864869595673
1.69	-0.6198772068753919	0.4986349525613232	-0.5462665264915598	0.546266526491539
1.692	-0.6216802017623109	0.499788478327102	-0.5476406858115008	0.5476406858115039
1.694	-0.6234770360470718	0.500936597503665	-0.5490089106681371	0.54900891066813
1.696	-0.6252676219631368	0.5020792707725441	-0.5503711470444759	0.5503711470444843
1.698	-0.6270518717967279	0.503216459042827	-0.5517273411599897	0.5517273411599883
1.7	-0.6288296978925469	0.5043481234517593	-0.5530774394726969	0.5530774394726921
1.702	-0.6306010126597139	0.505474225365417	-0.5544213886812748	0.5544213886812783
1.704	-0.6323657285776849	0.5065947263794142	-0.5557591357271887	0.555759135727194
1.706	-0.6341237582022559	0.5077095883194942	-0.5570906277967911	0.5570906277967911
1.708	-0.6358750141715619	0.5088187732421692	-0.5584158123233327	0.558415812323342
1.71	-0.6376194092121819	0.5099222434354731	-0.5597346369891687	0.55973463698917
1.712	-0.6393568561453118	0.5110199614194273	-0.5610470497276778	0.5610470497276951
1.714	-0.64108726789298	0.5121118899467483	-0.5623529987254421	0.5623529987254501
1.716	-0.6428105574842189	0.5131979920034553	-0.5636524324242229	0.5636524324242251
1.718	-0.6445266380614498	0.5142782308094693	-0.5649452995229809	0.5649452995229853
1.72	-0.6462354228868208	0.5153525698192101	-0.5662315489799781	0.5662315489799803
1.722	-0.647936825348594	0.51642097272215	-0.5675111300147311	0.5675111300147293
1.724	-0.6496307589676409	0.517483403443451	-0.5687839921100069	0.568783992110006
1.726	-0.6513171374039208	0.5185398261445191	-0.5700500850138717	0.5700500850138801
1.728	-0.6529958744630608	0.5195902052235843	-0.571309358741646	0.5713093587416349
1.73	-0.6546668841029708	0.5206345053162043	-0.5725617635778568	0.5725617635778661
1.732	-0.6563300804404959	0.52167269129587	-0.573807250078223	0.5738072500782292
1.734	-0.6579853777581219	0.5227047282745851	-0.5750457690716249	0.5750457690716333
1.736	-0.6596326905107468	0.523730581603286	-0.576277271661997	0.5762772716620059
1.738	-0.6612719333324699	0.5247502168725142	-0.5775017092303107	0.5775017092303121
1.74	-0.6629030210434379	0.5257635999128181	-0.578719033436442	0.5787190334364429
1.742	-0.6645258686567599	0.5267706967953951	-0.5799291962211219	0.5799291962211242
1.744	-0.6661403913854349	0.5277714738324781	-0.5811321498078219	0.5811321498078201
1.746	-0.6677465046493289	0.528765897577927	-0.5823278467046258	0.5823278467046191
1.748	-0.6693441240822429	0.529753934827673	-0.5835162397061038	0.583516239706106
1.75	-0.6709331655389139	0.5307355526202953	-0.584697281895223	0.584697281895219
1.752	-0.672513545102208	0.5317107182373673	-0.5858709266451299	0.5858709266451303
1.754	-0.6740851790902169	0.5326793992041043	-0.5870371276210378	0.5870371276210293
1.756	-0.6756479840634728	0.5336415632896672	-0.588195838782037	0.5881958387820343
1.758	-0.6772018768321608	0.5345971785077399	-0.5893470143829309	0.5893470143829282
1.76	-0.6787467744634619	0.5355462131170001	-0.5904906089759989	0.5904906089759971
1.762	-0.6802825942887638	0.5364886356214793	-0.5916265774128568	0.591626577412848
1.764	-0.6818092539110738	0.5374244147710732	-0.5927548748461677	0.5927548748461722
1.766	-0.6833266712123698	0.5383535195619902	-0.5938754567314897	0.593875456731483
1.768	-0.6848347643610169	0.5392759192371761	-0.594988278828958	0.59498827882895
1.77	-0.6863334518192388	0.540191583286699	-0.5960932972050479	0.5960932972050541
1.772	-0.6878226523505828	0.541100481448257	-0.5971904682343698	0.5971904682343809
1.774	-0.689302285027408	0.5420025837075331	-0.5982797486013509	0.5982797486013531
1.776	-0.6907722692384539	0.5428978602986589	-0.5993610953018877	0.5993610953018851
1.778	-0.6922325246964058	0.5437862817045351	-0.6004344656451468	0.6004344656451481
1.78	-0.6936829714455119	0.5446678186573122	-0.6014998172552009	0.6014998172551902
1.782	-0.6951235298691458	0.5455424421387822	-0.602557108072638	0.6025571080726371
1.784	-0.6965541206975048	0.546410123380733	-0.603606296356392	0.6036062963563911
1.786	-0.6979746650153089	0.5472708338653303	-0.6046473406851827	0.6046473406851791
1.788	-0.6993850842693818	0.5481245453255461	-0.605680199959322	0.6056801999593251
1.79	-0.7007853002764908	0.548971229745475	-0.6067048334022407	0.6067048334022389
1.792	-0.7021752352310249	0.5498108593607611	-0.6077212005621027	0.6077212005621013
1.794	-0.7035548117127299	0.5506434066588861	-0.6087292613134769	0.6087292613134783
1.796	-0.7049239526945299	0.5514688443796141	-0.6097289758588018	0.6097289758588063
1.798	-0.7062825815502538	0.5522871455152631	-0.6107203047300718	0.6107203047300862
1.8	-0.7076306220624899	0.5530982833111113	-0.6117032087903538	0.6117032087903502
1.802	-0.708967998430357	0.5539022312657043	-0.6126776492352688	0.6126776492352692
1.804	-0.7102946352773358	0.5546989631312433	-0.6136435875946229	0.613643587594626
1.806	-0.7116104576591298	0.555488452913842	-0.6146009857338779	0.614600985733881
1.808	-0.712915391071463	0.5562706748739101	-0.6155498058556588	0.615549805855641
1.81	-0.7142093614579519	0.5570456035264701	-0.616490010501223	0.616490010501209
1.812	-0.7154922952179188	0.5578132136414533	-0.6174215625519879	0.617421562551987
1.814	-0.7167641192143399	0.5585734802440312	-0.618344425230988	0.6183444252309891
1.816	-0.718024760781568	0.5593263786149243	-0.6192585621042759	0.6192585621042901
1.818	-0.7192741477332818	0.560071884290696	-0.6201639370824448	0.6201639370824372
1.82	-0.7205122083703368	0.560809973064051	-0.6210605144219199	0.621060514421925
1.822	-0.7217388714885249	0.5615406209841591	-0.6219482587265519	0.6219482587265581
1.824	-0.7229540663865528	0.5622638043569061	-0.6228271349488439	0.6228271349488592
1.826	-0.7241577228737639	0.5629794997452211	-0.62369710839145	0.6236971083914442
1.828	-0.7253497712780239	0.5636876839692722	-0.6245581447084649	0.6245581447084749
1.83	-0.7265301424535369	0.5643883341068823	-0.6254102099068648	0.6254102099068701
1.832	-0.7276987677885698	0.5650814274936882	-0.6262532703477679	0.6262532703477581
1.834	-0.7288555792133939	0.5657669417234303	-0.6270872927477829	0.627087292747786
1.836	-0.7300005092079349	0.5664448546482901	-0.6279122441803788	0.6279122441803779
1.838	-0.7311334908095488	0.567115144379017	-0.6287280920771059	0.6287280920771043
1.84	-0.7322544576208059	0.5677777892853251	-0.6295348042289388	0.6295348042289333
1.842	-0.733363343817149	0.5684327679960273	-0.6303323487875139	0.6303323487875221
1.844	-0.7344600841546149	0.569080059399361	-0.6311206942664078	0.63112069426642
1.846	-0.7355446139774928	0.5697196426432352	-0.6318998095423678	0.6318998095423773
1.848	-0.7366168692259418	0.5703514971353751	-0.6326696638565428	0.6326696638565483
1.85	-0.7376767864436509	0.5709756025436641	-0.6334302268157188	0.633430226815709
1.852	-0.738724302785339	0.571591938796328	-0.6341814683934488	0.6341814683934439
1.854	-0.7397593560243538	0.5722004860821643	-0.6349233589313488	0.6349233589313421
1.856	-0.7407818845601708	0.5728012248507781	-0.6356558691401448	0.6356558691401482
1.858	-0.7417918274258359	0.5733941358127601	-0.6363789701009759	0.6363789701009761
1.86	-0.7427891242954099	0.573979199939989	-0.63709263326639	0.637092633266386
1.862	-0.7437737154913819	0.5745563984657571	-0.6377968304615309	0.6377968304615211
1.864	-0.744745541991972	0.5751257128850042	-0.6384915338852859	0.638491533885285
1.866	-0.7457045454384519	0.5756871249545523	-0.6391767161113349	0.6391767161113333
1.868	-0.7466506681423948	0.5762406166932612	-0.6398523500892448	0.6398523500892512
1.87	-0.7475838530929169	0.576786170382285	-0.6405184091455449	0.640518409145562
1.872	-0.7485040439637358	0.5773237685651891	-0.6411748669847939	0.641174866984795
1.874	-0.7494111851203318	0.5778533940482271	-0.6418216976905629	0.6418216976905553
1.876	-0.7503052216270558	0.57837502990041	-0.6424588757265148	0.6424588757265193
1.878	-0.7511860992539479	0.5788886594538289	-0.6430863759374119	0.6430863759374041
1.88	-0.7520537644838179	0.579394266303745	-0.6437041735500468	0.6437041735500459
1.882	-0.752908164519025	0.5798918343087971	-0.6443122441743019	0.6443122441743201
1.884	-0.7537492472883178	0.580381347591115	-0.6449105638040789	0.6449105638040993
1.886	-0.7545769614535518	0.5808627905366079	-0.6454991088182058	0.645499108818214
1.888	-0.755391256416343	0.5813361477950001	-0.6460778559814309	0.6460778559814311
1.89	-0.7561920823247239	0.5818014042801112	-0.6466467824453079	0.6466467824452939
1.892	-0.7569793900796029	0.5822585451699069	-0.6472058657490949	0.6472058657490911
1.894	-0.7577531313412589	0.5827075559067261	-0.6477550838206678	0.64775508382067
1.896	-0.75851325853568	0.583148422197417	-0.6482944149773679	0.6482944149773582
1.898	-0.7592597248609458	0.5835811300134912	-0.6488238379268609	0.6488238379268672
1.9	-0.759992484293343	0.58400566559123	-0.649343331767998	0.6493433317679931
1.902	-0.760711491593598	0.5844220154318971	-0.6498528759915818	0.649852875991574
1.904	-0.7614167023128748	0.5848301663018383	-0.6503524504812639	0.6503524504812712
1.906	-0.7621080727987728	0.5852301052325681	-0.6508420355142679	0.6508420355142772
1.908	-0.7627855602011948	0.585621819521013	-0.6513216117622229	0.65132161176223
1.91	-0.763449122478197	0.5860052967295681	-0.6517911602918469	0.6517911602918471
1.912	-0.7640987184016119	0.5863805246862319	-0.6522506625657898	0.6522506625657769
1.914	-0.764734307562728	0.5867474914847293	-0.652700100443288	0.6527001004432811
1.916	-0.7653558503777709	0.5871061854846933	-0.6531394561809338	0.6531394561809383
1.918	-0.7659633080933739	0.587456595311679	-0.6535687124333549	0.653568712433354
1.92	-0.76655664279186	0.5877987098573301	-0.6539878522538749	0.653987852253874
1.922	-0.7671358173964828	0.5881325182795392	-0.6543968590952209	0.6543968590952161
1.924	-0.7677007956765338	0.5884580100024981	-0.6547957168101759	0.6547957168101672
1.926	-0.7682515422524079	0.588775174716778	-0.6551844096521779	0.6551844096521831
1.928	-0.7687880226005108	0.5890840023795261	-0.6555629222759858	0.6555629222759913
1.93	-0.7693102030580048	0.5893844832144941	-0.65593123973824	0.6559312397382473
1.932	-0.7698180508276149	0.5896766077121152	-0.6562893474981129	0.6562893474981122
1.934	-0.7703115339821618	0.5899603666297053	-0.6566372314178028	0.6566372314178022
1.936	-0.7707906214690479	0.590235750991448	-0.656974877763179	0.6569748777631763
1.938	-0.771255283114648	0.5905027520885233	-0.6573022732042519	0.6573022732042513
1.94	-0.7717054896285498	0.590761361479204	-0.6576194048157489	0.6576194048157471
1.942	-0.7721412126077249	0.5910115709889312	-0.6579262600775868	0.6579262600775913
1.944	-0.7725624245405309	0.591253372710387	-0.6582228268754138	0.6582228268754053
1.946	-0.7729690988105808	0.5914867590035833	-0.6585090935009978	0.658509093500995
1.948	-0.7733612097006479	0.5917117224959143	-0.6587850486528348	0.6587850486528222
1.95	-0.7737387323961988	0.5919282560822809	-0.6590506814364079	0.6590506814364181
1.952	-0.7741016429890299	0.5921363529250989	-0.6593059813648248	0.6593059813648292
1.954	-0.7744499184806248	0.5923360064543921	-0.6595509383590439	0.6595509383590521
1.956	-0.7747835367855429	0.5925272103678609	-0.6597855427483978	0.6597855427483932
1.958	-0.775102476734481	0.592709958630977	-0.6600097852708919	0.6600097852708959
1.96	-0.7754067180774058	0.5928842454769643	-0.6602236570736548	0.660223657073653
1.962	-0.7756962414864179	0.593050065406874	-0.6604271497132088	0.6604271497132141
1.964	-0.7759710285585828	0.5932074131897092	-0.6606202551558609	0.6606202551558531
1.966	-0.7762310618185559	0.5933562838624282	-0.6608029657779568	0.6608029657779522
1.968	-0.7764763247211368	0.5934966727299473	-0.6609752743662649	0.6609752743662551
1.97	-0.7767068016536258	0.5936285753652779	-0.661137174118188	0.6611371741181813
1.972	-0.7769224779381649	0.5937519876094703	-0.6612886586420759	0.6612886586420772
1.974	-0.7771233398337769	0.593866905571756	-0.6614297219574539	0.6614297219574503
1.976	-0.777309374538437	0.5939733256295021	-0.661560358495271	0.661560358495271
1.978	-0.7774805701909049	0.5940712444282683	-0.6616805630981109	0.6616805630981113
1.98	-0.7776369158724319	0.5941606588819073	-0.6617903310204098	0.6617903310203981
1.982	-0.7777784016084148	0.5942415661724669	-0.661889657928622	0.6618896579286191
1.984	-0.7779050183697929	0.5943139637503503	-0.66197853990142	0.6619785399014191
1.986	-0.7780167580743598	0.5943778493341911	-0.662056973429809	0.6620569734298232
1.988	-0.7781136135880098	0.5944332209110552	-0.662124955417321	0.662124955417315
1.99	-0.778195578725718	0.5944800767363203	-0.6621824831800738	0.6621824831800702
1.992	-0.7782626482524839	0.594518415333734	-0.6622295544469328	0.662229554446931
1.994	-0.7783148178840789	0.5945482354954423	-0.6622661673595769	0.6622661673595651
1.996	-0.7783520842876579	0.5945695362819992	-0.6622923204725248	0.6622923204725439
1.998	-0.7783744450822818	0.594582317022351	-0.6623080127533139	0.662308012753325
2	-0.7783818988392379	0.5945865773138732	-0.6623132435824228	0.6623132435824259
