# Supplementary material for: Triplon band splitting and topologically protected edge states in the dimerized antiferromagnet
Source: Nat Commun. 2019 May 8;10:2096. doi: 10.1038/s41467-019-10091-6 (PMC6506493; doi:10.1038/s41467-019-10091-6)
Supplement: Supplementary file 3 — Source Data [file 41467_2019_10091_MOESM3_ESM.zip › Source Data/SourceDataExtendedFigure3b.txt]

ExtendedFigure4b
X	LEedgemode_with	HEedgemode_with	LEedgemode_without	HEedgemode_without
0.002	-1.7234995e-11	1.7234995e-11	-1.72349952e-11	1.72349951e-11
0.004	-1.7301127e-11	1.7301127e-11	-1.73011269e-11	1.73011269e-11
0.006	-1.7410142e-11	1.7410142e-11	-1.74101421e-11	1.74101421e-11
0.008	-1.7560219e-11	1.7560219e-11	-1.7560219e-11	1.75602191e-11
0.01	-1.7748777e-11	1.7748777e-11	-1.77487771e-11	1.7748777e-11
0.012	-1.7972448e-11	1.7972448e-11	-1.79724482e-11	1.79724482e-11
0.014	-1.8227043e-11	1.8227043e-11	-1.8227043e-11	1.82270429e-11
0.016	-1.8507511e-11	1.8507512e-11	-1.85075113e-11	1.85075114e-11
0.018	-1.8807903e-11	1.8807903e-11	-1.88079028e-11	1.88079028e-11
0.02	-1.9121325e-11	1.9121326e-11	-1.91213256e-11	1.91213256e-11
0.022	-1.9439911e-11	1.9439911e-11	-1.94399113e-11	1.94399113e-11
0.024	-1.9754785e-11	1.9754786e-11	-1.97547854e-11	1.97547855e-11
0.026	-2.005605e-11	2.005605e-11	-2.00560501e-11	2.00560502e-11
0.028	-2.0332782e-11	2.0332783e-11	-2.03327825e-11	2.03327825e-11
0.03	-2.0573054e-11	2.0573054e-11	-2.0573054e-11	2.0573054e-11
0.032	-2.0763976e-11	2.0763976e-11	-2.07639763e-11	2.07639762e-11
0.034	-2.0891778e-11	2.0891779e-11	-2.08917784e-11	2.08917784e-11
0.036	-2.0941922e-11	2.0941923e-11	-2.09419224e-11	2.09419224e-11
0.03800000000000001	-2.0899261e-11	2.0899262e-11	-2.08992618e-11	2.08992618e-11
0.04	-2.0748248e-11	2.0748249e-11	-2.07482486e-11	2.07482486e-11
0.042	-2.0473195e-11	2.0473195e-11	-2.04731949e-11	2.04731948e-11
0.044	-2.005859e-11	2.0058591e-11	-2.00585906e-11	2.00585906e-11
0.046	-1.9489482e-11	1.9489483e-11	-1.94894824e-11	1.94894824e-11
0.048	-1.8751913e-11	1.8751914e-11	-1.87519134e-11	1.87519133e-11
0.05	-1.7833421e-11	1.7833422e-11	-1.78334213e-11	1.78334213e-11
0.052	-1.6723593e-11	1.6723594e-11	-1.67235936e-11	1.67235936e-11
0.05400000000000001	-1.5414669e-11	1.541467e-11	-1.54146696e-11	1.54146696e-11
0.056	-1.3902179e-11	1.3902179e-11	-1.39021791e-11	1.39021791e-11
0.058	-1.2185603e-11	1.2185603e-11	-1.21856035e-11	1.21856035e-11
0.06	-1.0269038e-11	1.0269038e-11	-1.02690379e-11	1.02690379e-11
0.062	-8.161831e-12	8.161831e-12	-8.161830699999999e-12	8.161830699999999e-12
0.064	-5.879171e-12	5.879172e-12	-5.8791714e-12	5.8791714e-12
0.066	-3.442593e-12	3.442593e-12	-3.4425928e-12	3.4425928e-12
0.068	-8.80351e-13	8.80351e-13	-8.803509e-13	8.803509e-13
0.07000000000000001	-1.772358e-12	1.772359e-12	-1.7723584e-12	1.7723583e-12
0.07200000000000001	-4.473387e-12	4.473387e-12	-4.473387e-12	4.473387e-12
0.07400000000000001	-7.173869e-12	7.173869e-12	-7.1738693e-12	7.1738692e-12
0.076	-9.818741e-12	9.818742000000001e-12	-9.8187415e-12	9.8187415e-12
0.078	-1.2347582e-11	1.2347583e-11	-1.23475826e-11	1.23475826e-11
0.08	-1.4695801e-11	1.4695801e-11	-1.46958009e-11	1.46958009e-11
0.082	-1.6796184e-11	1.6796184e-11	-1.67961838e-11	1.67961838e-11
0.08400000000000001	-1.8580811e-11	1.8580811e-11	-1.8580811e-11	1.8580811e-11
0.08600000000000001	-1.9983315e-11	1.9983315e-11	-1.99833149e-11	1.99833149e-11
0.08800000000000001	-2.094145e-11	2.0941451e-11	-2.09414507e-11	2.09414508e-11
0.09	-2.1399916e-11	2.1399916e-11	-2.13999163e-11	2.13999161e-11
0.092	-2.1313334e-11	2.1313335e-11	-2.13133345e-11	2.13133344e-11
0.094	-2.0649289e-11	2.064929e-11	-2.06492894e-11	2.06492894e-11
0.096	-1.9391277e-11	1.9391278e-11	-1.93912774e-11	1.93912774e-11
0.098	-1.7541416e-11	1.7541416e-11	-1.75414163e-11	1.75414164e-11
0.1	-1.5122738e-11	1.5122738e-11	-1.51227378e-11	1.51227377e-11
0.102	-1.2180874e-11	1.2180874e-11	-1.21808742e-11	1.21808742e-11
0.104	-8.784954e-12	8.784954e-12	-8.7849542e-12	8.7849542e-12
0.106	-5.027527e-12	5.027527e-12	-5.027527e-12	5.0275268e-12
0.108	-1.023358e-12	1.023359e-12	-1.0233585e-12	1.0233586e-12
0.11	-3.093018e-12	3.093018e-12	-3.0930176e-12	3.0930176e-12
0.112	-7.171067e-12	7.171068e-12	-7.1710674e-12	7.1710674e-12
0.114	-1.104934e-11	1.104934e-11	-1.10493399e-11	1.10493398e-11
0.116	-1.4561793e-11	1.4561793e-11	-1.45617933e-11	1.45617932e-11
0.118	-1.7545199e-11	1.75452e-11	-1.75451995e-11	1.75451995e-11
0.12	-1.9847366e-11	1.9847366e-11	-1.98473662e-11	1.98473662e-11
0.122	-2.1335823e-11	2.1335823e-11	-2.1335823e-11	2.1335823e-11
0.124	-2.190653e-11	2.190653e-11	-2.19065297e-11	2.19065297e-11
0.126	-2.1492089e-11	2.149209e-11	-2.14920893e-11	2.14920893e-11
0.128	-2.0068897e-11	2.0068898e-11	-2.00688974e-11	2.00688975e-11
0.13	-1.7662639e-11	1.7662639e-11	-1.76626387e-11	1.76626386e-11
0.132	-1.4351557e-11	1.4351557e-11	-1.43515572e-11	1.43515572e-11
0.134	-1.026699e-11	1.026699e-11	-1.026699e-11	1.026699e-11
0.136	-5.590759e-12	5.590759e-12	-5.5907593e-12	5.5907594e-12
0.138	-5.49177e-13	5.49178e-13	-5.491775e-13	5.491774e-13
0.14	-4.596383e-12	4.596384e-12	-4.5963835e-12	4.5963836e-12
0.142	-9.562165e-12	9.562166e-12	-9.5621655e-12	9.5621655e-12
0.144	-1.4057491e-11	1.4057491e-11	-1.40574911e-11	1.4057491e-11
0.146	-1.7802305e-11	1.7802305e-11	-1.78023051e-11	1.7802305e-11
0.148	-2.0545817e-11	2.0545818e-11	-2.05458174e-11	2.05458175e-11
0.15	-2.2085057e-11	2.2085057e-11	-2.20850573e-11	2.20850572e-11
0.152	-2.2281993e-11	2.2281993e-11	-2.22819929e-11	2.22819929e-11
0.154	-2.1077801e-11	2.1077801e-11	-2.10778007e-11	2.10778007e-11
0.156	-1.8502899e-11	1.85029e-11	-1.85028993e-11	1.85028994e-11
0.158	-1.4681516e-11	1.4681516e-11	-1.46815158e-11	1.46815157e-11
0.16	-9.829829e-12	9.829829e-12	-9.8298287e-12	9.8298288e-12
0.162	-4.247128e-12	4.247128e-12	-4.247128e-12	4.247128e-12
0.164	-1.700073e-12	1.700073e-12	-1.7000731e-12	1.700073e-12
0.166	-7.600460000000001e-12	7.600460000000001e-12	-7.6004597e-12	7.6004598e-12
0.168	-1.3025756e-11	1.3025757e-11	-1.30257563e-11	1.30257563e-11
0.17	-1.7562276e-11	1.7562276e-11	-1.75622763e-11	1.75622763e-11
0.172	-2.0843958e-11	2.0843958e-11	-2.08439576e-11	2.08439576e-11
0.174	-2.2584273e-11	2.2584274e-11	-2.25842737e-11	2.25842737e-11
0.176	-2.2604211e-11	2.2604212e-11	-2.26042115e-11	2.26042116e-11
0.178	-2.0853544e-11	2.0853545e-11	-2.08535445e-11	2.08535445e-11
0.18	-1.7422919e-11	1.7422919e-11	-1.74229187e-11	1.74229188e-11
0.182	-1.2544839e-11	1.2544839e-11	-1.25448389e-11	1.25448389e-11
0.184	-6.582447e-12	6.582447e-12	-6.5824473e-12	6.5824473e-12
0.186	-6.007e-15	6.007e-15	-6.0071e-15	6.0072e-15
0.188	-6.64186e-12	6.64186e-12	-6.6418601e-12	6.64186e-12
0.19	-1.2789958e-11	1.2789959e-11	-1.27899585e-11	1.27899585e-11
0.192	-1.7888016e-11	1.7888017e-11	-1.78880165e-11	1.78880166e-11
0.194	-2.1457711e-11	2.1457711e-11	-2.1457711e-11	2.1457711e-11
0.196	-2.3140473e-11	2.3140474e-11	-2.3140473e-11	2.3140473e-11
0.198	-2.2737205e-11	2.2737205e-11	-2.2737205e-11	2.2737205e-11
0.2	-2.0235361e-11	2.0235361e-11	-2.0235361e-11	2.0235361e-11
0.202	-1.5819747e-11	1.5819748e-11	-1.5819747e-11	1.5819748e-11
0.204	-9.864665e-12	9.864665e-12	-9.864665e-12	9.864665e-12
0.206	-2.906779e-12	2.906779e-12	-2.906779e-12	2.906779e-12
0.208	-4.399983e-12	4.399983e-12	-4.399983e-12	4.399983e-12
0.21	-1.1344181e-11	1.1344181e-11	-1.1344181e-11	1.1344181e-11
0.212	-1.7226117e-11	1.7226117e-11	-1.7226117e-11	1.7226117e-11
0.214	-2.1429977e-11	2.1429977e-11	-2.1429977e-11	2.1429977e-11
0.216	-2.3491409e-11	2.3491409e-11	-2.3491409e-11	2.3491409e-11
0.218	-2.3152947e-11	2.3152947e-11	-2.3152947e-11	2.3152947e-11
0.22	-2.0400445e-11	2.0400446e-11	-2.0400445e-11	2.0400445e-11
0.222	-1.5475253e-11	1.5475253e-11	-1.5475253e-11	1.5475253e-11
0.224	-8.859163999999999e-12	8.859163999999999e-12	-8.859163999999999e-12	8.859163999999999e-12
0.226	-1.232053e-12	1.232053e-12	-1.232053e-12	1.232053e-12
0.228	-6.594793e-12	6.594793e-12	-6.594793e-12	6.594793e-12
0.23	-1.3763594e-11	1.3763594e-11	-1.3763594e-11	1.3763594e-11
0.232	-1.9464643e-11	1.9464644e-11	-1.9464643e-11	1.9464643e-11
0.234	-2.303015e-11	2.3030151e-11	-2.303015e-11	2.303015e-11
0.236	-2.4016353e-11	2.4016353e-11	-2.4016353e-11	2.4016353e-11
0.238	-2.2263519e-11	2.2263519e-11	-2.2263519e-11	2.2263519e-11
0.24	-1.7925408e-11	1.7925408e-11	-1.7925408e-11	1.7925408e-11
0.242	-1.1462898e-11	1.1462898e-11	-1.1462898e-11	1.1462898e-11
0.244	-3.600519e-12	3.600519e-12	-3.600519e-12	3.600519e-12
0.246	-4.750872e-12	4.750872e-12	-4.750872e-12	4.750872e-12
0.248	-1.2597637e-11	1.2597637e-11	-1.2597637e-11	1.2597637e-11
0.25	-1.8981694e-11	1.8981694e-11	-1.8981694e-11	1.8981694e-11
0.252	-2.3099648e-11	2.3099649e-11	-2.3099648e-11	2.3099648e-11
0.254	-2.4407769e-11	2.440777e-11	-2.440777e-11	2.440777e-11
0.256	-2.269874e-11	2.269874e-11	-2.269874e-11	2.269874e-11
0.258	-1.8138943e-11	1.8138943e-11	-1.8138943e-11	1.8138943e-11
0.26	-1.125951e-11	1.1259511e-11	-1.1259511e-11	1.1259511e-11
0.262	-2.900003e-12	2.900004e-12	-2.900003e-12	2.900003e-12
0.264	-5.890193e-12	5.890194e-12	-5.890193e-12	5.890193e-12
0.266	-1.3981803e-11	1.3981803e-11	-1.3981803e-11	1.3981803e-11
0.268	-2.0311158e-11	2.0311159e-11	-2.0311159e-11	2.0311159e-11
0.27	-2.4022561e-11	2.4022561e-11	-2.4022561e-11	2.4022561e-11
0.272	-2.458821e-11	2.4588211e-11	-2.458821e-11	2.458821e-11
0.274	-2.188847e-11	2.188847e-11	-2.188847e-11	2.188847e-11
0.276	-1.6239775e-11	1.6239776e-11	-1.6239776e-11	1.6239776e-11
0.278	-8.364087e-12	8.364087e-12	-8.364087e-12	8.364087e-12
0.28	-6.98407e-13	6.98408e-13	-6.98407e-13	6.98407e-13
0.282	-9.723589999999999e-12	9.723589999999999e-12	-9.723589999999999e-12	9.723589999999999e-12
0.284	-1.746789e-11	1.746789e-11	-1.746789e-11	1.746789e-11
0.286	-2.284104e-11	2.284104e-11	-2.284104e-11	2.284104e-11
0.288	-2.5062984e-11	2.5062984e-11	-2.5062984e-11	2.5062984e-11
0.29	-2.3781985e-11	2.3781985e-11	-2.3781985e-11	2.3781985e-11
0.292	-1.913549e-11	1.913549e-11	-1.913549e-11	1.913549e-11
0.294	-1.1742805e-11	1.1742806e-11	-1.1742806e-11	1.1742806e-11
0.296	-2.628062e-12	2.628063e-12	-2.628063e-12	2.628063e-12
0.298	-6.917897e-12	6.917897e-12	-6.917897e-12	6.917897e-12
0.3	-1.551871e-11	1.551871e-11	-1.551871e-11	1.551871e-11
0.302	-2.1911619e-11	2.191162e-11	-2.1911619e-11	2.1911619e-11
0.304	-2.5135697e-11	2.5135697e-11	-2.5135697e-11	2.5135697e-11
0.306	-2.4680747e-11	2.4680747e-11	-2.4680747e-11	2.4680747e-11
0.308	-2.0573273e-11	2.0573274e-11	-2.0573273e-11	2.0573273e-11
0.31	-1.3384444e-11	1.3384444e-11	-1.3384444e-11	1.3384444e-11
0.312	-4.15626e-12	4.156261e-12	-4.15626e-12	4.15626e-12
0.314	-5.745531e-12	5.745531e-12	-5.745531e-12	5.745531e-12
0.316	-1.4831689e-11	1.4831689e-11	-1.4831689e-11	1.4831689e-11
0.318	-2.1713855e-11	2.1713856e-11	-2.1713856e-11	2.1713856e-11
0.32	-2.5319243e-11	2.5319243e-11	-2.5319243e-11	2.5319243e-11
0.322	-2.5062083e-11	2.5062084e-11	-2.5062084e-11	2.5062084e-11
0.324	-2.0943872e-11	2.0943872e-11	-2.0943872e-11	2.0943872e-11
0.326	-1.3564633e-11	1.3564633e-11	-1.3564633e-11	1.3564633e-11
0.328	-4.040839e-12	4.040839e-12	-4.040839e-12	4.040839e-12
0.33	-6.159771e-12	6.159772e-12	-6.159771e-12	6.159771e-12
0.332	-1.5442665e-11	1.5442666e-11	-1.5442666e-11	1.5442666e-11
0.334	-2.2336259e-11	2.2336259e-11	-2.2336259e-11	2.2336259e-11
0.336	-2.5727756e-11	2.5727756e-11	-2.5727756e-11	2.5727756e-11
0.338	-2.5046919e-11	2.5046919e-11	-2.5046919e-11	2.5046919e-11
0.34	-2.0366827e-11	2.0366827e-11	-2.0366827e-11	2.0366827e-11
0.342	-1.240318e-11	1.2403181e-11	-1.2403181e-11	1.2403181e-11
0.344	-2.409686e-12	2.409686e-12	-2.409686e-12	2.409686e-12
0.346	-8.016080000000001e-12	8.016080000000001e-12	-8.016080000000001e-12	8.016080000000001e-12
0.348	-1.7186812e-11	1.7186812e-11	-1.7186812e-11	1.7186812e-11
0.35	-2.3599413e-11	2.3599413e-11	-2.3599413e-11	2.3599413e-11
0.352	-2.6184121e-11	2.6184121e-11	-2.6184121e-11	2.6184121e-11
0.354	-2.448711e-11	2.448711e-11	-2.448711e-11	2.448711e-11
0.356	-1.8754754e-11	1.8754754e-11	-1.8754754e-11	1.8754754e-11
0.358	-9.903341000000001e-12	9.903341000000001e-12	-9.903341000000001e-12	9.903341000000001e-12
0.36	-6.23279e-13	6.23279e-13	-6.23279e-13	6.23279e-13
0.362	-1.1086723e-11	1.1086723e-11	-1.1086723e-11	1.1086723e-11
0.364	-1.9740606e-11	1.9740606e-11	-1.9740606e-11	1.9740606e-11
0.366	-2.5123424e-11	2.5123424e-11	-2.5123424e-11	2.5123424e-11
0.368	-2.6308442e-11	2.6308442e-11	-2.6308442e-11	2.6308442e-11
0.37	-2.3067357e-11	2.3067357e-11	-2.3067357e-11	2.3067357e-11
0.372	-1.5918192e-11	1.5918193e-11	-1.5918193e-11	1.5918193e-11
0.374	-6.046996e-12	6.046997e-12	-6.046997e-12	6.046997e-12
0.376	-4.885697e-12	4.885697e-12	-4.885697e-12	4.885697e-12
0.378	-1.5022625e-11	1.5022625e-11	-1.5022625e-11	1.5022625e-11
0.38	-2.2625572e-11	2.2625572e-11	-2.2625572e-11	2.2625572e-11
0.382	-2.6375418e-11	2.6375418e-11	-2.6375418e-11	2.6375418e-11
0.384	-2.5604312e-11	2.5604312e-11	-2.5604312e-11	2.5604312e-11
0.386	-2.0418546e-11	2.0418547e-11	-2.0418546e-11	2.0418546e-11
0.388	-1.1688923e-11	1.1688923e-11	-1.1688923e-11	1.1688923e-11
0.39	-9.08067e-13	9.08067e-13	-9.08067e-13	9.08067e-13
0.392	-1.0062578e-11	1.0062578e-11	-1.0062578e-11	1.0062578e-11
0.394	-1.931356e-11	1.9313561e-11	-1.931356e-11	1.931356e-11
0.396	-2.5220833e-11	2.5220834e-11	-2.5220833e-11	2.5220834e-11
0.398	-2.6733327e-11	2.6733327e-11	-2.6733327e-11	2.6733327e-11
0.4	-2.3563323e-11	2.3563323e-11	-2.3563323e-11	2.3563323e-11
0.402	-1.6244577e-11	1.6244577e-11	-1.6244577e-11	1.6244577e-11
0.404	-6.045992e-12	6.045992e-12	-6.045992e-12	6.045992e-12
0.406	-5.245878e-12	5.245878e-12	-5.245878e-12	5.245878e-12
0.408	-1.5638657e-11	1.5638657e-11	-1.5638657e-11	1.5638657e-11
0.41	-2.3286042e-11	2.3286043e-11	-2.3286042e-11	2.3286043e-11
0.412	-2.6817529e-11	2.6817529e-11	-2.6817529e-11	2.6817529e-11
0.414	-2.5586728e-11	2.5586728e-11	-2.5586728e-11	2.5586728e-11
0.416	-1.9792805e-11	1.9792805e-11	-1.9792805e-11	1.9792805e-11
0.418	-1.0451696e-11	1.0451696e-11	-1.0451696e-11	1.0451696e-11
0.42	-7.79509e-13	7.79509e-13	-7.79509e-13	7.79509e-13
0.422	-1.1895117e-11	1.1895117e-11	-1.1895117e-11	1.1895117e-11
0.424	-2.0898885e-11	2.0898885e-11	-2.0898885e-11	2.0898885e-11
0.426	-2.6163639e-11	2.616364e-11	-2.616364e-11	2.616364e-11
0.428	-2.6727436e-11	2.6727437e-11	-2.6727436e-11	2.6727436e-11
0.43	-2.2471944e-11	2.2471944e-11	-2.2471944e-11	2.2471944e-11
0.432	-1.4149506e-11	1.4149506e-11	-1.4149506e-11	1.4149506e-11
0.434	-3.252473e-12	3.252473e-12	-3.252473e-12	3.252473e-12
0.436	-8.252932e-12	8.252933000000001e-12	-8.252932e-12	8.252932e-12
0.438	-1.8280991e-11	1.8280991e-11	-1.8280991e-11	1.8280991e-11
0.44	-2.5005261e-11	2.5005262e-11	-2.5005261e-11	2.5005261e-11
0.442	-2.7192793e-11	2.7192793e-11	-2.7192793e-11	2.7192793e-11
0.444	-2.4432295e-11	2.4432295e-11	-2.4432295e-11	2.4432295e-11
0.446	-1.721364e-11	1.721364e-11	-1.721364e-11	1.721364e-11
0.448	-6.84295e-12	6.84295e-12	-6.842952e-12	6.842952e-12
0.45	-4.79237e-12	4.79237e-12	-4.792369e-12	4.792369e-12
0.452	-1.556665e-11	1.556665e-11	-1.5566649e-11	1.5566649e-11
0.454	-2.350466e-11	2.350466e-11	-2.3504662e-11	2.3504662e-11
0.456	-2.714487e-11	2.714487e-11	-2.7144872e-11	2.7144872e-11
0.458	-2.581013e-11	2.581013e-11	-2.5810132e-11	2.5810132e-11
0.46	-1.973537e-11	1.973537e-11	-1.9735369e-11	1.9735369e-11
0.462	-1.002787e-11	1.002787e-11	-1.0027871e-11	1.0027871e-11
0.464	-1.53346e-12	1.53346e-12	-1.53346e-12	1.533461e-12
0.466	-1.282365e-11	1.282365e-11	-1.2823651e-11	1.2823651e-11
0.468	-2.176246e-11	2.176246e-11	-2.1762462e-11	2.1762463e-11
0.47	-2.669849e-11	2.669849e-11	-2.6698487e-11	2.6698487e-11
0.472	-2.67154e-11	2.67154e-11	-2.6715398e-11	2.6715398e-11
0.474	-2.180331e-11	2.180331e-11	-2.180331e-11	2.180331e-11
0.476	-1.286295e-11	1.286295e-11	-1.286295e-11	1.286295e-11
0.478	-1.54122e-12	1.54122e-12	-1.54122e-12	1.54122e-12
0.48	-1.007189e-11	1.007189e-11	-1.007189e-11	1.007189e-11
0.482	-1.982937e-11	1.982937e-11	-1.982937e-11	1.982937e-11
0.484	-2.59247e-11	2.59247e-11	-2.59247e-11	2.59247e-11
0.486	-2.722712e-11	2.722712e-11	-2.722712e-11	2.722712e-11
0.488	-2.349215e-11	2.349215e-11	-2.349215e-11	2.349215e-11
0.49	-1.540816e-11	1.540816e-11	-1.540816e-11	1.540816e-11
0.492	-4.46977e-12	4.46977e-12	-4.46977e-12	4.46977e-12
0.494	-7.29848e-12	7.29848e-12	-7.29848e-12	7.29848e-12
0.496	-1.77172e-11	1.77172e-11	-1.771718e-11	1.771718e-11
0.498	-2.48561e-11	2.48561e-11	-2.48561e-11	2.48561e-11
0.5	-2.7392471e-11	2.7392471e-11	-2.73924706e-11	2.73924706e-11
0.502	-2.48561e-11	2.48561e-11	-2.48561e-11	2.48561e-11
0.504	-1.77172e-11	1.77172e-11	-1.771718e-11	1.771718e-11
0.506	-7.29848e-12	7.29848e-12	-7.29848e-12	7.29848e-12
0.508	-4.46977e-12	4.46977e-12	-4.46977e-12	4.46977e-12
0.51	-1.540816e-11	1.540816e-11	-1.540816e-11	1.540816e-11
0.512	-2.349215e-11	2.349215e-11	-2.349215e-11	2.349215e-11
0.514	-2.722712e-11	2.722712e-11	-2.722712e-11	2.722712e-11
0.516	-2.59247e-11	2.59247e-11	-2.59247e-11	2.59247e-11
0.518	-1.982937e-11	1.982937e-11	-1.982937e-11	1.982937e-11
0.52	-1.007189e-11	1.007189e-11	-1.007189e-11	1.007189e-11
0.522	-1.54122e-12	1.54122e-12	-1.54122e-12	1.54122e-12
0.524	-1.286295e-11	1.286295e-11	-1.286295e-11	1.286295e-11
0.526	-2.180331e-11	2.180331e-11	-2.180331e-11	2.180331e-11
0.528	-2.67154e-11	2.67154e-11	-2.67154e-11	2.67154e-11
0.53	-2.669849e-11	2.669849e-11	-2.6698487e-11	2.6698487e-11
0.532	-2.176246e-11	2.176246e-11	-2.1762462e-11	2.1762463e-11
0.534	-1.282365e-11	1.282365e-11	-1.2823651e-11	1.2823651e-11
0.536	-1.53346e-12	1.53346e-12	-1.53346e-12	1.533461e-12
0.538	-1.002787e-11	1.002787e-11	-1.0027871e-11	1.0027871e-11
0.54	-1.973537e-11	1.973537e-11	-1.9735369e-11	1.9735369e-11
0.542	-2.581013e-11	2.581013e-11	-2.5810132e-11	2.5810132e-11
0.544	-2.714487e-11	2.714487e-11	-2.7144872e-11	2.7144872e-11
0.546	-2.350466e-11	2.350466e-11	-2.3504662e-11	2.3504662e-11
0.548	-1.556665e-11	1.556665e-11	-1.5566649e-11	1.5566649e-11
0.55	-4.79237e-12	4.79237e-12	-4.792369e-12	4.792369e-12
0.552	-6.84295e-12	6.84295e-12	-6.842952e-12	6.842952e-12
0.554	-1.721364e-11	1.721364e-11	-1.721364e-11	1.721364e-11
0.556	-2.44323e-11	2.44323e-11	-2.4432295e-11	2.4432295e-11
0.5580000000000001	-2.719279e-11	2.719279e-11	-2.7192793e-11	2.7192793e-11
0.5600000000000001	-2.500526e-11	2.500526e-11	-2.5005261e-11	2.5005261e-11
0.5620000000000001	-1.828099e-11	1.828099e-11	-1.8280991e-11	1.8280991e-11
0.5640000000000001	-8.25293e-12	8.25293e-12	-8.252932e-12	8.252932e-12
0.5660000000000001	-3.25247e-12	3.25247e-12	-3.252473e-12	3.252473e-12
0.5680000000000001	-1.4149506e-11	1.4149506e-11	-1.4149506e-11	1.4149506e-11
0.5700000000000001	-2.2471944e-11	2.2471944e-11	-2.2471944e-11	2.2471944e-11
0.5720000000000001	-2.6727436e-11	2.6727436e-11	-2.6727436e-11	2.6727436e-11
0.5740000000000001	-2.6163639e-11	2.616364e-11	-2.616364e-11	2.616364e-11
0.5760000000000001	-2.0898885e-11	2.0898885e-11	-2.0898885e-11	2.0898885e-11
0.5780000000000001	-1.1895117e-11	1.1895117e-11	-1.1895117e-11	1.1895117e-11
0.58	-7.79509e-13	7.79509e-13	-7.79509e-13	7.79509e-13
0.582	-1.0451696e-11	1.0451696e-11	-1.0451696e-11	1.0451696e-11
0.584	-1.9792805e-11	1.9792805e-11	-1.9792805e-11	1.9792805e-11
0.586	-2.5586728e-11	2.5586728e-11	-2.5586728e-11	2.5586728e-11
0.588	-2.6817529e-11	2.6817529e-11	-2.6817529e-11	2.6817529e-11
0.59	-2.3286042e-11	2.3286043e-11	-2.3286042e-11	2.3286043e-11
0.592	-1.5638657e-11	1.5638657e-11	-1.5638657e-11	1.5638657e-11
0.594	-5.245878e-12	5.245878e-12	-5.245878e-12	5.245878e-12
0.596	-6.045992e-12	6.045992e-12	-6.045992e-12	6.045992e-12
0.598	-1.6244577e-11	1.6244577e-11	-1.6244577e-11	1.6244577e-11
0.6	-2.3563323e-11	2.3563323e-11	-2.3563323e-11	2.3563323e-11
0.602	-2.6733327e-11	2.6733327e-11	-2.6733327e-11	2.6733327e-11
0.604	-2.5220833e-11	2.5220834e-11	-2.5220833e-11	2.5220834e-11
0.606	-1.931356e-11	1.9313561e-11	-1.931356e-11	1.931356e-11
0.608	-1.0062578e-11	1.0062578e-11	-1.0062578e-11	1.0062578e-11
0.61	-9.08067e-13	9.08067e-13	-9.08067e-13	9.08067e-13
0.612	-1.1688923e-11	1.1688923e-11	-1.1688923e-11	1.1688923e-11
0.614	-2.0418546e-11	2.0418547e-11	-2.0418546e-11	2.0418546e-11
0.616	-2.5604312e-11	2.5604312e-11	-2.5604312e-11	2.5604312e-11
0.618	-2.6375418e-11	2.6375418e-11	-2.6375418e-11	2.6375418e-11
0.62	-2.2625572e-11	2.2625572e-11	-2.2625572e-11	2.2625572e-11
0.622	-1.5022625e-11	1.5022625e-11	-1.5022625e-11	1.5022625e-11
0.624	-4.885697e-12	4.885697e-12	-4.885697e-12	4.885697e-12
0.626	-6.046996e-12	6.046997e-12	-6.046997e-12	6.046997e-12
0.628	-1.5918192e-11	1.5918193e-11	-1.5918193e-11	1.5918193e-11
0.63	-2.3067357e-11	2.3067357e-11	-2.3067357e-11	2.3067357e-11
0.632	-2.6308442e-11	2.6308442e-11	-2.6308442e-11	2.6308442e-11
0.634	-2.5123424e-11	2.5123424e-11	-2.5123424e-11	2.5123424e-11
0.636	-1.9740606e-11	1.9740606e-11	-1.9740606e-11	1.9740606e-11
0.638	-1.1086723e-11	1.1086723e-11	-1.1086723e-11	1.1086723e-11
0.64	-6.23279e-13	6.23279e-13	-6.23279e-13	6.23279e-13
0.642	-9.903341000000001e-12	9.903341000000001e-12	-9.903341000000001e-12	9.903341000000001e-12
0.644	-1.8754754e-11	1.8754754e-11	-1.8754754e-11	1.8754754e-11
0.646	-2.448711e-11	2.448711e-11	-2.448711e-11	2.448711e-11
0.648	-2.6184121e-11	2.6184121e-11	-2.6184121e-11	2.6184121e-11
0.65	-2.3599413e-11	2.3599413e-11	-2.3599413e-11	2.3599413e-11
0.652	-1.7186812e-11	1.7186812e-11	-1.7186812e-11	1.7186812e-11
0.654	-8.016080000000001e-12	8.016080000000001e-12	-8.016080000000001e-12	8.016080000000001e-12
0.656	-2.409686e-12	2.409686e-12	-2.409686e-12	2.409686e-12
0.658	-1.2403181e-11	1.2403181e-11	-1.2403181e-11	1.2403181e-11
0.66	-2.0366827e-11	2.0366827e-11	-2.0366827e-11	2.0366827e-11
0.662	-2.5046919e-11	2.5046919e-11	-2.5046919e-11	2.5046919e-11
0.664	-2.5727756e-11	2.5727756e-11	-2.5727756e-11	2.5727756e-11
0.666	-2.2336259e-11	2.2336259e-11	-2.2336259e-11	2.2336259e-11
0.668	-1.5442665e-11	1.5442666e-11	-1.5442666e-11	1.5442666e-11
0.67	-6.159771e-12	6.159772e-12	-6.159771e-12	6.159771e-12
0.672	-4.040839e-12	4.040839e-12	-4.040839e-12	4.040839e-12
0.674	-1.3564633e-11	1.3564634e-11	-1.3564633e-11	1.3564633e-11
0.676	-2.0943872e-11	2.0943872e-11	-2.0943872e-11	2.0943872e-11
0.678	-2.5062083e-11	2.5062084e-11	-2.5062084e-11	2.5062084e-11
0.68	-2.5319243e-11	2.5319244e-11	-2.5319243e-11	2.5319243e-11
0.6820000000000001	-2.1713855e-11	2.1713856e-11	-2.1713856e-11	2.1713856e-11
0.6840000000000001	-1.4831689e-11	1.4831689e-11	-1.4831689e-11	1.4831689e-11
0.6860000000000001	-5.745531e-12	5.745531e-12	-5.745531e-12	5.745531e-12
0.6880000000000001	-4.15626e-12	4.15626e-12	-4.15626e-12	4.15626e-12
0.6900000000000001	-1.3384444e-11	1.3384444e-11	-1.3384444e-11	1.3384444e-11
0.6920000000000001	-2.0573273e-11	2.0573274e-11	-2.0573273e-11	2.0573273e-11
0.6940000000000001	-2.4680747e-11	2.4680747e-11	-2.4680747e-11	2.4680747e-11
0.6960000000000001	-2.5135697e-11	2.5135697e-11	-2.5135697e-11	2.5135697e-11
0.6980000000000001	-2.1911619e-11	2.191162e-11	-2.1911619e-11	2.1911619e-11
0.7000000000000001	-1.551871e-11	1.551871e-11	-1.551871e-11	1.551871e-11
0.7020000000000001	-6.917897e-12	6.917897e-12	-6.917897e-12	6.917897e-12
0.7040000000000001	-2.628063e-12	2.628063e-12	-2.628063e-12	2.628063e-12
0.706	-1.1742805e-11	1.1742806e-11	-1.1742806e-11	1.1742806e-11
0.708	-1.913549e-11	1.913549e-11	-1.913549e-11	1.913549e-11
0.71	-2.3781985e-11	2.3781985e-11	-2.3781985e-11	2.3781985e-11
0.712	-2.5062984e-11	2.5062984e-11	-2.5062984e-11	2.5062984e-11
0.714	-2.284104e-11	2.284104e-11	-2.284104e-11	2.284104e-11
0.716	-1.746789e-11	1.746789e-11	-1.746789e-11	1.746789e-11
0.718	-9.723589999999999e-12	9.723589999999999e-12	-9.723589999999999e-12	9.723589999999999e-12
0.72	-6.98407e-13	6.98408e-13	-6.98407e-13	6.98407e-13
0.722	-8.364087e-12	8.364087e-12	-8.364087e-12	8.364087e-12
0.724	-1.6239775e-11	1.6239776e-11	-1.6239776e-11	1.6239776e-11
0.726	-2.188847e-11	2.188847e-11	-2.188847e-11	2.188847e-11
0.728	-2.458821e-11	2.4588211e-11	-2.458821e-11	2.458821e-11
0.73	-2.4022561e-11	2.4022561e-11	-2.4022561e-11	2.4022561e-11
0.732	-2.0311158e-11	2.0311159e-11	-2.0311159e-11	2.0311159e-11
0.734	-1.3981803e-11	1.3981803e-11	-1.3981803e-11	1.3981803e-11
0.736	-5.890193e-12	5.890193e-12	-5.890193e-12	5.890193e-12
0.738	-2.900003e-12	2.900004e-12	-2.900003e-12	2.900003e-12
0.74	-1.125951e-11	1.1259511e-11	-1.1259511e-11	1.1259511e-11
0.742	-1.8138943e-11	1.8138943e-11	-1.8138943e-11	1.8138943e-11
0.744	-2.269874e-11	2.269874e-11	-2.269874e-11	2.269874e-11
0.746	-2.4407769e-11	2.440777e-11	-2.440777e-11	2.440777e-11
0.748	-2.3099648e-11	2.3099649e-11	-2.3099648e-11	2.3099648e-11
0.75	-1.8981694e-11	1.8981694e-11	-1.8981694e-11	1.8981694e-11
0.752	-1.2597637e-11	1.2597637e-11	-1.2597637e-11	1.2597637e-11
0.754	-4.750872e-12	4.750872e-12	-4.750872e-12	4.750872e-12
0.756	-3.600519e-12	3.600519e-12	-3.600519e-12	3.600519e-12
0.758	-1.1462898e-11	1.1462898e-11	-1.1462898e-11	1.1462898e-11
0.76	-1.7925408e-11	1.7925408e-11	-1.7925408e-11	1.7925408e-11
0.762	-2.2263519e-11	2.2263519e-11	-2.2263519e-11	2.2263519e-11
0.764	-2.4016353e-11	2.4016353e-11	-2.4016353e-11	2.4016353e-11
0.766	-2.303015e-11	2.3030151e-11	-2.303015e-11	2.303015e-11
0.768	-1.9464643e-11	1.9464644e-11	-1.9464643e-11	1.9464643e-11
0.77	-1.3763594e-11	1.3763594e-11	-1.3763594e-11	1.3763594e-11
0.772	-6.594793e-12	6.594793e-12	-6.594793e-12	6.594793e-12
0.774	-1.232053e-12	1.232053e-12	-1.232053e-12	1.232053e-12
0.776	-8.859163999999999e-12	8.859163999999999e-12	-8.859163999999999e-12	8.859163999999999e-12
0.778	-1.5475253e-11	1.5475253e-11	-1.5475253e-11	1.5475253e-11
0.78	-2.0400445e-11	2.0400446e-11	-2.0400445e-11	2.0400445e-11
0.782	-2.3152947e-11	2.3152947e-11	-2.3152947e-11	2.3152947e-11
0.784	-2.3491409e-11	2.3491409e-11	-2.3491409e-11	2.3491409e-11
0.786	-2.1429977e-11	2.1429977e-11	-2.1429977e-11	2.1429977e-11
0.788	-1.7226116e-11	1.7226117e-11	-1.7226117e-11	1.7226117e-11
0.79	-1.1344181e-11	1.1344181e-11	-1.1344181e-11	1.1344181e-11
0.792	-4.399983e-12	4.399983e-12	-4.399983e-12	4.399983e-12
0.794	-2.906779e-12	2.906779e-12	-2.906779e-12	2.906779e-12
0.796	-9.864665e-12	9.864665e-12	-9.864665e-12	9.864665e-12
0.798	-1.5819747e-11	1.5819748e-11	-1.5819747e-11	1.5819748e-11
0.8	-2.0235361e-11	2.0235361e-11	-2.0235361e-11	2.0235361e-11
0.802	-2.2737205e-11	2.2737205e-11	-2.2737205e-11	2.2737205e-11
0.804	-2.3140473e-11	2.3140474e-11	-2.3140473e-11	2.3140473e-11
0.806	-2.1457711e-11	2.1457711e-11	-2.1457711e-11	2.1457711e-11
0.8080000000000001	-1.7888016e-11	1.7888017e-11	-1.7888016e-11	1.7888017e-11
0.8100000000000001	-1.2789958e-11	1.2789959e-11	-1.2789958e-11	1.2789958e-11
0.8120000000000001	-6.64186e-12	6.64186e-12	-6.64186e-12	6.64186e-12
0.8140000000000001	-6.007e-15	6.007e-15	-6.007e-15	6.007e-15
0.8160000000000001	-6.582447e-12	6.582448e-12	-6.582447e-12	6.582447e-12
0.8180000000000001	-1.2544839e-11	1.2544839e-11	-1.2544839e-11	1.2544839e-11
0.8200000000000001	-1.7422919e-11	1.7422919e-11	-1.7422919e-11	1.7422919e-11
0.8220000000000001	-2.0853544e-11	2.0853545e-11	-2.0853545e-11	2.0853545e-11
0.8240000000000001	-2.2604211e-11	2.2604212e-11	-2.2604212e-11	2.2604212e-11
0.8260000000000001	-2.2584273e-11	2.2584274e-11	-2.2584274e-11	2.2584274e-11
0.8280000000000001	-2.0843957e-11	2.0843958e-11	-2.0843958e-11	2.0843958e-11
0.8300000000000001	-1.7562276e-11	1.7562277e-11	-1.7562276e-11	1.7562276e-11
0.8320000000000001	-1.3025756e-11	1.3025757e-11	-1.3025756e-11	1.3025756e-11
0.8340000000000001	-7.600460000000001e-12	7.600460000000001e-12	-7.600460000000001e-12	7.600460000000001e-12
0.836	-1.700073e-12	1.700073e-12	-1.700073e-12	1.700073e-12
0.838	-4.247128e-12	4.247128e-12	-4.247128e-12	4.247128e-12
0.84	-9.829829e-12	9.829829e-12	-9.829829e-12	9.829829e-12
0.842	-1.4681516e-11	1.4681516e-11	-1.4681516e-11	1.4681516e-11
0.844	-1.8502899e-11	1.85029e-11	-1.8502899e-11	1.8502899e-11
0.846	-2.1077801e-11	2.1077801e-11	-2.1077801e-11	2.1077801e-11
0.848	-2.2281993e-11	2.2281993e-11	-2.2281993e-11	2.2281993e-11
0.85	-2.2085057e-11	2.2085058e-11	-2.2085057e-11	2.2085057e-11
0.852	-2.0545817e-11	2.0545818e-11	-2.0545817e-11	2.0545817e-11
0.854	-1.7802305e-11	1.7802305e-11	-1.7802305e-11	1.7802305e-11
0.856	-1.4057491e-11	1.4057491e-11	-1.4057491e-11	1.4057491e-11
0.858	-9.562165e-12	9.562166e-12	-9.562165e-12	9.562165e-12
0.86	-4.596383e-12	4.596384e-12	-4.596384e-12	4.596384e-12
0.862	-5.49177e-13	5.49178e-13	-5.49178e-13	5.49177e-13
0.864	-5.590759e-12	5.590759e-12	-5.590759e-12	5.590759e-12
0.866	-1.026699e-11	1.026699e-11	-1.026699e-11	1.026699e-11
0.868	-1.4351557e-11	1.4351557e-11	-1.4351557e-11	1.4351557e-11
0.87	-1.7662639e-11	1.7662639e-11	-1.7662639e-11	1.7662639e-11
0.872	-2.0068897e-11	2.0068897e-11	-2.0068897e-11	2.0068897e-11
0.874	-2.1492089e-11	2.1492089e-11	-2.1492089e-11	2.1492089e-11
0.876	-2.190653e-11	2.190653e-11	-2.190653e-11	2.190653e-11
0.878	-2.1335823e-11	2.1335823e-11	-2.1335823e-11	2.1335823e-11
0.88	-1.9847366e-11	1.9847366e-11	-1.9847366e-11	1.9847366e-11
0.882	-1.7545199e-11	1.75452e-11	-1.75452e-11	1.75452e-11
0.884	-1.4561793e-11	1.4561793e-11	-1.4561793e-11	1.4561793e-11
0.886	-1.104934e-11	1.104934e-11	-1.104934e-11	1.104934e-11
0.888	-7.171067e-12	7.171068e-12	-7.171067e-12	7.171067e-12
0.89	-3.093017e-12	3.093018e-12	-3.093018e-12	3.093018e-12
0.892	-1.023358e-12	1.023359e-12	-1.023359e-12	1.023359e-12
0.894	-5.027527e-12	5.027527e-12	-5.027527e-12	5.027527e-12
0.896	-8.784954e-12	8.784954e-12	-8.784954e-12	8.784954e-12
0.898	-1.2180874e-11	1.2180874e-11	-1.2180874e-11	1.2180874e-11
0.9	-1.5122738e-11	1.5122738e-11	-1.5122738e-11	1.5122738e-11
0.902	-1.7541416e-11	1.7541417e-11	-1.7541416e-11	1.7541416e-11
0.904	-1.9391277e-11	1.9391278e-11	-1.9391277e-11	1.9391277e-11
0.906	-2.0649289e-11	2.064929e-11	-2.0649289e-11	2.0649289e-11
0.908	-2.1313334e-11	2.1313335e-11	-2.1313334e-11	2.1313334e-11
0.91	-2.1399916e-11	2.1399916e-11	-2.1399916e-11	2.1399916e-11
0.912	-2.094145e-11	2.0941451e-11	-2.0941451e-11	2.0941451e-11
0.914	-1.9983315e-11	1.9983315e-11	-1.9983315e-11	1.9983315e-11
0.916	-1.8580811e-11	1.8580811e-11	-1.8580811e-11	1.8580811e-11
0.918	-1.6796184e-11	1.6796184e-11	-1.6796184e-11	1.6796184e-11
0.92	-1.4695801e-11	1.4695801e-11	-1.4695801e-11	1.4695801e-11
0.922	-1.2347582e-11	1.2347583e-11	-1.2347583e-11	1.2347583e-11
0.924	-9.818741e-12	9.818742000000001e-12	-9.818741e-12	9.818742000000001e-12
0.926	-7.173869e-12	7.173869e-12	-7.173869e-12	7.173869e-12
0.928	-4.473387e-12	4.473387e-12	-4.473387e-12	4.473387e-12
0.93	-1.772358e-12	1.772359e-12	-1.772358e-12	1.772358e-12
0.9320000000000001	-8.80351e-13	8.80351e-13	-8.80351e-13	8.80351e-13
0.9340000000000001	-3.442593e-12	3.442593e-12	-3.442593e-12	3.442593e-12
0.9360000000000001	-5.879171e-12	5.879172e-12	-5.879171e-12	5.879171e-12
0.9380000000000001	-8.161831e-12	8.161831e-12	-8.161831e-12	8.161831e-12
0.9400000000000001	-1.0269038e-11	1.0269038e-11	-1.0269038e-11	1.0269038e-11
0.9420000000000001	-1.2185603e-11	1.2185604e-11	-1.2185603e-11	1.2185603e-11
0.9440000000000001	-1.3902179e-11	1.3902179e-11	-1.3902179e-11	1.3902179e-11
0.9460000000000001	-1.5414669e-11	1.541467e-11	-1.541467e-11	1.541467e-11
0.9480000000000001	-1.6723593e-11	1.6723594e-11	-1.6723594e-11	1.6723594e-11
0.9500000000000001	-1.7833421e-11	1.7833422e-11	-1.7833421e-11	1.7833421e-11
0.9520000000000001	-1.8751913e-11	1.8751914e-11	-1.8751913e-11	1.8751913e-11
0.9540000000000001	-1.9489482e-11	1.9489483e-11	-1.9489482e-11	1.9489482e-11
0.9560000000000001	-2.005859e-11	2.0058591e-11	-2.0058591e-11	2.0058591e-11
0.9580000000000001	-2.0473195e-11	2.0473195e-11	-2.04731949e-11	2.04731948e-11
0.9600000000000001	-2.0748248e-11	2.0748249e-11	-2.07482486e-11	2.07482486e-11
0.962	-2.0899261e-11	2.0899262e-11	-2.08992618e-11	2.08992618e-11
0.964	-2.0941922e-11	2.0941923e-11	-2.09419224e-11	2.09419224e-11
0.966	-2.0891778e-11	2.0891779e-11	-2.08917784e-11	2.08917784e-11
0.968	-2.0763976e-11	2.0763976e-11	-2.07639763e-11	2.07639762e-11
0.97	-2.0573054e-11	2.0573054e-11	-2.0573054e-11	2.0573054e-11
0.972	-2.0332782e-11	2.0332783e-11	-2.03327825e-11	2.03327825e-11
0.974	-2.005605e-11	2.005605e-11	-2.00560501e-11	2.00560502e-11
0.976	-1.9754785e-11	1.9754786e-11	-1.97547854e-11	1.97547855e-11
0.978	-1.9439911e-11	1.9439911e-11	-1.94399113e-11	1.94399113e-11
0.98	-1.9121325e-11	1.9121326e-11	-1.91213256e-11	1.91213256e-11
0.982	-1.8807903e-11	1.8807903e-11	-1.88079028e-11	1.88079028e-11
0.984	-1.8507511e-11	1.8507511e-11	-1.85075113e-11	1.85075114e-11
0.986	-1.8227043e-11	1.8227043e-11	-1.8227043e-11	1.82270429e-11
0.988	-1.7972448e-11	1.7972448e-11	-1.79724482e-11	1.79724482e-11
0.99	-1.7748777e-11	1.7748777e-11	-1.77487771e-11	1.7748777e-11
0.992	-1.7560219e-11	1.7560219e-11	-1.7560219e-11	1.75602191e-11
0.994	-1.7410142e-11	1.7410142e-11	-1.74101421e-11	1.74101421e-11
0.996	-1.7301127e-11	1.7301127e-11	-1.73011269e-11	1.73011269e-11
0.998	-1.7234995e-11	1.7234995e-11	-1.72349952e-11	1.72349951e-11
1	-1.7212831e-11	1.7212831e-11	-1.72128314e-11	1.72128312e-11
