# Supplementary material for: Triplon band splitting and topologically protected edge states in the dimerized antiferromagnet
Source: Nat Commun. 2019 May 8;10:2096. doi: 10.1038/s41467-019-10091-6 (PMC6506493; doi:10.1038/s41467-019-10091-6)
Supplement: Supplementary file 3 — Source Data [file 41467_2019_10091_MOESM3_ESM.zip › Source Data/SourceDataFigure2a.txt]

## Figure 2a, color plot, intensity of -1 indicates that a data point is absent
## X,Y,Intensity,Error
## XRANGE=-0.040000,5.040000,0.040000
## YRANGE=1.000000,3.600000,0.040000
## XLABEL=H (rlu)
## YLABEL=Energy (meV)
-0.04, 1, 0.648022, 0.251069
3.46945e-18, 1, 0.470929, 0.153448
0.04, 1, 0.662852, 0.231544
0.08, 1, 0.790899, 0.217171
0.12, 1, 0.380494, 0.149353
0.16, 1, 0.552544, 0.203724
0.2, 1, 0.74586, 0.196688
0.24, 1, 0.754217, 0.175543
0.28, 1, 0.448738, 0.141887
0.32, 1, 0.398863, 0.102846
0.36, 1, 0.495406, 0.115617
0.4, 1, 0.770202, 0.172832
0.44, 1, 0.869127, 0.162636
0.48, 1, 0.339628, 0.0871049
0.52, 1, 0.414545, 0.089139
0.56, 1, 0.682209, 0.128368
0.6, 1, 0.267631, 0.0872609
0.64, 1, 0.505798, 0.112343
0.68, 1, 0.415141, 0.0984551
0.72, 1, 0.476164, 0.107721
0.76, 1, 0.727245, 0.143874
0.8, 1, 0.393028, 0.0882155
0.84, 1, 0.509057, 0.129411
0.88, 1, 0.557561, 0.108962
0.92, 1, 0.49908, 0.108971
0.96, 1, 0.535076, 0.116429
1, 1, 0.484491, 0.106707
1.04, 1, 0.744161, 0.146805
1.08, 1, 0.373319, 0.0936729
1.12, 1, 0.360217, 0.0916696
1.16, 1, 0.363576, 0.105046
1.2, 1, 0.299047, 0.102529
1.24, 1, 0.507874, 0.116014
1.28, 1, 0.221792, 0.0767728
1.32, 1, 0.60953, 0.141395
1.36, 1, 0.321988, 0.106766
1.4, 1, 0.599699, 0.150617
1.44, 1, 0.479833, 0.120404
1.48, 1, 0.469067, 0.144327
1.52, 1, 0.433671, 0.111009
1.56, 1, 0.543851, 0.129319
1.6, 1, 0.416108, 0.122498
1.64, 1, 0.515133, 0.120354
1.68, 1, 0.501045, 0.126033
1.72, 1, 0.367998, 0.106758
1.76, 1, 0.376222, 0.110136
1.8, 1, 0.432219, 0.120882
1.84, 1, 0.529816, 0.156281
1.88, 1, 0.495726, 0.119856
1.92, 1, 0.417557, 0.107776
1.96, 1, 0.429102, 0.116612
2, 1, 0.546221, 0.143771
2.04, 1, 0.48217, 0.128501
2.08, 1, 0.409787, 0.118928
2.12, 1, 0.766681, 0.214879
2.16, 1, 0.749974, 0.185845
2.2, 1, 0.623401, 0.165806
2.24, 1, 0.479265, 0.121275
2.28, 1, 0.365387, 0.107698
2.32, 1, 0.882115, 0.184619
2.36, 1, 0.693725, 0.16238
2.4, 1, 0.578491, 0.155336
2.44, 1, 0.748478, 0.173445
2.48, 1, 0.528973, 0.135781
2.52, 1, 0.534987, 0.169982
2.56, 1, 0.594313, 0.163402
2.6, 1, 0.629179, 0.143999
2.64, 1, 0.329799, 0.120382
2.68, 1, 0.636708, 0.180359
2.72, 1, 0.359621, 0.110955
2.76, 1, 0.418139, 0.154396
2.8, 1, 0.217792, 0.0975488
2.84, 1, 0.649611, 0.18396
2.88, 1, 0.632261, 0.207286
2.92, 1, 0.685887, 0.193014
2.96, 1, 0.628666, 0.212871
3, 1, 0.250184, 0.103948
3.04, 1, 0.674199, 0.172961
3.08, 1, 0.519771, 0.156913
3.12, 1, 0.415972, 0.149961
3.16, 1, 0.433715, 0.146224
3.2, 1, 0.329249, 0.117221
3.24, 1, 0.579118, 0.178837
3.28, 1, 0.571593, 0.178633
3.32, 1, 0.528452, 0.15562
3.36, 1, 0.60762, 0.15464
3.4, 1, 0.423468, 0.148144
3.44, 1, 0.552189, 0.230054
3.48, 1, 0.473421, 0.146337
3.52, 1, 0.710289, 0.210168
3.56, 1, 0.208267, 0.0868915
3.6, 1, 0.124263, 0.0720344
3.64, 1, 0.328151, 0.135627
3.68, 1, 0.268209, 0.126359
3.72, 1, 0.429696, 0.176495
3.76, 1, 0.308827, 0.134583
3.8, 1, 0.29829, 0.114346
3.84, 1, 0.316512, 0.121403
3.88, 1, 0.5976, 0.186404
3.92, 1, 0.254025, 0.117574
3.96, 1, 0.114504, 0.0675022
4, 1, 0.232109, 0.105544
4.04, 1, 0.158395, 0.0914497
4.08, 1, 0.18947, 0.0959066
4.12, 1, 0.373613, 0.168968
4.16, 1, 0.359472, 0.162916
4.2, 1, 0.0747422, 0.0528516
4.24, 1, 0.1841, 0.107822
4.28, 1, 0.242098, 0.114238
4.32, 1, 0.225836, 0.0926705
4.36, 1, 0.895577, 0.390758
4.4, 1, 0.617144, 0.189185
4.44, 1, 0.435463, 0.205793
4.48, 1, 0.358869, 0.172918
4.52, 1, 0.30335, 0.136118
4.56, 1, 0.358023, 0.200387
4.6, 1, 0.245698, 0.162995
4.64, 1, 0.317005, 0.144277
4.68, 1, 0.258704, 0.193196
4.72, 1, 0.493289, 0.178068
4.76, 1, 0.512575, 0.210712
4.8, 1, 0.483212, 0.248809
4.84, 1, 0.394092, 0.182968
4.88, 1, 0.146335, 0.105513
4.92, 1, 0.326517, 0.166629
4.96, 1, 0.555373, 0.279687
5, 1, 0.285222, 0.225358
5.04, 1, 0.789908, 0.308422
-0.04, 1.04, 0.161505, 0.127681
3.46945e-18, 1.04, 0.288127, 0.118847
0.04, 1.04, 0.288555, 0.137489
0.08, 1.04, 0.452949, 0.173145
0.12, 1.04, 0.370517, 0.132719
0.16, 1.04, 0.640281, 0.185207
0.2, 1.04, 0.779445, 0.228488
0.24, 1.04, 0.769607, 0.181174
0.28, 1.04, 0.592004, 0.14051
0.32, 1.04, 0.317327, 0.093127
0.36, 1.04, 0.520202, 0.118879
0.4, 1.04, 0.645342, 0.145367
0.44, 1.04, 0.630475, 0.126937
0.48, 1.04, 0.316911, 0.0910929
0.52, 1.04, 0.334946, 0.0804167
0.56, 1.04, 0.409572, 0.099132
0.6, 1.04, 0.485003, 0.113272
0.64, 1.04, 0.375926, 0.0888202
0.68, 1.04, 0.347364, 0.093539
0.72, 1.04, 0.280147, 0.0858474
0.76, 1.04, 0.404093, 0.0891745
0.8, 1.04, 0.405235, 0.108037
0.84, 1.04, 0.334748, 0.0933396
0.88, 1.04, 0.421675, 0.10779
0.92, 1.04, 0.409063, 0.124976
0.96, 1.04, 0.356312, 0.0954849
1, 1.04, 0.35553, 0.0931675
1.04, 1.04, 0.39721, 0.104545
1.08, 1.04, 0.540378, 0.147476
1.12, 1.04, 0.674921, 0.155338
1.16, 1.04, 0.369675, 0.107653
1.2, 1.04, 0.204519, 0.0709286
1.24, 1.04, 0.410064, 0.11273
1.28, 1.04, 0.449493, 0.125226
1.32, 1.04, 0.510374, 0.12092
1.36, 1.04, 0.271258, 0.0990778
1.4, 1.04, 0.360616, 0.114096
1.44, 1.04, 0.403955, 0.100142
1.48, 1.04, 0.357727, 0.100192
1.52, 1.04, 0.31426, 0.0973975
1.56, 1.04, 0.38173, 0.106499
1.6, 1.04, 0.359045, 0.0941046
1.64, 1.04, 0.396529, 0.110386
1.68, 1.04, 0.363994, 0.111605
1.72, 1.04, 0.365633, 0.113788
1.76, 1.04, 0.437046, 0.120219
1.8, 1.04, 0.521784, 0.137914
1.84, 1.04, 0.367533, 0.122684
1.88, 1.04, 0.500632, 0.133925
1.92, 1.04, 0.502491, 0.130259
1.96, 1.04, 0.381116, 0.104873
2, 1.04, 0.612983, 0.16076
2.04, 1.04, 0.517757, 0.132384
2.08, 1.04, 0.479636, 0.131172
2.12, 1.04, 0.217422, 0.0962617
2.16, 1.04, 0.369789, 0.121445
2.2, 1.04, 0.440818, 0.131439
2.24, 1.04, 0.695788, 0.169187
2.28, 1.04, 0.397325, 0.104203
2.32, 1.04, 0.304578, 0.102745
2.36, 1.04, 0.413042, 0.132886
2.4, 1.04, 0.421627, 0.127015
2.44, 1.04, 0.318419, 0.105468
2.48, 1.04, 0.270021, 0.121489
2.52, 1.04, 0.38776, 0.1172
2.56, 1.04, 0.493162, 0.142807
2.6, 1.04, 0.351951, 0.122529
2.64, 1.04, 0.533732, 0.150826
2.68, 1.04, 0.405392, 0.151932
2.72, 1.04, 0.421451, 0.150936
2.76, 1.04, 0.412443, 0.140626
2.8, 1.04, 0.412593, 0.150075
2.84, 1.04, 0.255219, 0.123821
2.88, 1.04, 0.49979, 0.182386
2.92, 1.04, 0.197048, 0.0755323
2.96, 1.04, 0.665509, 0.203373
3, 1.04, 0.464787, 0.156169
3.04, 1.04, 0.222247, 0.0800067
3.08, 1.04, 0.462376, 0.147295
3.12, 1.04, 0.0830501, 0.0587254
3.16, 1.04, 0.111632, 0.0568586
3.2, 1.04, 0.341572, 0.127251
3.24, 1.04, 0.378775, 0.164307
3.28, 1.04, 0.191985, 0.10158
3.32, 1.04, 0.491701, 0.184199
3.36, 1.04, 0.303347, 0.123458
3.4, 1.04, 0.186557, 0.104628
3.44, 1.04, 0.370956, 0.140714
3.48, 1.04, 0.268613, 0.096567
3.52, 1.04, 0.19924, 0.122201
3.56, 1.04, 0.355897, 0.143219
3.6, 1.04, 0.199743, 0.113658
3.64, 1.04, 0.135621, 0.0831876
3.68, 1.04, 0.117905, 0.0833715
3.72, 1.04, 0.229359, 0.0978799
3.76, 1.04, 0.126684, 0.0633426
3.8, 1.04, 0.138766, 0.0706457
3.84, 1.04, 0.425758, 0.144487
3.88, 1.04, 0.150097, 0.0762097
3.92, 1.04, 0.160648, 0.0815199
3.96, 1.04, 0.198336, 0.103589
4, 1.04, 0.416634, 0.156185
4.04, 1.04, 0.347193, 0.156901
4.08, 1.04, 0.0988937, 0.0703706
4.12, 1.04, 0.0512836, 0.0512836
4.16, 1.04, 0.0420902, 0.0420902
4.2, 1.04, 0.210024, 0.10959
4.24, 1.04, 0.295957, 0.133679
4.28, 1.04, 0.723066, 0.376825
4.32, 1.04, 0.573216, 0.203293
4.36, 1.04, 0.113857, 0.082057
4.4, 1.04, 0.490197, 0.179415
4.44, 1.04, 0.38276, 0.150373
4.48, 1.04, 0.225897, 0.132424
4.52, 1.04, 0.0879777, 0.0622097
4.56, 1.04, 0.607496, 0.239036
4.6, 1.04, 0.172008, 0.128254
4.64, 1.04, 0.241028, 0.144254
4.68, 1.04, 0.491862, 0.207348
4.72, 1.04, 0.17839, 0.126141
4.76, 1.04, 0.49834, 0.245092
4.8, 1.04, 0.21958, 0.128502
4.84, 1.04, 0.486244, 0.200624
4.88, 1.04, 0.424514, 0.219237
4.92, 1.04, 0.727606, 0.26503
4.96, 1.04, 0.687322, 0.361874
5, 1.04, 0.411631, 0.208465
5.04, 1.04, 0.640399, 0.266083
-0.04, 1.08, 0.409674, 0.192377
3.46945e-18, 1.08, 0.949612, 0.308648
0.04, 1.08, 0.556417, 0.199782
0.08, 1.08, 0.412661, 0.136988
0.12, 1.08, 0.470794, 0.160701
0.16, 1.08, 0.507382, 0.153899
0.2, 1.08, 0.618016, 0.151394
0.24, 1.08, 0.530029, 0.148352
0.28, 1.08, 0.561123, 0.173655
0.32, 1.08, 0.551411, 0.125091
0.36, 1.08, 0.452646, 0.118154
0.4, 1.08, 0.436803, 0.105175
0.44, 1.08, 0.537796, 0.110618
0.48, 1.08, 0.305667, 0.0819703
0.52, 1.08, 0.482584, 0.115298
0.56, 1.08, 0.299406, 0.0874647
0.6, 1.08, 0.163002, 0.0619344
0.64, 1.08, 0.371734, 0.105494
0.68, 1.08, 0.357787, 0.0959162
0.72, 1.08, 0.323992, 0.113126
0.76, 1.08, 0.417721, 0.102323
0.8, 1.08, 0.550367, 0.117676
0.84, 1.08, 0.299374, 0.1048
0.88, 1.08, 0.192189, 0.0590563
0.92, 1.08, 0.352413, 0.106372
0.96, 1.08, 0.370979, 0.0966526
1, 1.08, 0.391953, 0.111217
1.04, 1.08, 0.282242, 0.0770665
1.08, 1.08, 0.301859, 0.0933748
1.12, 1.08, 0.438926, 0.114492
1.16, 1.08, 0.205205, 0.072886
1.2, 1.08, 0.299401, 0.0849668
1.24, 1.08, 0.228817, 0.0775749
1.28, 1.08, 0.3231, 0.1003
1.32, 1.08, 0.128559, 0.0633709
1.36, 1.08, 0.240487, 0.0954342
1.4, 1.08, 0.192171, 0.0694566
1.44, 1.08, 0.332165, 0.109542
1.48, 1.08, 0.297794, 0.0816818
1.52, 1.08, 0.307694, 0.0930012
1.56, 1.08, 0.47612, 0.125916
1.6, 1.08, 0.236909, 0.0833391
1.64, 1.08, 0.302107, 0.104807
1.68, 1.08, 0.459466, 0.115022
1.72, 1.08, 0.351441, 0.0970019
1.76, 1.08, 0.405355, 0.130464
1.8, 1.08, 0.744283, 0.181721
1.84, 1.08, 0.251333, 0.0967436
1.88, 1.08, 0.370944, 0.122186
1.92, 1.08, 0.162031, 0.0680908
1.96, 1.08, 0.447768, 0.133024
2, 1.08, 0.44562, 0.115218
2.04, 1.08, 0.511753, 0.141244
2.08, 1.08, 0.357474, 0.115435
2.12, 1.08, 0.195453, 0.0963615
2.16, 1.08, 0.61739, 0.166655
2.2, 1.08, 0.331293, 0.106413
2.24, 1.08, 0.279707, 0.0987755
2.28, 1.08, 0.472814, 0.139759
2.32, 1.08, 0.360258, 0.118227
2.36, 1.08, 0.386808, 0.112719
2.4, 1.08, 0.414768, 0.138232
2.44, 1.08, 0.238126, 0.0905782
2.48, 1.08, 0.312398, 0.12692
2.52, 1.08, 0.353796, 0.12778
2.56, 1.08, 0.237569, 0.106927
2.6, 1.08, 0.172498, 0.0937335
2.64, 1.08, 0.610502, 0.205512
2.68, 1.08, 0.245161, 0.0941809
2.72, 1.08, 0.163459, 0.0843093
2.76, 1.08, 0.313587, 0.100964
2.8, 1.08, 0.172543, 0.0779501
2.84, 1.08, 0.285987, 0.147412
2.88, 1.08, 0.117338, 0.0929301
2.92, 1.08, 0.144774, 0.0668746
2.96, 1.08, 0.151691, 0.0758486
3, 1.08, 0.148355, 0.0926008
3.04, 1.08, 0.105355, 0.0617554
3.08, 1.08, 0.152608, 0.0719766
3.12, 1.08, 0.271583, 0.116224
3.16, 1.08, 0.139896, 0.0889463
3.2, 1.08, 0.207232, 0.0859459
3.24, 1.08, 0.373723, 0.154337
3.28, 1.08, 0.357018, 0.147887
3.32, 1.08, 0.427738, 0.205234
3.36, 1.08, 0.131448, 0.0669474
3.4, 1.08, 0.332808, 0.128661
3.44, 1.08, 0.166106, 0.105826
3.48, 1.08, 0.313192, 0.112606
3.52, 1.08, 0.111139, 0.0650674
3.56, 1.08, 0.196043, 0.099199
3.6, 1.08, 0.190026, 0.109743
3.64, 1.08, 0.197441, 0.0897273
3.68, 1.08, 0.328898, 0.1592
3.72, 1.08, 0.231656, 0.0956334
3.76, 1.08, 0.242084, 0.100117
3.8, 1.08, 0.386443, 0.146825
3.84, 1.08, 0.153415, 0.114644
3.88, 1.08, 0.358288, 0.148042
3.92, 1.08, 0.0962971, 0.0680947
3.96, 1.08, 0.257199, 0.118985
4, 1.08, 0.320831, 0.153295
4.04, 1.08, 0.14305, 0.083871
4.08, 1.08, 0.124662, 0.0719752
4.12, 1.08, 0.095382, 0.0686753
4.16, 1.08, 0.371904, 0.170473
4.2, 1.08, 0.0652664, 0.0652664
4.24, 1.08, 0.325384, 0.162998
4.28, 1.08, 0.101395, 0.0720447
4.32, 1.08, 0.328694, 0.161786
4.36, 1.08, 0.194093, 0.0985802
4.4, 1.08, 0.22382, 0.177346
4.44, 1.08, 0.197868, 0.118604
4.48, 1.08, 0.212324, 0.108169
4.52, 1.08, 0.103121, 0.103121
4.56, 1.08, 0.0920097, 0.0656956
4.6, 1.08, 0.232283, 0.183617
4.64, 1.08, 0.358263, 0.194558
4.68, 1.08, 0.058507, 0.058507
4.72, 1.08, 0.181951, 0.181951
4.76, 1.08, 0.286112, 0.213575
4.8, 1.08, 0.465924, 0.214141
4.84, 1.08, 0.462736, 0.209
4.88, 1.08, 0, 0
4.92, 1.08, 0.284867, 0.142849
4.96, 1.08, 0.402126, 0.180515
5, 1.08, 0.469067, 0.245403
5.04, 1.08, 0.207822, 0.149798
-0.04, 1.12, 0.775048, 0.278234
3.46945e-18, 1.12, 0.365886, 0.164025
0.04, 1.12, 0.375762, 0.205148
0.08, 1.12, 0.605572, 0.204633
0.12, 1.12, 0.281985, 0.124282
0.16, 1.12, 0.457325, 0.142031
0.2, 1.12, 0.230025, 0.0779596
0.24, 1.12, 0.353036, 0.142004
0.28, 1.12, 0.157431, 0.0599634
0.32, 1.12, 0.38129, 0.109742
0.36, 1.12, 0.371786, 0.103888
0.4, 1.12, 0.581136, 0.126059
0.44, 1.12, 0.481577, 0.113288
0.48, 1.12, 0.162072, 0.0583524
0.52, 1.12, 0.199991, 0.0587899
0.56, 1.12, 0.234884, 0.0718887
0.6, 1.12, 0.289648, 0.0866446
0.64, 1.12, 0.246141, 0.0775417
0.68, 1.12, 0.149937, 0.0615502
0.72, 1.12, 0.221499, 0.071081
0.76, 1.12, 0.15424, 0.055718
0.8, 1.12, 0.236057, 0.0811582
0.84, 1.12, 0.170287, 0.0610363
0.88, 1.12, 0.208433, 0.0670406
0.92, 1.12, 0.165818, 0.0730589
0.96, 1.12, 0.19501, 0.0700257
1, 1.12, 0.192537, 0.072586
1.04, 1.12, 0.184999, 0.0596423
1.08, 1.12, 0.392555, 0.108885
1.12, 1.12, 0.24648, 0.0889643
1.16, 1.12, 0.194487, 0.066842
1.2, 1.12, 0.300696, 0.0879117
1.24, 1.12, 0.318185, 0.0965733
1.28, 1.12, 0.130566, 0.0657896
1.32, 1.12, 0.139339, 0.0670873
1.36, 1.12, 0.290855, 0.089444
1.4, 1.12, 0.335754, 0.110203
1.44, 1.12, 0.1762, 0.0802994
1.48, 1.12, 0.121266, 0.0504598
1.52, 1.12, 0.187254, 0.0750133
1.56, 1.12, 0.391976, 0.139883
1.6, 1.12, 0.220744, 0.0843367
1.64, 1.12, 0.406699, 0.118298
1.68, 1.12, 0.198061, 0.0781812
1.72, 1.12, 0.426123, 0.125993
1.76, 1.12, 0.152213, 0.0698604
1.8, 1.12, 0.415647, 0.130885
1.84, 1.12, 0.421236, 0.116005
1.88, 1.12, 0.261376, 0.101293
1.92, 1.12, 0.447938, 0.134243
1.96, 1.12, 0.230055, 0.0816532
2, 1.12, 0.4242, 0.117743
2.04, 1.12, 0.259689, 0.133307
2.08, 1.12, 0.252262, 0.120661
2.12, 1.12, 0.268426, 0.10872
2.16, 1.12, 0.228323, 0.0927868
2.2, 1.12, 0.251027, 0.100659
2.24, 1.12, 0.471345, 0.147439
2.28, 1.12, 0.217091, 0.0782506
2.32, 1.12, 0.32008, 0.112996
2.36, 1.12, 0.177549, 0.0855303
2.4, 1.12, 0.0532707, 0.0383712
2.44, 1.12, 0.0735233, 0.0432934
2.48, 1.12, 0.148363, 0.0758117
2.52, 1.12, 0.339535, 0.124684
2.56, 1.12, 0.104124, 0.0528729
2.6, 1.12, 0.316754, 0.128009
2.64, 1.12, 0.519869, 0.16639
2.68, 1.12, 0.195522, 0.0805355
2.72, 1.12, 0.111999, 0.064663
2.76, 1.12, 0.0998352, 0.0585554
2.8, 1.12, 0.0641306, 0.0462512
2.84, 1.12, 0.170732, 0.0779174
2.88, 1.12, 0.0447612, 0.0447612
2.92, 1.12, 0.0377534, 0.0377534
2.96, 1.12, 0.110018, 0.0870291
3, 1.12, 0.18845, 0.102163
3.04, 1.12, 0.163874, 0.0745137
3.08, 1.12, 0.189644, 0.100397
3.12, 1.12, 0.102779, 0.0767223
3.16, 1.12, 0.0305086, 0.0305086
3.2, 1.12, 0.0851984, 0.0493838
3.24, 1.12, 0.164087, 0.100564
3.28, 1.12, 0.112572, 0.0890774
3.32, 1.12, 0.119924, 0.0893495
3.36, 1.12, 0.0778551, 0.056162
3.4, 1.12, 0.0613102, 0.0435209
3.44, 1.12, 0.223776, 0.111249
3.48, 1.12, 0.257399, 0.126955
3.52, 1.12, 0.0783294, 0.0557427
3.56, 1.12, 0.0519711, 0.0519711
3.6, 1.12, 0, 0
3.64, 1.12, 0.221028, 0.110368
3.68, 1.12, 0.121854, 0.0717496
3.72, 1.12, 0.108602, 0.0640416
3.76, 1.12, 0.326633, 0.144461
3.8, 1.12, 0.0358275, 0.0358275
3.84, 1.12, 0.0319844, 0.0319844
3.88, 1.12, 0.126494, 0.074577
3.92, 1.12, 0.341045, 0.148517
3.96, 1.12, 0.210298, 0.10515
4, 1.12, 0.157537, 0.092377
4.04, 1.12, 0.22021, 0.113234
4.08, 1.12, 0.163898, 0.130066
4.12, 1.12, 0.160334, 0.0940038
4.16, 1.12, 0.239475, 0.134136
4.2, 1.12, 0, 0
4.24, 1.12, 0.368466, 0.167649
4.28, 1.12, 0.18825, 0.0959327
4.32, 1.12, 0.122542, 0.0883201
4.36, 1.12, 0.235106, 0.107332
4.4, 1.12, 0.623477, 0.243417
4.44, 1.12, 0.0912298, 0.0645093
4.48, 1.12, 0.149285, 0.0879563
4.52, 1.12, 0, 0
4.56, 1.12, 0, 0
4.6, 1.12, 0.33774, 0.178692
4.64, 1.12, 0.319741, 0.208144
4.68, 1.12, 0.361142, 0.221539
4.72, 1.12, 0.393043, 0.213883
4.76, 1.12, 0.0958616, 0.0958616
4.8, 1.12, 0.378579, 0.218523
4.84, 1.12, 0.180307, 0.104101
4.88, 1.12, 0, 0
4.92, 1.12, 0.0893191, 0.0893191
4.96, 1.12, 0.43855, 0.199223
5, 1.12, 0.578457, 0.315083
5.04, 1.12, 0.552951, 0.284365
-0.04, 1.16, 0.238895, 0.108992
3.46945e-18, 1.16, 0.203264, 0.124401
0.04, 1.16, 0.248493, 0.102914
0.08, 1.16, 0.426733, 0.163532
0.12, 1.16, 0.251234, 0.114837
0.16, 1.16, 0.257929, 0.0873079
0.2, 1.16, 0.550609, 0.171232
0.24, 1.16, 0.164103, 0.0738779
0.28, 1.16, 0.27567, 0.0906166
0.32, 1.16, 0.206727, 0.0836916
0.36, 1.16, 0.430156, 0.132982
0.4, 1.16, 0.173426, 0.0624207
0.44, 1.16, 0.545516, 0.127407
0.48, 1.16, 0.131406, 0.0576533
0.52, 1.16, 0.419019, 0.109289
0.56, 1.16, 0.307375, 0.0894378
0.6, 1.16, 0.245468, 0.0666914
0.64, 1.16, 0.192211, 0.0782591
0.68, 1.16, 0.213153, 0.0859519
0.72, 1.16, 0.187109, 0.0720098
0.76, 1.16, 0.270308, 0.0880298
0.8, 1.16, 0.123478, 0.0504102
0.84, 1.16, 0.262593, 0.0709479
0.88, 1.16, 0.199725, 0.0642268
0.92, 1.16, 0.237532, 0.084746
0.96, 1.16, 0.322614, 0.0895464
1, 1.16, 0.0826716, 0.0418459
1.04, 1.16, 0.102875, 0.0464625
1.08, 1.16, 0.326828, 0.102902
1.12, 1.16, 0.149647, 0.0570719
1.16, 1.16, 0.243982, 0.0929058
1.2, 1.16, 0.184426, 0.0813043
1.24, 1.16, 0.3336, 0.110083
1.28, 1.16, 0.179582, 0.0728179
1.32, 1.16, 0.0424788, 0.0306391
1.36, 1.16, 0.308124, 0.113413
1.4, 1.16, 0.199384, 0.0880771
1.44, 1.16, 0.114026, 0.0618854
1.48, 1.16, 0.0959371, 0.0610255
1.52, 1.16, 0.355336, 0.106799
1.56, 1.16, 0.237496, 0.0806103
1.6, 1.16, 0.253056, 0.0887178
1.64, 1.16, 0.0990065, 0.0501177
1.68, 1.16, 0.139141, 0.0684703
1.72, 1.16, 0.113358, 0.0634777
1.76, 1.16, 0.186724, 0.0813994
1.8, 1.16, 0.131176, 0.0592574
1.84, 1.16, 0.205608, 0.0833676
1.88, 1.16, 0.172516, 0.091059
1.92, 1.16, 0.411998, 0.128907
1.96, 1.16, 0.271269, 0.095981
2, 1.16, 0.108941, 0.0569422
2.04, 1.16, 0.0957415, 0.0488146
2.08, 1.16, 0.1152, 0.0583489
2.12, 1.16, 0.346966, 0.143609
2.16, 1.16, 0.126748, 0.0576335
2.2, 1.16, 0.369319, 0.116964
2.24, 1.16, 0.393256, 0.122299
2.28, 1.16, 0.0818876, 0.0479985
2.32, 1.16, 0.23839, 0.107355
2.36, 1.16, 0.228976, 0.0931339
2.4, 1.16, 0.13979, 0.063589
2.44, 1.16, 0.101493, 0.0755023
2.48, 1.16, 0.207539, 0.079579
2.52, 1.16, 0.147179, 0.0665116
2.56, 1.16, 0.293177, 0.103655
2.6, 1.16, 0.0862163, 0.0505195
2.64, 1.16, 0.209038, 0.08534
2.68, 1.16, 0.168155, 0.0759499
2.72, 1.16, 0.293701, 0.110818
2.76, 1.16, 0.104743, 0.080618
2.8, 1.16, 0.0642341, 0.0463127
2.84, 1.16, 0.0804012, 0.0804012
2.88, 1.16, 0.225205, 0.185678
2.92, 1.16, 0.0630384, 0.0454806
2.96, 1.16, 0.32963, 0.144716
3, 1.16, 0.15956, 0.0920751
3.04, 1.16, 0.121286, 0.0618815
3.08, 1.16, 0.116122, 0.0865527
3.12, 1.16, 0.17761, 0.099796
3.16, 1.16, 0.027838, 0.027838
3.2, 1.16, 0.0988326, 0.0578813
3.24, 1.16, 0.0532924, 0.0376835
3.28, 1.16, 0.0295152, 0.0295152
3.32, 1.16, 0.189042, 0.102845
3.36, 1.16, 0.0406574, 0.0406574
3.4, 1.16, 0.219276, 0.136516
3.44, 1.16, 0.167383, 0.0760724
3.48, 1.16, 0, 0
3.52, 1.16, 0.0626876, 0.0443268
3.56, 1.16, 0.0324244, 0.0324244
3.6, 1.16, 0.128135, 0.0753615
3.64, 1.16, 0.171462, 0.0779491
3.68, 1.16, 0.138119, 0.108926
3.72, 1.16, 0.147687, 0.0893113
3.76, 1.16, 0.0646062, 0.0456836
3.8, 1.16, 0.0934241, 0.0673565
3.84, 1.16, 0.0831002, 0.0600037
3.88, 1.16, 0.170453, 0.0863413
3.92, 1.16, 0.140701, 0.0823618
3.96, 1.16, 0.0859192, 0.0619321
4, 1.16, 0.153683, 0.0900893
4.04, 1.16, 0.136406, 0.0805359
4.08, 1.16, 0.0787723, 0.0559287
4.12, 1.16, 0.0623413, 0.0623413
4.16, 1.16, 0.220628, 0.140781
4.2, 1.16, 0.232679, 0.148483
4.24, 1.16, 0.234132, 0.155193
4.28, 1.16, 0.0608124, 0.0608124
4.32, 1.16, 0.272529, 0.192707
4.36, 1.16, 0.0460047, 0.0460047
4.4, 1.16, 0.27269, 0.123926
4.44, 1.16, 0.174848, 0.100949
4.48, 1.16, 0.158696, 0.112216
4.52, 1.16, 0.269539, 0.155152
4.56, 1.16, 0, 0
4.6, 1.16, 0.273641, 0.138687
4.64, 1.16, 0, 0
4.68, 1.16, 0.355259, 0.235821
4.72, 1.16, 0.148201, 0.106855
4.76, 1.16, 0.169763, 0.122451
4.8, 1.16, 0, 0
4.84, 1.16, 0.275044, 0.211972
4.88, 1.16, 0.111918, 0.111918
4.92, 1.16, 0.23823, 0.168455
4.96, 1.16, 0.102347, 0.102347
5, 1.16, 0, 0
5.04, 1.16, 0, 0
-0.04, 1.2, 0.363432, 0.18002
3.46945e-18, 1.2, 0.379676, 0.153852
0.04, 1.2, 0.239104, 0.133116
0.08, 1.2, 0.267293, 0.14184
0.12, 1.2, 0.332052, 0.125878
0.16, 1.2, 0.409183, 0.142142
0.2, 1.2, 0.210618, 0.0938741
0.24, 1.2, 0.188589, 0.0896202
0.28, 1.2, 0.218947, 0.0735991
0.32, 1.2, 0.162298, 0.0581561
0.36, 1.2, 0.349381, 0.0989933
0.4, 1.2, 0.265777, 0.090248
0.44, 1.2, 0.322388, 0.0999132
0.48, 1.2, 0.251152, 0.0757449
0.52, 1.2, 0.115956, 0.052359
0.56, 1.2, 0.203307, 0.0680369
0.6, 1.2, 0.224339, 0.074605
0.64, 1.2, 0.358365, 0.0998424
0.68, 1.2, 0.199543, 0.0822964
0.72, 1.2, 0.256664, 0.088279
0.76, 1.2, 0.0866727, 0.0394539
0.8, 1.2, 0.122733, 0.0472462
0.84, 1.2, 0.210959, 0.0770742
0.88, 1.2, 0.0977297, 0.0444665
0.92, 1.2, 0.268954, 0.0867639
0.96, 1.2, 0.147471, 0.0643383
1, 1.2, 0.138561, 0.0530705
1.04, 1.2, 0.12259, 0.0603708
1.08, 1.2, 0.118321, 0.0492694
1.12, 1.2, 0.138094, 0.0563773
1.16, 1.2, 0.106686, 0.0482033
1.2, 1.2, 0.165225, 0.0783052
1.24, 1.2, 0.110333, 0.0617995
1.28, 1.2, 0.172798, 0.0784944
1.32, 1.2, 0.141797, 0.0686166
1.36, 1.2, 0.0946213, 0.0424458
1.4, 1.2, 0.232143, 0.0961433
1.44, 1.2, 0.219598, 0.0852132
1.48, 1.2, 0.141406, 0.0582371
1.52, 1.2, 0.17293, 0.0777785
1.56, 1.2, 0.0692058, 0.0405798
1.6, 1.2, 0.069474, 0.0407363
1.64, 1.2, 0.357789, 0.122693
1.68, 1.2, 0.205536, 0.0823199
1.72, 1.2, 0.307422, 0.104647
1.76, 1.2, 0.13813, 0.0731727
1.8, 1.2, 0.0796079, 0.0593519
1.84, 1.2, 0.174954, 0.0776666
1.88, 1.2, 0.265795, 0.108186
1.92, 1.2, 0.0536804, 0.038161
1.96, 1.2, 0.177471, 0.0787359
2, 1.2, 0.188325, 0.0850044
2.04, 1.2, 0.145107, 0.0788942
2.08, 1.2, 0.299175, 0.119754
2.12, 1.2, 0.238313, 0.106765
2.16, 1.2, 0.186438, 0.0714419
2.2, 1.2, 0.196658, 0.0858186
2.24, 1.2, 0.224587, 0.0855562
2.28, 1.2, 0.109731, 0.0555145
2.32, 1.2, 0.192226, 0.0909132
2.36, 1.2, 0.211712, 0.099697
2.4, 1.2, 0.0319759, 0.0319759
2.44, 1.2, 0.0439006, 0.0310424
2.48, 1.2, 0.19099, 0.0919753
2.52, 1.2, 0.149258, 0.062155
2.56, 1.2, 0.169589, 0.0765974
2.6, 1.2, 0.0226242, 0.0226242
2.64, 1.2, 0.143324, 0.0728505
2.68, 1.2, 0.163312, 0.0915842
2.72, 1.2, 0.0475024, 0.0335893
2.76, 1.2, 0.0982733, 0.0574992
2.8, 1.2, 0.121782, 0.0908919
2.84, 1.2, 0.095269, 0.0560874
2.88, 1.2, 0.171148, 0.0865855
2.92, 1.2, 0.178066, 0.0970327
2.96, 1.2, 0.136791, 0.0715271
3, 1.2, 0.0270815, 0.0270815
3.04, 1.2, 0.165002, 0.0742102
3.08, 1.2, 0, 0
3.12, 1.2, 0.0276762, 0.0276762
3.16, 1.2, 0.0635828, 0.0458167
3.2, 1.2, 0.0739511, 0.0533542
3.24, 1.2, 0.081833, 0.0578647
3.28, 1.2, 0, 0
3.32, 1.2, 0.226975, 0.111895
3.36, 1.2, 0, 0
3.4, 1.2, 0.184163, 0.112727
3.44, 1.2, 0.110749, 0.0648828
3.48, 1.2, 0.18315, 0.102614
3.52, 1.2, 0.0544286, 0.0544286
3.56, 1.2, 0.114348, 0.0673695
3.6, 1.2, 0.356491, 0.170429
3.64, 1.2, 0.209077, 0.117103
3.68, 1.2, 0.336116, 0.151318
3.72, 1.2, 0.34879, 0.154524
3.76, 1.2, 0.192301, 0.135978
3.8, 1.2, 0.205698, 0.11731
3.84, 1.2, 0.146529, 0.0858875
3.88, 1.2, 0.121764, 0.0717583
3.92, 1.2, 0.0762319, 0.0539055
3.96, 1.2, 0.109235, 0.0630671
4, 1.2, 0.0728542, 0.0515158
4.04, 1.2, 0.447503, 0.161525
4.08, 1.2, 0.201286, 0.102728
4.12, 1.2, 0.272806, 0.124219
4.16, 1.2, 0.184087, 0.145583
4.2, 1.2, 0.421008, 0.199159
4.24, 1.2, 0, 0
4.28, 1.2, 0.187515, 0.139874
4.32, 1.2, 0.10322, 0.0744797
4.36, 1.2, 0.189519, 0.111507
4.4, 1.2, 0, 0
4.44, 1.2, 0.0444607, 0.0444607
4.48, 1.2, 0.0674462, 0.0674462
4.52, 1.2, 0.188312, 0.11043
4.56, 1.2, 0.120208, 0.085323
4.6, 1.2, 0.422948, 0.349151
4.64, 1.2, 0.187501, 0.110547
4.68, 1.2, 0, 0
4.72, 1.2, 0.0907431, 0.0907431
4.76, 1.2, 0.171558, 0.171558
4.8, 1.2, 0.184153, 0.184153
4.84, 1.2, 0.197062, 0.197062
4.88, 1.2, 0.176474, 0.127319
4.92, 1.2, 0, 0
4.96, 1.2, 0.126704, 0.126704
5, 1.2, 0.0890151, 0.0890151
5.04, 1.2, 0.111048, 0.111048
-0.04, 1.24, 0.44058, 0.182467
3.46945e-18, 1.24, 0.28657, 0.130779
0.04, 1.24, 0, 0
0.08, 1.24, 0.244961, 0.121201
0.12, 1.24, 0.354303, 0.119266
0.16, 1.24, 0.238088, 0.105047
0.2, 1.24, 0.198171, 0.0946269
0.24, 1.24, 0.308944, 0.105731
0.28, 1.24, 0.281671, 0.0941197
0.32, 1.24, 0.153176, 0.0666145
0.36, 1.24, 0.260422, 0.0974908
0.4, 1.24, 0.394095, 0.127141
0.44, 1.24, 0.204032, 0.0781943
0.48, 1.24, 0.341656, 0.086134
0.52, 1.24, 0.296595, 0.0869989
0.56, 1.24, 0.266645, 0.0726651
0.6, 1.24, 0.227207, 0.0824487
0.64, 1.24, 0.171643, 0.065749
0.68, 1.24, 0.0827446, 0.0419407
0.72, 1.24, 0.143702, 0.0627043
0.76, 1.24, 0.098447, 0.0535723
0.8, 1.24, 0.248527, 0.087836
0.84, 1.24, 0.158953, 0.0574227
0.88, 1.24, 0.259324, 0.0845469
0.92, 1.24, 0.130278, 0.0626148
0.96, 1.24, 0.217424, 0.0836473
1, 1.24, 0.0458029, 0.0323876
1.04, 1.24, 0.0953564, 0.0433851
1.08, 1.24, 0.0454766, 0.0454766
1.12, 1.24, 0.120849, 0.0502882
1.16, 1.24, 0.112839, 0.0703613
1.2, 1.24, 0.0868752, 0.0439939
1.24, 1.24, 0.0492362, 0.0348153
1.28, 1.24, 0.156293, 0.0643458
1.32, 1.24, 0.233256, 0.0899376
1.36, 1.24, 0.201424, 0.0942844
1.4, 1.24, 0.145, 0.0758159
1.44, 1.24, 0.0428021, 0.0308855
1.48, 1.24, 0.122025, 0.0545717
1.52, 1.24, 0.205018, 0.0691128
1.56, 1.24, 0.127589, 0.0692815
1.6, 1.24, 0.29434, 0.104448
1.64, 1.24, 0.167468, 0.0831665
1.68, 1.24, 0.116961, 0.0654663
1.72, 1.24, 0, 0
1.76, 1.24, 0.0268777, 0.0268777
1.8, 1.24, 0.0589032, 0.0589032
1.84, 1.24, 0.108612, 0.0666678
1.88, 1.24, 0.0823563, 0.041922
1.92, 1.24, 0.155902, 0.0824196
1.96, 1.24, 0.0832233, 0.0483235
2, 1.24, 0.135554, 0.0612346
2.04, 1.24, 0.243062, 0.103583
2.08, 1.24, 0.152086, 0.0804677
2.12, 1.24, 0.0706398, 0.0499501
2.16, 1.24, 0.112428, 0.057372
2.2, 1.24, 0.149542, 0.062305
2.24, 1.24, 0.0621636, 0.0462914
2.28, 1.24, 0.10964, 0.0727348
2.32, 1.24, 0.272135, 0.0875945
2.36, 1.24, 0.0681863, 0.0482152
2.4, 1.24, 0.0473091, 0.0335958
2.44, 1.24, 0.117533, 0.0748907
2.48, 1.24, 0.136333, 0.0836024
2.52, 1.24, 0.0234901, 0.0234901
2.56, 1.24, 0.0617991, 0.0436999
2.6, 1.24, 0.0794527, 0.0794527
2.64, 1.24, 0.0904993, 0.04525
2.68, 1.24, 0.17441, 0.0965881
2.72, 1.24, 0.0891353, 0.0635945
2.76, 1.24, 0.0732837, 0.0518198
2.8, 1.24, 0.122109, 0.0910223
2.84, 1.24, 0.171606, 0.109256
2.88, 1.24, 0, 0
2.92, 1.24, 0.116072, 0.0865642
2.96, 1.24, 0.0375354, 0.0375354
3, 1.24, 0.119246, 0.0688496
3.04, 1.24, 0.0387105, 0.0387105
3.08, 1.24, 0.0648253, 0.0467697
3.12, 1.24, 0, 0
3.16, 1.24, 0.0796102, 0.0796102
3.2, 1.24, 0.141622, 0.0942301
3.24, 1.24, 0.257436, 0.148631
3.28, 1.24, 0.175188, 0.0951425
3.32, 1.24, 0.0975568, 0.0689831
3.36, 1.24, 0.098213, 0.0578348
3.4, 1.24, 0.060937, 0.0432693
3.44, 1.24, 0.0478898, 0.0478898
3.48, 1.24, 0, 0
3.52, 1.24, 0.0962941, 0.0680902
3.56, 1.24, 0.30015, 0.162749
3.6, 1.24, 0.135682, 0.0691011
3.64, 1.24, 0.22287, 0.136291
3.68, 1.24, 0.139103, 0.0708257
3.72, 1.24, 0.0675029, 0.0477318
3.76, 1.24, 0.0422038, 0.0422038
3.8, 1.24, 0.0815548, 0.0588048
3.84, 1.24, 0.109945, 0.0634779
3.88, 1.24, 0, 0
3.92, 1.24, 0.0857426, 0.0618472
3.96, 1.24, 0.108281, 0.0780382
4, 1.24, 0.0366198, 0.0366198
4.04, 1.24, 0.415392, 0.198643
4.08, 1.24, 0.181179, 0.135279
4.12, 1.24, 0.0586267, 0.0586267
4.16, 1.24, 0.404035, 0.213312
4.2, 1.24, 0, 0
4.24, 1.24, 0.0975005, 0.0689437
4.28, 1.24, 0.0541303, 0.0541303
4.32, 1.24, 0.222541, 0.14203
4.36, 1.24, 0.0654645, 0.0654645
4.4, 1.24, 0, 0
4.44, 1.24, 0.248205, 0.158012
4.48, 1.24, 0.364185, 0.198036
4.52, 1.24, 0, 0
4.56, 1.24, 0.244422, 0.182311
4.6, 1.24, 0.0610304, 0.0610304
4.64, 1.24, 0.0934249, 0.0934249
4.68, 1.24, 0, 0
4.72, 1.24, 0.0968484, 0.0968484
4.76, 1.24, 0.379698, 0.24182
4.8, 1.24, 0.174788, 0.125991
4.84, 1.24, 0, 0
4.88, 1.24, 0, 0
4.92, 1.24, 0.114384, 0.114384
4.96, 1.24, 0.0887676, 0.0887676
5, 1.24, 0.241088, 0.171548
5.04, 1.24, 0.105477, 0.105477
-0.04, 1.28, 0.275165, 0.134274
3.46945e-18, 1.28, 0.108186, 0.0636623
0.04, 1.28, 0.0829381, 0.0829381
0.08, 1.28, 0.0364678, 0.0364678
0.12, 1.28, 0.383675, 0.145089
0.16, 1.28, 0.194626, 0.0861644
0.2, 1.28, 0.142157, 0.0705255
0.24, 1.28, 0.147141, 0.0600799
0.28, 1.28, 0.0836095, 0.0422767
0.32, 1.28, 0.147613, 0.0590325
0.36, 1.28, 0.175838, 0.0759615
0.4, 1.28, 0.083108, 0.0587675
0.44, 1.28, 0.173255, 0.0708149
0.48, 1.28, 0.199454, 0.0746624
0.52, 1.28, 0.0323166, 0.0232945
0.56, 1.28, 0.114821, 0.062272
0.6, 1.28, 0.133324, 0.0660101
0.64, 1.28, 0.155349, 0.0693103
0.68, 1.28, 0.143486, 0.0623418
0.72, 1.28, 0.112064, 0.0538711
0.76, 1.28, 0.320635, 0.0963934
0.8, 1.28, 0.146409, 0.0526635
0.84, 1.28, 0.273696, 0.0901021
0.88, 1.28, 0.157905, 0.0642
0.92, 1.28, 0.0803874, 0.0406834
0.96, 1.28, 0.104946, 0.0473858
1, 1.28, 0.039341, 0.0283354
1.04, 1.28, 0.185305, 0.0702924
1.08, 1.28, 0.149964, 0.0574074
1.12, 1.28, 0.221338, 0.0782792
1.16, 1.28, 0.13497, 0.0559747
1.2, 1.28, 0.0963446, 0.0589841
1.24, 1.28, 0.0938445, 0.0574466
1.28, 1.28, 0.142534, 0.0822931
1.32, 1.28, 0.160056, 0.0616417
1.36, 1.28, 0.0614815, 0.0362288
1.4, 1.28, 0.122362, 0.0686309
1.44, 1.28, 0.147093, 0.079735
1.48, 1.28, 0.0183298, 0.0183298
1.52, 1.28, 0.0443604, 0.0319928
1.56, 1.28, 0.192351, 0.0771759
1.6, 1.28, 0.0549437, 0.0388512
1.64, 1.28, 0.122189, 0.0509043
1.68, 1.28, 0.142818, 0.0592024
1.72, 1.28, 0.078237, 0.0458671
1.76, 1.28, 0.105315, 0.0526583
1.8, 1.28, 0.0648785, 0.0327818
1.84, 1.28, 0.0815549, 0.0644771
1.88, 1.28, 0.137624, 0.0692822
1.92, 1.28, 0.0984177, 0.0501117
1.96, 1.28, 0, 0
2, 1.28, 0.222484, 0.100187
2.04, 1.28, 0.0195049, 0.0195049
2.08, 1.28, 0.066356, 0.0469235
2.12, 1.28, 0.0951992, 0.0558402
2.16, 1.28, 0.0513682, 0.0370328
2.2, 1.28, 0.174319, 0.097527
2.24, 1.28, 0.078535, 0.0460622
2.28, 1.28, 0.0813062, 0.0478903
2.32, 1.28, 0.0850155, 0.0498182
2.36, 1.28, 0.0216756, 0.0216756
2.4, 1.28, 0.0600983, 0.0433688
2.44, 1.28, 0.0639036, 0.0451877
2.48, 1.28, 0, 0
2.52, 1.28, 0.107452, 0.0799934
2.56, 1.28, 0.0348083, 0.0348083
2.6, 1.28, 0.169247, 0.105469
2.64, 1.28, 0, 0
2.68, 1.28, 0.106368, 0.061414
2.72, 1.28, 0.149761, 0.0758314
2.76, 1.28, 0.164378, 0.0919292
2.8, 1.28, 0.112233, 0.0647982
2.84, 1.28, 0.0712662, 0.0712662
2.88, 1.28, 0.245095, 0.121865
2.92, 1.28, 0.0819238, 0.0472989
2.96, 1.28, 0.0386349, 0.0386349
3, 1.28, 0.0712373, 0.0503724
3.04, 1.28, 0.0451892, 0.0451892
3.08, 1.28, 0.0641955, 0.0462633
3.12, 1.28, 0.149693, 0.0934776
3.16, 1.28, 0.0430392, 0.0430392
3.2, 1.28, 0.0647201, 0.0467205
3.24, 1.28, 0.196014, 0.106733
3.28, 1.28, 0.0949571, 0.056982
3.32, 1.28, 0.112638, 0.0893121
3.36, 1.28, 0, 0
3.4, 1.28, 0, 0
3.44, 1.28, 0.14791, 0.0853977
3.48, 1.28, 0, 0
3.52, 1.28, 0.0826289, 0.0596708
3.56, 1.28, 0.0779471, 0.0551171
3.6, 1.28, 0.0469048, 0.0469048
3.64, 1.28, 0.0344689, 0.0344689
3.68, 1.28, 0.261801, 0.160285
3.72, 1.28, 0.142405, 0.106248
3.76, 1.28, 0, 0
3.8, 1.28, 0, 0
3.84, 1.28, 0.0489618, 0.0489618
3.88, 1.28, 0.213217, 0.141241
3.92, 1.28, 0.185749, 0.123256
3.96, 1.28, 0.0586235, 0.0586235
4, 1.28, 0.282058, 0.153853
4.04, 1.28, 0, 0
4.08, 1.28, 0, 0
4.12, 1.28, 0.124368, 0.071806
4.16, 1.28, 0, 0
4.2, 1.28, 0.16439, 0.116242
4.24, 1.28, 0.040799, 0.040799
4.28, 1.28, 0, 0
4.32, 1.28, 0, 0
4.36, 1.28, 0.0452759, 0.0452759
4.4, 1.28, 0.0531741, 0.0531741
4.44, 1.28, 0, 0
4.48, 1.28, 0.0481447, 0.0481447
4.52, 1.28, 0.0623542, 0.0623542
4.56, 1.28, 0.0761168, 0.0761168
4.6, 1.28, 0, 0
4.64, 1.28, 0, 0
4.68, 1.28, 0.117643, 0.0831864
4.72, 1.28, 0, 0
4.76, 1.28, 0, 0
4.8, 1.28, 0.201769, 0.142672
4.84, 1.28, 0, 0
4.88, 1.28, 0, 0
4.92, 1.28, 0.0840525, 0.0840525
4.96, 1.28, 0.768175, 0.572647
5, 1.28, 0, 0
5.04, 1.28, 0.400782, 0.316566
-0.04, 1.32, 0.278781, 0.160956
3.46945e-18, 1.32, 0.073689, 0.0531193
0.04, 1.32, 0.152951, 0.0933036
0.08, 1.32, 0.202493, 0.109687
0.12, 1.32, 0.0225892, 0.0225892
0.16, 1.32, 0, 0
0.2, 1.32, 0.126619, 0.070366
0.24, 1.32, 0.192848, 0.0735211
0.28, 1.32, 0.0866549, 0.0438334
0.32, 1.32, 0.142505, 0.0513672
0.36, 1.32, 0.134226, 0.0633846
0.4, 1.32, 0.0762737, 0.0486107
0.44, 1.32, 0.0812273, 0.0406141
0.48, 1.32, 0.0615884, 0.0459816
0.52, 1.32, 0.105959, 0.0477664
0.56, 1.32, 0.1782, 0.0737542
0.6, 1.32, 0.0892549, 0.0499547
0.64, 1.32, 0.113994, 0.0561592
0.68, 1.32, 0.195953, 0.0791966
0.72, 1.32, 0.0929648, 0.0519902
0.76, 1.32, 0.0551162, 0.0323254
0.8, 1.32, 0.0438672, 0.0438672
0.84, 1.32, 0.0644486, 0.0372094
0.88, 1.32, 0.0608423, 0.0482198
0.92, 1.32, 0.0518097, 0.0370027
0.96, 1.32, 0.0948578, 0.0530656
1, 1.32, 0.0391626, 0.0282375
1.04, 1.32, 0.116531, 0.0635656
1.08, 1.32, 0, 0
1.12, 1.32, 0.137925, 0.0568023
1.16, 1.32, 0.0471949, 0.0333727
1.2, 1.32, 0.0528732, 0.0373871
1.24, 1.32, 0.0701061, 0.0361968
1.28, 1.32, 0.019661, 0.019661
1.32, 1.32, 0.0914316, 0.0582019
1.36, 1.32, 0.0276746, 0.0276746
1.4, 1.32, 0.0782849, 0.0451979
1.44, 1.32, 0.0497689, 0.0351929
1.48, 1.32, 0.0439525, 0.0317181
1.52, 1.32, 0.0529782, 0.0529782
1.56, 1.32, 0.0525643, 0.0303482
1.6, 1.32, 0.0279255, 0.0279255
1.64, 1.32, 0.0728418, 0.0575211
1.68, 1.32, 0.0990501, 0.0631459
1.72, 1.32, 0.0674885, 0.048216
1.76, 1.32, 0, 0
1.8, 1.32, 0.0364646, 0.0257844
1.84, 1.32, 0.0585751, 0.0414189
1.88, 1.32, 0.10581, 0.0536289
1.92, 1.32, 0.0783048, 0.0459225
1.96, 1.32, 0.0398223, 0.028159
2, 1.32, 0.0648829, 0.0482526
2.04, 1.32, 0, 0
2.08, 1.32, 0.0212238, 0.0212238
2.12, 1.32, 0.0743548, 0.0525794
2.16, 1.32, 0, 0
2.2, 1.32, 0.166063, 0.0742658
2.24, 1.32, 0.0327565, 0.0327565
2.28, 1.32, 0.1427, 0.0778561
2.32, 1.32, 0.0689347, 0.0487444
2.36, 1.32, 0.0842749, 0.0493664
2.4, 1.32, 0.0326656, 0.0326656
2.44, 1.32, 0.0695384, 0.0491711
2.48, 1.32, 0.142656, 0.0713307
2.52, 1.32, 0, 0
2.56, 1.32, 0.0365916, 0.0365916
2.6, 1.32, 0.083254, 0.0487617
2.64, 1.32, 0.119877, 0.0892958
2.68, 1.32, 0.0851248, 0.0501252
2.72, 1.32, 0.0698859, 0.0698859
2.76, 1.32, 0.0278288, 0.0278288
2.8, 1.32, 0.0308954, 0.0308954
2.84, 1.32, 0.0628491, 0.044441
2.88, 1.32, 0.0282725, 0.0282725
2.92, 1.32, 0, 0
2.96, 1.32, 0.0533802, 0.0377456
3, 1.32, 0.108388, 0.0857003
3.04, 1.32, 0.0792245, 0.0792245
3.08, 1.32, 0, 0
3.12, 1.32, 0.0801161, 0.0801161
3.16, 1.32, 0, 0
3.2, 1.32, 0.039427, 0.039427
3.24, 1.32, 0.0409335, 0.0409335
3.28, 1.32, 0.0471174, 0.0471174
3.32, 1.32, 0.0278551, 0.0278551
3.36, 1.32, 0.0314866, 0.0314866
3.4, 1.32, 0.0959322, 0.0959322
3.44, 1.32, 0.105434, 0.0620934
3.48, 1.32, 0, 0
3.52, 1.32, 0, 0
3.56, 1.32, 0, 0
3.6, 1.32, 0.0980901, 0.0693615
3.64, 1.32, 0, 0
3.68, 1.32, 0.035393, 0.035393
3.72, 1.32, 0.0817535, 0.0589034
3.76, 1.32, 0.0826615, 0.0595742
3.8, 1.32, 0, 0
3.84, 1.32, 0.0334661, 0.0334661
3.88, 1.32, 0.0593754, 0.0593754
3.92, 1.32, 0.0371917, 0.0371917
3.96, 1.32, 0.155041, 0.119566
4, 1.32, 0.129931, 0.0918771
4.04, 1.32, 0.0579519, 0.0579519
4.08, 1.32, 0, 0
4.12, 1.32, 0, 0
4.16, 1.32, 0, 0
4.2, 1.32, 0.0471613, 0.0471613
4.24, 1.32, 0.0875267, 0.0618907
4.28, 1.32, 0.0424027, 0.0424027
4.32, 1.32, 0.0519962, 0.0519962
4.36, 1.32, 0, 0
4.4, 1.32, 0.0475065, 0.0475065
4.44, 1.32, 0.0576742, 0.0576742
4.48, 1.32, 0, 0
4.52, 1.32, 0, 0
4.56, 1.32, 0, 0
4.6, 1.32, 0.105807, 0.105807
4.64, 1.32, 0, 0
4.68, 1.32, 0.0700087, 0.0700087
4.72, 1.32, 0, 0
4.76, 1.32, 0.0955545, 0.0955545
4.8, 1.32, 0, 0
4.84, 1.32, 0, 0
4.88, 1.32, 0, 0
4.92, 1.32, 0.168098, 0.118864
4.96, 1.32, 0, 0
5, 1.32, 0, 0
5.04, 1.32, 0, 0
-0.04, 1.36, 0.0944077, 0.0944077
3.46945e-18, 1.36, 0, 0
0.04, 1.36, 0.106173, 0.0839453
0.08, 1.36, 0.119146, 0.0605811
0.12, 1.36, 0.0975564, 0.0727165
0.16, 1.36, 0.13843, 0.0753204
0.2, 1.36, 0.259013, 0.0922346
0.24, 1.36, 0.0147563, 0.0147563
0.28, 1.36, 0.0996513, 0.0558638
0.32, 1.36, 0.114801, 0.0524423
0.36, 1.36, 0.0383341, 0.0276819
0.4, 1.36, 0.0794797, 0.0402529
0.44, 1.36, 0.123669, 0.0583824
0.48, 1.36, 0.0402039, 0.0284294
0.52, 1.36, 0.136819, 0.0592413
0.56, 1.36, 0.123937, 0.0591913
0.6, 1.36, 0.111065, 0.0581105
0.64, 1.36, 0.0914183, 0.0512035
0.68, 1.36, 0.0446116, 0.0257566
0.72, 1.36, 0.071486, 0.0364111
0.76, 1.36, 0.0676949, 0.0394845
0.8, 1.36, 0.105912, 0.0440875
0.84, 1.36, 0.0554503, 0.0325199
0.88, 1.36, 0.0219598, 0.0219598
0.92, 1.36, 0.0892103, 0.0546582
0.96, 1.36, 0.0887431, 0.054307
1, 1.36, 0.110967, 0.05012
1.04, 1.36, 0.116567, 0.061923
1.08, 1.36, 0.0876248, 0.0443487
1.12, 1.36, 0.0233685, 0.0233685
1.16, 1.36, 0.0708102, 0.0408831
1.2, 1.36, 0, 0
1.24, 1.36, 0.0782862, 0.0583282
1.28, 1.36, 0.0252875, 0.0252875
1.32, 1.36, 0.101526, 0.0619753
1.36, 1.36, 0.126445, 0.0688966
1.4, 1.36, 0, 0
1.44, 1.36, 0.142778, 0.0775407
1.48, 1.36, 0.037462, 0.0265971
1.52, 1.36, 0.0494599, 0.0351628
1.56, 1.36, 0.0439843, 0.0317248
1.6, 1.36, 0.161003, 0.0727055
1.64, 1.36, 0.0930332, 0.0472008
1.68, 1.36, 0.0560018, 0.0560018
1.72, 1.36, 0, 0
1.76, 1.36, 0.0768675, 0.0450635
1.8, 1.36, 0.254621, 0.138973
1.84, 1.36, 0.0193196, 0.0193196
1.88, 1.36, 0.0601082, 0.0601082
1.92, 1.36, 0, 0
1.96, 1.36, 0.162478, 0.0800649
2, 1.36, 0.102209, 0.0676189
2.04, 1.36, 0, 0
2.08, 1.36, 0.0538259, 0.0387858
2.12, 1.36, 0.03824, 0.03824
2.16, 1.36, 0, 0
2.2, 1.36, 0.0793603, 0.0465414
2.24, 1.36, 0.14809, 0.082854
2.28, 1.36, 0, 0
2.32, 1.36, 0.0860453, 0.0681229
2.36, 1.36, 0.0238407, 0.0238407
2.4, 1.36, 0.119757, 0.0761649
2.44, 1.36, 0, 0
2.48, 1.36, 0, 0
2.52, 1.36, 0.138262, 0.0847465
2.56, 1.36, 0.103727, 0.0608373
2.6, 1.36, 0.0596489, 0.0429971
2.64, 1.36, 0, 0
2.68, 1.36, 0.0381062, 0.0381062
2.72, 1.36, 0.0360068, 0.0360068
2.76, 1.36, 0.0421157, 0.0421157
2.8, 1.36, 0.179518, 0.100712
2.84, 1.36, 0.169278, 0.169278
2.88, 1.36, 0.11142, 0.0656989
2.92, 1.36, 0.187881, 0.11276
2.96, 1.36, 0.137623, 0.0914145
3, 1.36, 0, 0
3.04, 1.36, 0.122875, 0.0816915
3.08, 1.36, 0.0453178, 0.0453178
3.12, 1.36, 0.0271749, 0.0271749
3.16, 1.36, 0.0250393, 0.0250393
3.2, 1.36, 0.0306227, 0.0306227
3.24, 1.36, 0, 0
3.28, 1.36, 0.0804815, 0.0579939
3.32, 1.36, 0, 0
3.36, 1.36, 0.0897571, 0.0897572
3.4, 1.36, 0.299945, 0.160757
3.44, 1.36, 0, 0
3.48, 1.36, 0.0674047, 0.0476629
3.52, 1.36, 0, 0
3.56, 1.36, 0, 0
3.6, 1.36, 0.0268898, 0.0268898
3.64, 1.36, 0.0849119, 0.061221
3.68, 1.36, 0.0328674, 0.0328674
3.72, 1.36, 0.233055, 0.233055
3.76, 1.36, 0.0809108, 0.0583173
3.8, 1.36, 0.0745031, 0.0745031
3.84, 1.36, 0.0560542, 0.0560542
3.88, 1.36, 0.0421042, 0.0421042
3.92, 1.36, 0.105631, 0.0761199
3.96, 1.36, 0.155278, 0.122911
4, 1.36, 0.0927189, 0.0668874
4.04, 1.36, 0.258459, 0.158401
4.08, 1.36, 0.0998471, 0.0720029
4.12, 1.36, 0.342747, 0.213633
4.16, 1.36, 0, 0
4.2, 1.36, 0, 0
4.24, 1.36, 0.0805272, 0.0805272
4.28, 1.36, 0, 0
4.32, 1.36, 0, 0
4.36, 1.36, 0, 0
4.4, 1.36, 0, 0
4.44, 1.36, 0, 0
4.48, 1.36, 0, 0
4.52, 1.36, 0, 0
4.56, 1.36, 0, 0
4.6, 1.36, 0, 0
4.64, 1.36, 0.0570268, 0.0570268
4.68, 1.36, 0.0677099, 0.0677099
4.72, 1.36, 0, 0
4.76, 1.36, 0.0705913, 0.0705913
4.8, 1.36, 0, 0
4.84, 1.36, 0, 0
4.88, 1.36, 0.172203, 0.121767
4.92, 1.36, 0, 0
4.96, 1.36, 0, 0
5, 1.36, 0.145892, 0.145892
5.04, 1.36, 0, 0
-0.04, 1.4, 0, 0
3.46945e-18, 1.4, 0.0717675, 0.0517973
0.04, 1.4, 0.0809937, 0.0606831
0.08, 1.4, 0.034354, 0.034354
0.12, 1.4, 0.0824198, 0.0483437
0.16, 1.4, 0.0380262, 0.0268887
0.2, 1.4, 0.0735116, 0.054714
0.24, 1.4, 0.0955447, 0.0584972
0.28, 1.4, 0.169094, 0.072346
0.32, 1.4, 0.0695518, 0.0401558
0.36, 1.4, 0.0868342, 0.0551699
0.4, 1.4, 0.0577252, 0.0338529
0.44, 1.4, 0.04947, 0.0291269
0.48, 1.4, 0.0887292, 0.0494827
0.52, 1.4, 0.0746148, 0.0377456
0.56, 1.4, 0.020506, 0.020506
0.6, 1.4, 0.0564202, 0.033105
0.64, 1.4, 0.0146713, 0.0146713
0.68, 1.4, 0.0358557, 0.0258103
0.72, 1.4, 0.0870148, 0.0533481
0.76, 1.4, 0.0373564, 0.0269559
0.8, 1.4, 0.0220349, 0.0220349
0.84, 1.4, 0.0588755, 0.0345229
0.88, 1.4, 0.0148996, 0.0148996
0.92, 1.4, 0.0883835, 0.0541403
0.96, 1.4, 0, 0
1, 1.4, 0.0230735, 0.0230735
1.04, 1.4, 0.133146, 0.0642058
1.08, 1.4, 0.0237738, 0.0237738
1.12, 1.4, 0, 0
1.16, 1.4, 0.0520322, 0.0300408
1.2, 1.4, 0.0590449, 0.0348484
1.24, 1.4, 0.0161575, 0.0161575
1.28, 1.4, 0.044671, 0.0322151
1.32, 1.4, 0.0663364, 0.0388742
1.36, 1.4, 0.0999775, 0.063649
1.4, 1.4, 0.104851, 0.0531037
1.44, 1.4, 0.0519274, 0.0367182
1.48, 1.4, 0.0768351, 0.0571675
1.52, 1.4, 0.0175376, 0.0175376
1.56, 1.4, 0.0381824, 0.026999
1.6, 1.4, 0.0183781, 0.0183781
1.64, 1.4, 0.0171188, 0.0171188
1.68, 1.4, 0.0593095, 0.0593095
1.72, 1.4, 0.0463316, 0.0334197
1.76, 1.4, 0.0271735, 0.0271735
1.8, 1.4, 0.112859, 0.0718318
1.84, 1.4, 0.172607, 0.0923973
1.88, 1.4, 0.0309087, 0.0309087
1.92, 1.4, 0.0912944, 0.0680806
1.96, 1.4, 0.0620258, 0.043859
2, 1.4, 0.0406013, 0.0287099
2.04, 1.4, 0.066249, 0.066249
2.08, 1.4, 0.108396, 0.0631831
2.12, 1.4, 0.0349658, 0.0349658
2.16, 1.4, 0, 0
2.2, 1.4, 0.0493333, 0.0350285
2.24, 1.4, 0.0957964, 0.0713062
2.28, 1.4, 0, 0
2.32, 1.4, 0.0508183, 0.0366362
2.36, 1.4, 0.103697, 0.0598696
2.4, 1.4, 0.0577521, 0.0416669
2.44, 1.4, 0.0326368, 0.0326368
2.48, 1.4, 0.14825, 0.0750642
2.52, 1.4, 0.0353077, 0.0353077
2.56, 1.4, 0.187951, 0.0994308
2.6, 1.4, 0.0767489, 0.0767489
2.64, 1.4, 0.0628706, 0.0453261
2.68, 1.4, 0.0543479, 0.0543479
2.72, 1.4, 0.0404153, 0.0404153
2.76, 1.4, 0.0390429, 0.0390429
2.8, 1.4, 0, 0
2.84, 1.4, 0.301967, 0.204596
2.88, 1.4, 0.107468, 0.08491
2.92, 1.4, 0.0939498, 0.0553615
2.96, 1.4, 0, 0
3, 1.4, 0.0264413, 0.0264413
3.04, 1.4, 0, 0
3.08, 1.4, 0, 0
3.12, 1.4, 0.116933, 0.0926525
3.16, 1.4, 0.0953913, 0.0561741
3.2, 1.4, 0.0361267, 0.0361267
3.24, 1.4, 0, 0
3.28, 1.4, 0, 0
3.32, 1.4, 0, 0
3.36, 1.4, 0, 0
3.4, 1.4, 0, 0
3.44, 1.4, 0.0496392, 0.0496392
3.48, 1.4, 0.0464314, 0.0464314
3.52, 1.4, 0, 0
3.56, 1.4, 0.0799066, 0.0576378
3.6, 1.4, 0.0331008, 0.0331008
3.64, 1.4, 0, 0
3.68, 1.4, 0, 0
3.72, 1.4, 0.0394697, 0.0394697
3.76, 1.4, 0.0513952, 0.0513952
3.8, 1.4, 0.105874, 0.105874
3.84, 1.4, 0, 0
3.88, 1.4, 0.0382653, 0.0382653
3.92, 1.4, 0, 0
3.96, 1.4, 0.102653, 0.0738505
4, 1.4, 0, 0
4.04, 1.4, 0.0658663, 0.0658663
4.08, 1.4, 0, 0
4.12, 1.4, 0.174421, 0.129881
4.16, 1.4, 0, 0
4.2, 1.4, 0, 0
4.24, 1.4, 0.0634149, 0.0634149
4.28, 1.4, 0, 0
4.32, 1.4, 0.0865978, 0.0612339
4.36, 1.4, 0, 0
4.4, 1.4, 0, 0
4.44, 1.4, 0, 0
4.48, 1.4, 0.173478, 0.173478
4.52, 1.4, 0.0823796, 0.0823796
4.56, 1.4, 0, 0
4.6, 1.4, 0, 0
4.64, 1.4, 0.192007, 0.192007
4.68, 1.4, 0, 0
4.72, 1.4, 0, 0
4.76, 1.4, 0, 0
4.8, 1.4, 0.0673885, 0.0673885
4.84, 1.4, 0, 0
4.88, 1.4, 0, 0
4.92, 1.4, 0, 0
4.96, 1.4, 0, 0
5, 1.4, 0, 0
5.04, 1.4, 0, 0
-0.04, 1.44, 0.0447066, 0.0447066
3.46945e-18, 1.44, 0.0841019, 0.0594693
0.04, 1.44, 0.0247907, 0.0247907
0.08, 1.44, 0.0523146, 0.0389032
0.12, 1.44, 0.237154, 0.0951931
0.16, 1.44, 0.046071, 0.0330951
0.2, 1.44, 0, 0
0.24, 1.44, 0.137342, 0.0724057
0.28, 1.44, 0.0863934, 0.0548574
0.32, 1.44, 0.0785372, 0.0400596
0.36, 1.44, 0.0954483, 0.0434029
0.4, 1.44, 0.124609, 0.0597496
0.44, 1.44, 0.11391, 0.0471555
0.48, 1.44, 0.0204869, 0.0204869
0.52, 1.44, 0.122578, 0.0643504
0.56, 1.44, 0.0532956, 0.0312072
0.6, 1.44, 0.0932083, 0.051906
0.64, 1.44, 0.0435034, 0.0307615
0.68, 1.44, 0.0147171, 0.0147171
0.72, 1.44, 0.0795034, 0.0505315
0.76, 1.44, 0.0994887, 0.0449247
0.8, 1.44, 0, 0
0.84, 1.44, 0.022558, 0.022558
0.88, 1.44, 0, 0
0.92, 1.44, 0.0802697, 0.0405987
0.96, 1.44, 0.11513, 0.0689909
1, 1.44, 0.123269, 0.0653024
1.04, 1.44, 0.0471208, 0.0333199
1.08, 1.44, 0.129623, 0.0725296
1.12, 1.44, 0.0232698, 0.0232698
1.16, 1.44, 0.076407, 0.044114
1.2, 1.44, 0, 0
1.24, 1.44, 0.0168982, 0.0168982
1.28, 1.44, 0.0251301, 0.0251301
1.32, 1.44, 0, 0
1.36, 1.44, 0.0183277, 0.0183277
1.4, 1.44, 0.0877686, 0.0506745
1.44, 1.44, 0, 0
1.48, 1.44, 0.0264205, 0.0264205
1.52, 1.44, 0, 0
1.56, 1.44, 0, 0
1.6, 1.44, 0.0200199, 0.0200199
1.64, 1.44, 0.0277201, 0.0277201
1.68, 1.44, 0.0181895, 0.0181895
1.72, 1.44, 0.0302629, 0.0302629
1.76, 1.44, 0.0299703, 0.0299703
1.8, 1.44, 0.0459458, 0.0331545
1.84, 1.44, 0.0493886, 0.0356406
1.88, 1.44, 0.0297996, 0.0297996
1.92, 1.44, 0.0797579, 0.0467558
1.96, 1.44, 0.0323806, 0.0323806
2, 1.44, 0, 0
2.04, 1.44, 0, 0
2.08, 1.44, 0.0218027, 0.0218027
2.12, 1.44, 0.0250225, 0.0250225
2.16, 1.44, 0, 0
2.2, 1.44, 0.0228203, 0.0228203
2.24, 1.44, 0.0323667, 0.0323667
2.28, 1.44, 0.116689, 0.0774338
2.32, 1.44, 0.0339524, 0.0339524
2.36, 1.44, 0.0307436, 0.0307436
2.4, 1.44, 0.105288, 0.0833331
2.44, 1.44, 0.0218129, 0.0218129
2.48, 1.44, 0.0876175, 0.0516276
2.52, 1.44, 0.0228925, 0.0228925
2.56, 1.44, 0, 0
2.6, 1.44, 0.0398347, 0.0398347
2.64, 1.44, 0.0395706, 0.0395706
2.68, 1.44, 0, 0
2.72, 1.44, 0.0424101, 0.0424101
2.76, 1.44, 0, 0
2.8, 1.44, 0.0439015, 0.0439015
2.84, 1.44, 0.0821774, 0.0593241
2.88, 1.44, 0.0757191, 0.0757191
2.92, 1.44, 0, 0
2.96, 1.44, 0.0646068, 0.046622
3, 1.44, 0.0282319, 0.0282319
3.04, 1.44, 0, 0
3.08, 1.44, 0.0258161, 0.0258161
3.12, 1.44, 0, 0
3.16, 1.44, 0.087256, 0.087256
3.2, 1.44, 0, 0
3.24, 1.44, 0, 0
3.28, 1.44, 0.0302203, 0.0302203
3.32, 1.44, 0.0625814, 0.0625814
3.36, 1.44, 0, 0
3.4, 1.44, 0, 0
3.44, 1.44, 0, 0
3.48, 1.44, 0.0494697, 0.0494697
3.52, 1.44, 0, 0
3.56, 1.44, 0, 0
3.6, 1.44, 0.0656258, 0.0464045
3.64, 1.44, 0, 0
3.68, 1.44, 0.0507555, 0.0507554
3.72, 1.44, 0.0483971, 0.0483971
3.76, 1.44, 0, 0
3.8, 1.44, 0.0337635, 0.0337635
3.84, 1.44, 0, 0
3.88, 1.44, 0.0929109, 0.0670048
3.92, 1.44, 0.0942868, 0.0679985
3.96, 1.44, 0.0431691, 0.0431691
4, 1.44, 0, 0
4.04, 1.44, 0.090636, 0.065284
4.08, 1.44, 0.288147, 0.203755
4.12, 1.44, 0, 0
4.16, 1.44, 0, 0
4.2, 1.44, 0.0495319, 0.0495319
4.24, 1.44, 0, 0
4.28, 1.44, 0, 0
4.32, 1.44, 0, 0
4.36, 1.44, 0.0755626, 0.0755626
4.4, 1.44, 0.0655854, 0.0655854
4.44, 1.44, 0.0504653, 0.0504653
4.48, 1.44, 0, 0
4.52, 1.44, 0.0994945, 0.0994945
4.56, 1.44, 0, 0
4.6, 1.44, 0, 0
4.64, 1.44, 0, 0
4.68, 1.44, 0, 0
4.72, 1.44, 0, 0
4.76, 1.44, 0, 0
4.8, 1.44, 0.148089, 0.104715
4.84, 1.44, 0, 0
4.88, 1.44, 0, 0
4.92, 1.44, 0, 0
4.96, 1.44, 0, 0
5, 1.44, 0, 0
5.04, 1.44, 0, 0
-0.04, 1.48, 0, 0
3.46945e-18, 1.48, 0, 0
0.04, 1.48, 0.141258, 0.0998851
0.08, 1.48, 0.0670597, 0.0670597
0.12, 1.48, 0.170311, 0.0924253
0.16, 1.48, 0.0891658, 0.0520451
0.2, 1.48, 0.0560563, 0.0329291
0.24, 1.48, 0.0889449, 0.056668
0.28, 1.48, 0.0158957, 0.0158957
0.32, 1.48, 0.18076, 0.109278
0.36, 1.48, 0.0718111, 0.0429852
0.4, 1.48, 0.0750619, 0.0542178
0.44, 1.48, 0.0367051, 0.0264632
0.48, 1.48, 0.0839189, 0.0513624
0.52, 1.48, 0.0977851, 0.0531746
0.56, 1.48, 0.0416131, 0.0416131
0.6, 1.48, 0.0212943, 0.0212943
0.64, 1.48, 0, 0
0.68, 1.48, 0.0461406, 0.0461406
0.72, 1.48, 0, 0
0.76, 1.48, 0.0368116, 0.0265375
0.8, 1.48, 0.0219468, 0.0219468
0.84, 1.48, 0, 0
0.88, 1.48, 0.0441149, 0.0313758
0.92, 1.48, 0.0927788, 0.0568861
0.96, 1.48, 0.0695898, 0.0517547
1, 1.48, 0.0725037, 0.054086
1.04, 1.48, 0.0815343, 0.0415768
1.08, 1.48, 0.0496755, 0.0496755
1.12, 1.48, 0.0243722, 0.0243722
1.16, 1.48, 0.0322269, 0.0227879
1.2, 1.48, 0.0522543, 0.0369497
1.24, 1.48, 0, 0
1.28, 1.48, 0.0175788, 0.0175788
1.32, 1.48, 0.0769109, 0.0573915
1.36, 1.48, 0.0272125, 0.0272125
1.4, 1.48, 0.0293495, 0.0293495
1.44, 1.48, 0.0524021, 0.037054
1.48, 1.48, 0, 0
1.52, 1.48, 0.0458496, 0.0330624
1.56, 1.48, 0.0533416, 0.0533416
1.6, 1.48, 0.0190394, 0.0190394
1.64, 1.48, 0.0290907, 0.0290907
1.68, 1.48, 0.0190038, 0.0190038
1.72, 1.48, 0.0873783, 0.0652647
1.76, 1.48, 0.0570795, 0.0425295
1.8, 1.48, 0.0595243, 0.0420901
1.84, 1.48, 0.0527291, 0.03804
1.88, 1.48, 0.0295894, 0.0295894
1.92, 1.48, 0.0239294, 0.0239294
1.96, 1.48, 0.0335853, 0.0335853
2, 1.48, 0, 0
2.04, 1.48, 0.133408, 0.0943376
2.08, 1.48, 0.022969, 0.022969
2.12, 1.48, 0.0868071, 0.0508414
2.16, 1.48, 0.0648884, 0.0458854
2.2, 1.48, 0.133218, 0.0941994
2.24, 1.48, 0, 0
2.28, 1.48, 0.0982464, 0.0732956
2.32, 1.48, 0.0243789, 0.0243789
2.36, 1.48, 0.0931761, 0.0736726
2.4, 1.48, 0.0631549, 0.0449189
2.44, 1.48, 0.024058, 0.024058
2.48, 1.48, 0, 0
2.52, 1.48, 0.0791576, 0.0559732
2.56, 1.48, 0.130312, 0.0830233
2.6, 1.48, 0.0241982, 0.0241982
2.64, 1.48, 0.0276448, 0.0276448
2.68, 1.48, 0, 0
2.72, 1.48, 0, 0
2.76, 1.48, 0, 0
2.8, 1.48, 0.0331991, 0.0331991
2.84, 1.48, 0, 0
2.88, 1.48, 0, 0
2.92, 1.48, 0.0405884, 0.0405884
2.96, 1.48, 0.0422734, 0.0422734
3, 1.48, 0.0405854, 0.0405854
3.04, 1.48, 0.0449831, 0.0449831
3.08, 1.48, 0.115769, 0.0917834
3.12, 1.48, 0, 0
3.16, 1.48, 0.0317907, 0.0317907
3.2, 1.48, 0.0823023, 0.0823023
3.24, 1.48, 0, 0
3.28, 1.48, 0.119546, 0.0943503
3.32, 1.48, 0.0869813, 0.0615057
3.36, 1.48, 0.0721939, 0.0510489
3.4, 1.48, 0, 0
3.44, 1.48, 0.0316962, 0.0316962
3.48, 1.48, 0, 0
3.52, 1.48, 0, 0
3.56, 1.48, 0, 0
3.6, 1.48, 0, 0
3.64, 1.48, 0.0319101, 0.0319101
3.68, 1.48, 0, 0
3.72, 1.48, 0, 0
3.76, 1.48, 0, 0
3.8, 1.48, 0.0715487, 0.0505934
3.84, 1.48, 0, 0
3.88, 1.48, 0.0634676, 0.0634676
3.92, 1.48, 0.103766, 0.0749752
3.96, 1.48, 0.119352, 0.0689084
4, 1.48, 0.0495881, 0.0495881
4.04, 1.48, 0, 0
4.08, 1.48, 0, 0
4.12, 1.48, 0, 0
4.16, 1.48, 0.0615019, 0.0615019
4.2, 1.48, 0.0500728, 0.0500728
4.24, 1.48, 0, 0
4.28, 1.48, 0, 0
4.32, 1.48, 0, 0
4.36, 1.48, 0.0486966, 0.0486966
4.4, 1.48, 0, 0
4.44, 1.48, 0, 0
4.48, 1.48, 0, 0
4.52, 1.48, 0, 0
4.56, 1.48, 0, 0
4.6, 1.48, 0.0608181, 0.0608181
4.64, 1.48, 0, 0
4.68, 1.48, 0, 0
4.72, 1.48, 0, 0
4.76, 1.48, 0, 0
4.8, 1.48, 0.0820351, 0.0820351
4.84, 1.48, 0, 0
4.88, 1.48, 0.0792169, 0.0792169
4.92, 1.48, 0.0948712, 0.0948712
4.96, 1.48, 0, 0
5, 1.48, 0, 0
5.04, 1.48, 0, 0
-0.04, 1.52, 0.213766, 0.132935
3.46945e-18, 1.52, 0.0520678, 0.036819
0.04, 1.52, 0, 0
0.08, 1.52, 0.0217202, 0.0217202
0.12, 1.52, 0.0996742, 0.0507082
0.16, 1.52, 0.0255767, 0.0255767
0.2, 1.52, 0.0992946, 0.0992946
0.24, 1.52, 0.0337524, 0.0337524
0.28, 1.52, 0.0163078, 0.0163078
0.32, 1.52, 0.0166236, 0.0166236
0.36, 1.52, 0.0925316, 0.0462659
0.4, 1.52, 0, 0
0.44, 1.52, 0.0822905, 0.0520675
0.48, 1.52, 0.0616334, 0.0459433
0.52, 1.52, 0, 0
0.56, 1.52, 0.104902, 0.0469135
0.6, 1.52, 0, 0
0.64, 1.52, 0.0150453, 0.0150453
0.68, 1.52, 0.111917, 0.0593596
0.72, 1.52, 0.0234054, 0.0234054
0.76, 1.52, 0.0149479, 0.0149479
0.8, 1.52, 0, 0
0.84, 1.52, 0.0303478, 0.0214592
0.88, 1.52, 0.0155522, 0.0155522
0.92, 1.52, 0.0465412, 0.0329097
0.96, 1.52, 0.0242316, 0.0242316
1, 1.52, 0.0396474, 0.028586
1.04, 1.52, 0, 0
1.08, 1.52, 0.0576281, 0.0339465
1.12, 1.52, 0.0249717, 0.0249717
1.16, 1.52, 0.0248195, 0.0248195
1.2, 1.52, 0.0757511, 0.0385938
1.24, 1.52, 0, 0
1.28, 1.52, 0, 0
1.32, 1.52, 0, 0
1.36, 1.52, 0.0820191, 0.0612355
1.4, 1.52, 0, 0
1.44, 1.52, 0.0262854, 0.0262854
1.48, 1.52, 0, 0
1.52, 1.52, 0.0192837, 0.0192837
1.56, 1.52, 0.0195815, 0.0195815
1.6, 1.52, 0.0278651, 0.0278651
1.64, 1.52, 0, 0
1.68, 1.52, 0, 0
1.72, 1.52, 0.0291871, 0.0291871
1.76, 1.52, 0.0208792, 0.0208792
1.8, 1.52, 0.0293325, 0.0293325
1.84, 1.52, 0.0694604, 0.0409313
1.88, 1.52, 0.0320189, 0.0320189
1.92, 1.52, 0.0608162, 0.0430036
1.96, 1.52, 0.0526339, 0.0379403
2, 1.52, 0.0461247, 0.0326161
2.04, 1.52, 0.0853174, 0.0500513
2.08, 1.52, 0.0670468, 0.0670468
2.12, 1.52, 0, 0
2.16, 1.52, 0.0208442, 0.0208442
2.2, 1.52, 0.0340697, 0.0340697
2.24, 1.52, 0.0681694, 0.0681694
2.28, 1.52, 0.0554731, 0.0399736
2.32, 1.52, 0.0601156, 0.0434202
2.36, 1.52, 0.0345961, 0.034596
2.4, 1.52, 0.0344116, 0.0344116
2.44, 1.52, 0.037468, 0.037468
2.48, 1.52, 0.0352762, 0.0352762
2.52, 1.52, 0.0361164, 0.0361164
2.56, 1.52, 0.0268977, 0.0268977
2.6, 1.52, 0, 0
2.64, 1.52, 0.0264396, 0.0264396
2.68, 1.52, 0.0255787, 0.0255787
2.72, 1.52, 0, 0
2.76, 1.52, 0.0448088, 0.0448088
2.8, 1.52, 0, 0
2.84, 1.52, 0, 0
2.88, 1.52, 0, 0
2.92, 1.52, 0.0253524, 0.0253524
2.96, 1.52, 0.0288074, 0.0288074
3, 1.52, 0, 0
3.04, 1.52, 0.0686264, 0.0493798
3.08, 1.52, 0, 0
3.12, 1.52, 0.0421001, 0.0421001
3.16, 1.52, 0, 0
3.2, 1.52, 0.0297077, 0.0297077
3.24, 1.52, 0.0702942, 0.050689
3.28, 1.52, 0, 0
3.32, 1.52, 0.0885004, 0.0625793
3.36, 1.52, 0, 0
3.4, 1.52, 0, 0
3.44, 1.52, 0, 0
3.48, 1.52, 0, 0
3.52, 1.52, 0, 0
3.56, 1.52, 0.031731, 0.031731
3.6, 1.52, 0.097887, 0.0704988
3.64, 1.52, 0, 0
3.68, 1.52, 0, 0
3.72, 1.52, 0, 0
3.76, 1.52, 0, 0
3.8, 1.52, 0, 0
3.84, 1.52, 0, 0
3.88, 1.52, 0, 0
3.92, 1.52, 0, 0
3.96, 1.52, 0, 0
4, 1.52, 0.0657918, 0.0657918
4.04, 1.52, 0, 0
4.08, 1.52, 0, 0
4.12, 1.52, 0, 0
4.16, 1.52, 0, 0
4.2, 1.52, 0, 0
4.24, 1.52, 0, 0
4.28, 1.52, 0, 0
4.32, 1.52, 0, 0
4.36, 1.52, 0, 0
4.4, 1.52, 0, 0
4.44, 1.52, 0, 0
4.48, 1.52, 0, 0
4.52, 1.52, 0, 0
4.56, 1.52, 0, 0
4.6, 1.52, 0, 0
4.64, 1.52, 0, 0
4.68, 1.52, 0, 0
4.72, 1.52, 0, 0
4.76, 1.52, 0, 0
4.8, 1.52, 0, 0
4.84, 1.52, 0, 0
4.88, 1.52, 0.068456, 0.068456
4.92, 1.52, 0.0910599, 0.0910599
4.96, 1.52, 0.0977283, 0.0977283
5, 1.52, 0, 0
5.04, 1.52, 0, 0
-0.04, 1.56, 0.070215, 0.0508873
3.46945e-18, 1.56, 0.126838, 0.064617
0.04, 1.56, 0, 0
0.08, 1.56, 0, 0
0.12, 1.56, 0.171121, 0.0804994
0.16, 1.56, 0.0490784, 0.0490784
0.2, 1.56, 0.124199, 0.0567676
0.24, 1.56, 0.0415713, 0.0298757
0.28, 1.56, 0.0248737, 0.0248737
0.32, 1.56, 0.0238559, 0.0238559
0.36, 1.56, 0.0393407, 0.0283972
0.4, 1.56, 0.0228579, 0.0228579
0.44, 1.56, 0.0681506, 0.0393475
0.48, 1.56, 0, 0
0.52, 1.56, 0.0144637, 0.0144637
0.56, 1.56, 0.0364627, 0.0263081
0.6, 1.56, 0.0362592, 0.0261745
0.64, 1.56, 0.0447608, 0.0316527
0.68, 1.56, 0.0302143, 0.0213647
0.72, 1.56, 0.0154165, 0.0154165
0.76, 1.56, 0.0686397, 0.0396299
0.8, 1.56, 0, 0
0.84, 1.56, 0.0678459, 0.0504455
0.88, 1.56, 0, 0
0.92, 1.56, 0, 0
0.96, 1.56, 0.13912, 0.0753446
1, 1.56, 0.0233982, 0.0233982
1.04, 1.56, 0, 0
1.08, 1.56, 0.0417976, 0.0301126
1.12, 1.56, 0.025004, 0.025004
1.16, 1.56, 0.0129047, 0.0129047
1.2, 1.56, 0.0343073, 0.0242593
1.24, 1.56, 0, 0
1.28, 1.56, 0.0559732, 0.0559732
1.32, 1.56, 0, 0
1.36, 1.56, 0.0535292, 0.0378509
1.4, 1.56, 0, 0
1.44, 1.56, 0.0196172, 0.0196172
1.48, 1.56, 0, 0
1.52, 1.56, 0.0803903, 0.0598773
1.56, 1.56, 0, 0
1.6, 1.56, 0.0637676, 0.0375311
1.64, 1.56, 0.0191329, 0.0191329
1.68, 1.56, 0.0596739, 0.0596739
1.72, 1.56, 0.0289362, 0.0289362
1.76, 1.56, 0, 0
1.8, 1.56, 0, 0
1.84, 1.56, 0.0201964, 0.0201964
1.88, 1.56, 0, 0
1.92, 1.56, 0, 0
1.96, 1.56, 0, 0
2, 1.56, 0.0324374, 0.0324374
2.04, 1.56, 0.0479575, 0.0339112
2.08, 1.56, 0, 0
2.12, 1.56, 0, 0
2.16, 1.56, 0.067663, 0.0478453
2.2, 1.56, 0.0212794, 0.0212794
2.24, 1.56, 0.057303, 0.0413156
2.28, 1.56, 0.161805, 0.0971081
2.32, 1.56, 0, 0
2.36, 1.56, 0.0973004, 0.0564266
2.4, 1.56, 0.0352899, 0.0352899
2.44, 1.56, 0.0450516, 0.0318563
2.48, 1.56, 0, 0
2.52, 1.56, 0, 0
2.56, 1.56, 0.0251849, 0.0251849
2.6, 1.56, 0.0256402, 0.0256402
2.64, 1.56, 0, 0
2.68, 1.56, 0.0282803, 0.0282803
2.72, 1.56, 0.026668, 0.026668
2.76, 1.56, 0.027599, 0.027599
2.8, 1.56, 0, 0
2.84, 1.56, 0, 0
2.88, 1.56, 0, 0
2.92, 1.56, 0, 0
2.96, 1.56, 0, 0
3, 1.56, 0.0444944, 0.0444944
3.04, 1.56, 0.0415793, 0.0415793
3.08, 1.56, 0.0303303, 0.0303303
3.12, 1.56, 0.194495, 0.121125
3.16, 1.56, 0.0433958, 0.0433958
3.2, 1.56, 0, 0
3.24, 1.56, 0, 0
3.28, 1.56, 0, 0
3.32, 1.56, 0, 0
3.36, 1.56, 0, 0
3.4, 1.56, 0, 0
3.44, 1.56, 0.0345653, 0.0345653
3.48, 1.56, 0, 0
3.52, 1.56, 0.0413494, 0.0413494
3.56, 1.56, 0, 0
3.6, 1.56, 0.07104, 0.050233
3.64, 1.56, 0, 0
3.68, 1.56, 0, 0
3.72, 1.56, 0, 0
3.76, 1.56, 0.052376, 0.052376
3.8, 1.56, 0.203326, 0.129289
3.84, 1.56, 0, 0
3.88, 1.56, 0, 0
3.92, 1.56, 0, 0
3.96, 1.56, 0.0439078, 0.0439078
4, 1.56, 0.0401507, 0.0401507
4.04, 1.56, 0, 0
4.08, 1.56, 0.0436814, 0.0436814
4.12, 1.56, 0.044402, 0.044402
4.16, 1.56, 0, 0
4.2, 1.56, 0.0665348, 0.0665348
4.24, 1.56, 0.119433, 0.0860857
4.28, 1.56, 0.142958, 0.142958
4.32, 1.56, 0, 0
4.36, 1.56, 0, 0
4.4, 1.56, 0, 0
4.44, 1.56, 0, 0
4.48, 1.56, 0.209372, 0.209372
4.52, 1.56, 0, 0
4.56, 1.56, 0.18814, 0.18814
4.6, 1.56, 0.106464, 0.106464
4.64, 1.56, 0.0986374, 0.0986374
4.68, 1.56, 0, 0
4.72, 1.56, 0.0734724, 0.0734724
4.76, 1.56, 0, 0
4.8, 1.56, 0, 0
4.84, 1.56, 0, 0
4.88, 1.56, 0, 0
4.92, 1.56, 0, 0
4.96, 1.56, 0, 0
5, 1.56, 0, 0
5.04, 1.56, 0, 0
-0.04, 1.6, 0, 0
3.46945e-18, 1.6, 0.0761526, 0.0761526
0.04, 1.6, 0.0354155, 0.0354155
0.08, 1.6, 0, 0
0.12, 1.6, 0, 0
0.16, 1.6, 0.0263031, 0.0263031
0.2, 1.6, 0, 0
0.24, 1.6, 0.0171548, 0.0171548
0.28, 1.6, 0.0247702, 0.0247702
0.32, 1.6, 0, 0
0.36, 1.6, 0.0307866, 0.0223122
0.4, 1.6, 0.0467759, 0.0330756
0.44, 1.6, 0.0155168, 0.0155168
0.48, 1.6, 0, 0
0.52, 1.6, 0.0884268, 0.0510097
0.56, 1.6, 0.0218427, 0.0218427
0.6, 1.6, 0, 0
0.64, 1.6, 0.109362, 0.0680607
0.68, 1.6, 0.0222331, 0.0222331
0.72, 1.6, 0, 0
0.76, 1.6, 0.022318, 0.022318
0.8, 1.6, 0.0146708, 0.0146708
0.84, 1.6, 0.121285, 0.0641987
0.88, 1.6, 0.0749587, 0.0558412
0.92, 1.6, 0, 0
0.96, 1.6, 0.023614, 0.023614
1, 1.6, 0, 0
1.04, 1.6, 0.0322094, 0.0227756
1.08, 1.6, 0, 0
1.12, 1.6, 0, 0
1.16, 1.6, 0.0443222, 0.0319731
1.2, 1.6, 0.105878, 0.0748685
1.24, 1.6, 0.142771, 0.0775384
1.28, 1.6, 0, 0
1.32, 1.6, 0, 0
1.36, 1.6, 0.0564243, 0.0398992
1.4, 1.6, 0, 0
1.44, 1.6, 0.0182836, 0.0182836
1.48, 1.6, 0, 0
1.52, 1.6, 0, 0
1.56, 1.6, 0, 0
1.6, 1.6, 0, 0
1.64, 1.6, 0, 0
1.68, 1.6, 0, 0
1.72, 1.6, 0, 0
1.76, 1.6, 0, 0
1.8, 1.6, 0.031581, 0.031581
1.84, 1.6, 0, 0
1.88, 1.6, 0, 0
1.92, 1.6, 0, 0
1.96, 1.6, 0.0782932, 0.0460863
2, 1.6, 0.0427578, 0.0302345
2.04, 1.6, 0.0225279, 0.0225279
2.08, 1.6, 0.0454001, 0.0321028
2.12, 1.6, 0, 0
2.16, 1.6, 0.0483271, 0.034173
2.2, 1.6, 0.0331258, 0.0331258
2.24, 1.6, 0.0544455, 0.0392346
2.28, 1.6, 0, 0
2.32, 1.6, 0, 0
2.36, 1.6, 0.036671, 0.036671
2.4, 1.6, 0.0605136, 0.0436906
2.44, 1.6, 0.0891883, 0.0525792
2.48, 1.6, 0, 0
2.52, 1.6, 0, 0
2.56, 1.6, 0.0245307, 0.0245307
2.6, 1.6, 0, 0
2.64, 1.6, 0, 0
2.68, 1.6, 0.0393125, 0.0393125
2.72, 1.6, 0, 0
2.76, 1.6, 0.0259064, 0.0259064
2.8, 1.6, 0, 0
2.84, 1.6, 0, 0
2.88, 1.6, 0.0400615, 0.0400615
2.92, 1.6, 0, 0
2.96, 1.6, 0, 0
3, 1.6, 0, 0
3.04, 1.6, 0, 0
3.08, 1.6, 0, 0
3.12, 1.6, 0.0320697, 0.0320697
3.16, 1.6, 0, 0
3.2, 1.6, 0, 0
3.24, 1.6, 0.0514436, 0.0514436
3.28, 1.6, 0, 0
3.32, 1.6, 0, 0
3.36, 1.6, 0, 0
3.4, 1.6, 0.0967778, 0.0967778
3.44, 1.6, 0, 0
3.48, 1.6, 0.0524023, 0.0524023
3.52, 1.6, 0, 0
3.56, 1.6, 0, 0
3.6, 1.6, 0, 0
3.64, 1.6, 0.0397101, 0.0397101
3.68, 1.6, 0.0359615, 0.0359615
3.72, 1.6, 0.121735, 0.121735
3.76, 1.6, 0, 0
3.8, 1.6, 0, 0
3.84, 1.6, 0, 0
3.88, 1.6, 0.0389677, 0.0389677
3.92, 1.6, 0, 0
3.96, 1.6, 0, 0
4, 1.6, 0, 0
4.04, 1.6, 0, 0
4.08, 1.6, 0.295348, 0.147682
4.12, 1.6, 0.0668615, 0.0668615
4.16, 1.6, 0, 0
4.2, 1.6, 0, 0
4.24, 1.6, 0, 0
4.28, 1.6, 0.0548252, 0.0548252
4.32, 1.6, 0.146322, 0.146322
4.36, 1.6, 0, 0
4.4, 1.6, 0, 0
4.44, 1.6, 0, 0
4.48, 1.6, 0.0566386, 0.0566386
4.52, 1.6, 0.216332, 0.216332
4.56, 1.6, 0, 0
4.6, 1.6, 0.0653423, 0.0653423
4.64, 1.6, 0, 0
4.68, 1.6, 0, 0
4.72, 1.6, 0, 0
4.76, 1.6, 0.132802, 0.132802
4.8, 1.6, 0, 0
4.84, 1.6, 0, 0
4.88, 1.6, 0, 0
4.92, 1.6, 0, 0
4.96, 1.6, 0, 0
5, 1.6, 0, 0
5.04, 1.6, 0, 0
-0.04, 1.64, 0.0273723, 0.0273723
3.46945e-18, 1.64, 0.105178, 0.0783205
0.04, 1.64, 0.0673415, 0.0673415
0.08, 1.64, 0.0595222, 0.0420887
0.12, 1.64, 0.0172048, 0.0172048
0.16, 1.64, 0.0162553, 0.0162553
0.2, 1.64, 0.0894418, 0.0460984
0.24, 1.64, 0.0238585, 0.0238585
0.28, 1.64, 0, 0
0.32, 1.64, 0.0412307, 0.0297652
0.36, 1.64, 0.0562292, 0.0331352
0.4, 1.64, 0, 0
0.44, 1.64, 0.078556, 0.040043
0.48, 1.64, 0, 0
0.52, 1.64, 0.0515957, 0.0303288
0.56, 1.64, 0, 0
0.6, 1.64, 0.0717516, 0.0418726
0.64, 1.64, 0.0220562, 0.0220562
0.68, 1.64, 0.0452554, 0.0452554
0.72, 1.64, 0.0238033, 0.0238033
0.76, 1.64, 0.0226126, 0.0226126
0.8, 1.64, 0, 0
0.84, 1.64, 0.0387904, 0.0279767
0.88, 1.64, 0, 0
0.92, 1.64, 0.0480557, 0.0339807
0.96, 1.64, 0, 0
1, 1.64, 0.0169977, 0.0169977
1.04, 1.64, 0, 0
1.08, 1.64, 0.0255077, 0.0255077
1.12, 1.64, 0.0256636, 0.0256636
1.16, 1.64, 0, 0
1.2, 1.64, 0.0273276, 0.0273276
1.24, 1.64, 0, 0
1.28, 1.64, 0, 0
1.32, 1.64, 0, 0
1.36, 1.64, 0, 0
1.4, 1.64, 0, 0
1.44, 1.64, 0.0263256, 0.0263256
1.48, 1.64, 0, 0
1.52, 1.64, 0, 0
1.56, 1.64, 0.0564535, 0.0564535
1.6, 1.64, 0.0488448, 0.0352066
1.64, 1.64, 0, 0
1.68, 1.64, 0, 0
1.72, 1.64, 0, 0
1.76, 1.64, 0, 0
1.8, 1.64, 0, 0
1.84, 1.64, 0.0217931, 0.0217931
1.88, 1.64, 0, 0
1.92, 1.64, 0, 0
1.96, 1.64, 0.0342643, 0.0342643
2, 1.64, 0.0222677, 0.0222677
2.04, 1.64, 0.0315513, 0.0315513
2.08, 1.64, 0, 0
2.12, 1.64, 0.0642357, 0.0462878
2.16, 1.64, 0.0327579, 0.0327579
2.2, 1.64, 0, 0
2.24, 1.64, 0.033023, 0.033023
2.28, 1.64, 0.163807, 0.0891204
2.32, 1.64, 0, 0
2.36, 1.64, 0, 0
2.4, 1.64, 0, 0
2.44, 1.64, 0, 0
2.48, 1.64, 0, 0
2.52, 1.64, 0, 0
2.56, 1.64, 0.0668065, 0.0481555
2.6, 1.64, 0, 0
2.64, 1.64, 0, 0
2.68, 1.64, 0.0267376, 0.0267376
2.72, 1.64, 0.0442432, 0.0442432
2.76, 1.64, 0.0409766, 0.0409766
2.8, 1.64, 0, 0
2.84, 1.64, 0.0349361, 0.0349361
2.88, 1.64, 0.0419192, 0.0419192
2.92, 1.64, 0, 0
2.96, 1.64, 0, 0
3, 1.64, 0, 0
3.04, 1.64, 0.0426118, 0.0426118
3.08, 1.64, 0, 0
3.12, 1.64, 0.0464541, 0.0464541
3.16, 1.64, 0, 0
3.2, 1.64, 0, 0
3.24, 1.64, 0, 0
3.28, 1.64, 0, 0
3.32, 1.64, 0, 0
3.36, 1.64, 0, 0
3.4, 1.64, 0, 0
3.44, 1.64, 0.0544867, 0.0544867
3.48, 1.64, 0, 0
3.52, 1.64, 0, 0
3.56, 1.64, 0, 0
3.6, 1.64, 0, 0
3.64, 1.64, 0, 0
3.68, 1.64, 0.0735538, 0.0520111
3.72, 1.64, 0.0355769, 0.0355769
3.76, 1.64, 0, 0
3.8, 1.64, 0, 0
3.84, 1.64, 0, 0
3.88, 1.64, 0, 0
3.92, 1.64, 0.0640331, 0.0640331
3.96, 1.64, 0, 0
4, 1.64, 0.0904687, 0.0639711
4.04, 1.64, 0.0436298, 0.0436298
4.08, 1.64, 0, 0
4.12, 1.64, 0.0448641, 0.0448641
4.16, 1.64, 0.16533, 0.130854
4.2, 1.64, 0.0837127, 0.0837127
4.24, 1.64, 0, 0
4.28, 1.64, 0.0741939, 0.0741939
4.32, 1.64, 0, 0
4.36, 1.64, 0.0502346, 0.0502346
4.4, 1.64, 0, 0
4.44, 1.64, 0, 0
4.48, 1.64, 0, 0
4.52, 1.64, 0.093237, 0.093237
4.56, 1.64, 0.0637027, 0.0637027
4.6, 1.64, 0, 0
4.64, 1.64, 0.103527, 0.103527
4.68, 1.64, 0, 0
4.72, 1.64, 0, 0
4.76, 1.64, 0, 0
4.8, 1.64, 0.133697, 0.133697
4.84, 1.64, 0, 0
4.88, 1.64, 0, 0
4.92, 1.64, 0.161209, 0.161209
4.96, 1.64, 0.114027, 0.114027
5, 1.64, 0, 0
5.04, 1.64, 0, 0
-0.04, 1.68, 0, 0
3.46945e-18, 1.68, 0.0963055, 0.0481528
0.04, 1.68, 0.206819, 0.0887375
0.08, 1.68, 0.158622, 0.0796544
0.12, 1.68, 0.113836, 0.0640074
0.16, 1.68, 0.241018, 0.0834042
0.2, 1.68, 0.130698, 0.0661906
0.24, 1.68, 0.0693877, 0.0406864
0.28, 1.68, 0.148898, 0.0810155
0.32, 1.68, 0.0163268, 0.0163268
0.36, 1.68, 0.0163339, 0.0163339
0.4, 1.68, 0.0880013, 0.0444728
0.44, 1.68, 0.0644889, 0.0378053
0.48, 1.68, 0.0159504, 0.0159504
0.52, 1.68, 0.0192554, 0.0192554
0.56, 1.68, 0.0296312, 0.0209524
0.6, 1.68, 0.0297602, 0.0210436
0.64, 1.68, 0, 0
0.68, 1.68, 0.0458856, 0.0324461
0.72, 1.68, 0.0231568, 0.0231568
0.76, 1.68, 0.0484112, 0.034232
0.8, 1.68, 0.0150375, 0.0150375
0.84, 1.68, 0.0163329, 0.0163329
0.88, 1.68, 0.0160791, 0.0160791
0.92, 1.68, 0.0653494, 0.0383353
0.96, 1.68, 0.0266717, 0.0266717
1, 1.68, 0, 0
1.04, 1.68, 0, 0
1.08, 1.68, 0.0503434, 0.0503434
1.12, 1.68, 0.111663, 0.0789629
1.16, 1.68, 0, 0
1.2, 1.68, 0.0345634, 0.0244401
1.24, 1.68, 0.0263663, 0.0263663
1.28, 1.68, 0.0277626, 0.0277626
1.32, 1.68, 0, 0
1.36, 1.68, 0, 0
1.4, 1.68, 0.0208379, 0.0208379
1.44, 1.68, 0, 0
1.48, 1.68, 0, 0
1.52, 1.68, 0.0593475, 0.0593475
1.56, 1.68, 0.0186888, 0.0186888
1.6, 1.68, 0.0582358, 0.0582358
1.64, 1.68, 0.0211559, 0.0211559
1.68, 1.68, 0, 0
1.72, 1.68, 0.0589895, 0.0417131
1.76, 1.68, 0.0221452, 0.0221452
1.8, 1.68, 0.0334236, 0.0334236
1.84, 1.68, 0.0294158, 0.0294158
1.88, 1.68, 0.0337785, 0.0337785
1.92, 1.68, 0.0540371, 0.0389958
1.96, 1.68, 0.083183, 0.065708
2, 1.68, 0.0487073, 0.0344418
2.04, 1.68, 0.046775, 0.0330749
2.08, 1.68, 0.0428653, 0.0303109
2.12, 1.68, 0.152145, 0.0770259
2.16, 1.68, 0, 0
2.2, 1.68, 0.0424124, 0.0302798
2.24, 1.68, 0.184968, 0.0932123
2.28, 1.68, 0, 0
2.32, 1.68, 0.1222, 0.0620328
2.36, 1.68, 0, 0
2.4, 1.68, 0.036092, 0.036092
2.44, 1.68, 0, 0
2.48, 1.68, 0, 0
2.52, 1.68, 0, 0
2.56, 1.68, 0.114584, 0.0852285
2.6, 1.68, 0, 0
2.64, 1.68, 0.028274, 0.028274
2.68, 1.68, 0, 0
2.72, 1.68, 0.0684627, 0.0494089
2.76, 1.68, 0.0765138, 0.0552289
2.8, 1.68, 0.0892498, 0.0892498
2.84, 1.68, 0, 0
2.88, 1.68, 0, 0
2.92, 1.68, 0.026617, 0.026617
2.96, 1.68, 0, 0
3, 1.68, 0, 0
3.04, 1.68, 0, 0
3.08, 1.68, 0, 0
3.12, 1.68, 0.042268, 0.042268
3.16, 1.68, 0.0502828, 0.0502828
3.2, 1.68, 0.0303336, 0.0303336
3.24, 1.68, 0.0754183, 0.0544266
3.28, 1.68, 0.051216, 0.051216
3.32, 1.68, 0, 0
3.36, 1.68, 0.0540582, 0.0540582
3.4, 1.68, 0, 0
3.44, 1.68, 0.104083, 0.104083
3.48, 1.68, 0, 0
3.52, 1.68, 0, 0
3.56, 1.68, 0, 0
3.6, 1.68, 0, 0
3.64, 1.68, 0, 0
3.68, 1.68, 0, 0
3.72, 1.68, 0, 0
3.76, 1.68, 0, 0
3.8, 1.68, 0, 0
3.84, 1.68, 0, 0
3.88, 1.68, 0.0624674, 0.0624674
3.92, 1.68, 0, 0
3.96, 1.68, 0.101977, 0.073506
4, 1.68, 0.154269, 0.0894469
4.04, 1.68, 0, 0
4.08, 1.68, 0.188451, 0.0959256
4.12, 1.68, 0.341375, 0.241389
4.16, 1.68, 0, 0
4.2, 1.68, 0, 0
4.24, 1.68, 0, 0
4.28, 1.68, 0, 0
4.32, 1.68, 0.178934, 0.178934
4.36, 1.68, 0, 0
4.4, 1.68, 0.0788038, 0.0788038
4.44, 1.68, 0, 0
4.48, 1.68, 0, 0
4.52, 1.68, 0, 0
4.56, 1.68, 0, 0
4.6, 1.68, 0, 0
4.64, 1.68, 0, 0
4.68, 1.68, 0, 0
4.72, 1.68, 0, 0
4.76, 1.68, 0, 0
4.8, 1.68, 0, 0
4.84, 1.68, 0, 0
4.88, 1.68, 0, 0
4.92, 1.68, 0, 0
4.96, 1.68, 0, 0
5, 1.68, 0, 0
5.04, 1.68, 0, 0
-0.04, 1.72, 0.393168, 0.12838
3.46945e-18, 1.72, 0.303524, 0.0889146
0.04, 1.72, 0.884299, 0.198782
0.08, 1.72, 0.655566, 0.134697
0.12, 1.72, 0.721819, 0.156861
0.16, 1.72, 0.631729, 0.131942
0.2, 1.72, 0.307423, 0.10086
0.24, 1.72, 0.120698, 0.0662413
0.28, 1.72, 0.142424, 0.0548147
0.32, 1.72, 0.0681697, 0.0340892
0.36, 1.72, 0.0332392, 0.0235037
0.4, 1.72, 0.0877299, 0.0555435
0.44, 1.72, 0.0485802, 0.0343521
0.48, 1.72, 0.023307, 0.023307
0.52, 1.72, 0, 0
0.56, 1.72, 0.0372319, 0.0267948
0.6, 1.72, 0.0591495, 0.0346401
0.64, 1.72, 0.0658246, 0.0334992
0.68, 1.72, 0.0233303, 0.0233303
0.72, 1.72, 0, 0
0.76, 1.72, 0, 0
0.8, 1.72, 0.0228097, 0.0228097
0.84, 1.72, 0.0489056, 0.0489056
0.88, 1.72, 0.0231539, 0.0231539
0.92, 1.72, 0, 0
0.96, 1.72, 0.0372942, 0.0268776
1, 1.72, 0, 0
1.04, 1.72, 0.0420834, 0.0303265
1.08, 1.72, 0.0239837, 0.0239837
1.12, 1.72, 0.0265512, 0.0265512
1.16, 1.72, 0, 0
1.2, 1.72, 0.05557, 0.05557
1.24, 1.72, 0, 0
1.28, 1.72, 0, 0
1.32, 1.72, 0, 0
1.36, 1.72, 0, 0
1.4, 1.72, 0, 0
1.44, 1.72, 0.058297, 0.058297
1.48, 1.72, 0, 0
1.52, 1.72, 0.0290713, 0.0290713
1.56, 1.72, 0.0205137, 0.0205137
1.6, 1.72, 0, 0
1.64, 1.72, 0.0287016, 0.0287016
1.68, 1.72, 0.0338314, 0.0338314
1.72, 1.72, 0.0307122, 0.0307122
1.76, 1.72, 0, 0
1.8, 1.72, 0.0691279, 0.0399113
1.84, 1.72, 0.0776716, 0.0457296
1.88, 1.72, 0.142366, 0.123727
1.92, 1.72, 0.217495, 0.0963804
1.96, 1.72, 0.182954, 0.090372
2, 1.72, 0.407838, 0.13569
2.04, 1.72, 0.587161, 0.168281
2.08, 1.72, 0.331992, 0.138781
2.12, 1.72, 0.471043, 0.156751
2.16, 1.72, 0.287732, 0.0926392
2.2, 1.72, 0.108184, 0.0483816
2.24, 1.72, 0, 0
2.28, 1.72, 0.0483308, 0.0341751
2.32, 1.72, 0.0465004, 0.0328807
2.36, 1.72, 0, 0
2.4, 1.72, 0.104325, 0.0778259
2.44, 1.72, 0, 0
2.48, 1.72, 0.102396, 0.0812265
2.52, 1.72, 0, 0
2.56, 1.72, 0, 0
2.6, 1.72, 0.052328, 0.0370016
2.64, 1.72, 0, 0
2.68, 1.72, 0.031956, 0.031956
2.72, 1.72, 0, 0
2.76, 1.72, 0.0447904, 0.0447904
2.8, 1.72, 0, 0
2.84, 1.72, 0.0286691, 0.0286691
2.88, 1.72, 0, 0
2.92, 1.72, 0.0281974, 0.0281974
2.96, 1.72, 0, 0
3, 1.72, 0.03083, 0.03083
3.04, 1.72, 0, 0
3.08, 1.72, 0.0918154, 0.0918154
3.12, 1.72, 0, 0
3.16, 1.72, 0.0454733, 0.0454733
3.2, 1.72, 0, 0
3.24, 1.72, 0.0294908, 0.0294908
3.28, 1.72, 0, 0
3.32, 1.72, 0, 0
3.36, 1.72, 0, 0
3.4, 1.72, 0, 0
3.44, 1.72, 0, 0
3.48, 1.72, 0.0380532, 0.0380532
3.52, 1.72, 0, 0
3.56, 1.72, 0.0346666, 0.0346666
3.6, 1.72, 0, 0
3.64, 1.72, 0.0366982, 0.0366982
3.68, 1.72, 0, 0
3.72, 1.72, 0, 0
3.76, 1.72, 0, 0
3.8, 1.72, 0, 0
3.84, 1.72, 0.126191, 0.126191
3.88, 1.72, 0.175557, 0.0893297
3.92, 1.72, 0.0675617, 0.0675617
3.96, 1.72, 0.199969, 0.149136
4, 1.72, 0.197761, 0.103584
4.04, 1.72, 0.72076, 0.28837
4.08, 1.72, 0.0963639, 0.0681396
4.12, 1.72, 0.161353, 0.0931579
4.16, 1.72, 0.10564, 0.0746985
4.2, 1.72, 0, 0
4.24, 1.72, 0.350781, 0.214786
4.28, 1.72, 0.132426, 0.0954267
4.32, 1.72, 0.0777077, 0.0777077
4.36, 1.72, 0.0627133, 0.0627133
4.4, 1.72, 0, 0
4.44, 1.72, 0, 0
4.48, 1.72, 0.257085, 0.203324
4.52, 1.72, 0, 0
4.56, 1.72, 0.150094, 0.106134
4.6, 1.72, 0, 0
4.64, 1.72, 0, 0
4.68, 1.72, 0, 0
4.72, 1.72, 0, 0
4.76, 1.72, 0.0862949, 0.0862948
4.8, 1.72, 0, 0
4.84, 1.72, 0, 0
4.88, 1.72, 0, 0
4.92, 1.72, 0.111848, 0.111848
4.96, 1.72, 0, 0
5, 1.72, 0, 0
5.04, 1.72, 0, 0
-0.04, 1.76, 1.55158, 0.259958
3.46945e-18, 1.76, 2.11303, 0.285028
0.04, 1.76, 2.84967, 0.34742
0.08, 1.76, 2.95903, 0.319981
0.12, 1.76, 1.83719, 0.243599
0.16, 1.76, 1.31208, 0.199497
0.2, 1.76, 0.980929, 0.169332
0.24, 1.76, 0.55653, 0.118114
0.28, 1.76, 0.521171, 0.124501
0.32, 1.76, 0.159596, 0.0576482
0.36, 1.76, 0.0493643, 0.0285076
0.4, 1.76, 0.0533449, 0.0377306
0.44, 1.76, 0.0614778, 0.0359785
0.48, 1.76, 0, 0
0.52, 1.76, 0.0227198, 0.0227198
0.56, 1.76, 0.0440206, 0.0440206
0.6, 1.76, 0, 0
0.64, 1.76, 0.0435906, 0.0435906
0.68, 1.76, 0.0402186, 0.0290028
0.72, 1.76, 0.0335271, 0.0237073
0.76, 1.76, 0.0403336, 0.0291052
0.8, 1.76, 0, 0
0.84, 1.76, 0.0396688, 0.0286
0.88, 1.76, 0.0168279, 0.0168279
0.92, 1.76, 0, 0
0.96, 1.76, 0.0251148, 0.0251148
1, 1.76, 0.0249619, 0.0249619
1.04, 1.76, 0, 0
1.08, 1.76, 0, 0
1.12, 1.76, 0, 0
1.16, 1.76, 0, 0
1.2, 1.76, 0.0189724, 0.0189723
1.24, 1.76, 0.0536203, 0.0536203
1.28, 1.76, 0, 0
1.32, 1.76, 0.0564394, 0.0564394
1.36, 1.76, 0, 0
1.4, 1.76, 0, 0
1.44, 1.76, 0, 0
1.48, 1.76, 0.0294199, 0.0294199
1.52, 1.76, 0.0273062, 0.0273062
1.56, 1.76, 0.0302452, 0.0302452
1.6, 1.76, 0.0947741, 0.0708336
1.64, 1.76, 0.0294682, 0.0294682
1.68, 1.76, 0.0245331, 0.0245331
1.72, 1.76, 0.0208641, 0.0208641
1.76, 1.76, 0.0324674, 0.0324674
1.8, 1.76, 0.0639429, 0.0452171
1.84, 1.76, 0.170667, 0.0834652
1.88, 1.76, 0.35638, 0.119836
1.92, 1.76, 0.849836, 0.190658
1.96, 1.76, 1.23189, 0.223839
2, 1.76, 1.69862, 0.264906
2.04, 1.76, 1.4907, 0.247395
2.08, 1.76, 1.56048, 0.265595
2.12, 1.76, 1.72735, 0.280992
2.16, 1.76, 0.794018, 0.188099
2.2, 1.76, 0.847922, 0.196534
2.24, 1.76, 0.367098, 0.113523
2.28, 1.76, 0.222359, 0.0855144
2.32, 1.76, 0.196442, 0.0946706
2.36, 1.76, 0.0255278, 0.0255278
2.4, 1.76, 0.0500823, 0.0354136
2.44, 1.76, 0.152465, 0.0933426
2.48, 1.76, 0, 0
2.52, 1.76, 0, 0
2.56, 1.76, 0, 0
2.6, 1.76, 0, 0
2.64, 1.76, 0, 0
2.68, 1.76, 0.0419615, 0.0419615
2.72, 1.76, 0, 0
2.76, 1.76, 0, 0
2.8, 1.76, 0.102571, 0.102571
2.84, 1.76, 0, 0
2.88, 1.76, 0.0278735, 0.0278735
2.92, 1.76, 0.0309351, 0.0309351
2.96, 1.76, 0.0439493, 0.0439493
3, 1.76, 0.0319623, 0.0319623
3.04, 1.76, 0, 0
3.08, 1.76, 0.0429413, 0.0429413
3.12, 1.76, 0, 0
3.16, 1.76, 0.0749699, 0.0540362
3.2, 1.76, 0, 0
3.24, 1.76, 0, 0
3.28, 1.76, 0, 0
3.32, 1.76, 0.0537234, 0.0537234
3.36, 1.76, 0, 0
3.4, 1.76, 0.143598, 0.113573
3.44, 1.76, 0, 0
3.48, 1.76, 0.0414717, 0.0414717
3.52, 1.76, 0, 0
3.56, 1.76, 0, 0
3.6, 1.76, 0.0984437, 0.0984437
3.64, 1.76, 0, 0
3.68, 1.76, 0.0754771, 0.0533707
3.72, 1.76, 0, 0
3.76, 1.76, 0.117104, 0.117104
3.8, 1.76, 0, 0
3.84, 1.76, 0.134353, 0.0950047
3.88, 1.76, 0.143834, 0.0847654
3.92, 1.76, 0.451762, 0.195016
3.96, 1.76, 0.977524, 0.300186
4, 1.76, 0.573756, 0.169093
4.04, 1.76, 1.02022, 0.290833
4.08, 1.76, 0.912794, 0.311029
4.12, 1.76, 0.671033, 0.228593
4.16, 1.76, 0.793951, 0.233262
4.2, 1.76, 0.528084, 0.20426
4.24, 1.76, 0.546049, 0.241009
4.28, 1.76, 0.0901832, 0.0901832
4.32, 1.76, 0, 0
4.36, 1.76, 0, 0
4.4, 1.76, 0.06433, 0.06433
4.44, 1.76, 0, 0
4.48, 1.76, 0.0951436, 0.0951436
4.52, 1.76, 0, 0
4.56, 1.76, 0.0672235, 0.0672235
4.6, 1.76, 0, 0
4.64, 1.76, 0, 0
4.68, 1.76, 0, 0
4.72, 1.76, 0, 0
4.76, 1.76, 0, 0
4.8, 1.76, 0, 0
4.84, 1.76, 0, 0
4.88, 1.76, 0, 0
4.92, 1.76, 0.126115, 0.126115
4.96, 1.76, 0, 0
5, 1.76, 0, 0
5.04, 1.76, 0, 0
-0.04, 1.8, 3.97769, 0.418699
3.46945e-18, 1.8, 4.39645, 0.436716
0.04, 1.8, 5.10208, 0.435806
0.08, 1.8, 4.69188, 0.360468
0.12, 1.8, 4.06273, 0.365369
0.16, 1.8, 3.12652, 0.316168
0.2, 1.8, 2.556, 0.274505
0.24, 1.8, 1.28571, 0.208735
0.28, 1.8, 1.0963, 0.181441
0.32, 1.8, 0.404521, 0.11423
0.36, 1.8, 0.274691, 0.0747714
0.4, 1.8, 0.135889, 0.066923
0.44, 1.8, 0.1025, 0.0621118
0.48, 1.8, 0.132074, 0.0732471
0.52, 1.8, 0, 0
0.56, 1.8, 0.023301, 0.023301
0.6, 1.8, 0.0452537, 0.0452537
0.64, 1.8, 0.0149241, 0.0149241
0.68, 1.8, 0, 0
0.72, 1.8, 0.0471838, 0.0333642
0.76, 1.8, 0.0675106, 0.0534771
0.8, 1.8, 0.104244, 0.0583064
0.84, 1.8, 0.023316, 0.023316
0.88, 1.8, 0.0156147, 0.0156147
0.92, 1.8, 0.0249543, 0.0249543
0.96, 1.8, 0, 0
1, 1.8, 0.0168493, 0.0168493
1.04, 1.8, 0, 0
1.08, 1.8, 0, 0
1.12, 1.8, 0, 0
1.16, 1.8, 0.0265989, 0.0265989
1.2, 1.8, 0.026712, 0.026712
1.24, 1.8, 0, 0
1.28, 1.8, 0.0824505, 0.0613775
1.32, 1.8, 0.0494634, 0.0357012
1.36, 1.8, 0, 0
1.4, 1.8, 0, 0
1.44, 1.8, 0.0474084, 0.0341652
1.48, 1.8, 0, 0
1.52, 1.8, 0.0315418, 0.0315418
1.56, 1.8, 0.0194871, 0.0194871
1.6, 1.8, 0.0308881, 0.0308881
1.64, 1.8, 0.0203601, 0.0203601
1.68, 1.8, 0.0301923, 0.0301923
1.72, 1.8, 0.0630861, 0.0446095
1.76, 1.8, 0.153755, 0.0638475
1.8, 1.8, 0.239378, 0.0925174
1.84, 1.8, 0.794433, 0.171235
1.88, 1.8, 1.20448, 0.209133
1.92, 1.8, 1.91607, 0.275176
1.96, 1.8, 3.26584, 0.40116
2, 1.8, 3.34762, 0.360499
2.04, 1.8, 3.1953, 0.36382
2.08, 1.8, 3.30288, 0.414304
2.12, 1.8, 2.55066, 0.366317
2.16, 1.8, 1.46661, 0.232396
2.2, 1.8, 1.15574, 0.20042
2.24, 1.8, 0.843371, 0.177655
2.28, 1.8, 0.128563, 0.0584565
2.32, 1.8, 0.241796, 0.0872545
2.36, 1.8, 0.0939076, 0.0469539
2.4, 1.8, 0.211734, 0.127125
2.44, 1.8, 0.0940379, 0.0551442
2.48, 1.8, 0.0753063, 0.0753063
2.52, 1.8, 0.0455126, 0.0455126
2.56, 1.8, 0, 0
2.6, 1.8, 0, 0
2.64, 1.8, 0.0560461, 0.0396307
2.68, 1.8, 0, 0
2.72, 1.8, 0.0312017, 0.0312017
2.76, 1.8, 0, 0
2.8, 1.8, 0, 0
2.84, 1.8, 0, 0
2.88, 1.8, 0, 0
2.92, 1.8, 0.0302486, 0.0302486
2.96, 1.8, 0, 0
3, 1.8, 0.125232, 0.0935066
3.04, 1.8, 0.035413, 0.035413
3.08, 1.8, 0, 0
3.12, 1.8, 0, 0
3.16, 1.8, 0, 0
3.2, 1.8, 0, 0
3.24, 1.8, 0.107044, 0.0756927
3.28, 1.8, 0, 0
3.32, 1.8, 0.0291888, 0.0291888
3.36, 1.8, 0.0348614, 0.0348614
3.4, 1.8, 0.0346615, 0.0346615
3.44, 1.8, 0, 0
3.48, 1.8, 0, 0
3.52, 1.8, 0, 0
3.56, 1.8, 0, 0
3.6, 1.8, 0, 0
3.64, 1.8, 0, 0
3.68, 1.8, 0.0556752, 0.0556752
3.72, 1.8, 0.0382951, 0.0382951
3.76, 1.8, 0.139389, 0.139389
3.8, 1.8, 0.0392442, 0.0392442
3.84, 1.8, 0.319579, 0.157222
3.88, 1.8, 0.938656, 0.312585
3.92, 1.8, 0.846268, 0.262995
3.96, 1.8, 0.999961, 0.307845
4, 1.8, 1.31157, 0.304585
4.04, 1.8, 1.63859, 0.349199
4.08, 1.8, 1.9656, 0.469298
4.12, 1.8, 1.88467, 0.381805
4.16, 1.8, 0.983318, 0.272481
4.2, 1.8, 0.700907, 0.258971
4.24, 1.8, 0.555645, 0.216654
4.28, 1.8, 0.346872, 0.141976
4.32, 1.8, 0.573295, 0.284875
4.36, 1.8, 0, 0
4.4, 1.8, 0, 0
4.44, 1.8, 0, 0
4.48, 1.8, 0, 0
4.52, 1.8, 0, 0
4.56, 1.8, 0.227982, 0.227982
4.6, 1.8, 0, 0
4.64, 1.8, 0, 0
4.68, 1.8, 0, 0
4.72, 1.8, 0.0896311, 0.0896311
4.76, 1.8, 0.0870726, 0.0870726
4.8, 1.8, 0, 0
4.84, 1.8, 0, 0
4.88, 1.8, 0, 0
4.92, 1.8, 0, 0
4.96, 1.8, 0, 0
5, 1.8, 0, 0
5.04, 1.8, 0, 0
-0.04, 1.84, 3.82202, 0.414412
3.46945e-18, 1.84, 4.77644, 0.444895
0.04, 1.84, 3.87273, 0.354404
0.08, 1.84, 4.47881, 0.377245
0.12, 1.84, 4.54142, 0.376813
0.16, 1.84, 3.91863, 0.344281
0.2, 1.84, 3.3041, 0.326846
0.24, 1.84, 2.71458, 0.303764
0.28, 1.84, 1.3921, 0.189156
0.32, 1.84, 0.817385, 0.149382
0.36, 1.84, 0.647619, 0.137121
0.4, 1.84, 0.280991, 0.0886838
0.44, 1.84, 0.259332, 0.091579
0.48, 1.84, 0.115796, 0.0603289
0.52, 1.84, 0.0806587, 0.04111
0.56, 1.84, 0.0531573, 0.0313129
0.6, 1.84, 0.0733414, 0.0545917
0.64, 1.84, 0.0620961, 0.036432
0.68, 1.84, 0.0395027, 0.0284742
0.72, 1.84, 0, 0
0.76, 1.84, 0.0145028, 0.0145028
0.8, 1.84, 0, 0
0.84, 1.84, 0, 0
0.88, 1.84, 0.029864, 0.0213442
0.92, 1.84, 0, 0
0.96, 1.84, 0, 0
1, 1.84, 0.0172499, 0.0172499
1.04, 1.84, 0.0383686, 0.0272301
1.08, 1.84, 0, 0
1.12, 1.84, 0, 0
1.16, 1.84, 0.0622686, 0.0366807
1.2, 1.84, 0.0552892, 0.0552892
1.24, 1.84, 0, 0
1.28, 1.84, 0, 0
1.32, 1.84, 0.0393889, 0.0278521
1.36, 1.84, 0.0285151, 0.0285151
1.4, 1.84, 0, 0
1.44, 1.84, 0, 0
1.48, 1.84, 0.056381, 0.056381
1.52, 1.84, 0.0202984, 0.0202984
1.56, 1.84, 0.0420941, 0.029765
1.6, 1.84, 0.0593017, 0.0593017
1.64, 1.84, 0.041281, 0.0291901
1.68, 1.84, 0.0933927, 0.0475607
1.72, 1.84, 0.130104, 0.0593947
1.76, 1.84, 0.283679, 0.083224
1.8, 1.84, 0.894271, 0.18432
1.84, 1.84, 1.2734, 0.218543
1.88, 1.84, 2.84773, 0.338601
1.92, 1.84, 3.70672, 0.37504
1.96, 1.84, 2.6372, 0.322286
2, 1.84, 3.81123, 0.435211
2.04, 1.84, 3.34268, 0.405214
2.08, 1.84, 3.6701, 0.388424
2.12, 1.84, 2.91304, 0.350564
2.16, 1.84, 1.98038, 0.272001
2.2, 1.84, 2.09212, 0.297668
2.24, 1.84, 1.5254, 0.251827
2.28, 1.84, 0.994976, 0.211858
2.32, 1.84, 0.625898, 0.152976
2.36, 1.84, 0.314973, 0.114967
2.4, 1.84, 0.194677, 0.0753394
2.44, 1.84, 0.0557889, 0.0394493
2.48, 1.84, 0.0762389, 0.0762389
2.52, 1.84, 0, 0
2.56, 1.84, 0, 0
2.6, 1.84, 0, 0
2.64, 1.84, 0, 0
2.68, 1.84, 0, 0
2.72, 1.84, 0.0435626, 0.0435626
2.76, 1.84, 0.0297445, 0.0297445
2.8, 1.84, 0.0328658, 0.0328658
2.84, 1.84, 0, 0
2.88, 1.84, 0.0409746, 0.0409746
2.92, 1.84, 0, 0
2.96, 1.84, 0, 0
3, 1.84, 0, 0
3.04, 1.84, 0.0990066, 0.0990066
3.08, 1.84, 0, 0
3.12, 1.84, 0, 0
3.16, 1.84, 0.0351508, 0.0351508
3.2, 1.84, 0, 0
3.24, 1.84, 0, 0
3.28, 1.84, 0.0362784, 0.0362784
3.32, 1.84, 0, 0
3.36, 1.84, 0, 0
3.4, 1.84, 0.0342898, 0.0342898
3.44, 1.84, 0, 0
3.48, 1.84, 0, 0
3.52, 1.84, 0, 0
3.56, 1.84, 0, 0
3.6, 1.84, 0, 0
3.64, 1.84, 0.0353155, 0.0353155
3.68, 1.84, 0.163809, 0.0966065
3.72, 1.84, 0.0589272, 0.0589272
3.76, 1.84, 0.257394, 0.144145
3.8, 1.84, 0.286128, 0.160382
3.84, 1.84, 1.90462, 0.442246
3.88, 1.84, 1.30863, 0.284799
3.92, 1.84, 1.68991, 0.401015
3.96, 1.84, 2.64272, 0.444918
4, 1.84, 3.45054, 0.574865
4.04, 1.84, 2.06393, 0.403717
4.08, 1.84, 2.09276, 0.39574
4.12, 1.84, 1.90001, 0.40978
4.16, 1.84, 1.52145, 0.326168
4.2, 1.84, 2.41443, 0.532259
4.24, 1.84, 1.82336, 0.389206
4.28, 1.84, 0.385056, 0.147448
4.32, 1.84, 1.346, 0.417089
4.36, 1.84, 0.554026, 0.234395
4.4, 1.84, 0.224933, 0.17788
4.44, 1.84, 0.0687034, 0.0687034
4.48, 1.84, 0, 0
4.52, 1.84, 0, 0
4.56, 1.84, 0, 0
4.6, 1.84, 0.0678865, 0.0678865
4.64, 1.84, 0, 0
4.68, 1.84, 0, 0
4.72, 1.84, 0, 0
4.76, 1.84, 0, 0
4.8, 1.84, 0.239367, 0.172496
4.84, 1.84, 0, 0
4.88, 1.84, 0, 0
4.92, 1.84, 0, 0
4.96, 1.84, 0, 0
5, 1.84, 0, 0
5.04, 1.84, 0, 0
-0.04, 1.88, 2.47612, 0.348402
3.46945e-18, 1.88, 2.60132, 0.336899
0.04, 1.88, 2.06479, 0.241245
0.08, 1.88, 2.82923, 0.306601
0.12, 1.88, 2.84595, 0.283933
0.16, 1.88, 2.88163, 0.273979
0.2, 1.88, 3.4264, 0.323911
0.24, 1.88, 3.65927, 0.337029
0.28, 1.88, 2.47887, 0.264081
0.32, 1.88, 1.57985, 0.206993
0.36, 1.88, 0.98004, 0.164095
0.4, 1.88, 0.749757, 0.176239
0.44, 1.88, 0.226803, 0.0757413
0.48, 1.88, 0.337867, 0.10246
0.52, 1.88, 0.119269, 0.0605829
0.56, 1.88, 0.119747, 0.0601942
0.6, 1.88, 0.0968443, 0.0540945
0.64, 1.88, 0, 0
0.68, 1.88, 0, 0
0.72, 1.88, 0.0407801, 0.0294336
0.76, 1.88, 0.0417765, 0.0301318
0.8, 1.88, 0.0235978, 0.0235978
0.84, 1.88, 0, 0
0.88, 1.88, 0, 0
0.92, 1.88, 0.0248089, 0.0248089
0.96, 1.88, 0.0336496, 0.0237939
1, 1.88, 0, 0
1.04, 1.88, 0.0176285, 0.0176285
1.08, 1.88, 0, 0
1.12, 1.88, 0, 0
1.16, 1.88, 0.0462596, 0.0339061
1.2, 1.88, 0.0543772, 0.0543772
1.24, 1.88, 0.0740965, 0.043492
1.28, 1.88, 0, 0
1.32, 1.88, 0.0500468, 0.0361033
1.36, 1.88, 0.0292992, 0.0292992
1.4, 1.88, 0.030797, 0.030797
1.44, 1.88, 0.0326499, 0.0326499
1.48, 1.88, 0.0920609, 0.0687894
1.52, 1.88, 0.12426, 0.0711234
1.56, 1.88, 0, 0
1.6, 1.88, 0.112804, 0.0570815
1.64, 1.88, 0.0937622, 0.0477464
1.68, 1.88, 0.228654, 0.0822259
1.72, 1.88, 0.566825, 0.141605
1.76, 1.88, 0.579189, 0.120479
1.8, 1.88, 1.92123, 0.290183
1.84, 1.88, 3.28643, 0.363839
1.88, 1.88, 3.10076, 0.343026
1.92, 1.88, 3.51907, 0.384876
1.96, 1.88, 2.58447, 0.316887
2, 1.88, 2.23506, 0.322342
2.04, 1.88, 2.32209, 0.331589
2.08, 1.88, 1.96723, 0.280229
2.12, 1.88, 2.99291, 0.412283
2.16, 1.88, 2.45837, 0.348617
2.2, 1.88, 3.18415, 0.373004
2.24, 1.88, 2.22856, 0.327434
2.28, 1.88, 1.43175, 0.271683
2.32, 1.88, 0.976792, 0.239193
2.36, 1.88, 0.581678, 0.166164
2.4, 1.88, 0.389731, 0.122423
2.44, 1.88, 0.069466, 0.0500743
2.48, 1.88, 0.167905, 0.0785042
2.52, 1.88, 0.15543, 0.0898134
2.56, 1.88, 0, 0
2.6, 1.88, 0.0865134, 0.0611743
2.64, 1.88, 0, 0
2.68, 1.88, 0.0306564, 0.0306565
2.72, 1.88, 0.0286219, 0.0286219
2.76, 1.88, 0, 0
2.8, 1.88, 0, 0
2.84, 1.88, 0.0249749, 0.0249749
2.88, 1.88, 0.100789, 0.100789
2.92, 1.88, 0, 0
2.96, 1.88, 0.121646, 0.0713339
3, 1.88, 0.031935, 0.031935
3.04, 1.88, 0.0296544, 0.0296544
3.08, 1.88, 0, 0
3.12, 1.88, 0, 0
3.16, 1.88, 0.082484, 0.0594479
3.2, 1.88, 0, 0
3.24, 1.88, 0.0485598, 0.0485598
3.28, 1.88, 0, 0
3.32, 1.88, 0.0334702, 0.0334702
3.36, 1.88, 0, 0
3.4, 1.88, 0, 0
3.44, 1.88, 0, 0
3.48, 1.88, 0.0836824, 0.0591724
3.52, 1.88, 0.0393933, 0.0393933
3.56, 1.88, 0, 0
3.6, 1.88, 0.12513, 0.12513
3.64, 1.88, 0.0573779, 0.0573779
3.68, 1.88, 0.0581038, 0.0581038
3.72, 1.88, 0.325411, 0.134975
3.76, 1.88, 1.32546, 0.344266
3.8, 1.88, 0.735212, 0.230576
3.84, 1.88, 1.93898, 0.37741
3.88, 1.88, 2.78655, 0.471266
3.92, 1.88, 2.10846, 0.414074
3.96, 1.88, 2.3914, 0.430428
4, 1.88, 2.23455, 0.511975
4.04, 1.88, 1.6597, 0.394483
4.08, 1.88, 1.78276, 0.391611
4.12, 1.88, 2.23314, 0.434711
4.16, 1.88, 1.63823, 0.394908
4.2, 1.88, 1.22004, 0.295615
4.24, 1.88, 1.5717, 0.441559
4.28, 1.88, 1.11156, 0.363152
4.32, 1.88, 0.764648, 0.226319
4.36, 1.88, 0.558225, 0.217803
4.4, 1.88, 0.1265, 0.089449
4.44, 1.88, 0.123988, 0.0876735
4.48, 1.88, 0.354717, 0.180504
4.52, 1.88, 0.234874, 0.135605
4.56, 1.88, 0.0749639, 0.0749639
4.6, 1.88, 0, 0
4.64, 1.88, 0, 0
4.68, 1.88, 0, 0
4.72, 1.88, 0.250053, 0.250053
4.76, 1.88, 0, 0
4.8, 1.88, 0, 0
4.84, 1.88, 0.102598, 0.102598
4.88, 1.88, 0, 0
4.92, 1.88, 0, 0
4.96, 1.88, 0, 0
5, 1.88, 0, 0
5.04, 1.88, 0, 0
-0.04, 1.92, 0.71533, 0.170261
3.46945e-18, 1.92, 1.17782, 0.210019
0.04, 1.92, 0.946916, 0.17736
0.08, 1.92, 1.0731, 0.184943
0.12, 1.92, 1.8464, 0.271804
0.16, 1.92, 2.28695, 0.274132
0.2, 1.92, 2.5944, 0.291242
0.24, 1.92, 3.80533, 0.354376
0.28, 1.92, 3.15687, 0.328497
0.32, 1.92, 2.07808, 0.256279
0.36, 1.92, 1.55203, 0.216594
0.4, 1.92, 0.918803, 0.159639
0.44, 1.92, 0.62751, 0.116855
0.48, 1.92, 0.386641, 0.0951158
0.52, 1.92, 0.198324, 0.0815734
0.56, 1.92, 0.176846, 0.0795181
0.6, 1.92, 0.0236335, 0.0236335
0.64, 1.92, 0.139733, 0.0535842
0.68, 1.92, 0.144963, 0.0654564
0.72, 1.92, 0.0340877, 0.0241042
0.76, 1.92, 0.0698514, 0.0553096
0.8, 1.92, 0.0253115, 0.0253115
0.84, 1.92, 0.0424167, 0.0305923
0.88, 1.92, 0.0511733, 0.0361852
0.92, 1.92, 0, 0
0.96, 1.92, 0.0258804, 0.0258804
1, 1.92, 0.0451931, 0.0325927
1.04, 1.92, 0, 0
1.08, 1.92, 0.074673, 0.0437823
1.12, 1.92, 0, 0
1.16, 1.92, 0.0168476, 0.0168476
1.2, 1.92, 0.0293506, 0.0293506
1.24, 1.92, 0.0286562, 0.0286562
1.28, 1.92, 0.0286118, 0.0286118
1.32, 1.92, 0.0206265, 0.0206265
1.36, 1.92, 0.040398, 0.028566
1.4, 1.92, 0.05069, 0.0366697
1.44, 1.92, 0, 0
1.48, 1.92, 0.0194712, 0.0194712
1.52, 1.92, 0.0304979, 0.0304979
1.56, 1.92, 0.0486977, 0.0351205
1.6, 1.92, 0.0416702, 0.0294653
1.64, 1.92, 0.202251, 0.100487
1.68, 1.92, 0.653523, 0.152158
1.72, 1.92, 1.22323, 0.223283
1.76, 1.92, 2.06769, 0.285201
1.8, 1.92, 2.59709, 0.304804
1.84, 1.92, 2.95568, 0.342957
1.88, 1.92, 2.5352, 0.300818
1.92, 1.92, 1.68836, 0.277683
1.96, 1.92, 0.873374, 0.165962
2, 1.92, 0.766179, 0.160683
2.04, 1.92, 1.08648, 0.221471
2.08, 1.92, 0.731758, 0.16425
2.12, 1.92, 1.06679, 0.211672
2.16, 1.92, 1.60129, 0.274613
2.2, 1.92, 2.08968, 0.306664
2.24, 1.92, 1.88838, 0.260585
2.28, 1.92, 2.57013, 0.367573
2.32, 1.92, 0.950755, 0.181037
2.36, 1.92, 0.526185, 0.159266
2.4, 1.92, 0.550278, 0.170047
2.44, 1.92, 0.547691, 0.167428
2.48, 1.92, 0.0560355, 0.0396231
2.52, 1.92, 0.121413, 0.0618276
2.56, 1.92, 0.0283413, 0.0283413
2.6, 1.92, 0.0288807, 0.0288807
2.64, 1.92, 0, 0
2.68, 1.92, 0, 0
2.72, 1.92, 0.047266, 0.047266
2.76, 1.92, 0, 0
2.8, 1.92, 0, 0
2.84, 1.92, 0, 0
2.88, 1.92, 0.0377514, 0.0377514
2.92, 1.92, 0.0435361, 0.0435361
2.96, 1.92, 0, 0
3, 1.92, 0, 0
3.04, 1.92, 0, 0
3.08, 1.92, 0, 0
3.12, 1.92, 0, 0
3.16, 1.92, 0, 0
3.2, 1.92, 0, 0
3.24, 1.92, 0.0331003, 0.0331003
3.28, 1.92, 0, 0
3.32, 1.92, 0, 0
3.36, 1.92, 0, 0
3.4, 1.92, 0, 0
3.44, 1.92, 0.080055, 0.080055
3.48, 1.92, 0, 0
3.52, 1.92, 0, 0
3.56, 1.92, 0, 0
3.6, 1.92, 0, 0
3.64, 1.92, 0, 0
3.68, 1.92, 0.469397, 0.178644
3.72, 1.92, 0.360899, 0.143825
3.76, 1.92, 1.22974, 0.265495
3.8, 1.92, 2.06864, 0.419107
3.84, 1.92, 2.04895, 0.406438
3.88, 1.92, 2.07839, 0.402256
3.92, 1.92, 1.03106, 0.288715
3.96, 1.92, 2.02498, 0.430879
4, 1.92, 1.30107, 0.265505
4.04, 1.92, 1.4804, 0.334805
4.08, 1.92, 1.37521, 0.342445
4.12, 1.92, 1.54286, 0.457354
4.16, 1.92, 1.52695, 0.362478
4.2, 1.92, 1.77057, 0.360473
4.24, 1.92, 1.08695, 0.275418
4.28, 1.92, 1.81319, 0.480061
4.32, 1.92, 0.879041, 0.25836
4.36, 1.92, 0.98205, 0.293912
4.4, 1.92, 0.359054, 0.183022
4.44, 1.92, 0.203442, 0.203442
4.48, 1.92, 0.151388, 0.110874
4.52, 1.92, 0.308837, 0.244036
4.56, 1.92, 0, 0
4.6, 1.92, 0, 0
4.64, 1.92, 0, 0
4.68, 1.92, 0, 0
4.72, 1.92, 0.0888239, 0.0888239
4.76, 1.92, 0, 0
4.8, 1.92, 0, 0
4.84, 1.92, 0.119374, 0.119374
4.88, 1.92, 0, 0
4.92, 1.92, 0, 0
4.96, 1.92, 0, 0
5, 1.92, 0, 0
5.04, 1.92, 0, 0
-0.04, 1.96, 0.266763, 0.0772088
3.46945e-18, 1.96, 0.442195, 0.125324
0.04, 1.96, 0.456164, 0.116972
0.08, 1.96, 0.46854, 0.113002
0.12, 1.96, 0.612255, 0.146633
0.16, 1.96, 0.821158, 0.140123
0.2, 1.96, 1.90201, 0.258366
0.24, 1.96, 2.46876, 0.272759
0.28, 1.96, 3.09054, 0.354024
0.32, 1.96, 2.3564, 0.26821
0.36, 1.96, 1.52549, 0.205357
0.4, 1.96, 1.24167, 0.185543
0.44, 1.96, 0.962174, 0.164188
0.48, 1.96, 0.337457, 0.0984157
0.52, 1.96, 0.395508, 0.110769
0.56, 1.96, 0.214001, 0.0737992
0.6, 1.96, 0.0164619, 0.0164619
0.64, 1.96, 0.0794598, 0.040519
0.68, 1.96, 0.0163928, 0.0163928
0.72, 1.96, 0.0630805, 0.0369085
0.76, 1.96, 0.0519049, 0.0367023
0.8, 1.96, 0, 0
0.84, 1.96, 0.0648041, 0.0379607
0.88, 1.96, 0, 0
0.92, 1.96, 0.0250017, 0.0250017
0.96, 1.96, 0.0533507, 0.0533507
1, 1.96, 0, 0
1.04, 1.96, 0.0173865, 0.0173865
1.08, 1.96, 0.028478, 0.028478
1.12, 1.96, 0.105316, 0.0667919
1.16, 1.96, 0, 0
1.2, 1.96, 0, 0
1.24, 1.96, 0.0602882, 0.0426302
1.28, 1.96, 0, 0
1.32, 1.96, 0.0193658, 0.0193658
1.36, 1.96, 0.114627, 0.073175
1.4, 1.96, 0, 0
1.44, 1.96, 0.0185969, 0.0185969
1.48, 1.96, 0.0327213, 0.0327213
1.52, 1.96, 0.104137, 0.0690774
1.56, 1.96, 0.0817386, 0.064544
1.6, 1.96, 0.285986, 0.127915
1.64, 1.96, 0.527973, 0.156177
1.68, 1.96, 0.913888, 0.179098
1.72, 1.96, 1.72573, 0.255025
1.76, 1.96, 1.91544, 0.249007
1.8, 1.96, 2.01868, 0.263144
1.84, 1.96, 1.42065, 0.239974
1.88, 1.96, 1.19587, 0.2232
1.92, 1.96, 0.821157, 0.169243
1.96, 1.96, 0.433541, 0.118958
2, 1.96, 0.80507, 0.192514
2.04, 1.96, 0.439934, 0.140083
2.08, 1.96, 0.442748, 0.134546
2.12, 1.96, 0.995181, 0.210854
2.16, 1.96, 1.00389, 0.217463
2.2, 1.96, 1.84184, 0.325444
2.24, 1.96, 1.65032, 0.267708
2.28, 1.96, 1.81827, 0.278963
2.32, 1.96, 1.44628, 0.25829
2.36, 1.96, 0.954072, 0.223815
2.4, 1.96, 0.812041, 0.216015
2.44, 1.96, 0.238974, 0.0916071
2.48, 1.96, 0.39945, 0.146107
2.52, 1.96, 0.0839518, 0.0488594
2.56, 1.96, 0.0670833, 0.04842
2.6, 1.96, 0.0849747, 0.0604558
2.64, 1.96, 0.0663167, 0.0471144
2.68, 1.96, 0.0401984, 0.0401984
2.72, 1.96, 0, 0
2.76, 1.96, 0.0613854, 0.0434061
2.8, 1.96, 0.112571, 0.0676994
2.84, 1.96, 0, 0
2.88, 1.96, 0, 0
2.92, 1.96, 0, 0
2.96, 1.96, 0.0289733, 0.0289733
3, 1.96, 0, 0
3.04, 1.96, 0.0498527, 0.0498527
3.08, 1.96, 0, 0
3.12, 1.96, 0, 0
3.16, 1.96, 0, 0
3.2, 1.96, 0.0983371, 0.0983371
3.24, 1.96, 0, 0
3.28, 1.96, 0.0489409, 0.0489409
3.32, 1.96, 0.106035, 0.106035
3.36, 1.96, 0, 0
3.4, 1.96, 0.102279, 0.0763456
3.44, 1.96, 0, 0
3.48, 1.96, 0.0367261, 0.0367261
3.52, 1.96, 0.0949394, 0.0683833
3.56, 1.96, 0.182992, 0.136359
3.6, 1.96, 0.164407, 0.0837159
3.64, 1.96, 0.353171, 0.154769
3.68, 1.96, 0.646418, 0.240583
3.72, 1.96, 1.25137, 0.3212
3.76, 1.96, 2.36799, 0.478826
3.8, 1.96, 2.55436, 0.441258
3.84, 1.96, 1.52204, 0.383551
3.88, 1.96, 1.13086, 0.279033
3.92, 1.96, 1.02226, 0.278968
3.96, 1.96, 0.913882, 0.280487
4, 1.96, 0.992949, 0.260952
4.04, 1.96, 0.811655, 0.278298
4.08, 1.96, 0.69093, 0.305197
4.12, 1.96, 0.74787, 0.269614
4.16, 1.96, 1.10868, 0.258305
4.2, 1.96, 2.17332, 0.524495
4.24, 1.96, 1.65727, 0.347917
4.28, 1.96, 1.33562, 0.358835
4.32, 1.96, 1.19801, 0.352509
4.36, 1.96, 1.3134, 0.513408
4.4, 1.96, 0.430117, 0.196407
4.44, 1.96, 0.770173, 0.233052
4.48, 1.96, 0.262482, 0.134809
4.52, 1.96, 0.420306, 0.278923
4.56, 1.96, 0.0880252, 0.0880252
4.6, 1.96, 0.158993, 0.112425
4.64, 1.96, 0, 0
4.68, 1.96, 0, 0
4.72, 1.96, 0, 0
4.76, 1.96, 0, 0
4.8, 1.96, 0, 0
4.84, 1.96, 0, 0
4.88, 1.96, 0, 0
4.92, 1.96, 0, 0
4.96, 1.96, 0, 0
5, 1.96, 0, 0
5.04, 1.96, 0, 0
-0.04, 2, 0.285805, 0.0918169
3.46945e-18, 2, 0.227396, 0.0843891
0.04, 2, 0.329754, 0.0838217
0.08, 2, 0.386238, 0.127354
0.12, 2, 0.518391, 0.154491
0.16, 2, 0.751955, 0.147857
0.2, 2, 0.785284, 0.164093
0.24, 2, 1.31893, 0.22214
0.28, 2, 2.15069, 0.253663
0.32, 2, 2.46915, 0.271673
0.36, 2, 2.28183, 0.253334
0.4, 2, 2.26772, 0.289946
0.44, 2, 0.936967, 0.172609
0.48, 2, 0.900236, 0.17122
0.52, 2, 0.474705, 0.114537
0.56, 2, 0.299514, 0.0935143
0.6, 2, 0.230147, 0.0679751
0.64, 2, 0.164837, 0.0797419
0.68, 2, 0.0429152, 0.0305411
0.72, 2, 0.053218, 0.0308299
0.76, 2, 0.0164147, 0.0164147
0.8, 2, 0, 0
0.84, 2, 0.0901979, 0.0597348
0.88, 2, 0, 0
0.92, 2, 0.0268241, 0.0268241
0.96, 2, 0.0524914, 0.0524914
1, 2, 0.103912, 0.0661638
1.04, 2, 0, 0
1.08, 2, 0.0149914, 0.0149914
1.12, 2, 0, 0
1.16, 2, 0, 0
1.2, 2, 0.0465267, 0.0335406
1.24, 2, 0.0190963, 0.0190963
1.28, 2, 0.0410629, 0.0290364
1.32, 2, 0, 0
1.36, 2, 0.0201082, 0.0201082
1.4, 2, 0.0967426, 0.0558549
1.44, 2, 0, 0
1.48, 2, 0, 0
1.52, 2, 0.155707, 0.0655446
1.56, 2, 0.217991, 0.0864796
1.6, 2, 0.480664, 0.134506
1.64, 2, 0.87633, 0.212524
1.68, 2, 1.90313, 0.29279
1.72, 2, 1.93697, 0.257324
1.76, 2, 2.09799, 0.279659
1.8, 2, 2.52347, 0.317578
1.84, 2, 1.23183, 0.209451
1.88, 2, 0.375377, 0.118422
1.92, 2, 0.321734, 0.123399
1.96, 2, 0.092869, 0.0464366
2, 2, 0.13507, 0.060507
2.04, 2, 0.114484, 0.0514784
2.08, 2, 0.248479, 0.123443
2.12, 2, 0.277685, 0.0956318
2.16, 2, 0.419374, 0.122384
2.2, 2, 0.93446, 0.23428
2.24, 2, 0.779145, 0.179522
2.28, 2, 1.6808, 0.265959
2.32, 2, 1.94222, 0.32501
2.36, 2, 0.97451, 0.201204
2.4, 2, 0.881673, 0.197665
2.44, 2, 0.580474, 0.173466
2.48, 2, 0.368001, 0.122393
2.52, 2, 0.423523, 0.216789
2.56, 2, 0.137058, 0.0710376
2.6, 2, 0.138499, 0.0619391
2.64, 2, 0.212251, 0.184382
2.68, 2, 0.110332, 0.0910047
2.72, 2, 0, 0
2.76, 2, 0, 0
2.8, 2, 0, 0
2.84, 2, 0.0937385, 0.0937385
2.88, 2, 0, 0
2.92, 2, 0, 0
2.96, 2, 0.029419, 0.029419
3, 2, 0, 0
3.04, 2, 0.0527059, 0.0527059
3.08, 2, 0.0444408, 0.0444408
3.12, 2, 0, 0
3.16, 2, 0, 0
3.2, 2, 0.0932215, 0.0543183
3.24, 2, 0, 0
3.28, 2, 0.0376778, 0.0376778
3.32, 2, 0.03482, 0.03482
3.36, 2, 0, 0
3.4, 2, 0, 0
3.44, 2, 0.0476689, 0.0476689
3.48, 2, 0.0389281, 0.0389281
3.52, 2, 0.107442, 0.0759733
3.56, 2, 0.299166, 0.17966
3.6, 2, 0.111732, 0.064509
3.64, 2, 0.628269, 0.190902
3.68, 2, 0.998773, 0.300653
3.72, 2, 1.24018, 0.2829
3.76, 2, 1.23062, 0.27061
3.8, 2, 1.54544, 0.343504
3.84, 2, 0.865191, 0.209179
3.88, 2, 0.589064, 0.252194
3.92, 2, 1.04196, 0.306567
3.96, 2, 0.350601, 0.135083
4, 2, 0.05833, 0.05833
4.04, 2, 0.0869051, 0.0616549
4.08, 2, 0.246168, 0.16325
4.12, 2, 0.475141, 0.17213
4.16, 2, 0.35729, 0.164479
4.2, 2, 0.814636, 0.292348
4.24, 2, 1.75729, 0.453338
4.28, 2, 1.2804, 0.387544
4.32, 2, 1.40803, 0.420135
4.36, 2, 1.16095, 0.387401
4.4, 2, 0.867778, 0.29211
4.44, 2, 0.632757, 0.29106
4.48, 2, 0.440887, 0.250707
4.52, 2, 0.184209, 0.133067
4.56, 2, 0.0690897, 0.0690897
4.6, 2, 0.233757, 0.174233
4.64, 2, 0.221128, 0.159607
4.68, 2, 0, 0
4.72, 2, 0, 0
4.76, 2, 0.0878226, 0.0878226
4.8, 2, 0, 0
4.84, 2, 0, 0
4.88, 2, 0.223889, 0.223889
4.92, 2, 0, 0
4.96, 2, 0, 0
5, 2, 0, 0
5.04, 2, 0.574083, 0.574083
-0.04, 2.04, 0.200949, 0.0878652
3.46945e-18, 2.04, 0.0991635, 0.0507867
0.04, 2.04, 0.130176, 0.054505
0.08, 2.04, 0.166982, 0.075325
0.12, 2.04, 0.237226, 0.0857326
0.16, 2.04, 0.378664, 0.115158
0.2, 2.04, 0.807809, 0.170007
0.24, 2.04, 1.24805, 0.239746
0.28, 2.04, 1.87855, 0.240052
0.32, 2.04, 2.52063, 0.281187
0.36, 2.04, 2.66673, 0.305275
0.4, 2.04, 2.34241, 0.270037
0.44, 2.04, 1.50235, 0.192263
0.48, 2.04, 1.1588, 0.189511
0.52, 2.04, 0.527747, 0.120556
0.56, 2.04, 0.275271, 0.0886757
0.6, 2.04, 0.236665, 0.0804003
0.64, 2.04, 0.253778, 0.0695327
0.68, 2.04, 0.170127, 0.0678108
0.72, 2.04, 0.0735316, 0.0430887
0.76, 2.04, 0.101024, 0.0630004
0.8, 2.04, 0.017968, 0.017968
0.84, 2.04, 0.0250128, 0.0250128
0.88, 2.04, 0.0542652, 0.0542652
0.92, 2.04, 0.0429021, 0.0309528
0.96, 2.04, 0, 0
1, 2.04, 0.0466142, 0.0331519
1.04, 2.04, 0, 0
1.08, 2.04, 0.047647, 0.0343541
1.12, 2.04, 0.0470773, 0.0339484
1.16, 2.04, 0, 0
1.2, 2.04, 0.0294436, 0.0294436
1.24, 2.04, 0, 0
1.28, 2.04, 0, 0
1.32, 2.04, 0.0213873, 0.0213873
1.36, 2.04, 0, 0
1.4, 2.04, 0.0315245, 0.0315245
1.44, 2.04, 0.0243741, 0.0243741
1.48, 2.04, 0.187158, 0.0847613
1.52, 2.04, 0.324395, 0.10217
1.56, 2.04, 0.239101, 0.0813051
1.6, 2.04, 1.18411, 0.210489
1.64, 2.04, 1.8743, 0.275998
1.68, 2.04, 1.47147, 0.242254
1.72, 2.04, 1.93627, 0.264076
1.76, 2.04, 2.12522, 0.301067
1.8, 2.04, 0.935482, 0.204611
1.84, 2.04, 0.71885, 0.198971
1.88, 2.04, 0.353007, 0.139417
1.92, 2.04, 0.299764, 0.126318
1.96, 2.04, 0.139436, 0.0656356
2, 2.04, 0.0473395, 0.0334744
2.04, 2.04, 0.0374824, 0.0374824
2.08, 2.04, 0.0688628, 0.039865
2.12, 2.04, 0.227551, 0.106605
2.16, 2.04, 0.30528, 0.129594
2.2, 2.04, 0.237321, 0.0949721
2.24, 2.04, 0.717253, 0.175453
2.28, 2.04, 1.09521, 0.221784
2.32, 2.04, 1.42815, 0.272176
2.36, 2.04, 1.56347, 0.292604
2.4, 2.04, 0.877579, 0.181692
2.44, 2.04, 1.19429, 0.259609
2.48, 2.04, 0.525169, 0.156566
2.52, 2.04, 0.6918, 0.193776
2.56, 2.04, 0.285601, 0.141696
2.6, 2.04, 0.418483, 0.152848
2.64, 2.04, 0.163014, 0.0748047
2.68, 2.04, 0, 0
2.72, 2.04, 0.0275072, 0.0275072
2.76, 2.04, 0.136114, 0.109893
2.8, 2.04, 0.0926217, 0.0926217
2.84, 2.04, 0, 0
2.88, 2.04, 0.0327704, 0.0327704
2.92, 2.04, 0, 0
2.96, 2.04, 0, 0
3, 2.04, 0.0326785, 0.0326785
3.04, 2.04, 0, 0
3.08, 2.04, 0, 0
3.12, 2.04, 0.027198, 0.027198
3.16, 2.04, 0, 0
3.2, 2.04, 0, 0
3.24, 2.04, 0, 0
3.28, 2.04, 0.0576964, 0.0576964
3.32, 2.04, 0, 0
3.36, 2.04, 0, 0
3.4, 2.04, 0.0653053, 0.0653053
3.44, 2.04, 0.113738, 0.113738
3.48, 2.04, 0.263488, 0.161157
3.52, 2.04, 0.070021, 0.0496919
3.56, 2.04, 0.167551, 0.0853076
3.6, 2.04, 0.511458, 0.236782
3.64, 2.04, 1.31098, 0.33274
3.68, 2.04, 1.22629, 0.264009
3.72, 2.04, 1.31697, 0.34295
3.76, 2.04, 1.19439, 0.265217
3.8, 2.04, 1.24002, 0.331279
3.84, 2.04, 0.914448, 0.264288
3.88, 2.04, 0.374902, 0.13577
3.92, 2.04, 0.591224, 0.277173
3.96, 2.04, 0.138518, 0.0799736
4, 2.04, 0.183921, 0.0933391
4.04, 2.04, 0.130552, 0.0941795
4.08, 2.04, 0.373503, 0.157388
4.12, 2.04, 0.576725, 0.286646
4.16, 2.04, 0.44907, 0.207418
4.2, 2.04, 0.74976, 0.244535
4.24, 2.04, 1.29989, 0.436654
4.28, 2.04, 1.73546, 0.416081
4.32, 2.04, 1.32325, 0.347566
4.36, 2.04, 0.988648, 0.290662
4.4, 2.04, 1.28391, 0.396504
4.44, 2.04, 0.735889, 0.257808
4.48, 2.04, 0.426069, 0.22085
4.52, 2.04, 0.457168, 0.207647
4.56, 2.04, 0.555482, 0.287496
4.6, 2.04, 0.407647, 0.322461
4.64, 2.04, 0, 0
4.68, 2.04, 0, 0
4.72, 2.04, 0.102849, 0.102849
4.76, 2.04, 0, 0
4.8, 2.04, 0, 0
4.84, 2.04, 0, 0
4.88, 2.04, 0, 0
4.92, 2.04, 0, 0
4.96, 2.04, 0, 0
5, 2.04, 0, 0
5.04, 2.04, 0, 0
-0.04, 2.08, 0.0797842, 0.0631624
3.46945e-18, 2.08, 0.175908, 0.0903235
0.04, 2.08, 0.0282683, 0.0282683
0.08, 2.08, 0.16042, 0.061611
0.12, 2.08, 0.28451, 0.113034
0.16, 2.08, 0.0859327, 0.0439419
0.2, 2.08, 0.389669, 0.104785
0.24, 2.08, 0.455958, 0.11473
0.28, 2.08, 1.09125, 0.185113
0.32, 2.08, 1.39997, 0.216051
0.36, 2.08, 2.02632, 0.239229
0.4, 2.08, 2.34305, 0.271429
0.44, 2.08, 1.71242, 0.222406
0.48, 2.08, 1.36218, 0.194898
0.52, 2.08, 1.23379, 0.195492
0.56, 2.08, 0.476021, 0.1333
0.6, 2.08, 0.641855, 0.151896
0.64, 2.08, 0.18674, 0.0571533
0.68, 2.08, 0.0867172, 0.0395914
0.72, 2.08, 0.16597, 0.0600629
0.76, 2.08, 0.0703684, 0.0554429
0.8, 2.08, 0.0282044, 0.0282044
0.84, 2.08, 0, 0
0.88, 2.08, 0.0324237, 0.0229983
0.92, 2.08, 0, 0
0.96, 2.08, 0, 0
1, 2.08, 0, 0
1.04, 2.08, 0.0668843, 0.0401258
1.08, 2.08, 0.0305, 0.0305
1.12, 2.08, 0, 0
1.16, 2.08, 0.0570281, 0.0570281
1.2, 2.08, 0.0196973, 0.0196973
1.24, 2.08, 0.09232, 0.0686596
1.28, 2.08, 0.0204152, 0.0204152
1.32, 2.08, 0, 0
1.36, 2.08, 0, 0
1.4, 2.08, 0.0904927, 0.0674889
1.44, 2.08, 0.0981036, 0.0732626
1.48, 2.08, 0.485416, 0.146427
1.52, 2.08, 0.505345, 0.134016
1.56, 2.08, 0.922341, 0.184854
1.6, 2.08, 1.506, 0.247781
1.64, 2.08, 1.54443, 0.231311
1.68, 2.08, 2.55088, 0.320097
1.72, 2.08, 2.08285, 0.305125
1.76, 2.08, 0.794323, 0.16248
1.8, 2.08, 0.242216, 0.0920532
1.84, 2.08, 0.260592, 0.11388
1.88, 2.08, 0.0860654, 0.0506349
1.92, 2.08, 0.0843999, 0.0497694
1.96, 2.08, 0, 0
2, 2.08, 0.26343, 0.133382
2.04, 2.08, 0.105065, 0.0532014
2.08, 2.08, 0.106901, 0.0844509
2.12, 2.08, 0.0969537, 0.0514245
2.16, 2.08, 0.108195, 0.0855718
2.2, 2.08, 0.0698662, 0.0497252
2.24, 2.08, 0.288871, 0.112914
2.28, 2.08, 0.449774, 0.118893
2.32, 2.08, 1.35176, 0.253321
2.36, 2.08, 1.56639, 0.296556
2.4, 2.08, 1.28404, 0.229975
2.44, 2.08, 1.15112, 0.239647
2.48, 2.08, 1.32736, 0.274364
2.52, 2.08, 0.315756, 0.123857
2.56, 2.08, 0.454285, 0.166115
2.6, 2.08, 0.240638, 0.092947
2.64, 2.08, 0.224428, 0.105843
2.68, 2.08, 0, 0
2.72, 2.08, 0, 0
2.76, 2.08, 0.031812, 0.031812
2.8, 2.08, 0, 0
2.84, 2.08, 0.0896113, 0.0517373
2.88, 2.08, 0.0460849, 0.0460849
2.92, 2.08, 0, 0
2.96, 2.08, 0, 0
3, 2.08, 0.0656888, 0.0464497
3.04, 2.08, 0, 0
3.08, 2.08, 0, 0
3.12, 2.08, 0.0344334, 0.0344334
3.16, 2.08, 0, 0
3.2, 2.08, 0, 0
3.24, 2.08, 0, 0
3.28, 2.08, 0, 0
3.32, 2.08, 0, 0
3.36, 2.08, 0, 0
3.4, 2.08, 0.0393462, 0.0393462
3.44, 2.08, 0.115929, 0.0819746
3.48, 2.08, 0, 0
3.52, 2.08, 0.376186, 0.145656
3.56, 2.08, 0.660356, 0.212509
3.6, 2.08, 0.708584, 0.303969
3.64, 2.08, 0.671951, 0.210485
3.68, 2.08, 1.79308, 0.402252
3.72, 2.08, 1.56101, 0.387396
3.76, 2.08, 0.971647, 0.257348
3.8, 2.08, 0.457603, 0.183072
3.84, 2.08, 0.32696, 0.125139
3.88, 2.08, 0.0451332, 0.0451332
3.92, 2.08, 0.13586, 0.0979299
3.96, 2.08, 0.444542, 0.33306
4, 2.08, 0.164076, 0.096654
4.04, 2.08, 0.223079, 0.180266
4.08, 2.08, 0.0508132, 0.0508132
4.12, 2.08, 0.14241, 0.14241
4.16, 2.08, 0.185096, 0.106866
4.2, 2.08, 0.0815095, 0.0815095
4.24, 2.08, 0.478105, 0.218727
4.28, 2.08, 0.594648, 0.218306
4.32, 2.08, 1.06223, 0.3293
4.36, 2.08, 1.33315, 0.351818
4.4, 2.08, 1.14006, 0.326878
4.44, 2.08, 1.58243, 0.500326
4.48, 2.08, 0.271254, 0.158867
4.52, 2.08, 0.267928, 0.157794
4.56, 2.08, 0.365022, 0.185872
4.6, 2.08, 0.390672, 0.199043
4.64, 2.08, 0.343902, 0.279002
4.68, 2.08, 0, 0
4.72, 2.08, 0, 0
4.76, 2.08, 0, 0
4.8, 2.08, 0.18558, 0.18558
4.84, 2.08, 0, 0
4.88, 2.08, 0, 0
4.92, 2.08, 0, 0
4.96, 2.08, 0, 0
5, 2.08, 0, 0
5.04, 2.08, 0, 0
-0.04, 2.12, 0.0400099, 0.0282914
3.46945e-18, 2.12, 0.14286, 0.0737867
0.04, 2.12, 0.0419615, 0.0296713
0.08, 2.12, 0.0502242, 0.0361238
0.12, 2.12, 0.197157, 0.0676988
0.16, 2.12, 0.217727, 0.0829113
0.2, 2.12, 0.215732, 0.0851683
0.24, 2.12, 0.141305, 0.0587577
0.28, 2.12, 0.490247, 0.10247
0.32, 2.12, 0.694269, 0.140611
0.36, 2.12, 1.90079, 0.252728
0.4, 2.12, 2.35969, 0.27805
0.44, 2.12, 1.59598, 0.254212
0.48, 2.12, 1.74248, 0.239431
0.52, 2.12, 1.31054, 0.185786
0.56, 2.12, 1.29395, 0.21696
0.6, 2.12, 0.497711, 0.113811
0.64, 2.12, 0.396834, 0.114316
0.68, 2.12, 0.253143, 0.0728883
0.72, 2.12, 0.22652, 0.066604
0.76, 2.12, 0.2436, 0.103218
0.8, 2.12, 0.111216, 0.0513192
0.84, 2.12, 0.079698, 0.0593364
0.88, 2.12, 0.0883904, 0.0411653
0.92, 2.12, 0.0796252, 0.0593523
0.96, 2.12, 0.0275312, 0.0275312
1, 2.12, 0.0413407, 0.0293525
1.04, 2.12, 0.048115, 0.0347455
1.08, 2.12, 0.0275839, 0.0275839
1.12, 2.12, 0.0310926, 0.0310926
1.16, 2.12, 0, 0
1.2, 2.12, 0.0390256, 0.0275955
1.24, 2.12, 0.0209665, 0.0209665
1.28, 2.12, 0.0511433, 0.0368888
1.32, 2.12, 0.041877, 0.0296115
1.36, 2.12, 0, 0
1.4, 2.12, 0, 0
1.44, 2.12, 0.176503, 0.0860228
1.48, 2.12, 0.595387, 0.157367
1.52, 2.12, 1.38779, 0.242078
1.56, 2.12, 1.75554, 0.253816
1.6, 2.12, 1.77562, 0.262615
1.64, 2.12, 1.53482, 0.224772
1.68, 2.12, 1.70857, 0.25717
1.72, 2.12, 1.17191, 0.226963
1.76, 2.12, 0.315652, 0.114643
1.8, 2.12, 0.303606, 0.121657
1.84, 2.12, 0.167853, 0.0773994
1.88, 2.12, 0.125133, 0.0815423
1.92, 2.12, 0.0247995, 0.0247995
1.96, 2.12, 0.117893, 0.0610832
2, 2.12, 0.0635498, 0.0458863
2.04, 2.12, 0.0840128, 0.0499224
2.08, 2.12, 0.0813918, 0.0469918
2.12, 2.12, 0.0846414, 0.0488689
2.16, 2.12, 0.0869579, 0.0511944
2.2, 2.12, 0.229693, 0.106423
2.24, 2.12, 0.263264, 0.108769
2.28, 2.12, 0.412269, 0.141166
2.32, 2.12, 0.382794, 0.139781
2.36, 2.12, 1.334, 0.245746
2.4, 2.12, 1.41901, 0.257221
2.44, 2.12, 1.37789, 0.301062
2.48, 2.12, 0.549104, 0.168619
2.52, 2.12, 1.13506, 0.308166
2.56, 2.12, 0.559365, 0.180264
2.6, 2.12, 0.703615, 0.197349
2.64, 2.12, 0.375993, 0.143903
2.68, 2.12, 0.210217, 0.117701
2.72, 2.12, 0.242485, 0.135786
2.76, 2.12, 0.0901302, 0.0521621
2.8, 2.12, 0, 0
2.84, 2.12, 0, 0
2.88, 2.12, 0, 0
2.92, 2.12, 0, 0
2.96, 2.12, 0.0870503, 0.0615539
3, 2.12, 0.0966067, 0.0559154
3.04, 2.12, 0.0348161, 0.0348161
3.08, 2.12, 0.0987719, 0.0698427
3.12, 2.12, 0, 0
3.16, 2.12, 0, 0
3.2, 2.12, 0, 0
3.24, 2.12, 0.0395187, 0.0395187
3.28, 2.12, 0, 0
3.32, 2.12, 0, 0
3.36, 2.12, 0.137993, 0.0813359
3.4, 2.12, 0.0367632, 0.0367632
3.44, 2.12, 0.135711, 0.0783532
3.48, 2.12, 0.317322, 0.137858
3.52, 2.12, 0.579089, 0.194671
3.56, 2.12, 0.6548, 0.223591
3.6, 2.12, 0.89658, 0.224635
3.64, 2.12, 0.9029, 0.273308
3.68, 2.12, 1.41926, 0.297021
3.72, 2.12, 1.35415, 0.322626
3.76, 2.12, 0.824236, 0.263816
3.8, 2.12, 0.323356, 0.115683
3.84, 2.12, 0.14306, 0.14306
3.88, 2.12, 0.20732, 0.108399
3.92, 2.12, 0, 0
3.96, 2.12, 0.0415509, 0.0415509
4, 2.12, 0.161267, 0.0931079
4.04, 2.12, 0.187078, 0.147956
4.08, 2.12, 0.112385, 0.0802719
4.12, 2.12, 0.142914, 0.102999
4.16, 2.12, 0, 0
4.2, 2.12, 0.721729, 0.318875
4.24, 2.12, 0.422427, 0.160032
4.28, 2.12, 0.392504, 0.16024
4.32, 2.12, 0.556887, 0.242246
4.36, 2.12, 1.03455, 0.368863
4.4, 2.12, 1.16701, 0.37818
4.44, 2.12, 1.03775, 0.355295
4.48, 2.12, 0.758917, 0.357579
4.52, 2.12, 0.589429, 0.301767
4.56, 2.12, 0.612197, 0.232147
4.6, 2.12, 0.671853, 0.313701
4.64, 2.12, 0.405125, 0.251525
4.68, 2.12, 0.101436, 0.101436
4.72, 2.12, 0.234832, 0.166052
4.76, 2.12, 0.120453, 0.120453
4.8, 2.12, 0, 0
4.84, 2.12, 0.11549, 0.11549
4.88, 2.12, 0.239685, 0.239685
4.92, 2.12, 0, 0
4.96, 2.12, 0, 0
5, 2.12, 0, 0
5.04, 2.12, 0, 0
-0.04, 2.16, 0.0725289, 0.0426905
3.46945e-18, 2.16, 0, 0
0.04, 2.16, 0.0819277, 0.0480565
0.08, 2.16, 0.0191358, 0.0191358
0.12, 2.16, 0.113202, 0.0717658
0.16, 2.16, 0.0491859, 0.0354109
0.2, 2.16, 0.0384259, 0.0272252
0.24, 2.16, 0.336019, 0.101142
0.28, 2.16, 0.239472, 0.130105
0.32, 2.16, 0.532081, 0.123607
0.36, 2.16, 1.32895, 0.20974
0.4, 2.16, 1.50371, 0.213952
0.44, 2.16, 1.86134, 0.233767
0.48, 2.16, 2.2618, 0.270116
0.52, 2.16, 1.40446, 0.200815
0.56, 2.16, 1.11753, 0.168254
0.6, 2.16, 0.89432, 0.152384
0.64, 2.16, 0.745255, 0.132635
0.68, 2.16, 0.425799, 0.113596
0.72, 2.16, 0.495414, 0.125391
0.76, 2.16, 0.221599, 0.0776512
0.8, 2.16, 0.0864451, 0.0573026
0.84, 2.16, 0, 0
0.88, 2.16, 0.0606551, 0.0360691
0.92, 2.16, 0, 0
0.96, 2.16, 0.0180049, 0.0180049
1, 2.16, 0.0331904, 0.0236913
1.04, 2.16, 0, 0
1.08, 2.16, 0, 0
1.12, 2.16, 0, 0
1.16, 2.16, 0.0222929, 0.0222929
1.2, 2.16, 0.0488454, 0.0352219
1.24, 2.16, 0.0200261, 0.0200261
1.28, 2.16, 0, 0
1.32, 2.16, 0.0305028, 0.0305028
1.36, 2.16, 0.209764, 0.0839252
1.4, 2.16, 0.313429, 0.104999
1.44, 2.16, 0.571852, 0.135808
1.48, 2.16, 0.939898, 0.208671
1.52, 2.16, 1.92835, 0.290536
1.56, 2.16, 1.53757, 0.23367
1.6, 2.16, 1.24724, 0.267562
1.64, 2.16, 1.82464, 0.251264
1.68, 2.16, 1.18633, 0.211477
1.72, 2.16, 0.354012, 0.109022
1.76, 2.16, 0.291602, 0.112753
1.8, 2.16, 0.246732, 0.119589
1.84, 2.16, 0.0813982, 0.0478815
1.88, 2.16, 0.11774, 0.0876527
1.92, 2.16, 0.0250217, 0.0250217
1.96, 2.16, 0.0568268, 0.0416324
2, 2.16, 0.0320885, 0.0320885
2.04, 2.16, 0.0245557, 0.0245557
2.08, 2.16, 0.0552512, 0.0390685
2.12, 2.16, 0.0426891, 0.0426891
2.16, 2.16, 0.155823, 0.0711666
2.2, 2.16, 0.132238, 0.0877711
2.24, 2.16, 0.176132, 0.0738681
2.28, 2.16, 0.183007, 0.0929961
2.32, 2.16, 0.47631, 0.176329
2.36, 2.16, 0.86414, 0.234203
2.4, 2.16, 1.00037, 0.236334
2.44, 2.16, 1.58152, 0.281032
2.48, 2.16, 0.822591, 0.183751
2.52, 2.16, 0.964242, 0.214984
2.56, 2.16, 0.928406, 0.218109
2.6, 2.16, 0.473461, 0.147523
2.64, 2.16, 0.195235, 0.0988241
2.68, 2.16, 0.285684, 0.0982576
2.72, 2.16, 0.263772, 0.101831
2.76, 2.16, 0.260523, 0.125955
2.8, 2.16, 0.264619, 0.124025
2.84, 2.16, 0.106787, 0.106787
2.88, 2.16, 0, 0
2.92, 2.16, 0, 0
2.96, 2.16, 0.0553896, 0.0553896
3, 2.16, 0, 0
3.04, 2.16, 0, 0
3.08, 2.16, 0.0506367, 0.0506367
3.12, 2.16, 0.0708791, 0.0501191
3.16, 2.16, 0.14826, 0.117385
3.2, 2.16, 0.0348112, 0.0348112
3.24, 2.16, 0.0906779, 0.0676149
3.28, 2.16, 0, 0
3.32, 2.16, 0.152468, 0.0785797
3.36, 2.16, 0.0436801, 0.0436801
3.4, 2.16, 0.309992, 0.155763
3.44, 2.16, 0.140575, 0.0828519
3.48, 2.16, 0.370165, 0.14455
3.52, 2.16, 1.42847, 0.336298
3.56, 2.16, 1.14588, 0.29694
3.6, 2.16, 0.876868, 0.238258
3.64, 2.16, 1.74825, 0.34968
3.68, 2.16, 0.885095, 0.230171
3.72, 2.16, 0.931004, 0.247674
3.76, 2.16, 0.199174, 0.10362
3.8, 2.16, 0.387637, 0.184683
3.84, 2.16, 0.188503, 0.149455
3.88, 2.16, 0.106494, 0.0755013
3.92, 2.16, 0.126053, 0.0747997
3.96, 2.16, 0.350847, 0.167168
4, 2.16, 0, 0
4.04, 2.16, 0.0536767, 0.0536767
4.08, 2.16, 0.0449558, 0.0449558
4.12, 2.16, 0.214017, 0.126511
4.16, 2.16, 0.331975, 0.138559
4.2, 2.16, 0.059874, 0.059874
4.24, 2.16, 0, 0
4.28, 2.16, 0.414537, 0.187603
4.32, 2.16, 1.38544, 0.436324
4.36, 2.16, 0.980013, 0.496769
4.4, 2.16, 0.961597, 0.296739
4.44, 2.16, 1.78518, 0.543612
4.48, 2.16, 0.98743, 0.363639
4.52, 2.16, 0.276849, 0.163125
4.56, 2.16, 1.46806, 0.593433
4.6, 2.16, 0.346122, 0.174816
4.64, 2.16, 0.55338, 0.28888
4.68, 2.16, 0.344642, 0.210985
4.72, 2.16, 0.121391, 0.121391
4.76, 2.16, 0, 0
4.8, 2.16, 0, 0
4.84, 2.16, 0, 0
4.88, 2.16, 0, 0
4.92, 2.16, 0, 0
4.96, 2.16, 0, 0
5, 2.16, 0, 0
5.04, 2.16, 0, 0
-0.04, 2.2, 0.0364999, 0.0260814
3.46945e-18, 2.2, 0.0215627, 0.0215627
0.04, 2.2, 0.0181071, 0.0181071
0.08, 2.2, 0.156061, 0.0785618
0.12, 2.2, 0.0408754, 0.0289048
0.16, 2.2, 0.0774664, 0.0388072
0.2, 2.2, 0.165388, 0.0763303
0.24, 2.2, 0.200383, 0.0940129
0.28, 2.2, 0.303881, 0.0858735
0.32, 2.2, 0.373153, 0.0929182
0.36, 2.2, 0.799167, 0.167288
0.4, 2.2, 1.30134, 0.200683
0.44, 2.2, 1.48073, 0.222063
0.48, 2.2, 2.16353, 0.270935
0.52, 2.2, 1.77688, 0.232041
0.56, 2.2, 1.43559, 0.198294
0.6, 2.2, 0.904344, 0.170292
0.64, 2.2, 0.587489, 0.129731
0.68, 2.2, 0.66161, 0.139932
0.72, 2.2, 0.275695, 0.0689969
0.76, 2.2, 0.119514, 0.0496448
0.8, 2.2, 0.156129, 0.0669656
0.84, 2.2, 0.114511, 0.0479869
0.88, 2.2, 0.103244, 0.0603535
0.92, 2.2, 0.118888, 0.072968
0.96, 2.2, 0.0704606, 0.0422514
1, 2.2, 0.0279962, 0.0279962
1.04, 2.2, 0, 0
1.08, 2.2, 0.0350504, 0.0250118
1.12, 2.2, 0.031524, 0.0223462
1.16, 2.2, 0.0189747, 0.0189747
1.2, 2.2, 0.054324, 0.0391773
1.24, 2.2, 0.0911442, 0.0678902
1.28, 2.2, 0.0489139, 0.0352628
1.32, 2.2, 0.127712, 0.081322
1.36, 2.2, 0.276082, 0.100185
1.4, 2.2, 0.497066, 0.13125
1.44, 2.2, 0.906187, 0.17111
1.48, 2.2, 1.70294, 0.245372
1.52, 2.2, 1.32964, 0.226712
1.56, 2.2, 1.17322, 0.23209
1.6, 2.2, 1.53368, 0.259635
1.64, 2.2, 1.53609, 0.22209
1.68, 2.2, 0.534481, 0.1507
1.72, 2.2, 0.275198, 0.101056
1.76, 2.2, 0.124003, 0.0566191
1.8, 2.2, 0.141794, 0.0646278
1.84, 2.2, 0.0795332, 0.0468222
1.88, 2.2, 0.119425, 0.0807402
1.92, 2.2, 0.0672644, 0.0485415
1.96, 2.2, 0.0834831, 0.0496005
2, 2.2, 0, 0
2.04, 2.2, 0.0219935, 0.0219935
2.08, 2.2, 0, 0
2.12, 2.2, 0.0489062, 0.0364734
2.16, 2.2, 0, 0
2.2, 2.2, 0.111961, 0.0578262
2.24, 2.2, 0.238672, 0.115141
2.28, 2.2, 0.175586, 0.101939
2.32, 2.2, 0.288752, 0.0923318
2.36, 2.2, 0.750603, 0.182842
2.4, 2.2, 0.819016, 0.197597
2.44, 2.2, 1.18245, 0.272905
2.48, 2.2, 1.04233, 0.210073
2.52, 2.2, 0.797006, 0.195087
2.56, 2.2, 1.4511, 0.260878
2.6, 2.2, 0.88607, 0.237623
2.64, 2.2, 0.453703, 0.171995
2.68, 2.2, 1.01582, 0.269775
2.72, 2.2, 0.367533, 0.165496
2.76, 2.2, 0.171638, 0.0774014
2.8, 2.2, 0.318554, 0.135436
2.84, 2.2, 0.0487828, 0.0487828
2.88, 2.2, 0.0321337, 0.0321337
2.92, 2.2, 0, 0
2.96, 2.2, 0, 0
3, 2.2, 0, 0
3.04, 2.2, 0.0524385, 0.0524385
3.08, 2.2, 0, 0
3.12, 2.2, 0.0861458, 0.0621774
3.16, 2.2, 0.0421553, 0.0421553
3.2, 2.2, 0, 0
3.24, 2.2, 0.0875831, 0.063246
3.28, 2.2, 0, 0
3.32, 2.2, 0, 0
3.36, 2.2, 0.179881, 0.0921164
3.4, 2.2, 0.41328, 0.207562
3.44, 2.2, 0.82119, 0.215172
3.48, 2.2, 1.21451, 0.350957
3.52, 2.2, 0.599117, 0.164967
3.56, 2.2, 1.13303, 0.271256
3.6, 2.2, 1.38872, 0.3438
3.64, 2.2, 1.12333, 0.287404
3.68, 2.2, 0.592597, 0.182292
3.72, 2.2, 0.895501, 0.254196
3.76, 2.2, 0, 0
3.8, 2.2, 0.159003, 0.159003
3.84, 2.2, 0.0461956, 0.0461956
3.88, 2.2, 0.0448937, 0.0448937
3.92, 2.2, 0.146117, 0.10534
3.96, 2.2, 0.149622, 0.149622
4, 2.2, 0.0434466, 0.0434466
4.04, 2.2, 0.212677, 0.172118
4.08, 2.2, 0, 0
4.12, 2.2, 0, 0
4.16, 2.2, 0.115839, 0.0819105
4.2, 2.2, 0.11614, 0.0821242
4.24, 2.2, 0.234072, 0.138276
4.28, 2.2, 0.182116, 0.105147
4.32, 2.2, 0.411416, 0.195446
4.36, 2.2, 0.307482, 0.190933
4.4, 2.2, 1.03199, 0.365024
4.44, 2.2, 2.4947, 0.565956
4.48, 2.2, 1.62475, 0.470321
4.52, 2.2, 1.50393, 0.415387
4.56, 2.2, 0.723398, 0.242687
4.6, 2.2, 0.888743, 0.394002
4.64, 2.2, 0.606973, 0.282294
4.68, 2.2, 0.20102, 0.142555
4.72, 2.2, 0.11057, 0.11057
4.76, 2.2, 0.385428, 0.385428
4.8, 2.2, 0.209688, 0.209688
4.84, 2.2, 0, 0
4.88, 2.2, 0, 0
4.92, 2.2, 0, 0
4.96, 2.2, 0, 0
5, 2.2, 0, 0
5.04, 2.2, 0, 0
-0.04, 2.24, 0.0214849, 0.0214849
3.46945e-18, 2.24, 0.0208072, 0.0208072
0.04, 2.24, 0.111548, 0.0715082
0.08, 2.24, 0, 0
0.12, 2.24, 0.0400295, 0.029621
0.16, 2.24, 0.0496329, 0.0358132
0.2, 2.24, 0.112017, 0.0519586
0.24, 2.24, 0.0866797, 0.0483774
0.28, 2.24, 0.113172, 0.0585099
0.32, 2.24, 0.264692, 0.0891187
0.36, 2.24, 0.339011, 0.0952938
0.4, 2.24, 0.533588, 0.119435
0.44, 2.24, 1.66038, 0.233879
0.48, 2.24, 1.39081, 0.209392
0.52, 2.24, 1.26646, 0.18359
0.56, 2.24, 1.28748, 0.178203
0.6, 2.24, 1.35575, 0.198733
0.64, 2.24, 1.169, 0.184561
0.68, 2.24, 1.04644, 0.16759
0.72, 2.24, 0.516637, 0.116555
0.76, 2.24, 0.455476, 0.111985
0.8, 2.24, 0.295341, 0.102469
0.84, 2.24, 0.19561, 0.0776886
0.88, 2.24, 0.0917765, 0.0412807
0.92, 2.24, 0.120501, 0.0640106
0.96, 2.24, 0.0597513, 0.0344993
1, 2.24, 0.109129, 0.0638466
1.04, 2.24, 0, 0
1.08, 2.24, 0.0175984, 0.0175984
1.12, 2.24, 0.0307856, 0.0307856
1.16, 2.24, 0, 0
1.2, 2.24, 0.103462, 0.0700014
1.24, 2.24, 0.0745676, 0.0439132
1.28, 2.24, 0.27233, 0.100421
1.32, 2.24, 0.427023, 0.145593
1.36, 2.24, 0.715438, 0.181052
1.4, 2.24, 0.952357, 0.191521
1.44, 2.24, 1.46496, 0.244888
1.48, 2.24, 1.3941, 0.219827
1.52, 2.24, 1.21851, 0.204173
1.56, 2.24, 1.10666, 0.180267
1.6, 2.24, 1.71048, 0.25903
1.64, 2.24, 1.04217, 0.207576
1.68, 2.24, 0.278473, 0.0867404
1.72, 2.24, 0.0923074, 0.0587516
1.76, 2.24, 0.15035, 0.0571258
1.8, 2.24, 0.0828377, 0.0488043
1.84, 2.24, 0.0796995, 0.0563564
1.88, 2.24, 0.0363803, 0.0363803
1.92, 2.24, 0.0269357, 0.0269357
1.96, 2.24, 0, 0
2, 2.24, 0.0249648, 0.0249648
2.04, 2.24, 0.100037, 0.0588953
2.08, 2.24, 0.0459243, 0.0327797
2.12, 2.24, 0.0273825, 0.0273825
2.16, 2.24, 0.0834761, 0.0834761
2.2, 2.24, 0.0536148, 0.0379119
2.24, 2.24, 0.12554, 0.0676481
2.28, 2.24, 0.143028, 0.0729871
2.32, 2.24, 0.136536, 0.0722319
2.36, 2.24, 0.265083, 0.121014
2.4, 2.24, 0.64507, 0.162271
2.44, 2.24, 0.928515, 0.19126
2.48, 2.24, 0.832746, 0.205772
2.52, 2.24, 1.03023, 0.204962
2.56, 2.24, 0.971268, 0.218701
2.6, 2.24, 0.807563, 0.217926
2.64, 2.24, 1.14469, 0.249644
2.68, 2.24, 0.999938, 0.254058
2.72, 2.24, 0.338799, 0.115749
2.76, 2.24, 0.346312, 0.138514
2.8, 2.24, 0.252024, 0.151358
2.84, 2.24, 0.173696, 0.0802503
2.88, 2.24, 0.0353048, 0.0353048
2.92, 2.24, 0.0339133, 0.0339133
2.96, 2.24, 0.0312596, 0.0312596
3, 2.24, 0, 0
3.04, 2.24, 0.063203, 0.0448235
3.08, 2.24, 0.0553566, 0.0553566
3.12, 2.24, 0.0508947, 0.0359883
3.16, 2.24, 0.143802, 0.113624
3.2, 2.24, 0.0651138, 0.0461376
3.24, 2.24, 0, 0
3.28, 2.24, 0.153485, 0.0772477
3.32, 2.24, 0.094965, 0.0674497
3.36, 2.24, 0.430216, 0.185601
3.4, 2.24, 0.603803, 0.230004
3.44, 2.24, 0.755227, 0.191395
3.48, 2.24, 0.624622, 0.197212
3.52, 2.24, 0.944465, 0.295396
3.56, 2.24, 1.31775, 0.331033
3.6, 2.24, 1.19598, 0.290883
3.64, 2.24, 1.00598, 0.309911
3.68, 2.24, 0.579275, 0.233227
3.72, 2.24, 0.247484, 0.11228
3.76, 2.24, 0, 0
3.8, 2.24, 0, 0
3.84, 2.24, 0.110231, 0.0787575
3.88, 2.24, 0.0481305, 0.0481305
3.92, 2.24, 0.0550166, 0.0550166
3.96, 2.24, 0.0498851, 0.0498851
4, 2.24, 0.0444087, 0.0444087
4.04, 2.24, 0.366382, 0.259071
4.08, 2.24, 0.0969459, 0.0687356
4.12, 2.24, 0.219645, 0.110199
4.16, 2.24, 0.175527, 0.126715
4.2, 2.24, 0.043669, 0.043669
4.24, 2.24, 0.428937, 0.267308
4.28, 2.24, 0.401092, 0.213693
4.32, 2.24, 0.158134, 0.115963
4.36, 2.24, 0.42559, 0.193501
4.4, 2.24, 0.560319, 0.287988
4.44, 2.24, 1.17864, 0.325486
4.48, 2.24, 0.774882, 0.269634
4.52, 2.24, 1.25632, 0.442678
4.56, 2.24, 0.858843, 0.305096
4.6, 2.24, 0.673898, 0.34612
4.64, 2.24, 1.03618, 0.414647
4.68, 2.24, 0.663513, 0.303748
4.72, 2.24, 1.08755, 0.542359
4.76, 2.24, 0.607513, 0.417996
4.8, 2.24, 0.139679, 0.139679
4.84, 2.24, 0, 0
4.88, 2.24, 0.219752, 0.219752
4.92, 2.24, 0, 0
4.96, 2.24, 0, 0
5, 2.24, 0, 0
5.04, 2.24, 0, 0
-0.04, 2.28, 0, 0
3.46945e-18, 2.28, 0.0310329, 0.0310329
0.04, 2.28, 0.14318, 0.0788472
0.08, 2.28, 0, 0
0.12, 2.28, 0.0406182, 0.0287875
0.16, 2.28, 0.0393373, 0.0278743
0.2, 2.28, 0.111887, 0.0595334
0.24, 2.28, 0.0879211, 0.0440764
0.28, 2.28, 0.0481961, 0.0359143
0.32, 2.28, 0.0917139, 0.0465928
0.36, 2.28, 0.47873, 0.136001
0.4, 2.28, 0.51025, 0.149793
0.44, 2.28, 0.914263, 0.173597
0.48, 2.28, 1.3533, 0.193116
0.52, 2.28, 1.65013, 0.225006
0.56, 2.28, 1.06707, 0.171706
0.6, 2.28, 1.39696, 0.198449
0.64, 2.28, 1.20261, 0.183163
0.68, 2.28, 1.13995, 0.192397
0.72, 2.28, 1.09678, 0.179312
0.76, 2.28, 0.430758, 0.113157
0.8, 2.28, 0.71752, 0.174515
0.84, 2.28, 0.533021, 0.128313
0.88, 2.28, 0.321816, 0.106092
0.92, 2.28, 0.171387, 0.0736369
0.96, 2.28, 0.0903125, 0.0486017
1, 2.28, 0.108478, 0.0495295
1.04, 2.28, 0, 0
1.08, 2.28, 0.0562951, 0.0562951
1.12, 2.28, 0, 0
1.16, 2.28, 0.0322925, 0.0228824
1.2, 2.28, 0.0865688, 0.0499805
1.24, 2.28, 0.212974, 0.0786438
1.28, 2.28, 0.41384, 0.116592
1.32, 2.28, 0.557458, 0.148394
1.36, 2.28, 1.59801, 0.224943
1.4, 2.28, 1.89097, 0.285267
1.44, 2.28, 1.77372, 0.259193
1.48, 2.28, 1.15834, 0.203684
1.52, 2.28, 1.28566, 0.214877
1.56, 2.28, 1.86593, 0.285235
1.6, 2.28, 0.957558, 0.182747
1.64, 2.28, 0.340605, 0.100721
1.68, 2.28, 0.234475, 0.107819
1.72, 2.28, 0.163729, 0.070844
1.76, 2.28, 0.10338, 0.0818457
1.8, 2.28, 0.0627519, 0.0363266
1.84, 2.28, 0.172083, 0.0806426
1.88, 2.28, 0.0779549, 0.0779549
1.92, 2.28, 0.0517642, 0.0367614
1.96, 2.28, 0.0421882, 0.0421882
2, 2.28, 0.0518065, 0.036633
2.04, 2.28, 0.0481403, 0.0341284
2.08, 2.28, 0.0766365, 0.0552304
2.12, 2.28, 0.0671085, 0.0390343
2.16, 2.28, 0.0464519, 0.0329264
2.2, 2.28, 0.0816889, 0.0471632
2.24, 2.28, 0.0681232, 0.0491006
2.28, 2.28, 0, 0
2.32, 2.28, 0.223922, 0.111518
2.36, 2.28, 0.290577, 0.109305
2.4, 2.28, 0.457663, 0.187945
2.44, 2.28, 0.642901, 0.167381
2.48, 2.28, 1.08617, 0.230391
2.52, 2.28, 1.25713, 0.282214
2.56, 2.28, 0.945521, 0.196559
2.6, 2.28, 0.508513, 0.179617
2.64, 2.28, 0.450023, 0.130953
2.68, 2.28, 0.761369, 0.189108
2.72, 2.28, 0.985133, 0.249568
2.76, 2.28, 0.415046, 0.157676
2.8, 2.28, 0.285094, 0.131951
2.84, 2.28, 0.643109, 0.207609
2.88, 2.28, 0.211183, 0.0800502
2.92, 2.28, 0.136846, 0.0688187
2.96, 2.28, 0.0283974, 0.0283974
3, 2.28, 0, 0
3.04, 2.28, 0.244643, 0.13496
3.08, 2.28, 0.0603202, 0.0427523
3.12, 2.28, 0.0617948, 0.0440552
3.16, 2.28, 0, 0
3.2, 2.28, 0, 0
3.24, 2.28, 0.144655, 0.0851869
3.28, 2.28, 0.0719118, 0.0508498
3.32, 2.28, 0.375197, 0.190715
3.36, 2.28, 0.289283, 0.103979
3.4, 2.28, 1.28463, 0.289843
3.44, 2.28, 1.25881, 0.317263
3.48, 2.28, 0.781002, 0.303509
3.52, 2.28, 0.433018, 0.142617
3.56, 2.28, 1.12496, 0.279585
3.6, 2.28, 1.09005, 0.264631
3.64, 2.28, 0.801618, 0.241658
3.68, 2.28, 0.1772, 0.0894964
3.72, 2.28, 0.331735, 0.199024
3.76, 2.28, 0.318073, 0.195181
3.8, 2.28, 0.0730753, 0.0730753
3.84, 2.28, 0, 0
3.88, 2.28, 0.0416093, 0.0416093
3.92, 2.28, 0, 0
3.96, 2.28, 0, 0
4, 2.28, 0, 0
4.04, 2.28, 0.210013, 0.173347
4.08, 2.28, 0.161445, 0.116397
4.12, 2.28, 0.161747, 0.115071
4.16, 2.28, 0, 0
4.2, 2.28, 0.200361, 0.200361
4.24, 2.28, 0.149886, 0.111697
4.28, 2.28, 0.264001, 0.208692
4.32, 2.28, 0.409109, 0.238841
4.36, 2.28, 0.401157, 0.204624
4.4, 2.28, 0.672208, 0.333639
4.44, 2.28, 0.661318, 0.265912
4.48, 2.28, 1.11695, 0.321616
4.52, 2.28, 1.28978, 0.414416
4.56, 2.28, 0.648921, 0.25369
4.6, 2.28, 0.740254, 0.311392
4.64, 2.28, 0.505109, 0.227117
4.68, 2.28, 0.955446, 0.375562
4.72, 2.28, 0.392816, 0.235258
4.76, 2.28, 0.117995, 0.117995
4.8, 2.28, 1.1544, 0.634238
4.84, 2.28, 0.30803, 0.222056
4.88, 2.28, 0.148892, 0.148892
4.92, 2.28, 0.269029, 0.269029
4.96, 2.28, 0, 0
5, 2.28, 0, 0
5.04, 2.28, -1, 0
-0.04, 2.32, 0, 0
3.46945e-18, 2.32, 0.0379524, 0.0271128
0.04, 2.32, 0.0660441, 0.0660441
0.08, 2.32, 0.0839382, 0.049155
0.12, 2.32, 0, 0
0.16, 2.32, 0.0709908, 0.0420322
0.2, 2.32, 0.062253, 0.062253
0.24, 2.32, 0, 0
0.28, 2.32, 0.0602351, 0.0449061
0.32, 2.32, 0.0793764, 0.0397746
0.36, 2.32, 0.202942, 0.086355
0.4, 2.32, 0.234633, 0.076979
0.44, 2.32, 0.418251, 0.114262
0.48, 2.32, 0.913731, 0.168459
0.52, 2.32, 1.32634, 0.186535
0.56, 2.32, 1.59256, 0.25053
0.6, 2.32, 1.11938, 0.184748
0.64, 2.32, 1.27461, 0.18538
0.68, 2.32, 1.49552, 0.197709
0.72, 2.32, 1.48936, 0.213649
0.76, 2.32, 0.977917, 0.156116
0.8, 2.32, 0.68799, 0.133701
0.84, 2.32, 0.66766, 0.136012
0.88, 2.32, 0.377626, 0.116575
0.92, 2.32, 0.225738, 0.0700576
0.96, 2.32, 0.272279, 0.0740611
1, 2.32, 0.179862, 0.0813749
1.04, 2.32, 0.0954506, 0.048785
1.08, 2.32, 0.107814, 0.0545807
1.12, 2.32, 0.164519, 0.0686442
1.16, 2.32, 0.166097, 0.0840026
1.2, 2.32, 0.188839, 0.0824128
1.24, 2.32, 0.693456, 0.147589
1.28, 2.32, 1.1574, 0.203368
1.32, 2.32, 1.51894, 0.247488
1.36, 2.32, 1.50877, 0.220315
1.4, 2.32, 1.4808, 0.224933
1.44, 2.32, 1.41098, 0.25492
1.48, 2.32, 1.11363, 0.201422
1.52, 2.32, 1.35206, 0.20888
1.56, 2.32, 1.22996, 0.238891
1.6, 2.32, 0.697899, 0.17825
1.64, 2.32, 0.127617, 0.0529594
1.68, 2.32, 0.0949219, 0.0475574
1.72, 2.32, 0.0753183, 0.0453091
1.76, 2.32, 0.136532, 0.0709871
1.8, 2.32, 0.057886, 0.0431318
1.84, 2.32, 0, 0
1.88, 2.32, 0, 0
1.92, 2.32, 0.130302, 0.0939279
1.96, 2.32, 0.181669, 0.0987521
2, 2.32, 0.0248713, 0.0248713
2.04, 2.32, 0, 0
2.08, 2.32, 0.0279319, 0.0279319
2.12, 2.32, 0.0458549, 0.0458549
2.16, 2.32, 0, 0
2.2, 2.32, 0.0911696, 0.0526375
2.24, 2.32, 0.0405912, 0.0405912
2.28, 2.32, 0.0972522, 0.0573629
2.32, 2.32, 0.171382, 0.0895671
2.36, 2.32, 0.0775388, 0.0448829
2.4, 2.32, 0.161679, 0.0738482
2.44, 2.32, 0.624056, 0.183828
2.48, 2.32, 0.858506, 0.198541
2.52, 2.32, 1.12389, 0.276038
2.56, 2.32, 1.00849, 0.205909
2.6, 2.32, 0.938333, 0.206432
2.64, 2.32, 1.35114, 0.316236
2.68, 2.32, 0.778956, 0.1774
2.72, 2.32, 0.622778, 0.155281
2.76, 2.32, 0.682493, 0.170162
2.8, 2.32, 0.459321, 0.15178
2.84, 2.32, 0.655365, 0.201653
2.88, 2.32, 0.499956, 0.171666
2.92, 2.32, 0.0937604, 0.0546291
2.96, 2.32, 0.143626, 0.074644
3, 2.32, 0.0339857, 0.0339857
3.04, 2.32, 0.118386, 0.0703429
3.08, 2.32, 0.0727414, 0.051436
3.12, 2.32, 0.218, 0.0991555
3.16, 2.32, 0.2515, 0.120324
3.2, 2.32, 0.221581, 0.131745
3.24, 2.32, 0.193532, 0.0870802
3.28, 2.32, 0.651124, 0.239078
3.32, 2.32, 0.364006, 0.149679
3.36, 2.32, 0.971245, 0.281831
3.4, 2.32, 0.879704, 0.248249
3.44, 2.32, 0.736208, 0.217392
3.48, 2.32, 0.94474, 0.265119
3.52, 2.32, 0.59825, 0.161992
3.56, 2.32, 1.48394, 0.322947
3.6, 2.32, 0.469101, 0.177686
3.64, 2.32, 0.443728, 0.174557
3.68, 2.32, 0.14211, 0.102456
3.72, 2.32, 0.180061, 0.142321
3.76, 2.32, 0.0836143, 0.0592736
3.8, 2.32, 0.15329, 0.15329
3.84, 2.32, 0.0396456, 0.0396456
3.88, 2.32, 0.182221, 0.111798
3.92, 2.32, 0.0504571, 0.0504571
3.96, 2.32, 0, 0
4, 2.32, 0, 0
4.04, 2.32, 0.0662865, 0.0662865
4.08, 2.32, 0.193691, 0.1141
4.12, 2.32, 0.197432, 0.197432
4.16, 2.32, 0, 0
4.2, 2.32, 0.03685, 0.03685
4.24, 2.32, 0, 0
4.28, 2.32, 0.195917, 0.113113
4.32, 2.32, 0.156882, 0.114966
4.36, 2.32, 0.181321, 0.133319
4.4, 2.32, 0.191218, 0.111162
4.44, 2.32, 0.720063, 0.248163
4.48, 2.32, 0.8007, 0.411704
4.52, 2.32, 0.703298, 0.347103
4.56, 2.32, 2.37058, 0.612052
4.6, 2.32, 0.641317, 0.34006
4.64, 2.32, 1.31239, 0.561689
4.68, 2.32, 0.904017, 0.355794
4.72, 2.32, 0.581359, 0.298391
4.76, 2.32, 0.462252, 0.269115
4.8, 2.32, 1.29897, 0.584234
4.84, 2.32, 0.341218, 0.241959
4.88, 2.32, 0, 0
4.92, 2.32, 0.607916, 0.430689
4.96, 2.32, 0.516947, 0.516947
5, 2.32, 0, 0
5.04, 2.32, -1, 0
-0.04, 2.36, 0.0558046, 0.0401785
3.46945e-18, 2.36, 0.0400807, 0.0284311
0.04, 2.36, 0.0168563, 0.0168563
0.08, 2.36, 0.0215964, 0.0215964
0.12, 2.36, 0.111135, 0.0743824
0.16, 2.36, 0.0760174, 0.0652531
0.2, 2.36, 0.0556897, 0.0396035
0.24, 2.36, 0.05342, 0.0391647
0.28, 2.36, 0.172926, 0.0816422
0.32, 2.36, 0.0760769, 0.0382221
0.36, 2.36, 0.0761222, 0.044554
0.4, 2.36, 0.185354, 0.0823931
0.44, 2.36, 0.24127, 0.087553
0.48, 2.36, 0.434705, 0.0997999
0.52, 2.36, 1.33277, 0.189697
0.56, 2.36, 1.30952, 0.210409
0.6, 2.36, 0.837445, 0.145242
0.64, 2.36, 1.21387, 0.193158
0.68, 2.36, 0.973112, 0.166789
0.72, 2.36, 1.33251, 0.227663
0.76, 2.36, 1.2348, 0.18054
0.8, 2.36, 1.5473, 0.222737
0.84, 2.36, 1.55373, 0.223229
0.88, 2.36, 1.00814, 0.156282
0.92, 2.36, 0.644474, 0.131021
0.96, 2.36, 0.720613, 0.154963
1, 2.36, 0.475446, 0.139455
1.04, 2.36, 0.499198, 0.161027
1.08, 2.36, 0.51272, 0.129176
1.12, 2.36, 0.342446, 0.0891664
1.16, 2.36, 0.831589, 0.150059
1.2, 2.36, 0.756945, 0.142776
1.24, 2.36, 1.45216, 0.238103
1.28, 2.36, 2.06902, 0.251751
1.32, 2.36, 1.6354, 0.252733
1.36, 2.36, 1.55143, 0.24075
1.4, 2.36, 1.11532, 0.189284
1.44, 2.36, 0.658823, 0.152721
1.48, 2.36, 1.64962, 0.253885
1.52, 2.36, 0.969249, 0.174421
1.56, 2.36, 0.327252, 0.0955533
1.6, 2.36, 0.251014, 0.077293
1.64, 2.36, 0.159257, 0.0666393
1.68, 2.36, 0.215395, 0.113585
1.72, 2.36, 0.119116, 0.0816479
1.76, 2.36, 0.020087, 0.020087
1.8, 2.36, 0.0388504, 0.0388504
1.84, 2.36, 0, 0
1.88, 2.36, 0.0698988, 0.0698988
1.92, 2.36, 0.0293855, 0.0293855
1.96, 2.36, 0.0314635, 0.0314635
2, 2.36, 0.0386304, 0.0386304
2.04, 2.36, 0.0280348, 0.0280348
2.08, 2.36, 0.0532973, 0.0376869
2.12, 2.36, 0.0234313, 0.0234313
2.16, 2.36, 0, 0
2.2, 2.36, 0.132286, 0.0904855
2.24, 2.36, 0.0465011, 0.0465011
2.28, 2.36, 0.0872657, 0.0872657
2.32, 2.36, 0.0279892, 0.0279892
2.36, 2.36, 0.0686591, 0.0510969
2.4, 2.36, 0.179186, 0.0754343
2.44, 2.36, 0.122862, 0.0993107
2.48, 2.36, 0.381346, 0.142902
2.52, 2.36, 0.991207, 0.273096
2.56, 2.36, 1.01019, 0.235713
2.6, 2.36, 0.604443, 0.150516
2.64, 2.36, 0.616579, 0.153903
2.68, 2.36, 0.828509, 0.224336
2.72, 2.36, 1.23623, 0.225508
2.76, 2.36, 1.49258, 0.346101
2.8, 2.36, 0.724364, 0.204346
2.84, 2.36, 0.59781, 0.143739
2.88, 2.36, 0.687085, 0.220585
2.92, 2.36, 0.351467, 0.140279
2.96, 2.36, 0.186, 0.123373
3, 2.36, 0.376788, 0.134949
3.04, 2.36, 0.144434, 0.0652492
3.08, 2.36, 0.398537, 0.186808
3.12, 2.36, 0.318598, 0.123825
3.16, 2.36, 0.295594, 0.123053
3.2, 2.36, 0.489738, 0.172239
3.24, 2.36, 0.607604, 0.167585
3.28, 2.36, 1.63616, 0.355463
3.32, 2.36, 0.925151, 0.2486
3.36, 2.36, 0.944643, 0.257337
3.4, 2.36, 0.889817, 0.254989
3.44, 2.36, 0.753117, 0.209367
3.48, 2.36, 1.37549, 0.308272
3.52, 2.36, 0.907658, 0.228141
3.56, 2.36, 0.432867, 0.134104
3.6, 2.36, 0.318185, 0.178394
3.64, 2.36, 0.0662152, 0.0662152
3.68, 2.36, 0.135515, 0.078421
3.72, 2.36, 0.117416, 0.0859702
3.76, 2.36, 0.0399497, 0.0399497
3.8, 2.36, 0, 0
3.84, 2.36, 0.0518035, 0.0518035
3.88, 2.36, 0, 0
3.92, 2.36, 0.295183, 0.220434
3.96, 2.36, 0.0898646, 0.0636749
4, 2.36, 0.103709, 0.103709
4.04, 2.36, 0.307, 0.217023
4.08, 2.36, 0.0399556, 0.0399556
4.12, 2.36, 0, 0
4.16, 2.36, 0.0541609, 0.0541609
4.2, 2.36, 0.0506339, 0.0506339
4.24, 2.36, 0, 0
4.28, 2.36, 0.250397, 0.145068
4.32, 2.36, 0.0787641, 0.0787641
4.36, 2.36, 0.0842881, 0.0842881
4.4, 2.36, 0.156935, 0.111312
4.44, 2.36, 0.351434, 0.284173
4.48, 2.36, 0.2227, 0.163078
4.52, 2.36, 0.942053, 0.438875
4.56, 2.36, 0.721798, 0.35857
4.6, 2.36, 1.81772, 0.561956
4.64, 2.36, 0.33596, 0.194459
4.68, 2.36, 1.07832, 0.425556
4.72, 2.36, 0.803701, 0.329884
4.76, 2.36, 1.22241, 0.633687
4.8, 2.36, 2.78097, 1.5496
4.84, 2.36, 0.751587, 0.594472
4.88, 2.36, 0, 0
4.92, 2.36, 0.832399, 0.588596
4.96, 2.36, 0, 0
5, 2.36, -1, 0
5.04, 2.36, -1, 0
-0.04, 2.4, 0.0596348, 0.0424466
3.46945e-18, 2.4, 0, 0
0.04, 2.4, 0.10185, 0.051729
0.08, 2.4, 0.0357861, 0.0253816
0.12, 2.4, 0.0773458, 0.0396694
0.16, 2.4, 0.0317956, 0.0317956
0.2, 2.4, 0.136796, 0.0764333
0.24, 2.4, 0.0401077, 0.0285007
0.28, 2.4, 0, 0
0.32, 2.4, 0.0764816, 0.0385206
0.36, 2.4, 0.144847, 0.0716305
0.4, 2.4, 0.156091, 0.0739939
0.44, 2.4, 0.0920925, 0.0420294
0.48, 2.4, 0.2055, 0.0736767
0.52, 2.4, 0.601599, 0.12868
0.56, 2.4, 1.30241, 0.219205
0.6, 2.4, 1.45857, 0.208086
0.64, 2.4, 0.998369, 0.172706
0.68, 2.4, 0.591629, 0.123621
0.72, 2.4, 0.919232, 0.162384
0.76, 2.4, 1.47689, 0.226447
0.8, 2.4, 1.48143, 0.207381
0.84, 2.4, 1.50575, 0.219713
0.88, 2.4, 1.11118, 0.175583
0.92, 2.4, 1.29435, 0.191079
0.96, 2.4, 1.29588, 0.205286
1, 2.4, 0.981981, 0.183702
1.04, 2.4, 1.21177, 0.203609
1.08, 2.4, 1.24663, 0.191566
1.12, 2.4, 1.5396, 0.214724
1.16, 2.4, 1.2699, 0.191466
1.2, 2.4, 1.54085, 0.233717
1.24, 2.4, 1.39269, 0.211518
1.28, 2.4, 1.39947, 0.225276
1.32, 2.4, 1.20815, 0.199293
1.36, 2.4, 0.540973, 0.137946
1.4, 2.4, 0.548844, 0.118048
1.44, 2.4, 1.28892, 0.241052
1.48, 2.4, 1.70583, 0.265522
1.52, 2.4, 0.963322, 0.172627
1.56, 2.4, 0.291809, 0.0859814
1.6, 2.4, 0.110481, 0.0823484
1.64, 2.4, 0.0191722, 0.0191722
1.68, 2.4, 0.0999067, 0.0514541
1.72, 2.4, 0.1391, 0.0918424
1.76, 2.4, 0.0401265, 0.0401265
1.8, 2.4, 0.125931, 0.0837421
1.84, 2.4, 0.0562437, 0.039771
1.88, 2.4, 0.0538725, 0.0538725
1.92, 2.4, 0, 0
1.96, 2.4, 0.0270371, 0.0270371
2, 2.4, 0.0262141, 0.0262141
2.04, 2.4, 0.103374, 0.0836327
2.08, 2.4, 0.0445291, 0.0445291
2.12, 2.4, 0.0528651, 0.0373813
2.16, 2.4, 0, 0
2.2, 2.4, 0.107525, 0.0850311
2.24, 2.4, 0.0250638, 0.0250638
2.28, 2.4, 0.0426157, 0.0426157
2.32, 2.4, 0.0426612, 0.0314404
2.36, 2.4, 0.100942, 0.0510384
2.4, 2.4, 0.0452414, 0.0452414
2.44, 2.4, 0.241351, 0.126417
2.48, 2.4, 0.22438, 0.0885928
2.52, 2.4, 0.385593, 0.126379
2.56, 2.4, 0.760553, 0.180389
2.6, 2.4, 1.10518, 0.26547
2.64, 2.4, 0.771467, 0.170986
2.68, 2.4, 0.627395, 0.170491
2.72, 2.4, 0.838551, 0.223493
2.76, 2.4, 0.520341, 0.172503
2.8, 2.4, 0.663558, 0.175196
2.84, 2.4, 0.895127, 0.22372
2.88, 2.4, 1.14855, 0.328706
2.92, 2.4, 0.976297, 0.242658
2.96, 2.4, 0.819746, 0.222482
3, 2.4, 0.840514, 0.205013
3.04, 2.4, 0.27003, 0.0973961
3.08, 2.4, 0.941211, 0.245848
3.12, 2.4, 0.850639, 0.216423
3.16, 2.4, 1.03345, 0.221388
3.2, 2.4, 1.08018, 0.321393
3.24, 2.4, 1.46898, 0.300536
3.28, 2.4, 1.15869, 0.278203
3.32, 2.4, 0.937549, 0.263469
3.36, 2.4, 0.814118, 0.21526
3.4, 2.4, 0.790546, 0.249776
3.44, 2.4, 0.696374, 0.192103
3.48, 2.4, 0.997347, 0.206014
3.52, 2.4, 0.731234, 0.287485
3.56, 2.4, 0.41363, 0.125603
3.6, 2.4, 0.0965433, 0.0682683
3.64, 2.4, 0.139863, 0.0866374
3.68, 2.4, 0.134442, 0.0813492
3.72, 2.4, 0, 0
3.76, 2.4, 0.242334, 0.124697
3.8, 2.4, 0.0498405, 0.0498405
3.84, 2.4, 0, 0
3.88, 2.4, 0.103251, 0.103251
3.92, 2.4, 0, 0
3.96, 2.4, 0, 0
4, 2.4, 0.13332, 0.0961793
4.04, 2.4, 0.0654342, 0.0654342
4.08, 2.4, 0.0425977, 0.0425977
4.12, 2.4, 0.138043, 0.100975
4.16, 2.4, 0, 0
4.2, 2.4, 0.14335, 0.101787
4.24, 2.4, 0.320611, 0.231187
4.28, 2.4, 0.225514, 0.17177
4.32, 2.4, 0.0864778, 0.0864778
4.36, 2.4, 0.0634595, 0.0634595
4.4, 2.4, 0.0583907, 0.0583907
4.44, 2.4, 0.0944302, 0.0944302
4.48, 2.4, 0.652417, 0.318973
4.52, 2.4, 0.728465, 0.295892
4.56, 2.4, 0.70551, 0.274516
4.6, 2.4, 0.929645, 0.445114
4.64, 2.4, 0.6906, 0.289123
4.68, 2.4, 1.17564, 0.470131
4.72, 2.4, 0.13166, 0.13166
4.76, 2.4, 1.74823, 0.736398
4.8, 2.4, 1.00659, 0.474513
4.84, 2.4, 1.35087, 0.816418
4.88, 2.4, 0.611018, 0.432056
4.92, 2.4, 1.2053, 0.708656
4.96, 2.4, 1.47053, 1.47053
5, 2.4, -1, 0
5.04, 2.4, -1, 0
-0.04, 2.44, 0.0845083, 0.0730966
3.46945e-18, 2.44, 0, 0
0.04, 2.44, 0.0509601, 0.0379451
0.08, 2.44, 0, 0
0.12, 2.44, 0.0217107, 0.0217107
0.16, 2.44, 0.069537, 0.0422419
0.2, 2.44, 0.0391748, 0.0279845
0.24, 2.44, 0.0192442, 0.0192442
0.28, 2.44, 0.0374058, 0.0267128
0.32, 2.44, 0.139532, 0.0761411
0.36, 2.44, 0.0979223, 0.0468444
0.4, 2.44, 0.211411, 0.101362
0.44, 2.44, 0.122714, 0.0518302
0.48, 2.44, 0.10428, 0.044929
0.52, 2.44, 0.193951, 0.0728832
0.56, 2.44, 0.744466, 0.139016
0.6, 2.44, 1.21552, 0.187648
0.64, 2.44, 1.04951, 0.160687
0.68, 2.44, 1.0758, 0.181532
0.72, 2.44, 0.978246, 0.161232
0.76, 2.44, 0.830299, 0.163598
0.8, 2.44, 0.844829, 0.148767
0.84, 2.44, 1.35643, 0.182578
0.88, 2.44, 1.71608, 0.234009
0.92, 2.44, 1.77531, 0.240669
0.96, 2.44, 1.72692, 0.229671
1, 2.44, 1.65633, 0.233086
1.04, 2.44, 2.02205, 0.263414
1.08, 2.44, 2.25943, 0.276133
1.12, 2.44, 2.04156, 0.253155
1.16, 2.44, 2.17979, 0.275315
1.2, 2.44, 2.17162, 0.268257
1.24, 2.44, 1.45513, 0.200067
1.28, 2.44, 1.16191, 0.200551
1.32, 2.44, 0.784857, 0.152845
1.36, 2.44, 0.623732, 0.137727
1.4, 2.44, 1.2583, 0.23289
1.44, 2.44, 1.43429, 0.20706
1.48, 2.44, 1.19266, 0.216791
1.52, 2.44, 0.276279, 0.119201
1.56, 2.44, 0.0826258, 0.0421828
1.6, 2.44, 0.197183, 0.104785
1.64, 2.44, 0.110897, 0.0571056
1.68, 2.44, 0.0491248, 0.0491248
1.72, 2.44, 0, 0
1.76, 2.44, 0, 0
1.8, 2.44, 0, 0
1.84, 2.44, 0.0248468, 0.0248468
1.88, 2.44, 0.0826553, 0.049583
1.92, 2.44, 0, 0
1.96, 2.44, 0.0826192, 0.0826192
2, 2.44, 0, 0
2.04, 2.44, 0.0414656, 0.030854
2.08, 2.44, 0, 0
2.12, 2.44, 0.0508334, 0.0366556
2.16, 2.44, 0.120067, 0.0602921
2.2, 2.44, 0.0193368, 0.0193368
2.24, 2.44, 0, 0
2.28, 2.44, 0.0395112, 0.0395112
2.32, 2.44, 0.0491814, 0.0351172
2.36, 2.44, 0, 0
2.4, 2.44, 0.10093, 0.0588189
2.44, 2.44, 0.0981491, 0.0503113
2.48, 2.44, 0.3218, 0.123717
2.52, 2.44, 0.0828208, 0.0485458
2.56, 2.44, 0.738513, 0.207173
2.6, 2.44, 1.11213, 0.252124
2.64, 2.44, 1.32004, 0.339749
2.68, 2.44, 0.717059, 0.198471
2.72, 2.44, 0.605539, 0.187814
2.76, 2.44, 1.04415, 0.236353
2.8, 2.44, 1.19433, 0.27721
2.84, 2.44, 1.12943, 0.239411
2.88, 2.44, 1.36618, 0.262839
2.92, 2.44, 0.773814, 0.218645
2.96, 2.44, 0.883306, 0.244534
3, 2.44, 0.931074, 0.235898
3.04, 2.44, 0.616691, 0.157737
3.08, 2.44, 1.2123, 0.287952
3.12, 2.44, 0.992692, 0.227605
3.16, 2.44, 1.1982, 0.287452
3.2, 2.44, 1.00261, 0.220303
3.24, 2.44, 0.876336, 0.226646
3.28, 2.44, 1.13042, 0.275286
3.32, 2.44, 1.31441, 0.366436
3.36, 2.44, 0.920827, 0.260886
3.4, 2.44, 0.433525, 0.141461
3.44, 2.44, 1.27523, 0.274455
3.48, 2.44, 0.717092, 0.222171
3.52, 2.44, 0.547432, 0.207771
3.56, 2.44, 0.185339, 0.11504
3.6, 2.44, 0.0363624, 0.0363624
3.64, 2.44, 0.0793582, 0.0585246
3.68, 2.44, 0.0737814, 0.0737814
3.72, 2.44, 0.031699, 0.0316991
3.76, 2.44, 0.0525245, 0.0525245
3.8, 2.44, 0.0749709, 0.0749709
3.84, 2.44, 0, 0
3.88, 2.44, 0, 0
3.92, 2.44, 0.107284, 0.107284
3.96, 2.44, 0, 0
4, 2.44, 0.0625764, 0.0625764
4.04, 2.44, 0.126812, 0.09
4.08, 2.44, 0.0839022, 0.0839022
4.12, 2.44, 0.106652, 0.0756015
4.16, 2.44, 0.0415836, 0.0415836
4.2, 2.44, 0, 0
4.24, 2.44, 0.183632, 0.132197
4.28, 2.44, 0.321476, 0.254568
4.32, 2.44, 0.259796, 0.183706
4.36, 2.44, 0.15906, 0.113432
4.4, 2.44, 0.170069, 0.120258
4.44, 2.44, 0, 0
4.48, 2.44, 0, 0
4.52, 2.44, 0.663829, 0.279666
4.56, 2.44, 1.52424, 0.760959
4.6, 2.44, 1.14077, 0.431219
4.64, 2.44, 0.448471, 0.258926
4.68, 2.44, 1.33419, 0.529462
4.72, 2.44, 1.27084, 0.669191
4.76, 2.44, 0.828624, 0.376881
4.8, 2.44, 0.832132, 0.422312
4.84, 2.44, 1.74272, 0.618355
4.88, 2.44, 1.43877, 1.02574
4.92, 2.44, 1.2243, 0.706851
4.96, 2.44, 0, 0
5, 2.44, -1, 0
5.04, 2.44, -1, 0
-0.04, 2.48, 0.0304136, 0.0221099
3.46945e-18, 2.48, 0.0392248, 0.0280003
0.04, 2.48, 0, 0
0.08, 2.48, 0.0854632, 0.0675965
0.12, 2.48, 0.0413436, 0.0293208
0.16, 2.48, 0.0223073, 0.0223073
0.2, 2.48, 0.115634, 0.061947
0.24, 2.48, 0, 0
0.28, 2.48, 0.0961431, 0.0498815
0.32, 2.48, 0.061525, 0.061525
0.36, 2.48, 0.0531791, 0.0313128
0.4, 2.48, 0.176577, 0.0647959
0.44, 2.48, 0.0209837, 0.0209837
0.48, 2.48, 0.173517, 0.0668466
0.52, 2.48, 0.269587, 0.0729655
0.56, 2.48, 0.486199, 0.127594
0.6, 2.48, 1.04101, 0.181187
0.64, 2.48, 1.29671, 0.199663
0.68, 2.48, 1.41841, 0.218519
0.72, 2.48, 0.827882, 0.140539
0.76, 2.48, 0.773252, 0.162467
0.8, 2.48, 0.783626, 0.146519
0.84, 2.48, 0.656997, 0.16542
0.88, 2.48, 1.42877, 0.21344
0.92, 2.48, 1.18768, 0.189065
0.96, 2.48, 1.33216, 0.185094
1, 2.48, 1.73478, 0.242054
1.04, 2.48, 1.78775, 0.2559
1.08, 2.48, 1.94064, 0.267703
1.12, 2.48, 1.44008, 0.22715
1.16, 2.48, 1.47667, 0.227718
1.2, 2.48, 1.1428, 0.224467
1.24, 2.48, 0.753494, 0.149701
1.28, 2.48, 0.758827, 0.153496
1.32, 2.48, 0.622122, 0.141116
1.36, 2.48, 0.872261, 0.174971
1.4, 2.48, 1.18906, 0.197496
1.44, 2.48, 1.28704, 0.228485
1.48, 2.48, 0.520739, 0.117422
1.52, 2.48, 0.128861, 0.0532993
1.56, 2.48, 0.0947432, 0.0781837
1.6, 2.48, 0.0669563, 0.0389889
1.64, 2.48, 0.0618259, 0.0362049
1.68, 2.48, 0.0220329, 0.0220329
1.72, 2.48, 0.0165576, 0.0165576
1.76, 2.48, 0.0175861, 0.0175861
1.8, 2.48, 0.0225898, 0.0225899
1.84, 2.48, 0, 0
1.88, 2.48, 0, 0
1.92, 2.48, 0, 0
1.96, 2.48, 0.054049, 0.0391965
2, 2.48, 0.0444486, 0.0444486
2.04, 2.48, 0.159141, 0.0930009
2.08, 2.48, 0, 0
2.12, 2.48, 0.0253901, 0.0253901
2.16, 2.48, 0.0212153, 0.0212153
2.2, 2.48, 0.0194354, 0.0194354
2.24, 2.48, 0, 0
2.28, 2.48, 0.0538125, 0.0381813
2.32, 2.48, 0, 0
2.36, 2.48, 0.064042, 0.0454554
2.4, 2.48, 0, 0
2.44, 2.48, 0.131867, 0.0598036
2.48, 2.48, 0.118522, 0.0596114
2.52, 2.48, 0.41533, 0.159137
2.56, 2.48, 0.10876, 0.0552127
2.6, 2.48, 0.421846, 0.12033
2.64, 2.48, 1.26468, 0.278472
2.68, 2.48, 0.571441, 0.160869
2.72, 2.48, 0.583809, 0.15098
2.76, 2.48, 0.601849, 0.152964
2.8, 2.48, 0.848523, 0.184743
2.84, 2.48, 0.583563, 0.195294
2.88, 2.48, 0.731391, 0.1718
2.92, 2.48, 1.13507, 0.248044
2.96, 2.48, 1.55344, 0.342494
3, 2.48, 1.22919, 0.272435
3.04, 2.48, 1.4961, 0.309445
3.08, 2.48, 1.39378, 0.281998
3.12, 2.48, 1.55217, 0.298819
3.16, 2.48, 0.904823, 0.221497
3.2, 2.48, 1.09714, 0.232856
3.24, 2.48, 0.378133, 0.142432
3.28, 2.48, 0.778804, 0.229464
3.32, 2.48, 0.57776, 0.17289
3.36, 2.48, 0.749022, 0.286518
3.4, 2.48, 1.17083, 0.28939
3.44, 2.48, 0.823168, 0.245881
3.48, 2.48, 0.390043, 0.162467
3.52, 2.48, 0.639585, 0.223563
3.56, 2.48, 0.269788, 0.174492
3.6, 2.48, 0.0703033, 0.0703033
3.64, 2.48, 0.236653, 0.12479
3.68, 2.48, 0, 0
3.72, 2.48, 0.0814839, 0.0577309
3.76, 2.48, 0.0941297, 0.0672833
3.8, 2.48, 0.198202, 0.163412
3.84, 2.48, 0.136985, 0.0986523
3.88, 2.48, 0, 0
3.92, 2.48, 0.263079, 0.186388
3.96, 2.48, 0.0460036, 0.0460036
4, 2.48, 0, 0
4.04, 2.48, 0.0392362, 0.0392362
4.08, 2.48, 0.303616, 0.20776
4.12, 2.48, 0, 0
4.16, 2.48, 0, 0
4.2, 2.48, 0.0440989, 0.0440989
4.24, 2.48, 0.288109, 0.169823
4.28, 2.48, 0, 0
4.32, 2.48, 0.0633826, 0.0633826
4.36, 2.48, 0, 0
4.4, 2.48, 0.195645, 0.143472
4.44, 2.48, 0, 0
4.48, 2.48, 0.286401, 0.286401
4.52, 2.48, 0.386242, 0.193678
4.56, 2.48, 0.469839, 0.214374
4.6, 2.48, 0.752772, 0.408174
4.64, 2.48, 1.6107, 0.48221
4.68, 2.48, 0.704864, 0.360384
4.72, 2.48, 1.21238, 0.612514
4.76, 2.48, 1.62415, 0.74319
4.8, 2.48, 0.285035, 0.285035
4.84, 2.48, 0.518532, 0.373192
4.88, 2.48, 1.26632, 0.943487
4.92, 2.48, 3.15411, 1.90288
4.96, 2.48, -1, 0
5, 2.48, -1, 0
5.04, 2.48, -1, 0
-0.04, 2.52, 0.0621187, 0.0442044
3.46945e-18, 2.52, 0.034888, 0.034888
0.04, 2.52, 0, 0
0.08, 2.52, 0.0681065, 0.0681065
0.12, 2.52, 0.0341426, 0.0341426
0.16, 2.52, 0.0866131, 0.0439084
0.2, 2.52, 0.0868702, 0.0456417
0.24, 2.52, 0.242442, 0.143876
0.28, 2.52, 0.0625813, 0.0364241
0.32, 2.52, 0, 0
0.36, 2.52, 0.0964507, 0.0544301
0.4, 2.52, 0.103946, 0.0529147
0.44, 2.52, 0.0625992, 0.0367644
0.48, 2.52, 0.110052, 0.0507492
0.52, 2.52, 0.177911, 0.0784437
0.56, 2.52, 0.206645, 0.0861849
0.6, 2.52, 0.484023, 0.109442
0.64, 2.52, 1.1121, 0.168087
0.68, 2.52, 1.35784, 0.201706
0.72, 2.52, 1.52845, 0.205889
0.76, 2.52, 0.733591, 0.131509
0.8, 2.52, 0.598484, 0.133681
0.84, 2.52, 0.483222, 0.125134
0.88, 2.52, 0.520729, 0.121859
0.92, 2.52, 0.466863, 0.0936626
0.96, 2.52, 0.886835, 0.167866
1, 2.52, 0.693462, 0.160957
1.04, 2.52, 0.799141, 0.137353
1.08, 2.52, 0.63906, 0.160018
1.12, 2.52, 0.649128, 0.158354
1.16, 2.52, 0.499314, 0.114157
1.2, 2.52, 0.617386, 0.119569
1.24, 2.52, 0.460326, 0.120177
1.28, 2.52, 0.492493, 0.121733
1.32, 2.52, 1.04254, 0.189671
1.36, 2.52, 1.41307, 0.246346
1.4, 2.52, 1.14838, 0.209931
1.44, 2.52, 0.501637, 0.145561
1.48, 2.52, 0.146932, 0.0761488
1.52, 2.52, 0.101673, 0.0529212
1.56, 2.52, 0.107503, 0.0495213
1.6, 2.52, 0.165158, 0.0914237
1.64, 2.52, 0.0248306, 0.0248306
1.68, 2.52, 0.0651358, 0.0381876
1.72, 2.52, 0.125189, 0.0830941
1.76, 2.52, 0.0195136, 0.0195136
1.8, 2.52, 0, 0
1.84, 2.52, 0.051032, 0.0397945
1.88, 2.52, 0.0635767, 0.0466144
1.92, 2.52, 0.0289208, 0.0289208
1.96, 2.52, 0, 0
2, 2.52, 0.0490109, 0.0353126
2.04, 2.52, 0.108497, 0.0878249
2.08, 2.52, 0.03688, 0.03688
2.12, 2.52, 0.0356624, 0.0356624
2.16, 2.52, 0.0466656, 0.0332504
2.2, 2.52, 0, 0
2.24, 2.52, 0.0505369, 0.0505369
2.28, 2.52, 0, 0
2.32, 2.52, 0, 0
2.36, 2.52, 0, 0
2.4, 2.52, 0.173749, 0.104366
2.44, 2.52, 0.0627965, 0.0627965
2.48, 2.52, 0.106168, 0.0537206
2.52, 2.52, 0.171697, 0.0813812
2.56, 2.52, 0.256952, 0.112915
2.6, 2.52, 0.188484, 0.0873688
2.64, 2.52, 0.759708, 0.19264
2.68, 2.52, 0.573385, 0.169452
2.72, 2.52, 0.557773, 0.188941
2.76, 2.52, 0.919499, 0.270923
2.8, 2.52, 0.299927, 0.108836
2.84, 2.52, 0.696362, 0.198428
2.88, 2.52, 0.667982, 0.180002
2.92, 2.52, 0.681616, 0.2014
2.96, 2.52, 0.694863, 0.204106
3, 2.52, 0.40818, 0.120699
3.04, 2.52, 0.759965, 0.188028
3.08, 2.52, 0.571534, 0.198868
3.12, 2.52, 0.795864, 0.250131
3.16, 2.52, 0.251683, 0.106396
3.2, 2.52, 0.372672, 0.160286
3.24, 2.52, 0.125874, 0.0632648
3.28, 2.52, 0.260271, 0.118887
3.32, 2.52, 0.529133, 0.188342
3.36, 2.52, 1.00431, 0.266217
3.4, 2.52, 0.94643, 0.241507
3.44, 2.52, 0.485778, 0.174784
3.48, 2.52, 0.194083, 0.087832
3.52, 2.52, 0.120654, 0.0698682
3.56, 2.52, 0.175236, 0.102836
3.6, 2.52, 0, 0
3.64, 2.52, 0, 0
3.68, 2.52, 0.0776706, 0.0776706
3.72, 2.52, 0.0535605, 0.0535605
3.76, 2.52, 0.0731177, 0.0731177
3.8, 2.52, 0, 0
3.84, 2.52, 0, 0
3.88, 2.52, 0.0785117, 0.0785117
3.92, 2.52, 0, 0
3.96, 2.52, 0.0820184, 0.0820184
4, 2.52, 0, 0
4.04, 2.52, 0.0517013, 0.0517013
4.08, 2.52, 0.0548227, 0.0548227
4.12, 2.52, 0, 0
4.16, 2.52, 0, 0
4.2, 2.52, 0.116316, 0.116316
4.24, 2.52, 0.14302, 0.14302
4.28, 2.52, 0, 0
4.32, 2.52, 0.0751791, 0.0751791
4.36, 2.52, 0, 0
4.4, 2.52, 0, 0
4.44, 2.52, 0.172116, 0.122076
4.48, 2.52, 0.112346, 0.112346
4.52, 2.52, 0, 0
4.56, 2.52, 0.450951, 0.378262
4.6, 2.52, 0.476159, 0.240919
4.64, 2.52, 0.794037, 0.470614
4.68, 2.52, 0.804762, 0.390493
4.72, 2.52, 0.773674, 0.353774
4.76, 2.52, 1.35238, 0.797169
4.8, 2.52, 0.944171, 0.489621
4.84, 2.52, 1.6107, 0.830019
4.88, 2.52, 1.51345, 1.13211
4.92, 2.52, 0, 0
4.96, 2.52, -1, 0
5, 2.52, -1, 0
5.04, 2.52, -1, 0
-0.04, 2.56, 0.0757296, 0.0450374
3.46945e-18, 2.56, 0, 0
0.04, 2.56, 0.0343868, 0.0252308
0.08, 2.56, 0.0681606, 0.0404064
0.12, 2.56, 0.0453786, 0.0453786
0.16, 2.56, 0.113003, 0.057658
0.2, 2.56, 0.0154378, 0.0154378
0.24, 2.56, 0.0548838, 0.0326931
0.28, 2.56, 0.0159738, 0.0159738
0.32, 2.56, 0.0525273, 0.0371424
0.36, 2.56, 0, 0
0.4, 2.56, 0.0591631, 0.0459346
0.44, 2.56, 0.140432, 0.0554803
0.48, 2.56, 0.0587736, 0.0447226
0.52, 2.56, 0.0995757, 0.0455111
0.56, 2.56, 0.178122, 0.0984795
0.6, 2.56, 0.170208, 0.0894087
0.64, 2.56, 0.511033, 0.130457
0.68, 2.56, 0.607831, 0.129002
0.72, 2.56, 0.896616, 0.169805
0.76, 2.56, 0.626687, 0.12428
0.8, 2.56, 0.370304, 0.0947378
0.84, 2.56, 0.0892717, 0.0457776
0.88, 2.56, 0.15425, 0.0567155
0.92, 2.56, 0.213672, 0.0649228
0.96, 2.56, 0.385696, 0.125296
1, 2.56, 0.286297, 0.112835
1.04, 2.56, 0.209739, 0.0728585
1.08, 2.56, 0.243277, 0.072079
1.12, 2.56, 0.192097, 0.0703775
1.16, 2.56, 0.125384, 0.0529358
1.2, 2.56, 0.240609, 0.0753534
1.24, 2.56, 0.332397, 0.117194
1.28, 2.56, 0.66335, 0.15337
1.32, 2.56, 0.834432, 0.175133
1.36, 2.56, 1.02566, 0.204883
1.4, 2.56, 0.451433, 0.14212
1.44, 2.56, 0.0976848, 0.0441021
1.48, 2.56, 0.295393, 0.129454
1.52, 2.56, 0.0462824, 0.0336674
1.56, 2.56, 0.0357785, 0.0266322
1.6, 2.56, 0.0485136, 0.0356101
1.64, 2.56, 0.0467084, 0.0331252
1.68, 2.56, 0, 0
1.72, 2.56, 0.0551617, 0.0551617
1.76, 2.56, 0, 0
1.8, 2.56, 0.064594, 0.0375519
1.84, 2.56, 0.0490207, 0.0353787
1.88, 2.56, 0.10779, 0.0559746
1.92, 2.56, 0, 0
1.96, 2.56, 0.0572083, 0.0404529
2, 2.56, 0, 0
2.04, 2.56, 0.0321177, 0.0321177
2.08, 2.56, 0, 0
2.12, 2.56, 0, 0
2.16, 2.56, 0.0744977, 0.0537168
2.2, 2.56, 0.09692, 0.058209
2.24, 2.56, 0.0192335, 0.0192335
2.28, 2.56, 0, 0
2.32, 2.56, 0, 0
2.36, 2.56, 0.0603106, 0.0430804
2.4, 2.56, 0.0479598, 0.0349642
2.44, 2.56, 0.0492154, 0.0348851
2.48, 2.56, 0.0418323, 0.0418323
2.52, 2.56, 0.0695024, 0.0419763
2.56, 2.56, 0.181406, 0.120378
2.6, 2.56, 0.149617, 0.0782948
2.64, 2.56, 0.110346, 0.0662893
2.68, 2.56, 0.44137, 0.155616
2.72, 2.56, 0.678845, 0.184157
2.76, 2.56, 0.507631, 0.137357
2.8, 2.56, 0.238944, 0.0973125
2.84, 2.56, 0.194319, 0.117706
2.88, 2.56, 0.185532, 0.0842454
2.92, 2.56, 0.148676, 0.0694597
2.96, 2.56, 0.370586, 0.117099
3, 2.56, 0.486664, 0.190727
3.04, 2.56, 0.540907, 0.18712
3.08, 2.56, 0.451214, 0.200595
3.12, 2.56, 0.143856, 0.0738079
3.16, 2.56, 0.0885826, 0.067193
3.2, 2.56, 0.176607, 0.0896981
3.24, 2.56, 0.0967625, 0.0708928
3.28, 2.56, 0.31544, 0.160001
3.32, 2.56, 0.684491, 0.200383
3.36, 2.56, 0.449129, 0.199414
3.4, 2.56, 0.162165, 0.0969876
3.44, 2.56, 0.424935, 0.205142
3.48, 2.56, 0.144466, 0.0869636
3.52, 2.56, 0.267996, 0.143215
3.56, 2.56, 0.0940257, 0.0940257
3.6, 2.56, 0, 0
3.64, 2.56, 0, 0
3.68, 2.56, 0, 0
3.72, 2.56, 0.0450893, 0.0450893
3.76, 2.56, 0, 0
3.8, 2.56, 0.0648004, 0.0648004
3.84, 2.56, 0.0702722, 0.0702722
3.88, 2.56, 0.0472491, 0.0472491
3.92, 2.56, 0, 0
3.96, 2.56, 0.044282, 0.044282
4, 2.56, 0.0707863, 0.0707863
4.04, 2.56, 0, 0
4.08, 2.56, 0.0726638, 0.0726638
4.12, 2.56, 0.089462, 0.0633676
4.16, 2.56, 0.281231, 0.222774
4.2, 2.56, 0, 0
4.24, 2.56, 0, 0
4.28, 2.56, 0, 0
4.32, 2.56, 0, 0
4.36, 2.56, 0.0705053, 0.0705053
4.4, 2.56, 0, 0
4.44, 2.56, 0, 0
4.48, 2.56, 0.251031, 0.181009
4.52, 2.56, 0, 0
4.56, 2.56, 0.119133, 0.119133
4.6, 2.56, 0.164901, 0.164901
4.64, 2.56, 1.22655, 0.623256
4.68, 2.56, 0.130375, 0.130375
4.72, 2.56, 0.145071, 0.145071
4.76, 2.56, 0.501163, 0.354388
4.8, 2.56, 1.08497, 0.490361
4.84, 2.56, 1.49324, 1.26894
4.88, 2.56, 0.624974, 0.624974
4.92, 2.56, -1, 0
4.96, 2.56, -1, 0
5, 2.56, -1, 0
5.04, 2.56, -1, 0
-0.04, 2.6, 0, 0
3.46945e-18, 2.6, 0.0942252, 0.0745247
0.04, 2.6, 0.0588736, 0.0340584
0.08, 2.6, 0, 0
0.12, 2.6, 0, 0
0.16, 2.6, 0.0975968, 0.0752076
0.2, 2.6, 0.0592717, 0.0427632
0.24, 2.6, 0.097814, 0.0716706
0.28, 2.6, 0.084037, 0.0692819
0.32, 2.6, 0.136032, 0.0643771
0.36, 2.6, 0.0368671, 0.0265929
0.4, 2.6, 0.0555133, 0.0399894
0.44, 2.6, 0.0215823, 0.0215823
0.48, 2.6, 0, 0
0.52, 2.6, 0, 0
0.56, 2.6, 0.0990978, 0.0466094
0.6, 2.6, 0.217766, 0.1028
0.64, 2.6, 0.241018, 0.0922192
0.68, 2.6, 0.286572, 0.0950754
0.72, 2.6, 0.486863, 0.122144
0.76, 2.6, 0.44072, 0.120121
0.8, 2.6, 0.491301, 0.121423
0.84, 2.6, 0.420521, 0.102169
0.88, 2.6, 0.0784833, 0.0459733
0.92, 2.6, 0.160715, 0.0694963
0.96, 2.6, 0.199977, 0.127178
1, 2.6, 0.158444, 0.0725362
1.04, 2.6, 0.208612, 0.0760152
1.08, 2.6, 0.0779297, 0.0490725
1.12, 2.6, 0.0312766, 0.0233174
1.16, 2.6, 0.217098, 0.0827057
1.2, 2.6, 0.297484, 0.122229
1.24, 2.6, 0.158012, 0.0793366
1.28, 2.6, 0.84275, 0.190712
1.32, 2.6, 0.275612, 0.0787625
1.36, 2.6, 0.359388, 0.0964323
1.4, 2.6, 0.121605, 0.0513899
1.44, 2.6, 0.103073, 0.0536393
1.48, 2.6, 0.131701, 0.0702145
1.52, 2.6, 0, 0
1.56, 2.6, 0, 0
1.6, 2.6, 0.0718213, 0.0718213
1.64, 2.6, 0, 0
1.68, 2.6, 0, 0
1.72, 2.6, 0.0373098, 0.0373098
1.76, 2.6, 0.0204624, 0.0204624
1.8, 2.6, 0.0186881, 0.0186881
1.84, 2.6, 0.0425329, 0.0425329
1.88, 2.6, 0.111147, 0.0931802
1.92, 2.6, 0.0878536, 0.0525152
1.96, 2.6, 0.0216468, 0.0216468
2, 2.6, 0, 0
2.04, 2.6, 0.0919687, 0.0553127
2.08, 2.6, 0, 0
2.12, 2.6, 0.0294142, 0.0294142
2.16, 2.6, 0.0192424, 0.0192424
2.2, 2.6, 0, 0
2.24, 2.6, 0.0179069, 0.0179069
2.28, 2.6, 0, 0
2.32, 2.6, 0, 0
2.36, 2.6, 0.0927796, 0.0927796
2.4, 2.6, 0.185069, 0.12309
2.44, 2.6, 0.102156, 0.0616978
2.48, 2.6, 0.0685324, 0.0491079
2.52, 2.6, 0, 0
2.56, 2.6, 0.0808394, 0.0472726
2.6, 2.6, 0.0374355, 0.0374355
2.64, 2.6, 0.203298, 0.118939
2.68, 2.6, 0.248327, 0.109157
2.72, 2.6, 0.816485, 0.247392
2.76, 2.6, 0.256921, 0.0902878
2.8, 2.6, 0.423499, 0.165195
2.84, 2.6, 0.472499, 0.164928
2.88, 2.6, 0.101996, 0.0721225
2.92, 2.6, 0, 0
2.96, 2.6, 0, 0
3, 2.6, 0.0639235, 0.0456614
3.04, 2.6, 0.295235, 0.149819
3.08, 2.6, 0.0919494, 0.0662515
3.12, 2.6, 0.0690688, 0.0502885
3.16, 2.6, 0.195153, 0.0905438
3.2, 2.6, 0.414092, 0.166083
3.24, 2.6, 0.246331, 0.132694
3.28, 2.6, 0.263856, 0.104901
3.32, 2.6, 0.742376, 0.2513
3.36, 2.6, 0.271948, 0.103534
3.4, 2.6, 0.129121, 0.0748864
3.44, 2.6, 0.240538, 0.11399
3.48, 2.6, 0.262591, 0.169218
3.52, 2.6, 0.0844817, 0.0599294
3.56, 2.6, 0.0527569, 0.0527569
3.6, 2.6, 0.0408313, 0.0408313
3.64, 2.6, 0.157967, 0.157967
3.68, 2.6, 0.0673308, 0.0673308
3.72, 2.6, 0.0382297, 0.0382297
3.76, 2.6, 0, 0
3.8, 2.6, 0, 0
3.84, 2.6, 0, 0
3.88, 2.6, 0.0567385, 0.0567385
3.92, 2.6, 0, 0
3.96, 2.6, 0.129742, 0.129742
4, 2.6, 0.108076, 0.0788045
4.04, 2.6, 0.116909, 0.082934
4.08, 2.6, 0.150344, 0.106797
4.12, 2.6, 0.134677, 0.0955117
4.16, 2.6, 0.07339, 0.07339
4.2, 2.6, 0, 0
4.24, 2.6, 0, 0
4.28, 2.6, 0, 0
4.32, 2.6, 0, 0
4.36, 2.6, 0, 0
4.4, 2.6, 0.0969279, 0.0969279
4.44, 2.6, 0, 0
4.48, 2.6, 0.0559623, 0.0559623
4.52, 2.6, 0.0981669, 0.0981669
4.56, 2.6, 0, 0
4.6, 2.6, 0, 0
4.64, 2.6, 0, 0
4.68, 2.6, 0.624822, 0.317205
4.72, 2.6, 0.295764, 0.209495
4.76, 2.6, 0.40218, 0.28698
4.8, 2.6, 0, 0
4.84, 2.6, 0, 0
4.88, 2.6, 0, 0
4.92, 2.6, -1, 0
4.96, 2.6, -1, 0
5, 2.6, -1, 0
5.04, 2.6, -1, 0
-0.04, 2.64, 0.0459151, 0.0332711
3.46945e-18, 2.64, 0.090268, 0.0755931
0.04, 2.64, 0.0169989, 0.0169989
0.08, 2.64, 0.0231261, 0.0231261
0.12, 2.64, 0.0884143, 0.0555486
0.16, 2.64, 0.0618636, 0.0478197
0.2, 2.64, 0.0687087, 0.0687087
0.24, 2.64, 0.0417721, 0.0296269
0.28, 2.64, 0.0601168, 0.0434346
0.32, 2.64, 0, 0
0.36, 2.64, 0.0225923, 0.0225923
0.4, 2.64, 0.0163165, 0.0163165
0.44, 2.64, 0.0372045, 0.0268327
0.48, 2.64, 0.0426514, 0.0309459
0.52, 2.64, 0.153601, 0.0837138
0.56, 2.64, 0.0509908, 0.0300113
0.6, 2.64, 0.221815, 0.074939
0.64, 2.64, 0.287502, 0.114655
0.68, 2.64, 0.417102, 0.120615
0.72, 2.64, 0.668683, 0.14503
0.76, 2.64, 0.807512, 0.142136
0.8, 2.64, 0.886713, 0.154332
0.84, 2.64, 0.551807, 0.119059
0.88, 2.64, 0.408633, 0.118742
0.92, 2.64, 0.125475, 0.0500513
0.96, 2.64, 0.338352, 0.151981
1, 2.64, 0.235097, 0.0684893
1.04, 2.64, 0.319613, 0.102234
1.08, 2.64, 0.155632, 0.0692597
1.12, 2.64, 0.269152, 0.148086
1.16, 2.64, 0.22899, 0.0920162
1.2, 2.64, 0.58047, 0.15019
1.24, 2.64, 0.915366, 0.182839
1.28, 2.64, 1.11927, 0.208966
1.32, 2.64, 0.594588, 0.121049
1.36, 2.64, 0.245037, 0.0795355
1.4, 2.64, 0.30555, 0.0884935
1.44, 2.64, 0.133527, 0.0518579
1.48, 2.64, 0.0856844, 0.050967
1.52, 2.64, 0.0672, 0.0396111
1.56, 2.64, 0.0239158, 0.0239158
1.6, 2.64, 0.0727755, 0.0455784
1.64, 2.64, 0.137873, 0.0882308
1.68, 2.64, 0.0674318, 0.0397821
1.72, 2.64, 0.0228195, 0.0228195
1.76, 2.64, 0.0388023, 0.0388023
1.8, 2.64, 0, 0
1.84, 2.64, 0.032864, 0.032864
1.88, 2.64, 0.0290226, 0.0290226
1.92, 2.64, 0.0214043, 0.0214043
1.96, 2.64, 0, 0
2, 2.64, 0.0399326, 0.0399326
2.04, 2.64, 0, 0
2.08, 2.64, 0, 0
2.12, 2.64, 0.0965891, 0.0682989
2.16, 2.64, 0.0663157, 0.0383513
2.2, 2.64, 0.0234106, 0.0234106
2.24, 2.64, 0.0265355, 0.0265355
2.28, 2.64, 0.0266385, 0.0266385
2.32, 2.64, 0, 0
2.36, 2.64, 0.0246157, 0.0246157
2.4, 2.64, 0.0201304, 0.0201304
2.44, 2.64, 0.0352855, 0.0352855
2.48, 2.64, 0.102117, 0.0620067
2.52, 2.64, 0, 0
2.56, 2.64, 0.0204772, 0.0204772
2.6, 2.64, 0.028109, 0.028109
2.64, 2.64, 0.104306, 0.0618915
2.68, 2.64, 0.18837, 0.0862867
2.72, 2.64, 0.383977, 0.154885
2.76, 2.64, 0.650752, 0.202991
2.8, 2.64, 0.601693, 0.138746
2.84, 2.64, 0.60345, 0.180563
2.88, 2.64, 0.525327, 0.168263
2.92, 2.64, 0.190055, 0.0885178
2.96, 2.64, 0.289218, 0.129717
3, 2.64, 0.124777, 0.0750421
3.04, 2.64, 0.127517, 0.0773522
3.08, 2.64, 0.0937722, 0.0699086
3.12, 2.64, 0.151188, 0.126931
3.16, 2.64, 0.13936, 0.10619
3.2, 2.64, 0.474756, 0.170167
3.24, 2.64, 0.436318, 0.178232
3.28, 2.64, 0.679373, 0.319729
3.32, 2.64, 0.839097, 0.272031
3.36, 2.64, 0.793196, 0.236072
3.4, 2.64, 0.105339, 0.0638833
3.44, 2.64, 0.0801507, 0.0572088
3.48, 2.64, 0, 0
3.52, 2.64, 0, 0
3.56, 2.64, 0.093938, 0.067026
3.6, 2.64, 0.110602, 0.0851275
3.64, 2.64, 0, 0
3.68, 2.64, 0, 0
3.72, 2.64, 0, 0
3.76, 2.64, 0.0502696, 0.0502696
3.8, 2.64, 0, 0
3.84, 2.64, 0.0373228, 0.0373228
3.88, 2.64, 0.0439376, 0.0439376
3.92, 2.64, 0, 0
3.96, 2.64, 0, 0
4, 2.64, 0, 0
4.04, 2.64, 0, 0
4.08, 2.64, 0.067523, 0.067523
4.12, 2.64, 0.0744753, 0.0744753
4.16, 2.64, 0.105965, 0.105965
4.2, 2.64, 0.190781, 0.137743
4.24, 2.64, 0.174309, 0.123256
4.28, 2.64, 0, 0
4.32, 2.64, 0, 0
4.36, 2.64, 0, 0
4.4, 2.64, 0.0871336, 0.0871336
4.44, 2.64, 0, 0
4.48, 2.64, 0, 0
4.52, 2.64, 0.0878773, 0.0878773
4.56, 2.64, 0.395205, 0.395205
4.6, 2.64, 0.0879091, 0.0879091
4.64, 2.64, 0.497596, 0.393732
4.68, 2.64, 0.158719, 0.158719
4.72, 2.64, 0.185351, 0.185351
4.76, 2.64, 0.756829, 0.443975
4.8, 2.64, 0, 0
4.84, 2.64, 4.63776, 3.95496
4.88, 2.64, 0, 0
4.92, 2.64, -1, 0
4.96, 2.64, -1, 0
5, 2.64, -1, 0
5.04, 2.64, -1, 0
-0.04, 2.68, 0.0361404, 0.0361404
3.46945e-18, 2.68, 0.0183629, 0.0183629
0.04, 2.68, 0, 0
0.08, 2.68, 0.0209342, 0.0209342
0.12, 2.68, 0.0359807, 0.0256295
0.16, 2.68, 0, 0
0.2, 2.68, 0.104157, 0.0776082
0.24, 2.68, 0.0590213, 0.0425524
0.28, 2.68, 0.0358417, 0.0261366
0.32, 2.68, 0.129134, 0.0821276
0.36, 2.68, 0, 0
0.4, 2.68, 0.0341696, 0.0341696
0.44, 2.68, 0.0336653, 0.0241776
0.48, 2.68, 0.0342052, 0.0251901
0.52, 2.68, 0.0777627, 0.0510928
0.56, 2.68, 0.16904, 0.0626767
0.6, 2.68, 0.0892753, 0.0548161
0.64, 2.68, 0.285691, 0.083779
0.68, 2.68, 0.585042, 0.133326
0.72, 2.68, 0.81212, 0.154463
0.76, 2.68, 1.35431, 0.216186
0.8, 2.68, 1.08781, 0.16239
0.84, 2.68, 1.66692, 0.243981
0.88, 2.68, 0.968911, 0.150546
0.92, 2.68, 0.896516, 0.170333
0.96, 2.68, 0.815513, 0.197321
1, 2.68, 0.526916, 0.133961
1.04, 2.68, 0.601894, 0.129053
1.08, 2.68, 0.847487, 0.166922
1.12, 2.68, 0.536397, 0.134071
1.16, 2.68, 0.826115, 0.151713
1.2, 2.68, 1.70327, 0.227221
1.24, 2.68, 1.52869, 0.231647
1.28, 2.68, 1.32262, 0.240873
1.32, 2.68, 0.722891, 0.151828
1.36, 2.68, 0.412747, 0.114842
1.4, 2.68, 0.330962, 0.127187
1.44, 2.68, 0.163534, 0.0653684
1.48, 2.68, 0, 0
1.52, 2.68, 0.0967233, 0.0486952
1.56, 2.68, 0.157067, 0.0662384
1.6, 2.68, 0.1003, 0.0505035
1.64, 2.68, 0.0378116, 0.0267954
1.68, 2.68, 0.0968364, 0.0799707
1.72, 2.68, 0.0771543, 0.0548955
1.76, 2.68, 0.0386746, 0.0386746
1.8, 2.68, 0, 0
1.84, 2.68, 0.0688122, 0.0398116
1.88, 2.68, 0, 0
1.92, 2.68, 0.0443339, 0.0443339
1.96, 2.68, 0.0660039, 0.0468837
2, 2.68, 0.0530044, 0.0375885
2.04, 2.68, 0.022324, 0.022324
2.08, 2.68, 0.02418, 0.02418
2.12, 2.68, 0.0318126, 0.0318126
2.16, 2.68, 0.100565, 0.0649837
2.2, 2.68, 0, 0
2.24, 2.68, 0.171667, 0.109588
2.28, 2.68, 0.0564788, 0.0403679
2.32, 2.68, 0.0204984, 0.0204984
2.36, 2.68, 0.0605148, 0.0429134
2.4, 2.68, 0.0858595, 0.0680727
2.44, 2.68, 0, 0
2.48, 2.68, 0.0324125, 0.0324125
2.52, 2.68, 0.0950056, 0.0558908
2.56, 2.68, 0.184935, 0.0991784
2.6, 2.68, 0.174123, 0.0724428
2.64, 2.68, 0.272394, 0.134559
2.68, 2.68, 0.400975, 0.159439
2.72, 2.68, 0.449221, 0.17371
2.76, 2.68, 0.738151, 0.205601
2.8, 2.68, 0.818645, 0.192972
2.84, 2.68, 0.667529, 0.182628
2.88, 2.68, 0.45034, 0.14011
2.92, 2.68, 0.746904, 0.223017
2.96, 2.68, 0.231264, 0.0961808
3, 2.68, 0.355947, 0.155487
3.04, 2.68, 0.303125, 0.112937
3.08, 2.68, 0.364628, 0.130619
3.12, 2.68, 0.649491, 0.18786
3.16, 2.68, 0.662599, 0.201965
3.2, 2.68, 1.07601, 0.289073
3.24, 2.68, 0.946778, 0.24082
3.28, 2.68, 0.977553, 0.266593
3.32, 2.68, 0.540147, 0.191111
3.36, 2.68, 0.590373, 0.228858
3.4, 2.68, 0.451054, 0.194326
3.44, 2.68, 0.171613, 0.0903726
3.48, 2.68, 0.144656, 0.110307
3.52, 2.68, 0.259174, 0.177948
3.56, 2.68, 0, 0
3.6, 2.68, 0.216295, 0.174626
3.64, 2.68, 0, 0
3.68, 2.68, 0, 0
3.72, 2.68, 0.15908, 0.092944
3.76, 2.68, 0.0553887, 0.0553887
3.8, 2.68, 0, 0
3.84, 2.68, 0, 0
3.88, 2.68, 0.0873523, 0.0617675
3.92, 2.68, 0, 0
3.96, 2.68, 0, 0
4, 2.68, 0.0963217, 0.0963217
4.04, 2.68, 0.0488471, 0.0488471
4.08, 2.68, 0.193957, 0.137957
4.12, 2.68, 0, 0
4.16, 2.68, 0.24274, 0.142638
4.2, 2.68, 0.0666971, 0.0666971
4.24, 2.68, 0.0570528, 0.0570528
4.28, 2.68, 0.345726, 0.280144
4.32, 2.68, 0.0688326, 0.0688326
4.36, 2.68, 0.341366, 0.200968
4.4, 2.68, 0.0701693, 0.0701693
4.44, 2.68, 0.0974719, 0.0974719
4.48, 2.68, 0.0685522, 0.0685522
4.52, 2.68, 0.114932, 0.114932
4.56, 2.68, 0, 0
4.6, 2.68, 0.744807, 0.382216
4.64, 2.68, 0.303207, 0.216445
4.68, 2.68, 0.242609, 0.242609
4.72, 2.68, 1.38021, 0.650707
4.76, 2.68, 0, 0
4.8, 2.68, 0, 0
4.84, 2.68, 0, 0
4.88, 2.68, -1, 0
4.92, 2.68, -1, 0
4.96, 2.68, -1, 0
5, 2.68, -1, 0
5.04, 2.68, -1, 0
-0.04, 2.72, 0, 0
3.46945e-18, 2.72, 0.100177, 0.0790661
0.04, 2.72, 0, 0
0.08, 2.72, 0.0415966, 0.0320292
0.12, 2.72, 0.0232003, 0.0232003
0.16, 2.72, 0.0719187, 0.0535209
0.2, 2.72, 0.105839, 0.0544568
0.24, 2.72, 0.0749951, 0.0453862
0.28, 2.72, 0.0545012, 0.0319712
0.32, 2.72, 0.02317, 0.02317
0.36, 2.72, 0.040694, 0.0290778
0.4, 2.72, 0.130431, 0.0612303
0.44, 2.72, 0.124752, 0.0631926
0.48, 2.72, 0.140815, 0.0741246
0.52, 2.72, 0.28197, 0.10666
0.56, 2.72, 0.153843, 0.0861081
0.6, 2.72, 0.263062, 0.0964279
0.64, 2.72, 0.334389, 0.114429
0.68, 2.72, 0.455155, 0.122545
0.72, 2.72, 0.745889, 0.145562
0.76, 2.72, 0.802187, 0.170215
0.8, 2.72, 1.09029, 0.186688
0.84, 2.72, 1.66248, 0.216086
0.88, 2.72, 1.51289, 0.226879
0.92, 2.72, 1.72658, 0.217994
0.96, 2.72, 1.47205, 0.210555
1, 2.72, 1.95673, 0.250045
1.04, 2.72, 1.44351, 0.237448
1.08, 2.72, 1.47574, 0.215388
1.12, 2.72, 2.11896, 0.259463
1.16, 2.72, 1.84444, 0.267114
1.2, 2.72, 1.64639, 0.259961
1.24, 2.72, 1.68386, 0.247089
1.28, 2.72, 0.896271, 0.185634
1.32, 2.72, 0.536627, 0.131835
1.36, 2.72, 0.463334, 0.133959
1.4, 2.72, 0.142122, 0.0620035
1.44, 2.72, 0.109054, 0.0502066
1.48, 2.72, 0.0255316, 0.0255316
1.52, 2.72, 0.0267157, 0.0267157
1.56, 2.72, 0, 0
1.6, 2.72, 0, 0
1.64, 2.72, 0.0390949, 0.0276828
1.68, 2.72, 0.0226299, 0.0226299
1.72, 2.72, 0, 0
1.76, 2.72, 0.034213, 0.034213
1.8, 2.72, 0.0522941, 0.0370994
1.84, 2.72, 0.0733905, 0.0529357
1.88, 2.72, 0, 0
1.92, 2.72, 0.0291343, 0.0291343
1.96, 2.72, 0.143112, 0.101029
2, 2.72, 0.0596183, 0.0596182
2.04, 2.72, 0.024649, 0.024649
2.08, 2.72, 0.0761675, 0.0570427
2.12, 2.72, 0.116888, 0.0706908
2.16, 2.72, 0.0363479, 0.0257221
2.2, 2.72, 0.0179612, 0.0179612
2.24, 2.72, 0.0310071, 0.0310071
2.28, 2.72, 0.0589029, 0.0420519
2.32, 2.72, 0, 0
2.36, 2.72, 0, 0
2.4, 2.72, 0.0270375, 0.0270375
2.44, 2.72, 0.0857836, 0.0498777
2.48, 2.72, 0.0676267, 0.0483091
2.52, 2.72, 0.033268, 0.033268
2.56, 2.72, 0.0448059, 0.0317257
2.6, 2.72, 0.146019, 0.0856432
2.64, 2.72, 0.0911242, 0.0530556
2.68, 2.72, 0.279539, 0.123646
2.72, 2.72, 0.596818, 0.189152
2.76, 2.72, 0.716063, 0.205345
2.8, 2.72, 1.10992, 0.301316
2.84, 2.72, 0.810218, 0.218091
2.88, 2.72, 1.08045, 0.214525
2.92, 2.72, 1.19533, 0.275093
2.96, 2.72, 0.977821, 0.237234
3, 2.72, 0.671678, 0.198159
3.04, 2.72, 1.13859, 0.263458
3.08, 2.72, 0.656425, 0.169058
3.12, 2.72, 1.0807, 0.245507
3.16, 2.72, 1.20268, 0.253948
3.2, 2.72, 1.43521, 0.311553
3.24, 2.72, 1.24676, 0.25942
3.28, 2.72, 0.696736, 0.216473
3.32, 2.72, 1.0448, 0.380279
3.36, 2.72, 0.647313, 0.213714
3.4, 2.72, 0.499808, 0.200848
3.44, 2.72, 0.354171, 0.184948
3.48, 2.72, 0.047493, 0.047493
3.52, 2.72, 0.0560416, 0.0560416
3.56, 2.72, 0.0432568, 0.0432568
3.6, 2.72, 0.0511124, 0.0511124
3.64, 2.72, 0, 0
3.68, 2.72, 0, 0
3.72, 2.72, 0, 0
3.76, 2.72, 0.0578982, 0.0578982
3.8, 2.72, 0, 0
3.84, 2.72, 0, 0
3.88, 2.72, 0, 0
3.92, 2.72, 0.0351192, 0.0351192
3.96, 2.72, 0.0477277, 0.0477277
4, 2.72, 0.0403821, 0.0403821
4.04, 2.72, 0, 0
4.08, 2.72, 0, 0
4.12, 2.72, 0.0876095, 0.0876095
4.16, 2.72, 0.0549278, 0.0549278
4.2, 2.72, 0.129003, 0.091389
4.24, 2.72, 0, 0
4.28, 2.72, 0, 0
4.32, 2.72, 0, 0
4.36, 2.72, 0, 0
4.4, 2.72, 0, 0
4.44, 2.72, 0, 0
4.48, 2.72, 0.0741627, 0.0741627
4.52, 2.72, 0, 0
4.56, 2.72, 0.356316, 0.261011
4.6, 2.72, 0.146958, 0.146958
4.64, 2.72, 0, 0
4.68, 2.72, 0.611244, 0.318951
4.72, 2.72, 0.355687, 0.355687
4.76, 2.72, 0, 0
4.8, 2.72, 2.23577, 1.12937
4.84, 2.72, 0, 0
4.88, 2.72, -1, 0
4.92, 2.72, -1, 0
4.96, 2.72, -1, 0
5, 2.72, -1, 0
5.04, 2.72, -1, 0
-0.04, 2.76, 0.115844, 0.0594119
3.46945e-18, 2.76, 0.102494, 0.078889
0.04, 2.76, 0.0301356, 0.0301356
0.08, 2.76, 0, 0
0.12, 2.76, 0.0160431, 0.0160431
0.16, 2.76, 0.0312033, 0.0225102
0.2, 2.76, 0, 0
0.24, 2.76, 0.0358446, 0.0358446
0.28, 2.76, 0.0769997, 0.0393012
0.32, 2.76, 0, 0
0.36, 2.76, 0.0905876, 0.046166
0.4, 2.76, 0.046846, 0.0331254
0.44, 2.76, 0.0563327, 0.0406198
0.48, 2.76, 0.101216, 0.0514037
0.52, 2.76, 0.0375391, 0.0276946
0.56, 2.76, 0.0879468, 0.0395233
0.6, 2.76, 0.274055, 0.0820096
0.64, 2.76, 0.268431, 0.101777
0.68, 2.76, 0.169228, 0.07218
0.72, 2.76, 0.237508, 0.0922139
0.76, 2.76, 0.477965, 0.135703
0.8, 2.76, 0.488682, 0.130629
0.84, 2.76, 0.875593, 0.173167
0.88, 2.76, 1.25829, 0.186312
0.92, 2.76, 1.99684, 0.303005
0.96, 2.76, 1.68033, 0.236835
1, 2.76, 2.09714, 0.259758
1.04, 2.76, 1.86675, 0.253823
1.08, 2.76, 2.03541, 0.253742
1.12, 2.76, 1.8898, 0.231476
1.16, 2.76, 1.434, 0.225419
1.2, 2.76, 1.04343, 0.234565
1.24, 2.76, 0.64035, 0.175614
1.28, 2.76, 0.204118, 0.0717563
1.32, 2.76, 0.240448, 0.104383
1.36, 2.76, 0.105578, 0.0509422
1.4, 2.76, 0.192949, 0.0714181
1.44, 2.76, 0.0752226, 0.0560423
1.48, 2.76, 0.127485, 0.0597896
1.52, 2.76, 0.175687, 0.160596
1.56, 2.76, 0, 0
1.6, 2.76, 0.131551, 0.069589
1.64, 2.76, 0, 0
1.68, 2.76, 0.077033, 0.0477428
1.72, 2.76, 0.0275415, 0.0275415
1.76, 2.76, 0.157276, 0.0740621
1.8, 2.76, 0.0689585, 0.0400475
1.84, 2.76, 0.0448334, 0.0323288
1.88, 2.76, 0.0620215, 0.0620215
1.92, 2.76, 0.0354036, 0.0354036
1.96, 2.76, 0.119797, 0.0946181
2, 2.76, 0.138733, 0.0634086
2.04, 2.76, 0.0828187, 0.0654668
2.08, 2.76, 0.028692, 0.028692
2.12, 2.76, 0.0192928, 0.0192928
2.16, 2.76, 0.0501696, 0.0362352
2.2, 2.76, 0, 0
2.24, 2.76, 0.0689852, 0.05227
2.28, 2.76, 0.0407547, 0.0407548
2.32, 2.76, 0.0288648, 0.0288648
2.36, 2.76, 0, 0
2.4, 2.76, 0.103252, 0.0597679
2.44, 2.76, 0, 0
2.48, 2.76, 0.118398, 0.0612723
2.52, 2.76, 0.0239948, 0.0239948
2.56, 2.76, 0.0363642, 0.0363642
2.6, 2.76, 0.0319616, 0.0319616
2.64, 2.76, 0.046493, 0.03306
2.68, 2.76, 0.213485, 0.128467
2.72, 2.76, 0.440356, 0.174656
2.76, 2.76, 0.0219784, 0.0219784
2.8, 2.76, 0.357445, 0.150644
2.84, 2.76, 1.05541, 0.314023
2.88, 2.76, 0.778441, 0.178539
2.92, 2.76, 2.10325, 0.418807
2.96, 2.76, 1.28731, 0.292918
3, 2.76, 1.36439, 0.248163
3.04, 2.76, 1.44008, 0.297555
3.08, 2.76, 1.26768, 0.246035
3.12, 2.76, 1.46709, 0.326547
3.16, 2.76, 1.37832, 0.255386
3.2, 2.76, 0.563463, 0.160217
3.24, 2.76, 0.583544, 0.212661
3.28, 2.76, 0.367918, 0.137104
3.32, 2.76, 0.233304, 0.127928
3.36, 2.76, 0.0252952, 0.0252952
3.4, 2.76, 0, 0
3.44, 2.76, 0.15441, 0.15441
3.48, 2.76, 0.0496819, 0.0496819
3.52, 2.76, 0.0874761, 0.0620528
3.56, 2.76, 0.17796, 0.17796
3.6, 2.76, 0.132788, 0.0945961
3.64, 2.76, 0, 0
3.68, 2.76, 0, 0
3.72, 2.76, 0.123319, 0.0920367
3.76, 2.76, 0.117394, 0.0839393
3.8, 2.76, 0, 0
3.84, 2.76, 0, 0
3.88, 2.76, 0.161979, 0.120919
3.92, 2.76, 0, 0
3.96, 2.76, 0.0579868, 0.0579868
4, 2.76, 0, 0
4.04, 2.76, 0, 0
4.08, 2.76, 0, 0
4.12, 2.76, 0.0880186, 0.0880186
4.16, 2.76, 0.318861, 0.193599
4.2, 2.76, 0.265566, 0.265566
4.24, 2.76, 0, 0
4.28, 2.76, 0.0903344, 0.0903344
4.32, 2.76, 0.106025, 0.0752793
4.36, 2.76, 0.0745927, 0.0745926
4.4, 2.76, 0, 0
4.44, 2.76, 0.254066, 0.254066
4.48, 2.76, 0.111048, 0.111048
4.52, 2.76, 0.52198, 0.436219
4.56, 2.76, 0.0938441, 0.0938441
4.6, 2.76, 0.123322, 0.123322
4.64, 2.76, 0.495781, 0.301253
4.68, 2.76, 0.314623, 0.222474
4.72, 2.76, 1.31129, 0.661252
4.76, 2.76, 0.599779, 0.447096
4.8, 2.76, 0.574865, 0.574865
4.84, 2.76, -1, 0
4.88, 2.76, -1, 0
4.92, 2.76, -1, 0
4.96, 2.76, -1, 0
5, 2.76, -1, 0
5.04, 2.76, -1, 0
-0.04, 2.8, 0.0189345, 0.0189345
3.46945e-18, 2.8, 0.0458294, 0.0324845
0.04, 2.8, 0.0299159, 0.0299159
0.08, 2.8, 0.126053, 0.0836379
0.12, 2.8, 0.0963366, 0.0758672
0.16, 2.8, 0.063093, 0.0454883
0.2, 2.8, 0.0745319, 0.0745319
0.24, 2.8, 0.0660101, 0.0511979
0.28, 2.8, 0.0846169, 0.0506351
0.32, 2.8, 0.0359999, 0.0359999
0.36, 2.8, 0.0662796, 0.0385401
0.4, 2.8, 0, 0
0.44, 2.8, 0.0924638, 0.0573254
0.48, 2.8, 0.107961, 0.0541988
0.52, 2.8, 0.106233, 0.0747749
0.56, 2.8, 0.0731664, 0.0377387
0.6, 2.8, 0.37817, 0.121986
0.64, 2.8, 0.108063, 0.059255
0.68, 2.8, 0.143553, 0.0776606
0.72, 2.8, 0.241277, 0.0841032
0.76, 2.8, 0.0996978, 0.0413409
0.8, 2.8, 0.277465, 0.0762239
0.84, 2.8, 0.535028, 0.154834
0.88, 2.8, 0.51942, 0.137766
0.92, 2.8, 0.800292, 0.149761
0.96, 2.8, 0.875326, 0.166035
1, 2.8, 1.1021, 0.231273
1.04, 2.8, 0.892734, 0.165762
1.08, 2.8, 0.61763, 0.137736
1.12, 2.8, 0.7476, 0.158521
1.16, 2.8, 0.482875, 0.1292
1.2, 2.8, 0.228327, 0.0937509
1.24, 2.8, 0.113113, 0.0542359
1.28, 2.8, 0.158708, 0.0570484
1.32, 2.8, 0.0711223, 0.0411646
1.36, 2.8, 0.0313623, 0.0222116
1.4, 2.8, 0.102734, 0.0462194
1.44, 2.8, 0.108984, 0.0578042
1.48, 2.8, 0.0197639, 0.0197639
1.52, 2.8, 0.0767198, 0.0449172
1.56, 2.8, 0.0378015, 0.0268882
1.6, 2.8, 0.17389, 0.106591
1.64, 2.8, 0.0383246, 0.0271379
1.68, 2.8, 0, 0
1.72, 2.8, 0.0235492, 0.0235492
1.76, 2.8, 0.0776994, 0.0449681
1.8, 2.8, 0.0198654, 0.0198654
1.84, 2.8, 0.100356, 0.0872398
1.88, 2.8, 0.0308037, 0.0308037
1.92, 2.8, 0.0866273, 0.0612552
1.96, 2.8, 0.0609227, 0.0441987
2, 2.8, 0.087513, 0.087513
2.04, 2.8, 0.118617, 0.0768303
2.08, 2.8, 0.0300027, 0.0300027
2.12, 2.8, 0.0540843, 0.038541
2.16, 2.8, 0.107601, 0.0629668
2.2, 2.8, 0.113324, 0.0667583
2.24, 2.8, 0.0322701, 0.0322701
2.28, 2.8, 0, 0
2.32, 2.8, 0.106808, 0.106808
2.36, 2.8, 0.0598597, 0.0427667
2.4, 2.8, 0, 0
2.44, 2.8, 0, 0
2.48, 2.8, 0.0342096, 0.0342096
2.52, 2.8, 0, 0
2.56, 2.8, 0.0245942, 0.0245942
2.6, 2.8, 0.0266818, 0.0266818
2.64, 2.8, 0, 0
2.68, 2.8, 0.117799, 0.0789759
2.72, 2.8, 0.115754, 0.0681989
2.76, 2.8, 0.0329573, 0.0329573
2.8, 2.8, 0.154405, 0.0698967
2.84, 2.8, 0.292964, 0.116019
2.88, 2.8, 0.299095, 0.115184
2.92, 2.8, 0.494176, 0.146759
2.96, 2.8, 0.817529, 0.198373
3, 2.8, 0.884846, 0.195236
3.04, 2.8, 0.892685, 0.227399
3.08, 2.8, 0.735156, 0.216557
3.12, 2.8, 0.587063, 0.159445
3.16, 2.8, 0.6277, 0.177986
3.2, 2.8, 0.511671, 0.193081
3.24, 2.8, 0.328096, 0.167112
3.28, 2.8, 0.231177, 0.0975201
3.32, 2.8, 0.360086, 0.193525
3.36, 2.8, 0.0300511, 0.0300511
3.4, 2.8, 0.0711986, 0.0711986
3.44, 2.8, 0.0410606, 0.0410606
3.48, 2.8, 0.0949674, 0.0949674
3.52, 2.8, 0.0789272, 0.0588485
3.56, 2.8, 0, 0
3.6, 2.8, 0, 0
3.64, 2.8, 0.0936923, 0.0664497
3.68, 2.8, 0, 0
3.72, 2.8, 0.0674328, 0.0674328
3.76, 2.8, 0.0585453, 0.0585453
3.8, 2.8, 0, 0
3.84, 2.8, 0.029162, 0.029162
3.88, 2.8, 0.0824651, 0.0584254
3.92, 2.8, 0, 0
3.96, 2.8, 0.105752, 0.105752
4, 2.8, 0.0728822, 0.0728822
4.04, 2.8, 0.113636, 0.113636
4.08, 2.8, 0, 0
4.12, 2.8, 0, 0
4.16, 2.8, 0.131388, 0.0957909
4.2, 2.8, 0.16378, 0.118854
4.24, 2.8, 0, 0
4.28, 2.8, 0.195106, 0.137962
4.32, 2.8, 0, 0
4.36, 2.8, 0, 0
4.4, 2.8, 0, 0
4.44, 2.8, 0, 0
4.48, 2.8, 0, 0
4.52, 2.8, 0, 0
4.56, 2.8, 0, 0
4.6, 2.8, 0, 0
4.64, 2.8, 0.236891, 0.167511
4.68, 2.8, 0.26245, 0.26245
4.72, 2.8, 0.368429, 0.368429
4.76, 2.8, 0, 0
4.8, 2.8, 0, 0
4.84, 2.8, -1, 0
4.88, 2.8, -1, 0
4.92, 2.8, -1, 0
4.96, 2.8, -1, 0
5, 2.8, -1, 0
5.04, 2.8, -1, 0
-0.04, 2.84, 0.0254314, 0.0254314
3.46945e-18, 2.84, 0.0371365, 0.0371365
0.04, 2.84, 0.0400903, 0.0284204
0.08, 2.84, 0.0735793, 0.0432758
0.12, 2.84, 0.151892, 0.0889634
0.16, 2.84, 0.0163263, 0.0163263
0.2, 2.84, 0.092301, 0.0745937
0.24, 2.84, 0.0337328, 0.0239964
0.28, 2.84, 0.0252373, 0.0252373
0.32, 2.84, 0, 0
0.36, 2.84, 0, 0
0.4, 2.84, 0.0231832, 0.0231832
0.44, 2.84, 0.0489502, 0.0346133
0.48, 2.84, 0.0239539, 0.0239539
0.52, 2.84, 0.0457314, 0.032337
0.56, 2.84, 0.174321, 0.0804533
0.6, 2.84, 0.0422904, 0.0302201
0.64, 2.84, 0.089906, 0.0470611
0.68, 2.84, 0.151992, 0.0865523
0.72, 2.84, 0.0885007, 0.0401163
0.76, 2.84, 0.0819403, 0.0513966
0.8, 2.84, 0.0819391, 0.0339758
0.84, 2.84, 0.139535, 0.0534391
0.88, 2.84, 0.103115, 0.0497095
0.92, 2.84, 0.129902, 0.0749737
0.96, 2.84, 0.167991, 0.0670725
1, 2.84, 0.239955, 0.0991096
1.04, 2.84, 0.0746316, 0.0463619
1.08, 2.84, 0.175925, 0.0764831
1.12, 2.84, 0.362029, 0.115375
1.16, 2.84, 0.150225, 0.0729162
1.2, 2.84, 0.152522, 0.0687061
1.24, 2.84, 0.226062, 0.0820691
1.28, 2.84, 0.0863555, 0.0446406
1.32, 2.84, 0.0213189, 0.0213189
1.36, 2.84, 0.0436018, 0.0314688
1.4, 2.84, 0.0590668, 0.0347594
1.44, 2.84, 0.0460007, 0.0328184
1.48, 2.84, 0.13126, 0.0906887
1.52, 2.84, 0.0326172, 0.02317
1.56, 2.84, 0.0475752, 0.0337225
1.6, 2.84, 0.0248654, 0.0248654
1.64, 2.84, 0.022936, 0.022936
1.68, 2.84, 0.0425239, 0.0425239
1.72, 2.84, 0, 0
1.76, 2.84, 0, 0
1.8, 2.84, 0, 0
1.84, 2.84, 0.0566905, 0.0416808
1.88, 2.84, 0.0284709, 0.0284709
1.92, 2.84, 0, 0
1.96, 2.84, 0, 0
2, 2.84, 0, 0
2.04, 2.84, 0, 0
2.08, 2.84, 0.0385732, 0.0385732
2.12, 2.84, 0, 0
2.16, 2.84, 0.139224, 0.0723798
2.2, 2.84, 0.0315724, 0.0315724
2.24, 2.84, 0, 0
2.28, 2.84, 0.0500175, 0.0500175
2.32, 2.84, 0.0900391, 0.0710007
2.36, 2.84, 0.0741918, 0.0524618
2.4, 2.84, 0.0502796, 0.0355533
2.44, 2.84, 0.0235006, 0.0235006
2.48, 2.84, 0.0441661, 0.0441661
2.52, 2.84, 0.109789, 0.0636511
2.56, 2.84, 0, 0
2.6, 2.84, 0.109791, 0.0644623
2.64, 2.84, 0.110693, 0.110693
2.68, 2.84, 0.116365, 0.074324
2.72, 2.84, 0.103747, 0.0619737
2.76, 2.84, 0.034888, 0.034888
2.8, 2.84, 0.171048, 0.0833195
2.84, 2.84, 0.128056, 0.0663663
2.88, 2.84, 0.10334, 0.0745799
2.92, 2.84, 0.210027, 0.097909
2.96, 2.84, 0.273188, 0.113281
3, 2.84, 0.0604935, 0.0434657
3.04, 2.84, 0.400524, 0.146232
3.08, 2.84, 0.658814, 0.212406
3.12, 2.84, 0.165278, 0.0753672
3.16, 2.84, 0.132306, 0.0985324
3.2, 2.84, 0.183222, 0.109833
3.24, 2.84, 0.0676308, 0.0676308
3.28, 2.84, 0.0383218, 0.0383218
3.32, 2.84, 0, 0
3.36, 2.84, 0.0979683, 0.0695371
3.4, 2.84, 0.1352, 0.0782289
3.44, 2.84, 0, 0
3.48, 2.84, 0.0508097, 0.0508097
3.52, 2.84, 0, 0
3.56, 2.84, 0.0340652, 0.0340652
3.6, 2.84, 0.124361, 0.124361
3.64, 2.84, 0.16403, 0.16403
3.68, 2.84, 0.0870566, 0.0870566
3.72, 2.84, 0, 0
3.76, 2.84, 0.0894897, 0.0659497
3.8, 2.84, 0.187643, 0.139928
3.84, 2.84, 0.0943243, 0.067044
3.88, 2.84, 0.0542549, 0.0542549
3.92, 2.84, 0.0681146, 0.0681146
3.96, 2.84, 0.0570914, 0.0570914
4, 2.84, 0.0679672, 0.0679672
4.04, 2.84, 0.0563645, 0.0563645
4.08, 2.84, 0.311898, 0.261143
4.12, 2.84, 0.0729613, 0.0729613
4.16, 2.84, 0.0670441, 0.0670441
4.2, 2.84, 0.306999, 0.306999
4.24, 2.84, 0.0757538, 0.0757538
4.28, 2.84, 0, 0
4.32, 2.84, 0, 0
4.36, 2.84, 0.124554, 0.124554
4.4, 2.84, 0.125169, 0.125169
4.44, 2.84, 0, 0
4.48, 2.84, 0.812327, 0.812327
4.52, 2.84, 0, 0
4.56, 2.84, 0, 0
4.6, 2.84, 0, 0
4.64, 2.84, 0, 0
4.68, 2.84, 0.231288, 0.231288
4.72, 2.84, 0, 0
4.76, 2.84, 1.30015, 1.30015
4.8, 2.84, -1, 0
4.84, 2.84, -1, 0
4.88, 2.84, -1, 0
4.92, 2.84, -1, 0
4.96, 2.84, -1, 0
5, 2.84, -1, 0
5.04, 2.84, -1, 0
-0.04, 2.88, 0.0584366, 0.0346881
3.46945e-18, 2.88, 0.0940975, 0.0604149
0.04, 2.88, 0.054666, 0.0419828
0.08, 2.88, 0.0881471, 0.0530107
0.12, 2.88, 0.0127566, 0.0127566
0.16, 2.88, 0, 0
0.2, 2.88, 0, 0
0.24, 2.88, 0, 0
0.28, 2.88, 0.0672648, 0.0532516
0.32, 2.88, 0.0908556, 0.0649676
0.36, 2.88, 0.0301486, 0.0301486
0.4, 2.88, 0.0604179, 0.0363642
0.44, 2.88, 0.0561664, 0.0326212
0.48, 2.88, 0.139391, 0.0886775
0.52, 2.88, 0.053946, 0.0321416
0.56, 2.88, 0.0896671, 0.0463232
0.6, 2.88, 0.0847554, 0.0508892
0.64, 2.88, 0.0811642, 0.0418336
0.68, 2.88, 0.064316, 0.0415047
0.72, 2.88, 0.019262, 0.019262
0.76, 2.88, 0.117785, 0.0592796
0.8, 2.88, 0.146505, 0.0698593
0.84, 2.88, 0.0484467, 0.0291107
0.88, 2.88, 0.195872, 0.0888763
0.92, 2.88, 0.0539096, 0.040231
0.96, 2.88, 0.108088, 0.0555765
1, 2.88, 0.0815609, 0.0682905
1.04, 2.88, 0.139628, 0.0836473
1.08, 2.88, 0.145207, 0.0609209
1.12, 2.88, 0.146856, 0.0833125
1.16, 2.88, 0.0673313, 0.0521916
1.2, 2.88, 0.0556322, 0.0415609
1.24, 2.88, 0.0493914, 0.0287476
1.28, 2.88, 0.062441, 0.0370757
1.32, 2.88, 0.036436, 0.036436
1.36, 2.88, 0.0956892, 0.0518268
1.4, 2.88, 0, 0
1.44, 2.88, 0.120398, 0.0614637
1.48, 2.88, 0.0788487, 0.0557555
1.52, 2.88, 0.0455343, 0.0324182
1.56, 2.88, 0.0815101, 0.0478659
1.6, 2.88, 0.0170839, 0.0170839
1.64, 2.88, 0, 0
1.68, 2.88, 0, 0
1.72, 2.88, 0.108199, 0.0544545
1.76, 2.88, 0, 0
1.8, 2.88, 0, 0
1.84, 2.88, 0.0577287, 0.0409562
1.88, 2.88, 0.0472124, 0.0348202
1.92, 2.88, 0, 0
1.96, 2.88, 0.104606, 0.104606
2, 2.88, 0.0227981, 0.0227981
2.04, 2.88, 0.148061, 0.0689277
2.08, 2.88, 0, 0
2.12, 2.88, 0.0333638, 0.0333638
2.16, 2.88, 0, 0
2.2, 2.88, 0.122637, 0.0631134
2.24, 2.88, 0.0478145, 0.0478145
2.28, 2.88, 0, 0
2.32, 2.88, 0, 0
2.36, 2.88, 0.0365596, 0.0365596
2.4, 2.88, 0.168367, 0.0917135
2.44, 2.88, 0.0236907, 0.0236907
2.48, 2.88, 0.0620884, 0.0475114
2.52, 2.88, 0.0952714, 0.0553823
2.56, 2.88, 0.0545856, 0.038598
2.6, 2.88, 0, 0
2.64, 2.88, 0, 0
2.68, 2.88, 0.111908, 0.0796029
2.72, 2.88, 0.0334113, 0.0334113
2.76, 2.88, 0.140152, 0.0820209
2.8, 2.88, 0, 0
2.84, 2.88, 0.114661, 0.114661
2.88, 2.88, 0.0861121, 0.0522019
2.92, 2.88, 0.0864406, 0.0613373
2.96, 2.88, 0.315406, 0.156188
3, 2.88, 0.0809109, 0.0584081
3.04, 2.88, 0.473857, 0.220603
3.08, 2.88, 0.0326855, 0.0326855
3.12, 2.88, 0.144994, 0.0851226
3.16, 2.88, 0.0999011, 0.0708918
3.2, 2.88, 0.0429169, 0.0429169
3.24, 2.88, 0.0368797, 0.0368797
3.28, 2.88, 0.0754001, 0.0754001
3.32, 2.88, 0.104469, 0.0611183
3.36, 2.88, 0.0522939, 0.0522939
3.4, 2.88, 0.0257666, 0.0257666
3.44, 2.88, 0, 0
3.48, 2.88, 0.0887351, 0.0653253
3.52, 2.88, 0.0385534, 0.0385534
3.56, 2.88, 0.309528, 0.197233
3.6, 2.88, 0.0256729, 0.0256729
3.64, 2.88, 0.132178, 0.132178
3.68, 2.88, 0.0424049, 0.0424049
3.72, 2.88, 0.236621, 0.172573
3.76, 2.88, 0.128169, 0.0930312
3.8, 2.88, 0.0890952, 0.0631201
3.84, 2.88, 0.0438075, 0.0438075
3.88, 2.88, 0, 0
3.92, 2.88, 0.0521716, 0.0521716
3.96, 2.88, 0.112166, 0.112166
4, 2.88, 0.0891715, 0.0891715
4.04, 2.88, 0.219195, 0.163668
4.08, 2.88, 0.0995942, 0.0995942
4.12, 2.88, 0, 0
4.16, 2.88, 0.09069, 0.0906899
4.2, 2.88, 0, 0
4.24, 2.88, 0.310003, 0.181003
4.28, 2.88, 0, 0
4.32, 2.88, 0.229818, 0.162506
4.36, 2.88, 0, 0
4.4, 2.88, 0.219562, 0.158581
4.44, 2.88, 0.0763518, 0.0763518
4.48, 2.88, 0.0989529, 0.0989529
4.52, 2.88, 0.193843, 0.193843
4.56, 2.88, 0.152461, 0.152461
4.6, 2.88, 0, 0
4.64, 2.88, 0, 0
4.68, 2.88, 0, 0
4.72, 2.88, 0, 0
4.76, 2.88, 1.12923, 1.12923
4.8, 2.88, -1, 0
4.84, 2.88, -1, 0
4.88, 2.88, -1, 0
4.92, 2.88, -1, 0
4.96, 2.88, -1, 0
5, 2.88, -1, 0
5.04, 2.88, -1, 0
-0.04, 2.92, 0.162664, 0.0930067
3.46945e-18, 2.92, 0.0536431, 0.0311059
0.04, 2.92, 0.0437925, 0.0314349
0.08, 2.92, 0, 0
0.12, 2.92, 0.0615282, 0.0443797
0.16, 2.92, 0.0448787, 0.0323386
0.2, 2.92, 0.0264729, 0.0264729
0.24, 2.92, 0, 0
0.28, 2.92, 0.063322, 0.0457035
0.32, 2.92, 0.0187354, 0.0187354
0.36, 2.92, 0.0431476, 0.0305904
0.4, 2.92, 0.150647, 0.0881445
0.44, 2.92, 0.101864, 0.0539209
0.48, 2.92, 0.0204389, 0.0204389
0.52, 2.92, 0, 0
0.56, 2.92, 0, 0
0.6, 2.92, 0.0591708, 0.0426391
0.64, 2.92, 0.131454, 0.0788767
0.68, 2.92, 0.0901765, 0.0746821
0.72, 2.92, 0.158995, 0.134529
0.76, 2.92, 0, 0
0.8, 2.92, 0.0225519, 0.0225519
0.84, 2.92, 0.0521086, 0.0394533
0.88, 2.92, 0.0392833, 0.0282911
0.92, 2.92, 0, 0
0.96, 2.92, 0.176785, 0.0960287
1, 2.92, 0.12119, 0.0802833
1.04, 2.92, 0.0171459, 0.0171459
1.08, 2.92, 0.118284, 0.0825538
1.12, 2.92, 0.0713695, 0.0413038
1.16, 2.92, 0, 0
1.2, 2.92, 0.0360051, 0.0254975
1.24, 2.92, 0.0737955, 0.0562355
1.28, 2.92, 0.0682036, 0.0548297
1.32, 2.92, 0.0279274, 0.0279274
1.36, 2.92, 0.166049, 0.072766
1.4, 2.92, 0.0176441, 0.0176441
1.44, 2.92, 0.0350177, 0.0350177
1.48, 2.92, 0.0524158, 0.0371768
1.52, 2.92, 0.0402253, 0.0402253
1.56, 2.92, 0.151795, 0.096111
1.6, 2.92, 0, 0
1.64, 2.92, 0.0415217, 0.0415217
1.68, 2.92, 0, 0
1.72, 2.92, 0.0464098, 0.0334566
1.76, 2.92, 0.0396045, 0.0280046
1.8, 2.92, 0, 0
1.84, 2.92, 0.0277894, 0.0277894
1.88, 2.92, 0.0217359, 0.0217359
1.92, 2.92, 0.045201, 0.045201
1.96, 2.92, 0.091294, 0.0559732
2, 2.92, 0.0533492, 0.0533492
2.04, 2.92, 0.0801999, 0.0578615
2.08, 2.92, 0.0351871, 0.0351871
2.12, 2.92, 0.0239663, 0.0239663
2.16, 2.92, 0, 0
2.2, 2.92, 0, 0
2.24, 2.92, 0.0341165, 0.0341165
2.28, 2.92, 0, 0
2.32, 2.92, 0, 0
2.36, 2.92, 0, 0
2.4, 2.92, 0.106974, 0.081406
2.44, 2.92, 0, 0
2.48, 2.92, 0.0203011, 0.0203011
2.52, 2.92, 0.124492, 0.0927241
2.56, 2.92, 0.0269795, 0.0269795
2.6, 2.92, 0, 0
2.64, 2.92, 0, 0
2.68, 2.92, 0.0485238, 0.0347333
2.72, 2.92, 0.0399483, 0.0399483
2.76, 2.92, 0.0793895, 0.0793895
2.8, 2.92, 0.0282447, 0.0282447
2.84, 2.92, 0.087189, 0.0616583
2.88, 2.92, 0.151273, 0.124767
2.92, 2.92, 0.0634378, 0.0449719
2.96, 2.92, 0, 0
3, 2.92, 0.122781, 0.0917258
3.04, 2.92, 0.104014, 0.104014
3.08, 2.92, 0.0604024, 0.0438203
3.12, 2.92, 0.0454888, 0.0454888
3.16, 2.92, 0.034549, 0.034549
3.2, 2.92, 0, 0
3.24, 2.92, 0.0730894, 0.0519879
3.28, 2.92, 0.0412514, 0.0412514
3.32, 2.92, 0, 0
3.36, 2.92, 0.0436037, 0.0436037
3.4, 2.92, 0.0317324, 0.0317324
3.44, 2.92, 0.0826528, 0.0826528
3.48, 2.92, 0.1272, 0.0734394
3.52, 2.92, 0.0986135, 0.0986135
3.56, 2.92, 0.0617237, 0.0617237
3.6, 2.92, 0.115725, 0.115725
3.64, 2.92, 0.0298771, 0.0298771
3.68, 2.92, 0, 0
3.72, 2.92, 0.0510456, 0.0510456
3.76, 2.92, 0, 0
3.8, 2.92, 0, 0
3.84, 2.92, 0, 0
3.88, 2.92, 0.122005, 0.0862715
3.92, 2.92, 0, 0
3.96, 2.92, 0.0421134, 0.0421134
4, 2.92, 0, 0
4.04, 2.92, 0.381662, 0.284556
4.08, 2.92, 0.430188, 0.229379
4.12, 2.92, 0.26966, 0.141257
4.16, 2.92, 0.127584, 0.127584
4.2, 2.92, 0, 0
4.24, 2.92, 0.119129, 0.119129
4.28, 2.92, 0, 0
4.32, 2.92, 0, 0
4.36, 2.92, 0, 0
4.4, 2.92, 0.0815822, 0.0815822
4.44, 2.92, 0, 0
4.48, 2.92, 0, 0
4.52, 2.92, 0, 0
4.56, 2.92, 0, 0
4.6, 2.92, 0, 0
4.64, 2.92, 0, 0
4.68, 2.92, 0, 0
4.72, 2.92, 0, 0
4.76, 2.92, 0, 0
4.8, 2.92, -1, 0
4.84, 2.92, -1, 0
4.88, 2.92, -1, 0
4.92, 2.92, -1, 0
4.96, 2.92, -1, 0
5, 2.92, -1, 0
5.04, 2.92, -1, 0
-0.04, 2.96, 0, 0
3.46945e-18, 2.96, 0.0905971, 0.0659084
0.04, 2.96, 0.0332725, 0.0332725
0.08, 2.96, 0.077439, 0.077439
0.12, 2.96, 0, 0
0.16, 2.96, 0.02241, 0.02241
0.2, 2.96, 0.0299621, 0.0214084
0.24, 2.96, 0.018443, 0.018443
0.28, 2.96, 0.0727277, 0.0369141
0.32, 2.96, 0.0921013, 0.04661
0.36, 2.96, 0.0577412, 0.0430616
0.4, 2.96, 0.097948, 0.0806028
0.44, 2.96, 0.0324612, 0.0324612
0.48, 2.96, 0.21682, 0.0856903
0.52, 2.96, 0.0397861, 0.0397861
0.56, 2.96, 0.0422134, 0.0301701
0.6, 2.96, 0.0419639, 0.0297399
0.64, 2.96, 0.145331, 0.0859386
0.68, 2.96, 0, 0
0.72, 2.96, 0.0981054, 0.0601738
0.76, 2.96, 0.0861657, 0.0722501
0.8, 2.96, 0.1333, 0.0622026
0.84, 2.96, 0.0457445, 0.0346279
0.88, 2.96, 0.0235375, 0.0235375
0.92, 2.96, 0.0173201, 0.0173201
0.96, 2.96, 0.104922, 0.0739432
1, 2.96, 0.0571205, 0.0418686
1.04, 2.96, 0.110039, 0.0753016
1.08, 2.96, 0, 0
1.12, 2.96, 0.0252296, 0.0252296
1.16, 2.96, 0.0464372, 0.0341795
1.2, 2.96, 0.0423997, 0.0299813
1.24, 2.96, 0.0271949, 0.0271949
1.28, 2.96, 0.0253022, 0.0253022
1.32, 2.96, 0.0500101, 0.0353645
1.36, 2.96, 0, 0
1.4, 2.96, 0.0548711, 0.0388001
1.44, 2.96, 0.0635418, 0.0449327
1.48, 2.96, 0.0712829, 0.0419931
1.52, 2.96, 0.0801961, 0.0466759
1.56, 2.96, 0.0976899, 0.0501984
1.6, 2.96, 0.0400765, 0.0283383
1.64, 2.96, 0.0477964, 0.034476
1.68, 2.96, 0.0246377, 0.0246377
1.72, 2.96, 0.0453219, 0.0453219
1.76, 2.96, 0.0285494, 0.0285494
1.8, 2.96, 0.216878, 0.0935003
1.84, 2.96, 0.0226944, 0.0226944
1.88, 2.96, 0.0287073, 0.0287073
1.92, 2.96, 0.0872335, 0.0628178
1.96, 2.96, 0.030806, 0.030806
2, 2.96, 0, 0
2.04, 2.96, 0.019878, 0.019878
2.08, 2.96, 0.13994, 0.0869865
2.12, 2.96, 0, 0
2.16, 2.96, 0.0395674, 0.0395674
2.2, 2.96, 0.260373, 0.112256
2.24, 2.96, 0, 0
2.28, 2.96, 0.0165621, 0.0165621
2.32, 2.96, 0.0450102, 0.0324509
2.36, 2.96, 0, 0
2.4, 2.96, 0.0264361, 0.0264361
2.44, 2.96, 0.0392327, 0.0392327
2.48, 2.96, 0.0198031, 0.0198031
2.52, 2.96, 0.0258176, 0.0258176
2.56, 2.96, 0.0675925, 0.0492649
2.6, 2.96, 0.0256723, 0.0256723
2.64, 2.96, 0.0855594, 0.0855594
2.68, 2.96, 0.0722541, 0.051628
2.72, 2.96, 0.0346905, 0.0346905
2.76, 2.96, 0.0409467, 0.0409467
2.8, 2.96, 0, 0
2.84, 2.96, 0.0430169, 0.0430169
2.88, 2.96, 0, 0
2.92, 2.96, 0, 0
2.96, 2.96, 0, 0
3, 2.96, 0.0222948, 0.0222948
3.04, 2.96, 0.0327544, 0.0327544
3.08, 2.96, 0, 0
3.12, 2.96, 0.0301577, 0.0301577
3.16, 2.96, 0, 0
3.2, 2.96, 0, 0
3.24, 2.96, 0, 0
3.28, 2.96, 0.122233, 0.122233
3.32, 2.96, 0, 0
3.36, 2.96, 0.111515, 0.111515
3.4, 2.96, 0.0531355, 0.0531355
3.44, 2.96, 0, 0
3.48, 2.96, 0.0409484, 0.0409484
3.52, 2.96, 0.0517841, 0.0517841
3.56, 2.96, 0.0451112, 0.0451112
3.6, 2.96, 0.11971, 0.085525
3.64, 2.96, 0.0586938, 0.0586938
3.68, 2.96, 0.0961055, 0.0716607
3.72, 2.96, 0.138456, 0.105211
3.76, 2.96, 0.0455021, 0.0455021
3.8, 2.96, 0.0450177, 0.0450177
3.84, 2.96, 0, 0
3.88, 2.96, 0.0444714, 0.0444714
3.92, 2.96, 0.048347, 0.048347
3.96, 2.96, 0.0635296, 0.0635296
4, 2.96, 0.236241, 0.236241
4.04, 2.96, 0.0781463, 0.0781463
4.08, 2.96, 0, 0
4.12, 2.96, 0, 0
4.16, 2.96, 0.258526, 0.200992
4.2, 2.96, 0.113316, 0.113316
4.24, 2.96, 0.0550078, 0.0550078
4.28, 2.96, 0.147343, 0.147343
4.32, 2.96, 0, 0
4.36, 2.96, 0, 0
4.4, 2.96, 0, 0
4.44, 2.96, 0, 0
4.48, 2.96, 0.122866, 0.122866
4.52, 2.96, 0, 0
4.56, 2.96, 0, 0
4.6, 2.96, 0, 0
4.64, 2.96, 0, 0
4.68, 2.96, 0, 0
4.72, 2.96, 0, 0
4.76, 2.96, -1, 0
4.8, 2.96, -1, 0
4.84, 2.96, -1, 0
4.88, 2.96, -1, 0
4.92, 2.96, -1, 0
4.96, 2.96, -1, 0
5, 2.96, -1, 0
5.04, 2.96, -1, 0
-0.04, 3, 0.0623067, 0.0371466
3.46945e-18, 3, 0.0207477, 0.0207477
0.04, 3, 0.095167, 0.0476941
0.08, 3, 0, 0
0.12, 3, 0, 0
0.16, 3, 0.0315166, 0.0315166
0.2, 3, 0.0400282, 0.0400282
0.24, 3, 0, 0
0.28, 3, 0.105477, 0.0555138
0.32, 3, 0.0267568, 0.0267568
0.36, 3, 0, 0
0.4, 3, 0.0217485, 0.0217485
0.44, 3, 0.0251771, 0.0251771
0.48, 3, 0.0266261, 0.0266261
0.52, 3, 0, 0
0.56, 3, 0.0929465, 0.0433346
0.6, 3, 0.122535, 0.0814314
0.64, 3, 0.0520322, 0.0520322
0.68, 3, 0.0870622, 0.0553761
0.72, 3, 0.042093, 0.0300811
0.76, 3, 0.135243, 0.0811711
0.8, 3, 0.0526189, 0.0391318
0.84, 3, 0.066613, 0.066613
0.88, 3, 0.152006, 0.0650529
0.92, 3, 0, 0
0.96, 3, 0.0536603, 0.0311346
1, 3, 0.0698806, 0.0520376
1.04, 3, 0.0764667, 0.0441486
1.08, 3, 0.0474544, 0.0474544
1.12, 3, 0.0239381, 0.0239381
1.16, 3, 0, 0
1.2, 3, 0.033365, 0.023593
1.24, 3, 0, 0
1.28, 3, 0.0416352, 0.0416352
1.32, 3, 0.0582084, 0.0346833
1.36, 3, 0.0705553, 0.0413696
1.4, 3, 0.020086, 0.020086
1.44, 3, 0, 0
1.48, 3, 0.0730539, 0.0519379
1.52, 3, 0.0190677, 0.0190677
1.56, 3, 0.0293043, 0.0293043
1.6, 3, 0.154068, 0.102321
1.64, 3, 0.0450807, 0.0318769
1.68, 3, 0, 0
1.72, 3, 0, 0
1.76, 3, 0, 0
1.8, 3, 0, 0
1.84, 3, 0.0614115, 0.0614115
1.88, 3, 0, 0
1.92, 3, 0.0382416, 0.0275382
1.96, 3, 0.0336976, 0.0336976
2, 3, 0.116875, 0.0943602
2.04, 3, 0.0235884, 0.0235884
2.08, 3, 0.103941, 0.05329
2.12, 3, 0, 0
2.16, 3, 0.0359101, 0.0359101
2.2, 3, 0.0288462, 0.0288462
2.24, 3, 0, 0
2.28, 3, 0, 0
2.32, 3, 0.202405, 0.101206
2.36, 3, 0.0282136, 0.0282136
2.4, 3, 0.0819967, 0.0486594
2.44, 3, 0, 0
2.48, 3, 0.039641, 0.039641
2.52, 3, 0.0991247, 0.0574197
2.56, 3, 0.0278616, 0.0278616
2.6, 3, 0.0446324, 0.0446324
2.64, 3, 0.052402, 0.0370541
2.68, 3, 0, 0
2.72, 3, 0.0387575, 0.0387575
2.76, 3, 0.0965849, 0.0720354
2.8, 3, 0.0282545, 0.0282545
2.84, 3, 0.0453186, 0.0453186
2.88, 3, 0, 0
2.92, 3, 0.0654766, 0.0654766
2.96, 3, 0, 0
3, 3, 0.0708988, 0.0502221
3.04, 3, 0, 0
3.08, 3, 0, 0
3.12, 3, 0.085216, 0.0635852
3.16, 3, 0.0326447, 0.0326447
3.2, 3, 0, 0
3.24, 3, 0, 0
3.28, 3, 0.0879258, 0.0628244
3.32, 3, 0, 0
3.36, 3, 0.0737884, 0.0737884
3.4, 3, 0.0385994, 0.0385994
3.44, 3, 0, 0
3.48, 3, 0.0318712, 0.0318712
3.52, 3, 0.12175, 0.0868925
3.56, 3, 0.198402, 0.124634
3.6, 3, 0.0647231, 0.0647231
3.64, 3, 0.0479616, 0.0479616
3.68, 3, 0, 0
3.72, 3, 0, 0
3.76, 3, 0, 0
3.8, 3, 0.132997, 0.0785714
3.84, 3, 0, 0
3.88, 3, 0.110241, 0.110241
3.92, 3, 0.220369, 0.116837
3.96, 3, 0.0467017, 0.0467017
4, 3, 0, 0
4.04, 3, 0.0841609, 0.0841609
4.08, 3, 0, 0
4.12, 3, 0, 0
4.16, 3, 0.119792, 0.119792
4.2, 3, 0, 0
4.24, 3, 0.382852, 0.332352
4.28, 3, 0, 0
4.32, 3, 0.193213, 0.193213
4.36, 3, 0, 0
4.4, 3, 0, 0
4.44, 3, 0, 0
4.48, 3, 0, 0
4.52, 3, 0, 0
4.56, 3, 0, 0
4.6, 3, 0, 0
4.64, 3, 0, 0
4.68, 3, 0, 0
4.72, 3, 0, 0
4.76, 3, -1, 0
4.8, 3, -1, 0
4.84, 3, -1, 0
4.88, 3, -1, 0
4.92, 3, -1, 0
4.96, 3, -1, 0
5, 3, -1, 0
5.04, 3, -1, 0
-0.04, 3.04, 0.021419, 0.021419
3.46945e-18, 3.04, 0, 0
0.04, 3.04, 0.0723536, 0.057187
0.08, 3.04, 0.013384, 0.013384
0.12, 3.04, 0.018393, 0.018393
0.16, 3.04, 0.0268668, 0.0268668
0.2, 3.04, 0.0182932, 0.0182932
0.24, 3.04, 0.0195958, 0.0195958
0.28, 3.04, 0.0786381, 0.0786381
0.32, 3.04, 0.0590709, 0.0439966
0.36, 3.04, 0.027075, 0.027075
0.4, 3.04, 0.0203032, 0.0203032
0.44, 3.04, 0.015686, 0.015686
0.48, 3.04, 0.0187309, 0.0187309
0.52, 3.04, 0.0462098, 0.0349096
0.56, 3.04, 0, 0
0.6, 3.04, 0, 0
0.64, 3.04, 0.0250888, 0.0250888
0.68, 3.04, 0.0535313, 0.0378524
0.72, 3.04, 0.0248931, 0.0248931
0.76, 3.04, 0.0434232, 0.0307927
0.8, 3.04, 0, 0
0.84, 3.04, 0, 0
0.88, 3.04, 0.0585354, 0.0422087
0.92, 3.04, 0.0922862, 0.0652586
0.96, 3.04, 0.0802904, 0.058313
1, 3.04, 0.0893452, 0.0541714
1.04, 3.04, 0.0377942, 0.0278445
1.08, 3.04, 0.0705298, 0.0413575
1.12, 3.04, 0.056049, 0.0417606
1.16, 3.04, 0.0746719, 0.052801
1.2, 3.04, 0.0212947, 0.0212947
1.24, 3.04, 0.0263942, 0.0263942
1.28, 3.04, 0, 0
1.32, 3.04, 0, 0
1.36, 3.04, 0, 0
1.4, 3.04, 0.0554486, 0.0320654
1.44, 3.04, 0.0217031, 0.0217031
1.48, 3.04, 0.0243847, 0.0243847
1.52, 3.04, 0.107409, 0.0901232
1.56, 3.04, 0.10638, 0.0560456
1.6, 3.04, 0.028631, 0.028631
1.64, 3.04, 0.0547666, 0.038837
1.68, 3.04, 0, 0
1.72, 3.04, 0.123521, 0.0562078
1.76, 3.04, 0.0796627, 0.0466169
1.8, 3.04, 0.030632, 0.030632
1.84, 3.04, 0.0705817, 0.0525737
1.88, 3.04, 0.0500375, 0.0500375
1.92, 3.04, 0.0956614, 0.0956614
1.96, 3.04, 0.0526143, 0.0372765
2, 3.04, 0, 0
2.04, 3.04, 0.0426635, 0.0312059
2.08, 3.04, 0, 0
2.12, 3.04, 0, 0
2.16, 3.04, 0, 0
2.2, 3.04, 0, 0
2.24, 3.04, 0.034919, 0.034919
2.28, 3.04, 0, 0
2.32, 3.04, 0.0239469, 0.0239469
2.36, 3.04, 0.140666, 0.068919
2.4, 3.04, 0.0696147, 0.049334
2.44, 3.04, 0.201064, 0.100417
2.48, 3.04, 0.0312207, 0.0312207
2.52, 3.04, 0, 0
2.56, 3.04, 0, 0
2.6, 3.04, 0, 0
2.64, 3.04, 0, 0
2.68, 3.04, 0, 0
2.72, 3.04, 0.0868322, 0.0868322
2.76, 3.04, 0, 0
2.8, 3.04, 0.0494065, 0.0349365
2.84, 3.04, 0, 0
2.88, 3.04, 0, 0
2.92, 3.04, 0, 0
2.96, 3.04, 0.10346, 0.075891
3, 3.04, 0, 0
3.04, 3.04, 0, 0
3.08, 3.04, 0.134135, 0.134135
3.12, 3.04, 0, 0
3.16, 3.04, 0.0495248, 0.0495248
3.2, 3.04, 0, 0
3.24, 3.04, 0, 0
3.28, 3.04, 0.0429174, 0.0429174
3.32, 3.04, 0, 0
3.36, 3.04, 0.0536903, 0.0536903
3.4, 3.04, 0, 0
3.44, 3.04, 0.128184, 0.128184
3.48, 3.04, 0, 0
3.52, 3.04, 0.0561227, 0.0561227
3.56, 3.04, 0.0821373, 0.0821373
3.6, 3.04, 0.037326, 0.037326
3.64, 3.04, 0, 0
3.68, 3.04, 0.0435986, 0.0435986
3.72, 3.04, 0.046841, 0.046841
3.76, 3.04, 0, 0
3.8, 3.04, 0.119117, 0.0887725
3.84, 3.04, 0.069374, 0.069374
3.88, 3.04, 0, 0
3.92, 3.04, 0, 0
3.96, 3.04, 0, 0
4, 3.04, 0.150564, 0.115156
4.04, 3.04, 0.42732, 0.26565
4.08, 3.04, 0.196999, 0.139878
4.12, 3.04, 0.104596, 0.104596
4.16, 3.04, 0, 0
4.2, 3.04, 0, 0
4.24, 3.04, 0.153578, 0.153578
4.28, 3.04, 0.171865, 0.171865
4.32, 3.04, 0, 0
4.36, 3.04, 0, 0
4.4, 3.04, 0.148939, 0.148939
4.44, 3.04, 0, 0
4.48, 3.04, 0, 0
4.52, 3.04, 0, 0
4.56, 3.04, 0, 0
4.6, 3.04, 0, 0
4.64, 3.04, 0, 0
4.68, 3.04, 0, 0
4.72, 3.04, -1, 0
4.76, 3.04, -1, 0
4.8, 3.04, -1, 0
4.84, 3.04, -1, 0
4.88, 3.04, -1, 0
4.92, 3.04, -1, 0
4.96, 3.04, -1, 0
5, 3.04, -1, 0
5.04, 3.04, -1, 0
-0.04, 3.08, 0.0575454, 0.0449925
3.46945e-18, 3.08, 0.0729259, 0.0424137
0.04, 3.08, 0, 0
0.08, 3.08, 0, 0
0.12, 3.08, 0, 0
0.16, 3.08, 0.0578365, 0.0437909
0.2, 3.08, 0.0134609, 0.0134609
0.24, 3.08, 0.0344226, 0.0248312
0.28, 3.08, 0, 0
0.32, 3.08, 0.0934692, 0.0488875
0.36, 3.08, 0.0141677, 0.0141677
0.4, 3.08, 0.039249, 0.039249
0.44, 3.08, 0.166146, 0.117483
0.48, 3.08, 0, 0
0.52, 3.08, 0.0191738, 0.0191738
0.56, 3.08, 0, 0
0.6, 3.08, 0.026642, 0.026642
0.64, 3.08, 0.0884079, 0.0561972
0.68, 3.08, 0.0886915, 0.0552697
0.72, 3.08, 0.026024, 0.026024
0.76, 3.08, 0.0729491, 0.0428687
0.8, 3.08, 0.0120919, 0.0120919
0.84, 3.08, 0, 0
0.88, 3.08, 0, 0
0.92, 3.08, 0, 0
0.96, 3.08, 0.0503473, 0.0356009
1, 3.08, 0.148627, 0.0784015
1.04, 3.08, 0, 0
1.08, 3.08, 0, 0
1.12, 3.08, 0.0351186, 0.0248672
1.16, 3.08, 0.0256577, 0.0256577
1.2, 3.08, 0.0562926, 0.0412394
1.24, 3.08, 0.0196858, 0.0196858
1.28, 3.08, 0, 0
1.32, 3.08, 0, 0
1.36, 3.08, 0.0571959, 0.0404436
1.4, 3.08, 0.0745395, 0.0588425
1.44, 3.08, 0, 0
1.48, 3.08, 0.0936204, 0.063016
1.52, 3.08, 0.0192397, 0.0192397
1.56, 3.08, 0.0239613, 0.0239613
1.6, 3.08, 0.0578098, 0.0578098
1.64, 3.08, 0.0177789, 0.0177789
1.68, 3.08, 0.100719, 0.0712192
1.72, 3.08, 0.129565, 0.0920958
1.76, 3.08, 0.147938, 0.101247
1.8, 3.08, 0.0484931, 0.0484931
1.84, 3.08, 0.0905457, 0.0705059
1.88, 3.08, 0, 0
1.92, 3.08, 0.112997, 0.0572952
1.96, 3.08, 0, 0
2, 3.08, 0.0185889, 0.0185889
2.04, 3.08, 0.0205449, 0.0205449
2.08, 3.08, 0, 0
2.12, 3.08, 0.0950463, 0.0685427
2.16, 3.08, 0.0369027, 0.0260941
2.2, 3.08, 0, 0
2.24, 3.08, 0, 0
2.28, 3.08, 0.0418194, 0.0418194
2.32, 3.08, 0.0617688, 0.0445221
2.36, 3.08, 0.0283086, 0.0283086
2.4, 3.08, 0.0255089, 0.0255089
2.44, 3.08, 0, 0
2.48, 3.08, 0, 0
2.52, 3.08, 0, 0
2.56, 3.08, 0, 0
2.6, 3.08, 0.0260207, 0.0260207
2.64, 3.08, 0.0438973, 0.0438973
2.68, 3.08, 0, 0
2.72, 3.08, 0.0506113, 0.0506113
2.76, 3.08, 0, 0
2.8, 3.08, 0, 0
2.84, 3.08, 0.0650463, 0.0460566
2.88, 3.08, 0.0422049, 0.0422049
2.92, 3.08, 0.0365074, 0.0365074
2.96, 3.08, 0.0373037, 0.0373037
3, 3.08, 0.0284024, 0.0284024
3.04, 3.08, 0, 0
3.08, 3.08, 0, 0
3.12, 3.08, 0.0271775, 0.0271775
3.16, 3.08, 0, 0
3.2, 3.08, 0, 0
3.24, 3.08, 0, 0
3.28, 3.08, 0, 0
3.32, 3.08, 0, 0
3.36, 3.08, 0, 0
3.4, 3.08, 0, 0
3.44, 3.08, 0, 0
3.48, 3.08, 0.188782, 0.188782
3.52, 3.08, 0, 0
3.56, 3.08, 0, 0
3.6, 3.08, 0.0966284, 0.0966284
3.64, 3.08, 0.0520219, 0.0520219
3.68, 3.08, 0, 0
3.72, 3.08, 0.037957, 0.037957
3.76, 3.08, 0, 0
3.8, 3.08, 0.0657457, 0.0657457
3.84, 3.08, 0.0737189, 0.0737189
3.88, 3.08, 0, 0
3.92, 3.08, 0.0493174, 0.0493174
3.96, 3.08, 0.0990409, 0.0990409
4, 3.08, 0, 0
4.04, 3.08, 0.250469, 0.178191
4.08, 3.08, 0, 0
4.12, 3.08, 0.181844, 0.181844
4.16, 3.08, 0.0621955, 0.0621955
4.2, 3.08, 0, 0
4.24, 3.08, 0.0752085, 0.0752085
4.28, 3.08, 0.0932749, 0.0932749
4.32, 3.08, 0, 0
4.36, 3.08, 0.139728, 0.139728
4.4, 3.08, 0, 0
4.44, 3.08, 0, 0
4.48, 3.08, 0, 0
4.52, 3.08, 0, 0
4.56, 3.08, 0, 0
4.6, 3.08, 0, 0
4.64, 3.08, 0, 0
4.68, 3.08, 0, 0
4.72, 3.08, -1, 0
4.76, 3.08, -1, 0
4.8, 3.08, -1, 0
4.84, 3.08, -1, 0
4.88, 3.08, -1, 0
4.92, 3.08, -1, 0
4.96, 3.08, -1, 0
5, 3.08, -1, 0
5.04, 3.08, -1, 0
-0.04, 3.12, 0.142444, 0.0658759
3.46945e-18, 3.12, 0.0707527, 0.0509998
0.04, 3.12, 0.0447998, 0.032635
0.08, 3.12, 0, 0
0.12, 3.12, 0.0185576, 0.0185576
0.16, 3.12, 0.126909, 0.0948407
0.2, 3.12, 0, 0
0.24, 3.12, 0, 0
0.28, 3.12, 0, 0
0.32, 3.12, 0.0569786, 0.04029
0.36, 3.12, 0.0170229, 0.0170229
0.4, 3.12, 0.076821, 0.0467043
0.44, 3.12, 0.0538597, 0.0538597
0.48, 3.12, 0.115192, 0.0696088
0.52, 3.12, 0.0265745, 0.0265745
0.56, 3.12, 0.0716783, 0.045663
0.6, 3.12, 0.0251694, 0.0251694
0.64, 3.12, 0.043379, 0.0307311
0.68, 3.12, 0.014663, 0.014663
0.72, 3.12, 0.0171591, 0.0171591
0.76, 3.12, 0.0192029, 0.0192029
0.8, 3.12, 0.0338574, 0.023941
0.84, 3.12, 0.0721435, 0.0510135
0.88, 3.12, 0.0758398, 0.0552021
0.92, 3.12, 0.0553441, 0.0419289
0.96, 3.12, 0.0590714, 0.0346166
1, 3.12, 0, 0
1.04, 3.12, 0.0266914, 0.0266914
1.08, 3.12, 0, 0
1.12, 3.12, 0.0169541, 0.0169541
1.16, 3.12, 0.0535695, 0.0535695
1.2, 3.12, 0.0280278, 0.0280278
1.24, 3.12, 0.0128831, 0.0128831
1.28, 3.12, 0, 0
1.32, 3.12, 0.0885688, 0.0532765
1.36, 3.12, 0, 0
1.4, 3.12, 0, 0
1.44, 3.12, 0.0423377, 0.0423377
1.48, 3.12, 0.0379257, 0.0379257
1.52, 3.12, 0, 0
1.56, 3.12, 0.0296412, 0.0296412
1.6, 3.12, 0.0237393, 0.0237393
1.64, 3.12, 0, 0
1.68, 3.12, 0.0753795, 0.0464844
1.72, 3.12, 0.0289408, 0.0289408
1.76, 3.12, 0.119039, 0.0730337
1.8, 3.12, 0.0564965, 0.0399491
1.84, 3.12, 0, 0
1.88, 3.12, 0.0987052, 0.0987052
1.92, 3.12, 0.155231, 0.0789744
1.96, 3.12, 0.0522864, 0.0385441
2, 3.12, 0.0459795, 0.032725
2.04, 3.12, 0.0283505, 0.0283505
2.08, 3.12, 0.10522, 0.10522
2.12, 3.12, 0.0358444, 0.0358444
2.16, 3.12, 0, 0
2.2, 3.12, 0.0654567, 0.0383009
2.24, 3.12, 0.0549465, 0.0389271
2.28, 3.12, 0, 0
2.32, 3.12, 0, 0
2.36, 3.12, 0.047717, 0.047717
2.4, 3.12, 0.0263767, 0.0263767
2.44, 3.12, 0.058583, 0.0414997
2.48, 3.12, 0.0257265, 0.0257265
2.52, 3.12, 0, 0
2.56, 3.12, 0.0285989, 0.0285989
2.6, 3.12, 0.0287208, 0.0287208
2.64, 3.12, 0.0399804, 0.0399804
2.68, 3.12, 0.0438923, 0.0438923
2.72, 3.12, 0, 0
2.76, 3.12, 0, 0
2.8, 3.12, 0.0290838, 0.0290838
2.84, 3.12, 0.0359427, 0.0359427
2.88, 3.12, 0.0243987, 0.0243987
2.92, 3.12, 0, 0
2.96, 3.12, 0.0338052, 0.0338052
3, 3.12, 0, 0
3.04, 3.12, 0, 0
3.08, 3.12, 0.0363147, 0.0363147
3.12, 3.12, 0.0409819, 0.0409819
3.16, 3.12, 0, 0
3.2, 3.12, 0, 0
3.24, 3.12, 0, 0
3.28, 3.12, 0.0380447, 0.0380447
3.32, 3.12, 0.0509034, 0.0509034
3.36, 3.12, 0.0729698, 0.0517064
3.4, 3.12, 0, 0
3.44, 3.12, 0, 0
3.48, 3.12, 0, 0
3.52, 3.12, 0, 0
3.56, 3.12, 0, 0
3.6, 3.12, 0, 0
3.64, 3.12, 0.0736679, 0.0736679
3.68, 3.12, 0, 0
3.72, 3.12, 0, 0
3.76, 3.12, 0, 0
3.8, 3.12, 0.214712, 0.214712
3.84, 3.12, 0, 0
3.88, 3.12, 0, 0
3.92, 3.12, 0.0512542, 0.0512542
3.96, 3.12, 0, 0
4, 3.12, 0.215946, 0.178122
4.04, 3.12, 0, 0
4.08, 3.12, 0, 0
4.12, 3.12, 0.0580932, 0.0580932
4.16, 3.12, 0, 0
4.2, 3.12, 0, 0
4.24, 3.12, 0.384069, 0.333732
4.28, 3.12, 0, 0
4.32, 3.12, 0, 0
4.36, 3.12, 0.316737, 0.23001
4.4, 3.12, 0, 0
4.44, 3.12, 0, 0
4.48, 3.12, 0, 0
4.52, 3.12, 0, 0
4.56, 3.12, 0, 0
4.6, 3.12, 0, 0
4.64, 3.12, 0, 0
4.68, 3.12, -1, 0
4.72, 3.12, -1, 0
4.76, 3.12, -1, 0
4.8, 3.12, -1, 0
4.84, 3.12, -1, 0
4.88, 3.12, -1, 0
4.92, 3.12, -1, 0
4.96, 3.12, -1, 0
5, 3.12, -1, 0
5.04, 3.12, -1, 0
-0.04, 3.16, 0.0458131, 0.0330137
3.46945e-18, 3.16, 0.0489192, 0.0352726
0.04, 3.16, 0.179816, 0.0987618
0.08, 3.16, 0.0631959, 0.0448733
0.12, 3.16, 0.0857542, 0.0639081
0.16, 3.16, 0.0656181, 0.0384878
0.2, 3.16, 0.0871782, 0.0871782
0.24, 3.16, 0.0138444, 0.0138444
0.28, 3.16, 0.0283458, 0.0283458
0.32, 3.16, 0.0375865, 0.0274685
0.36, 3.16, 0, 0
0.4, 3.16, 0.0747199, 0.053883
0.44, 3.16, 0, 0
0.48, 3.16, 0.0498247, 0.0353379
0.52, 3.16, 0.0273429, 0.0273429
0.56, 3.16, 0, 0
0.6, 3.16, 0.0258391, 0.0258391
0.64, 3.16, 0.0249806, 0.0249806
0.68, 3.16, 0.114216, 0.0669232
0.72, 3.16, 0.0194779, 0.0194779
0.76, 3.16, 0.0754774, 0.0754774
0.8, 3.16, 0, 0
0.84, 3.16, 0, 0
0.88, 3.16, 0.0163052, 0.0163052
0.92, 3.16, 0, 0
0.96, 3.16, 0, 0
1, 3.16, 0, 0
1.04, 3.16, 0.0151471, 0.0151471
1.08, 3.16, 0, 0
1.12, 3.16, 0.0415302, 0.0415302
1.16, 3.16, 0.0255351, 0.0255351
1.2, 3.16, 0.0421126, 0.0421126
1.24, 3.16, 0.0187154, 0.0187154
1.28, 3.16, 0.017329, 0.017329
1.32, 3.16, 0.0286079, 0.0286079
1.36, 3.16, 0.0940627, 0.0476014
1.4, 3.16, 0.102649, 0.0891529
1.44, 3.16, 0, 0
1.48, 3.16, 0, 0
1.52, 3.16, 0.0471356, 0.0471356
1.56, 3.16, 0.0298704, 0.0298704
1.6, 3.16, 0.063646, 0.0474878
1.64, 3.16, 0.0226777, 0.0226777
1.68, 3.16, 0, 0
1.72, 3.16, 0.0847977, 0.0670768
1.76, 3.16, 0, 0
1.8, 3.16, 0.120339, 0.0950205
1.84, 3.16, 0.0238521, 0.0238521
1.88, 3.16, 0.120205, 0.0754506
1.92, 3.16, 0.0330939, 0.0330939
1.96, 3.16, 0, 0
2, 3.16, 0.093592, 0.0543934
2.04, 3.16, 0.056483, 0.0407966
2.08, 3.16, 0.10902, 0.077092
2.12, 3.16, 0, 0
2.16, 3.16, 0.0377318, 0.0377318
2.2, 3.16, 0, 0
2.24, 3.16, 0.0364134, 0.0364134
2.28, 3.16, 0, 0
2.32, 3.16, 0.0334006, 0.0334006
2.36, 3.16, 0, 0
2.4, 3.16, 0, 0
2.44, 3.16, 0, 0
2.48, 3.16, 0.110459, 0.079565
2.52, 3.16, 0.0785844, 0.0555679
2.56, 3.16, 0.0302687, 0.0302687
2.6, 3.16, 0.0550678, 0.0389884
2.64, 3.16, 0.0624867, 0.0624867
2.68, 3.16, 0.054654, 0.054654
2.72, 3.16, 0.0671188, 0.0671188
2.76, 3.16, 0, 0
2.8, 3.16, 0.100001, 0.100001
2.84, 3.16, 0, 0
2.88, 3.16, 0, 0
2.92, 3.16, 0, 0
2.96, 3.16, 0.0824881, 0.0584925
3, 3.16, 0.0293341, 0.0293341
3.04, 3.16, 0, 0
3.08, 3.16, 0.180174, 0.155099
3.12, 3.16, 0.122551, 0.0913319
3.16, 3.16, 0, 0
3.2, 3.16, 0, 0
3.24, 3.16, 0, 0
3.28, 3.16, 0.0702621, 0.050994
3.32, 3.16, 0, 0
3.36, 3.16, 0, 0
3.4, 3.16, 0, 0
3.44, 3.16, 0, 0
3.48, 3.16, 0.0362402, 0.0362402
3.52, 3.16, 0, 0
3.56, 3.16, 0, 0
3.6, 3.16, 0, 0
3.64, 3.16, 0, 0
3.68, 3.16, 0, 0
3.72, 3.16, 0, 0
3.76, 3.16, 0.239897, 0.239897
3.8, 3.16, 0, 0
3.84, 3.16, 0.106742, 0.106742
3.88, 3.16, 0.086084, 0.086084
3.92, 3.16, 0.0833394, 0.0833394
3.96, 3.16, 0, 0
4, 3.16, 0.0885627, 0.0885627
4.04, 3.16, 0, 0
4.08, 3.16, 0.18421, 0.18421
4.12, 3.16, 0, 0
4.16, 3.16, 0.0720789, 0.0720789
4.2, 3.16, 0.105634, 0.105634
4.24, 3.16, 0, 0
4.28, 3.16, 0, 0
4.32, 3.16, 0, 0
4.36, 3.16, 0, 0
4.4, 3.16, 0, 0
4.44, 3.16, 0, 0
4.48, 3.16, 0, 0
4.52, 3.16, 0, 0
4.56, 3.16, 0, 0
4.6, 3.16, 0, 0
4.64, 3.16, 0, 0
4.68, 3.16, -1, 0
4.72, 3.16, -1, 0
4.76, 3.16, -1, 0
4.8, 3.16, -1, 0
4.84, 3.16, -1, 0
4.88, 3.16, -1, 0
4.92, 3.16, -1, 0
4.96, 3.16, -1, 0
5, 3.16, -1, 0
5.04, 3.16, -1, 0
-0.04, 3.2, 0, 0
3.46945e-18, 3.2, 0, 0
0.04, 3.2, 0, 0
0.08, 3.2, 0.0683224, 0.0394463
0.12, 3.2, 0.0217547, 0.0217547
0.16, 3.2, 0, 0
0.2, 3.2, 0.0548577, 0.0387903
0.24, 3.2, 0.0538308, 0.0380641
0.28, 3.2, 0, 0
0.32, 3.2, 0, 0
0.36, 3.2, 0, 0
0.4, 3.2, 0.0594376, 0.0421799
0.44, 3.2, 0.0196536, 0.0196536
0.48, 3.2, 0, 0
0.52, 3.2, 0.0683781, 0.0493071
0.56, 3.2, 0.0270449, 0.0270449
0.6, 3.2, 0.0834243, 0.0834243
0.64, 3.2, 0.0180015, 0.0180015
0.68, 3.2, 0, 0
0.72, 3.2, 0, 0
0.76, 3.2, 0.0287864, 0.0204399
0.8, 3.2, 0.0313438, 0.022277
0.84, 3.2, 0, 0
0.88, 3.2, 0.0172423, 0.0172423
0.92, 3.2, 0.0378424, 0.0378424
0.96, 3.2, 0, 0
1, 3.2, 0, 0
1.04, 3.2, 0.0979285, 0.0809049
1.08, 3.2, 0.0267493, 0.0267493
1.12, 3.2, 0, 0
1.16, 3.2, 0.0203639, 0.0203639
1.2, 3.2, 0.0273307, 0.0273307
1.24, 3.2, 0.0143543, 0.0143543
1.28, 3.2, 0.0326857, 0.0326857
1.32, 3.2, 0, 0
1.36, 3.2, 0.0201945, 0.0201945
1.4, 3.2, 0, 0
1.44, 3.2, 0.0148569, 0.0148569
1.48, 3.2, 0, 0
1.52, 3.2, 0, 0
1.56, 3.2, 0, 0
1.6, 3.2, 0.0156773, 0.0156773
1.64, 3.2, 0, 0
1.68, 3.2, 0.0181919, 0.0181919
1.72, 3.2, 0.0753861, 0.0441955
1.76, 3.2, 0.0250578, 0.0250578
1.8, 3.2, 0.0224511, 0.0224511
1.84, 3.2, 0.0271847, 0.0271847
1.88, 3.2, 0, 0
1.92, 3.2, 0, 0
1.96, 3.2, 0.0625397, 0.0446505
2, 3.2, 0.0231006, 0.0231006
2.04, 3.2, 0.0465726, 0.0329318
2.08, 3.2, 0.11221, 0.11221
2.12, 3.2, 0.145607, 0.0916421
2.16, 3.2, 0.0227842, 0.0227842
2.2, 3.2, 0, 0
2.24, 3.2, 0.0702721, 0.0702721
2.28, 3.2, 0, 0
2.32, 3.2, 0.065537, 0.0473048
2.36, 3.2, 0.0604363, 0.0604363
2.4, 3.2, 0, 0
2.44, 3.2, 0.0401561, 0.0401561
2.48, 3.2, 0, 0
2.52, 3.2, 0, 0
2.56, 3.2, 0, 0
2.6, 3.2, 0, 0
2.64, 3.2, 0.180818, 0.142544
2.68, 3.2, 0.0744597, 0.0537125
2.72, 3.2, 0, 0
2.76, 3.2, 0, 0
2.8, 3.2, 0, 0
2.84, 3.2, 0, 0
2.88, 3.2, 0, 0
2.92, 3.2, 0, 0
2.96, 3.2, 0.0702373, 0.0702373
3, 3.2, 0.0455998, 0.0455998
3.04, 3.2, 0.0339678, 0.0339678
3.08, 3.2, 0, 0
3.12, 3.2, 0, 0
3.16, 3.2, 0, 0
3.2, 3.2, 0.0441369, 0.0441369
3.24, 3.2, 0, 0
3.28, 3.2, 0.0331552, 0.0331552
3.32, 3.2, 0.025587, 0.025587
3.36, 3.2, 0.0523549, 0.0523549
3.4, 3.2, 0.0729164, 0.0515597
3.44, 3.2, 0, 0
3.48, 3.2, 0, 0
3.52, 3.2, 0.0328112, 0.0328112
3.56, 3.2, 0.206349, 0.206349
3.6, 3.2, 0, 0
3.64, 3.2, 0.25868, 0.204234
3.68, 3.2, 0.0700057, 0.0700057
3.72, 3.2, 0.0520029, 0.0520029
3.76, 3.2, 0, 0
3.8, 3.2, 0, 0
3.84, 3.2, 0, 0
3.88, 3.2, 0, 0
3.92, 3.2, 0.0851337, 0.0851337
3.96, 3.2, 0.0452308, 0.0452308
4, 3.2, 0, 0
4.04, 3.2, 0.116826, 0.116826
4.08, 3.2, 0.0539694, 0.0539694
4.12, 3.2, 0, 0
4.16, 3.2, 0, 0
4.2, 3.2, 0.106552, 0.106552
4.24, 3.2, 0, 0
4.28, 3.2, 0, 0
4.32, 3.2, 0, 0
4.36, 3.2, 0.395823, 0.239243
4.4, 3.2, 0, 0
4.44, 3.2, 0, 0
4.48, 3.2, 0, 0
4.52, 3.2, 0, 0
4.56, 3.2, 0, 0
4.6, 3.2, 0, 0
4.64, 3.2, 0, 0
4.68, 3.2, -1, 0
4.72, 3.2, -1, 0
4.76, 3.2, -1, 0
4.8, 3.2, -1, 0
4.84, 3.2, -1, 0
4.88, 3.2, -1, 0
4.92, 3.2, -1, 0
4.96, 3.2, -1, 0
5, 3.2, -1, 0
5.04, 3.2, -1, 0
-0.04, 3.24, 0.0437555, 0.0437555
3.46945e-18, 3.24, 0.0520685, 0.0371545
0.04, 3.24, 0, 0
0.08, 3.24, 0.0451679, 0.0451679
0.12, 3.24, 0, 0
0.16, 3.24, 0.125202, 0.0706746
0.2, 3.24, 0.0291585, 0.0291585
0.24, 3.24, 0.0251289, 0.0251289
0.28, 3.24, 0.0557268, 0.0557268
0.32, 3.24, 0, 0
0.36, 3.24, 0.0293464, 0.0293464
0.4, 3.24, 0.119675, 0.0947288
0.44, 3.24, 0.0344223, 0.0344223
0.48, 3.24, 0.0167676, 0.0167676
0.52, 3.24, 0, 0
0.56, 3.24, 0, 0
0.6, 3.24, 0, 0
0.64, 3.24, 0.0187496, 0.0187496
0.68, 3.24, 0, 0
0.72, 3.24, 0.0173224, 0.0173224
0.76, 3.24, 0, 0
0.8, 3.24, 0, 0
0.84, 3.24, 0, 0
0.88, 3.24, 0.0189827, 0.0189827
0.92, 3.24, 0, 0
0.96, 3.24, 0.0156927, 0.0156927
1, 3.24, 0.0223868, 0.0223868
1.04, 3.24, 0, 0
1.08, 3.24, 0.0174607, 0.0174607
1.12, 3.24, 0, 0
1.16, 3.24, 0, 0
1.2, 3.24, 0, 0
1.24, 3.24, 0.0572283, 0.0572283
1.28, 3.24, 0, 0
1.32, 3.24, 0, 0
1.36, 3.24, 0.0232799, 0.0232799
1.4, 3.24, 0.0422699, 0.0299398
1.44, 3.24, 0, 0
1.48, 3.24, 0, 0
1.52, 3.24, 0.0518274, 0.036726
1.56, 3.24, 0.0894109, 0.0525038
1.6, 3.24, 0, 0
1.64, 3.24, 0, 0
1.68, 3.24, 0, 0
1.72, 3.24, 0.0884139, 0.0700396
1.76, 3.24, 0.0439314, 0.031117
1.8, 3.24, 0.0739648, 0.0739648
1.84, 3.24, 0, 0
1.88, 3.24, 0, 0
1.92, 3.24, 0, 0
1.96, 3.24, 0.0398393, 0.0398393
2, 3.24, 0.0364931, 0.0364931
2.04, 3.24, 0.0172988, 0.0172988
2.08, 3.24, 0, 0
2.12, 3.24, 0, 0
2.16, 3.24, 0, 0
2.2, 3.24, 0, 0
2.24, 3.24, 0, 0
2.28, 3.24, 0.034542, 0.034542
2.32, 3.24, 0, 0
2.36, 3.24, 0, 0
2.4, 3.24, 0, 0
2.44, 3.24, 0, 0
2.48, 3.24, 0.0301614, 0.0301614
2.52, 3.24, 0.025021, 0.025021
2.56, 3.24, 0.0213693, 0.0213693
2.6, 3.24, 0, 0
2.64, 3.24, 0, 0
2.68, 3.24, 0, 0
2.72, 3.24, 0.192102, 0.148213
2.76, 3.24, 0, 0
2.8, 3.24, 0.0275419, 0.0275419
2.84, 3.24, 0, 0
2.88, 3.24, 0, 0
2.92, 3.24, 0, 0
2.96, 3.24, 0, 0
3, 3.24, 0.0322161, 0.0322161
3.04, 3.24, 0.0520005, 0.0520005
3.08, 3.24, 0, 0
3.12, 3.24, 0.0274545, 0.0274545
3.16, 3.24, 0, 0
3.2, 3.24, 0.0429048, 0.0429048
3.24, 3.24, 0, 0
3.28, 3.24, 0, 0
3.32, 3.24, 0, 0
3.36, 3.24, 0, 0
3.4, 3.24, 0.036764, 0.036764
3.44, 3.24, 0, 0
3.48, 3.24, 0, 0
3.52, 3.24, 0, 0
3.56, 3.24, 0, 0
3.6, 3.24, 0, 0
3.64, 3.24, 0.0745964, 0.0745964
3.68, 3.24, 0, 0
3.72, 3.24, 0, 0
3.76, 3.24, 0, 0
3.8, 3.24, 0, 0
3.84, 3.24, 0, 0
3.88, 3.24, 0, 0
3.92, 3.24, 0, 0
3.96, 3.24, 0, 0
4, 3.24, 0.0934676, 0.0934676
4.04, 3.24, 0, 0
4.08, 3.24, 0, 0
4.12, 3.24, 0, 0
4.16, 3.24, 0.0602845, 0.0602845
4.2, 3.24, 0, 0
4.24, 3.24, 0, 0
4.28, 3.24, 0, 0
4.32, 3.24, 0, 0
4.36, 3.24, 0, 0
4.4, 3.24, 0.211547, 0.211547
4.44, 3.24, 0, 0
4.48, 3.24, 0, 0
4.52, 3.24, 0.201439, 0.201439
4.56, 3.24, 0, 0
4.6, 3.24, 0, 0
4.64, 3.24, -1, 0
4.68, 3.24, -1, 0
4.72, 3.24, -1, 0
4.76, 3.24, -1, 0
4.8, 3.24, -1, 0
4.84, 3.24, -1, 0
4.88, 3.24, -1, 0
4.92, 3.24, -1, 0
4.96, 3.24, -1, 0
5, 3.24, -1, 0
5.04, 3.24, -1, 0
-0.04, 3.28, 0.0231218, 0.0231218
3.46945e-18, 3.28, 0.0223923, 0.0223923
0.04, 3.28, 0.0319719, 0.0319719
0.08, 3.28, 0.0298584, 0.0298584
0.12, 3.28, 0.0350543, 0.0350543
0.16, 3.28, 0.0351126, 0.0351126
0.2, 3.28, 0, 0
0.24, 3.28, 0, 0
0.28, 3.28, 0, 0
0.32, 3.28, 0, 0
0.36, 3.28, 0.0329412, 0.0235285
0.4, 3.28, 0.0308797, 0.0308797
0.44, 3.28, 0.0380467, 0.0269031
0.48, 3.28, 0.018657, 0.018657
0.52, 3.28, 0, 0
0.56, 3.28, 0.0203778, 0.0203778
0.6, 3.28, 0, 0
0.64, 3.28, 0, 0
0.68, 3.28, 0, 0
0.72, 3.28, 0, 0
0.76, 3.28, 0, 0
0.8, 3.28, 0, 0
0.84, 3.28, 0.108358, 0.0857348
0.88, 3.28, 0, 0
0.92, 3.28, 0.0167477, 0.0167477
0.96, 3.28, 0, 0
1, 3.28, 0.0385986, 0.0385986
1.04, 3.28, 0.0143561, 0.0143561
1.08, 3.28, 0.026512, 0.026512
1.12, 3.28, 0, 0
1.16, 3.28, 0, 0
1.2, 3.28, 0, 0
1.24, 3.28, 0.0567449, 0.0406448
1.28, 3.28, 0, 0
1.32, 3.28, 0.0200525, 0.0200525
1.36, 3.28, 0.0485197, 0.0350584
1.4, 3.28, 0, 0
1.44, 3.28, 0.0160625, 0.0160625
1.48, 3.28, 0.0198907, 0.0198907
1.52, 3.28, 0.0477681, 0.0477681
1.56, 3.28, 0, 0
1.6, 3.28, 0.0206615, 0.0206615
1.64, 3.28, 0, 0
1.68, 3.28, 0.0322158, 0.0322158
1.72, 3.28, 0.0776593, 0.0449325
1.76, 3.28, 0.0180049, 0.0180049
1.8, 3.28, 0.0194444, 0.0194444
1.84, 3.28, 0.0549312, 0.0391411
1.88, 3.28, 0, 0
1.92, 3.28, 0, 0
1.96, 3.28, 0, 0
2, 3.28, 0, 0
2.04, 3.28, 0, 0
2.08, 3.28, 0.0267586, 0.0267586
2.12, 3.28, 0.0252114, 0.0252114
2.16, 3.28, 0.0312357, 0.0312357
2.2, 3.28, 0.0236902, 0.0236902
2.24, 3.28, 0, 0
2.28, 3.28, 0.0394165, 0.0394165
2.32, 3.28, 0, 0
2.36, 3.28, 0.0257853, 0.0257853
2.4, 3.28, 0, 0
2.44, 3.28, 0, 0
2.48, 3.28, 0.0347456, 0.0347456
2.52, 3.28, 0.0353722, 0.0353722
2.56, 3.28, 0, 0
2.6, 3.28, 0.137893, 0.102853
2.64, 3.28, 0.087616, 0.0528624
2.68, 3.28, 0, 0
2.72, 3.28, 0, 0
2.76, 3.28, 0, 0
2.8, 3.28, 0, 0
2.84, 3.28, 0.0561317, 0.0561317
2.88, 3.28, 0, 0
2.92, 3.28, 0, 0
2.96, 3.28, 0, 0
3, 3.28, 0, 0
3.04, 3.28, 0, 0
3.08, 3.28, 0.0582224, 0.0582224
3.12, 3.28, 0, 0
3.16, 3.28, 0.0376642, 0.0376642
3.2, 3.28, 0.0442909, 0.0442909
3.24, 3.28, 0.162813, 0.162813
3.28, 3.28, 0, 0
3.32, 3.28, 0, 0
3.36, 3.28, 0.0944466, 0.0674498
3.4, 3.28, 0.045925, 0.045925
3.44, 3.28, 0, 0
3.48, 3.28, 0, 0
3.52, 3.28, 0, 0
3.56, 3.28, 0, 0
3.6, 3.28, 0, 0
3.64, 3.28, 0, 0
3.68, 3.28, 0, 0
3.72, 3.28, 0, 0
3.76, 3.28, 0, 0
3.8, 3.28, 0.0489835, 0.0489835
3.84, 3.28, 0, 0
3.88, 3.28, 0.0520809, 0.0520809
3.92, 3.28, 0.255158, 0.255158
3.96, 3.28, 0, 0
4, 3.28, 0, 0
4.04, 3.28, 0.0845836, 0.0845836
4.08, 3.28, 0, 0
4.12, 3.28, 0, 0
4.16, 3.28, 0.135665, 0.135665
4.2, 3.28, 0, 0
4.24, 3.28, 0.211268, 0.150682
4.28, 3.28, 0, 0
4.32, 3.28, 0, 0
4.36, 3.28, 0, 0
4.4, 3.28, 0, 0
4.44, 3.28, 0, 0
4.48, 3.28, 0, 0
4.52, 3.28, 0.283125, 0.283125
4.56, 3.28, 0, 0
4.6, 3.28, 0, 0
4.64, 3.28, -1, 0
4.68, 3.28, -1, 0
4.72, 3.28, -1, 0
4.76, 3.28, -1, 0
4.8, 3.28, -1, 0
4.84, 3.28, -1, 0
4.88, 3.28, -1, 0
4.92, 3.28, -1, 0
4.96, 3.28, -1, 0
5, 3.28, -1, 0
5.04, 3.28, -1, 0
-0.04, 3.32, 0.0294453, 0.0294453
3.46945e-18, 3.32, 0.0716955, 0.0415983
0.04, 3.32, 0, 0
0.08, 3.32, 0, 0
0.12, 3.32, 0.0210045, 0.0210045
0.16, 3.32, 0.0599544, 0.0441291
0.2, 3.32, 0, 0
0.24, 3.32, 0.0193925, 0.0193925
0.28, 3.32, 0.0232548, 0.0232548
0.32, 3.32, 0, 0
0.36, 3.32, 0.0304018, 0.0304018
0.4, 3.32, 0, 0
0.44, 3.32, 0.0542784, 0.0387764
0.48, 3.32, 0.0779209, 0.0460479
0.52, 3.32, 0.0595668, 0.0426514
0.56, 3.32, 0.0140301, 0.0140301
0.6, 3.32, 0.10512, 0.0750942
0.64, 3.32, 0, 0
0.68, 3.32, 0, 0
0.72, 3.32, 0.0352639, 0.0352639
0.76, 3.32, 0.0201632, 0.0201632
0.8, 3.32, 0, 0
0.84, 3.32, 0, 0
0.88, 3.32, 0.0545119, 0.0545119
0.92, 3.32, 0.0538884, 0.0538884
0.96, 3.32, 0, 0
1, 3.32, 0.0450829, 0.0319484
1.04, 3.32, 0, 0
1.08, 3.32, 0.0184665, 0.0184665
1.12, 3.32, 0.0215241, 0.0215241
1.16, 3.32, 0.0683158, 0.0400892
1.2, 3.32, 0.0287652, 0.0287652
1.24, 3.32, 0, 0
1.28, 3.32, 0, 0
1.32, 3.32, 0, 0
1.36, 3.32, 0, 0
1.4, 3.32, 0.0395599, 0.028006
1.44, 3.32, 0, 0
1.48, 3.32, 0, 0
1.52, 3.32, 0, 0
1.56, 3.32, 0, 0
1.6, 3.32, 0.0596412, 0.0439755
1.64, 3.32, 0, 0
1.68, 3.32, 0, 0
1.72, 3.32, 0.0517645, 0.0368852
1.76, 3.32, 0, 0
1.8, 3.32, 0, 0
1.84, 3.32, 0, 0
1.88, 3.32, 0, 0
1.92, 3.32, 0.0419823, 0.0419823
1.96, 3.32, 0, 0
2, 3.32, 0, 0
2.04, 3.32, 0.0400152, 0.028295
2.08, 3.32, 0, 0
2.12, 3.32, 0, 0
2.16, 3.32, 0, 0
2.2, 3.32, 0.0216639, 0.0216639
2.24, 3.32, 0, 0
2.28, 3.32, 0, 0
2.32, 3.32, 0.0475513, 0.0475513
2.36, 3.32, 0, 0
2.4, 3.32, 0.0647682, 0.0458754
2.44, 3.32, 0, 0
2.48, 3.32, 0.0691967, 0.0517037
2.52, 3.32, 0.0293281, 0.0293281
2.56, 3.32, 0, 0
2.6, 3.32, 0, 0
2.64, 3.32, 0.0355229, 0.0355229
2.68, 3.32, 0, 0
2.72, 3.32, 0.0290503, 0.0290503
2.76, 3.32, 0.0286071, 0.0286071
2.8, 3.32, 0, 0
2.84, 3.32, 0.120286, 0.0917653
2.88, 3.32, 0, 0
2.92, 3.32, 0.0368466, 0.0368466
2.96, 3.32, 0, 0
3, 3.32, 0.0819128, 0.0580327
3.04, 3.32, 0, 0
3.08, 3.32, 0, 0
3.12, 3.32, 0, 0
3.16, 3.32, 0.0436016, 0.0436016
3.2, 3.32, 0, 0
3.24, 3.32, 0, 0
3.28, 3.32, 0, 0
3.32, 3.32, 0, 0
3.36, 3.32, 0.040711, 0.040711
3.4, 3.32, 0, 0
3.44, 3.32, 0, 0
3.48, 3.32, 0, 0
3.52, 3.32, 0, 0
3.56, 3.32, 0.115685, 0.115685
3.6, 3.32, 0.0530896, 0.0530896
3.64, 3.32, 0, 0
3.68, 3.32, 0, 0
3.72, 3.32, 0, 0
3.76, 3.32, 0, 0
3.8, 3.32, 0.103051, 0.103051
3.84, 3.32, 0.0461446, 0.0461446
3.88, 3.32, 0, 0
3.92, 3.32, 0.0571349, 0.0571349
3.96, 3.32, 0.289467, 0.289467
4, 3.32, 0.0536109, 0.0536109
4.04, 3.32, 0.0565319, 0.0565319
4.08, 3.32, 0.114559, 0.114559
4.12, 3.32, 0, 0
4.16, 3.32, 0, 0
4.2, 3.32, 0.0955624, 0.0955624
4.24, 3.32, 0, 0
4.28, 3.32, 0, 0
4.32, 3.32, 0, 0
4.36, 3.32, 0, 0
4.4, 3.32, 0, 0
4.44, 3.32, 0, 0
4.48, 3.32, 0, 0
4.52, 3.32, 0, 0
4.56, 3.32, 0, 0
4.6, 3.32, -1, 0
4.64, 3.32, -1, 0
4.68, 3.32, -1, 0
4.72, 3.32, -1, 0
4.76, 3.32, -1, 0
4.8, 3.32, -1, 0
4.84, 3.32, -1, 0
4.88, 3.32, -1, 0
4.92, 3.32, -1, 0
4.96, 3.32, -1, 0
5, 3.32, -1, 0
5.04, 3.32, -1, 0
-0.04, 3.36, 0, 0
3.46945e-18, 3.36, 0.0722263, 0.041917
0.04, 3.36, 0.0158163, 0.0158163
0.08, 3.36, 0, 0
0.12, 3.36, 0, 0
0.16, 3.36, 0.0611932, 0.0611932
0.2, 3.36, 0.0465921, 0.0331957
0.24, 3.36, 0.0498464, 0.0359239
0.28, 3.36, 0, 0
0.32, 3.36, 0.0409633, 0.0289655
0.36, 3.36, 0, 0
0.4, 3.36, 0.0196424, 0.0196424
0.44, 3.36, 0.0296615, 0.0296615
0.48, 3.36, 0.073552, 0.0530553
0.52, 3.36, 0.0158031, 0.0158031
0.56, 3.36, 0.0283124, 0.0283124
0.6, 3.36, 0.0188705, 0.0188705
0.64, 3.36, 0, 0
0.68, 3.36, 0.0434934, 0.0307545
0.72, 3.36, 0.0637422, 0.0482581
0.76, 3.36, 0, 0
0.8, 3.36, 0.0136961, 0.0136961
0.84, 3.36, 0.0495791, 0.0375349
0.88, 3.36, 0.0184829, 0.0184829
0.92, 3.36, 0.0393225, 0.0393225
0.96, 3.36, 0.0272829, 0.0272829
1, 3.36, 0.0431251, 0.0307272
1.04, 3.36, 0.0142858, 0.0142858
1.08, 3.36, 0.0827866, 0.0827866
1.12, 3.36, 0.0214581, 0.0214581
1.16, 3.36, 0, 0
1.2, 3.36, 0.0501139, 0.0358039
1.24, 3.36, 0.0381918, 0.0381918
1.28, 3.36, 0, 0
1.32, 3.36, 0, 0
1.36, 3.36, 0.0834242, 0.0659222
1.4, 3.36, 0.019953, 0.019953
1.44, 3.36, 0, 0
1.48, 3.36, 0.0478099, 0.0338629
1.52, 3.36, 0.0217018, 0.0217018
1.56, 3.36, 0, 0
1.6, 3.36, 0.019835, 0.019835
1.64, 3.36, 0, 0
1.68, 3.36, 0, 0
1.72, 3.36, 0, 0
1.76, 3.36, 0.0178068, 0.0178068
1.8, 3.36, 0.0239707, 0.0239707
1.84, 3.36, 0.0314975, 0.0314975
1.88, 3.36, 0.030312, 0.030312
1.92, 3.36, 0.0783163, 0.0783163
1.96, 3.36, 0.0788141, 0.0596537
2, 3.36, 0.0263994, 0.0263994
2.04, 3.36, 0.0249897, 0.0249897
2.08, 3.36, 0, 0
2.12, 3.36, 0, 0
2.16, 3.36, 0, 0
2.2, 3.36, 0, 0
2.24, 3.36, 0, 0
2.28, 3.36, 0.0283441, 0.0283441
2.32, 3.36, 0, 0
2.36, 3.36, 0, 0
2.4, 3.36, 0.0582485, 0.0417163
2.44, 3.36, 0.0906087, 0.064071
2.48, 3.36, 0, 0
2.52, 3.36, 0.0381255, 0.0381255
2.56, 3.36, 0.0226558, 0.0226558
2.6, 3.36, 0, 0
2.64, 3.36, 0.0257502, 0.0257502
2.68, 3.36, 0, 0
2.72, 3.36, 0, 0
2.76, 3.36, 0, 0
2.8, 3.36, 0.0210853, 0.0210853
2.84, 3.36, 0, 0
2.88, 3.36, 0.0316258, 0.0316258
2.92, 3.36, 0, 0
2.96, 3.36, 0, 0
3, 3.36, 0.0427169, 0.0427169
3.04, 3.36, 0, 0
3.08, 3.36, 0, 0
3.12, 3.36, 0.0518953, 0.0518953
3.16, 3.36, 0, 0
3.2, 3.36, 0.0300994, 0.0300994
3.24, 3.36, 0.118919, 0.118919
3.28, 3.36, 0, 0
3.32, 3.36, 0, 0
3.36, 3.36, 0, 0
3.4, 3.36, 0.0499441, 0.0499441
3.44, 3.36, 0, 0
3.48, 3.36, 0, 0
3.52, 3.36, 0, 0
3.56, 3.36, 0, 0
3.6, 3.36, 0.0431194, 0.0431194
3.64, 3.36, 0, 0
3.68, 3.36, 0.0640205, 0.0640205
3.72, 3.36, 0, 0
3.76, 3.36, 0, 0
3.8, 3.36, 0.0427422, 0.0427422
3.84, 3.36, 0, 0
3.88, 3.36, 0, 0
3.92, 3.36, 0, 0
3.96, 3.36, 0.053944, 0.053944
4, 3.36, 0, 0
4.04, 3.36, 0.0770338, 0.0770338
4.08, 3.36, 0.217571, 0.16016
4.12, 3.36, 0.0790731, 0.0790731
4.16, 3.36, 0.0725574, 0.0725574
4.2, 3.36, 0, 0
4.24, 3.36, 0.337862, 0.337862
4.28, 3.36, 0, 0
4.32, 3.36, 0, 0
4.36, 3.36, 0, 0
4.4, 3.36, 0, 0
4.44, 3.36, 0, 0
4.48, 3.36, 0, 0
4.52, 3.36, 0, 0
4.56, 3.36, 0, 0
4.6, 3.36, -1, 0
4.64, 3.36, -1, 0
4.68, 3.36, -1, 0
4.72, 3.36, -1, 0
4.76, 3.36, -1, 0
4.8, 3.36, -1, 0
4.84, 3.36, -1, 0
4.88, 3.36, -1, 0
4.92, 3.36, -1, 0
4.96, 3.36, -1, 0
5, 3.36, -1, 0
5.04, 3.36, -1, 0
-0.04, 3.4, 0.0464621, 0.0329058
3.46945e-18, 3.4, 0.030476, 0.0215498
0.04, 3.4, 0, 0
0.08, 3.4, 0, 0
0.12, 3.4, 0, 0
0.16, 3.4, 0, 0
0.2, 3.4, 0, 0
0.24, 3.4, 0, 0
0.28, 3.4, 0.0474784, 0.0349459
0.32, 3.4, 0, 0
0.36, 3.4, 0, 0
0.4, 3.4, 0, 0
0.44, 3.4, 0.0205698, 0.0205698
0.48, 3.4, 0, 0
0.52, 3.4, 0.0195778, 0.0195778
0.56, 3.4, 0, 0
0.6, 3.4, 0, 0
0.64, 3.4, 0.0190258, 0.0190258
0.68, 3.4, 0.0346612, 0.024768
0.72, 3.4, 0.0288021, 0.0288021
0.76, 3.4, 0.0178956, 0.0178956
0.8, 3.4, 0.0765361, 0.0458192
0.84, 3.4, 0.0641268, 0.0478762
0.88, 3.4, 0.0159299, 0.0159299
0.92, 3.4, 0.0572885, 0.0336613
0.96, 3.4, 0.0765285, 0.0449026
1, 3.4, 0, 0
1.04, 3.4, 0.0245798, 0.0245798
1.08, 3.4, 0.125496, 0.0712052
1.12, 3.4, 0.0575474, 0.0454441
1.16, 3.4, 0.0787543, 0.0622312
1.2, 3.4, 0.01451, 0.01451
1.24, 3.4, 0.020234, 0.020234
1.28, 3.4, 0.0158368, 0.0158368
1.32, 3.4, 0.0201934, 0.0201934
1.36, 3.4, 0, 0
1.4, 3.4, 0.105354, 0.105354
1.44, 3.4, 0, 0
1.48, 3.4, 0, 0
1.52, 3.4, 0.0403622, 0.0288478
1.56, 3.4, 0.0177278, 0.0177278
1.6, 3.4, 0, 0
1.64, 3.4, 0.0246284, 0.0246284
1.68, 3.4, 0.0160203, 0.0160203
1.72, 3.4, 0, 0
1.76, 3.4, 0.0668515, 0.0668515
1.8, 3.4, 0, 0
1.84, 3.4, 0, 0
1.88, 3.4, 0, 0
1.92, 3.4, 0.0690492, 0.0507821
1.96, 3.4, 0.0250944, 0.0250944
2, 3.4, 0.0233675, 0.0233675
2.04, 3.4, 0.0493709, 0.0493709
2.08, 3.4, 0, 0
2.12, 3.4, 0, 0
2.16, 3.4, 0.244845, 0.173132
2.2, 3.4, 0.114086, 0.0706622
2.24, 3.4, 0.0627236, 0.0467314
2.28, 3.4, 0.0469957, 0.0333585
2.32, 3.4, 0.0290641, 0.0290641
2.36, 3.4, 0.108188, 0.0646774
2.4, 3.4, 0.116304, 0.0903654
2.44, 3.4, 0.0305286, 0.0305286
2.48, 3.4, 0, 0
2.52, 3.4, 0, 0
2.56, 3.4, 0.177517, 0.114953
2.6, 3.4, 0.0602876, 0.0434642
2.64, 3.4, 0, 0
2.68, 3.4, 0, 0
2.72, 3.4, 0.044494, 0.044494
2.76, 3.4, 0, 0
2.8, 3.4, 0.0250975, 0.0250975
2.84, 3.4, 0.0286527, 0.0286527
2.88, 3.4, 0.115315, 0.0832105
2.92, 3.4, 0.0250787, 0.0250787
2.96, 3.4, 0, 0
3, 3.4, 0, 0
3.04, 3.4, 0, 0
3.08, 3.4, 0, 0
3.12, 3.4, 0, 0
3.16, 3.4, 0, 0
3.2, 3.4, 0, 0
3.24, 3.4, 0.0377884, 0.0377884
3.28, 3.4, 0, 0
3.32, 3.4, 0.172449, 0.0891356
3.36, 3.4, 0.0448809, 0.0448809
3.4, 3.4, 0, 0
3.44, 3.4, 0.0471363, 0.0471363
3.48, 3.4, 0.065656, 0.065656
3.52, 3.4, 0, 0
3.56, 3.4, 0, 0
3.6, 3.4, 0, 0
3.64, 3.4, 0.0607987, 0.0607987
3.68, 3.4, 0.0624469, 0.0624469
3.72, 3.4, 0, 0
3.76, 3.4, 0.056617, 0.056617
3.8, 3.4, 0, 0
3.84, 3.4, 0, 0
3.88, 3.4, 0.0986505, 0.0986505
3.92, 3.4, 0, 0
3.96, 3.4, 0, 0
4, 3.4, 0.213419, 0.213419
4.04, 3.4, 0, 0
4.08, 3.4, 0.0736181, 0.0736181
4.12, 3.4, 0.0668642, 0.0668642
4.16, 3.4, 0, 0
4.2, 3.4, 0.229486, 0.163511
4.24, 3.4, 0, 0
4.28, 3.4, 0, 0
4.32, 3.4, 0, 0
4.36, 3.4, 0, 0
4.4, 3.4, 0, 0
4.44, 3.4, 0, 0
4.48, 3.4, 0, 0
4.52, 3.4, 0, 0
4.56, 3.4, -1, 0
4.6, 3.4, -1, 0
4.64, 3.4, -1, 0
4.68, 3.4, -1, 0
4.72, 3.4, -1, 0
4.76, 3.4, -1, 0
4.8, 3.4, -1, 0
4.84, 3.4, -1, 0
4.88, 3.4, -1, 0
4.92, 3.4, -1, 0
4.96, 3.4, -1, 0
5, 3.4, -1, 0
5.04, 3.4, -1, 0
-0.04, 3.44, 0.055031, 0.0396532
3.46945e-18, 3.44, 0, 0
0.04, 3.44, 0.0966933, 0.0966933
0.08, 3.44, 0, 0
0.12, 3.44, 0, 0
0.16, 3.44, 0.0393399, 0.0393399
0.2, 3.44, 0, 0
0.24, 3.44, 0, 0
0.28, 3.44, 0, 0
0.32, 3.44, 0, 0
0.36, 3.44, 0.0632897, 0.0368413
0.4, 3.44, 0.102671, 0.0702949
0.44, 3.44, 0.133238, 0.0848453
0.48, 3.44, 0.0214877, 0.0214877
0.52, 3.44, 0.0232488, 0.0232488
0.56, 3.44, 0, 0
0.6, 3.44, 0.0322475, 0.0322475
0.64, 3.44, 0.0156185, 0.0156185
0.68, 3.44, 0, 0
0.72, 3.44, 0.0430589, 0.0306465
0.76, 3.44, 0, 0
0.8, 3.44, 0, 0
0.84, 3.44, 0, 0
0.88, 3.44, 0.0209926, 0.0209926
0.92, 3.44, 0.0326149, 0.0326149
0.96, 3.44, 0.0185358, 0.0185358
1, 3.44, 0.0574924, 0.0406563
1.04, 3.44, 0.0273831, 0.0273831
1.08, 3.44, 0, 0
1.12, 3.44, 0, 0
1.16, 3.44, 0, 0
1.2, 3.44, 0.130947, 0.0790433
1.24, 3.44, 0, 0
1.28, 3.44, 0.056389, 0.0328341
1.32, 3.44, 0.067776, 0.067776
1.36, 3.44, 0.072172, 0.0364632
1.4, 3.44, 0, 0
1.44, 3.44, 0.0442267, 0.0313331
1.48, 3.44, 0.116456, 0.0741986
1.52, 3.44, 0, 0
1.56, 3.44, 0.0237347, 0.0237347
1.6, 3.44, 0.035396, 0.0251275
1.64, 3.44, 0.0473991, 0.0339576
1.68, 3.44, 0.0678246, 0.0678246
1.72, 3.44, 0, 0
1.76, 3.44, 0, 0
1.8, 3.44, 0, 0
1.84, 3.44, 0, 0
1.88, 3.44, 0.0682449, 0.0406406
1.92, 3.44, 0, 0
1.96, 3.44, 0.0258686, 0.0258686
2, 3.44, 0, 0
2.04, 3.44, 0, 0
2.08, 3.44, 0, 0
2.12, 3.44, 0, 0
2.16, 3.44, 0, 0
2.2, 3.44, 0, 0
2.24, 3.44, 0.0212066, 0.0212066
2.28, 3.44, 0.0211604, 0.0211604
2.32, 3.44, 0, 0
2.36, 3.44, 0, 0
2.4, 3.44, 0, 0
2.44, 3.44, 0, 0
2.48, 3.44, 0, 0
2.52, 3.44, 0.0668561, 0.0497468
2.56, 3.44, 0.0254839, 0.0254839
2.6, 3.44, 0, 0
2.64, 3.44, 0.0481394, 0.0481394
2.68, 3.44, 0, 0
2.72, 3.44, 0, 0
2.76, 3.44, 0.0362434, 0.0362434
2.8, 3.44, 0.0928922, 0.0669007
2.84, 3.44, 0, 0
2.88, 3.44, 0, 0
2.92, 3.44, 0.034368, 0.034368
2.96, 3.44, 0, 0
3, 3.44, 0.0422004, 0.0422004
3.04, 3.44, 0.140901, 0.113031
3.08, 3.44, 0.0863948, 0.0622587
3.12, 3.44, 0, 0
3.16, 3.44, 0, 0
3.2, 3.44, 0, 0
3.24, 3.44, 0.0538205, 0.0538205
3.28, 3.44, 0, 0
3.32, 3.44, 0.0451605, 0.0451605
3.36, 3.44, 0, 0
3.4, 3.44, 0, 0
3.44, 3.44, 0, 0
3.48, 3.44, 0, 0
3.52, 3.44, 0, 0
3.56, 3.44, 0.151584, 0.151584
3.6, 3.44, 0, 0
3.64, 3.44, 0, 0
3.68, 3.44, 0, 0
3.72, 3.44, 0.0500865, 0.0500865
3.76, 3.44, 0, 0
3.8, 3.44, 0, 0
3.84, 3.44, 0, 0
3.88, 3.44, 0, 0
3.92, 3.44, 0, 0
3.96, 3.44, 0, 0
4, 3.44, 0, 0
4.04, 3.44, 0, 0
4.08, 3.44, 0, 0
4.12, 3.44, 0, 0
4.16, 3.44, 0.0965819, 0.0965819
4.2, 3.44, 0.544066, 0.326064
4.24, 3.44, 0, 0
4.28, 3.44, 0, 0
4.32, 3.44, 0, 0
4.36, 3.44, 0, 0
4.4, 3.44, 0, 0
4.44, 3.44, 0, 0
4.48, 3.44, 0, 0
4.52, 3.44, 0, 0
4.56, 3.44, -1, 0
4.6, 3.44, -1, 0
4.64, 3.44, -1, 0
4.68, 3.44, -1, 0
4.72, 3.44, -1, 0
4.76, 3.44, -1, 0
4.8, 3.44, -1, 0
4.84, 3.44, -1, 0
4.88, 3.44, -1, 0
4.92, 3.44, -1, 0
4.96, 3.44, -1, 0
5, 3.44, -1, 0
5.04, 3.44, -1, 0
-0.04, 3.48, 0.0159573, 0.0159573
3.46945e-18, 3.48, 0, 0
0.04, 3.48, 0, 0
0.08, 3.48, 0, 0
0.12, 3.48, 0, 0
0.16, 3.48, 0, 0
0.2, 3.48, 0.0498053, 0.0498053
0.24, 3.48, 0, 0
0.28, 3.48, 0, 0
0.32, 3.48, 0, 0
0.36, 3.48, 0, 0
0.4, 3.48, 0.0314672, 0.0314672
0.44, 3.48, 0, 0
0.48, 3.48, 0.031984, 0.031984
0.52, 3.48, 0.0162427, 0.0162427
0.56, 3.48, 0, 0
0.6, 3.48, 0.0627811, 0.0475312
0.64, 3.48, 0, 0
0.68, 3.48, 0.0239252, 0.0239252
0.72, 3.48, 0.0202665, 0.0202665
0.76, 3.48, 0.0207868, 0.0207868
0.8, 3.48, 0, 0
0.84, 3.48, 0, 0
0.88, 3.48, 0.124799, 0.0960285
0.92, 3.48, 0.0686405, 0.0485397
0.96, 3.48, 0, 0
1, 3.48, 0, 0
1.04, 3.48, 0.0391124, 0.0277061
1.08, 3.48, 0.0152214, 0.0152214
1.12, 3.48, 0, 0
1.16, 3.48, 0, 0
1.2, 3.48, 0, 0
1.24, 3.48, 0, 0
1.28, 3.48, 0.0319845, 0.0319845
1.32, 3.48, 0, 0
1.36, 3.48, 0.0354068, 0.0354068
1.4, 3.48, 0, 0
1.44, 3.48, 0, 0
1.48, 3.48, 0, 0
1.52, 3.48, 0.0171492, 0.0171492
1.56, 3.48, 0.0496121, 0.0351491
1.6, 3.48, 0.0271508, 0.0271508
1.64, 3.48, 0.0943281, 0.0593684
1.68, 3.48, 0.0303153, 0.0303153
1.72, 3.48, 0, 0
1.76, 3.48, 0.0395222, 0.0280796
1.8, 3.48, 0.0579728, 0.043239
1.84, 3.48, 0, 0
1.88, 3.48, 0.0352316, 0.0352316
1.92, 3.48, 0.0600786, 0.0433555
1.96, 3.48, 0, 0
2, 3.48, 0, 0
2.04, 3.48, 0, 0
2.08, 3.48, 0, 0
2.12, 3.48, 0, 0
2.16, 3.48, 0, 0
2.2, 3.48, 0, 0
2.24, 3.48, 0.0227536, 0.0227536
2.28, 3.48, 0.0496384, 0.0496384
2.32, 3.48, 0.090555, 0.090555
2.36, 3.48, 0, 0
2.4, 3.48, 0.0633145, 0.0447703
2.44, 3.48, 0, 0
2.48, 3.48, 0.0695079, 0.0495367
2.52, 3.48, 0.0630282, 0.0630282
2.56, 3.48, 0.0237213, 0.0237213
2.6, 3.48, 0, 0
2.64, 3.48, 0, 0
2.68, 3.48, 0, 0
2.72, 3.48, 0.0367061, 0.0367061
2.76, 3.48, 0.0312821, 0.0312821
2.8, 3.48, 0, 0
2.84, 3.48, 0, 0
2.88, 3.48, 0, 0
2.92, 3.48, 0, 0
2.96, 3.48, 0, 0
3, 3.48, 0, 0
3.04, 3.48, 0, 0
3.08, 3.48, 0.0308499, 0.0308499
3.12, 3.48, 0, 0
3.16, 3.48, 0, 0
3.2, 3.48, 0, 0
3.24, 3.48, 0, 0
3.28, 3.48, 0.178835, 0.106112
3.32, 3.48, 0, 0
3.36, 3.48, 0, 0
3.4, 3.48, 0, 0
3.44, 3.48, 0.032746, 0.032746
3.48, 3.48, 0, 0
3.52, 3.48, 0, 0
3.56, 3.48, 0, 0
3.6, 3.48, 0, 0
3.64, 3.48, 0, 0
3.68, 3.48, 0.065018, 0.065018
3.72, 3.48, 0, 0
3.76, 3.48, 0, 0
3.8, 3.48, 0.169314, 0.0987189
3.84, 3.48, 0, 0
3.88, 3.48, 0.136043, 0.0961995
3.92, 3.48, 0, 0
3.96, 3.48, 0, 0
4, 3.48, 0, 0
4.04, 3.48, 0.104704, 0.104704
4.08, 3.48, 0, 0
4.12, 3.48, 0, 0
4.16, 3.48, 0.061498, 0.061498
4.2, 3.48, 0.151038, 0.151038
4.24, 3.48, 0, 0
4.28, 3.48, 0, 0
4.32, 3.48, 0, 0
4.36, 3.48, 0.166694, 0.166694
4.4, 3.48, 0, 0
4.44, 3.48, 0, 0
4.48, 3.48, 0, 0
4.52, 3.48, -1, 0
4.56, 3.48, -1, 0
4.6, 3.48, -1, 0
4.64, 3.48, -1, 0
4.68, 3.48, -1, 0
4.72, 3.48, -1, 0
4.76, 3.48, -1, 0
4.8, 3.48, -1, 0
4.84, 3.48, -1, 0
4.88, 3.48, -1, 0
4.92, 3.48, -1, 0
4.96, 3.48, -1, 0
5, 3.48, -1, 0
5.04, 3.48, -1, 0
-0.04, 3.52, 0.0223853, 0.0223853
3.46945e-18, 3.52, 0.0711742, 0.0427488
0.04, 3.52, 0, 0
0.08, 3.52, 0, 0
0.12, 3.52, 0.0186151, 0.0186151
0.16, 3.52, 0.0213322, 0.0213322
0.2, 3.52, 0.0212409, 0.0212409
0.24, 3.52, 0, 0
0.28, 3.52, 0, 0
0.32, 3.52, 0.0163837, 0.0163837
0.36, 3.52, 0.0340829, 0.0340829
0.4, 3.52, 0.01695, 0.01695
0.44, 3.52, 0, 0
0.48, 3.52, 0.0209719, 0.0209719
0.52, 3.52, 0, 0
0.56, 3.52, 0, 0
0.6, 3.52, 0.0223187, 0.0223187
0.64, 3.52, 0.0610128, 0.0610128
0.68, 3.52, 0.0192799, 0.0192799
0.72, 3.52, 0.0392674, 0.0281352
0.76, 3.52, 0.121005, 0.0731331
0.8, 3.52, 0, 0
0.84, 3.52, 0.0969981, 0.0583603
0.88, 3.52, 0, 0
0.92, 3.52, 0, 0
0.96, 3.52, 0.0290017, 0.0290017
1, 3.52, 0.0756917, 0.0598884
1.04, 3.52, 0.0469994, 0.0351091
1.08, 3.52, 0.0360422, 0.0360422
1.12, 3.52, 0, 0
1.16, 3.52, 0, 0
1.2, 3.52, 0.0314743, 0.0314743
1.24, 3.52, 0, 0
1.28, 3.52, 0, 0
1.32, 3.52, 0, 0
1.36, 3.52, 0.0203115, 0.0203115
1.4, 3.52, 0.0226459, 0.0226459
1.44, 3.52, 0.0162571, 0.0162571
1.48, 3.52, 0.0167001, 0.0167001
1.52, 3.52, 0, 0
1.56, 3.52, 0, 0
1.6, 3.52, 0, 0
1.64, 3.52, 0.0304482, 0.0304482
1.68, 3.52, 0, 0
1.72, 3.52, 0, 0
1.76, 3.52, 0, 0
1.8, 3.52, 0.0338489, 0.0338489
1.84, 3.52, 0, 0
1.88, 3.52, 0.025173, 0.025173
1.92, 3.52, 0.0518525, 0.0373691
1.96, 3.52, 0, 0
2, 3.52, 0, 0
2.04, 3.52, 0, 0
2.08, 3.52, 0, 0
2.12, 3.52, 0.0487109, 0.0487109
2.16, 3.52, 0, 0
2.2, 3.52, 0.0562717, 0.0411473
2.24, 3.52, 0, 0
2.28, 3.52, 0, 0
2.32, 3.52, 0, 0
2.36, 3.52, 0.0228417, 0.0228417
2.4, 3.52, 0, 0
2.44, 3.52, 0, 0
2.48, 3.52, 0.0764232, 0.0445522
2.52, 3.52, 0.0654157, 0.0487412
2.56, 3.52, 0.034269, 0.034269
2.6, 3.52, 0.0318231, 0.0318231
2.64, 3.52, 0.0376252, 0.0376252
2.68, 3.52, 0.058759, 0.0417992
2.72, 3.52, 0, 0
2.76, 3.52, 0, 0
2.8, 3.52, 0.103608, 0.103608
2.84, 3.52, 0, 0
2.88, 3.52, 0, 0
2.92, 3.52, 0.0566145, 0.0401977
2.96, 3.52, 0, 0
3, 3.52, 0, 0
3.04, 3.52, 0, 0
3.08, 3.52, 0, 0
3.12, 3.52, 0, 0
3.16, 3.52, 0.0410649, 0.0410649
3.2, 3.52, 0, 0
3.24, 3.52, 0.0322933, 0.0322933
3.28, 3.52, 0.0464858, 0.0464858
3.32, 3.52, 0.116451, 0.085485
3.36, 3.52, 0, 0
3.4, 3.52, 0, 0
3.44, 3.52, 0, 0
3.48, 3.52, 0.0463652, 0.0463652
3.52, 3.52, 0.0780429, 0.0780429
3.56, 3.52, 0, 0
3.6, 3.52, 0, 0
3.64, 3.52, 0.0720507, 0.0720507
3.68, 3.52, 0.0508733, 0.0508733
3.72, 3.52, 0, 0
3.76, 3.52, 0, 0
3.8, 3.52, 0, 0
3.84, 3.52, 0, 0
3.88, 3.52, 0, 0
3.92, 3.52, 0.056412, 0.056412
3.96, 3.52, 0, 0
4, 3.52, 0, 0
4.04, 3.52, 0, 0
4.08, 3.52, 0, 0
4.12, 3.52, 0, 0
4.16, 3.52, 0, 0
4.2, 3.52, 0, 0
4.24, 3.52, 0, 0
4.28, 3.52, 0, 0
4.32, 3.52, 0, 0
4.36, 3.52, 0.736322, 0.736322
4.4, 3.52, 0, 0
4.44, 3.52, 0, 0
4.48, 3.52, 0, 0
4.52, 3.52, -1, 0
4.56, 3.52, -1, 0
4.6, 3.52, -1, 0
4.64, 3.52, -1, 0
4.68, 3.52, -1, 0
4.72, 3.52, -1, 0
4.76, 3.52, -1, 0
4.8, 3.52, -1, 0
4.84, 3.52, -1, 0
4.88, 3.52, -1, 0
4.92, 3.52, -1, 0
4.96, 3.52, -1, 0
5, 3.52, -1, 0
5.04, 3.52, -1, 0
-0.04, 3.56, 0.0228286, 0.0228286
3.46945e-18, 3.56, 0.0347915, 0.0347915
0.04, 3.56, 0, 0
0.08, 3.56, 0, 0
0.12, 3.56, 0, 0
0.16, 3.56, 0.0342297, 0.0342297
0.2, 3.56, 0.0223184, 0.0223184
0.24, 3.56, 0.0313527, 0.0313527
0.28, 3.56, 0.0240083, 0.0240083
0.32, 3.56, 0, 0
0.36, 3.56, 0.0210742, 0.0210742
0.4, 3.56, 0, 0
0.44, 3.56, 0.0395595, 0.0395595
0.48, 3.56, 0.0336361, 0.0237846
0.52, 3.56, 0.0713423, 0.0428547
0.56, 3.56, 0, 0
0.6, 3.56, 0.0664001, 0.0664001
0.64, 3.56, 0, 0
0.68, 3.56, 0, 0
0.72, 3.56, 0.0389876, 0.0278518
0.76, 3.56, 0, 0
0.8, 3.56, 0, 0
0.84, 3.56, 0.0302845, 0.0302845
0.88, 3.56, 0, 0
0.92, 3.56, 0, 0
0.96, 3.56, 0, 0
1, 3.56, 0, 0
1.04, 3.56, 0, 0
1.08, 3.56, 0.0398825, 0.028244
1.12, 3.56, 0.0207208, 0.0207208
1.16, 3.56, 0.030016, 0.030016
1.2, 3.56, 0.0184188, 0.0184188
1.24, 3.56, 0.032749, 0.032749
1.28, 3.56, 0.016528, 0.016528
1.32, 3.56, 0, 0
1.36, 3.56, 0, 0
1.4, 3.56, 0.01653, 0.01653
1.44, 3.56, 0.0169921, 0.0169921
1.48, 3.56, 0.0654579, 0.0379593
1.52, 3.56, 0.0889103, 0.0446257
1.56, 3.56, 0, 0
1.6, 3.56, 0.0259521, 0.0259521
1.64, 3.56, 0.104939, 0.0538713
1.68, 3.56, 0.0318765, 0.0318765
1.72, 3.56, 0.0350904, 0.0350904
1.76, 3.56, 0, 0
1.8, 3.56, 0, 0
1.84, 3.56, 0.0840821, 0.049326
1.88, 3.56, 0, 0
1.92, 3.56, 0, 0
1.96, 3.56, 0.136644, 0.0722828
2, 3.56, 0.114026, 0.0676105
2.04, 3.56, 0.0451322, 0.0451322
2.08, 3.56, 0, 0
2.12, 3.56, 0.0925476, 0.0656869
2.16, 3.56, 0, 0
2.2, 3.56, 0, 0
2.24, 3.56, 0.029322, 0.029322
2.28, 3.56, 0.119949, 0.0989685
2.32, 3.56, 0, 0
2.36, 3.56, 0, 0
2.4, 3.56, 0, 0
2.44, 3.56, 0.0304435, 0.0304435
2.48, 3.56, 0.105517, 0.105517
2.52, 3.56, 0.0356165, 0.0356165
2.56, 3.56, 0, 0
2.6, 3.56, 0, 0
2.64, 3.56, 0.0328903, 0.0328903
2.68, 3.56, 0.0494821, 0.0494821
2.72, 3.56, 0, 0
2.76, 3.56, 0.111962, 0.111962
2.8, 3.56, 0, 0
2.84, 3.56, 0, 0
2.88, 3.56, 0.0311634, 0.0311634
2.92, 3.56, 0, 0
2.96, 3.56, 0.0353177, 0.0353177
3, 3.56, 0.102854, 0.102854
3.04, 3.56, 0, 0
3.08, 3.56, 0, 0
3.12, 3.56, 0.0425631, 0.0425631
3.16, 3.56, 0, 0
3.2, 3.56, 0, 0
3.24, 3.56, 0, 0
3.28, 3.56, 0, 0
3.32, 3.56, 0, 0
3.36, 3.56, 0.0486802, 0.0486802
3.4, 3.56, 0, 0
3.44, 3.56, 0, 0
3.48, 3.56, 0, 0
3.52, 3.56, 0, 0
3.56, 3.56, 0, 0
3.6, 3.56, 0.0636448, 0.0636448
3.64, 3.56, 0.0490741, 0.0490741
3.68, 3.56, 0.0490334, 0.0490334
3.72, 3.56, 0, 0
3.76, 3.56, 0, 0
3.8, 3.56, 0, 0
3.84, 3.56, 0, 0
3.88, 3.56, 0, 0
3.92, 3.56, 0.113581, 0.113581
3.96, 3.56, 0, 0
4, 3.56, 0.305241, 0.241039
4.04, 3.56, 0.0909345, 0.0909345
4.08, 3.56, 0, 0
4.12, 3.56, 0, 0
4.16, 3.56, 0, 0
4.2, 3.56, 0.128053, 0.128053
4.24, 3.56, 0.2065, 0.2065
4.28, 3.56, 0.152763, 0.152763
4.32, 3.56, 0, 0
4.36, 3.56, 0, 0
4.4, 3.56, 0, 0
4.44, 3.56, 0, 0
4.48, 3.56, -1, 0
4.52, 3.56, -1, 0
4.56, 3.56, -1, 0
4.6, 3.56, -1, 0
4.64, 3.56, -1, 0
4.68, 3.56, -1, 0
4.72, 3.56, -1, 0
4.76, 3.56, -1, 0
4.8, 3.56, -1, 0
4.84, 3.56, -1, 0
4.88, 3.56, -1, 0
4.92, 3.56, -1, 0
4.96, 3.56, -1, 0
5, 3.56, -1, 0
5.04, 3.56, -1, 0
-0.04, 3.6, 0, 0
3.46945e-18, 3.6, 0.0181701, 0.0181701
0.04, 3.6, 0, 0
0.08, 3.6, 0, 0
0.12, 3.6, 0.0233335, 0.0233335
0.16, 3.6, 0.0133496, 0.0133496
0.2, 3.6, 0, 0
0.24, 3.6, 0.0536506, 0.0536506
0.28, 3.6, 0, 0
0.32, 3.6, 0.0333023, 0.0333023
0.36, 3.6, 0.0178347, 0.0178347
0.4, 3.6, 0, 0
0.44, 3.6, 0.134843, 0.0552121
0.48, 3.6, 0.0175488, 0.0175488
0.52, 3.6, 0, 0
0.56, 3.6, 0.0378716, 0.0270451
0.6, 3.6, 0.0169148, 0.0169148
0.64, 3.6, 0, 0
0.68, 3.6, 0, 0
0.72, 3.6, 0.0153918, 0.0153918
0.76, 3.6, 0.0270803, 0.0270803
0.8, 3.6, 0, 0
0.84, 3.6, 0.0500034, 0.0354384
0.88, 3.6, 0.0441473, 0.0312173
0.92, 3.6, 0.0428069, 0.0302692
0.96, 3.6, 0.0214411, 0.0214411
1, 3.6, 0.0207205, 0.0207205
1.04, 3.6, 0.0185511, 0.0185511
1.08, 3.6, 0, 0
1.12, 3.6, 0, 0
1.16, 3.6, 0.0173064, 0.0173064
1.2, 3.6, 0.0478406, 0.0338284
1.24, 3.6, 0, 0
1.28, 3.6, 0, 0
1.32, 3.6, 0, 0
1.36, 3.6, 0.0697799, 0.0697799
1.4, 3.6, 0, 0
1.44, 3.6, 0.0243123, 0.0243123
1.48, 3.6, 0.0260331, 0.0260331
1.52, 3.6, 0, 0
1.56, 3.6, 0.023158, 0.023158
1.6, 3.6, 0.0894369, 0.0738814
1.64, 3.6, 0.0365425, 0.0365425
1.68, 3.6, 0.152088, 0.0800611
1.72, 3.6, 0, 0
1.76, 3.6, 0, 0
1.8, 3.6, 0.026338, 0.026338
1.84, 3.6, 0, 0
1.88, 3.6, 0, 0
1.92, 3.6, 0.0269451, 0.0269451
1.96, 3.6, 0, 0
2, 3.6, 0, 0
2.04, 3.6, 0, 0
2.08, 3.6, 0, 0
2.12, 3.6, 0, 0
2.16, 3.6, 0.0245708, 0.0245708
2.2, 3.6, 0.0622476, 0.0448754
2.24, 3.6, 0, 0
2.28, 3.6, 0, 0
2.32, 3.6, 0, 0
2.36, 3.6, 0, 0
2.4, 3.6, 0, 0
2.44, 3.6, 0.0249401, 0.0249401
2.48, 3.6, 0.0242071, 0.0242071
2.52, 3.6, 0, 0
2.56, 3.6, 0.0590359, 0.0419351
2.6, 3.6, 0, 0
2.64, 3.6, 0.0784717, 0.0598971
2.68, 3.6, 0, 0
2.72, 3.6, 0, 0
2.76, 3.6, 0.0231749, 0.0231749
2.8, 3.6, 0, 0
2.84, 3.6, 0, 0
2.88, 3.6, 0.0372293, 0.0372293
2.92, 3.6, 0, 0
2.96, 3.6, 0.265258, 0.1652
3, 3.6, 0, 0
3.04, 3.6, 0, 0
3.08, 3.6, 0, 0
3.12, 3.6, 0, 0
3.16, 3.6, 0.0367598, 0.0367598
3.2, 3.6, 0, 0
3.24, 3.6, 0, 0
3.28, 3.6, 0, 0
3.32, 3.6, 0, 0
3.36, 3.6, 0.181739, 0.137609
3.4, 3.6, 0.0455231, 0.0455231
3.44, 3.6, 0, 0
3.48, 3.6, 0.0429929, 0.0429929
3.52, 3.6, 0.0974195, 0.0688861
3.56, 3.6, 0.0477004, 0.0477004
3.6, 3.6, 0.057399, 0.057399
3.64, 3.6, 0, 0
3.68, 3.6, 0.322072, 0.269894
3.72, 3.6, 0, 0
3.76, 3.6, 0.186538, 0.186538
3.8, 3.6, 0.0891495, 0.0891495
3.84, 3.6, 0.0596346, 0.0596346
3.88, 3.6, 0, 0
3.92, 3.6, 0, 0
3.96, 3.6, 0, 0
4, 3.6, 0, 0
4.04, 3.6, 0, 0
4.08, 3.6, 0.0744784, 0.0744784
4.12, 3.6, 0.496174, 0.496174
4.16, 3.6, 0, 0
4.2, 3.6, 0, 0
4.24, 3.6, 0, 0
4.28, 3.6, 0, 0
4.32, 3.6, 0, 0
4.36, 3.6, 0, 0
4.4, 3.6, 0, 0
4.44, 3.6, 0, 0
4.48, 3.6, -1, 0
4.52, 3.6, -1, 0
4.56, 3.6, -1, 0
4.6, 3.6, -1, 0
4.64, 3.6, -1, 0
4.68, 3.6, -1, 0
4.72, 3.6, -1, 0
4.76, 3.6, -1, 0
4.8, 3.6, -1, 0
4.84, 3.6, -1, 0
4.88, 3.6, -1, 0
4.92, 3.6, -1, 0
4.96, 3.6, -1, 0
5, 3.6, -1, 0
5.04, 3.6, -1, 0
