# Supplementary material for: Triplon band splitting and topologically protected edge states in the dimerized antiferromagnet
Source: Nat Commun. 2019 May 8;10:2096. doi: 10.1038/s41467-019-10091-6 (PMC6506493; doi:10.1038/s41467-019-10091-6)
Supplement: Supplementary file 3 — Source Data [file 41467_2019_10091_MOESM3_ESM.zip › Source Data/SourceDataFigure2b.txt]

## Figure 2b, color plot, intensity of -1 indicates that a data point is absent
## X,Y,Intensity,Error
## XRANGE=-0.040000,5.040000,0.040000
## YRANGE=1.000000,3.600000,0.040000
## XLABEL=H (rlu)
## YLABEL=Energy (meV)
-0.04, 1, 0.176209, 0.110311
3.46945e-18, 1, 0.272329, 0.13371
0.04, 1, 0.417394, 0.164275
0.08, 1, 0.33949, 0.165755
0.12, 1, 0.232742, 0.0931492
0.16, 1, 0.230214, 0.0938917
0.2, 1, 0.37803, 0.14388
0.24, 1, 0.144077, 0.0715788
0.28, 1, 0.190402, 0.0647309
0.32, 1, 0.31376, 0.111824
0.36, 1, 0.290574, 0.0820456
0.4, 1, 0.244696, 0.0717097
0.44, 1, 0.258362, 0.0694202
0.48, 1, 0.200536, 0.0620943
0.52, 1, 0.320063, 0.0779993
0.56, 1, 0.0285944, 0.0203336
0.6, 1, 0.104619, 0.0405806
0.64, 1, 0.402176, 0.113058
0.68, 1, 0.226294, 0.088727
0.72, 1, 0.427179, 0.0910595
0.76, 1, 0.207163, 0.0606935
0.8, 1, 0.323941, 0.10052
0.84, 1, 0.12416, 0.0506929
0.88, 1, 0.145822, 0.057569
0.92, 1, 0.0639269, 0.0371956
0.96, 1, 0.185086, 0.0647704
1, 1, 0.31898, 0.100515
1.04, 1, 0.16408, 0.0586263
1.08, 1, 0.242029, 0.0949379
1.12, 1, 0.134803, 0.063562
1.16, 1, 0.0950677, 0.0434958
1.2, 1, 0.229025, 0.0725873
1.24, 1, 0.129916, 0.0501019
1.28, 1, 0.105177, 0.0616865
1.32, 1, 0.0656696, 0.0331901
1.36, 1, 0.0218075, 0.0218075
1.4, 1, 0.0721112, 0.0426731
1.44, 1, 0.240632, 0.102611
1.48, 1, 0.0269447, 0.0190529
1.52, 1, 0.160389, 0.0557506
1.56, 1, 0.082717, 0.0584898
1.6, 1, 0.163758, 0.0624764
1.64, 1, 0.0590109, 0.0342482
1.68, 1, 0.242022, 0.107077
1.72, 1, 0.194831, 0.0732871
1.76, 1, 0.133563, 0.0561658
1.8, 1, 0.131923, 0.0518181
1.84, 1, 0.111591, 0.0510325
1.88, 1, 0.0482449, 0.0350587
1.92, 1, 0.164388, 0.0716032
1.96, 1, 0.0595068, 0.0348377
2, 1, 0.150904, 0.066439
2.04, 1, 0.159574, 0.0703563
2.08, 1, 0.149065, 0.0700252
2.12, 1, 0.0779003, 0.0456252
2.16, 1, 0.147839, 0.0677955
2.2, 1, 0.122341, 0.065817
2.24, 1, 0.113611, 0.0513122
2.28, 1, 0.267114, 0.119037
2.32, 1, 0.0760873, 0.0439334
2.36, 1, 0.0167643, 0.0167643
2.4, 1, 0.0799397, 0.0477549
2.44, 1, 0.110574, 0.0629707
2.48, 1, 0.0888542, 0.0525045
2.52, 1, 0.0693934, 0.0406423
2.56, 1, 0.155355, 0.0661875
2.6, 1, 0.116961, 0.0595021
2.64, 1, 0.111174, 0.050314
2.68, 1, 0.209231, 0.0932849
2.72, 1, 0.0445535, 0.0316217
2.76, 1, 0.088234, 0.0528148
2.8, 1, 0.0857404, 0.0497846
2.84, 1, 0, 0
2.88, 1, 0, 0
2.92, 1, 0.179765, 0.0860282
2.96, 1, 0.164987, 0.0864812
3, 1, 0.192544, 0.12737
3.04, 1, 0.0861665, 0.0609303
3.08, 1, 0.0659983, 0.0480671
3.12, 1, 0.226068, 0.09289
3.16, 1, 0.0554566, 0.0400655
3.2, 1, 0.117589, 0.0746177
3.24, 1, 0.083268, 0.0488478
3.28, 1, 0.121547, 0.0774398
3.32, 1, 0.101628, 0.0586754
3.36, 1, 0.345812, 0.17368
3.4, 1, 0.0340972, 0.0340972
3.44, 1, 0.267529, 0.164877
3.48, 1, 0.037459, 0.037459
3.52, 1, 0, 0
3.56, 1, 0.081207, 0.0604745
3.6, 1, 0.0579238, 0.0411306
3.64, 1, 0.0378695, 0.0378695
3.68, 1, 0.146094, 0.0930548
3.72, 1, 0.300644, 0.172938
3.76, 1, 0.327799, 0.190809
3.8, 1, 0.1746, 0.0975243
3.84, 1, 0.179786, 0.0813332
3.88, 1, 0.284556, 0.138063
3.92, 1, 0.274896, 0.182849
3.96, 1, 0.20969, 0.114203
4, 1, 0.240451, 0.0925446
4.04, 1, 0.0650287, 0.0461775
4.08, 1, 0.291596, 0.198469
4.12, 1, 0.100086, 0.100086
4.16, 1, 0.0877729, 0.0624222
4.2, 1, 0.199249, 0.126584
4.24, 1, 0.185876, 0.108101
4.28, 1, 0.270864, 0.122066
4.32, 1, 0.320691, 0.22718
4.36, 1, 0.139052, 0.0697434
4.4, 1, 0.174657, 0.104533
4.44, 1, 0.0946713, 0.068183
4.48, 1, 0.169047, 0.0860565
4.52, 1, 0.427533, 0.196584
4.56, 1, 0.15511, 0.0906023
4.6, 1, 0.0414222, 0.0414222
4.64, 1, 0.0542114, 0.0542114
4.68, 1, 0.0946676, 0.0946676
4.72, 1, 0.242666, 0.175018
4.76, 1, 0.290684, 0.181036
4.8, 1, 0.0515333, 0.0515333
4.84, 1, 0.0520816, 0.0520816
4.88, 1, 0.122743, 0.087266
4.92, 1, 0.0725612, 0.0725612
4.96, 1, 0.155549, 0.112139
5, 1, 0.29368, 0.175756
5.04, 1, 0.0705889, 0.0705889
-0.04, 1.04, 0.167805, 0.106178
3.46945e-18, 1.04, 0.190151, 0.103321
0.04, 1.04, 0.280874, 0.123489
0.08, 1.04, 0.416994, 0.164445
0.12, 1.04, 0.487351, 0.172985
0.16, 1.04, 0.292059, 0.128986
0.2, 1.04, 0.221312, 0.0798614
0.24, 1.04, 0.155631, 0.0669288
0.28, 1.04, 0.178122, 0.0644274
0.32, 1.04, 0.0985233, 0.041939
0.36, 1.04, 0.195377, 0.0662993
0.4, 1.04, 0.190549, 0.0715317
0.44, 1.04, 0.169684, 0.0579365
0.48, 1.04, 0.312137, 0.0967831
0.52, 1.04, 0.214617, 0.0794384
0.56, 1.04, 0.337959, 0.111706
0.6, 1.04, 0.122728, 0.0437345
0.64, 1.04, 0.213149, 0.068505
0.68, 1.04, 0.129226, 0.0458074
0.72, 1.04, 0.190887, 0.0807461
0.76, 1.04, 0.182044, 0.0552657
0.8, 1.04, 0.167616, 0.053438
0.84, 1.04, 0.146139, 0.0592879
0.88, 1.04, 0.0907782, 0.0447404
0.92, 1.04, 0.177896, 0.0618829
0.96, 1.04, 0.103733, 0.0472524
1, 1.04, 0.169691, 0.0629586
1.04, 1.04, 0.145861, 0.0529529
1.08, 1.04, 0.0911812, 0.0416858
1.12, 1.04, 0.0700694, 0.0351821
1.16, 1.04, 0.135029, 0.0515934
1.2, 1.04, 0.1459, 0.0896051
1.24, 1.04, 0.120217, 0.0496711
1.28, 1.04, 0.113747, 0.0516271
1.32, 1.04, 0.0873732, 0.0450962
1.36, 1.04, 0.160458, 0.0699545
1.4, 1.04, 0.112157, 0.0586019
1.44, 1.04, 0.104737, 0.044225
1.48, 1.04, 0.142714, 0.052123
1.52, 1.04, 0.102876, 0.0470669
1.56, 1.04, 0.184656, 0.0748152
1.6, 1.04, 0.0418507, 0.029593
1.64, 1.04, 0.0711275, 0.0362544
1.68, 1.04, 0.123099, 0.0518684
1.72, 1.04, 0.057889, 0.0457338
1.76, 1.04, 0.22582, 0.114958
1.8, 1.04, 0.0754264, 0.039638
1.84, 1.04, 0.0406027, 0.0288733
1.88, 1.04, 0.0230644, 0.0230644
1.92, 1.04, 0.0901711, 0.0562458
1.96, 1.04, 0.0798739, 0.0574308
2, 1.04, 0.0488987, 0.0345767
2.04, 1.04, 0.255395, 0.088762
2.08, 1.04, 0.0508306, 0.0359428
2.12, 1.04, 0.0813096, 0.0644377
2.16, 1.04, 0.0480723, 0.0339956
2.2, 1.04, 0.0251345, 0.0251345
2.24, 1.04, 0.0902656, 0.0457009
2.28, 1.04, 0.0760282, 0.0564739
2.32, 1.04, 0.0734309, 0.0444151
2.36, 1.04, 0.0255897, 0.0255897
2.4, 1.04, 0.275851, 0.0991816
2.44, 1.04, 0.0357774, 0.0252986
2.48, 1.04, 0.0880468, 0.0528927
2.52, 1.04, 0.0459142, 0.0331116
2.56, 1.04, 0.0284849, 0.0284849
2.6, 1.04, 0.0674999, 0.039529
2.64, 1.04, 0.0479178, 0.0344387
2.68, 1.04, 0.105722, 0.0616031
2.72, 1.04, 0.0899836, 0.06696
2.76, 1.04, 0.100521, 0.0512915
2.8, 1.04, 0.060268, 0.0347969
2.84, 1.04, 0.100919, 0.0752161
2.88, 1.04, 0.091041, 0.0532633
2.92, 1.04, 0.0544803, 0.038857
2.96, 1.04, 0.136108, 0.0817316
3, 1.04, 0, 0
3.04, 1.04, 0.0556718, 0.0396078
3.08, 1.04, 0.151639, 0.0826688
3.12, 1.04, 0.0207544, 0.0207544
3.16, 1.04, 0.05664, 0.0408257
3.2, 1.04, 0.0215761, 0.0215761
3.24, 1.04, 0.141597, 0.0731792
3.28, 1.04, 0.0475929, 0.0336614
3.32, 1.04, 0.442671, 0.209066
3.36, 1.04, 0.126852, 0.0641854
3.4, 1.04, 0.421366, 0.228581
3.44, 1.04, 0.0582049, 0.0419744
3.48, 1.04, 0.0371429, 0.0371429
3.52, 1.04, 0.225346, 0.101611
3.56, 1.04, 0.112815, 0.0654626
3.6, 1.04, 0.0407172, 0.0407172
3.64, 1.04, 0.134262, 0.0853863
3.68, 1.04, 0.137633, 0.0898703
3.72, 1.04, 0.147749, 0.0748798
3.76, 1.04, 0.194492, 0.104127
3.8, 1.04, 0.0287875, 0.0287875
3.84, 1.04, 0.105764, 0.0619794
3.88, 1.04, 0.0282859, 0.0282859
3.92, 1.04, 0.189916, 0.113963
3.96, 1.04, 0.129086, 0.0966582
4, 1.04, 0.0301555, 0.0301555
4.04, 1.04, 0.0920682, 0.0684552
4.08, 1.04, 0.0629466, 0.04451
4.12, 1.04, 0.320503, 0.143691
4.16, 1.04, 0.0639616, 0.0452277
4.2, 1.04, 0.0715115, 0.0505674
4.24, 1.04, 0.0711708, 0.0503261
4.28, 1.04, 0, 0
4.32, 1.04, 0.0724888, 0.0512575
4.36, 1.04, 0.0965055, 0.0686199
4.4, 1.04, 0.108186, 0.0805753
4.44, 1.04, 0.0993108, 0.0715888
4.48, 1.04, 0.148807, 0.0912925
4.52, 1.04, 0.0405766, 0.0405766
4.56, 1.04, 0.0529083, 0.0529083
4.6, 1.04, 0, 0
4.64, 1.04, 0.0920337, 0.065082
4.68, 1.04, 0.148577, 0.10506
4.72, 1.04, 0.188402, 0.110491
4.76, 1.04, 0.128458, 0.0926138
4.8, 1.04, 0, 0
4.84, 1.04, 0.194772, 0.114032
4.88, 1.04, 0.140853, 0.101587
4.92, 1.04, 0, 0
4.96, 1.04, 0.185434, 0.185434
5, 1.04, 0.0671995, 0.0671995
5.04, 1.04, 0.0717599, 0.0717599
-0.04, 1.08, 0.184033, 0.114543
3.46945e-18, 1.08, 0.122538, 0.0906671
0.04, 1.08, 0.144269, 0.0903477
0.08, 1.08, 0.241774, 0.111861
0.12, 1.08, 0.194884, 0.0844076
0.16, 1.08, 0.27628, 0.134183
0.2, 1.08, 0.133596, 0.0646512
0.24, 1.08, 0.0717268, 0.0365831
0.28, 1.08, 0.115379, 0.0785337
0.32, 1.08, 0.199213, 0.060938
0.36, 1.08, 0.297562, 0.111593
0.4, 1.08, 0.120117, 0.0760133
0.44, 1.08, 0.18638, 0.0647858
0.48, 1.08, 0.278906, 0.092439
0.52, 1.08, 0.137022, 0.0489672
0.56, 1.08, 0.195726, 0.0573617
0.6, 1.08, 0.215489, 0.0834127
0.64, 1.08, 0.170925, 0.060167
0.68, 1.08, 0.176257, 0.0705434
0.72, 1.08, 0.174857, 0.0807461
0.76, 1.08, 0.0443124, 0.0259892
0.8, 1.08, 0.111757, 0.0488542
0.84, 1.08, 0.102199, 0.039336
0.88, 1.08, 0.190753, 0.0866055
0.92, 1.08, 0.0796532, 0.0360042
0.96, 1.08, 0.215394, 0.0955523
1, 1.08, 0.0483522, 0.0295891
1.04, 1.08, 0.120408, 0.0584753
1.08, 1.08, 0.0730441, 0.0374572
1.12, 1.08, 0.0954183, 0.0445927
1.16, 1.08, 0.0891321, 0.0484466
1.2, 1.08, 0.0702439, 0.036699
1.24, 1.08, 0.101365, 0.0503783
1.28, 1.08, 0.0544735, 0.0316164
1.32, 1.08, 0.0337438, 0.0243172
1.36, 1.08, 0.0216169, 0.0216169
1.4, 1.08, 0.0294103, 0.0294103
1.44, 1.08, 0.040256, 0.0284663
1.48, 1.08, 0, 0
1.52, 1.08, 0.090436, 0.041193
1.56, 1.08, 0.160982, 0.0640441
1.6, 1.08, 0.0773716, 0.0391778
1.64, 1.08, 0.132557, 0.0627411
1.68, 1.08, 0.146722, 0.0936234
1.72, 1.08, 0.108924, 0.0487155
1.76, 1.08, 0.0904877, 0.0452444
1.8, 1.08, 0.133413, 0.0940275
1.84, 1.08, 0.0447831, 0.0316665
1.88, 1.08, 0.131139, 0.0630411
1.92, 1.08, 0.0576812, 0.0337234
1.96, 1.08, 0.0702584, 0.0523379
2, 1.08, 0.116725, 0.0626278
2.04, 1.08, 0.057582, 0.0411726
2.08, 1.08, 0.0766917, 0.0452018
2.12, 1.08, 0.179207, 0.133674
2.16, 1.08, 0.0928735, 0.0580237
2.2, 1.08, 0.111923, 0.0616191
2.24, 1.08, 0.14159, 0.0681151
2.28, 1.08, 0.089518, 0.0570725
2.32, 1.08, 0.192932, 0.0902656
2.36, 1.08, 0.0610991, 0.0435733
2.4, 1.08, 0.244416, 0.120743
2.44, 1.08, 0.0215528, 0.0215528
2.48, 1.08, 0.027801, 0.027801
2.52, 1.08, 0.0794964, 0.0592152
2.56, 1.08, 0.0291836, 0.0291836
2.6, 1.08, 0.0271354, 0.0271354
2.64, 1.08, 0.029061, 0.029061
2.68, 1.08, 0.0201991, 0.0201991
2.72, 1.08, 0.0287802, 0.0287802
2.76, 1.08, 0.235595, 0.0967401
2.8, 1.08, 0, 0
2.84, 1.08, 0.0870652, 0.0510203
2.88, 1.08, 0, 0
2.92, 1.08, 0.0404763, 0.0286213
2.96, 1.08, 0, 0
3, 1.08, 0.154126, 0.0827952
3.04, 1.08, 0.0294587, 0.0294587
3.08, 1.08, 0, 0
3.12, 1.08, 0.146371, 0.0805405
3.16, 1.08, 0.0211471, 0.0211471
3.2, 1.08, 0.0336129, 0.0336129
3.24, 1.08, 0.054761, 0.0395515
3.28, 1.08, 0, 0
3.32, 1.08, 0.0223752, 0.0223752
3.36, 1.08, 0, 0
3.4, 1.08, 0, 0
3.44, 1.08, 0.105061, 0.0606571
3.48, 1.08, 0.0542879, 0.0385997
3.52, 1.08, 0.0653261, 0.0470313
3.56, 1.08, 0, 0
3.6, 1.08, 0.0944553, 0.0557373
3.64, 1.08, 0.10336, 0.0605312
3.68, 1.08, 0.150459, 0.150459
3.72, 1.08, 0.0683724, 0.0492438
3.76, 1.08, 0.159299, 0.159299
3.8, 1.08, 0, 0
3.84, 1.08, 0, 0
3.88, 1.08, 0.03203, 0.03203
3.92, 1.08, 0.0620797, 0.0620797
3.96, 1.08, 0.0650169, 0.0462073
4, 1.08, 0, 0
4.04, 1.08, 0.201077, 0.090379
4.08, 1.08, 0.138738, 0.102927
4.12, 1.08, 0.151476, 0.113022
4.16, 1.08, 0, 0
4.2, 1.08, 0.158741, 0.0939189
4.24, 1.08, 0.0366816, 0.0366816
4.28, 1.08, 0.0861578, 0.062153
4.32, 1.08, 0.041676, 0.041676
4.36, 1.08, 0.0383341, 0.0383341
4.4, 1.08, 0.109036, 0.0815465
4.44, 1.08, 0.158024, 0.0926407
4.48, 1.08, 0.160873, 0.127295
4.52, 1.08, 0.0761831, 0.0538703
4.56, 1.08, 0.0448231, 0.0448231
4.6, 1.08, 0, 0
4.64, 1.08, 0.113227, 0.0816951
4.68, 1.08, 0, 0
4.72, 1.08, 0.412424, 0.313563
4.76, 1.08, 0.0507205, 0.0507205
4.8, 1.08, 0, 0
4.84, 1.08, 0.166246, 0.166246
4.88, 1.08, 0.116045, 0.0820589
4.92, 1.08, 0.214832, 0.126435
4.96, 1.08, 0.0766469, 0.0766469
5, 1.08, 0.072627, 0.072627
5.04, 1.08, 0, 0
-0.04, 1.12, 0.289376, 0.144634
3.46945e-18, 1.12, 0.133074, 0.0865202
0.04, 1.12, 0.0783634, 0.045426
0.08, 1.12, 0.0832103, 0.065892
0.12, 1.12, 0.110197, 0.063321
0.16, 1.12, 0.0773075, 0.0581203
0.2, 1.12, 0.112002, 0.0606838
0.24, 1.12, 0.0368706, 0.0262203
0.28, 1.12, 0.0660193, 0.029982
0.32, 1.12, 0.179109, 0.0601235
0.36, 1.12, 0.234924, 0.0945811
0.4, 1.12, 0.117842, 0.046751
0.44, 1.12, 0.213314, 0.0662902
0.48, 1.12, 0.104287, 0.0454547
0.52, 1.12, 0.0584108, 0.029577
0.56, 1.12, 0.119069, 0.050768
0.6, 1.12, 0.140017, 0.0525667
0.64, 1.12, 0.121195, 0.0521951
0.68, 1.12, 0.14312, 0.0511999
0.72, 1.12, 0.246238, 0.0869289
0.76, 1.12, 0.100054, 0.0408486
0.8, 1.12, 0.109893, 0.0417303
0.84, 1.12, 0.164911, 0.078707
0.88, 1.12, 0.113727, 0.0749216
0.92, 1.12, 0.066946, 0.0418037
0.96, 1.12, 0.0867074, 0.0397584
1, 1.12, 0.0619081, 0.0324124
1.04, 1.12, 0.0798892, 0.0411998
1.08, 1.12, 0.0377914, 0.0267227
1.12, 1.12, 0.0767328, 0.046794
1.16, 1.12, 0.0277284, 0.0196672
1.2, 1.12, 0.0514692, 0.0301669
1.24, 1.12, 0.0397129, 0.0280816
1.28, 1.12, 0.0538295, 0.0315464
1.32, 1.12, 0.149209, 0.0907495
1.36, 1.12, 0.206958, 0.108046
1.4, 1.12, 0.05256, 0.0374875
1.44, 1.12, 0.033472, 0.0241127
1.48, 1.12, 0.0477045, 0.0281216
1.52, 1.12, 0.0141757, 0.0141757
1.56, 1.12, 0.0592164, 0.0358321
1.6, 1.12, 0, 0
1.64, 1.12, 0.0505362, 0.029771
1.68, 1.12, 0.0361394, 0.0260249
1.72, 1.12, 0.0363039, 0.0261683
1.76, 1.12, 0.122297, 0.0504011
1.8, 1.12, 0.0152463, 0.0152463
1.84, 1.12, 0.06891, 0.0397853
1.88, 1.12, 0.0549177, 0.0323522
1.92, 1.12, 0.0406012, 0.0293022
1.96, 1.12, 0.0190668, 0.0190668
2, 1.12, 0.0602753, 0.0353405
2.04, 1.12, 0.0431444, 0.0311492
2.08, 1.12, 0.0924226, 0.0590227
2.12, 1.12, 0.132091, 0.0597613
2.16, 1.12, 0.0339214, 0.0239862
2.2, 1.12, 0.175002, 0.108043
2.24, 1.12, 0.123784, 0.0667255
2.28, 1.12, 0.0255565, 0.0255565
2.32, 1.12, 0.0254808, 0.0254808
2.36, 1.12, 0.0974598, 0.0621798
2.4, 1.12, 0.0446159, 0.0322371
2.44, 1.12, 0.0263056, 0.0263056
2.48, 1.12, 0.0738114, 0.0432104
2.52, 1.12, 0.0183689, 0.0183689
2.56, 1.12, 0.163301, 0.0861435
2.6, 1.12, 0.0493668, 0.0356151
2.64, 1.12, 0.222542, 0.130786
2.68, 1.12, 0.0892132, 0.0454478
2.72, 1.12, 0.18236, 0.0821477
2.76, 1.12, 0.0700718, 0.0412035
2.8, 1.12, 0.0442929, 0.0313202
2.84, 1.12, 0.0477915, 0.0477915
2.88, 1.12, 0.194514, 0.107255
2.92, 1.12, 0, 0
2.96, 1.12, 0.0606273, 0.0428742
3, 1.12, 0, 0
3.04, 1.12, 0.0725626, 0.0427647
3.08, 1.12, 0.0538238, 0.0389025
3.12, 1.12, 0.121281, 0.0706396
3.16, 1.12, 0, 0
3.2, 1.12, 0.138947, 0.0982542
3.24, 1.12, 0, 0
3.28, 1.12, 0.0452201, 0.0452201
3.32, 1.12, 0, 0
3.36, 1.12, 0.0587019, 0.0423568
3.4, 1.12, 0.262941, 0.164434
3.44, 1.12, 0.0382811, 0.0382811
3.48, 1.12, 0.0867369, 0.0619596
3.52, 1.12, 0.0321339, 0.0321339
3.56, 1.12, 0, 0
3.6, 1.12, 0.0264847, 0.0264847
3.64, 1.12, 0, 0
3.68, 1.12, 0.0519907, 0.0519907
3.72, 1.12, 0.0688006, 0.0497969
3.76, 1.12, 0.138476, 0.0920764
3.8, 1.12, 0.0397622, 0.0397622
3.84, 1.12, 0.0874462, 0.0618359
3.88, 1.12, 0, 0
3.92, 1.12, 0.0661845, 0.0469708
3.96, 1.12, 0.0928645, 0.0692263
4, 1.12, 0.0443686, 0.0443686
4.04, 1.12, 0, 0
4.08, 1.12, 0.0329711, 0.0329711
4.12, 1.12, 0.0702364, 0.0498606
4.16, 1.12, 0, 0
4.2, 1.12, 0.0874918, 0.0630627
4.24, 1.12, 0, 0
4.28, 1.12, 0.109025, 0.0629568
4.32, 1.12, 0.0339458, 0.0339458
4.36, 1.12, 0.0591211, 0.0591211
4.4, 1.12, 0, 0
4.44, 1.12, 0.169598, 0.126155
4.48, 1.12, 0.0417352, 0.0417352
4.52, 1.12, 0.158415, 0.0920157
4.56, 1.12, 0, 0
4.6, 1.12, 0, 0
4.64, 1.12, 0.196924, 0.151902
4.68, 1.12, 0, 0
4.72, 1.12, 0, 0
4.76, 1.12, 0, 0
4.8, 1.12, 0.050382, 0.050382
4.84, 1.12, 0, 0
4.88, 1.12, 0, 0
4.92, 1.12, 0, 0
4.96, 1.12, 0.131182, 0.131182
5, 1.12, 0.164273, 0.116622
5.04, 1.12, 0, 0
-0.04, 1.16, 0, 0
3.46945e-18, 1.16, 0.208113, 0.0857991
0.04, 1.16, 0.191788, 0.102737
0.08, 1.16, 0.301894, 0.114085
0.12, 1.16, 0.0267634, 0.0267634
0.16, 1.16, 0.11808, 0.0633406
0.2, 1.16, 0.0596227, 0.047094
0.24, 1.16, 0.181449, 0.0954266
0.28, 1.16, 0.0849715, 0.038417
0.32, 1.16, 0.0718216, 0.0359111
0.36, 1.16, 0.0353482, 0.0249964
0.4, 1.16, 0.117393, 0.051055
0.44, 1.16, 0.206662, 0.0665326
0.48, 1.16, 0.0819262, 0.0370923
0.52, 1.16, 0.111109, 0.0482669
0.56, 1.16, 0.0926986, 0.0446278
0.6, 1.16, 0.0713383, 0.032391
0.64, 1.16, 0.103483, 0.0422469
0.68, 1.16, 0.0697846, 0.0697846
0.72, 1.16, 0.133652, 0.057917
0.76, 1.16, 0.157653, 0.0585689
0.8, 1.16, 0.204032, 0.0897391
0.84, 1.16, 0.121302, 0.0465479
0.88, 1.16, 0.104152, 0.0425233
0.92, 1.16, 0.06031, 0.0307511
0.96, 1.16, 0.0798875, 0.0480996
1, 1.16, 0.0550774, 0.0410658
1.04, 1.16, 0.0487617, 0.0384821
1.08, 1.16, 0.115365, 0.0608157
1.12, 1.16, 0, 0
1.16, 1.16, 0.0192825, 0.0192825
1.2, 1.16, 0.08992, 0.0468684
1.24, 1.16, 0.0650761, 0.0389821
1.28, 1.16, 0.0202027, 0.0202027
1.32, 1.16, 0.0275286, 0.0275286
1.36, 1.16, 0.0567858, 0.0451586
1.4, 1.16, 0.0832181, 0.0532857
1.44, 1.16, 0.0207341, 0.0207341
1.48, 1.16, 0.075953, 0.0384815
1.52, 1.16, 0.0687101, 0.0400411
1.56, 1.16, 0.0430461, 0.0430461
1.6, 1.16, 0.152545, 0.0628949
1.64, 1.16, 0.0576049, 0.033701
1.68, 1.16, 0.169946, 0.102909
1.72, 1.16, 0.029963, 0.0211874
1.76, 1.16, 0, 0
1.8, 1.16, 0.0185195, 0.0185195
1.84, 1.16, 0, 0
1.88, 1.16, 0.0232978, 0.0232978
1.92, 1.16, 0.0645699, 0.0508077
1.96, 1.16, 0.218044, 0.0850455
2, 1.16, 0.0597354, 0.0349221
2.04, 1.16, 0.0170741, 0.0170741
2.08, 1.16, 0, 0
2.12, 1.16, 0.01916, 0.01916
2.16, 1.16, 0.13844, 0.0571216
2.2, 1.16, 0.171736, 0.108817
2.24, 1.16, 0.0490954, 0.0347157
2.28, 1.16, 0.0533284, 0.0377113
2.32, 1.16, 0.0766372, 0.0442479
2.36, 1.16, 0, 0
2.4, 1.16, 0.0837551, 0.0626746
2.44, 1.16, 0.0801265, 0.0598801
2.48, 1.16, 0, 0
2.52, 1.16, 0, 0
2.56, 1.16, 0.0913032, 0.0532631
2.6, 1.16, 0.124967, 0.0583065
2.64, 1.16, 0.0573147, 0.0573147
2.68, 1.16, 0.116082, 0.0597001
2.72, 1.16, 0.0208569, 0.0208569
2.76, 1.16, 0.0311317, 0.0311317
2.8, 1.16, 0, 0
2.84, 1.16, 0.0782376, 0.0782376
2.88, 1.16, 0.0900495, 0.0553111
2.92, 1.16, 0.0524836, 0.0378568
2.96, 1.16, 0.0304097, 0.0304097
3, 1.16, 0.091292, 0.052709
3.04, 1.16, 0, 0
3.08, 1.16, 0.0207975, 0.0207975
3.12, 1.16, 0.0331902, 0.0331902
3.16, 1.16, 0.034404, 0.034404
3.2, 1.16, 0.0452126, 0.0319714
3.24, 1.16, 0, 0
3.28, 1.16, 0.118104, 0.0597908
3.32, 1.16, 0.0235857, 0.0235857
3.36, 1.16, 0.135126, 0.086199
3.4, 1.16, 0, 0
3.44, 1.16, 0, 0
3.48, 1.16, 0.0380358, 0.0380358
3.52, 1.16, 0.107184, 0.0822286
3.56, 1.16, 0.0440742, 0.0440742
3.6, 1.16, 0, 0
3.64, 1.16, 0.191612, 0.104582
3.68, 1.16, 0.0419572, 0.0419572
3.72, 1.16, 0, 0
3.76, 1.16, 0.114763, 0.0908663
3.8, 1.16, 0, 0
3.84, 1.16, 0, 0
3.88, 1.16, 0.0588795, 0.0588795
3.92, 1.16, 0, 0
3.96, 1.16, 0, 0
4, 1.16, 0.0320339, 0.0320339
4.04, 1.16, 0.0453004, 0.0453004
4.08, 1.16, 0, 0
4.12, 1.16, 0.098171, 0.0694224
4.16, 1.16, 0.0425392, 0.0425392
4.2, 1.16, 0, 0
4.24, 1.16, 0.0510115, 0.0510115
4.28, 1.16, 0, 0
4.32, 1.16, 0.0358363, 0.0358363
4.36, 1.16, 0, 0
4.4, 1.16, 0, 0
4.44, 1.16, 0, 0
4.48, 1.16, 0, 0
4.52, 1.16, 0.0954155, 0.0678238
4.56, 1.16, 0, 0
4.6, 1.16, 0, 0
4.64, 1.16, 0.0978867, 0.0978867
4.68, 1.16, 0, 0
4.72, 1.16, 0.0784192, 0.0784192
4.76, 1.16, 0, 0
4.8, 1.16, 0.0525258, 0.0525258
4.84, 1.16, 0.170659, 0.120674
4.88, 1.16, 0.0604084, 0.0604084
4.92, 1.16, 0, 0
4.96, 1.16, 0.0681642, 0.0681642
5, 1.16, 0, 0
5.04, 1.16, 0.0798112, 0.0798112
-0.04, 1.2, 0.382292, 0.202164
3.46945e-18, 1.2, 0.0364127, 0.0364127
0.04, 1.2, 0.0842958, 0.0665732
0.08, 1.2, 0.0236924, 0.0236924
0.12, 1.2, 0.247307, 0.108853
0.16, 1.2, 0.125019, 0.0753047
0.2, 1.2, 0.278148, 0.121686
0.24, 1.2, 0.230143, 0.118142
0.28, 1.2, 0.111262, 0.0426766
0.32, 1.2, 0.151372, 0.0602791
0.36, 1.2, 0.120623, 0.0466911
0.4, 1.2, 0.0797352, 0.0360114
0.44, 1.2, 0.158156, 0.0582219
0.48, 1.2, 0.109699, 0.0422182
0.52, 1.2, 0.0370643, 0.0265041
0.56, 1.2, 0.0737527, 0.0333441
0.6, 1.2, 0.0249956, 0.0177172
0.64, 1.2, 0.0537621, 0.0321797
0.68, 1.2, 0.0866876, 0.0473367
0.72, 1.2, 0.0557315, 0.0283476
0.76, 1.2, 0.0114188, 0.0114188
0.8, 1.2, 0.0171996, 0.0171996
0.84, 1.2, 0.16422, 0.0577128
0.88, 1.2, 0.0471492, 0.0276053
0.92, 1.2, 0.130144, 0.0583834
0.96, 1.2, 0.0367027, 0.0259529
1, 1.2, 0.116414, 0.0446789
1.04, 1.2, 0.20505, 0.0923628
1.08, 1.2, 0.0310646, 0.0223573
1.12, 1.2, 0.0386409, 0.0273248
1.16, 1.2, 0.127757, 0.0838733
1.2, 1.2, 0.020539, 0.020539
1.24, 1.2, 0.0978189, 0.0807631
1.28, 1.2, 0.0329504, 0.0237781
1.32, 1.2, 0.0881596, 0.0399114
1.36, 1.2, 0, 0
1.4, 1.2, 0.0530091, 0.0312208
1.44, 1.2, 0.0346252, 0.0249781
1.48, 1.2, 0, 0
1.52, 1.2, 0.0422214, 0.03148
1.56, 1.2, 0, 0
1.6, 1.2, 0.065148, 0.0390805
1.64, 1.2, 0.03629, 0.0261493
1.68, 1.2, 0, 0
1.72, 1.2, 0, 0
1.76, 1.2, 0.0377029, 0.0272312
1.8, 1.2, 0.0522084, 0.0373053
1.84, 1.2, 0.0589796, 0.0345042
1.88, 1.2, 0, 0
1.92, 1.2, 0.0988528, 0.0514485
1.96, 1.2, 0.0835331, 0.0557866
2, 1.2, 0.0667182, 0.039108
2.04, 1.2, 0.123569, 0.0564772
2.08, 1.2, 0.026084, 0.026084
2.12, 1.2, 0.0586672, 0.0436186
2.16, 1.2, 0.0956326, 0.0479716
2.2, 1.2, 0.0858978, 0.0438191
2.24, 1.2, 0.0507909, 0.0359147
2.28, 1.2, 0.0435694, 0.0314644
2.32, 1.2, 0.0177936, 0.0177936
2.36, 1.2, 0.0347611, 0.0245798
2.4, 1.2, 0.119, 0.0665135
2.44, 1.2, 0.0551982, 0.0390313
2.48, 1.2, 0.0184717, 0.0184717
2.52, 1.2, 0.0474971, 0.0343412
2.56, 1.2, 0.0519895, 0.0369815
2.6, 1.2, 0.0739111, 0.0432631
2.64, 1.2, 0.224019, 0.0954235
2.68, 1.2, 0.173866, 0.129833
2.72, 1.2, 0.0613883, 0.0613883
2.76, 1.2, 0, 0
2.8, 1.2, 0, 0
2.84, 1.2, 0.0255016, 0.0255016
2.88, 1.2, 0.0225051, 0.0225051
2.92, 1.2, 0.0521426, 0.0375321
2.96, 1.2, 0, 0
3, 1.2, 0.0382854, 0.0271427
3.04, 1.2, 0, 0
3.08, 1.2, 0, 0
3.12, 1.2, 0, 0
3.16, 1.2, 0.0713784, 0.0713784
3.2, 1.2, 0, 0
3.24, 1.2, 0.0348861, 0.0348861
3.28, 1.2, 0.0663412, 0.0472138
3.32, 1.2, 0.0462214, 0.0326835
3.36, 1.2, 0.0249471, 0.0249471
3.4, 1.2, 0.0243381, 0.0243381
3.44, 1.2, 0, 0
3.48, 1.2, 0.118159, 0.0706047
3.52, 1.2, 0.0300859, 0.0300859
3.56, 1.2, 0.122185, 0.0708894
3.6, 1.2, 0, 0
3.64, 1.2, 0.0319354, 0.0319354
3.68, 1.2, 0.0722915, 0.0521828
3.72, 1.2, 0.0404453, 0.0404453
3.76, 1.2, 0.0846428, 0.0846428
3.8, 1.2, 0.0582865, 0.0412148
3.84, 1.2, 0, 0
3.88, 1.2, 0.0306543, 0.0306543
3.92, 1.2, 0.0458321, 0.0458321
3.96, 1.2, 0.0317533, 0.0317533
4, 1.2, 0.0489026, 0.0489026
4.04, 1.2, 0, 0
4.08, 1.2, 0.169936, 0.122613
4.12, 1.2, 0.0709678, 0.0501843
4.16, 1.2, 0, 0
4.2, 1.2, 0, 0
4.24, 1.2, 0, 0
4.28, 1.2, 0.457529, 0.246228
4.32, 1.2, 0.172108, 0.128404
4.36, 1.2, 0, 0
4.4, 1.2, 0.0594352, 0.0594352
4.44, 1.2, 0, 0
4.48, 1.2, 0, 0
4.52, 1.2, 0.0453705, 0.0453705
4.56, 1.2, 0, 0
4.6, 1.2, 0, 0
4.64, 1.2, 0, 0
4.68, 1.2, 0.0765439, 0.0765439
4.72, 1.2, 0, 0
4.76, 1.2, 0.322272, 0.322272
4.8, 1.2, 0, 0
4.84, 1.2, 0, 0
4.88, 1.2, 0, 0
4.92, 1.2, 0.0696653, 0.0696653
4.96, 1.2, 0, 0
5, 1.2, 0, 0
5.04, 1.2, 0.0850889, 0.0850889
-0.04, 1.24, 0.145256, 0.092366
3.46945e-18, 1.24, 0.146524, 0.0839523
0.04, 1.24, 0.0783193, 0.0457262
0.08, 1.24, 0.0525092, 0.0374162
0.12, 1.24, 0.0179368, 0.0179368
0.16, 1.24, 0.0799898, 0.0478452
0.2, 1.24, 0, 0
0.24, 1.24, 0.0189721, 0.0189721
0.28, 1.24, 0.0189216, 0.0189216
0.32, 1.24, 0.136686, 0.0560998
0.36, 1.24, 0.289953, 0.103307
0.4, 1.24, 0.0579959, 0.0295404
0.44, 1.24, 0.147267, 0.0595849
0.48, 1.24, 0.159773, 0.0601816
0.52, 1.24, 0.048911, 0.0282395
0.56, 1.24, 0.0973924, 0.0463465
0.6, 1.24, 0.136148, 0.0596547
0.64, 1.24, 0.152364, 0.061856
0.68, 1.24, 0.0454474, 0.0265246
0.72, 1.24, 0.0801817, 0.0437063
0.76, 1.24, 0.21464, 0.0916934
0.8, 1.24, 0.0518698, 0.0386213
0.84, 1.24, 0.101466, 0.0482963
0.88, 1.24, 0.0482151, 0.0282776
0.92, 1.24, 0.018251, 0.018251
0.96, 1.24, 0.0149331, 0.0149331
1, 1.24, 0.0684032, 0.0346393
1.04, 1.24, 0.0599766, 0.0354507
1.08, 1.24, 0.0126824, 0.0126824
1.12, 1.24, 0, 0
1.16, 1.24, 0, 0
1.2, 1.24, 0.0325818, 0.0230408
1.24, 1.24, 0.0472799, 0.0278295
1.28, 1.24, 0.0407911, 0.0288438
1.32, 1.24, 0.0412495, 0.0412495
1.36, 1.24, 0, 0
1.4, 1.24, 0.0627373, 0.0497387
1.44, 1.24, 0.0274709, 0.0274709
1.48, 1.24, 0.0169273, 0.0169273
1.52, 1.24, 0.0748627, 0.0379463
1.56, 1.24, 0.223215, 0.108265
1.6, 1.24, 0.0813478, 0.0516711
1.64, 1.24, 0.0700479, 0.0355201
1.68, 1.24, 0.0670582, 0.0501027
1.72, 1.24, 0.0482363, 0.0350721
1.76, 1.24, 0.04011, 0.0289614
1.8, 1.24, 0.10163, 0.0567066
1.84, 1.24, 0, 0
1.88, 1.24, 0.0731967, 0.0548131
1.92, 1.24, 0, 0
1.96, 1.24, 0.0402588, 0.0290268
2, 1.24, 0.0587901, 0.0346277
2.04, 1.24, 0.0425742, 0.0307168
2.08, 1.24, 0.046655, 0.0331356
2.12, 1.24, 0.0509208, 0.0367078
2.16, 1.24, 0.0259578, 0.0259578
2.2, 1.24, 0.0204679, 0.0204679
2.24, 1.24, 0.0519657, 0.0367454
2.28, 1.24, 0.0259266, 0.0259266
2.32, 1.24, 0.0544042, 0.0544042
2.36, 1.24, 0.0535192, 0.0378438
2.4, 1.24, 0.0179511, 0.0179511
2.44, 1.24, 0.0483739, 0.0348391
2.48, 1.24, 0.0830448, 0.0495504
2.52, 1.24, 0.112318, 0.0687457
2.56, 1.24, 0, 0
2.6, 1.24, 0.0567934, 0.0567934
2.64, 1.24, 0.0198626, 0.0198626
2.68, 1.24, 0, 0
2.72, 1.24, 0.0599611, 0.0423995
2.76, 1.24, 0.0509031, 0.0373169
2.8, 1.24, 0, 0
2.84, 1.24, 0.0965618, 0.0764228
2.88, 1.24, 0, 0
2.92, 1.24, 0.0903896, 0.0674964
2.96, 1.24, 0.0640529, 0.0640529
3, 1.24, 0.0792842, 0.0464154
3.04, 1.24, 0.0314157, 0.0314157
3.08, 1.24, 0, 0
3.12, 1.24, 0.0492251, 0.0349814
3.16, 1.24, 0.0226623, 0.0226623
3.2, 1.24, 0.0277357, 0.0277357
3.24, 1.24, 0, 0
3.28, 1.24, 0, 0
3.32, 1.24, 0.093689, 0.0738505
3.36, 1.24, 0.0363504, 0.0363504
3.4, 1.24, 0.0381637, 0.0381637
3.44, 1.24, 0.0746733, 0.0746733
3.48, 1.24, 0.0418204, 0.0418204
3.52, 1.24, 0, 0
3.56, 1.24, 0.0421525, 0.0421525
3.6, 1.24, 0, 0
3.64, 1.24, 0, 0
3.68, 1.24, 0.167176, 0.167176
3.72, 1.24, 0, 0
3.76, 1.24, 0, 0
3.8, 1.24, 0, 0
3.84, 1.24, 0, 0
3.88, 1.24, 0, 0
3.92, 1.24, 0, 0
3.96, 1.24, 0, 0
4, 1.24, 0, 0
4.04, 1.24, 0.0997153, 0.0705182
4.08, 1.24, 0, 0
4.12, 1.24, 0, 0
4.16, 1.24, 0.107468, 0.107468
4.2, 1.24, 0.0539782, 0.0539782
4.24, 1.24, 0, 0
4.28, 1.24, 0, 0
4.32, 1.24, 0, 0
4.36, 1.24, 0, 0
4.4, 1.24, 0, 0
4.44, 1.24, 0, 0
4.48, 1.24, 0, 0
4.52, 1.24, 0.0644559, 0.0644559
4.56, 1.24, 0, 0
4.6, 1.24, 0, 0
4.64, 1.24, 0.0590222, 0.0590222
4.68, 1.24, 0, 0
4.72, 1.24, 0, 0
4.76, 1.24, 0, 0
4.8, 1.24, 0.116182, 0.116182
4.84, 1.24, 0, 0
4.88, 1.24, 0, 0
4.92, 1.24, 0, 0
4.96, 1.24, 0, 0
5, 1.24, 0, 0
5.04, 1.24, 0.239564, 0.170465
-0.04, 1.28, 0.118555, 0.0708926
3.46945e-18, 1.28, 0.0237106, 0.0237106
0.04, 1.28, 0.0466822, 0.0331625
0.08, 1.28, 0.14657, 0.0726215
0.12, 1.28, 0.225721, 0.128808
0.16, 1.28, 0.0464727, 0.0464727
0.2, 1.28, 0.0411615, 0.0291061
0.24, 1.28, 0.0753033, 0.046166
0.28, 1.28, 0.102985, 0.0815693
0.32, 1.28, 0.14143, 0.0627777
0.36, 1.28, 0.0480086, 0.0281363
0.4, 1.28, 0.0457778, 0.0265655
0.44, 1.28, 0.0743411, 0.0415175
0.48, 1.28, 0.0167457, 0.0167457
0.52, 1.28, 0.0163944, 0.0163944
0.56, 1.28, 0.0663325, 0.0469049
0.6, 1.28, 0.130739, 0.0577656
0.64, 1.28, 0.034745, 0.034745
0.68, 1.28, 0.106694, 0.0562903
0.72, 1.28, 0.0136981, 0.0136981
0.76, 1.28, 0.0745773, 0.0376586
0.8, 1.28, 0.0321417, 0.0228498
0.84, 1.28, 0.031535, 0.0224262
0.88, 1.28, 0.0599592, 0.0349902
0.92, 1.28, 0.0184141, 0.0184141
0.96, 1.28, 0.0619947, 0.0316254
1, 1.28, 0.0196878, 0.0196878
1.04, 1.28, 0.0336143, 0.0239154
1.08, 1.28, 0.0853439, 0.039692
1.12, 1.28, 0.0392523, 0.0277591
1.16, 1.28, 0, 0
1.2, 1.28, 0.0901105, 0.0497217
1.24, 1.28, 0.0197878, 0.0197878
1.28, 1.28, 0.0519453, 0.0304161
1.32, 1.28, 0.0634363, 0.0471728
1.36, 1.28, 0.0145, 0.0145
1.4, 1.28, 0.0882514, 0.044663
1.44, 1.28, 0.051666, 0.0302656
1.48, 1.28, 0, 0
1.52, 1.28, 0.043058, 0.043058
1.56, 1.28, 0.0288659, 0.0288659
1.6, 1.28, 0.043323, 0.030634
1.64, 1.28, 0.0454515, 0.0454515
1.68, 1.28, 0.0150807, 0.0150807
1.72, 1.28, 0.0309706, 0.0309706
1.76, 1.28, 0, 0
1.8, 1.28, 0, 0
1.84, 1.28, 0.0154712, 0.0154712
1.88, 1.28, 0.0164223, 0.0164223
1.92, 1.28, 0.0747653, 0.0558576
1.96, 1.28, 0.0254927, 0.0254927
2, 1.28, 0.0753621, 0.056371
2.04, 1.28, 0, 0
2.08, 1.28, 0, 0
2.12, 1.28, 0.0202247, 0.0202247
2.16, 1.28, 0.0177454, 0.0177454
2.2, 1.28, 0.0594786, 0.0350091
2.24, 1.28, 0.0272261, 0.0272261
2.28, 1.28, 0.0838608, 0.0494919
2.32, 1.28, 0.0995558, 0.051513
2.36, 1.28, 0.0220948, 0.0220948
2.4, 1.28, 0, 0
2.44, 1.28, 0.0191149, 0.0191149
2.48, 1.28, 0, 0
2.52, 1.28, 0.0185986, 0.0185986
2.56, 1.28, 0.12927, 0.0722984
2.6, 1.28, 0.0300743, 0.0300743
2.64, 1.28, 0, 0
2.68, 1.28, 0, 0
2.72, 1.28, 0, 0
2.76, 1.28, 0, 0
2.8, 1.28, 0.0220794, 0.0220794
2.84, 1.28, 0.0779335, 0.0566477
2.88, 1.28, 0, 0
2.92, 1.28, 0, 0
2.96, 1.28, 0.0313357, 0.0313357
3, 1.28, 0, 0
3.04, 1.28, 0, 0
3.08, 1.28, 0, 0
3.12, 1.28, 0.0225678, 0.0225678
3.16, 1.28, 0, 0
3.2, 1.28, 0, 0
3.24, 1.28, 0, 0
3.28, 1.28, 0, 0
3.32, 1.28, 0, 0
3.36, 1.28, 0, 0
3.4, 1.28, 0, 0
3.44, 1.28, 0.0385611, 0.0385611
3.48, 1.28, 0.0512624, 0.0512624
3.52, 1.28, 0, 0
3.56, 1.28, 0, 0
3.6, 1.28, 0.0806447, 0.0602264
3.64, 1.28, 0, 0
3.68, 1.28, 0.0325359, 0.0325359
3.72, 1.28, 0, 0
3.76, 1.28, 0, 0
3.8, 1.28, 0, 0
3.84, 1.28, 0.0461665, 0.0461665
3.88, 1.28, 0, 0
3.92, 1.28, 0.0319757, 0.0319757
3.96, 1.28, 0, 0
4, 1.28, 0.0382709, 0.0382709
4.04, 1.28, 0.204204, 0.144396
4.08, 1.28, 0, 0
4.12, 1.28, 0.0534364, 0.0534364
4.16, 1.28, 0, 0
4.2, 1.28, 0.0348207, 0.0348207
4.24, 1.28, 0, 0
4.28, 1.28, 0.0379654, 0.0379654
4.32, 1.28, 0.0363093, 0.0363093
4.36, 1.28, 0.0639949, 0.0639949
4.4, 1.28, 0.0417161, 0.0417161
4.44, 1.28, 0, 0
4.48, 1.28, 0, 0
4.52, 1.28, 0, 0
4.56, 1.28, 0, 0
4.6, 1.28, 0, 0
4.64, 1.28, 0, 0
4.68, 1.28, 0, 0
4.72, 1.28, 0, 0
4.76, 1.28, 0.0560277, 0.0560277
4.8, 1.28, 0, 0
4.84, 1.28, 0, 0
4.88, 1.28, 0.136922, 0.136922
4.92, 1.28, 0, 0
4.96, 1.28, 0, 0
5, 1.28, 0, 0
5.04, 1.28, 0, 0
-0.04, 1.32, 0.0670086, 0.048509
3.46945e-18, 1.32, 0.249141, 0.101614
0.04, 1.32, 0.0215817, 0.0215817
0.08, 1.32, 0.0366405, 0.0259088
0.12, 1.32, 0.0832838, 0.0420576
0.16, 1.32, 0.323449, 0.117813
0.2, 1.32, 0.137832, 0.0595575
0.24, 1.32, 0.0627011, 0.0416021
0.28, 1.32, 0.0677638, 0.0351156
0.32, 1.32, 0.0692771, 0.0440413
0.36, 1.32, 0.0798367, 0.0402549
0.4, 1.32, 0.0474862, 0.0376357
0.44, 1.32, 0.0351212, 0.0351212
0.48, 1.32, 0.0464895, 0.035773
0.52, 1.32, 0.0892904, 0.0401975
0.56, 1.32, 0.117058, 0.0553592
0.6, 1.32, 0.0511329, 0.0380513
0.64, 1.32, 0.0784008, 0.0364659
0.68, 1.32, 0.083592, 0.0377997
0.72, 1.32, 0.0180985, 0.0180985
0.76, 1.32, 0.0173349, 0.0173349
0.8, 1.32, 0.071703, 0.0358548
0.84, 1.32, 0.108735, 0.0511145
0.88, 1.32, 0, 0
0.92, 1.32, 0.0848525, 0.038336
0.96, 1.32, 0.0249761, 0.0249761
1, 1.32, 0.0150717, 0.0150717
1.04, 1.32, 0, 0
1.08, 1.32, 0, 0
1.12, 1.32, 0.0351471, 0.0250153
1.16, 1.32, 0.0680802, 0.039719
1.2, 1.32, 0.020767, 0.020767
1.24, 1.32, 0.0161504, 0.0161504
1.28, 1.32, 0.013977, 0.013977
1.32, 1.32, 0.099348, 0.0550279
1.36, 1.32, 0, 0
1.4, 1.32, 0.0234289, 0.0234289
1.44, 1.32, 0, 0
1.48, 1.32, 0.0174073, 0.0174073
1.52, 1.32, 0.0213296, 0.0213296
1.56, 1.32, 0.0350586, 0.0247902
1.6, 1.32, 0.0830051, 0.0529567
1.64, 1.32, 0.0780466, 0.0395658
1.68, 1.32, 0.0464449, 0.0464449
1.72, 1.32, 0, 0
1.76, 1.32, 0.0230171, 0.0230171
1.8, 1.32, 0, 0
1.84, 1.32, 0.0161094, 0.0161094
1.88, 1.32, 0.048115, 0.048115
1.92, 1.32, 0.0567373, 0.0405446
1.96, 1.32, 0.0346976, 0.0346976
2, 1.32, 0.0500406, 0.0353841
2.04, 1.32, 0.0380485, 0.0270187
2.08, 1.32, 0, 0
2.12, 1.32, 0.100962, 0.0657767
2.16, 1.32, 0.0209235, 0.0209235
2.2, 1.32, 0, 0
2.24, 1.32, 0.0773122, 0.0393267
2.28, 1.32, 0.0545234, 0.0405215
2.32, 1.32, 0.0619449, 0.0442141
2.36, 1.32, 0, 0
2.4, 1.32, 0.0187881, 0.0187881
2.44, 1.32, 0, 0
2.48, 1.32, 0.0197239, 0.0197239
2.52, 1.32, 0, 0
2.56, 1.32, 0.0294267, 0.0294267
2.6, 1.32, 0, 0
2.64, 1.32, 0, 0
2.68, 1.32, 0, 0
2.72, 1.32, 0, 0
2.76, 1.32, 0.0649229, 0.0649229
2.8, 1.32, 0.0689024, 0.0513519
2.84, 1.32, 0.0616526, 0.0444172
2.88, 1.32, 0.0413438, 0.0413438
2.92, 1.32, 0, 0
2.96, 1.32, 0, 0
3, 1.32, 0, 0
3.04, 1.32, 0.0280116, 0.0280116
3.08, 1.32, 0.0215908, 0.0215908
3.12, 1.32, 0, 0
3.16, 1.32, 0, 0
3.2, 1.32, 0, 0
3.24, 1.32, 0, 0
3.28, 1.32, 0.105242, 0.0784682
3.32, 1.32, 0.0641637, 0.0464181
3.36, 1.32, 0.0751497, 0.0751497
3.4, 1.32, 0, 0
3.44, 1.32, 0, 0
3.48, 1.32, 0.0392146, 0.0392146
3.52, 1.32, 0, 0
3.56, 1.32, 0, 0
3.6, 1.32, 0, 0
3.64, 1.32, 0, 0
3.68, 1.32, 0.0323736, 0.0323736
3.72, 1.32, 0, 0
3.76, 1.32, 0.0297609, 0.0297609
3.8, 1.32, 0, 0
3.84, 1.32, 0.0461598, 0.0461598
3.88, 1.32, 0, 0
3.92, 1.32, 0, 0
3.96, 1.32, 0, 0
4, 1.32, 0, 0
4.04, 1.32, 0, 0
4.08, 1.32, 0, 0
4.12, 1.32, 0.0499985, 0.0499985
4.16, 1.32, 0.0395847, 0.0395847
4.2, 1.32, 0, 0
4.24, 1.32, 0.0300129, 0.0300129
4.28, 1.32, 0, 0
4.32, 1.32, 0.0551813, 0.0551813
4.36, 1.32, 0, 0
4.4, 1.32, 0, 0
4.44, 1.32, 0, 0
4.48, 1.32, 0.0532773, 0.0532773
4.52, 1.32, 0.0933601, 0.0660165
4.56, 1.32, 0, 0
4.6, 1.32, 0.10267, 0.10267
4.64, 1.32, 0, 0
4.68, 1.32, 0.153086, 0.153086
4.72, 1.32, 0.082892, 0.082892
4.76, 1.32, 0, 0
4.8, 1.32, 0, 0
4.84, 1.32, 0, 0
4.88, 1.32, 0, 0
4.92, 1.32, 0, 0
4.96, 1.32, 0, 0
5, 1.32, 0.0891588, 0.0891588
5.04, 1.32, 0, 0
-0.04, 1.36, 0.0364735, 0.0364735
3.46945e-18, 1.36, 0.160553, 0.0986356
0.04, 1.36, 0.0599871, 0.0348937
0.08, 1.36, 0.162448, 0.0854731
0.12, 1.36, 0.0440585, 0.0313295
0.16, 1.36, 0.147802, 0.0955394
0.2, 1.36, 0.120748, 0.0808998
0.24, 1.36, 0.051581, 0.0420205
0.28, 1.36, 0.0345326, 0.0245752
0.32, 1.36, 0.0197607, 0.0197607
0.36, 1.36, 0.0370072, 0.0261687
0.4, 1.36, 0.0486353, 0.0284346
0.44, 1.36, 0.0245149, 0.0245149
0.48, 1.36, 0.0796947, 0.0435089
0.52, 1.36, 0.0333382, 0.0333382
0.56, 1.36, 0.0503042, 0.037417
0.6, 1.36, 0.029674, 0.021281
0.64, 1.36, 0.0174157, 0.0174157
0.68, 1.36, 0.0181906, 0.0181906
0.72, 1.36, 0.032442, 0.0230979
0.76, 1.36, 0.0531691, 0.0306992
0.8, 1.36, 0.0239534, 0.0239534
0.84, 1.36, 0.0791062, 0.0370536
0.88, 1.36, 0.0187989, 0.0187989
0.92, 1.36, 0.0675937, 0.0342137
0.96, 1.36, 0, 0
1, 1.36, 0, 0
1.04, 1.36, 0.0189915, 0.0189915
1.08, 1.36, 0.0384362, 0.0271785
1.12, 1.36, 0, 0
1.16, 1.36, 0.0409373, 0.0289471
1.2, 1.36, 0.0203599, 0.0203599
1.24, 1.36, 0.0344917, 0.0249455
1.28, 1.36, 0, 0
1.32, 1.36, 0.0112059, 0.0112059
1.36, 1.36, 0.0603379, 0.047835
1.4, 1.36, 0.0941217, 0.0483382
1.44, 1.36, 0.0216849, 0.0216849
1.48, 1.36, 0.0478582, 0.0348385
1.52, 1.36, 0.0222216, 0.0222216
1.56, 1.36, 0, 0
1.6, 1.36, 0, 0
1.64, 1.36, 0, 0
1.68, 1.36, 0.0225901, 0.0225901
1.72, 1.36, 0, 0
1.76, 1.36, 0, 0
1.8, 1.36, 0.024204, 0.024204
1.84, 1.36, 0.0404349, 0.0291722
1.88, 1.36, 0.0574962, 0.0410906
1.92, 1.36, 0, 0
1.96, 1.36, 0.026185, 0.026185
2, 1.36, 0.0170674, 0.0170674
2.04, 1.36, 0, 0
2.08, 1.36, 0.0272503, 0.0272503
2.12, 1.36, 0, 0
2.16, 1.36, 0, 0
2.2, 1.36, 0, 0
2.24, 1.36, 0, 0
2.28, 1.36, 0.026689, 0.026689
2.32, 1.36, 0, 0
2.36, 1.36, 0, 0
2.4, 1.36, 0, 0
2.44, 1.36, 0.0191747, 0.0191747
2.48, 1.36, 0.0669492, 0.0393907
2.52, 1.36, 0.0776547, 0.0613454
2.56, 1.36, 0.0572502, 0.0572502
2.6, 1.36, 0, 0
2.64, 1.36, 0.0317011, 0.0317011
2.68, 1.36, 0, 0
2.72, 1.36, 0, 0
2.76, 1.36, 0, 0
2.8, 1.36, 0, 0
2.84, 1.36, 0, 0
2.88, 1.36, 0.025135, 0.025135
2.92, 1.36, 0, 0
2.96, 1.36, 0.0326915, 0.0326915
3, 1.36, 0, 0
3.04, 1.36, 0.0271468, 0.0271468
3.08, 1.36, 0.0224, 0.0224
3.12, 1.36, 0, 0
3.16, 1.36, 0, 0
3.2, 1.36, 0, 0
3.24, 1.36, 0, 0
3.28, 1.36, 0.0301605, 0.0301605
3.32, 1.36, 0.0290523, 0.0290523
3.36, 1.36, 0, 0
3.4, 1.36, 0.0382513, 0.0382513
3.44, 1.36, 0, 0
3.48, 1.36, 0, 0
3.52, 1.36, 0, 0
3.56, 1.36, 0.0820036, 0.0820036
3.6, 1.36, 0.0553749, 0.0553749
3.64, 1.36, 0, 0
3.68, 1.36, 0, 0
3.72, 1.36, 0.0275944, 0.0275944
3.76, 1.36, 0.0448695, 0.0448695
3.8, 1.36, 0.0291616, 0.0291616
3.84, 1.36, 0, 0
3.88, 1.36, 0.0317432, 0.0317432
3.92, 1.36, 0, 0
3.96, 1.36, 0, 0
4, 1.36, 0, 0
4.04, 1.36, 0, 0
4.08, 1.36, 0, 0
4.12, 1.36, 0, 0
4.16, 1.36, 0, 0
4.2, 1.36, 0.0392097, 0.0392097
4.24, 1.36, 0, 0
4.28, 1.36, 0, 0
4.32, 1.36, 0.0484307, 0.0484306
4.36, 1.36, 0, 0
4.4, 1.36, 0.130482, 0.0922674
4.44, 1.36, 0, 0
4.48, 1.36, 0.0850281, 0.0850281
4.52, 1.36, 0, 0
4.56, 1.36, 0, 0
4.6, 1.36, 0.0505827, 0.0505827
4.64, 1.36, 0.0558457, 0.0558457
4.68, 1.36, 0.0695891, 0.0695891
4.72, 1.36, 0, 0
4.76, 1.36, 0, 0
4.8, 1.36, 0.0618026, 0.0618026
4.84, 1.36, 0, 0
4.88, 1.36, 0, 0
4.92, 1.36, 0, 0
4.96, 1.36, 0, 0
5, 1.36, 0, 0
5.04, 1.36, 0, 0
-0.04, 1.4, 0.119613, 0.069771
3.46945e-18, 1.4, 0, 0
0.04, 1.4, 0.0196284, 0.0196284
0.08, 1.4, 0.157382, 0.117375
0.12, 1.4, 0.0311426, 0.0311426
0.16, 1.4, 0, 0
0.2, 1.4, 0.0549256, 0.0318643
0.24, 1.4, 0.0643775, 0.0425801
0.28, 1.4, 0.031792, 0.0229005
0.32, 1.4, 0.0516613, 0.0408015
0.36, 1.4, 0, 0
0.4, 1.4, 0.0365673, 0.0365673
0.44, 1.4, 0.0177875, 0.0177875
0.48, 1.4, 0.110357, 0.0486552
0.52, 1.4, 0.0679768, 0.0415078
0.56, 1.4, 0, 0
0.6, 1.4, 0.0117071, 0.0117071
0.64, 1.4, 0, 0
0.68, 1.4, 0.0298215, 0.0214932
0.72, 1.4, 0, 0
0.76, 1.4, 0.0180562, 0.0180562
0.8, 1.4, 0.0356009, 0.0356009
0.84, 1.4, 0, 0
0.88, 1.4, 0.0313821, 0.0226078
0.92, 1.4, 0, 0
0.96, 1.4, 0, 0
1, 1.4, 0.0129171, 0.0129171
1.04, 1.4, 0, 0
1.08, 1.4, 0.0201618, 0.0201618
1.12, 1.4, 0.0264871, 0.0187299
1.16, 1.4, 0.0300187, 0.0213175
1.2, 1.4, 0, 0
1.24, 1.4, 0, 0
1.28, 1.4, 0.057935, 0.0339222
1.32, 1.4, 0, 0
1.36, 1.4, 0, 0
1.4, 1.4, 0.0492306, 0.034815
1.44, 1.4, 0.0432768, 0.0432768
1.48, 1.4, 0.0295202, 0.0295202
1.52, 1.4, 0.0225918, 0.0225918
1.56, 1.4, 0.0181566, 0.0181566
1.6, 1.4, 0, 0
1.64, 1.4, 0.0235394, 0.0235394
1.68, 1.4, 0, 0
1.72, 1.4, 0, 0
1.76, 1.4, 0, 0
1.8, 1.4, 0, 0
1.84, 1.4, 0.0163302, 0.0163302
1.88, 1.4, 0.0453767, 0.0322626
1.92, 1.4, 0, 0
1.96, 1.4, 0.0595624, 0.035052
2, 1.4, 0.0265368, 0.0265368
2.04, 1.4, 0, 0
2.08, 1.4, 0.049186, 0.0350538
2.12, 1.4, 0, 0
2.16, 1.4, 0, 0
2.2, 1.4, 0.0543505, 0.0543505
2.24, 1.4, 0.0266059, 0.0266059
2.28, 1.4, 0.0537701, 0.0380222
2.32, 1.4, 0.10708, 0.0537574
2.36, 1.4, 0, 0
2.4, 1.4, 0, 0
2.44, 1.4, 0, 0
2.48, 1.4, 0, 0
2.52, 1.4, 0, 0
2.56, 1.4, 0, 0
2.6, 1.4, 0, 0
2.64, 1.4, 0, 0
2.68, 1.4, 0, 0
2.72, 1.4, 0, 0
2.76, 1.4, 0.0342911, 0.0342911
2.8, 1.4, 0.0231013, 0.0231013
2.84, 1.4, 0.12669, 0.0844798
2.88, 1.4, 0, 0
2.92, 1.4, 0.0528002, 0.0380547
2.96, 1.4, 0.173527, 0.1432
3, 1.4, 0, 0
3.04, 1.4, 0, 0
3.08, 1.4, 0.0613212, 0.0441371
3.12, 1.4, 0.0273589, 0.0273589
3.16, 1.4, 0.096164, 0.0761325
3.2, 1.4, 0, 0
3.24, 1.4, 0, 0
3.28, 1.4, 0, 0
3.32, 1.4, 0.0241193, 0.0241193
3.36, 1.4, 0, 0
3.4, 1.4, 0.0388535, 0.0388535
3.44, 1.4, 0, 0
3.48, 1.4, 0, 0
3.52, 1.4, 0.0293607, 0.0293607
3.56, 1.4, 0.0278016, 0.0278016
3.6, 1.4, 0, 0
3.64, 1.4, 0.0273809, 0.0273809
3.68, 1.4, 0.0446885, 0.0446885
3.72, 1.4, 0, 0
3.76, 1.4, 0, 0
3.8, 1.4, 0, 0
3.84, 1.4, 0.0950119, 0.055034
3.88, 1.4, 0.0317818, 0.0317818
3.92, 1.4, 0.049356, 0.049356
3.96, 1.4, 0.0318592, 0.0318592
4, 1.4, 0, 0
4.04, 1.4, 0, 0
4.08, 1.4, 0, 0
4.12, 1.4, 0, 0
4.16, 1.4, 0, 0
4.2, 1.4, 0, 0
4.24, 1.4, 0, 0
4.28, 1.4, 0, 0
4.32, 1.4, 0.090543, 0.0642361
4.36, 1.4, 0, 0
4.4, 1.4, 0.0621411, 0.0621411
4.44, 1.4, 0, 0
4.48, 1.4, 0, 0
4.52, 1.4, 0, 0
4.56, 1.4, 0, 0
4.6, 1.4, 0, 0
4.64, 1.4, 0.066508, 0.066508
4.68, 1.4, 0, 0
4.72, 1.4, 0, 0
4.76, 1.4, 0, 0
4.8, 1.4, 0, 0
4.84, 1.4, 0, 0
4.88, 1.4, 0, 0
4.92, 1.4, 0, 0
4.96, 1.4, 0, 0
5, 1.4, 0, 0
5.04, 1.4, 0, 0
-0.04, 1.44, 0.0342061, 0.0342061
3.46945e-18, 1.44, 0.0205127, 0.0205127
0.04, 1.44, 0.0546743, 0.0416137
0.08, 1.44, 0.098526, 0.0614415
0.12, 1.44, 0.0164636, 0.0164636
0.16, 1.44, 0.124199, 0.0885182
0.2, 1.44, 0.0204917, 0.0204917
0.24, 1.44, 0.0560922, 0.0431225
0.28, 1.44, 0.0474058, 0.0277221
0.32, 1.44, 0, 0
0.36, 1.44, 0.0191214, 0.0191214
0.4, 1.44, 0.0432321, 0.0309267
0.44, 1.44, 0.0142718, 0.0142718
0.48, 1.44, 0.0520289, 0.0300398
0.52, 1.44, 0, 0
0.56, 1.44, 0.0642802, 0.040978
0.6, 1.44, 0.0787809, 0.0356928
0.64, 1.44, 0.0120425, 0.0120425
0.68, 1.44, 0.0965699, 0.0472828
0.72, 1.44, 0.0338871, 0.0240916
0.76, 1.44, 0.0146457, 0.0146457
0.8, 1.44, 0.0121711, 0.0121711
0.84, 1.44, 0.0333453, 0.0237286
0.88, 1.44, 0, 0
0.92, 1.44, 0.0468102, 0.0273672
0.96, 1.44, 0.0190512, 0.0190512
1, 1.44, 0, 0
1.04, 1.44, 0, 0
1.08, 1.44, 0.0199691, 0.0199691
1.12, 1.44, 0, 0
1.16, 1.44, 0.0136983, 0.0136983
1.2, 1.44, 0, 0
1.24, 1.44, 0.0213396, 0.0213396
1.28, 1.44, 0.0456097, 0.0332455
1.32, 1.44, 0.0147088, 0.0147088
1.36, 1.44, 0.0454023, 0.0321065
1.4, 1.44, 0.0585522, 0.0345597
1.44, 1.44, 0.0292231, 0.0292231
1.48, 1.44, 0.0667342, 0.0497584
1.52, 1.44, 0.0148055, 0.0148055
1.56, 1.44, 0.0696374, 0.0519273
1.6, 1.44, 0.0228965, 0.0228965
1.64, 1.44, 0.019269, 0.019269
1.68, 1.44, 0, 0
1.72, 1.44, 0.0471991, 0.033376
1.76, 1.44, 0.033404, 0.033404
1.8, 1.44, 0, 0
1.84, 1.44, 0, 0
1.88, 1.44, 0, 0
1.92, 1.44, 0.0207233, 0.0207233
1.96, 1.44, 0, 0
2, 1.44, 0, 0
2.04, 1.44, 0, 0
2.08, 1.44, 0.015214, 0.015214
2.12, 1.44, 0.0311297, 0.0311297
2.16, 1.44, 0.0362501, 0.0256335
2.2, 1.44, 0, 0
2.24, 1.44, 0, 0
2.28, 1.44, 0, 0
2.32, 1.44, 0, 0
2.36, 1.44, 0, 0
2.4, 1.44, 0.0285772, 0.0285772
2.44, 1.44, 0.0199263, 0.0199263
2.48, 1.44, 0, 0
2.52, 1.44, 0, 0
2.56, 1.44, 0, 0
2.6, 1.44, 0, 0
2.64, 1.44, 0.0635229, 0.0635229
2.68, 1.44, 0.0325078, 0.0325078
2.72, 1.44, 0.0314325, 0.0314325
2.76, 1.44, 0.207121, 0.154436
2.8, 1.44, 0, 0
2.84, 1.44, 0, 0
2.88, 1.44, 0, 0
2.92, 1.44, 0, 0
2.96, 1.44, 0.03295, 0.03295
3, 1.44, 0, 0
3.04, 1.44, 0, 0
3.08, 1.44, 0.0747666, 0.0747666
3.12, 1.44, 0, 0
3.16, 1.44, 0, 0
3.2, 1.44, 0.0257986, 0.0257986
3.24, 1.44, 0.0238477, 0.0238477
3.28, 1.44, 0.030699, 0.030699
3.32, 1.44, 0.0388936, 0.0388936
3.36, 1.44, 0, 0
3.4, 1.44, 0, 0
3.44, 1.44, 0, 0
3.48, 1.44, 0, 0
3.52, 1.44, 0.0891751, 0.0891751
3.56, 1.44, 0, 0
3.6, 1.44, 0.0588748, 0.0588748
3.64, 1.44, 0.128425, 0.0957905
3.68, 1.44, 0, 0
3.72, 1.44, 0.0306903, 0.0306903
3.76, 1.44, 0, 0
3.8, 1.44, 0, 0
3.84, 1.44, 0, 0
3.88, 1.44, 0, 0
3.92, 1.44, 0.052086, 0.052086
3.96, 1.44, 0, 0
4, 1.44, 0.0333146, 0.0333146
4.04, 1.44, 0, 0
4.08, 1.44, 0, 0
4.12, 1.44, 0, 0
4.16, 1.44, 0.0837613, 0.0594736
4.2, 1.44, 0, 0
4.24, 1.44, 0, 0
4.28, 1.44, 0, 0
4.32, 1.44, 0.060797, 0.060797
4.36, 1.44, 0, 0
4.4, 1.44, 0.0408518, 0.0408518
4.44, 1.44, 0, 0
4.48, 1.44, 0, 0
4.52, 1.44, 0, 0
4.56, 1.44, 0, 0
4.6, 1.44, 0, 0
4.64, 1.44, 0.082252, 0.082252
4.68, 1.44, 0, 0
4.72, 1.44, 0.058738, 0.058738
4.76, 1.44, 0, 0
4.8, 1.44, 0, 0
4.84, 1.44, 0, 0
4.88, 1.44, 0, 0
4.92, 1.44, 0, 0
4.96, 1.44, 0, 0
5, 1.44, 0, 0
5.04, 1.44, 0, 0
-0.04, 1.48, 0.0334043, 0.0334043
3.46945e-18, 1.48, 0.0214135, 0.0214135
0.04, 1.48, 0, 0
0.08, 1.48, 0, 0
0.12, 1.48, 0, 0
0.16, 1.48, 0.0342467, 0.024681
0.2, 1.48, 0.0331373, 0.0239101
0.24, 1.48, 0.0140738, 0.0140738
0.28, 1.48, 0, 0
0.32, 1.48, 0.0679847, 0.0443
0.36, 1.48, 0, 0
0.4, 1.48, 0, 0
0.44, 1.48, 0.0305619, 0.0220072
0.48, 1.48, 0.0447889, 0.0262166
0.52, 1.48, 0.0600029, 0.0303843
0.56, 1.48, 0.0558124, 0.0283591
0.6, 1.48, 0.0581898, 0.0338585
0.64, 1.48, 0.0123774, 0.0123774
0.68, 1.48, 0, 0
0.72, 1.48, 0.0149351, 0.0149351
0.76, 1.48, 0.0738649, 0.0369346
0.8, 1.48, 0.0369056, 0.0369056
0.84, 1.48, 0.0563022, 0.0420511
0.88, 1.48, 0, 0
0.92, 1.48, 0.058027, 0.0335049
0.96, 1.48, 0.0193512, 0.0193512
1, 1.48, 0.0324778, 0.0234493
1.04, 1.48, 0, 0
1.08, 1.48, 0, 0
1.12, 1.48, 0.0205749, 0.0205749
1.16, 1.48, 0.0485411, 0.0347403
1.2, 1.48, 0.0350941, 0.0253331
1.24, 1.48, 0, 0
1.28, 1.48, 0, 0
1.32, 1.48, 0, 0
1.36, 1.48, 0.0149947, 0.0149947
1.4, 1.48, 0.0245519, 0.0245519
1.44, 1.48, 0.0176879, 0.0176879
1.48, 1.48, 0, 0
1.52, 1.48, 0.0226849, 0.0226849
1.56, 1.48, 0.100299, 0.0601527
1.6, 1.48, 0.0155583, 0.0155583
1.64, 1.48, 0.0396078, 0.0285546
1.68, 1.48, 0, 0
1.72, 1.48, 0, 0
1.76, 1.48, 0.0955316, 0.0955316
1.8, 1.48, 0.0411774, 0.0296279
1.84, 1.48, 0.0258728, 0.0258728
1.88, 1.48, 0.0250395, 0.0250395
1.92, 1.48, 0.0174591, 0.0174591
1.96, 1.48, 0.0699138, 0.042839
2, 1.48, 0, 0
2.04, 1.48, 0, 0
2.08, 1.48, 0, 0
2.12, 1.48, 0, 0
2.16, 1.48, 0, 0
2.2, 1.48, 0, 0
2.24, 1.48, 0.0274492, 0.0274492
2.28, 1.48, 0, 0
2.32, 1.48, 0.119671, 0.0669056
2.36, 1.48, 0.0229783, 0.0229783
2.4, 1.48, 0.0290691, 0.0290691
2.44, 1.48, 0, 0
2.48, 1.48, 0, 0
2.52, 1.48, 0.0201884, 0.0201884
2.56, 1.48, 0, 0
2.6, 1.48, 0, 0
2.64, 1.48, 0, 0
2.68, 1.48, 0, 0
2.72, 1.48, 0, 0
2.76, 1.48, 0.0437855, 0.0437855
2.8, 1.48, 0, 0
2.84, 1.48, 0, 0
2.88, 1.48, 0, 0
2.92, 1.48, 0.0234298, 0.0234298
2.96, 1.48, 0.0332242, 0.0332242
3, 1.48, 0, 0
3.04, 1.48, 0, 0
3.08, 1.48, 0, 0
3.12, 1.48, 0.0247759, 0.0247759
3.16, 1.48, 0.0246187, 0.0246187
3.2, 1.48, 0, 0
3.24, 1.48, 0, 0
3.28, 1.48, 0, 0
3.32, 1.48, 0, 0
3.36, 1.48, 0.154045, 0.154045
3.4, 1.48, 0, 0
3.44, 1.48, 0, 0
3.48, 1.48, 0, 0
3.52, 1.48, 0, 0
3.56, 1.48, 0, 0
3.6, 1.48, 0, 0
3.64, 1.48, 0, 0
3.68, 1.48, 0, 0
3.72, 1.48, 0.0306228, 0.0306228
3.76, 1.48, 0, 0
3.8, 1.48, 0, 0
3.84, 1.48, 0, 0
3.88, 1.48, 0, 0
3.92, 1.48, 0, 0
3.96, 1.48, 0.0526887, 0.0526887
4, 1.48, 0, 0
4.04, 1.48, 0, 0
4.08, 1.48, 0.115085, 0.115085
4.12, 1.48, 0, 0
4.16, 1.48, 0, 0
4.2, 1.48, 0, 0
4.24, 1.48, 0, 0
4.28, 1.48, 0.0412909, 0.0412909
4.32, 1.48, 0, 0
4.36, 1.48, 0, 0
4.4, 1.48, 0, 0
4.44, 1.48, 0.0885853, 0.0885853
4.48, 1.48, 0, 0
4.52, 1.48, 0.0619672, 0.0619672
4.56, 1.48, 0, 0
4.6, 1.48, 0, 0
4.64, 1.48, 0, 0
4.68, 1.48, 0, 0
4.72, 1.48, 0, 0
4.76, 1.48, 0, 0
4.8, 1.48, 0, 0
4.84, 1.48, 0, 0
4.88, 1.48, 0, 0
4.92, 1.48, 0, 0
4.96, 1.48, 0.106009, 0.106009
5, 1.48, 0.126829, 0.126829
5.04, 1.48, 0, 0
-0.04, 1.52, 0, 0
3.46945e-18, 1.52, 0.0174265, 0.0174265
0.04, 1.52, 0.0884186, 0.0521989
0.08, 1.52, 0, 0
0.12, 1.52, 0, 0
0.16, 1.52, 0.0466422, 0.0277114
0.2, 1.52, 0.0137794, 0.0137794
0.24, 1.52, 0, 0
0.28, 1.52, 0.10465, 0.082593
0.32, 1.52, 0.0658123, 0.0473496
0.36, 1.52, 0.0155849, 0.0155849
0.4, 1.52, 0.0372501, 0.0263418
0.44, 1.52, 0.0387154, 0.0273878
0.48, 1.52, 0, 0
0.52, 1.52, 0.0349064, 0.0246854
0.56, 1.52, 0, 0
0.6, 1.52, 0.0296874, 0.0213947
0.64, 1.52, 0, 0
0.68, 1.52, 0.0226682, 0.0160774
0.72, 1.52, 0.0126907, 0.0126907
0.76, 1.52, 0.0123037, 0.0123037
0.8, 1.52, 0.0126416, 0.0126416
0.84, 1.52, 0, 0
0.88, 1.52, 0, 0
0.92, 1.52, 0.0382472, 0.0270449
0.96, 1.52, 0, 0
1, 1.52, 0.0330747, 0.023875
1.04, 1.52, 0.0201408, 0.0201408
1.08, 1.52, 0.020624, 0.020624
1.12, 1.52, 0, 0
1.16, 1.52, 0, 0
1.2, 1.52, 0, 0
1.24, 1.52, 0, 0
1.28, 1.52, 0.0220667, 0.0220667
1.32, 1.52, 0, 0
1.36, 1.52, 0, 0
1.4, 1.52, 0, 0
1.44, 1.52, 0, 0
1.48, 1.52, 0.0304695, 0.0304695
1.52, 1.52, 0.0155236, 0.0155236
1.56, 1.52, 0.0154204, 0.0154204
1.6, 1.52, 0, 0
1.64, 1.52, 0.048555, 0.034335
1.68, 1.52, 0.0315118, 0.0222826
1.72, 1.52, 0, 0
1.76, 1.52, 0, 0
1.8, 1.52, 0, 0
1.84, 1.52, 0, 0
1.88, 1.52, 0, 0
1.92, 1.52, 0, 0
1.96, 1.52, 0, 0
2, 1.52, 0.0267284, 0.0267284
2.04, 1.52, 0.0526542, 0.0391961
2.08, 1.52, 0.0477059, 0.0344492
2.12, 1.52, 0, 0
2.16, 1.52, 0, 0
2.2, 1.52, 0, 0
2.24, 1.52, 0, 0
2.28, 1.52, 0, 0
2.32, 1.52, 0, 0
2.36, 1.52, 0, 0
2.4, 1.52, 0, 0
2.44, 1.52, 0, 0
2.48, 1.52, 0, 0
2.52, 1.52, 0, 0
2.56, 1.52, 0.0308431, 0.0308431
2.6, 1.52, 0, 0
2.64, 1.52, 0.106415, 0.0766551
2.68, 1.52, 0.0576487, 0.0409968
2.72, 1.52, 0, 0
2.76, 1.52, 0.0269209, 0.0269209
2.8, 1.52, 0.024065, 0.024065
2.84, 1.52, 0, 0
2.88, 1.52, 0.0219865, 0.0219865
2.92, 1.52, 0, 0
2.96, 1.52, 0, 0
3, 1.52, 0.0230074, 0.0230074
3.04, 1.52, 0, 0
3.08, 1.52, 0.0232945, 0.0232945
3.12, 1.52, 0, 0
3.16, 1.52, 0, 0
3.2, 1.52, 0, 0
3.24, 1.52, 0, 0
3.28, 1.52, 0, 0
3.32, 1.52, 0.0825959, 0.0825959
3.36, 1.52, 0, 0
3.4, 1.52, 0, 0
3.44, 1.52, 0, 0
3.48, 1.52, 0, 0
3.52, 1.52, 0.0284637, 0.0284637
3.56, 1.52, 0, 0
3.6, 1.52, 0, 0
3.64, 1.52, 0.0448058, 0.0448058
3.68, 1.52, 0.0606028, 0.0606028
3.72, 1.52, 0, 0
3.76, 1.52, 0.095899, 0.0958989
3.8, 1.52, 0, 0
3.84, 1.52, 0.0386241, 0.0386241
3.88, 1.52, 0.0329831, 0.0329831
3.92, 1.52, 0, 0
3.96, 1.52, 0.111652, 0.0815811
4, 1.52, 0.0531561, 0.0531561
4.04, 1.52, 0, 0
4.08, 1.52, 0, 0
4.12, 1.52, 0.114169, 0.114169
4.16, 1.52, 0, 0
4.2, 1.52, 0.0602908, 0.0602908
4.24, 1.52, 0.113184, 0.113184
4.28, 1.52, 0, 0
4.32, 1.52, 0.0855835, 0.0855835
4.36, 1.52, 0, 0
4.4, 1.52, 0, 0
4.44, 1.52, 0, 0
4.48, 1.52, 0, 0
4.52, 1.52, 0, 0
4.56, 1.52, 0, 0
4.6, 1.52, 0.0568954, 0.0568954
4.64, 1.52, 0, 0
4.68, 1.52, 0, 0
4.72, 1.52, 0, 0
4.76, 1.52, 0, 0
4.8, 1.52, 0, 0
4.84, 1.52, 0, 0
4.88, 1.52, 0, 0
4.92, 1.52, 0, 0
4.96, 1.52, 0.284839, 0.284839
5, 1.52, 0.107792, 0.107792
5.04, 1.52, 0, 0
-0.04, 1.56, 0, 0
3.46945e-18, 1.56, 0, 0
0.04, 1.56, 0.0180788, 0.0180788
0.08, 1.56, 0.0162417, 0.0162417
0.12, 1.56, 0.0209584, 0.0209584
0.16, 1.56, 0.10708, 0.0497671
0.2, 1.56, 0.0137036, 0.0137036
0.24, 1.56, 0.0547546, 0.0321141
0.28, 1.56, 0, 0
0.32, 1.56, 0, 0
0.36, 1.56, 0.0327767, 0.0236173
0.4, 1.56, 0, 0
0.44, 1.56, 0.0510645, 0.0299738
0.48, 1.56, 0.0183616, 0.0183616
0.52, 1.56, 0.0119381, 0.0119381
0.56, 1.56, 0, 0
0.6, 1.56, 0.0178067, 0.0178067
0.64, 1.56, 0.0779521, 0.0467557
0.68, 1.56, 0, 0
0.72, 1.56, 0, 0
0.76, 1.56, 0.0253436, 0.0253436
0.8, 1.56, 0.0123552, 0.0123552
0.84, 1.56, 0.0751566, 0.0751566
0.88, 1.56, 0.121284, 0.0832321
0.92, 1.56, 0.0322359, 0.023244
0.96, 1.56, 0, 0
1, 1.56, 0, 0
1.04, 1.56, 0, 0
1.08, 1.56, 0.0203811, 0.0203811
1.12, 1.56, 0.0206678, 0.0206678
1.16, 1.56, 0, 0
1.2, 1.56, 0.0875031, 0.0875031
1.24, 1.56, 0, 0
1.28, 1.56, 0, 0
1.32, 1.56, 0.0222736, 0.0222736
1.36, 1.56, 0.0309059, 0.0309059
1.4, 1.56, 0.025742, 0.025742
1.44, 1.56, 0.0298994, 0.0211424
1.48, 1.56, 0.0153576, 0.0153576
1.52, 1.56, 0, 0
1.56, 1.56, 0, 0
1.6, 1.56, 0.214477, 0.114725
1.64, 1.56, 0.0242925, 0.0242925
1.68, 1.56, 0, 0
1.72, 1.56, 0.0239534, 0.0239534
1.76, 1.56, 0.0163287, 0.0163287
1.8, 1.56, 0, 0
1.84, 1.56, 0.0167451, 0.0167451
1.88, 1.56, 0, 0
1.92, 1.56, 0.0429747, 0.0309531
1.96, 1.56, 0, 0
2, 1.56, 0.0273182, 0.0273182
2.04, 1.56, 0.0178574, 0.0178574
2.08, 1.56, 0, 0
2.12, 1.56, 0, 0
2.16, 1.56, 0.021846, 0.021846
2.2, 1.56, 0.0190036, 0.0190036
2.24, 1.56, 0.0187552, 0.0187552
2.28, 1.56, 0, 0
2.32, 1.56, 0.0232004, 0.0232004
2.36, 1.56, 0, 0
2.4, 1.56, 0, 0
2.44, 1.56, 0.0306259, 0.0306259
2.48, 1.56, 0.0430814, 0.0305769
2.52, 1.56, 0.0420217, 0.0420217
2.56, 1.56, 0, 0
2.6, 1.56, 0.0364997, 0.0258093
2.64, 1.56, 0, 0
2.68, 1.56, 0, 0
2.72, 1.56, 0, 0
2.76, 1.56, 0, 0
2.8, 1.56, 0.030108, 0.030108
2.84, 1.56, 0, 0
2.88, 1.56, 0.0835027, 0.0488125
2.92, 1.56, 0, 0
2.96, 1.56, 0, 0
3, 1.56, 0.0686928, 0.0686928
3.04, 1.56, 0, 0
3.08, 1.56, 0, 0
3.12, 1.56, 0.0357205, 0.0357205
3.16, 1.56, 0, 0
3.2, 1.56, 0, 0
3.24, 1.56, 0, 0
3.28, 1.56, 0, 0
3.32, 1.56, 0.0312607, 0.0312607
3.36, 1.56, 0, 0
3.4, 1.56, 0.0277163, 0.0277163
3.44, 1.56, 0, 0
3.48, 1.56, 0, 0
3.52, 1.56, 0, 0
3.56, 1.56, 0, 0
3.6, 1.56, 0, 0
3.64, 1.56, 0, 0
3.68, 1.56, 0, 0
3.72, 1.56, 0, 0
3.76, 1.56, 0.0471122, 0.0471122
3.8, 1.56, 0, 0
3.84, 1.56, 0, 0
3.88, 1.56, 0, 0
3.92, 1.56, 0, 0
3.96, 1.56, 0.0509102, 0.0509102
4, 1.56, 0, 0
4.04, 1.56, 0, 0
4.08, 1.56, 0, 0
4.12, 1.56, 0, 0
4.16, 1.56, 0.0320681, 0.0320681
4.2, 1.56, 0, 0
4.24, 1.56, 0.0607717, 0.0607717
4.28, 1.56, 0, 0
4.32, 1.56, 0, 0
4.36, 1.56, 0, 0
4.4, 1.56, 0, 0
4.44, 1.56, 0, 0
4.48, 1.56, 0, 0
4.52, 1.56, 0, 0
4.56, 1.56, 0.0822355, 0.0822355
4.6, 1.56, 0.0682085, 0.0682085
4.64, 1.56, 0, 0
4.68, 1.56, 0, 0
4.72, 1.56, 0, 0
4.76, 1.56, 0, 0
4.8, 1.56, 0, 0
4.84, 1.56, 0.114018, 0.114018
4.88, 1.56, 0, 0
4.92, 1.56, 0, 0
4.96, 1.56, 0.303648, 0.303648
5, 1.56, 0, 0
5.04, 1.56, 0.122935, 0.122935
-0.04, 1.6, 0, 0
3.46945e-18, 1.6, 0.0282142, 0.0282142
0.04, 1.6, 0, 0
0.08, 1.6, 0, 0
0.12, 1.6, 0.0141152, 0.0141152
0.16, 1.6, 0.0143247, 0.0143247
0.2, 1.6, 0.0414434, 0.0293053
0.24, 1.6, 0, 0
0.28, 1.6, 0, 0
0.32, 1.6, 0.0329816, 0.023751
0.36, 1.6, 0.0556821, 0.0426135
0.4, 1.6, 0.0520879, 0.0304445
0.44, 1.6, 0.0376913, 0.0376913
0.48, 1.6, 0.111648, 0.0829962
0.52, 1.6, 0.0546029, 0.0406048
0.56, 1.6, 0.0364698, 0.0257889
0.6, 1.6, 0.0148759, 0.0148759
0.64, 1.6, 0.0306404, 0.0221026
0.68, 1.6, 0.0242937, 0.017614
0.72, 1.6, 0.0190506, 0.0190506
0.76, 1.6, 0, 0
0.8, 1.6, 0, 0
0.84, 1.6, 0.0130935, 0.0130935
0.88, 1.6, 0, 0
0.92, 1.6, 0.015452, 0.015452
0.96, 1.6, 0.04494, 0.0266928
1, 1.6, 0, 0
1.04, 1.6, 0, 0
1.08, 1.6, 0.0431204, 0.026074
1.12, 1.6, 0.0212286, 0.0212286
1.16, 1.6, 0, 0
1.2, 1.6, 0.0218059, 0.0218059
1.24, 1.6, 0.0434064, 0.0434064
1.28, 1.6, 0.0217001, 0.0217001
1.32, 1.6, 0, 0
1.36, 1.6, 0, 0
1.4, 1.6, 0, 0
1.44, 1.6, 0, 0
1.48, 1.6, 0.0187795, 0.0187795
1.52, 1.6, 0.0158991, 0.0158991
1.56, 1.6, 0, 0
1.6, 1.6, 0, 0
1.64, 1.6, 0, 0
1.68, 1.6, 0.0694997, 0.0403517
1.72, 1.6, 0, 0
1.76, 1.6, 0, 0
1.8, 1.6, 0.0176548, 0.0176548
1.84, 1.6, 0, 0
1.88, 1.6, 0, 0
1.92, 1.6, 0, 0
1.96, 1.6, 0, 0
2, 1.6, 0, 0
2.04, 1.6, 0, 0
2.08, 1.6, 0, 0
2.12, 1.6, 0.020651, 0.020651
2.16, 1.6, 0, 0
2.2, 1.6, 0, 0
2.24, 1.6, 0, 0
2.28, 1.6, 0.0191221, 0.0191221
2.32, 1.6, 0, 0
2.36, 1.6, 0, 0
2.4, 1.6, 0.0197661, 0.0197661
2.44, 1.6, 0, 0
2.48, 1.6, 0, 0
2.52, 1.6, 0, 0
2.56, 1.6, 0, 0
2.6, 1.6, 0.0846585, 0.0669147
2.64, 1.6, 0.0212611, 0.0212611
2.68, 1.6, 0, 0
2.72, 1.6, 0, 0
2.76, 1.6, 0, 0
2.8, 1.6, 0.03866, 0.03866
2.84, 1.6, 0, 0
2.88, 1.6, 0, 0
2.92, 1.6, 0.0346545, 0.0346545
2.96, 1.6, 0.0720815, 0.0720815
3, 1.6, 0.0278259, 0.0278259
3.04, 1.6, 0.0237874, 0.0237874
3.08, 1.6, 0, 0
3.12, 1.6, 0, 0
3.16, 1.6, 0, 0
3.2, 1.6, 0, 0
3.24, 1.6, 0.0564995, 0.0401198
3.28, 1.6, 0, 0
3.32, 1.6, 0, 0
3.36, 1.6, 0, 0
3.4, 1.6, 0, 0
3.44, 1.6, 0, 0
3.48, 1.6, 0, 0
3.52, 1.6, 0.042803, 0.042803
3.56, 1.6, 0, 0
3.6, 1.6, 0.0750568, 0.0542438
3.64, 1.6, 0, 0
3.68, 1.6, 0, 0
3.72, 1.6, 0, 0
3.76, 1.6, 0, 0
3.8, 1.6, 0, 0
3.84, 1.6, 0.0813479, 0.0586782
3.88, 1.6, 0, 0
3.92, 1.6, 0, 0
3.96, 1.6, 0, 0
4, 1.6, 0.055122, 0.055122
4.04, 1.6, 0, 0
4.08, 1.6, 0.0546398, 0.0546398
4.12, 1.6, 0.0341212, 0.0341212
4.16, 1.6, 0, 0
4.2, 1.6, 0, 0
4.24, 1.6, 0, 0
4.28, 1.6, 0, 0
4.32, 1.6, 0, 0
4.36, 1.6, 0, 0
4.4, 1.6, 0, 0
4.44, 1.6, 0, 0
4.48, 1.6, 0.0514807, 0.0514807
4.52, 1.6, 0, 0
4.56, 1.6, 0, 0
4.6, 1.6, 0, 0
4.64, 1.6, 0, 0
4.68, 1.6, 0, 0
4.72, 1.6, 0, 0
4.76, 1.6, 0, 0
4.8, 1.6, 0, 0
4.84, 1.6, 0, 0
4.88, 1.6, 0.100746, 0.100746
4.92, 1.6, 0, 0
4.96, 1.6, 0, 0
5, 1.6, 0, 0
5.04, 1.6, 0, 0
-0.04, 1.64, 0.0614101, 0.0614101
3.46945e-18, 1.64, 0, 0
0.04, 1.64, 0, 0
0.08, 1.64, 0.0447132, 0.0316231
0.12, 1.64, 0.10911, 0.0862032
0.16, 1.64, 0.0176694, 0.0176694
0.2, 1.64, 0.0169414, 0.0169414
0.24, 1.64, 0.01411, 0.01411
0.28, 1.64, 0, 0
0.32, 1.64, 0.0479058, 0.0282639
0.36, 1.64, 0, 0
0.4, 1.64, 0.015574, 0.015574
0.44, 1.64, 0, 0
0.48, 1.64, 0, 0
0.52, 1.64, 0, 0
0.56, 1.64, 0.0366258, 0.0259027
0.6, 1.64, 0, 0
0.64, 1.64, 0, 0
0.68, 1.64, 0, 0
0.72, 1.64, 0.0466728, 0.0390368
0.76, 1.64, 0, 0
0.8, 1.64, 0, 0
0.84, 1.64, 0, 0
0.88, 1.64, 0.10302, 0.0539361
0.92, 1.64, 0, 0
0.96, 1.64, 0, 0
1, 1.64, 0, 0
1.04, 1.64, 0.0207272, 0.0207272
1.08, 1.64, 0.0167065, 0.0167065
1.12, 1.64, 0, 0
1.16, 1.64, 0.0218521, 0.0218521
1.2, 1.64, 0, 0
1.24, 1.64, 0.0220688, 0.0220688
1.28, 1.64, 0.0128039, 0.0128039
1.32, 1.64, 0, 0
1.36, 1.64, 0.015791, 0.015791
1.4, 1.64, 0, 0
1.44, 1.64, 0, 0
1.48, 1.64, 0.015606, 0.015606
1.52, 1.64, 0.0312249, 0.0312249
1.56, 1.64, 0.0188543, 0.0188543
1.6, 1.64, 0, 0
1.64, 1.64, 0.0283302, 0.0202277
1.68, 1.64, 0.0126213, 0.0126213
1.72, 1.64, 0.0249205, 0.0249205
1.76, 1.64, 0.0202584, 0.0202584
1.8, 1.64, 0.0260547, 0.0260547
1.84, 1.64, 0, 0
1.88, 1.64, 0, 0
1.92, 1.64, 0.0174805, 0.0174805
1.96, 1.64, 0.0553709, 0.0553709
2, 1.64, 0.0214672, 0.0214672
2.04, 1.64, 0, 0
2.08, 1.64, 0.0237695, 0.0237695
2.12, 1.64, 0.0203396, 0.0203396
2.16, 1.64, 0, 0
2.2, 1.64, 0, 0
2.24, 1.64, 0, 0
2.28, 1.64, 0, 0
2.32, 1.64, 0.0528167, 0.0376202
2.36, 1.64, 0, 0
2.4, 1.64, 0, 0
2.44, 1.64, 0.123022, 0.123022
2.48, 1.64, 0.0251762, 0.0251762
2.52, 1.64, 0.017969, 0.017969
2.56, 1.64, 0, 0
2.6, 1.64, 0, 0
2.64, 1.64, 0, 0
2.68, 1.64, 0.0285414, 0.0285414
2.72, 1.64, 0, 0
2.76, 1.64, 0.0471612, 0.0471612
2.8, 1.64, 0, 0
2.84, 1.64, 0, 0
2.88, 1.64, 0.0360741, 0.0360741
2.92, 1.64, 0, 0
2.96, 1.64, 0, 0
3, 1.64, 0.0363485, 0.0363485
3.04, 1.64, 0.0549618, 0.0401873
3.08, 1.64, 0, 0
3.12, 1.64, 0.0264124, 0.0264124
3.16, 1.64, 0, 0
3.2, 1.64, 0.0227369, 0.0227369
3.24, 1.64, 0, 0
3.28, 1.64, 0, 0
3.32, 1.64, 0, 0
3.36, 1.64, 0, 0
3.4, 1.64, 0, 0
3.44, 1.64, 0, 0
3.48, 1.64, 0, 0
3.52, 1.64, 0, 0
3.56, 1.64, 0.0284299, 0.0284299
3.6, 1.64, 0, 0
3.64, 1.64, 0.0362546, 0.0362546
3.68, 1.64, 0, 0
3.72, 1.64, 0, 0
3.76, 1.64, 0.116846, 0.0585943
3.8, 1.64, 0, 0
3.84, 1.64, 0.0819893, 0.0599896
3.88, 1.64, 0, 0
3.92, 1.64, 0.0698604, 0.0698604
3.96, 1.64, 0.0384366, 0.0384366
4, 1.64, 0, 0
4.04, 1.64, 0, 0
4.08, 1.64, 0.0383642, 0.0383642
4.12, 1.64, 0.0568698, 0.0568698
4.16, 1.64, 0.0614801, 0.0614801
4.2, 1.64, 0, 0
4.24, 1.64, 0, 0
4.28, 1.64, 0, 0
4.32, 1.64, 0, 0
4.36, 1.64, 0, 0
4.4, 1.64, 0.0482896, 0.0482896
4.44, 1.64, 0.0960839, 0.0960839
4.48, 1.64, 0.149996, 0.149996
4.52, 1.64, 0, 0
4.56, 1.64, 0.0557036, 0.0557036
4.6, 1.64, 0, 0
4.64, 1.64, 0.0508972, 0.0508972
4.68, 1.64, 0, 0
4.72, 1.64, 0, 0
4.76, 1.64, 0.508536, 0.443108
4.8, 1.64, 0, 0
4.84, 1.64, 0, 0
4.88, 1.64, 0, 0
4.92, 1.64, 0, 0
4.96, 1.64, 0, 0
5, 1.64, 0, 0
5.04, 1.64, 0, 0
-0.04, 1.68, 0, 0
3.46945e-18, 1.68, 0.0418285, 0.0312017
0.04, 1.68, 0.047886, 0.047886
0.08, 1.68, 0, 0
0.12, 1.68, 0, 0
0.16, 1.68, 0.0142508, 0.0142508
0.2, 1.68, 0.0211704, 0.0211704
0.24, 1.68, 0.0138003, 0.0138003
0.28, 1.68, 0.056717, 0.0447171
0.32, 1.68, 0, 0
0.36, 1.68, 0, 0
0.4, 1.68, 0, 0
0.44, 1.68, 0.0328615, 0.0237119
0.48, 1.68, 0.0645606, 0.0375861
0.52, 1.68, 0.0565821, 0.0421503
0.56, 1.68, 0.0184514, 0.0184514
0.6, 1.68, 0.0287753, 0.0211333
0.64, 1.68, 0.042236, 0.025216
0.68, 1.68, 0, 0
0.72, 1.68, 0.0156249, 0.0156249
0.76, 1.68, 0, 0
0.8, 1.68, 0.0194538, 0.0194538
0.84, 1.68, 0, 0
0.88, 1.68, 0.0113151, 0.0113151
0.92, 1.68, 0.09591, 0.0815878
0.96, 1.68, 0, 0
1, 1.68, 0.0207442, 0.0207442
1.04, 1.68, 0, 0
1.08, 1.68, 0.0341136, 0.024122
1.12, 1.68, 0.0169045, 0.0169045
1.16, 1.68, 0.0425821, 0.0301101
1.2, 1.68, 0, 0
1.24, 1.68, 0, 0
1.28, 1.68, 0.0176879, 0.0176879
1.32, 1.68, 0, 0
1.36, 1.68, 0.0242337, 0.0242337
1.4, 1.68, 0, 0
1.44, 1.68, 0.0116433, 0.0116433
1.48, 1.68, 0, 0
1.52, 1.68, 0.0136387, 0.0136387
1.56, 1.68, 0, 0
1.6, 1.68, 0, 0
1.64, 1.68, 0.0498898, 0.0352774
1.68, 1.68, 0.0644447, 0.0394335
1.72, 1.68, 0, 0
1.76, 1.68, 0, 0
1.8, 1.68, 0.0173686, 0.0173686
1.84, 1.68, 0, 0
1.88, 1.68, 0, 0
1.92, 1.68, 0.0914474, 0.05937
1.96, 1.68, 0, 0
2, 1.68, 0.0158264, 0.0158264
2.04, 1.68, 0, 0
2.08, 1.68, 0, 0
2.12, 1.68, 0.0575802, 0.0438934
2.16, 1.68, 0, 0
2.2, 1.68, 0, 0
2.24, 1.68, 0.02855, 0.02855
2.28, 1.68, 0, 0
2.32, 1.68, 0, 0
2.36, 1.68, 0, 0
2.4, 1.68, 0, 0
2.44, 1.68, 0.0175064, 0.0175064
2.48, 1.68, 0.0843791, 0.0665758
2.52, 1.68, 0, 0
2.56, 1.68, 0, 0
2.6, 1.68, 0.0561166, 0.0404212
2.64, 1.68, 0.0264172, 0.0264172
2.68, 1.68, 0, 0
2.72, 1.68, 0, 0
2.76, 1.68, 0, 0
2.8, 1.68, 0.105589, 0.0837864
2.84, 1.68, 0.0370592, 0.0370592
2.88, 1.68, 0, 0
2.92, 1.68, 0, 0
2.96, 1.68, 0, 0
3, 1.68, 0.0280149, 0.0280149
3.04, 1.68, 0, 0
3.08, 1.68, 0.0298522, 0.0298522
3.12, 1.68, 0.0389676, 0.0389676
3.16, 1.68, 0, 0
3.2, 1.68, 0, 0
3.24, 1.68, 0.0520746, 0.0369527
3.28, 1.68, 0.0306118, 0.0306118
3.32, 1.68, 0, 0
3.36, 1.68, 0, 0
3.4, 1.68, 0, 0
3.44, 1.68, 0.036791, 0.036791
3.48, 1.68, 0.064799, 0.0460554
3.52, 1.68, 0, 0
3.56, 1.68, 0, 0
3.6, 1.68, 0, 0
3.64, 1.68, 0.0660248, 0.0660248
3.68, 1.68, 0.0319846, 0.0319846
3.72, 1.68, 0, 0
3.76, 1.68, 0, 0
3.8, 1.68, 0.0819073, 0.0590098
3.84, 1.68, 0.0302389, 0.0302389
3.88, 1.68, 0, 0
3.92, 1.68, 0, 0
3.96, 1.68, 0, 0
4, 1.68, 0.0367931, 0.0367931
4.04, 1.68, 0.0745575, 0.0745575
4.08, 1.68, 0, 0
4.12, 1.68, 0, 0
4.16, 1.68, 0, 0
4.2, 1.68, 0, 0
4.24, 1.68, 0.0399175, 0.0399175
4.28, 1.68, 0, 0
4.32, 1.68, 0, 0
4.36, 1.68, 0.0455839, 0.0455839
4.4, 1.68, 0, 0
4.44, 1.68, 0.0517947, 0.0517947
4.48, 1.68, 0, 0
4.52, 1.68, 0.113434, 0.0802185
4.56, 1.68, 0.0600535, 0.0600535
4.6, 1.68, 0, 0
4.64, 1.68, 0.0495896, 0.0495896
4.68, 1.68, 0, 0
4.72, 1.68, 0, 0
4.76, 1.68, 0, 0
4.8, 1.68, 0.078274, 0.078274
4.84, 1.68, 0.123541, 0.123541
4.88, 1.68, 0, 0
4.92, 1.68, 0, 0
4.96, 1.68, 0, 0
5, 1.68, 0, 0
5.04, 1.68, 0, 0
-0.04, 1.72, 0.036025, 0.0255462
3.46945e-18, 1.72, 0.0546955, 0.0407325
0.04, 1.72, 0, 0
0.08, 1.72, 0, 0
0.12, 1.72, 0, 0
0.16, 1.72, 0.0434485, 0.0434485
0.2, 1.72, 0, 0
0.24, 1.72, 0, 0
0.28, 1.72, 0, 0
0.32, 1.72, 0.0213418, 0.0213418
0.36, 1.72, 0, 0
0.4, 1.72, 0.095826, 0.0533365
0.44, 1.72, 0.0197826, 0.0197826
0.48, 1.72, 0, 0
0.52, 1.72, 0, 0
0.56, 1.72, 0, 0
0.6, 1.72, 0, 0
0.64, 1.72, 0.0433357, 0.0254441
0.68, 1.72, 0.0190479, 0.0190479
0.72, 1.72, 0.0690631, 0.0446217
0.76, 1.72, 0.0385793, 0.0294136
0.8, 1.72, 0.013286, 0.013286
0.84, 1.72, 0.0130306, 0.0130306
0.88, 1.72, 0, 0
0.92, 1.72, 0.0161746, 0.0161746
0.96, 1.72, 0.0265868, 0.0193504
1, 1.72, 0, 0
1.04, 1.72, 0, 0
1.08, 1.72, 0, 0
1.12, 1.72, 0, 0
1.16, 1.72, 0, 0
1.2, 1.72, 0, 0
1.24, 1.72, 0.0233681, 0.0233681
1.28, 1.72, 0.022385, 0.022385
1.32, 1.72, 0.0139174, 0.0139174
1.36, 1.72, 0, 0
1.4, 1.72, 0, 0
1.44, 1.72, 0.0319274, 0.0319274
1.48, 1.72, 0.111716, 0.0973562
1.52, 1.72, 0, 0
1.56, 1.72, 0.0404342, 0.029066
1.6, 1.72, 0, 0
1.64, 1.72, 0.0249903, 0.0249903
1.68, 1.72, 0.12071, 0.102697
1.72, 1.72, 0, 0
1.76, 1.72, 0.0210328, 0.0210328
1.8, 1.72, 0, 0
1.84, 1.72, 0, 0
1.88, 1.72, 0.0184102, 0.0184102
1.92, 1.72, 0, 0
1.96, 1.72, 0, 0
2, 1.72, 0.0166653, 0.0166653
2.04, 1.72, 0.115154, 0.115154
2.08, 1.72, 0, 0
2.12, 1.72, 0, 0
2.16, 1.72, 0, 0
2.2, 1.72, 0.0388461, 0.0388461
2.24, 1.72, 0, 0
2.28, 1.72, 0, 0
2.32, 1.72, 0.0202686, 0.0202686
2.36, 1.72, 0, 0
2.4, 1.72, 0, 0
2.44, 1.72, 0.0323583, 0.0323583
2.48, 1.72, 0, 0
2.52, 1.72, 0.0333091, 0.0333091
2.56, 1.72, 0, 0
2.6, 1.72, 0.063955, 0.063955
2.64, 1.72, 0, 0
2.68, 1.72, 0, 0
2.72, 1.72, 0.071563, 0.071563
2.76, 1.72, 0.0378017, 0.0378017
2.8, 1.72, 0, 0
2.84, 1.72, 0.0243497, 0.0243497
2.88, 1.72, 0, 0
2.92, 1.72, 0, 0
2.96, 1.72, 0, 0
3, 1.72, 0.0357614, 0.0357614
3.04, 1.72, 0.0257866, 0.0257866
3.08, 1.72, 0, 0
3.12, 1.72, 0, 0
3.16, 1.72, 0, 0
3.2, 1.72, 0, 0
3.24, 1.72, 0, 0
3.28, 1.72, 0, 0
3.32, 1.72, 0.0604859, 0.0429342
3.36, 1.72, 0, 0
3.4, 1.72, 0, 0
3.44, 1.72, 0.0292205, 0.0292205
3.48, 1.72, 0, 0
3.52, 1.72, 0.057015, 0.0408021
3.56, 1.72, 0, 0
3.6, 1.72, 0.0370939, 0.0370939
3.64, 1.72, 0.0305647, 0.0305647
3.68, 1.72, 0.0278044, 0.0278044
3.72, 1.72, 0.0267061, 0.0267061
3.76, 1.72, 0.0408598, 0.0408598
3.8, 1.72, 0.0341104, 0.0341104
3.84, 1.72, 0.0662849, 0.0468747
3.88, 1.72, 0, 0
3.92, 1.72, 0, 0
3.96, 1.72, 0.0319305, 0.0319305
4, 1.72, 0, 0
4.04, 1.72, 0.0368632, 0.0368632
4.08, 1.72, 0, 0
4.12, 1.72, 0, 0
4.16, 1.72, 0, 0
4.2, 1.72, 0, 0
4.24, 1.72, 0, 0
4.28, 1.72, 0.0442763, 0.0442763
4.32, 1.72, 0.0488661, 0.0488661
4.36, 1.72, 0, 0
4.4, 1.72, 0, 0
4.44, 1.72, 0, 0
4.48, 1.72, 0, 0
4.52, 1.72, 0.055955, 0.055955
4.56, 1.72, 0.0526022, 0.0526022
4.6, 1.72, 0, 0
4.64, 1.72, 0, 0
4.68, 1.72, 0, 0
4.72, 1.72, 0, 0
4.76, 1.72, 0, 0
4.8, 1.72, 0, 0
4.84, 1.72, 0, 0
4.88, 1.72, 0.0932846, 0.0932846
4.92, 1.72, 0.0911069, 0.0911069
4.96, 1.72, 0, 0
5, 1.72, 0, 0
5.04, 1.72, 0, 0
-0.04, 1.76, 0.0485484, 0.035011
3.46945e-18, 1.76, 0.0257031, 0.0257031
0.04, 1.76, 0.013601, 0.013601
0.08, 1.76, 0.0812181, 0.0423929
0.12, 1.76, 0.0632756, 0.04832
0.16, 1.76, 0.0143189, 0.0143189
0.2, 1.76, 0.0300346, 0.0300346
0.24, 1.76, 0.0438812, 0.0438812
0.28, 1.76, 0, 0
0.32, 1.76, 0.0271539, 0.0192522
0.36, 1.76, 0.0553655, 0.0324715
0.4, 1.76, 0, 0
0.44, 1.76, 0.069311, 0.0461878
0.48, 1.76, 0.0199979, 0.0199979
0.52, 1.76, 0.039582, 0.0279888
0.56, 1.76, 0, 0
0.6, 1.76, 0.0453335, 0.026535
0.64, 1.76, 0.0191232, 0.0191232
0.68, 1.76, 0, 0
0.72, 1.76, 0.0500201, 0.041357
0.76, 1.76, 0, 0
0.8, 1.76, 0.0199669, 0.0199669
0.84, 1.76, 0.0200524, 0.0200524
0.88, 1.76, 0.0199888, 0.0199888
0.92, 1.76, 0.0829909, 0.0586863
0.96, 1.76, 0.0482011, 0.0345151
1, 1.76, 0, 0
1.04, 1.76, 0.0123062, 0.0123062
1.08, 1.76, 0.0144274, 0.0144274
1.12, 1.76, 0.0149492, 0.0149492
1.16, 1.76, 0, 0
1.2, 1.76, 0.0225143, 0.0225143
1.24, 1.76, 0, 0
1.28, 1.76, 0.0130899, 0.0130899
1.32, 1.76, 0, 0
1.36, 1.76, 0, 0
1.4, 1.76, 0, 0
1.44, 1.76, 0, 0
1.48, 1.76, 0.0160257, 0.0160257
1.52, 1.76, 0, 0
1.56, 1.76, 0, 0
1.6, 1.76, 0, 0
1.64, 1.76, 0, 0
1.68, 1.76, 0, 0
1.72, 1.76, 0, 0
1.76, 1.76, 0, 0
1.8, 1.76, 0.0153899, 0.0153899
1.84, 1.76, 0.0478206, 0.0340344
1.88, 1.76, 0.0180536, 0.0180536
1.92, 1.76, 0, 0
1.96, 1.76, 0.0326946, 0.0233569
2, 1.76, 0, 0
2.04, 1.76, 0, 0
2.08, 1.76, 0, 0
2.12, 1.76, 0.0321614, 0.0321614
2.16, 1.76, 0, 0
2.2, 1.76, 0, 0
2.24, 1.76, 0.0302656, 0.0302656
2.28, 1.76, 0.0132901, 0.0132901
2.32, 1.76, 0.0200176, 0.0200176
2.36, 1.76, 0.0183027, 0.0183027
2.4, 1.76, 0.0199629, 0.0199629
2.44, 1.76, 0, 0
2.48, 1.76, 0, 0
2.52, 1.76, 0, 0
2.56, 1.76, 0, 0
2.6, 1.76, 0, 0
2.64, 1.76, 0, 0
2.68, 1.76, 0, 0
2.72, 1.76, 0.0237411, 0.0237411
2.76, 1.76, 0, 0
2.8, 1.76, 0, 0
2.84, 1.76, 0.0197898, 0.0197898
2.88, 1.76, 0, 0
2.92, 1.76, 0.0505419, 0.035849
2.96, 1.76, 0, 0
3, 1.76, 0.0377626, 0.0377626
3.04, 1.76, 0, 0
3.08, 1.76, 0, 0
3.12, 1.76, 0, 0
3.16, 1.76, 0, 0
3.2, 1.76, 0, 0
3.24, 1.76, 0, 0
3.28, 1.76, 0, 0
3.32, 1.76, 0.0559609, 0.0559609
3.36, 1.76, 0, 0
3.4, 1.76, 0.0463517, 0.0463517
3.44, 1.76, 0.0448267, 0.0448267
3.48, 1.76, 0, 0
3.52, 1.76, 0.0360513, 0.0360513
3.56, 1.76, 0, 0
3.6, 1.76, 0, 0
3.64, 1.76, 0.147999, 0.0901132
3.68, 1.76, 0, 0
3.72, 1.76, 0, 0
3.76, 1.76, 0.0501201, 0.0501201
3.8, 1.76, 0, 0
3.84, 1.76, 0.0520024, 0.0520024
3.88, 1.76, 0, 0
3.92, 1.76, 0, 0
3.96, 1.76, 0, 0
4, 1.76, 0, 0
4.04, 1.76, 0, 0
4.08, 1.76, 0, 0
4.12, 1.76, 0, 0
4.16, 1.76, 0, 0
4.2, 1.76, 0, 0
4.24, 1.76, 0, 0
4.28, 1.76, 0, 0
4.32, 1.76, 0.153225, 0.112178
4.36, 1.76, 0, 0
4.4, 1.76, 0, 0
4.44, 1.76, 0, 0
4.48, 1.76, 0, 0
4.52, 1.76, 0, 0
4.56, 1.76, 0, 0
4.6, 1.76, 0, 0
4.64, 1.76, 0.0639974, 0.0639974
4.68, 1.76, 0, 0
4.72, 1.76, 0, 0
4.76, 1.76, 0, 0
4.8, 1.76, 0, 0
4.84, 1.76, 0, 0
4.88, 1.76, 0.102143, 0.102143
4.92, 1.76, 0, 0
4.96, 1.76, 0, 0
5, 1.76, 0.145317, 0.145317
5.04, 1.76, 0, 0
-0.04, 1.8, 0.146583, 0.0830557
3.46945e-18, 1.8, 0.016257, 0.016257
0.04, 1.8, 0.0351791, 0.0258664
0.08, 1.8, 0.0892869, 0.0420015
0.12, 1.8, 0.0173552, 0.0173552
0.16, 1.8, 0.0227423, 0.0227423
0.2, 1.8, 0.0393123, 0.0279956
0.24, 1.8, 0.012377, 0.012377
0.28, 1.8, 0, 0
0.32, 1.8, 0.0141364, 0.0141364
0.36, 1.8, 0.0123248, 0.0123248
0.4, 1.8, 0.027961, 0.0197715
0.44, 1.8, 0.0343264, 0.0247398
0.48, 1.8, 0, 0
0.52, 1.8, 0, 0
0.56, 1.8, 0.0549466, 0.0422938
0.6, 1.8, 0.0398876, 0.0290743
0.64, 1.8, 0.0152739, 0.0152739
0.68, 1.8, 0.0284749, 0.0202139
0.72, 1.8, 0.0202165, 0.0202165
0.76, 1.8, 0, 0
0.8, 1.8, 0.0133958, 0.0133958
0.84, 1.8, 0, 0
0.88, 1.8, 0.0274384, 0.0274384
0.92, 1.8, 0.120833, 0.0584743
0.96, 1.8, 0, 0
1, 1.8, 0.0280849, 0.019859
1.04, 1.8, 0.0171608, 0.0171608
1.08, 1.8, 0, 0
1.12, 1.8, 0.0571339, 0.0460895
1.16, 1.8, 0.0309457, 0.0222024
1.2, 1.8, 0.0461908, 0.0461908
1.24, 1.8, 0.0155437, 0.0155437
1.28, 1.8, 0.0236565, 0.0236565
1.32, 1.8, 0, 0
1.36, 1.8, 0, 0
1.4, 1.8, 0.0341954, 0.0245701
1.44, 1.8, 0.101693, 0.101693
1.48, 1.8, 0, 0
1.52, 1.8, 0.0247076, 0.0247076
1.56, 1.8, 0, 0
1.6, 1.8, 0.0395846, 0.0290229
1.64, 1.8, 0, 0
1.68, 1.8, 0, 0
1.72, 1.8, 0, 0
1.76, 1.8, 0, 0
1.8, 1.8, 0, 0
1.84, 1.8, 0.0153395, 0.0153395
1.88, 1.8, 0.0132713, 0.0132713
1.92, 1.8, 0.0191977, 0.0191977
1.96, 1.8, 0, 0
2, 1.8, 0.0375, 0.0265165
2.04, 1.8, 0, 0
2.08, 1.8, 0, 0
2.12, 1.8, 0, 0
2.16, 1.8, 0, 0
2.2, 1.8, 0.0879626, 0.0655127
2.24, 1.8, 0.0506766, 0.0365049
2.28, 1.8, 0, 0
2.32, 1.8, 0.049912, 0.0360755
2.36, 1.8, 0.0396922, 0.0281656
2.4, 1.8, 0, 0
2.44, 1.8, 0.128657, 0.128657
2.48, 1.8, 0.0224878, 0.0224878
2.52, 1.8, 0, 0
2.56, 1.8, 0.0685382, 0.048464
2.6, 1.8, 0, 0
2.64, 1.8, 0, 0
2.68, 1.8, 0.0244351, 0.0244351
2.72, 1.8, 0.0871652, 0.0510427
2.76, 1.8, 0, 0
2.8, 1.8, 0.0273287, 0.0273287
2.84, 1.8, 0.135926, 0.0641129
2.88, 1.8, 0, 0
2.92, 1.8, 0, 0
2.96, 1.8, 0, 0
3, 1.8, 0.0759144, 0.0759144
3.04, 1.8, 0, 0
3.08, 1.8, 0.117219, 0.0873566
3.12, 1.8, 0, 0
3.16, 1.8, 0, 0
3.2, 1.8, 0.0281356, 0.0281356
3.24, 1.8, 0.0263573, 0.0263573
3.28, 1.8, 0.0285726, 0.0285726
3.32, 1.8, 0, 0
3.36, 1.8, 0.0246425, 0.0246425
3.4, 1.8, 0, 0
3.44, 1.8, 0, 0
3.48, 1.8, 0, 0
3.52, 1.8, 0.0680548, 0.048285
3.56, 1.8, 0.088822, 0.088822
3.6, 1.8, 0.0480775, 0.0480775
3.64, 1.8, 0, 0
3.68, 1.8, 0.0912391, 0.0696152
3.72, 1.8, 0, 0
3.76, 1.8, 0.117319, 0.0690936
3.8, 1.8, 0.0635382, 0.0450217
3.84, 1.8, 0.219261, 0.219261
3.88, 1.8, 0, 0
3.92, 1.8, 0.0376338, 0.0376338
3.96, 1.8, 0.0395887, 0.0395887
4, 1.8, 0.0575943, 0.0575943
4.04, 1.8, 0, 0
4.08, 1.8, 0.115136, 0.115136
4.12, 1.8, 0, 0
4.16, 1.8, 0, 0
4.2, 1.8, 0.126073, 0.126073
4.24, 1.8, 0.183797, 0.145578
4.28, 1.8, 0.0484243, 0.0484243
4.32, 1.8, 0, 0
4.36, 1.8, 0, 0
4.4, 1.8, 0, 0
4.44, 1.8, 0, 0
4.48, 1.8, 0.067526, 0.067526
4.52, 1.8, 0, 0
4.56, 1.8, 0, 0
4.6, 1.8, 0, 0
4.64, 1.8, 0.0663123, 0.0663123
4.68, 1.8, 0, 0
4.72, 1.8, 0, 0
4.76, 1.8, 0, 0
4.8, 1.8, 0, 0
4.84, 1.8, 0, 0
4.88, 1.8, 0, 0
4.92, 1.8, 0, 0
4.96, 1.8, 0, 0
5, 1.8, 0.31315, 0.31315
5.04, 1.8, 0, 0
-0.04, 1.84, 0.0452318, 0.0327365
3.46945e-18, 1.84, 0.0623612, 0.0440968
0.04, 1.84, 0.110276, 0.0513925
0.08, 1.84, 0.0151991, 0.0151991
0.12, 1.84, 0.0228565, 0.0228565
0.16, 1.84, 0.0627942, 0.0381244
0.2, 1.84, 0.080505, 0.0511835
0.24, 1.84, 0.0802899, 0.0366464
0.28, 1.84, 0.0632406, 0.0327032
0.32, 1.84, 0, 0
0.36, 1.84, 0.0385826, 0.02745
0.4, 1.84, 0.0373643, 0.0265867
0.44, 1.84, 0.0296947, 0.0296947
0.48, 1.84, 0.0202767, 0.0202767
0.52, 1.84, 0, 0
0.56, 1.84, 0.015951, 0.015951
0.6, 1.84, 0.0126852, 0.0126852
0.64, 1.84, 0, 0
0.68, 1.84, 0.0529419, 0.0418862
0.72, 1.84, 0.0368464, 0.0262522
0.76, 1.84, 0.0166296, 0.0166296
0.8, 1.84, 0.0652171, 0.0446239
0.84, 1.84, 0.0946667, 0.0513076
0.88, 1.84, 0, 0
0.92, 1.84, 0.0141592, 0.0141592
0.96, 1.84, 0.0491176, 0.0350423
1, 1.84, 0, 0
1.04, 1.84, 0.0144721, 0.0144721
1.08, 1.84, 0, 0
1.12, 1.84, 0, 0
1.16, 1.84, 0.0151718, 0.0151718
1.2, 1.84, 0, 0
1.24, 1.84, 0, 0
1.28, 1.84, 0.071017, 0.0529088
1.32, 1.84, 0.0164027, 0.0164027
1.36, 1.84, 0, 0
1.4, 1.84, 0.0127088, 0.0127088
1.44, 1.84, 0, 0
1.48, 1.84, 0, 0
1.52, 1.84, 0.0168633, 0.0168633
1.56, 1.84, 0.0332412, 0.0235054
1.6, 1.84, 0.0171154, 0.0171154
1.64, 1.84, 0.0205554, 0.0205554
1.68, 1.84, 0, 0
1.72, 1.84, 0.039764, 0.028254
1.76, 1.84, 0.0532144, 0.0394195
1.8, 1.84, 0.0176888, 0.0176888
1.84, 1.84, 0, 0
1.88, 1.84, 0.0276079, 0.0276079
1.92, 1.84, 0.0282713, 0.0282713
1.96, 1.84, 0.0191545, 0.0191545
2, 1.84, 0, 0
2.04, 1.84, 0.039168, 0.0276969
2.08, 1.84, 0, 0
2.12, 1.84, 0.0624634, 0.0466592
2.16, 1.84, 0, 0
2.2, 1.84, 0.0172462, 0.0172462
2.24, 1.84, 0, 0
2.28, 1.84, 0, 0
2.32, 1.84, 0, 0
2.36, 1.84, 0, 0
2.4, 1.84, 0, 0
2.44, 1.84, 0.0207986, 0.0207986
2.48, 1.84, 0.0219444, 0.0219444
2.52, 1.84, 0.0191844, 0.0191844
2.56, 1.84, 0, 0
2.6, 1.84, 0.0760137, 0.0552473
2.64, 1.84, 0.054986, 0.040367
2.68, 1.84, 0.0685072, 0.0396828
2.72, 1.84, 0, 0
2.76, 1.84, 0, 0
2.8, 1.84, 0.163228, 0.163228
2.84, 1.84, 0, 0
2.88, 1.84, 0, 0
2.92, 1.84, 0.0757006, 0.0757006
2.96, 1.84, 0.0780646, 0.0567604
3, 1.84, 0, 0
3.04, 1.84, 0, 0
3.08, 1.84, 0, 0
3.12, 1.84, 0, 0
3.16, 1.84, 0.0512469, 0.0512469
3.2, 1.84, 0.0245413, 0.0245413
3.24, 1.84, 0.0280978, 0.0280978
3.28, 1.84, 0.0231127, 0.0231127
3.32, 1.84, 0, 0
3.36, 1.84, 0, 0
3.4, 1.84, 0, 0
3.44, 1.84, 0.0318654, 0.0318654
3.48, 1.84, 0, 0
3.52, 1.84, 0, 0
3.56, 1.84, 0, 0
3.6, 1.84, 0.0307653, 0.0307653
3.64, 1.84, 0, 0
3.68, 1.84, 0.0321022, 0.0321022
3.72, 1.84, 0, 0
3.76, 1.84, 0.112011, 0.112011
3.8, 1.84, 0, 0
3.84, 1.84, 0, 0
3.88, 1.84, 0, 0
3.92, 1.84, 0, 0
3.96, 1.84, 0.109091, 0.0775892
4, 1.84, 0.156812, 0.124172
4.04, 1.84, 0.0951477, 0.0696159
4.08, 1.84, 0.083114, 0.0587706
4.12, 1.84, 0.0943608, 0.0692631
4.16, 1.84, 0.0966834, 0.0686114
4.2, 1.84, 0.109253, 0.0788065
4.24, 1.84, 0.042168, 0.042168
4.28, 1.84, 0, 0
4.32, 1.84, 0.0568362, 0.0568362
4.36, 1.84, 0, 0
4.4, 1.84, 0, 0
4.44, 1.84, 0, 0
4.48, 1.84, 0, 0
4.52, 1.84, 0.0917529, 0.0917529
4.56, 1.84, 0.0617222, 0.0617222
4.6, 1.84, 0, 0
4.64, 1.84, 0, 0
4.68, 1.84, 0, 0
4.72, 1.84, 0, 0
4.76, 1.84, 0, 0
4.8, 1.84, 0, 0
4.84, 1.84, 0, 0
4.88, 1.84, 0, 0
4.92, 1.84, 0, 0
4.96, 1.84, 0, 0
5, 1.84, 0, 0
5.04, 1.84, 0, 0
-0.04, 1.88, 0, 0
3.46945e-18, 1.88, 0.0694503, 0.0353872
0.04, 1.88, 0.142697, 0.0546578
0.08, 1.88, 0.13136, 0.0639882
0.12, 1.88, 0.0447789, 0.0258531
0.16, 1.88, 0.123954, 0.057045
0.2, 1.88, 0.0447165, 0.0316212
0.24, 1.88, 0.156743, 0.0963425
0.28, 1.88, 0, 0
0.32, 1.88, 0.041401, 0.0244528
0.36, 1.88, 0.0458135, 0.0458135
0.4, 1.88, 0, 0
0.44, 1.88, 0.0110393, 0.0110393
0.48, 1.88, 0.0258205, 0.0182921
0.52, 1.88, 0, 0
0.56, 1.88, 0.0363051, 0.0287223
0.6, 1.88, 0.0389671, 0.0275542
0.64, 1.88, 0.0130411, 0.0130411
0.68, 1.88, 0.0399521, 0.0399521
0.72, 1.88, 0, 0
0.76, 1.88, 0.0164164, 0.0164164
0.8, 1.88, 0.0207162, 0.0207162
0.84, 1.88, 0, 0
0.88, 1.88, 0, 0
0.92, 1.88, 0.0207188, 0.0148405
0.96, 1.88, 0.0832408, 0.0489279
1, 1.88, 0.0219308, 0.0219308
1.04, 1.88, 0.0143884, 0.0143884
1.08, 1.88, 0.0304187, 0.0304187
1.12, 1.88, 0, 0
1.16, 1.88, 0, 0
1.2, 1.88, 0.0184736, 0.0184736
1.24, 1.88, 0.0190004, 0.0190004
1.28, 1.88, 0, 0
1.32, 1.88, 0.0108666, 0.0108666
1.36, 1.88, 0, 0
1.4, 1.88, 0.0374118, 0.0265836
1.44, 1.88, 0.0171113, 0.0171113
1.48, 1.88, 0.0537726, 0.0311622
1.52, 1.88, 0.0978067, 0.0443897
1.56, 1.88, 0.0126008, 0.0126008
1.6, 1.88, 0.0351152, 0.0251278
1.64, 1.88, 0.0441333, 0.0318745
1.68, 1.88, 0.0258354, 0.0258354
1.72, 1.88, 0, 0
1.76, 1.88, 0, 0
1.8, 1.88, 0, 0
1.84, 1.88, 0.0399529, 0.0284024
1.88, 1.88, 0.0681085, 0.0487144
1.92, 1.88, 0.0569499, 0.0425108
1.96, 1.88, 0, 0
2, 1.88, 0.0810325, 0.0641778
2.04, 1.88, 0.0422922, 0.0300257
2.08, 1.88, 0.0451488, 0.0320582
2.12, 1.88, 0.057686, 0.0335309
2.16, 1.88, 0.0194213, 0.0194213
2.2, 1.88, 0, 0
2.24, 1.88, 0.053998, 0.0312563
2.28, 1.88, 0, 0
2.32, 1.88, 0, 0
2.36, 1.88, 0.0254806, 0.0254806
2.4, 1.88, 0.0262429, 0.0262429
2.44, 1.88, 0.0266685, 0.0266685
2.48, 1.88, 0, 0
2.52, 1.88, 0, 0
2.56, 1.88, 0, 0
2.6, 1.88, 0.0239432, 0.0239432
2.64, 1.88, 0.0363655, 0.0363655
2.68, 1.88, 0.0179514, 0.0179514
2.72, 1.88, 0.0524387, 0.0524387
2.76, 1.88, 0.0772315, 0.0575219
2.8, 1.88, 0.0324135, 0.0324135
2.84, 1.88, 0, 0
2.88, 1.88, 0.113294, 0.0587225
2.92, 1.88, 0.0468195, 0.0332267
2.96, 1.88, 0.0372349, 0.0372349
3, 1.88, 0.0626612, 0.0450955
3.04, 1.88, 0.0273558, 0.0273558
3.08, 1.88, 0, 0
3.12, 1.88, 0.0259764, 0.0259764
3.16, 1.88, 0.0281072, 0.0281072
3.2, 1.88, 0.0815693, 0.0576783
3.24, 1.88, 0.0243042, 0.0243042
3.28, 1.88, 0, 0
3.32, 1.88, 0, 0
3.36, 1.88, 0, 0
3.4, 1.88, 0, 0
3.44, 1.88, 0, 0
3.48, 1.88, 0, 0
3.52, 1.88, 0.0298965, 0.0298965
3.56, 1.88, 0, 0
3.6, 1.88, 0, 0
3.64, 1.88, 0, 0
3.68, 1.88, 0.0291625, 0.0291625
3.72, 1.88, 0.0710053, 0.0504113
3.76, 1.88, 0, 0
3.8, 1.88, 0.0448299, 0.0448299
3.84, 1.88, 0.094823, 0.0674522
3.88, 1.88, 0, 0
3.92, 1.88, 0.291211, 0.144201
3.96, 1.88, 0.285151, 0.155474
4, 1.88, 0.0421278, 0.0421278
4.04, 1.88, 0.228032, 0.103208
4.08, 1.88, 0.250597, 0.146436
4.12, 1.88, 0.202416, 0.0919398
4.16, 1.88, 0.0842013, 0.0595395
4.2, 1.88, 0.0926217, 0.0926217
4.24, 1.88, 0.0377357, 0.0377357
4.28, 1.88, 0.104608, 0.0742211
4.32, 1.88, 0, 0
4.36, 1.88, 0.0508921, 0.0508921
4.4, 1.88, 0, 0
4.44, 1.88, 0.172012, 0.172012
4.48, 1.88, 0, 0
4.52, 1.88, 0.0535361, 0.0535361
4.56, 1.88, 0, 0
4.6, 1.88, 0, 0
4.64, 1.88, 0, 0
4.68, 1.88, 0.0743452, 0.0743452
4.72, 1.88, 0, 0
4.76, 1.88, 0.175917, 0.175917
4.8, 1.88, 0, 0
4.84, 1.88, 0, 0
4.88, 1.88, 0, 0
4.92, 1.88, 0.100289, 0.100289
4.96, 1.88, 0, 0
5, 1.88, 0, 0
5.04, 1.88, 0, 0
-0.04, 1.92, 0.323675, 0.103237
3.46945e-18, 1.92, 0.192111, 0.102761
0.04, 1.92, 0.139426, 0.0622495
0.08, 1.92, 0.304245, 0.121471
0.12, 1.92, 0.0966978, 0.040171
0.16, 1.92, 0.153203, 0.05333
0.2, 1.92, 0.14247, 0.0708232
0.24, 1.92, 0.157144, 0.0635391
0.28, 1.92, 0.0311608, 0.0220341
0.32, 1.92, 0.0611845, 0.035932
0.36, 1.92, 0.0438221, 0.0253022
0.4, 1.92, 0.0255246, 0.0182247
0.44, 1.92, 0.055734, 0.0323857
0.48, 1.92, 0.0640172, 0.0479149
0.52, 1.92, 0.0204659, 0.0204659
0.56, 1.92, 0, 0
0.6, 1.92, 0.061831, 0.0364559
0.64, 1.92, 0.026011, 0.0188513
0.68, 1.92, 0.0266017, 0.0188108
0.72, 1.92, 0.00925847, 0.00925847
0.76, 1.92, 0.0114888, 0.0114888
0.8, 1.92, 0, 0
0.84, 1.92, 0.0333495, 0.0244027
0.88, 1.92, 0.0141754, 0.0141754
0.92, 1.92, 0, 0
0.96, 1.92, 0.0296334, 0.0212518
1, 1.92, 0.0260502, 0.0186096
1.04, 1.92, 0.0497474, 0.0295821
1.08, 1.92, 0.0332041, 0.0235719
1.12, 1.92, 0.0152358, 0.0152358
1.16, 1.92, 0.0157901, 0.0157901
1.2, 1.92, 0.0184324, 0.0184324
1.24, 1.92, 0.0242172, 0.0242172
1.28, 1.92, 0.013926, 0.013926
1.32, 1.92, 0, 0
1.36, 1.92, 0.0160787, 0.0160787
1.4, 1.92, 0.0148232, 0.0148232
1.44, 1.92, 0.0443563, 0.0320689
1.48, 1.92, 0.057849, 0.034134
1.52, 1.92, 0, 0
1.56, 1.92, 0.0167238, 0.0167238
1.6, 1.92, 0, 0
1.64, 1.92, 0.0570212, 0.0415038
1.68, 1.92, 0.0533092, 0.0376963
1.72, 1.92, 0.0681952, 0.0404938
1.76, 1.92, 0.0439306, 0.0310638
1.8, 1.92, 0.0380149, 0.0268851
1.84, 1.92, 0, 0
1.88, 1.92, 0.121916, 0.0692262
1.92, 1.92, 0.061733, 0.0363703
1.96, 1.92, 0.0572106, 0.034993
2, 1.92, 0.133605, 0.060549
2.04, 1.92, 0.176763, 0.0641654
2.08, 1.92, 0.142984, 0.0608107
2.12, 1.92, 0.0699825, 0.040594
2.16, 1.92, 0.285827, 0.173818
2.2, 1.92, 0.0405663, 0.0286847
2.24, 1.92, 0.0693382, 0.0412243
2.28, 1.92, 0.0201063, 0.0201063
2.32, 1.92, 0.0734952, 0.0435994
2.36, 1.92, 0.058113, 0.0337963
2.4, 1.92, 0.0214072, 0.0214072
2.44, 1.92, 0, 0
2.48, 1.92, 0.033338, 0.033338
2.52, 1.92, 0.156901, 0.136054
2.56, 1.92, 0.0624342, 0.0362937
2.6, 1.92, 0.0338253, 0.0338253
2.64, 1.92, 0.0210977, 0.0210977
2.68, 1.92, 0, 0
2.72, 1.92, 0.0164984, 0.0164984
2.76, 1.92, 0, 0
2.8, 1.92, 0.0378648, 0.0378648
2.84, 1.92, 0, 0
2.88, 1.92, 0.0382854, 0.0382854
2.92, 1.92, 0, 0
2.96, 1.92, 0.0773189, 0.0546753
3, 1.92, 0.0403983, 0.0403983
3.04, 1.92, 0, 0
3.08, 1.92, 0, 0
3.12, 1.92, 0, 0
3.16, 1.92, 0, 0
3.2, 1.92, 0.0706319, 0.0510829
3.24, 1.92, 0.028253, 0.028253
3.28, 1.92, 0.025977, 0.025977
3.32, 1.92, 0, 0
3.36, 1.92, 0, 0
3.4, 1.92, 0, 0
3.44, 1.92, 0, 0
3.48, 1.92, 0.027418, 0.027418
3.52, 1.92, 0.0447346, 0.0447346
3.56, 1.92, 0.0990761, 0.0990761
3.6, 1.92, 0, 0
3.64, 1.92, 0.0642311, 0.0454247
3.68, 1.92, 0, 0
3.72, 1.92, 0, 0
3.76, 1.92, 0.0339657, 0.0339657
3.8, 1.92, 0.113589, 0.113589
3.84, 1.92, 0.0316087, 0.0316087
3.88, 1.92, 0.452717, 0.25665
3.92, 1.92, 0.256821, 0.143673
3.96, 1.92, 0.619318, 0.226079
4, 1.92, 0.507021, 0.198436
4.04, 1.92, 0.623455, 0.313194
4.08, 1.92, 0.326617, 0.115881
4.12, 1.92, 0.596976, 0.310077
4.16, 1.92, 0.174597, 0.0872986
4.2, 1.92, 0.155555, 0.0917808
4.24, 1.92, 0.1634, 0.116827
4.28, 1.92, 0.0481814, 0.0481814
4.32, 1.92, 0.0374747, 0.0374747
4.36, 1.92, 0.163018, 0.122091
4.4, 1.92, 0, 0
4.44, 1.92, 0, 0
4.48, 1.92, 0, 0
4.52, 1.92, 0, 0
4.56, 1.92, 0, 0
4.6, 1.92, 0, 0
4.64, 1.92, 0, 0
4.68, 1.92, 0.0657377, 0.0657377
4.72, 1.92, 0, 0
4.76, 1.92, 0, 0
4.8, 1.92, 0, 0
4.84, 1.92, 0.322987, 0.322987
4.88, 1.92, 0, 0
4.92, 1.92, 0.276248, 0.276248
4.96, 1.92, 0, 0
5, 1.92, 0, 0
5.04, 1.92, 0, 0
-0.04, 1.96, 0.19685, 0.0758411
3.46945e-18, 1.96, 0.108732, 0.041122
0.04, 1.96, 0.293228, 0.116611
0.08, 1.96, 0.317873, 0.0850422
0.12, 1.96, 0.18116, 0.0595129
0.16, 1.96, 0.18378, 0.0564211
0.2, 1.96, 0.2571, 0.0710432
0.24, 1.96, 0.0338444, 0.0240216
0.28, 1.96, 0.0732327, 0.0328611
0.32, 1.96, 0.0592935, 0.0478883
0.36, 1.96, 0.0111795, 0.0111795
0.4, 1.96, 0.0574802, 0.0341428
0.44, 1.96, 0.0351678, 0.0248676
0.48, 1.96, 0.0356077, 0.0256604
0.52, 1.96, 0.0708549, 0.0361298
0.56, 1.96, 0.0307361, 0.0217969
0.6, 1.96, 0, 0
0.64, 1.96, 0.128435, 0.0867887
0.68, 1.96, 0.0435883, 0.0317554
0.72, 1.96, 0.142502, 0.0690419
0.76, 1.96, 0.0137022, 0.0137022
0.8, 1.96, 0.0142221, 0.0142221
0.84, 1.96, 0.0341195, 0.0245258
0.88, 1.96, 0.0796373, 0.0474478
0.92, 1.96, 0.0850551, 0.0850551
0.96, 1.96, 0.0322812, 0.0228987
1, 1.96, 0.0362633, 0.026131
1.04, 1.96, 0, 0
1.08, 1.96, 0.0363705, 0.0266952
1.12, 1.96, 0.0308369, 0.0308369
1.16, 1.96, 0.0152966, 0.0152966
1.2, 1.96, 0.0158353, 0.0158353
1.24, 1.96, 0, 0
1.28, 1.96, 0.0239245, 0.0239245
1.32, 1.96, 0, 0
1.36, 1.96, 0, 0
1.4, 1.96, 0, 0
1.44, 1.96, 0, 0
1.48, 1.96, 0.0171614, 0.0171614
1.52, 1.96, 0.0253831, 0.0253831
1.56, 1.96, 0.0207374, 0.0207374
1.6, 1.96, 0, 0
1.64, 1.96, 0.0209435, 0.0209435
1.68, 1.96, 0.0672045, 0.0402935
1.72, 1.96, 0.112248, 0.0643822
1.76, 1.96, 0.0177831, 0.0177831
1.8, 1.96, 0.0381518, 0.0381518
1.84, 1.96, 0.0506814, 0.0360606
1.88, 1.96, 0.142522, 0.0604447
1.92, 1.96, 0.303756, 0.142461
1.96, 1.96, 0.271759, 0.0802789
2, 1.96, 0.355166, 0.1207
2.04, 1.96, 0.486216, 0.190718
2.08, 1.96, 0.364714, 0.124462
2.12, 1.96, 0.386374, 0.151713
2.16, 1.96, 0.085659, 0.0517756
2.2, 1.96, 0.118299, 0.048628
2.24, 1.96, 0.0745392, 0.0439899
2.28, 1.96, 0.0209122, 0.0209122
2.32, 1.96, 0.0163133, 0.0163133
2.36, 1.96, 0.0163104, 0.0163104
2.4, 1.96, 0.037921, 0.0270785
2.44, 1.96, 0, 0
2.48, 1.96, 0.0504017, 0.0357129
2.52, 1.96, 0.0691575, 0.0691575
2.56, 1.96, 0.0204846, 0.0204846
2.6, 1.96, 0.0357592, 0.0357592
2.64, 1.96, 0.0244632, 0.0244632
2.68, 1.96, 0, 0
2.72, 1.96, 0.0427613, 0.0305126
2.76, 1.96, 0.0790471, 0.0790471
2.8, 1.96, 0, 0
2.84, 1.96, 0, 0
2.88, 1.96, 0, 0
2.92, 1.96, 0.0188771, 0.0188771
2.96, 1.96, 0.0387759, 0.0387759
3, 1.96, 0, 0
3.04, 1.96, 0, 0
3.08, 1.96, 0.0466971, 0.0330215
3.12, 1.96, 0, 0
3.16, 1.96, 0.026841, 0.026841
3.2, 1.96, 0.043233, 0.043233
3.24, 1.96, 0.0245619, 0.0245619
3.28, 1.96, 0.0441285, 0.0441285
3.32, 1.96, 0, 0
3.36, 1.96, 0.0884838, 0.0884838
3.4, 1.96, 0.0491102, 0.0491102
3.44, 1.96, 0.038906, 0.038906
3.48, 1.96, 0, 0
3.52, 1.96, 0, 0
3.56, 1.96, 0.0270605, 0.0270605
3.6, 1.96, 0.0341224, 0.0341224
3.64, 1.96, 0.0750208, 0.053226
3.68, 1.96, 0.0284616, 0.0284616
3.72, 1.96, 0.0636646, 0.0454653
3.76, 1.96, 0.102858, 0.0593998
3.8, 1.96, 0.216406, 0.126243
3.84, 1.96, 0.477848, 0.197589
3.88, 1.96, 0.365226, 0.133396
3.92, 1.96, 0.534129, 0.195271
3.96, 1.96, 0.498221, 0.181897
4, 1.96, 0.427651, 0.166348
4.04, 1.96, 0.768929, 0.238919
4.08, 1.96, 0.663911, 0.206755
4.12, 1.96, 0.473962, 0.158344
4.16, 1.96, 0.198127, 0.101509
4.2, 1.96, 0.441047, 0.175799
4.24, 1.96, 0.217495, 0.162427
4.28, 1.96, 0.378735, 0.192469
4.32, 1.96, 0.185263, 0.0932291
4.36, 1.96, 0.0961077, 0.0685835
4.4, 1.96, 0, 0
4.44, 1.96, 0, 0
4.48, 1.96, 0, 0
4.52, 1.96, 0, 0
4.56, 1.96, 0, 0
4.6, 1.96, 0, 0
4.64, 1.96, 0.11276, 0.11276
4.68, 1.96, 0, 0
4.72, 1.96, 0, 0
4.76, 1.96, 0.0897931, 0.0897932
4.8, 1.96, 0, 0
4.84, 1.96, 0.115867, 0.115867
4.88, 1.96, 0, 0
4.92, 1.96, 0, 0
4.96, 1.96, 0, 0
5, 1.96, 0, 0
5.04, 1.96, 0, 0
-0.04, 2, 0.254286, 0.0790269
3.46945e-18, 2, 0.477326, 0.135577
0.04, 2, 0.552643, 0.145105
0.08, 2, 0.300105, 0.0720904
0.12, 2, 0.369692, 0.121793
0.16, 2, 0.415112, 0.109743
0.2, 2, 0.256731, 0.111631
0.24, 2, 0.14548, 0.0493121
0.28, 2, 0.0909297, 0.0433206
0.32, 2, 0.0662878, 0.0334584
0.36, 2, 0.0852266, 0.0387247
0.4, 2, 0.0744282, 0.0394167
0.44, 2, 0.249138, 0.108617
0.48, 2, 0.0351792, 0.0253863
0.52, 2, 0.144362, 0.0690267
0.56, 2, 0.0142364, 0.0142364
0.6, 2, 0, 0
0.64, 2, 0.0962229, 0.0813876
0.68, 2, 0.0502393, 0.0255761
0.72, 2, 0.0167619, 0.0167619
0.76, 2, 0.0520226, 0.0305069
0.8, 2, 0.0214255, 0.0214255
0.84, 2, 0.0146446, 0.0146446
0.88, 2, 0.0276322, 0.0200562
0.92, 2, 0.115268, 0.0889604
0.96, 2, 0.0311894, 0.0235849
1, 2, 0.156563, 0.0990657
1.04, 2, 0, 0
1.08, 2, 0, 0
1.12, 2, 0.0634106, 0.0372084
1.16, 2, 0.0645062, 0.0339773
1.2, 2, 0.0471151, 0.0333167
1.24, 2, 0.0139022, 0.0139022
1.28, 2, 0.0139661, 0.0139661
1.32, 2, 0.0143599, 0.0143599
1.36, 2, 0.025101, 0.025101
1.4, 2, 0.0347304, 0.0245588
1.44, 2, 0, 0
1.48, 2, 0.0320946, 0.0227386
1.52, 2, 0.0430576, 0.0309718
1.56, 2, 0.0526012, 0.0526012
1.6, 2, 0.0349156, 0.024689
1.64, 2, 0.0183026, 0.0183026
1.68, 2, 0, 0
1.72, 2, 0.0378347, 0.0267535
1.76, 2, 0.0158241, 0.0158241
1.8, 2, 0.0670871, 0.03928
1.84, 2, 0.330991, 0.142456
1.88, 2, 0.257616, 0.127287
1.92, 2, 0.325885, 0.101317
1.96, 2, 0.587651, 0.145272
2, 2, 0.539186, 0.134498
2.04, 2, 0.561582, 0.136408
2.08, 2, 0.294179, 0.0886449
2.12, 2, 0.381495, 0.106787
2.16, 2, 0.499377, 0.163801
2.2, 2, 0.217553, 0.0703408
2.24, 2, 0.142851, 0.0663078
2.28, 2, 0.0889401, 0.0447997
2.32, 2, 0.018577, 0.018577
2.36, 2, 0.217384, 0.140981
2.4, 2, 0.283591, 0.127122
2.44, 2, 0.0190696, 0.0190696
2.48, 2, 0.0570321, 0.041089
2.52, 2, 0.0194726, 0.0194726
2.56, 2, 0.0481731, 0.0344819
2.6, 2, 0.0183751, 0.0183751
2.64, 2, 0, 0
2.68, 2, 0.0754848, 0.0754848
2.72, 2, 0.0749765, 0.0571823
2.76, 2, 0, 0
2.8, 2, 0.023719, 0.023719
2.84, 2, 0, 0
2.88, 2, 0.0793639, 0.0481749
2.92, 2, 0, 0
2.96, 2, 0.0532606, 0.0403092
3, 2, 0.0783039, 0.0783039
3.04, 2, 0.0413859, 0.0413859
3.08, 2, 0.0321782, 0.0321782
3.12, 2, 0.0234498, 0.0234498
3.16, 2, 0.164518, 0.100462
3.2, 2, 0, 0
3.24, 2, 0.0602475, 0.0426017
3.28, 2, 0, 0
3.32, 2, 0, 0
3.36, 2, 0.035958, 0.035958
3.4, 2, 0.0319304, 0.0319304
3.44, 2, 0, 0
3.48, 2, 0.0255151, 0.0255151
3.52, 2, 0, 0
3.56, 2, 0, 0
3.6, 2, 0.0844761, 0.0608281
3.64, 2, 0.104204, 0.0736834
3.68, 2, 0.0404571, 0.0404571
3.72, 2, 0.273685, 0.214728
3.76, 2, 0.519637, 0.193012
3.8, 2, 0.406265, 0.15936
3.84, 2, 0.217726, 0.101833
3.88, 2, 0.431974, 0.139785
3.92, 2, 0.989514, 0.319593
3.96, 2, 0.363304, 0.172071
4, 2, 0.717876, 0.226099
4.04, 2, 0.449384, 0.15155
4.08, 2, 1.17473, 0.343611
4.12, 2, 0.402789, 0.26034
4.16, 2, 0.813985, 0.363012
4.2, 2, 0.542235, 0.202337
4.24, 2, 0.960758, 0.367314
4.28, 2, 0.26126, 0.118738
4.32, 2, 0.106632, 0.0754005
4.36, 2, 0.132594, 0.0776008
4.4, 2, 0, 0
4.44, 2, 0.040868, 0.040868
4.48, 2, 0, 0
4.52, 2, 0, 0
4.56, 2, 0, 0
4.6, 2, 0, 0
4.64, 2, 0, 0
4.68, 2, 0, 0
4.72, 2, 0, 0
4.76, 2, 0, 0
4.8, 2, 0.100743, 0.100743
4.84, 2, 0, 0
4.88, 2, 0.131248, 0.131248
4.92, 2, 0, 0
4.96, 2, 0, 0
5, 2, 0, 0
5.04, 2, 0, 0
-0.04, 2.04, 0.440761, 0.0949324
3.46945e-18, 2.04, 0.653887, 0.153757
0.04, 2.04, 0.605912, 0.136306
0.08, 2.04, 0.837483, 0.169798
0.12, 2.04, 0.8334, 0.172875
0.16, 2.04, 0.459724, 0.115675
0.2, 2.04, 0.227285, 0.0621917
0.24, 2.04, 0.159426, 0.0646577
0.28, 2.04, 0.135472, 0.0595177
0.32, 2.04, 0.11198, 0.0434688
0.36, 2.04, 0.128506, 0.0461473
0.4, 2.04, 0.125199, 0.0581756
0.44, 2.04, 0.0792273, 0.0515244
0.48, 2.04, 0.0810047, 0.0376414
0.52, 2.04, 0.0221082, 0.0157574
0.56, 2.04, 0.0108216, 0.0108216
0.6, 2.04, 0.0686049, 0.0463719
0.64, 2.04, 0.0490028, 0.0246742
0.68, 2.04, 0.0975998, 0.0454428
0.72, 2.04, 0.0137578, 0.0137578
0.76, 2.04, 0.0700394, 0.0426715
0.8, 2.04, 0, 0
0.84, 2.04, 0.0438852, 0.0438852
0.88, 2.04, 0.0292596, 0.0292596
0.92, 2.04, 0, 0
0.96, 2.04, 0.0449223, 0.0317683
1, 2.04, 0.0226948, 0.0226948
1.04, 2.04, 0, 0
1.08, 2.04, 0.0422432, 0.030095
1.12, 2.04, 0.046007, 0.0270468
1.16, 2.04, 0.0594574, 0.0376664
1.2, 2.04, 0.0278487, 0.0199094
1.24, 2.04, 0.0409817, 0.0295586
1.28, 2.04, 0, 0
1.32, 2.04, 0.0201894, 0.0201894
1.36, 2.04, 0, 0
1.4, 2.04, 0.0563183, 0.0325932
1.44, 2.04, 0.0913022, 0.060106
1.48, 2.04, 0, 0
1.52, 2.04, 0.0258449, 0.0258449
1.56, 2.04, 0.026902, 0.026902
1.6, 2.04, 0.0262761, 0.0262761
1.64, 2.04, 0.0219847, 0.0219847
1.68, 2.04, 0, 0
1.72, 2.04, 0.0999391, 0.0646568
1.76, 2.04, 0.0572897, 0.0333973
1.8, 2.04, 0.0797449, 0.0412956
1.84, 2.04, 0.289157, 0.0824472
1.88, 2.04, 0.316996, 0.119535
1.92, 2.04, 0.57037, 0.118002
1.96, 2.04, 0.671166, 0.146559
2, 2.04, 0.641892, 0.164552
2.04, 2.04, 0.522569, 0.13329
2.08, 2.04, 0.524865, 0.119751
2.12, 2.04, 0.755553, 0.186726
2.16, 2.04, 0.414251, 0.11824
2.2, 2.04, 0.509815, 0.123042
2.24, 2.04, 0.254322, 0.0784266
2.28, 2.04, 0.110399, 0.0578284
2.32, 2.04, 0.193101, 0.0878565
2.36, 2.04, 0.121665, 0.0555199
2.4, 2.04, 0, 0
2.44, 2.04, 0.046342, 0.0327704
2.48, 2.04, 0.100868, 0.075185
2.52, 2.04, 0.0413206, 0.0292181
2.56, 2.04, 0.0342095, 0.0342095
2.6, 2.04, 0.0209363, 0.0209363
2.64, 2.04, 0.145913, 0.0751417
2.68, 2.04, 0.0363864, 0.0363864
2.72, 2.04, 0.0263479, 0.0263479
2.76, 2.04, 0, 0
2.8, 2.04, 0.0199559, 0.0199559
2.84, 2.04, 0, 0
2.88, 2.04, 0.0186888, 0.0186888
2.92, 2.04, 0.0265279, 0.0265279
2.96, 2.04, 0.0226365, 0.0226365
3, 2.04, 0, 0
3.04, 2.04, 0.0490595, 0.0350265
3.08, 2.04, 0.026248, 0.026248
3.12, 2.04, 0, 0
3.16, 2.04, 0.117984, 0.0931048
3.2, 2.04, 0, 0
3.24, 2.04, 0.0224553, 0.0224553
3.28, 2.04, 0.0311657, 0.0311657
3.32, 2.04, 0, 0
3.36, 2.04, 0, 0
3.4, 2.04, 0, 0
3.44, 2.04, 0.0829802, 0.0598511
3.48, 2.04, 0.0248597, 0.0248597
3.52, 2.04, 0.0589423, 0.0417882
3.56, 2.04, 0, 0
3.6, 2.04, 0, 0
3.64, 2.04, 0.042017, 0.042017
3.68, 2.04, 0.200666, 0.0967481
3.72, 2.04, 0.10927, 0.0633032
3.76, 2.04, 0.360112, 0.173731
3.8, 2.04, 0.904963, 0.266573
3.84, 2.04, 0.203557, 0.0994336
3.88, 2.04, 0.632738, 0.199217
3.92, 2.04, 0.354306, 0.138955
3.96, 2.04, 0.621073, 0.185377
4, 2.04, 0.870567, 0.25865
4.04, 2.04, 0.315719, 0.128435
4.08, 2.04, 0.437117, 0.217677
4.12, 2.04, 0.979503, 0.22607
4.16, 2.04, 0.909104, 0.288936
4.2, 2.04, 0.601872, 0.193004
4.24, 2.04, 0.360037, 0.129764
4.28, 2.04, 0.627302, 0.246306
4.32, 2.04, 0.59099, 0.206865
4.36, 2.04, 0.104859, 0.0743752
4.4, 2.04, 0.175366, 0.107854
4.44, 2.04, 0.062024, 0.062024
4.48, 2.04, 0.0751275, 0.0751275
4.52, 2.04, 0, 0
4.56, 2.04, 0, 0
4.6, 2.04, 0.0629201, 0.0629201
4.64, 2.04, 0, 0
4.68, 2.04, 0, 0
4.72, 2.04, 0, 0
4.76, 2.04, 0, 0
4.8, 2.04, 0, 0
4.84, 2.04, 0, 0
4.88, 2.04, 0, 0
4.92, 2.04, 0, 0
4.96, 2.04, 0, 0
5, 2.04, 0, 0
5.04, 2.04, 0, 0
-0.04, 2.08, 1.20552, 0.200838
3.46945e-18, 2.08, 0.923693, 0.144218
0.04, 2.08, 1.01239, 0.198662
0.08, 2.08, 1.00603, 0.164408
0.12, 2.08, 0.893677, 0.172237
0.16, 2.08, 1.18732, 0.193948
0.2, 2.08, 0.719054, 0.156456
0.24, 2.08, 0.406268, 0.094521
0.28, 2.08, 0.166392, 0.0556271
0.32, 2.08, 0.169535, 0.0621089
0.36, 2.08, 0.209277, 0.0631672
0.4, 2.08, 0.177897, 0.0756653
0.44, 2.08, 0.085702, 0.0508049
0.48, 2.08, 0.0356301, 0.0207281
0.52, 2.08, 0.14753, 0.0581697
0.56, 2.08, 0.183799, 0.103029
0.6, 2.08, 0.0484494, 0.0346028
0.64, 2.08, 0, 0
0.68, 2.08, 0, 0
0.72, 2.08, 0, 0
0.76, 2.08, 0.0312338, 0.023648
0.8, 2.08, 0, 0
0.84, 2.08, 0, 0
0.88, 2.08, 0, 0
0.92, 2.08, 0, 0
0.96, 2.08, 0, 0
1, 2.08, 0.0642285, 0.0372508
1.04, 2.08, 0.0618194, 0.0487609
1.08, 2.08, 0.0132325, 0.0132325
1.12, 2.08, 0, 0
1.16, 2.08, 0.0439299, 0.0313086
1.2, 2.08, 0.0589961, 0.0502368
1.24, 2.08, 0.0243896, 0.0243896
1.28, 2.08, 0.0499576, 0.0288475
1.32, 2.08, 0.0428497, 0.0309738
1.36, 2.08, 0.0512745, 0.0512745
1.4, 2.08, 0.0526086, 0.0526086
1.44, 2.08, 0.0219114, 0.0219114
1.48, 2.08, 0.0210554, 0.0210554
1.52, 2.08, 0, 0
1.56, 2.08, 0, 0
1.6, 2.08, 0.0417933, 0.0307548
1.64, 2.08, 0.0215957, 0.0215957
1.68, 2.08, 0.0190016, 0.0190016
1.72, 2.08, 0.254622, 0.132612
1.76, 2.08, 0.297508, 0.0942209
1.8, 2.08, 0.636264, 0.20001
1.84, 2.08, 0.607126, 0.155068
1.88, 2.08, 0.477595, 0.126066
1.92, 2.08, 0.573167, 0.135925
1.96, 2.08, 0.880974, 0.214541
2, 2.08, 1.04193, 0.193474
2.04, 2.08, 0.67832, 0.144238
2.08, 2.08, 1.20305, 0.275833
2.12, 2.08, 0.818224, 0.163818
2.16, 2.08, 0.495596, 0.116942
2.2, 2.08, 0.516923, 0.122221
2.24, 2.08, 0.260137, 0.0777123
2.28, 2.08, 0.274556, 0.0968222
2.32, 2.08, 0.302132, 0.155362
2.36, 2.08, 0.142954, 0.0590033
2.4, 2.08, 0.0997318, 0.0594793
2.44, 2.08, 0.0604791, 0.0353301
2.48, 2.08, 0.0529206, 0.0311529
2.52, 2.08, 0.108404, 0.0749854
2.56, 2.08, 0.0236777, 0.0236777
2.6, 2.08, 0.0361786, 0.0361786
2.64, 2.08, 0, 0
2.68, 2.08, 0, 0
2.72, 2.08, 0.0619595, 0.0438162
2.76, 2.08, 0.086205, 0.086205
2.8, 2.08, 0.0520211, 0.0520211
2.84, 2.08, 0.0224387, 0.0224387
2.88, 2.08, 0, 0
2.92, 2.08, 0.10827, 0.0836681
2.96, 2.08, 0, 0
3, 2.08, 0.146138, 0.0926488
3.04, 2.08, 0.0337028, 0.0337028
3.08, 2.08, 0, 0
3.12, 2.08, 0.0426585, 0.030168
3.16, 2.08, 0.0652243, 0.0462889
3.2, 2.08, 0, 0
3.24, 2.08, 0, 0
3.28, 2.08, 0.0196678, 0.0196678
3.32, 2.08, 0, 0
3.36, 2.08, 0.0503237, 0.0503237
3.4, 2.08, 0, 0
3.44, 2.08, 0, 0
3.48, 2.08, 0.0318126, 0.0318126
3.52, 2.08, 0.064888, 0.0465193
3.56, 2.08, 0.133813, 0.0831775
3.6, 2.08, 0, 0
3.64, 2.08, 0.169649, 0.0899297
3.68, 2.08, 0.444734, 0.25097
3.72, 2.08, 0.246722, 0.155359
3.76, 2.08, 0.412788, 0.151724
3.8, 2.08, 0.334002, 0.120672
3.84, 2.08, 0.306913, 0.15277
3.88, 2.08, 0.598238, 0.193854
3.92, 2.08, 0.647722, 0.208889
3.96, 2.08, 0.668343, 0.215786
4, 2.08, 0.697831, 0.237769
4.04, 2.08, 0.681036, 0.220843
4.08, 2.08, 0.810827, 0.235486
4.12, 2.08, 0.544268, 0.160629
4.16, 2.08, 0.489419, 0.224417
4.2, 2.08, 0.283568, 0.119495
4.24, 2.08, 0.670758, 0.237468
4.28, 2.08, 0.667392, 0.347256
4.32, 2.08, 0.525434, 0.209371
4.36, 2.08, 0.223387, 0.11776
4.4, 2.08, 0.391991, 0.216357
4.44, 2.08, 0.0993196, 0.0703881
4.48, 2.08, 0.0553434, 0.0553434
4.52, 2.08, 0, 0
4.56, 2.08, 0, 0
4.6, 2.08, 0.0764943, 0.0764943
4.64, 2.08, 0, 0
4.68, 2.08, 0, 0
4.72, 2.08, 0, 0
4.76, 2.08, 0, 0
4.8, 2.08, 0.228459, 0.228459
4.84, 2.08, 0, 0
4.88, 2.08, 0, 0
4.92, 2.08, 0, 0
4.96, 2.08, 0, 0
5, 2.08, 0, 0
5.04, 2.08, 0.906473, 0.906473
-0.04, 2.12, 1.22749, 0.212407
3.46945e-18, 2.12, 1.26452, 0.226351
0.04, 2.12, 1.19347, 0.158252
0.08, 2.12, 1.18299, 0.185575
0.12, 2.12, 1.34866, 0.181813
0.16, 2.12, 0.933429, 0.148225
0.2, 2.12, 0.975524, 0.170257
0.24, 2.12, 0.514193, 0.133411
0.28, 2.12, 0.467853, 0.127305
0.32, 2.12, 0.461814, 0.120407
0.36, 2.12, 0.23741, 0.0768063
0.4, 2.12, 0.111954, 0.0434783
0.44, 2.12, 0.0693121, 0.0354562
0.48, 2.12, 0.155246, 0.0536422
0.52, 2.12, 0.043695, 0.0309
0.56, 2.12, 0.149055, 0.0933501
0.6, 2.12, 0, 0
0.64, 2.12, 0.0772729, 0.0493592
0.68, 2.12, 0.0456262, 0.0273583
0.72, 2.12, 0.0225871, 0.0159937
0.76, 2.12, 0.0314539, 0.0237084
0.8, 2.12, 0.0336721, 0.0194433
0.84, 2.12, 0.0444644, 0.0260648
0.88, 2.12, 0.0179306, 0.0179306
0.92, 2.12, 0.0809861, 0.0471455
0.96, 2.12, 0.0573566, 0.0293014
1, 2.12, 0.0334349, 0.0254079
1.04, 2.12, 0.0322217, 0.0230539
1.08, 2.12, 0.034231, 0.0242924
1.12, 2.12, 0.0191578, 0.0191578
1.16, 2.12, 0.0479487, 0.0357869
1.2, 2.12, 0.0408504, 0.0295063
1.24, 2.12, 0.0450104, 0.0320604
1.28, 2.12, 0.0682694, 0.0524814
1.32, 2.12, 0.0150699, 0.0150699
1.36, 2.12, 0, 0
1.4, 2.12, 0, 0
1.44, 2.12, 0.0825669, 0.0614384
1.48, 2.12, 0, 0
1.52, 2.12, 0, 0
1.56, 2.12, 0.0405783, 0.0302734
1.6, 2.12, 0.0513659, 0.0400627
1.64, 2.12, 0.0728904, 0.0367887
1.68, 2.12, 0.132632, 0.0557685
1.72, 2.12, 0.181506, 0.0694724
1.76, 2.12, 0.525332, 0.12273
1.8, 2.12, 0.716144, 0.184369
1.84, 2.12, 0.737037, 0.165803
1.88, 2.12, 0.512831, 0.117819
1.92, 2.12, 0.965872, 0.224223
1.96, 2.12, 0.939153, 0.169303
2, 2.12, 1.09254, 0.212928
2.04, 2.12, 0.76377, 0.154062
2.08, 2.12, 1.01656, 0.183961
2.12, 2.12, 0.723703, 0.203031
2.16, 2.12, 1.13112, 0.262028
2.2, 2.12, 0.648298, 0.133993
2.24, 2.12, 0.526953, 0.133389
2.28, 2.12, 0.342009, 0.12207
2.32, 2.12, 0.372438, 0.154648
2.36, 2.12, 0.165264, 0.067601
2.4, 2.12, 0.116607, 0.0527459
2.44, 2.12, 0.0344851, 0.0344851
2.48, 2.12, 0.131638, 0.0686474
2.52, 2.12, 0.0237423, 0.0237423
2.56, 2.12, 0.0545004, 0.0387226
2.6, 2.12, 0.0927269, 0.0776676
2.64, 2.12, 0.175188, 0.152734
2.68, 2.12, 0, 0
2.72, 2.12, 0, 0
2.76, 2.12, 0, 0
2.8, 2.12, 0.0158963, 0.0158963
2.84, 2.12, 0, 0
2.88, 2.12, 0, 0
2.92, 2.12, 0, 0
2.96, 2.12, 0.0273004, 0.0273004
3, 2.12, 0.0606388, 0.0430328
3.04, 2.12, 0, 0
3.08, 2.12, 0, 0
3.12, 2.12, 0.0992347, 0.0583747
3.16, 2.12, 0, 0
3.2, 2.12, 0.157118, 0.084311
3.24, 2.12, 0.0256777, 0.0256777
3.28, 2.12, 0, 0
3.32, 2.12, 0, 0
3.36, 2.12, 0, 0
3.4, 2.12, 0, 0
3.44, 2.12, 0, 0
3.48, 2.12, 0, 0
3.52, 2.12, 0, 0
3.56, 2.12, 0.104046, 0.0633558
3.6, 2.12, 0.0654617, 0.0464408
3.64, 2.12, 0.106321, 0.106321
3.68, 2.12, 0.339359, 0.146193
3.72, 2.12, 0.288559, 0.0980471
3.76, 2.12, 0.596298, 0.217642
3.8, 2.12, 0.847037, 0.262136
3.84, 2.12, 0.698816, 0.178232
3.88, 2.12, 0.492041, 0.164614
3.92, 2.12, 0.774029, 0.316481
3.96, 2.12, 0.453132, 0.157662
4, 2.12, 1.12466, 0.272979
4.04, 2.12, 0.739696, 0.247596
4.08, 2.12, 0.867839, 0.335774
4.12, 2.12, 0.309895, 0.117988
4.16, 2.12, 0.950466, 0.318951
4.2, 2.12, 0.381648, 0.167626
4.24, 2.12, 0.593557, 0.196647
4.28, 2.12, 1.0977, 0.509188
4.32, 2.12, 0.258204, 0.139307
4.36, 2.12, 0.432585, 0.221817
4.4, 2.12, 0.67089, 0.269961
4.44, 2.12, 0.384129, 0.187346
4.48, 2.12, 0.0539609, 0.0539609
4.52, 2.12, 0.248911, 0.158819
4.56, 2.12, 0, 0
4.6, 2.12, 0.426581, 0.269891
4.64, 2.12, 0.082565, 0.082565
4.68, 2.12, 0, 0
4.72, 2.12, 0, 0
4.76, 2.12, 0, 0
4.8, 2.12, 0, 0
4.84, 2.12, 0.104484, 0.104484
4.88, 2.12, 0.128339, 0.128339
4.92, 2.12, 0, 0
4.96, 2.12, 0, 0
5, 2.12, 0, 0
5.04, 2.12, 0, 0
-0.04, 2.16, 1.58033, 0.251813
3.46945e-18, 2.16, 1.51678, 0.209966
0.04, 2.16, 1.89274, 0.256811
0.08, 2.16, 1.6359, 0.234144
0.12, 2.16, 1.45599, 0.257503
0.16, 2.16, 1.23998, 0.171879
0.2, 2.16, 0.949439, 0.155691
0.24, 2.16, 0.794834, 0.141374
0.28, 2.16, 0.553029, 0.10021
0.32, 2.16, 0.406947, 0.0889404
0.36, 2.16, 0.200809, 0.0570143
0.4, 2.16, 0.251974, 0.0729636
0.44, 2.16, 0.17843, 0.0593642
0.48, 2.16, 0.123237, 0.0448444
0.52, 2.16, 0.132157, 0.0481429
0.56, 2.16, 0.124333, 0.0475515
0.6, 2.16, 0.032716, 0.0244412
0.64, 2.16, 0.0606751, 0.0313149
0.68, 2.16, 0.0416756, 0.0243099
0.72, 2.16, 0.114864, 0.0898125
0.76, 2.16, 0.0127025, 0.0127025
0.8, 2.16, 0.0288806, 0.0209759
0.84, 2.16, 0.0457999, 0.0457999
0.88, 2.16, 0.0372302, 0.0267946
0.92, 2.16, 0.0600298, 0.036826
0.96, 2.16, 0.0368798, 0.0271089
1, 2.16, 0.0306871, 0.0216993
1.04, 2.16, 0.0844355, 0.0386914
1.08, 2.16, 0.059469, 0.0303185
1.12, 2.16, 0.0122776, 0.0122776
1.16, 2.16, 0, 0
1.2, 2.16, 0.0334825, 0.0236757
1.24, 2.16, 0.0316711, 0.0224503
1.28, 2.16, 0, 0
1.32, 2.16, 0.0399938, 0.0292452
1.36, 2.16, 0.0183956, 0.0183956
1.4, 2.16, 0.107181, 0.0757909
1.44, 2.16, 0.0363638, 0.0363638
1.48, 2.16, 0.0555715, 0.039296
1.52, 2.16, 0.0537296, 0.0315556
1.56, 2.16, 0.0374637, 0.0268596
1.6, 2.16, 0.0629248, 0.0319333
1.64, 2.16, 0.142397, 0.073118
1.68, 2.16, 0.206088, 0.0653233
1.72, 2.16, 0.181971, 0.0618159
1.76, 2.16, 0.468317, 0.106948
1.8, 2.16, 0.839667, 0.2132
1.84, 2.16, 1.06938, 0.230723
1.88, 2.16, 0.877595, 0.195516
1.92, 2.16, 0.959225, 0.210806
1.96, 2.16, 1.01294, 0.203094
2, 2.16, 0.697141, 0.155034
2.04, 2.16, 0.668606, 0.144605
2.08, 2.16, 0.924655, 0.183127
2.12, 2.16, 0.984627, 0.203651
2.16, 2.16, 0.878216, 0.177076
2.2, 2.16, 1.09885, 0.216849
2.24, 2.16, 0.711923, 0.14545
2.28, 2.16, 0.522426, 0.145721
2.32, 2.16, 0.683909, 0.193307
2.36, 2.16, 0.41019, 0.12869
2.4, 2.16, 0.329508, 0.110037
2.44, 2.16, 0.0853805, 0.042989
2.48, 2.16, 0.156182, 0.0738048
2.52, 2.16, 0, 0
2.56, 2.16, 0.0476035, 0.0345817
2.6, 2.16, 0.0568591, 0.042246
2.64, 2.16, 0.0215461, 0.0215461
2.68, 2.16, 0.157773, 0.101041
2.72, 2.16, 0.0200073, 0.0200073
2.76, 2.16, 0, 0
2.8, 2.16, 0, 0
2.84, 2.16, 0, 0
2.88, 2.16, 0.126034, 0.0856229
2.92, 2.16, 0.0204035, 0.0204035
2.96, 2.16, 0, 0
3, 2.16, 0, 0
3.04, 2.16, 0.0707307, 0.0509084
3.08, 2.16, 0.101501, 0.0599038
3.12, 2.16, 0, 0
3.16, 2.16, 0.0710381, 0.0502344
3.2, 2.16, 0, 0
3.24, 2.16, 0.0793863, 0.0572516
3.28, 2.16, 0, 0
3.32, 2.16, 0.0343476, 0.0343476
3.36, 2.16, 0.0575589, 0.0411208
3.4, 2.16, 0, 0
3.44, 2.16, 0.101258, 0.0753531
3.48, 2.16, 0.218546, 0.193755
3.52, 2.16, 0, 0
3.56, 2.16, 0.10773, 0.066226
3.6, 2.16, 0.155054, 0.0789234
3.64, 2.16, 0.156085, 0.0956951
3.68, 2.16, 0.432383, 0.158319
3.72, 2.16, 0.415878, 0.137559
3.76, 2.16, 0.827016, 0.238644
3.8, 2.16, 0.557688, 0.176096
3.84, 2.16, 0.650778, 0.294734
3.88, 2.16, 0.281567, 0.123533
3.92, 2.16, 0.850319, 0.226054
3.96, 2.16, 0.801437, 0.34767
4, 2.16, 0.580279, 0.189473
4.04, 2.16, 0.793259, 0.221795
4.08, 2.16, 0.780994, 0.218806
4.12, 2.16, 0.826997, 0.342341
4.16, 2.16, 0.960295, 0.382741
4.2, 2.16, 0.370802, 0.150651
4.24, 2.16, 0.822542, 0.354222
4.28, 2.16, 0.600285, 0.194589
4.32, 2.16, 0.596071, 0.193341
4.36, 2.16, 0.495503, 0.16616
4.4, 2.16, 0.638851, 0.268063
4.44, 2.16, 0.200718, 0.116834
4.48, 2.16, 0.197941, 0.197941
4.52, 2.16, 0.458286, 0.256056
4.56, 2.16, 0.154241, 0.109076
4.6, 2.16, 0, 0
4.64, 2.16, 0, 0
4.68, 2.16, 0, 0
4.72, 2.16, 0.102404, 0.102404
4.76, 2.16, 0.112851, 0.112851
4.8, 2.16, 0, 0
4.84, 2.16, 0, 0
4.88, 2.16, 0, 0
4.92, 2.16, 0, 0
4.96, 2.16, 0, 0
5, 2.16, 0, 0
5.04, 2.16, 0, 0
-0.04, 2.2, 2.13159, 0.303538
3.46945e-18, 2.2, 1.49307, 0.231352
0.04, 2.2, 1.73024, 0.233121
0.08, 2.2, 1.44636, 0.199763
0.12, 2.2, 1.3662, 0.208789
0.16, 2.2, 1.36104, 0.23531
0.2, 2.2, 1.61318, 0.257849
0.24, 2.2, 1.305, 0.226082
0.28, 2.2, 1.23949, 0.247596
0.32, 2.2, 0.92839, 0.20658
0.36, 2.2, 0.353698, 0.0847429
0.4, 2.2, 0.273051, 0.0690424
0.44, 2.2, 0.138019, 0.0501219
0.48, 2.2, 0.226335, 0.0838138
0.52, 2.2, 0.0396548, 0.0231627
0.56, 2.2, 0.0396332, 0.0230898
0.6, 2.2, 0.0651463, 0.0362888
0.64, 2.2, 0.00959846, 0.00959846
0.68, 2.2, 0.0852212, 0.041539
0.72, 2.2, 0.111541, 0.0448898
0.76, 2.2, 0.103898, 0.0445069
0.8, 2.2, 0.0976921, 0.0530051
0.84, 2.2, 0.104583, 0.0548732
0.88, 2.2, 0, 0
0.92, 2.2, 0.0382064, 0.027522
0.96, 2.2, 0.028735, 0.0203647
1, 2.2, 0.0358725, 0.0268149
1.04, 2.2, 0.0105381, 0.0105381
1.08, 2.2, 0.0339539, 0.0205076
1.12, 2.2, 0.0324842, 0.0235533
1.16, 2.2, 0.0257504, 0.0257504
1.2, 2.2, 0.016378, 0.016378
1.24, 2.2, 0.104428, 0.104428
1.28, 2.2, 0, 0
1.32, 2.2, 0.021299, 0.021299
1.36, 2.2, 0.033218, 0.0244548
1.4, 2.2, 0.0463934, 0.0333057
1.44, 2.2, 0.0264317, 0.0187371
1.48, 2.2, 0.0824275, 0.0420908
1.52, 2.2, 0.0344337, 0.0244428
1.56, 2.2, 0.0184853, 0.0184853
1.6, 2.2, 0.0555076, 0.032049
1.64, 2.2, 0.180217, 0.0702791
1.68, 2.2, 0.542243, 0.135855
1.72, 2.2, 0.712084, 0.171465
1.76, 2.2, 0.443495, 0.107434
1.8, 2.2, 0.958777, 0.190265
1.84, 2.2, 1.08241, 0.19104
1.88, 2.2, 0.85879, 0.143239
1.92, 2.2, 1.07591, 0.255892
1.96, 2.2, 1.24885, 0.244047
2, 2.2, 1.19587, 0.242381
2.04, 2.2, 0.979336, 0.242138
2.08, 2.2, 1.32182, 0.235091
2.12, 2.2, 0.742135, 0.161641
2.16, 2.2, 1.24327, 0.243136
2.2, 2.2, 1.07005, 0.209115
2.24, 2.2, 0.851102, 0.164647
2.28, 2.2, 0.952159, 0.178968
2.32, 2.2, 0.505322, 0.130019
2.36, 2.2, 0.529334, 0.125998
2.4, 2.2, 0.226311, 0.0767601
2.44, 2.2, 0.412145, 0.168804
2.48, 2.2, 0.172701, 0.0656509
2.52, 2.2, 0.179781, 0.0925133
2.56, 2.2, 0.158125, 0.066585
2.6, 2.2, 0.0685535, 0.0486707
2.64, 2.2, 0.0669935, 0.0482297
2.68, 2.2, 0.0523802, 0.0370419
2.72, 2.2, 0.290027, 0.132942
2.76, 2.2, 0.0284063, 0.0284063
2.8, 2.2, 0.0195898, 0.0195898
2.84, 2.2, 0.0275312, 0.0275312
2.88, 2.2, 0.0492243, 0.0362224
2.92, 2.2, 0.0826086, 0.0826086
2.96, 2.2, 0.0498078, 0.0355486
3, 2.2, 0.0448772, 0.0317876
3.04, 2.2, 0, 0
3.08, 2.2, 0, 0
3.12, 2.2, 0, 0
3.16, 2.2, 0, 0
3.2, 2.2, 0, 0
3.24, 2.2, 0.0281833, 0.0281833
3.28, 2.2, 0, 0
3.32, 2.2, 0.049118, 0.049118
3.36, 2.2, 0.0342439, 0.0342439
3.4, 2.2, 0.0675561, 0.0675561
3.44, 2.2, 0.0187678, 0.0187678
3.48, 2.2, 0, 0
3.52, 2.2, 0.14213, 0.0881718
3.56, 2.2, 0.0523317, 0.0523316
3.6, 2.2, 0.195184, 0.080076
3.64, 2.2, 0.62978, 0.22224
3.68, 2.2, 0.545436, 0.169666
3.72, 2.2, 0.324786, 0.116276
3.76, 2.2, 0.916739, 0.266314
3.8, 2.2, 0.766124, 0.258581
3.84, 2.2, 0.649206, 0.196415
3.88, 2.2, 0.769308, 0.237817
3.92, 2.2, 0.868461, 0.232812
3.96, 2.2, 0.488967, 0.150852
4, 2.2, 0.424209, 0.145205
4.04, 2.2, 1.24421, 0.45152
4.08, 2.2, 1.0408, 0.384387
4.12, 2.2, 0.538646, 0.179594
4.16, 2.2, 1.0205, 0.274668
4.2, 2.2, 1.60809, 0.523688
4.24, 2.2, 0.696035, 0.229551
4.28, 2.2, 1.03814, 0.324367
4.32, 2.2, 0.924734, 0.243701
4.36, 2.2, 0.701429, 0.26588
4.4, 2.2, 0.328877, 0.151633
4.44, 2.2, 0.476555, 0.206828
4.48, 2.2, 0.0526517, 0.0526517
4.52, 2.2, 0.333695, 0.170437
4.56, 2.2, 0.233517, 0.134826
4.6, 2.2, 0, 0
4.64, 2.2, 0, 0
4.68, 2.2, 0.10111, 0.10111
4.72, 2.2, 0, 0
4.76, 2.2, 0, 0
4.8, 2.2, 0, 0
4.84, 2.2, 0, 0
4.88, 2.2, 0, 0
4.92, 2.2, 0, 0
4.96, 2.2, 0, 0
5, 2.2, 0, 0
5.04, 2.2, -1, 0
-0.04, 2.24, 1.58233, 0.204236
3.46945e-18, 2.24, 1.73994, 0.229485
0.04, 2.24, 1.57485, 0.229535
0.08, 2.24, 1.45945, 0.202551
0.12, 2.24, 1.36502, 0.177986
0.16, 2.24, 1.76086, 0.228183
0.2, 2.24, 1.57841, 0.222104
0.24, 2.24, 1.312, 0.196883
0.28, 2.24, 1.34606, 0.199029
0.32, 2.24, 0.78556, 0.139329
0.36, 2.24, 0.766644, 0.131923
0.4, 2.24, 0.331017, 0.0829332
0.44, 2.24, 0.334012, 0.0970263
0.48, 2.24, 0.139134, 0.051959
0.52, 2.24, 0.181809, 0.053801
0.56, 2.24, 0.0439588, 0.0222228
0.6, 2.24, 0.170164, 0.0658416
0.64, 2.24, 0.0833607, 0.0402053
0.68, 2.24, 0.0385414, 0.0273797
0.72, 2.24, 0.0679438, 0.034681
0.76, 2.24, 0.0240011, 0.0170114
0.8, 2.24, 0.0995448, 0.0597028
0.84, 2.24, 0.281317, 0.118257
0.88, 2.24, 0.0154534, 0.0154534
0.92, 2.24, 0.233323, 0.0837577
0.96, 2.24, 0.0650775, 0.0338768
1, 2.24, 0.0583947, 0.0342321
1.04, 2.24, 0.0984083, 0.0573833
1.08, 2.24, 0.0854315, 0.0427079
1.12, 2.24, 0.0454748, 0.0263169
1.16, 2.24, 0.0533585, 0.0309183
1.2, 2.24, 0.016707, 0.016707
1.24, 2.24, 0, 0
1.28, 2.24, 0.0386841, 0.0274897
1.32, 2.24, 0.048002, 0.0341075
1.36, 2.24, 0.0685682, 0.040149
1.4, 2.24, 0.0323525, 0.0231116
1.44, 2.24, 0.0225469, 0.0225469
1.48, 2.24, 0.0552655, 0.0552655
1.52, 2.24, 0.0681046, 0.0559793
1.56, 2.24, 0.038629, 0.027683
1.6, 2.24, 0.343924, 0.105356
1.64, 2.24, 0.358723, 0.108132
1.68, 2.24, 0.499559, 0.163028
1.72, 2.24, 0.671554, 0.150441
1.76, 2.24, 0.800248, 0.1551
1.8, 2.24, 0.662124, 0.141654
1.84, 2.24, 1.01576, 0.206406
1.88, 2.24, 0.834947, 0.163533
1.92, 2.24, 1.25398, 0.264553
1.96, 2.24, 0.766662, 0.142429
2, 2.24, 0.671417, 0.137182
2.04, 2.24, 0.741336, 0.159812
2.08, 2.24, 0.731536, 0.147673
2.12, 2.24, 1.32321, 0.214234
2.16, 2.24, 0.814011, 0.154376
2.2, 2.24, 0.935338, 0.209352
2.24, 2.24, 1.0667, 0.253505
2.28, 2.24, 0.834043, 0.176014
2.32, 2.24, 0.530566, 0.129528
2.36, 2.24, 0.288307, 0.106416
2.4, 2.24, 0.475749, 0.189443
2.44, 2.24, 0.213739, 0.0717654
2.48, 2.24, 0.369152, 0.122184
2.52, 2.24, 0.230187, 0.085828
2.56, 2.24, 0.0771861, 0.0545788
2.6, 2.24, 0.117675, 0.0527914
2.64, 2.24, 0.0746908, 0.0432271
2.68, 2.24, 0.0264366, 0.0264366
2.72, 2.24, 0.0547141, 0.0547141
2.76, 2.24, 0.112812, 0.0933097
2.8, 2.24, 0.0311197, 0.0311197
2.84, 2.24, 0, 0
2.88, 2.24, 0.0442724, 0.032281
2.92, 2.24, 0.0238155, 0.0238155
2.96, 2.24, 0.0290349, 0.0290349
3, 2.24, 0.0275819, 0.0275819
3.04, 2.24, 0, 0
3.08, 2.24, 0.167273, 0.0818193
3.12, 2.24, 0.0217671, 0.0217671
3.16, 2.24, 0.0274156, 0.0274156
3.2, 2.24, 0.0320291, 0.0320291
3.24, 2.24, 0.0946467, 0.0546559
3.28, 2.24, 0.0992834, 0.0992834
3.32, 2.24, 0.163971, 0.109432
3.36, 2.24, 0, 0
3.4, 2.24, 0, 0
3.44, 2.24, 0.0599048, 0.0428251
3.48, 2.24, 0.160854, 0.0821961
3.52, 2.24, 0.0416715, 0.0416715
3.56, 2.24, 0.193771, 0.0797312
3.6, 2.24, 0.363943, 0.133817
3.64, 2.24, 0.942285, 0.343459
3.68, 2.24, 0.554553, 0.161202
3.72, 2.24, 0.348402, 0.13108
3.76, 2.24, 0.367169, 0.120544
3.8, 2.24, 1.21493, 0.367274
3.84, 2.24, 0.575411, 0.187256
3.88, 2.24, 0.812838, 0.250001
3.92, 2.24, 0.475616, 0.200199
3.96, 2.24, 0.388608, 0.134943
4, 2.24, 0.400829, 0.177342
4.04, 2.24, 0.770354, 0.353074
4.08, 2.24, 0.410936, 0.140494
4.12, 2.24, 0.334711, 0.142303
4.16, 2.24, 0.990745, 0.344294
4.2, 2.24, 0.494558, 0.160966
4.24, 2.24, 0.81441, 0.245895
4.28, 2.24, 0.377791, 0.166888
4.32, 2.24, 0.654472, 0.21636
4.36, 2.24, 0.516306, 0.244631
4.4, 2.24, 0.672865, 0.31346
4.44, 2.24, 0.392603, 0.162255
4.48, 2.24, 0.35662, 0.16588
4.52, 2.24, 0.240611, 0.146019
4.56, 2.24, 0.188721, 0.138
4.6, 2.24, 0, 0
4.64, 2.24, 0, 0
4.68, 2.24, 0, 0
4.72, 2.24, 0, 0
4.76, 2.24, 0, 0
4.8, 2.24, 0, 0
4.84, 2.24, 0, 0
4.88, 2.24, 0, 0
4.92, 2.24, 0, 0
4.96, 2.24, 0, 0
5, 2.24, 0, 0
5.04, 2.24, -1, 0
-0.04, 2.28, 1.43829, 0.196776
3.46945e-18, 2.28, 1.78819, 0.253215
0.04, 2.28, 1.91893, 0.280473
0.08, 2.28, 1.26503, 0.166454
0.12, 2.28, 1.47128, 0.246634
0.16, 2.28, 1.67426, 0.212532
0.2, 2.28, 1.65619, 0.234184
0.24, 2.28, 1.71491, 0.238205
0.28, 2.28, 1.84743, 0.297067
0.32, 2.28, 1.36064, 0.245402
0.36, 2.28, 1.07792, 0.167603
0.4, 2.28, 0.806351, 0.167735
0.44, 2.28, 0.393686, 0.101941
0.48, 2.28, 0.390637, 0.0984319
0.52, 2.28, 0.379069, 0.0989759
0.56, 2.28, 0.069078, 0.0346585
0.6, 2.28, 0.082513, 0.0345581
0.64, 2.28, 0.0840317, 0.0349436
0.68, 2.28, 0.0662551, 0.0339677
0.72, 2.28, 0.0576312, 0.0357207
0.76, 2.28, 0.0460926, 0.0276294
0.8, 2.28, 0.05038, 0.0303202
0.84, 2.28, 0.0723023, 0.0328931
0.88, 2.28, 0.0615835, 0.0487224
0.92, 2.28, 0.0441275, 0.0257167
0.96, 2.28, 0.123177, 0.0986793
1, 2.28, 0.0550263, 0.0326958
1.04, 2.28, 0.0736976, 0.0442578
1.08, 2.28, 0.0754906, 0.0435881
1.12, 2.28, 0.0655676, 0.0346947
1.16, 2.28, 0.0593088, 0.0423771
1.2, 2.28, 0.0273185, 0.0194637
1.24, 2.28, 0.0150119, 0.0150119
1.28, 2.28, 0.0521261, 0.0388024
1.32, 2.28, 0.0776554, 0.035871
1.36, 2.28, 0.0564145, 0.0340472
1.4, 2.28, 0.109165, 0.0505577
1.44, 2.28, 0.215443, 0.122042
1.48, 2.28, 0.0859861, 0.0640381
1.52, 2.28, 0.021971, 0.021971
1.56, 2.28, 0.183622, 0.0680704
1.6, 2.28, 0.369802, 0.108254
1.64, 2.28, 0.514295, 0.116372
1.68, 2.28, 0.801696, 0.169073
1.72, 2.28, 1.35827, 0.277054
1.76, 2.28, 1.21885, 0.233024
1.8, 2.28, 0.84469, 0.170002
1.84, 2.28, 0.891199, 0.164406
1.88, 2.28, 0.991909, 0.208403
1.92, 2.28, 1.07877, 0.19631
1.96, 2.28, 0.973001, 0.20819
2, 2.28, 0.759578, 0.164461
2.04, 2.28, 0.896539, 0.181047
2.08, 2.28, 0.77099, 0.168316
2.12, 2.28, 1.04167, 0.21977
2.16, 2.28, 0.891397, 0.178429
2.2, 2.28, 0.870109, 0.185132
2.24, 2.28, 1.04661, 0.223311
2.28, 2.28, 0.797131, 0.168017
2.32, 2.28, 1.08545, 0.259369
2.36, 2.28, 0.434435, 0.113492
2.4, 2.28, 0.542693, 0.143613
2.44, 2.28, 0.285553, 0.1062
2.48, 2.28, 0.318758, 0.107039
2.52, 2.28, 0.152303, 0.0593038
2.56, 2.28, 0.137777, 0.0901428
2.6, 2.28, 0.0785925, 0.0479857
2.64, 2.28, 0.0712777, 0.0412738
2.68, 2.28, 0.0807022, 0.0807022
2.72, 2.28, 0.0269377, 0.0269377
2.76, 2.28, 0.0294622, 0.0294622
2.8, 2.28, 0.0506116, 0.0358984
2.84, 2.28, 0.0257831, 0.0257831
2.88, 2.28, 0.119778, 0.0917232
2.92, 2.28, 0.129065, 0.0900361
2.96, 2.28, 0.0223207, 0.0223207
3, 2.28, 0.025754, 0.025754
3.04, 2.28, 0.0688633, 0.0405931
3.08, 2.28, 0.0256428, 0.0256428
3.12, 2.28, 0.0225425, 0.0225425
3.16, 2.28, 0, 0
3.2, 2.28, 0, 0
3.24, 2.28, 0, 0
3.28, 2.28, 0.341076, 0.22829
3.32, 2.28, 0.0290941, 0.0290941
3.36, 2.28, 0.0744583, 0.052833
3.4, 2.28, 0.0264562, 0.0264562
3.44, 2.28, 0.101275, 0.0716126
3.48, 2.28, 0.0424959, 0.0424959
3.52, 2.28, 0.276058, 0.140443
3.56, 2.28, 0.215568, 0.0982654
3.6, 2.28, 0.274905, 0.108411
3.64, 2.28, 0.649723, 0.226034
3.68, 2.28, 0.721211, 0.196474
3.72, 2.28, 0.522656, 0.165744
3.76, 2.28, 0.626303, 0.194163
3.8, 2.28, 0.490321, 0.155291
3.84, 2.28, 0.883092, 0.328742
3.88, 2.28, 0.496599, 0.178535
3.92, 2.28, 0.377296, 0.132181
3.96, 2.28, 0.728634, 0.321205
4, 2.28, 0.6357, 0.208938
4.04, 2.28, 0.715138, 0.270647
4.08, 2.28, 0.402167, 0.147853
4.12, 2.28, 0.627532, 0.183626
4.16, 2.28, 0.676296, 0.216478
4.2, 2.28, 0.26267, 0.177324
4.24, 2.28, 0.509053, 0.162183
4.28, 2.28, 0.659461, 0.258711
4.32, 2.28, 1.09188, 0.385571
4.36, 2.28, 0.288399, 0.131131
4.4, 2.28, 0.431356, 0.184428
4.44, 2.28, 0.617062, 0.249011
4.48, 2.28, 0.109156, 0.077801
4.52, 2.28, 0.578064, 0.212243
4.56, 2.28, 0.237609, 0.119995
4.6, 2.28, 0, 0
4.64, 2.28, 0.0814312, 0.0814312
4.68, 2.28, 0, 0
4.72, 2.28, 0, 0
4.76, 2.28, 0.115181, 0.115181
4.8, 2.28, 0.10356, 0.10356
4.84, 2.28, 0, 0
4.88, 2.28, 0, 0
4.92, 2.28, 0, 0
4.96, 2.28, 0, 0
5, 2.28, 0, 0
5.04, 2.28, -1, 0
-0.04, 2.32, 1.38819, 0.211506
3.46945e-18, 2.32, 1.36111, 0.223075
0.04, 2.32, 1.40393, 0.229717
0.08, 2.32, 1.46529, 0.22836
0.12, 2.32, 1.65629, 0.239477
0.16, 2.32, 1.70857, 0.246295
0.2, 2.32, 2.03441, 0.301741
0.24, 2.32, 1.21973, 0.161732
0.28, 2.32, 1.45802, 0.213135
0.32, 2.32, 1.33232, 0.197709
0.36, 2.32, 1.33193, 0.215709
0.4, 2.32, 1.34659, 0.250038
0.44, 2.32, 0.8121, 0.153809
0.48, 2.32, 0.481385, 0.134343
0.52, 2.32, 0.262898, 0.0870995
0.56, 2.32, 0.389266, 0.0951405
0.6, 2.32, 0.221867, 0.0705842
0.64, 2.32, 0.206638, 0.0659959
0.68, 2.32, 0.0456443, 0.0282851
0.72, 2.32, 0.0845688, 0.0412293
0.76, 2.32, 0.0996957, 0.0457579
0.8, 2.32, 0.187502, 0.099933
0.84, 2.32, 0.0744052, 0.0409186
0.88, 2.32, 0.0401853, 0.0290216
0.92, 2.32, 0.0732153, 0.038295
0.96, 2.32, 0.118459, 0.0496619
1, 2.32, 0.0111802, 0.0111802
1.04, 2.32, 0.120214, 0.0503743
1.08, 2.32, 0.0710103, 0.0437821
1.12, 2.32, 0.0688232, 0.0403571
1.16, 2.32, 0.0578684, 0.0344628
1.2, 2.32, 0.0671397, 0.042483
1.24, 2.32, 0, 0
1.28, 2.32, 0.0919834, 0.0489074
1.32, 2.32, 0.0861745, 0.0443328
1.36, 2.32, 0.0559378, 0.0559378
1.4, 2.32, 0.0419456, 0.0298049
1.44, 2.32, 0.0711096, 0.0378774
1.48, 2.32, 0.0782171, 0.040535
1.52, 2.32, 0.256556, 0.090682
1.56, 2.32, 0.434929, 0.0982057
1.6, 2.32, 0.57351, 0.132312
1.64, 2.32, 0.690766, 0.144975
1.68, 2.32, 0.742458, 0.140381
1.72, 2.32, 1.4191, 0.258542
1.76, 2.32, 0.573744, 0.10636
1.8, 2.32, 1.20816, 0.221285
1.84, 2.32, 0.7924, 0.182463
1.88, 2.32, 1.32414, 0.262548
1.92, 2.32, 0.965849, 0.211974
1.96, 2.32, 0.390554, 0.109975
2, 2.32, 0.855865, 0.210438
2.04, 2.32, 0.962972, 0.242742
2.08, 2.32, 0.874325, 0.256383
2.12, 2.32, 0.921007, 0.165524
2.16, 2.32, 0.777208, 0.166161
2.2, 2.32, 0.875962, 0.208255
2.24, 2.32, 0.878205, 0.169891
2.28, 2.32, 1.37885, 0.309653
2.32, 2.32, 0.682516, 0.154034
2.36, 2.32, 1.05186, 0.216496
2.4, 2.32, 0.896755, 0.184578
2.44, 2.32, 0.60936, 0.158075
2.48, 2.32, 0.85265, 0.292979
2.52, 2.32, 0.151144, 0.0646644
2.56, 2.32, 0.131321, 0.0588965
2.6, 2.32, 0.317509, 0.109179
2.64, 2.32, 0.0374424, 0.0264966
2.68, 2.32, 0.158793, 0.0759323
2.72, 2.32, 0.105229, 0.0531912
2.76, 2.32, 0.20983, 0.175001
2.8, 2.32, 0.203725, 0.0863919
2.84, 2.32, 0.0938155, 0.066912
2.88, 2.32, 0.0439313, 0.0439313
2.92, 2.32, 0.0968849, 0.0577948
2.96, 2.32, 0.066853, 0.0388562
3, 2.32, 0.046594, 0.046594
3.04, 2.32, 0.0542756, 0.0384578
3.08, 2.32, 0, 0
3.12, 2.32, 0.0472586, 0.0472586
3.16, 2.32, 0.124166, 0.0650546
3.2, 2.32, 0.153448, 0.104841
3.24, 2.32, 0, 0
3.28, 2.32, 0.100262, 0.061313
3.32, 2.32, 0, 0
3.36, 2.32, 0.154948, 0.107487
3.4, 2.32, 0, 0
3.44, 2.32, 0.144127, 0.074257
3.48, 2.32, 0.363548, 0.127056
3.52, 2.32, 0.275934, 0.139093
3.56, 2.32, 0.447994, 0.136212
3.6, 2.32, 0.503855, 0.186565
3.64, 2.32, 0.517881, 0.141383
3.68, 2.32, 0.679984, 0.184742
3.72, 2.32, 0.273347, 0.130394
3.76, 2.32, 0.67641, 0.241529
3.8, 2.32, 0.895961, 0.315402
3.84, 2.32, 0.861835, 0.254656
3.88, 2.32, 0.755844, 0.228018
3.92, 2.32, 0.296999, 0.106458
3.96, 2.32, 0.305683, 0.135506
4, 2.32, 0.766643, 0.31506
4.04, 2.32, 0.57028, 0.168667
4.08, 2.32, 0.611338, 0.345676
4.12, 2.32, 0.570178, 0.182003
4.16, 2.32, 0.748966, 0.255603
4.2, 2.32, 0.508974, 0.227123
4.24, 2.32, 1.31539, 0.365486
4.28, 2.32, 0.666883, 0.289271
4.32, 2.32, 0.293684, 0.16243
4.36, 2.32, 0.636088, 0.230518
4.4, 2.32, 0.989465, 0.323122
4.44, 2.32, 0.565148, 0.189673
4.48, 2.32, 0.520012, 0.277341
4.52, 2.32, 0.215768, 0.125444
4.56, 2.32, 0.685564, 0.535315
4.6, 2.32, 0.212369, 0.15107
4.64, 2.32, 0.40764, 0.256566
4.68, 2.32, 0.0918363, 0.0918363
4.72, 2.32, 0, 0
4.76, 2.32, 0.274258, 0.274258
4.8, 2.32, 1.10752, 0.980009
4.84, 2.32, 0.356271, 0.254093
4.88, 2.32, 0, 0
4.92, 2.32, 0, 0
4.96, 2.32, 0, 0
5, 2.32, -1, 0
5.04, 2.32, -1, 0
-0.04, 2.36, 1.26886, 0.193201
3.46945e-18, 2.36, 0.848392, 0.16236
0.04, 2.36, 0.996738, 0.172617
0.08, 2.36, 1.46375, 0.251742
0.12, 2.36, 0.974655, 0.152903
0.16, 2.36, 1.40411, 0.194747
0.2, 2.36, 1.77576, 0.225062
0.24, 2.36, 2.05808, 0.28555
0.28, 2.36, 1.53695, 0.230609
0.32, 2.36, 1.86311, 0.265044
0.36, 2.36, 1.29347, 0.199277
0.4, 2.36, 1.24277, 0.202059
0.44, 2.36, 1.06264, 0.191867
0.48, 2.36, 0.572038, 0.10111
0.52, 2.36, 0.531049, 0.11254
0.56, 2.36, 0.461509, 0.102855
0.6, 2.36, 0.231478, 0.0754703
0.64, 2.36, 0.309256, 0.116931
0.68, 2.36, 0.293742, 0.0740463
0.72, 2.36, 0.176715, 0.0561956
0.76, 2.36, 0.17037, 0.0681866
0.8, 2.36, 0.27774, 0.137631
0.84, 2.36, 0.103818, 0.0497082
0.88, 2.36, 0.0935418, 0.0432124
0.92, 2.36, 0.08127, 0.0377494
0.96, 2.36, 0.0378319, 0.0267514
1, 2.36, 0.248036, 0.113398
1.04, 2.36, 0.157213, 0.0715099
1.08, 2.36, 0.135795, 0.0690894
1.12, 2.36, 0.181625, 0.10896
1.16, 2.36, 0.157201, 0.108386
1.2, 2.36, 0.102994, 0.0435136
1.24, 2.36, 0.033257, 0.0244805
1.28, 2.36, 0.0293515, 0.0207891
1.32, 2.36, 0.135091, 0.0706407
1.36, 2.36, 0.0614265, 0.0366301
1.4, 2.36, 0.22734, 0.0993431
1.44, 2.36, 0.212464, 0.0828365
1.48, 2.36, 0.668625, 0.216851
1.52, 2.36, 0.241597, 0.0889267
1.56, 2.36, 0.848244, 0.192193
1.6, 2.36, 0.986917, 0.174662
1.64, 2.36, 1.00712, 0.207459
1.68, 2.36, 0.94488, 0.174231
1.72, 2.36, 1.23744, 0.221764
1.76, 2.36, 1.08945, 0.189276
1.8, 2.36, 1.27116, 0.255473
1.84, 2.36, 0.979358, 0.167041
1.88, 2.36, 0.783344, 0.216761
1.92, 2.36, 0.607147, 0.135342
1.96, 2.36, 0.306796, 0.0892228
2, 2.36, 0.495938, 0.123253
2.04, 2.36, 0.624186, 0.135699
2.08, 2.36, 0.544959, 0.126034
2.12, 2.36, 0.614694, 0.152752
2.16, 2.36, 0.759102, 0.188073
2.2, 2.36, 0.823258, 0.226443
2.24, 2.36, 0.755951, 0.167923
2.28, 2.36, 1.28019, 0.28328
2.32, 2.36, 1.1719, 0.247488
2.36, 2.36, 1.1712, 0.291232
2.4, 2.36, 1.20329, 0.248995
2.44, 2.36, 0.681941, 0.162314
2.48, 2.36, 0.371823, 0.117059
2.52, 2.36, 0.478317, 0.139259
2.56, 2.36, 0.224479, 0.0768838
2.6, 2.36, 0.286662, 0.129504
2.64, 2.36, 0.26178, 0.107015
2.68, 2.36, 0.334839, 0.121251
2.72, 2.36, 0.366405, 0.15065
2.76, 2.36, 0.109738, 0.0696358
2.8, 2.36, 0.149605, 0.0895196
2.84, 2.36, 0.0288343, 0.0288343
2.88, 2.36, 0.0691397, 0.049766
2.92, 2.36, 0.212277, 0.180413
2.96, 2.36, 0, 0
3, 2.36, 0, 0
3.04, 2.36, 0.0892674, 0.0669646
3.08, 2.36, 0, 0
3.12, 2.36, 0.0433662, 0.0307097
3.16, 2.36, 0.177237, 0.0818252
3.2, 2.36, 0, 0
3.24, 2.36, 0.034115, 0.034115
3.28, 2.36, 0.126915, 0.102881
3.32, 2.36, 0.0262161, 0.0262161
3.36, 2.36, 0.0977018, 0.0567777
3.4, 2.36, 0.189541, 0.112489
3.44, 2.36, 0.356747, 0.169052
3.48, 2.36, 0.449975, 0.241407
3.52, 2.36, 0.309612, 0.112809
3.56, 2.36, 0.732517, 0.21152
3.6, 2.36, 0.874497, 0.260411
3.64, 2.36, 0.613138, 0.210398
3.68, 2.36, 0.820247, 0.244159
3.72, 2.36, 0.528895, 0.151944
3.76, 2.36, 0.626445, 0.179788
3.8, 2.36, 0.528266, 0.189219
3.84, 2.36, 0.50842, 0.178952
3.88, 2.36, 0.649058, 0.230388
3.92, 2.36, 0.0953881, 0.0564044
3.96, 2.36, 0.45346, 0.173207
4, 2.36, 0.678227, 0.34839
4.04, 2.36, 0.849715, 0.431395
4.08, 2.36, 0.506103, 0.180275
4.12, 2.36, 0.540063, 0.225563
4.16, 2.36, 0.4111, 0.148989
4.2, 2.36, 1.01848, 0.327877
4.24, 2.36, 0.79045, 0.396225
4.28, 2.36, 0.914045, 0.42961
4.32, 2.36, 0.618986, 0.205597
4.36, 2.36, 0.324897, 0.172679
4.4, 2.36, 0.391385, 0.24336
4.44, 2.36, 0.448327, 0.199608
4.48, 2.36, 0.892084, 0.505429
4.52, 2.36, 1.34975, 0.596344
4.56, 2.36, 0.732066, 0.340533
4.6, 2.36, 1.05303, 0.432418
4.64, 2.36, 0, 0
4.68, 2.36, 0.194168, 0.138694
4.72, 2.36, 0.0854732, 0.0854732
4.76, 2.36, 0, 0
4.8, 2.36, 0.340816, 0.240996
4.84, 2.36, 0, 0
4.88, 2.36, 0.235094, 0.235094
4.92, 2.36, 0, 0
4.96, 2.36, 0, 0
5, 2.36, -1, 0
5.04, 2.36, -1, 0
-0.04, 2.4, 1.17619, 0.198848
3.46945e-18, 2.4, 1.25216, 0.207436
0.04, 2.4, 0.962292, 0.155931
0.08, 2.4, 1.01604, 0.162212
0.12, 2.4, 1.12036, 0.242525
0.16, 2.4, 1.02328, 0.182363
0.2, 2.4, 1.27655, 0.21911
0.24, 2.4, 1.29637, 0.177318
0.28, 2.4, 1.47575, 0.232203
0.32, 2.4, 1.56368, 0.215626
0.36, 2.4, 1.85972, 0.260721
0.4, 2.4, 1.40645, 0.174245
0.44, 2.4, 1.32198, 0.171867
0.48, 2.4, 1.16549, 0.211222
0.52, 2.4, 0.845942, 0.190109
0.56, 2.4, 0.731022, 0.175133
0.6, 2.4, 0.495202, 0.107894
0.64, 2.4, 0.389568, 0.091421
0.68, 2.4, 0.392334, 0.0937284
0.72, 2.4, 0.197648, 0.0560537
0.76, 2.4, 0.161677, 0.0527678
0.8, 2.4, 0.0962624, 0.0405875
0.84, 2.4, 0.0944382, 0.0388239
0.88, 2.4, 0.16329, 0.0769756
0.92, 2.4, 0.0819193, 0.03927
0.96, 2.4, 0, 0
1, 2.4, 0.125442, 0.0609629
1.04, 2.4, 0.235362, 0.090021
1.08, 2.4, 0, 0
1.12, 2.4, 0.0469316, 0.0273147
1.16, 2.4, 0, 0
1.2, 2.4, 0.143185, 0.0606547
1.24, 2.4, 0.163646, 0.0599649
1.28, 2.4, 0.106556, 0.0438218
1.32, 2.4, 0.059758, 0.0313108
1.36, 2.4, 0.215849, 0.0740729
1.4, 2.4, 0.257473, 0.0713518
1.44, 2.4, 0.265481, 0.136534
1.48, 2.4, 0.520326, 0.120355
1.52, 2.4, 0.697415, 0.144345
1.56, 2.4, 1.0061, 0.218349
1.6, 2.4, 1.14642, 0.207728
1.64, 2.4, 1.40025, 0.222731
1.68, 2.4, 0.878482, 0.198751
1.72, 2.4, 0.851348, 0.19189
1.76, 2.4, 1.23415, 0.190574
1.8, 2.4, 0.668407, 0.155264
1.84, 2.4, 0.735966, 0.193321
1.88, 2.4, 0.891408, 0.178455
1.92, 2.4, 0.524046, 0.110409
1.96, 2.4, 0.586047, 0.17158
2, 2.4, 0.546898, 0.144357
2.04, 2.4, 0.75462, 0.225671
2.08, 2.4, 0.261391, 0.0846284
2.12, 2.4, 0.544531, 0.188469
2.16, 2.4, 0.720168, 0.234235
2.2, 2.4, 0.567927, 0.118812
2.24, 2.4, 0.609543, 0.137158
2.28, 2.4, 0.513188, 0.124181
2.32, 2.4, 1.20049, 0.314051
2.36, 2.4, 1.19128, 0.25399
2.4, 2.4, 1.32666, 0.282339
2.44, 2.4, 0.947997, 0.230061
2.48, 2.4, 1.10665, 0.287067
2.52, 2.4, 0.699812, 0.177514
2.56, 2.4, 0.520404, 0.143673
2.6, 2.4, 0.437659, 0.202899
2.64, 2.4, 0.360503, 0.124689
2.68, 2.4, 0.249281, 0.0902453
2.72, 2.4, 0.28248, 0.134677
2.76, 2.4, 0.409832, 0.208663
2.8, 2.4, 0.0930569, 0.0556832
2.84, 2.4, 0.300741, 0.121617
2.88, 2.4, 0.120792, 0.0701029
2.92, 2.4, 0.100576, 0.0506394
2.96, 2.4, 0.0558598, 0.0396466
3, 2.4, 0.107998, 0.0631739
3.04, 2.4, 0, 0
3.08, 2.4, 0.0207423, 0.0207423
3.12, 2.4, 0.0858468, 0.050033
3.16, 2.4, 0, 0
3.2, 2.4, 0.0838985, 0.0605277
3.24, 2.4, 0.0286765, 0.0286765
3.28, 2.4, 0.0752464, 0.0570803
3.32, 2.4, 0.501278, 0.228641
3.36, 2.4, 0.260593, 0.101403
3.4, 2.4, 0.435432, 0.153154
3.44, 2.4, 0.471213, 0.181376
3.48, 2.4, 0.550463, 0.1812
3.52, 2.4, 0.501154, 0.133452
3.56, 2.4, 1.03116, 0.229075
3.6, 2.4, 0.969608, 0.252025
3.64, 2.4, 0.703755, 0.182041
3.68, 2.4, 0.759424, 0.315214
3.72, 2.4, 0.658964, 0.210103
3.76, 2.4, 0.674842, 0.194187
3.8, 2.4, 0.856726, 0.233211
3.84, 2.4, 0.752831, 0.248355
3.88, 2.4, 0.443652, 0.161245
3.92, 2.4, 0.592223, 0.225247
3.96, 2.4, 0.399149, 0.138586
4, 2.4, 0.621754, 0.232466
4.04, 2.4, 0.214088, 0.11021
4.08, 2.4, 0.470962, 0.162891
4.12, 2.4, 0.501568, 0.212439
4.16, 2.4, 0.432557, 0.158432
4.2, 2.4, 0.270163, 0.111657
4.24, 2.4, 0.270464, 0.123144
4.28, 2.4, 0.725511, 0.228217
4.32, 2.4, 0.806712, 0.290192
4.36, 2.4, 0.283871, 0.173764
4.4, 2.4, 0.774874, 0.242827
4.44, 2.4, 1.30914, 0.515905
4.48, 2.4, 0.477742, 0.281693
4.52, 2.4, 0.833688, 0.290813
4.56, 2.4, 0.739022, 0.266129
4.6, 2.4, 1.08507, 0.440336
4.64, 2.4, 0.500753, 0.225651
4.68, 2.4, 0.842319, 0.438665
4.72, 2.4, 0.29786, 0.29786
4.76, 2.4, 0.582131, 0.293008
4.8, 2.4, 0.34553, 0.244967
4.84, 2.4, 0.430418, 0.430418
4.88, 2.4, 0, 0
4.92, 2.4, 0, 0
4.96, 2.4, -1, 0
5, 2.4, -1, 0
5.04, 2.4, -1, 0
-0.04, 2.44, 0.741551, 0.166686
3.46945e-18, 2.44, 0.830559, 0.152343
0.04, 2.44, 0.73343, 0.140071
0.08, 2.44, 0.879433, 0.155725
0.12, 2.44, 1.09525, 0.198093
0.16, 2.44, 0.987475, 0.211881
0.2, 2.44, 1.09276, 0.168855
0.24, 2.44, 1.05443, 0.189788
0.28, 2.44, 1.33281, 0.215898
0.32, 2.44, 1.41452, 0.19199
0.36, 2.44, 1.56411, 0.199899
0.4, 2.44, 1.40135, 0.235318
0.44, 2.44, 1.59218, 0.195723
0.48, 2.44, 1.17742, 0.173719
0.52, 2.44, 1.38628, 0.225149
0.56, 2.44, 0.706321, 0.154095
0.6, 2.44, 0.78302, 0.154134
0.64, 2.44, 0.648175, 0.10809
0.68, 2.44, 0.30048, 0.0826235
0.72, 2.44, 0.240906, 0.0695212
0.76, 2.44, 0.168145, 0.0541132
0.8, 2.44, 0.244134, 0.0786002
0.84, 2.44, 0.191701, 0.063964
0.88, 2.44, 0.0884464, 0.0401129
0.92, 2.44, 0.226344, 0.0773671
0.96, 2.44, 0.116848, 0.0510684
1, 2.44, 0.0663111, 0.034519
1.04, 2.44, 0.0513932, 0.0262212
1.08, 2.44, 0.065882, 0.035199
1.12, 2.44, 0.0132688, 0.0132688
1.16, 2.44, 0.187483, 0.115313
1.2, 2.44, 0.0806474, 0.0333016
1.24, 2.44, 0.172556, 0.0598802
1.28, 2.44, 0.0181837, 0.0181837
1.32, 2.44, 0.378232, 0.136949
1.36, 2.44, 0.336387, 0.0911248
1.4, 2.44, 0.381217, 0.0933485
1.44, 2.44, 0.774659, 0.140954
1.48, 2.44, 1.10864, 0.199208
1.52, 2.44, 1.04767, 0.192007
1.56, 2.44, 1.28624, 0.216548
1.6, 2.44, 1.41397, 0.220131
1.64, 2.44, 1.06039, 0.199445
1.68, 2.44, 1.52097, 0.24795
1.72, 2.44, 0.977119, 0.16397
1.76, 2.44, 0.762728, 0.151922
1.8, 2.44, 0.860457, 0.170287
1.84, 2.44, 0.652883, 0.138878
1.88, 2.44, 0.358312, 0.11051
1.92, 2.44, 0.361262, 0.119386
1.96, 2.44, 0.53106, 0.142436
2, 2.44, 0.238862, 0.0943075
2.04, 2.44, 0.317477, 0.111992
2.08, 2.44, 0.281636, 0.110222
2.12, 2.44, 0.44354, 0.130247
2.16, 2.44, 0.535033, 0.19488
2.2, 2.44, 0.535244, 0.142778
2.24, 2.44, 0.81669, 0.221829
2.28, 2.44, 0.824696, 0.219676
2.32, 2.44, 0.938152, 0.20151
2.36, 2.44, 0.868456, 0.173574
2.4, 2.44, 1.0445, 0.231144
2.44, 2.44, 0.903716, 0.25826
2.48, 2.44, 0.806744, 0.173687
2.52, 2.44, 0.697235, 0.198593
2.56, 2.44, 0.891498, 0.24323
2.6, 2.44, 0.756292, 0.174647
2.64, 2.44, 0.780808, 0.266691
2.68, 2.44, 0.428716, 0.199742
2.72, 2.44, 0.556606, 0.184926
2.76, 2.44, 0.347141, 0.126726
2.8, 2.44, 0.553265, 0.169849
2.84, 2.44, 0.290454, 0.12169
2.88, 2.44, 0.268184, 0.124895
2.92, 2.44, 0.164282, 0.0701745
2.96, 2.44, 0.0609282, 0.0436695
3, 2.44, 0.0847118, 0.050165
3.04, 2.44, 0.0863381, 0.0511195
3.08, 2.44, 0, 0
3.12, 2.44, 0.190998, 0.110273
3.16, 2.44, 0.0629315, 0.0629315
3.2, 2.44, 0.19108, 0.0939895
3.24, 2.44, 0.0319233, 0.0319233
3.28, 2.44, 0.298362, 0.143105
3.32, 2.44, 0.339954, 0.229161
3.36, 2.44, 0.381682, 0.125658
3.4, 2.44, 0.346556, 0.106149
3.44, 2.44, 0.615048, 0.170112
3.48, 2.44, 0.537611, 0.15116
3.52, 2.44, 1.06602, 0.266975
3.56, 2.44, 0.93961, 0.218778
3.6, 2.44, 1.0109, 0.21538
3.64, 2.44, 0.933871, 0.222314
3.68, 2.44, 0.62812, 0.203496
3.72, 2.44, 0.370045, 0.125426
3.76, 2.44, 0.533933, 0.152608
3.8, 2.44, 0.647381, 0.242567
3.84, 2.44, 0.323263, 0.109393
3.88, 2.44, 0.387145, 0.140003
3.92, 2.44, 0.527412, 0.212601
3.96, 2.44, 0.170576, 0.0869316
4, 2.44, 0.612891, 0.34406
4.04, 2.44, 0.0783458, 0.0783458
4.08, 2.44, 0.300072, 0.115037
4.12, 2.44, 0.538425, 0.342618
4.16, 2.44, 0.472755, 0.212516
4.2, 2.44, 0.107877, 0.0769328
4.24, 2.44, 0.814263, 0.411045
4.28, 2.44, 0.553685, 0.418745
4.32, 2.44, 0.334072, 0.179625
4.36, 2.44, 0.408134, 0.214177
4.4, 2.44, 0.941637, 0.253186
4.44, 2.44, 0.652786, 0.293869
4.48, 2.44, 0.684107, 0.246576
4.52, 2.44, 1.42965, 0.509564
4.56, 2.44, 0.294903, 0.148663
4.6, 2.44, 0.173607, 0.126711
4.64, 2.44, 0.364659, 0.183764
4.68, 2.44, 0.582886, 0.413134
4.72, 2.44, 0.180754, 0.180754
4.76, 2.44, 0.134105, 0.134105
4.8, 2.44, 0.86517, 0.529627
4.84, 2.44, 0.275899, 0.275899
4.88, 2.44, 0, 0
4.92, 2.44, 0, 0
4.96, 2.44, -1, 0
5, 2.44, -1, 0
5.04, 2.44, -1, 0
-0.04, 2.48, 0.64272, 0.182031
3.46945e-18, 2.48, 0.460807, 0.117511
0.04, 2.48, 0.710608, 0.156057
0.08, 2.48, 0.63942, 0.164666
0.12, 2.48, 0.747568, 0.145148
0.16, 2.48, 0.842455, 0.16427
0.2, 2.48, 0.778136, 0.141169
0.24, 2.48, 1.09477, 0.21591
0.28, 2.48, 1.08956, 0.188236
0.32, 2.48, 1.28606, 0.178656
0.36, 2.48, 1.31941, 0.207303
0.4, 2.48, 1.63261, 0.201439
0.44, 2.48, 1.66417, 0.245324
0.48, 2.48, 1.76935, 0.213709
0.52, 2.48, 1.06761, 0.195894
0.56, 2.48, 0.555091, 0.105306
0.6, 2.48, 0.908934, 0.169509
0.64, 2.48, 0.471213, 0.15279
0.68, 2.48, 0.28967, 0.0683316
0.72, 2.48, 0.40638, 0.132201
0.76, 2.48, 0.211611, 0.0637488
0.8, 2.48, 0.361776, 0.0942345
0.84, 2.48, 0.185511, 0.0759081
0.88, 2.48, 0.0925505, 0.043091
0.92, 2.48, 0.130429, 0.0600837
0.96, 2.48, 0.0975895, 0.0466284
1, 2.48, 0.0919551, 0.0508926
1.04, 2.48, 0.0743871, 0.0336234
1.08, 2.48, 0.109533, 0.0427203
1.12, 2.48, 0.0174276, 0.0174276
1.16, 2.48, 0.0601637, 0.0363667
1.2, 2.48, 0.134291, 0.0691608
1.24, 2.48, 0.327595, 0.0883334
1.28, 2.48, 0.139299, 0.0695796
1.32, 2.48, 0.306967, 0.0879842
1.36, 2.48, 0.380994, 0.0919004
1.4, 2.48, 0.648208, 0.173503
1.44, 2.48, 0.62592, 0.113823
1.48, 2.48, 1.06896, 0.203649
1.52, 2.48, 1.07866, 0.195234
1.56, 2.48, 1.61294, 0.259967
1.6, 2.48, 1.05204, 0.226553
1.64, 2.48, 0.908462, 0.165459
1.68, 2.48, 1.0597, 0.236179
1.72, 2.48, 0.900136, 0.195649
1.76, 2.48, 0.532097, 0.12661
1.8, 2.48, 0.625845, 0.136698
1.84, 2.48, 0.211098, 0.0714688
1.88, 2.48, 0.29626, 0.101228
1.92, 2.48, 0.29626, 0.0839524
1.96, 2.48, 0.520646, 0.141009
2, 2.48, 0.421676, 0.169876
2.04, 2.48, 0.34575, 0.108151
2.08, 2.48, 0.309104, 0.0852775
2.12, 2.48, 0.316997, 0.106656
2.16, 2.48, 0.33961, 0.159979
2.2, 2.48, 0.224405, 0.0788675
2.24, 2.48, 0.425134, 0.129038
2.28, 2.48, 0.448721, 0.123615
2.32, 2.48, 0.333343, 0.0984218
2.36, 2.48, 0.890455, 0.189964
2.4, 2.48, 0.736392, 0.219959
2.44, 2.48, 0.834965, 0.186907
2.48, 2.48, 0.955389, 0.230977
2.52, 2.48, 1.08281, 0.279892
2.56, 2.48, 1.13866, 0.282701
2.6, 2.48, 0.822093, 0.230622
2.64, 2.48, 0.424291, 0.127388
2.68, 2.48, 0.438024, 0.113631
2.72, 2.48, 0.533895, 0.217767
2.76, 2.48, 0.309046, 0.11822
2.8, 2.48, 0.50782, 0.160226
2.84, 2.48, 0.195922, 0.081366
2.88, 2.48, 0.135582, 0.0947325
2.92, 2.48, 0.0914679, 0.052812
2.96, 2.48, 0.0437155, 0.0437155
3, 2.48, 0.320847, 0.130649
3.04, 2.48, 0.0481884, 0.0341569
3.08, 2.48, 0.248692, 0.123369
3.12, 2.48, 0.0671286, 0.048128
3.16, 2.48, 0.121176, 0.0980764
3.2, 2.48, 0.0886175, 0.0534865
3.24, 2.48, 0.147046, 0.0901264
3.28, 2.48, 0.182842, 0.0855244
3.32, 2.48, 0.576169, 0.185756
3.36, 2.48, 0.779977, 0.276709
3.4, 2.48, 0.624184, 0.171784
3.44, 2.48, 0.739787, 0.17168
3.48, 2.48, 0.966078, 0.248688
3.52, 2.48, 0.981667, 0.325209
3.56, 2.48, 1.03124, 0.268983
3.6, 2.48, 1.21693, 0.249636
3.64, 2.48, 0.374846, 0.162338
3.68, 2.48, 0.529932, 0.162825
3.72, 2.48, 0.594864, 0.194473
3.76, 2.48, 0.323309, 0.117467
3.8, 2.48, 0.334473, 0.129032
3.84, 2.48, 0.548233, 0.163504
3.88, 2.48, 0.29717, 0.141705
3.92, 2.48, 0.331613, 0.121987
3.96, 2.48, 0.618949, 0.197089
4, 2.48, 0.516186, 0.243465
4.04, 2.48, 0.129526, 0.0933126
4.08, 2.48, 0.440203, 0.208642
4.12, 2.48, 0.457236, 0.188349
4.16, 2.48, 0.37617, 0.157727
4.2, 2.48, 0.371854, 0.182208
4.24, 2.48, 0.376649, 0.146743
4.28, 2.48, 0.505406, 0.188471
4.32, 2.48, 0.723139, 0.492174
4.36, 2.48, 1.00266, 0.357423
4.4, 2.48, 1.06847, 0.54193
4.44, 2.48, 0.736974, 0.53637
4.48, 2.48, 0.306238, 0.157044
4.52, 2.48, 0.472859, 0.309664
4.56, 2.48, 0.391323, 0.198561
4.6, 2.48, 0.574636, 0.246617
4.64, 2.48, 0.869092, 0.379802
4.68, 2.48, 1.42833, 0.606653
4.72, 2.48, 0.521065, 0.302068
4.76, 2.48, 0.555175, 0.323228
4.8, 2.48, 0.470284, 0.470284
4.84, 2.48, 0.23424, 0.23424
4.88, 2.48, 0, 0
4.92, 2.48, 0, 0
4.96, 2.48, -1, 0
5, 2.48, -1, 0
5.04, 2.48, -1, 0
-0.04, 2.52, 0.464348, 0.146324
3.46945e-18, 2.52, 0.550213, 0.138129
0.04, 2.52, 0.679373, 0.195491
0.08, 2.52, 0.427329, 0.106392
0.12, 2.52, 0.382057, 0.084841
0.16, 2.52, 0.411532, 0.112038
0.2, 2.52, 0.665119, 0.13082
0.24, 2.52, 0.66152, 0.161743
0.28, 2.52, 0.843443, 0.223712
0.32, 2.52, 0.635556, 0.132992
0.36, 2.52, 0.956813, 0.168129
0.4, 2.52, 1.4505, 0.21326
0.44, 2.52, 1.06405, 0.165514
0.48, 2.52, 1.21498, 0.241958
0.52, 2.52, 0.94258, 0.170248
0.56, 2.52, 0.983379, 0.170953
0.6, 2.52, 0.517579, 0.118776
0.64, 2.52, 0.341614, 0.0844242
0.68, 2.52, 0.406656, 0.0953513
0.72, 2.52, 0.187614, 0.0541029
0.76, 2.52, 0.214164, 0.0751955
0.8, 2.52, 0.168453, 0.0527706
0.84, 2.52, 0.130464, 0.0528187
0.88, 2.52, 0.0442318, 0.0259647
0.92, 2.52, 0.102368, 0.0458264
0.96, 2.52, 0.190306, 0.107998
1, 2.52, 0.248065, 0.114604
1.04, 2.52, 0.121899, 0.0474048
1.08, 2.52, 0.134956, 0.0551091
1.12, 2.52, 0.0672879, 0.033988
1.16, 2.52, 0.133977, 0.0681457
1.2, 2.52, 0.16611, 0.0720631
1.24, 2.52, 0.364684, 0.132041
1.28, 2.52, 0.121121, 0.0470328
1.32, 2.52, 0.19036, 0.0619677
1.36, 2.52, 0.251035, 0.0762732
1.4, 2.52, 0.44951, 0.12339
1.44, 2.52, 0.642967, 0.13447
1.48, 2.52, 0.828995, 0.156135
1.52, 2.52, 0.900062, 0.150972
1.56, 2.52, 1.2699, 0.254281
1.6, 2.52, 0.645869, 0.13436
1.64, 2.52, 0.562315, 0.113186
1.68, 2.52, 0.460948, 0.105487
1.72, 2.52, 0.5926, 0.130255
1.76, 2.52, 0.545693, 0.140549
1.8, 2.52, 0.145846, 0.0524862
1.84, 2.52, 0.467019, 0.142611
1.88, 2.52, 0.241108, 0.0760169
1.92, 2.52, 0.175877, 0.0637522
1.96, 2.52, 0.349977, 0.108715
2, 2.52, 0.471898, 0.179022
2.04, 2.52, 0.324951, 0.160858
2.08, 2.52, 0.408495, 0.175283
2.12, 2.52, 0.490965, 0.179411
2.16, 2.52, 0.285598, 0.104614
2.2, 2.52, 0.333528, 0.0999434
2.24, 2.52, 0.282632, 0.0941143
2.28, 2.52, 0.421263, 0.126123
2.32, 2.52, 0.316032, 0.115896
2.36, 2.52, 0.50391, 0.140466
2.4, 2.52, 1.18084, 0.294488
2.44, 2.52, 0.776065, 0.224082
2.48, 2.52, 0.55895, 0.162129
2.52, 2.52, 0.566653, 0.15486
2.56, 2.52, 0.289136, 0.114104
2.6, 2.52, 0.410567, 0.155611
2.64, 2.52, 0.348598, 0.120708
2.68, 2.52, 0.172854, 0.0715029
2.72, 2.52, 0.181147, 0.101193
2.76, 2.52, 0.216932, 0.109063
2.8, 2.52, 0.0496499, 0.0354396
2.84, 2.52, 0.362908, 0.192311
2.88, 2.52, 0.108314, 0.0635208
2.92, 2.52, 0.136925, 0.0650095
2.96, 2.52, 0.228615, 0.109216
3, 2.52, 0.248785, 0.123863
3.04, 2.52, 0.291522, 0.126702
3.08, 2.52, 0.0386126, 0.0386126
3.12, 2.52, 0.28306, 0.134222
3.16, 2.52, 0.547709, 0.253324
3.2, 2.52, 0.126218, 0.0632275
3.24, 2.52, 0.0697566, 0.0493257
3.28, 2.52, 0.225497, 0.0869083
3.32, 2.52, 0.301412, 0.141016
3.36, 2.52, 0.425633, 0.161437
3.4, 2.52, 0.618305, 0.263
3.44, 2.52, 0.505113, 0.24329
3.48, 2.52, 0.735188, 0.292458
3.52, 2.52, 0.467189, 0.170117
3.56, 2.52, 0.421625, 0.140008
3.6, 2.52, 0.81209, 0.306219
3.64, 2.52, 0.207233, 0.103186
3.68, 2.52, 0.802855, 0.231311
3.72, 2.52, 0.403096, 0.153751
3.76, 2.52, 0.438272, 0.137302
3.8, 2.52, 0.518782, 0.201294
3.84, 2.52, 0.039892, 0.039892
3.88, 2.52, 0.310581, 0.122772
3.92, 2.52, 0.123846, 0.072517
3.96, 2.52, 0.473688, 0.184882
4, 2.52, 0.138588, 0.0999158
4.04, 2.52, 0.120921, 0.0698158
4.08, 2.52, 0.0834566, 0.0590129
4.12, 2.52, 0.296556, 0.197218
4.16, 2.52, 0.172516, 0.131592
4.2, 2.52, 0.206506, 0.124063
4.24, 2.52, 0.301394, 0.212924
4.28, 2.52, 0.103391, 0.103391
4.32, 2.52, 0.688708, 0.267549
4.36, 2.52, 0.210053, 0.132727
4.4, 2.52, 0.523166, 0.210353
4.44, 2.52, 0.612436, 0.251687
4.48, 2.52, 0.185405, 0.132406
4.52, 2.52, 0.638722, 0.245462
4.56, 2.52, 0.286142, 0.165621
4.6, 2.52, 1.58282, 0.810859
4.64, 2.52, 0.134092, 0.134092
4.68, 2.52, 0.231564, 0.163747
4.72, 2.52, 0.134863, 0.134863
4.76, 2.52, 0.260586, 0.260586
4.8, 2.52, 0.280775, 0.280775
4.84, 2.52, 3.46802, 3.09911
4.88, 2.52, 0, 0
4.92, 2.52, -1, 0
4.96, 2.52, -1, 0
5, 2.52, -1, 0
5.04, 2.52, -1, 0
-0.04, 2.56, 0.370401, 0.102778
3.46945e-18, 2.56, 0.163422, 0.0573776
0.04, 2.56, 0.105371, 0.0405585
0.08, 2.56, 0.197022, 0.0642618
0.12, 2.56, 0.239155, 0.0853958
0.16, 2.56, 0.382652, 0.135408
0.2, 2.56, 0.323556, 0.10093
0.24, 2.56, 0.190885, 0.05375
0.28, 2.56, 0.344652, 0.089656
0.32, 2.56, 0.656595, 0.165407
0.36, 2.56, 0.393107, 0.103393
0.4, 2.56, 0.533581, 0.1041
0.44, 2.56, 0.543241, 0.105719
0.48, 2.56, 0.796826, 0.139252
0.52, 2.56, 0.706832, 0.121435
0.56, 2.56, 0.73934, 0.177559
0.6, 2.56, 0.357261, 0.101842
0.64, 2.56, 0.354422, 0.128069
0.68, 2.56, 0.257114, 0.0799034
0.72, 2.56, 0.142331, 0.0594114
0.76, 2.56, 0.285117, 0.122373
0.8, 2.56, 0.171553, 0.0719358
0.84, 2.56, 0.0855146, 0.0404676
0.88, 2.56, 0.0769348, 0.0354332
0.92, 2.56, 0.111224, 0.0465634
0.96, 2.56, 0.159525, 0.0727551
1, 2.56, 0.0992345, 0.0409756
1.04, 2.56, 0.087469, 0.0391216
1.08, 2.56, 0.116979, 0.0493784
1.12, 2.56, 0.0911655, 0.0603384
1.16, 2.56, 0.100485, 0.0489949
1.2, 2.56, 0.134783, 0.0559948
1.24, 2.56, 0.111661, 0.0428172
1.28, 2.56, 0.122263, 0.0573545
1.32, 2.56, 0.22351, 0.0835966
1.36, 2.56, 0.348017, 0.112138
1.4, 2.56, 0.243105, 0.0698392
1.44, 2.56, 0.445552, 0.130405
1.48, 2.56, 0.483664, 0.125184
1.52, 2.56, 0.555736, 0.140845
1.56, 2.56, 0.375904, 0.108886
1.6, 2.56, 0.653585, 0.198192
1.64, 2.56, 0.46047, 0.11652
1.68, 2.56, 0.3141, 0.0893061
1.72, 2.56, 0.36808, 0.11079
1.76, 2.56, 0.333864, 0.100849
1.8, 2.56, 0.25795, 0.0798283
1.84, 2.56, 0.105883, 0.0498232
1.88, 2.56, 0.282543, 0.0974049
1.92, 2.56, 0.358695, 0.163314
1.96, 2.56, 0.103656, 0.0478069
2, 2.56, 0.0385831, 0.0273381
2.04, 2.56, 0.102168, 0.0478656
2.08, 2.56, 0.0864095, 0.0395193
2.12, 2.56, 0.0150068, 0.0150068
2.16, 2.56, 0.180144, 0.0651058
2.2, 2.56, 0.197411, 0.0757151
2.24, 2.56, 0.0944247, 0.0480885
2.28, 2.56, 0.252255, 0.085765
2.32, 2.56, 0.206251, 0.0855449
2.36, 2.56, 0.414165, 0.18718
2.4, 2.56, 0.218285, 0.0759935
2.44, 2.56, 0.422817, 0.191326
2.48, 2.56, 0.34803, 0.0990513
2.52, 2.56, 0.451029, 0.189972
2.56, 2.56, 0.314065, 0.104736
2.6, 2.56, 0.462503, 0.212873
2.64, 2.56, 0.305281, 0.112419
2.68, 2.56, 0.12424, 0.0568476
2.72, 2.56, 0.245732, 0.0844445
2.76, 2.56, 0.285165, 0.13888
2.8, 2.56, 0.180512, 0.0757897
2.84, 2.56, 0.332632, 0.16288
2.88, 2.56, 0.0873716, 0.0661681
2.92, 2.56, 0.11645, 0.0722352
2.96, 2.56, 0.0726591, 0.0421695
3, 2.56, 0.0759002, 0.0555592
3.04, 2.56, 0.185216, 0.105027
3.08, 2.56, 0.0856525, 0.0497832
3.12, 2.56, 0.0217688, 0.0217688
3.16, 2.56, 0.336768, 0.230469
3.2, 2.56, 0.335142, 0.149904
3.24, 2.56, 0.122638, 0.0721851
3.28, 2.56, 0.231316, 0.105327
3.32, 2.56, 0.491019, 0.159261
3.36, 2.56, 0.563355, 0.201601
3.4, 2.56, 0.287276, 0.104533
3.44, 2.56, 0.422131, 0.23781
3.48, 2.56, 0.312366, 0.119093
3.52, 2.56, 0.354912, 0.247677
3.56, 2.56, 0.583, 0.271778
3.6, 2.56, 0.583361, 0.242263
3.64, 2.56, 0.184324, 0.0860563
3.68, 2.56, 0.386478, 0.152606
3.72, 2.56, 0.152339, 0.0774251
3.76, 2.56, 0.168537, 0.089208
3.8, 2.56, 0.115182, 0.0666644
3.84, 2.56, 0.149397, 0.149397
3.88, 2.56, 0.0283159, 0.0283159
3.92, 2.56, 0.145966, 0.0859387
3.96, 2.56, 0.160368, 0.0813328
4, 2.56, 0.238998, 0.123033
4.04, 2.56, 0, 0
4.08, 2.56, 0.169792, 0.126612
4.12, 2.56, 0.0457519, 0.0457519
4.16, 2.56, 0, 0
4.2, 2.56, 0.433781, 0.388809
4.24, 2.56, 0.311202, 0.232436
4.28, 2.56, 0.264968, 0.136199
4.32, 2.56, 0.184157, 0.0930924
4.36, 2.56, 0.330849, 0.167004
4.4, 2.56, 0.320905, 0.202378
4.44, 2.56, 0.878902, 0.361529
4.48, 2.56, 0.724903, 0.295234
4.52, 2.56, 0.507279, 0.270683
4.56, 2.56, 0.515664, 0.235454
4.6, 2.56, 0.0974494, 0.0974494
4.64, 2.56, 0, 0
4.68, 2.56, 0.249279, 0.183366
4.72, 2.56, 0, 0
4.76, 2.56, 0.259669, 0.259669
4.8, 2.56, 0, 0
4.84, 2.56, 0, 0
4.88, 2.56, 0, 0
4.92, 2.56, -1, 0
4.96, 2.56, -1, 0
5, 2.56, -1, 0
5.04, 2.56, -1, 0
-0.04, 2.6, 0.072401, 0.0330616
3.46945e-18, 2.6, 0.0991388, 0.0458707
0.04, 2.6, 0.101251, 0.0387429
0.08, 2.6, 0.164574, 0.124071
0.12, 2.6, 0.0602616, 0.0309028
0.16, 2.6, 0.240843, 0.130611
0.2, 2.6, 0.198372, 0.0726092
0.24, 2.6, 0.276627, 0.134066
0.28, 2.6, 0.35772, 0.113829
0.32, 2.6, 0.244927, 0.070153
0.36, 2.6, 0.446231, 0.126065
0.4, 2.6, 0.461943, 0.147791
0.44, 2.6, 0.434686, 0.141612
0.48, 2.6, 0.775288, 0.175049
0.52, 2.6, 0.520695, 0.152061
0.56, 2.6, 0.3425, 0.0999621
0.6, 2.6, 0.399744, 0.106164
0.64, 2.6, 0.242292, 0.0726538
0.68, 2.6, 0.417254, 0.141268
0.72, 2.6, 0.293883, 0.115242
0.76, 2.6, 0.153832, 0.0698664
0.8, 2.6, 0.169938, 0.0710161
0.84, 2.6, 0.148197, 0.064745
0.88, 2.6, 0.37862, 0.161293
0.92, 2.6, 0.0738546, 0.0372916
0.96, 2.6, 0.132263, 0.0645188
1, 2.6, 0.0436738, 0.0314668
1.04, 2.6, 0.0576359, 0.0344323
1.08, 2.6, 0.0751872, 0.0388019
1.12, 2.6, 0.0181555, 0.0181555
1.16, 2.6, 0.0694401, 0.0366677
1.2, 2.6, 0.0641152, 0.0345812
1.24, 2.6, 0.133291, 0.051879
1.28, 2.6, 0.114782, 0.0408904
1.32, 2.6, 0.263062, 0.0870128
1.36, 2.6, 0.177534, 0.0602185
1.4, 2.6, 0.342414, 0.12106
1.44, 2.6, 0.375968, 0.110206
1.48, 2.6, 0.275542, 0.0799202
1.52, 2.6, 0.421908, 0.0991129
1.56, 2.6, 0.264973, 0.0810532
1.6, 2.6, 0.484492, 0.124823
1.64, 2.6, 0.352006, 0.115428
1.68, 2.6, 0.121657, 0.0502134
1.72, 2.6, 0.255468, 0.110419
1.76, 2.6, 0.0847406, 0.050275
1.8, 2.6, 0.050618, 0.0302934
1.84, 2.6, 0.125676, 0.0766373
1.88, 2.6, 0.0388557, 0.0277446
1.92, 2.6, 0.197165, 0.14504
1.96, 2.6, 0, 0
2, 2.6, 0.0597507, 0.0359624
2.04, 2.6, 0.0244318, 0.0244318
2.08, 2.6, 0.144349, 0.0699692
2.12, 2.6, 0.123681, 0.0679416
2.16, 2.6, 0.0466975, 0.0331142
2.2, 2.6, 0.127684, 0.0553157
2.24, 2.6, 0.210225, 0.103635
2.28, 2.6, 0.127658, 0.0864333
2.32, 2.6, 0.077917, 0.0398168
2.36, 2.6, 0.265558, 0.112893
2.4, 2.6, 0.0714717, 0.0415009
2.44, 2.6, 0.15498, 0.0647149
2.48, 2.6, 0.142902, 0.0667417
2.52, 2.6, 0.381757, 0.123584
2.56, 2.6, 0.36905, 0.124225
2.6, 2.6, 0.187551, 0.0843196
2.64, 2.6, 0.482696, 0.157517
2.68, 2.6, 0.294632, 0.137824
2.72, 2.6, 0.205382, 0.0961805
2.76, 2.6, 0.119941, 0.0733005
2.8, 2.6, 0.221762, 0.0863584
2.84, 2.6, 0.039416, 0.0278716
2.88, 2.6, 0.131715, 0.0604886
2.92, 2.6, 0.194804, 0.105792
2.96, 2.6, 0.340601, 0.131514
3, 2.6, 0.176754, 0.0867989
3.04, 2.6, 0.094899, 0.0705114
3.08, 2.6, 0.137545, 0.109487
3.12, 2.6, 0, 0
3.16, 2.6, 0.0290788, 0.0290788
3.2, 2.6, 0.256876, 0.131388
3.24, 2.6, 0.191295, 0.100311
3.28, 2.6, 0.127835, 0.0643103
3.32, 2.6, 0.0388075, 0.0388075
3.36, 2.6, 0.241991, 0.108565
3.4, 2.6, 0.0699843, 0.0496691
3.44, 2.6, 0.180867, 0.0845012
3.48, 2.6, 0.210779, 0.0910608
3.52, 2.6, 0.140968, 0.0729229
3.56, 2.6, 0.104551, 0.0626699
3.6, 2.6, 0.332817, 0.262946
3.64, 2.6, 0.205069, 0.0848158
3.68, 2.6, 0.0912715, 0.0529567
3.72, 2.6, 0.0473987, 0.0473987
3.76, 2.6, 0.439532, 0.292085
3.8, 2.6, 0.135439, 0.0788316
3.84, 2.6, 0.349246, 0.191452
3.88, 2.6, 0.0751397, 0.0751397
3.92, 2.6, 0.0371866, 0.0371866
3.96, 2.6, 0.0286486, 0.0286486
4, 2.6, 0.0410205, 0.0410205
4.04, 2.6, 0.126483, 0.0959454
4.08, 2.6, 0.100967, 0.0722062
4.12, 2.6, 0.131128, 0.0972593
4.16, 2.6, 0.262725, 0.134678
4.2, 2.6, 0.163498, 0.115619
4.24, 2.6, 0, 0
4.28, 2.6, 0.255367, 0.152593
4.32, 2.6, 0.204227, 0.118168
4.36, 2.6, 0, 0
4.4, 2.6, 0.184577, 0.131006
4.44, 2.6, 0.468834, 0.300749
4.48, 2.6, 0.164793, 0.11749
4.52, 2.6, 0.524317, 0.201608
4.56, 2.6, 0, 0
4.6, 2.6, 0.638776, 0.345024
4.64, 2.6, 0.0870391, 0.0870391
4.68, 2.6, 0.15226, 0.15226
4.72, 2.6, 0.382435, 0.271258
4.76, 2.6, 0.248383, 0.248383
4.8, 2.6, 0, 0
4.84, 2.6, 0, 0
4.88, 2.6, -1, 0
4.92, 2.6, -1, 0
4.96, 2.6, -1, 0
5, 2.6, -1, 0
5.04, 2.6, -1, 0
-0.04, 2.64, 0.045067, 0.0269974
3.46945e-18, 2.64, 0.122592, 0.0690718
0.04, 2.64, 0.220123, 0.0712084
0.08, 2.64, 0.169502, 0.0644328
0.12, 2.64, 0.173323, 0.0742886
0.16, 2.64, 0.278038, 0.101587
0.2, 2.64, 0.15065, 0.0763283
0.24, 2.64, 0.18762, 0.0593305
0.28, 2.64, 0.0851374, 0.0515793
0.32, 2.64, 0.228719, 0.071642
0.36, 2.64, 0.374436, 0.142725
0.4, 2.64, 0.429904, 0.123442
0.44, 2.64, 0.674569, 0.165274
0.48, 2.64, 1.06464, 0.195626
0.52, 2.64, 0.69205, 0.163044
0.56, 2.64, 0.533859, 0.109765
0.6, 2.64, 0.517006, 0.114705
0.64, 2.64, 0.560718, 0.178235
0.68, 2.64, 0.633326, 0.156421
0.72, 2.64, 0.407324, 0.0918992
0.76, 2.64, 0.518413, 0.126202
0.8, 2.64, 0.181569, 0.0594039
0.84, 2.64, 0.278283, 0.0905817
0.88, 2.64, 0.17568, 0.0592666
0.92, 2.64, 0.137703, 0.0658757
0.96, 2.64, 0.158619, 0.0707648
1, 2.64, 0.298795, 0.132921
1.04, 2.64, 0.0851425, 0.0589786
1.08, 2.64, 0.219745, 0.12846
1.12, 2.64, 0.169006, 0.0552103
1.16, 2.64, 0.0946302, 0.0429948
1.2, 2.64, 0.195095, 0.0690589
1.24, 2.64, 0.107778, 0.050124
1.28, 2.64, 0.384386, 0.172798
1.32, 2.64, 0.474252, 0.148432
1.36, 2.64, 0.441649, 0.123532
1.4, 2.64, 0.313911, 0.0878913
1.44, 2.64, 0.731558, 0.154237
1.48, 2.64, 0.876696, 0.195045
1.52, 2.64, 0.502284, 0.156874
1.56, 2.64, 0.573679, 0.164636
1.6, 2.64, 0.465627, 0.168551
1.64, 2.64, 0.197577, 0.0689622
1.68, 2.64, 0.32053, 0.10051
1.72, 2.64, 0.267277, 0.0836306
1.76, 2.64, 0.0624521, 0.0484243
1.8, 2.64, 0.134994, 0.0647909
1.84, 2.64, 0.0551123, 0.0318786
1.88, 2.64, 0.0723122, 0.0723122
1.92, 2.64, 0.0926498, 0.0467815
1.96, 2.64, 0.181603, 0.0729617
2, 2.64, 0.0552215, 0.0320988
2.04, 2.64, 0.0967249, 0.0766596
2.08, 2.64, 0.0785587, 0.0785587
2.12, 2.64, 0.197262, 0.155552
2.16, 2.64, 0.149381, 0.0722895
2.2, 2.64, 0.255138, 0.163109
2.24, 2.64, 0.0390909, 0.0390909
2.28, 2.64, 0.139858, 0.0708142
2.32, 2.64, 0.063083, 0.0372785
2.36, 2.64, 0.261958, 0.118903
2.4, 2.64, 0.0967345, 0.062173
2.44, 2.64, 0.298162, 0.0973841
2.48, 2.64, 0.64013, 0.208879
2.52, 2.64, 0.28937, 0.0889314
2.56, 2.64, 0.562392, 0.174012
2.6, 2.64, 0.473232, 0.149916
2.64, 2.64, 0.313941, 0.109055
2.68, 2.64, 0.618945, 0.237375
2.72, 2.64, 0.557355, 0.240909
2.76, 2.64, 0.619656, 0.231595
2.8, 2.64, 0.310108, 0.111485
2.84, 2.64, 0.0802911, 0.0475163
2.88, 2.64, 0.206228, 0.076148
2.92, 2.64, 0.429216, 0.180244
2.96, 2.64, 0.0481459, 0.0360661
3, 2.64, 0.0250806, 0.0250806
3.04, 2.64, 0.0883176, 0.0709195
3.08, 2.64, 0.38121, 0.134374
3.12, 2.64, 0.202552, 0.0993283
3.16, 2.64, 0.435542, 0.162005
3.2, 2.64, 0.289951, 0.111323
3.24, 2.64, 0.0809157, 0.0481756
3.28, 2.64, 0.142147, 0.074867
3.32, 2.64, 0.690402, 0.286162
3.36, 2.64, 0.763903, 0.241979
3.4, 2.64, 0.224025, 0.101122
3.44, 2.64, 0.48531, 0.195607
3.48, 2.64, 0.538912, 0.255608
3.52, 2.64, 0.354324, 0.109532
3.56, 2.64, 0.304842, 0.140356
3.6, 2.64, 0.346277, 0.131029
3.64, 2.64, 0, 0
3.68, 2.64, 0.286979, 0.159571
3.72, 2.64, 0.207417, 0.0950271
3.76, 2.64, 0.0273338, 0.0273338
3.8, 2.64, 0.257208, 0.127905
3.84, 2.64, 0, 0
3.88, 2.64, 0.156708, 0.0942208
3.92, 2.64, 0, 0
3.96, 2.64, 0, 0
4, 2.64, 0.0678893, 0.0678893
4.04, 2.64, 0.151595, 0.108014
4.08, 2.64, 0.116521, 0.0844399
4.12, 2.64, 0.141892, 0.0845774
4.16, 2.64, 0.432198, 0.395962
4.2, 2.64, 0.189817, 0.1105
4.24, 2.64, 0.164974, 0.0955032
4.28, 2.64, 0.283212, 0.127367
4.32, 2.64, 0.408307, 0.171302
4.36, 2.64, 0.216506, 0.128833
4.4, 2.64, 0.0750606, 0.0750606
4.44, 2.64, 0.0679779, 0.0679779
4.48, 2.64, 0.28209, 0.165922
4.52, 2.64, 0.409366, 0.185237
4.56, 2.64, 0.276326, 0.163702
4.6, 2.64, 0.144798, 0.144798
4.64, 2.64, 0.194081, 0.138031
4.68, 2.64, 0.388446, 0.278639
4.72, 2.64, 0, 0
4.76, 2.64, 0.401479, 0.401479
4.8, 2.64, 0, 0
4.84, 2.64, 0, 0
4.88, 2.64, -1, 0
4.92, 2.64, -1, 0
4.96, 2.64, -1, 0
5, 2.64, -1, 0
5.04, 2.64, -1, 0
-0.04, 2.68, 0.188519, 0.0789795
3.46945e-18, 2.68, 0.119263, 0.0543188
0.04, 2.68, 0.273884, 0.107147
0.08, 2.68, 0.159357, 0.0520581
0.12, 2.68, 0.185965, 0.0754602
0.16, 2.68, 0.2145, 0.0621191
0.2, 2.68, 0.233634, 0.087254
0.24, 2.68, 0.339584, 0.0974518
0.28, 2.68, 0.310203, 0.0850706
0.32, 2.68, 0.347339, 0.091909
0.36, 2.68, 0.426709, 0.119508
0.4, 2.68, 0.7771, 0.168604
0.44, 2.68, 0.688669, 0.129996
0.48, 2.68, 0.901708, 0.176146
0.52, 2.68, 1.3865, 0.211219
0.56, 2.68, 1.08337, 0.171012
0.6, 2.68, 1.17114, 0.166237
0.64, 2.68, 0.821845, 0.196875
0.68, 2.68, 0.664133, 0.128329
0.72, 2.68, 0.659705, 0.158483
0.76, 2.68, 0.391587, 0.119776
0.8, 2.68, 0.391076, 0.0843685
0.84, 2.68, 0.460513, 0.138129
0.88, 2.68, 0.421067, 0.130818
0.92, 2.68, 0.216817, 0.0706365
0.96, 2.68, 0.239409, 0.0658846
1, 2.68, 0.497932, 0.129786
1.04, 2.68, 0.237961, 0.0781533
1.08, 2.68, 0.324175, 0.102064
1.12, 2.68, 0.266122, 0.0812398
1.16, 2.68, 0.421194, 0.103273
1.2, 2.68, 0.483518, 0.160204
1.24, 2.68, 0.563418, 0.141408
1.28, 2.68, 0.41447, 0.104073
1.32, 2.68, 0.55424, 0.128339
1.36, 2.68, 0.896288, 0.200307
1.4, 2.68, 0.884402, 0.141867
1.44, 2.68, 1.29355, 0.284405
1.48, 2.68, 1.09046, 0.191451
1.52, 2.68, 0.994188, 0.18876
1.56, 2.68, 0.735788, 0.137162
1.6, 2.68, 0.893584, 0.224492
1.64, 2.68, 0.416626, 0.154585
1.68, 2.68, 0.567714, 0.175368
1.72, 2.68, 0.304588, 0.0803146
1.76, 2.68, 0.246401, 0.107197
1.8, 2.68, 0.285268, 0.0993324
1.84, 2.68, 0.106459, 0.0505937
1.88, 2.68, 0.294335, 0.0968804
1.92, 2.68, 0.0510465, 0.0300763
1.96, 2.68, 0.0958044, 0.0501264
2, 2.68, 0.0801171, 0.0471608
2.04, 2.68, 0.202469, 0.0733981
2.08, 2.68, 0.0456478, 0.0339489
2.12, 2.68, 0.49797, 0.191046
2.16, 2.68, 0.110264, 0.0615577
2.2, 2.68, 0.237934, 0.0861367
2.24, 2.68, 0.15061, 0.0909498
2.28, 2.68, 0.0696267, 0.0418333
2.32, 2.68, 0.285046, 0.108104
2.36, 2.68, 0.428351, 0.128171
2.4, 2.68, 0.414713, 0.134242
2.44, 2.68, 0.261541, 0.0819412
2.48, 2.68, 0.309417, 0.0966319
2.52, 2.68, 0.977315, 0.261073
2.56, 2.68, 0.771678, 0.248636
2.6, 2.68, 0.634327, 0.216679
2.64, 2.68, 0.445079, 0.149265
2.68, 2.68, 0.393385, 0.131921
2.72, 2.68, 0.590834, 0.241001
2.76, 2.68, 0.207627, 0.0886467
2.8, 2.68, 0.326335, 0.117822
2.84, 2.68, 0.309711, 0.118228
2.88, 2.68, 0.554731, 0.229666
2.92, 2.68, 0.201995, 0.0737716
2.96, 2.68, 0.55068, 0.236425
3, 2.68, 0.492806, 0.164063
3.04, 2.68, 0.342789, 0.137547
3.08, 2.68, 0.370398, 0.231816
3.12, 2.68, 0.28008, 0.219356
3.16, 2.68, 0.194831, 0.074976
3.2, 2.68, 0.183705, 0.0762757
3.24, 2.68, 0.513722, 0.261708
3.28, 2.68, 0.51032, 0.155083
3.32, 2.68, 0.746079, 0.281247
3.36, 2.68, 0.418574, 0.126273
3.4, 2.68, 0.499505, 0.14307
3.44, 2.68, 0.574473, 0.158385
3.48, 2.68, 0.483497, 0.271352
3.52, 2.68, 0.391568, 0.124134
3.56, 2.68, 0.608848, 0.16004
3.6, 2.68, 0.172183, 0.0809117
3.64, 2.68, 0.406871, 0.174747
3.68, 2.68, 0.208041, 0.094693
3.72, 2.68, 0.0346068, 0.0346068
3.76, 2.68, 0.379119, 0.148776
3.8, 2.68, 0.374916, 0.191428
3.84, 2.68, 0.272907, 0.126984
3.88, 2.68, 0.304648, 0.12663
3.92, 2.68, 0.378252, 0.160219
3.96, 2.68, 0.0892703, 0.0651458
4, 2.68, 0, 0
4.04, 2.68, 0.0512056, 0.0512056
4.08, 2.68, 0.0768056, 0.0544123
4.12, 2.68, 0.0499927, 0.0499927
4.16, 2.68, 0.0346257, 0.0346257
4.2, 2.68, 0.107112, 0.107112
4.24, 2.68, 0.20526, 0.160237
4.28, 2.68, 0.101026, 0.0720752
4.32, 2.68, 0.340069, 0.246466
4.36, 2.68, 0.368399, 0.18915
4.4, 2.68, 0.154087, 0.111058
4.44, 2.68, 1.22797, 0.677626
4.48, 2.68, 0.631804, 0.250711
4.52, 2.68, 0.506818, 0.247011
4.56, 2.68, 0.836412, 0.75444
4.6, 2.68, 0.45349, 0.261852
4.64, 2.68, 0.72392, 0.41577
4.68, 2.68, 0.826066, 0.383475
4.72, 2.68, 0.704073, 0.557687
4.76, 2.68, 0.505823, 0.505823
4.8, 2.68, 0, 0
4.84, 2.68, -1, 0
4.88, 2.68, -1, 0
4.92, 2.68, -1, 0
4.96, 2.68, -1, 0
5, 2.68, -1, 0
5.04, 2.68, -1, 0
-0.04, 2.72, 0.171057, 0.0759656
3.46945e-18, 2.72, 0.307698, 0.137889
0.04, 2.72, 0.221125, 0.0721719
0.08, 2.72, 0.222645, 0.0822693
0.12, 2.72, 0.174453, 0.065868
0.16, 2.72, 0.2404, 0.127643
0.2, 2.72, 0.138242, 0.0553125
0.24, 2.72, 0.401783, 0.143703
0.28, 2.72, 0.614337, 0.166016
0.32, 2.72, 0.818536, 0.1798
0.36, 2.72, 0.756379, 0.200782
0.4, 2.72, 0.821531, 0.198046
0.44, 2.72, 1.22593, 0.207326
0.48, 2.72, 1.09678, 0.172501
0.52, 2.72, 1.13829, 0.166057
0.56, 2.72, 1.7377, 0.262545
0.6, 2.72, 1.393, 0.196066
0.64, 2.72, 1.84616, 0.26712
0.68, 2.72, 1.04125, 0.151853
0.72, 2.72, 0.887334, 0.190412
0.76, 2.72, 0.784242, 0.131339
0.8, 2.72, 0.610748, 0.114609
0.84, 2.72, 0.441185, 0.0894451
0.88, 2.72, 0.476865, 0.0997191
0.92, 2.72, 0.326617, 0.082735
0.96, 2.72, 0.370002, 0.0801648
1, 2.72, 0.534298, 0.150143
1.04, 2.72, 0.590284, 0.140757
1.08, 2.72, 0.581995, 0.157368
1.12, 2.72, 0.3429, 0.0819294
1.16, 2.72, 0.515099, 0.11156
1.2, 2.72, 0.504478, 0.106314
1.24, 2.72, 0.619862, 0.145088
1.28, 2.72, 0.905242, 0.158353
1.32, 2.72, 1.03999, 0.221227
1.36, 2.72, 1.03068, 0.204499
1.4, 2.72, 1.46893, 0.253229
1.44, 2.72, 1.3796, 0.207491
1.48, 2.72, 1.36279, 0.211815
1.52, 2.72, 1.59488, 0.282612
1.56, 2.72, 0.761612, 0.210756
1.6, 2.72, 0.644419, 0.178009
1.64, 2.72, 0.530301, 0.122864
1.68, 2.72, 0.53213, 0.164629
1.72, 2.72, 0.554385, 0.160872
1.76, 2.72, 0.0976341, 0.0527175
1.8, 2.72, 0.393011, 0.121331
1.84, 2.72, 0.25215, 0.0784291
1.88, 2.72, 0.227386, 0.115106
1.92, 2.72, 0.0875689, 0.0518391
1.96, 2.72, 0.179645, 0.0614201
2, 2.72, 0.0990499, 0.0452092
2.04, 2.72, 0.0460675, 0.0341254
2.08, 2.72, 0.0652584, 0.0328617
2.12, 2.72, 0.0593998, 0.0345497
2.16, 2.72, 0.177602, 0.083393
2.2, 2.72, 0.1173, 0.0532615
2.24, 2.72, 0.201889, 0.0836229
2.28, 2.72, 0.255522, 0.0907919
2.32, 2.72, 0.441888, 0.203172
2.36, 2.72, 0.376906, 0.106916
2.4, 2.72, 0.331802, 0.105224
2.44, 2.72, 0.360248, 0.120797
2.48, 2.72, 0.540978, 0.139877
2.52, 2.72, 0.80925, 0.184822
2.56, 2.72, 0.914857, 0.18485
2.6, 2.72, 1.15808, 0.272851
2.64, 2.72, 1.22821, 0.280459
2.68, 2.72, 0.649417, 0.156807
2.72, 2.72, 0.603703, 0.147731
2.76, 2.72, 0.303281, 0.095601
2.8, 2.72, 0.652448, 0.238137
2.84, 2.72, 0.386687, 0.109198
2.88, 2.72, 0.46954, 0.154923
2.92, 2.72, 0.432633, 0.114804
2.96, 2.72, 0.426605, 0.165537
3, 2.72, 0.347213, 0.134779
3.04, 2.72, 0.285748, 0.104362
3.08, 2.72, 0.0834589, 0.061961
3.12, 2.72, 0.333869, 0.100796
3.16, 2.72, 0.42707, 0.116251
3.2, 2.72, 0.51734, 0.187861
3.24, 2.72, 0.487721, 0.154214
3.28, 2.72, 1.13309, 0.35099
3.32, 2.72, 0.708605, 0.15695
3.36, 2.72, 0.633738, 0.186575
3.4, 2.72, 0.881282, 0.236562
3.44, 2.72, 0.78074, 0.181575
3.48, 2.72, 0.527824, 0.154009
3.52, 2.72, 1.00223, 0.402085
3.56, 2.72, 0.506057, 0.137115
3.6, 2.72, 0.749575, 0.242632
3.64, 2.72, 0.87397, 0.253511
3.68, 2.72, 0.464206, 0.138191
3.72, 2.72, 0.349339, 0.120587
3.76, 2.72, 0.290677, 0.113653
3.8, 2.72, 0.315117, 0.130562
3.84, 2.72, 0.0864731, 0.0624069
3.88, 2.72, 0.526203, 0.21085
3.92, 2.72, 0.157487, 0.0927109
3.96, 2.72, 0.19739, 0.10277
4, 2.72, 0.0435582, 0.0435582
4.04, 2.72, 0.0388639, 0.0388639
4.08, 2.72, 0.465023, 0.276291
4.12, 2.72, 0.15792, 0.111668
4.16, 2.72, 0.0884493, 0.0626041
4.2, 2.72, 0.0408921, 0.0408921
4.24, 2.72, 0.264913, 0.224868
4.28, 2.72, 0.33916, 0.246662
4.32, 2.72, 0.0602318, 0.0602318
4.36, 2.72, 0.570609, 0.244338
4.4, 2.72, 0.20643, 0.158926
4.44, 2.72, 1.32249, 0.692014
4.48, 2.72, 0.662869, 0.392635
4.52, 2.72, 0.592967, 0.2453
4.56, 2.72, 1.40537, 0.506171
4.6, 2.72, 0.882358, 0.4073
4.64, 2.72, 1.24462, 0.506238
4.68, 2.72, 0.705273, 0.36113
4.72, 2.72, 2.351, 1.07982
4.76, 2.72, 0, 0
4.8, 2.72, 0, 0
4.84, 2.72, -1, 0
4.88, 2.72, -1, 0
4.92, 2.72, -1, 0
4.96, 2.72, -1, 0
5, 2.72, -1, 0
5.04, 2.72, -1, 0
-0.04, 2.76, 0.132012, 0.121297
3.46945e-18, 2.76, 0.176555, 0.0763712
0.04, 2.76, 0.091512, 0.0390428
0.08, 2.76, 0.267157, 0.146174
0.12, 2.76, 0.10986, 0.0423933
0.16, 2.76, 0.201515, 0.0814843
0.2, 2.76, 0.249957, 0.0760433
0.24, 2.76, 0.164142, 0.0566695
0.28, 2.76, 0.285965, 0.0793467
0.32, 2.76, 0.771396, 0.216197
0.36, 2.76, 0.38659, 0.0876431
0.4, 2.76, 1.13385, 0.227134
0.44, 2.76, 1.18042, 0.209599
0.48, 2.76, 1.42743, 0.242693
0.52, 2.76, 1.50281, 0.220568
0.56, 2.76, 1.70516, 0.224106
0.6, 2.76, 1.27073, 0.224378
0.64, 2.76, 1.41481, 0.211313
0.68, 2.76, 1.2044, 0.177304
0.72, 2.76, 1.05705, 0.170822
0.76, 2.76, 0.767464, 0.139071
0.8, 2.76, 0.590356, 0.107262
0.84, 2.76, 0.858377, 0.159822
0.88, 2.76, 0.723046, 0.156366
0.92, 2.76, 0.472135, 0.0963178
0.96, 2.76, 0.608861, 0.159914
1, 2.76, 0.486123, 0.106059
1.04, 2.76, 0.608772, 0.121889
1.08, 2.76, 0.784574, 0.136555
1.12, 2.76, 0.751867, 0.170046
1.16, 2.76, 0.551248, 0.116716
1.2, 2.76, 0.999021, 0.208771
1.24, 2.76, 1.00196, 0.191783
1.28, 2.76, 1.45851, 0.244688
1.32, 2.76, 1.19592, 0.222208
1.36, 2.76, 1.3135, 0.22278
1.4, 2.76, 1.57667, 0.268088
1.44, 2.76, 1.25156, 0.208802
1.48, 2.76, 1.23579, 0.202479
1.52, 2.76, 0.942343, 0.164981
1.56, 2.76, 0.923039, 0.173607
1.6, 2.76, 0.345242, 0.101262
1.64, 2.76, 0.50361, 0.12827
1.68, 2.76, 0.567276, 0.210446
1.72, 2.76, 0.444708, 0.208988
1.76, 2.76, 0.124911, 0.0537058
1.8, 2.76, 0.345403, 0.160081
1.84, 2.76, 0.0536468, 0.0381363
1.88, 2.76, 0.0778071, 0.052115
1.92, 2.76, 0.0807925, 0.0408834
1.96, 2.76, 0.0546768, 0.0412638
2, 2.76, 0.104294, 0.0545198
2.04, 2.76, 0.0453125, 0.0323878
2.08, 2.76, 0.108121, 0.0860636
2.12, 2.76, 0.0594316, 0.0345245
2.16, 2.76, 0.0904218, 0.0550932
2.2, 2.76, 0.210939, 0.159866
2.24, 2.76, 0.228038, 0.0926665
2.28, 2.76, 0.185479, 0.077323
2.32, 2.76, 0.106358, 0.0480385
2.36, 2.76, 0.323392, 0.0936364
2.4, 2.76, 0.328516, 0.0909066
2.44, 2.76, 0.235689, 0.0867461
2.48, 2.76, 0.551291, 0.14139
2.52, 2.76, 1.17423, 0.302044
2.56, 2.76, 0.740777, 0.234797
2.6, 2.76, 0.854179, 0.206234
2.64, 2.76, 0.862202, 0.181836
2.68, 2.76, 1.1161, 0.213102
2.72, 2.76, 0.707505, 0.145986
2.76, 2.76, 0.775434, 0.205593
2.8, 2.76, 0.677294, 0.176003
2.84, 2.76, 0.584767, 0.148879
2.88, 2.76, 0.386515, 0.140096
2.92, 2.76, 0.381866, 0.10661
2.96, 2.76, 0.690062, 0.240341
3, 2.76, 0.681464, 0.201071
3.04, 2.76, 0.304956, 0.106199
3.08, 2.76, 0.364305, 0.123912
3.12, 2.76, 0.529871, 0.193291
3.16, 2.76, 0.619992, 0.164145
3.2, 2.76, 0.622005, 0.168066
3.24, 2.76, 0.237715, 0.0986156
3.28, 2.76, 0.680045, 0.209593
3.32, 2.76, 0.599049, 0.182204
3.36, 2.76, 0.784733, 0.229566
3.4, 2.76, 0.676778, 0.281997
3.44, 2.76, 0.867712, 0.229511
3.48, 2.76, 1.01745, 0.23083
3.52, 2.76, 0.469774, 0.14672
3.56, 2.76, 0.629508, 0.21349
3.6, 2.76, 0.376127, 0.131056
3.64, 2.76, 0.498825, 0.171012
3.68, 2.76, 0.73162, 0.329114
3.72, 2.76, 0.215036, 0.101187
3.76, 2.76, 0.504482, 0.195791
3.8, 2.76, 0.518985, 0.196385
3.84, 2.76, 0.411623, 0.166656
3.88, 2.76, 0, 0
3.92, 2.76, 0.0303866, 0.0303866
3.96, 2.76, 0.164554, 0.0959233
4, 2.76, 0.0375024, 0.0375024
4.04, 2.76, 0.0944691, 0.0944691
4.08, 2.76, 0.0660285, 0.0660285
4.12, 2.76, 0.0857954, 0.0608014
4.16, 2.76, 0, 0
4.2, 2.76, 0, 0
4.24, 2.76, 0.0576412, 0.0576412
4.28, 2.76, 0.0595275, 0.0595275
4.32, 2.76, 0.238968, 0.119675
4.36, 2.76, 0.131118, 0.0940538
4.4, 2.76, 0.400576, 0.228236
4.44, 2.76, 0.142282, 0.10061
4.48, 2.76, 0.215254, 0.154037
4.52, 2.76, 0.690752, 0.403237
4.56, 2.76, 0.408009, 0.245901
4.6, 2.76, 1.97287, 0.735151
4.64, 2.76, 0.659647, 0.345624
4.68, 2.76, 0.372585, 0.263464
4.72, 2.76, 1.03618, 0.618129
4.76, 2.76, 0, 0
4.8, 2.76, 0, 0
4.84, 2.76, -1, 0
4.88, 2.76, -1, 0
4.92, 2.76, -1, 0
4.96, 2.76, -1, 0
5, 2.76, -1, 0
5.04, 2.76, -1, 0
-0.04, 2.8, 0.0290896, 0.0206115
3.46945e-18, 2.8, 0.119204, 0.0454965
0.04, 2.8, 0.162798, 0.0754684
0.08, 2.8, 0.188137, 0.129143
0.12, 2.8, 0.104869, 0.0436347
0.16, 2.8, 0.179323, 0.0646031
0.2, 2.8, 0.0478108, 0.0281969
0.24, 2.8, 0.229406, 0.101794
0.28, 2.8, 0.0872806, 0.0488274
0.32, 2.8, 0.279001, 0.079113
0.36, 2.8, 0.390955, 0.105129
0.4, 2.8, 0.37062, 0.103871
0.44, 2.8, 0.703713, 0.173756
0.48, 2.8, 0.568534, 0.112521
0.52, 2.8, 1.12593, 0.236425
0.56, 2.8, 0.957973, 0.141685
0.6, 2.8, 1.34612, 0.217344
0.64, 2.8, 1.13572, 0.200552
0.68, 2.8, 1.36522, 0.198257
0.72, 2.8, 1.39058, 0.169666
0.76, 2.8, 1.53774, 0.240199
0.8, 2.8, 0.958629, 0.156614
0.84, 2.8, 1.03411, 0.177491
0.88, 2.8, 0.703692, 0.130054
0.92, 2.8, 0.628172, 0.110099
0.96, 2.8, 0.666074, 0.117948
1, 2.8, 0.753682, 0.1262
1.04, 2.8, 0.611018, 0.116134
1.08, 2.8, 0.68912, 0.141855
1.12, 2.8, 0.742556, 0.160953
1.16, 2.8, 0.658047, 0.121446
1.2, 2.8, 0.808833, 0.140569
1.24, 2.8, 1.38668, 0.204157
1.28, 2.8, 0.981049, 0.159296
1.32, 2.8, 1.49275, 0.243121
1.36, 2.8, 1.1348, 0.159229
1.4, 2.8, 1.67801, 0.277354
1.44, 2.8, 1.70678, 0.262388
1.48, 2.8, 1.37086, 0.275124
1.52, 2.8, 0.889722, 0.161599
1.56, 2.8, 0.554535, 0.114011
1.6, 2.8, 0.362097, 0.095824
1.64, 2.8, 0.512664, 0.165548
1.68, 2.8, 0.191394, 0.0921276
1.72, 2.8, 0.0175078, 0.0175078
1.76, 2.8, 0.257049, 0.155752
1.8, 2.8, 0.217716, 0.100885
1.84, 2.8, 0.177765, 0.143998
1.88, 2.8, 0.0505535, 0.0362787
1.92, 2.8, 0.154899, 0.0836085
1.96, 2.8, 0.101362, 0.063256
2, 2.8, 0, 0
2.04, 2.8, 0.0465293, 0.0329857
2.08, 2.8, 0.0530816, 0.0375344
2.12, 2.8, 0, 0
2.16, 2.8, 0.163082, 0.0726353
2.2, 2.8, 0.0912776, 0.0556531
2.24, 2.8, 0.132418, 0.0900719
2.28, 2.8, 0.147118, 0.0739767
2.32, 2.8, 0.0416486, 0.029903
2.36, 2.8, 0.254194, 0.110067
2.4, 2.8, 0.144144, 0.0793779
2.44, 2.8, 0.493916, 0.161352
2.48, 2.8, 0.431285, 0.12932
2.52, 2.8, 0.400334, 0.114423
2.56, 2.8, 0.648733, 0.168327
2.6, 2.8, 0.909005, 0.213733
2.64, 2.8, 0.916472, 0.222616
2.68, 2.8, 1.06361, 0.271329
2.72, 2.8, 1.38917, 0.32278
2.76, 2.8, 0.543659, 0.138721
2.8, 2.8, 0.906652, 0.202073
2.84, 2.8, 0.687214, 0.17471
2.88, 2.8, 0.579622, 0.167325
2.92, 2.8, 0.674147, 0.191627
2.96, 2.8, 0.920648, 0.24833
3, 2.8, 0.354162, 0.13946
3.04, 2.8, 0.446536, 0.121046
3.08, 2.8, 0.633398, 0.163538
3.12, 2.8, 1.19297, 0.385353
3.16, 2.8, 0.931737, 0.225086
3.2, 2.8, 0.656809, 0.275032
3.24, 2.8, 1.14303, 0.324849
3.28, 2.8, 0.857654, 0.218428
3.32, 2.8, 1.08205, 0.264217
3.36, 2.8, 1.15268, 0.339096
3.4, 2.8, 0.658536, 0.204095
3.44, 2.8, 0.858222, 0.3217
3.48, 2.8, 0.406637, 0.135078
3.52, 2.8, 1.44801, 0.452857
3.56, 2.8, 0.305091, 0.11399
3.6, 2.8, 0.281634, 0.121184
3.64, 2.8, 0.597474, 0.197972
3.68, 2.8, 0.249196, 0.0985674
3.72, 2.8, 0.187773, 0.0990262
3.76, 2.8, 0.185572, 0.0933533
3.8, 2.8, 0.296501, 0.186432
3.84, 2.8, 0.0620329, 0.0620329
3.88, 2.8, 0.342303, 0.153886
3.92, 2.8, 0.11309, 0.0818465
3.96, 2.8, 0.0778384, 0.0550401
4, 2.8, 0.142683, 0.106111
4.04, 2.8, 0.127673, 0.127673
4.08, 2.8, 0.081412, 0.0585935
4.12, 2.8, 0.149166, 0.0876165
4.16, 2.8, 0.110991, 0.110991
4.2, 2.8, 0.132767, 0.0938802
4.24, 2.8, 0.215518, 0.153188
4.28, 2.8, 0.126668, 0.0921265
4.32, 2.8, 0.422597, 0.262751
4.36, 2.8, 0.0713046, 0.0713046
4.4, 2.8, 0.318027, 0.194967
4.44, 2.8, 0.208626, 0.154117
4.48, 2.8, 0.53345, 0.248789
4.52, 2.8, 0.563267, 0.287669
4.56, 2.8, 0.634693, 0.395327
4.6, 2.8, 0.452783, 0.267257
4.64, 2.8, 0.430915, 0.317001
4.68, 2.8, 0.614381, 0.461784
4.72, 2.8, 0.634267, 0.452107
4.76, 2.8, 0, 0
4.8, 2.8, -1, 0
4.84, 2.8, -1, 0
4.88, 2.8, -1, 0
4.92, 2.8, -1, 0
4.96, 2.8, -1, 0
5, 2.8, -1, 0
5.04, 2.8, -1, 0
-0.04, 2.84, 0.160747, 0.0754492
3.46945e-18, 2.84, 0.227899, 0.141133
0.04, 2.84, 0.119717, 0.0699935
0.08, 2.84, 0.0938791, 0.0387081
0.12, 2.84, 0.212093, 0.0949558
0.16, 2.84, 0.284461, 0.151039
0.2, 2.84, 0.186113, 0.129081
0.24, 2.84, 0.264739, 0.0898256
0.28, 2.84, 0.0917861, 0.0435531
0.32, 2.84, 0.103886, 0.0434296
0.36, 2.84, 0.39248, 0.159505
0.4, 2.84, 0.186847, 0.0660954
0.44, 2.84, 0.298169, 0.080772
0.48, 2.84, 0.576488, 0.164043
0.52, 2.84, 0.696976, 0.136021
0.56, 2.84, 0.968826, 0.155507
0.6, 2.84, 1.32525, 0.253856
0.64, 2.84, 1.55693, 0.236725
0.68, 2.84, 1.5173, 0.218846
0.72, 2.84, 1.39523, 0.182574
0.76, 2.84, 1.28591, 0.20793
0.8, 2.84, 1.30665, 0.227629
0.84, 2.84, 1.06293, 0.166826
0.88, 2.84, 1.29678, 0.206122
0.92, 2.84, 1.28844, 0.266927
0.96, 2.84, 0.777968, 0.166821
1, 2.84, 0.861586, 0.187608
1.04, 2.84, 0.918643, 0.154082
1.08, 2.84, 0.95598, 0.208941
1.12, 2.84, 0.971854, 0.190239
1.16, 2.84, 1.15739, 0.230748
1.2, 2.84, 1.01836, 0.206405
1.24, 2.84, 1.31595, 0.251607
1.28, 2.84, 1.60404, 0.252655
1.32, 2.84, 1.33806, 0.19347
1.36, 2.84, 1.25268, 0.192348
1.4, 2.84, 0.970331, 0.200114
1.44, 2.84, 0.811844, 0.178649
1.48, 2.84, 0.518199, 0.135434
1.52, 2.84, 0.749227, 0.164466
1.56, 2.84, 0.200379, 0.0742253
1.6, 2.84, 0.329696, 0.11915
1.64, 2.84, 0.161215, 0.0665305
1.68, 2.84, 0.134228, 0.0799202
1.72, 2.84, 0.0120888, 0.0120888
1.76, 2.84, 0.0802409, 0.052602
1.8, 2.84, 0.0379303, 0.0278096
1.84, 2.84, 0.32721, 0.166529
1.88, 2.84, 0.0672338, 0.0532872
1.92, 2.84, 0.0870035, 0.0448514
1.96, 2.84, 0.0370909, 0.0370909
2, 2.84, 0.0228976, 0.0228976
2.04, 2.84, 0.0850657, 0.0518912
2.08, 2.84, 0.039744, 0.0283228
2.12, 2.84, 0.0174543, 0.0174543
2.16, 2.84, 0.091127, 0.0598661
2.2, 2.84, 0.116552, 0.052712
2.24, 2.84, 0.0404614, 0.0289553
2.28, 2.84, 0.0804763, 0.0499404
2.32, 2.84, 0.181827, 0.0817932
2.36, 2.84, 0.191394, 0.0698785
2.4, 2.84, 0.127402, 0.0587935
2.44, 2.84, 0.105297, 0.0483777
2.48, 2.84, 0.307257, 0.108968
2.52, 2.84, 0.597988, 0.244227
2.56, 2.84, 0.500872, 0.140548
2.6, 2.84, 0.780455, 0.208332
2.64, 2.84, 0.868924, 0.177932
2.68, 2.84, 1.33816, 0.340823
2.72, 2.84, 1.53757, 0.344148
2.76, 2.84, 0.643922, 0.22866
2.8, 2.84, 0.5696, 0.125245
2.84, 2.84, 0.508781, 0.153902
2.88, 2.84, 0.851096, 0.197152
2.92, 2.84, 0.991866, 0.277146
2.96, 2.84, 0.713773, 0.176406
3, 2.84, 0.616279, 0.181092
3.04, 2.84, 1.03489, 0.352745
3.08, 2.84, 0.78967, 0.221548
3.12, 2.84, 0.504463, 0.15824
3.16, 2.84, 0.78296, 0.202554
3.2, 2.84, 1.32691, 0.339827
3.24, 2.84, 0.578505, 0.152306
3.28, 2.84, 0.739182, 0.210061
3.32, 2.84, 0.784309, 0.197665
3.36, 2.84, 0.978948, 0.233475
3.4, 2.84, 0.698025, 0.223897
3.44, 2.84, 1.13199, 0.297427
3.48, 2.84, 0.622953, 0.190127
3.52, 2.84, 0.503742, 0.166205
3.56, 2.84, 0.337716, 0.152984
3.6, 2.84, 0.520289, 0.237178
3.64, 2.84, 0.235526, 0.102574
3.68, 2.84, 0.125468, 0.0634388
3.72, 2.84, 0.383381, 0.316769
3.76, 2.84, 0, 0
3.8, 2.84, 0.0688027, 0.0486958
3.84, 2.84, 0.04121, 0.04121
3.88, 2.84, 0.042369, 0.042369
3.92, 2.84, 0, 0
3.96, 2.84, 0, 0
4, 2.84, 0.134952, 0.134952
4.04, 2.84, 0, 0
4.08, 2.84, 0.186732, 0.112367
4.12, 2.84, 0.151714, 0.0876725
4.16, 2.84, 0, 0
4.2, 2.84, 0.24134, 0.24134
4.24, 2.84, 0.199958, 0.143585
4.28, 2.84, 0.243508, 0.144251
4.32, 2.84, 0.0486269, 0.0486269
4.36, 2.84, 0.141645, 0.100401
4.4, 2.84, 0.132051, 0.132051
4.44, 2.84, 0.267253, 0.134488
4.48, 2.84, 0, 0
4.52, 2.84, 1.83734, 0.982111
4.56, 2.84, 0.963078, 0.435803
4.6, 2.84, 0.144819, 0.144819
4.64, 2.84, 0.127446, 0.127446
4.68, 2.84, 0.915843, 0.529873
4.72, 2.84, 0.892037, 0.892037
4.76, 2.84, 0, 0
4.8, 2.84, -1, 0
4.84, 2.84, -1, 0
4.88, 2.84, -1, 0
4.92, 2.84, -1, 0
4.96, 2.84, -1, 0
5, 2.84, -1, 0
5.04, 2.84, -1, 0
-0.04, 2.88, 0.0295526, 0.0208973
3.46945e-18, 2.88, 0.0802515, 0.0362008
0.04, 2.88, 0.0408511, 0.0243652
0.08, 2.88, 0.045344, 0.0264944
0.12, 2.88, 0.0644529, 0.0375632
0.16, 2.88, 0.0125275, 0.0125275
0.2, 2.88, 0.0772087, 0.0451696
0.24, 2.88, 0.0369299, 0.0264045
0.28, 2.88, 0.136307, 0.0761354
0.32, 2.88, 0.083441, 0.0374592
0.36, 2.88, 0.0837327, 0.0394184
0.4, 2.88, 0.0632507, 0.0323452
0.44, 2.88, 0.166339, 0.0574322
0.48, 2.88, 0.198298, 0.0817792
0.52, 2.88, 0.314422, 0.0962384
0.56, 2.88, 0.528746, 0.151808
0.6, 2.88, 0.756657, 0.131003
0.64, 2.88, 0.605838, 0.122167
0.68, 2.88, 1.00189, 0.184375
0.72, 2.88, 1.58927, 0.200347
0.76, 2.88, 1.75267, 0.248855
0.8, 2.88, 1.47429, 0.188361
0.84, 2.88, 1.59339, 0.248596
0.88, 2.88, 1.38187, 0.218491
0.92, 2.88, 1.22112, 0.202731
0.96, 2.88, 0.866725, 0.17176
1, 2.88, 0.943357, 0.15626
1.04, 2.88, 1.12588, 0.184304
1.08, 2.88, 0.828951, 0.150709
1.12, 2.88, 0.94689, 0.180084
1.16, 2.88, 1.55385, 0.262602
1.2, 2.88, 1.35873, 0.194718
1.24, 2.88, 1.67303, 0.250042
1.28, 2.88, 1.04857, 0.171209
1.32, 2.88, 1.35996, 0.208618
1.36, 2.88, 0.988485, 0.178273
1.4, 2.88, 0.723291, 0.14604
1.44, 2.88, 0.640682, 0.174501
1.48, 2.88, 0.328762, 0.0787604
1.52, 2.88, 0.232293, 0.0999382
1.56, 2.88, 0.0781672, 0.0361048
1.6, 2.88, 0.0879845, 0.0469272
1.64, 2.88, 0.0177739, 0.0177739
1.68, 2.88, 0.185461, 0.0892167
1.72, 2.88, 0.0982205, 0.0516798
1.76, 2.88, 0.0599716, 0.0431483
1.8, 2.88, 0.115197, 0.0539988
1.84, 2.88, 0.0393017, 0.0278698
1.88, 2.88, 0.110954, 0.066338
1.92, 2.88, 0.0735041, 0.0572033
1.96, 2.88, 0.173707, 0.16108
2, 2.88, 0.0882601, 0.0526897
2.04, 2.88, 0.0232315, 0.0232315
2.08, 2.88, 0.0227721, 0.0227721
2.12, 2.88, 0.038709, 0.0280245
2.16, 2.88, 0.0994751, 0.053227
2.2, 2.88, 0.104156, 0.0522194
2.24, 2.88, 0.023727, 0.023727
2.28, 2.88, 0.0947921, 0.0632387
2.32, 2.88, 0.0691386, 0.0400013
2.36, 2.88, 0, 0
2.4, 2.88, 0.145333, 0.0773779
2.44, 2.88, 0.238994, 0.0775451
2.48, 2.88, 0.221188, 0.0716873
2.52, 2.88, 0.261618, 0.0910387
2.56, 2.88, 0.640848, 0.243772
2.6, 2.88, 0.544097, 0.188228
2.64, 2.88, 0.613496, 0.172369
2.68, 2.88, 0.784246, 0.211366
2.72, 2.88, 0.64191, 0.164297
2.76, 2.88, 1.21898, 0.295023
2.8, 2.88, 1.02127, 0.215946
2.84, 2.88, 1.30148, 0.294614
2.88, 2.88, 0.677317, 0.162292
2.92, 2.88, 0.589903, 0.162428
2.96, 2.88, 0.919402, 0.232162
3, 2.88, 0.546115, 0.141494
3.04, 2.88, 1.12039, 0.36123
3.08, 2.88, 0.491188, 0.132121
3.12, 2.88, 0.534146, 0.14917
3.16, 2.88, 1.2534, 0.31517
3.2, 2.88, 0.66457, 0.271486
3.24, 2.88, 0.509237, 0.179922
3.28, 2.88, 0.574968, 0.171954
3.32, 2.88, 0.6469, 0.189219
3.36, 2.88, 0.77883, 0.228027
3.4, 2.88, 0.915084, 0.317591
3.44, 2.88, 0.677483, 0.290817
3.48, 2.88, 0.234697, 0.152859
3.52, 2.88, 0.123819, 0.0628153
3.56, 2.88, 0.756658, 0.401749
3.6, 2.88, 0.0603441, 0.0603441
3.64, 2.88, 0.0489107, 0.0489107
3.68, 2.88, 0.121635, 0.0860117
3.72, 2.88, 0.20347, 0.104246
3.76, 2.88, 0, 0
3.8, 2.88, 0, 0
3.84, 2.88, 0, 0
3.88, 2.88, 0, 0
3.92, 2.88, 0.257398, 0.144913
3.96, 2.88, 0.0411419, 0.0411419
4, 2.88, 0.399413, 0.399413
4.04, 2.88, 0.16514, 0.118635
4.08, 2.88, 0.182187, 0.148707
4.12, 2.88, 0.113274, 0.0806983
4.16, 2.88, 0.0933755, 0.0933755
4.2, 2.88, 0.069573, 0.069573
4.24, 2.88, 0, 0
4.28, 2.88, 0.0755083, 0.0755083
4.32, 2.88, 0, 0
4.36, 2.88, 0.11932, 0.0844758
4.4, 2.88, 0.698429, 0.698429
4.44, 2.88, 0.172999, 0.125368
4.48, 2.88, 0, 0
4.52, 2.88, 0.248911, 0.177438
4.56, 2.88, 0.131202, 0.131202
4.6, 2.88, 0.504587, 0.300373
4.64, 2.88, 2.01372, 1.07624
4.68, 2.88, 0.407243, 0.407243
4.72, 2.88, 0, 0
4.76, 2.88, -1, 0
4.8, 2.88, -1, 0
4.84, 2.88, -1, 0
4.88, 2.88, -1, 0
4.92, 2.88, -1, 0
4.96, 2.88, -1, 0
5, 2.88, -1, 0
5.04, 2.88, -1, 0
-0.04, 2.92, 0.023792, 0.01688
3.46945e-18, 2.92, 0.0130969, 0.0130969
0.04, 2.92, 0.0541821, 0.0390868
0.08, 2.92, 0.030842, 0.022156
0.12, 2.92, 0.246578, 0.147384
0.16, 2.92, 0.0265659, 0.0188097
0.2, 2.92, 0.0181958, 0.0181958
0.24, 2.92, 0, 0
0.28, 2.92, 0.155183, 0.0611076
0.32, 2.92, 0.122132, 0.0688833
0.36, 2.92, 0.214793, 0.100672
0.4, 2.92, 0.0739169, 0.0383963
0.44, 2.92, 0.0963661, 0.0441187
0.48, 2.92, 0.291616, 0.153068
0.52, 2.92, 0.133332, 0.0559559
0.56, 2.92, 0.215454, 0.0853283
0.6, 2.92, 0.36081, 0.0880685
0.64, 2.92, 1.07976, 0.204084
0.68, 2.92, 1.00369, 0.224117
0.72, 2.92, 0.929201, 0.157121
0.76, 2.92, 1.38408, 0.232542
0.8, 2.92, 1.40745, 0.228191
0.84, 2.92, 1.50733, 0.197068
0.88, 2.92, 1.10866, 0.192779
0.92, 2.92, 1.3432, 0.186172
0.96, 2.92, 1.44177, 0.208767
1, 2.92, 1.25033, 0.219664
1.04, 2.92, 1.18172, 0.196585
1.08, 2.92, 1.75344, 0.311073
1.12, 2.92, 1.27447, 0.189364
1.16, 2.92, 1.21492, 0.200589
1.2, 2.92, 1.54008, 0.236514
1.24, 2.92, 1.04397, 0.184418
1.28, 2.92, 1.25505, 0.222657
1.32, 2.92, 0.859001, 0.160111
1.36, 2.92, 0.735915, 0.135292
1.4, 2.92, 0.478664, 0.105627
1.44, 2.92, 0.452274, 0.135544
1.48, 2.92, 0.219942, 0.0728156
1.52, 2.92, 0.143844, 0.0578049
1.56, 2.92, 0.0803844, 0.0363783
1.6, 2.92, 0.0200945, 0.0200945
1.64, 2.92, 0.0236593, 0.0236593
1.68, 2.92, 0.0424208, 0.0304211
1.72, 2.92, 0.156897, 0.144312
1.76, 2.92, 0, 0
1.8, 2.92, 0.233802, 0.156012
1.84, 2.92, 0, 0
1.88, 2.92, 0.0776806, 0.0776806
1.92, 2.92, 0.0304171, 0.0304171
1.96, 2.92, 0.0541394, 0.0382849
2, 2.92, 0.0988581, 0.0527515
2.04, 2.92, 0.0231218, 0.0231218
2.08, 2.92, 0.0664314, 0.0389668
2.12, 2.92, 0.164322, 0.164322
2.16, 2.92, 0.0330646, 0.0330646
2.2, 2.92, 0.208518, 0.167358
2.24, 2.92, 0.0808116, 0.0614978
2.28, 2.92, 0.047733, 0.0338492
2.32, 2.92, 0.118724, 0.0611334
2.36, 2.92, 0.0444835, 0.0331437
2.4, 2.92, 0.0798316, 0.0464909
2.44, 2.92, 0, 0
2.48, 2.92, 0.0478251, 0.0340055
2.52, 2.92, 0.109621, 0.0564371
2.56, 2.92, 0.0499234, 0.0355479
2.6, 2.92, 0.382056, 0.155145
2.64, 2.92, 0.450686, 0.218326
2.68, 2.92, 0.399372, 0.113351
2.72, 2.92, 0.497667, 0.149586
2.76, 2.92, 0.624482, 0.142074
2.8, 2.92, 0.537546, 0.156674
2.84, 2.92, 0.682598, 0.168439
2.88, 2.92, 0.747737, 0.163513
2.92, 2.92, 0.492805, 0.16165
2.96, 2.92, 0.900475, 0.205886
3, 2.92, 0.439537, 0.120242
3.04, 2.92, 1.12654, 0.296786
3.08, 2.92, 0.857434, 0.292336
3.12, 2.92, 0.813434, 0.203835
3.16, 2.92, 0.534359, 0.140141
3.2, 2.92, 0.800487, 0.206309
3.24, 2.92, 0.758101, 0.179925
3.28, 2.92, 0.9354, 0.308751
3.32, 2.92, 0.439981, 0.181779
3.36, 2.92, 0.587885, 0.189091
3.4, 2.92, 0.706767, 0.183644
3.44, 2.92, 0.393288, 0.186069
3.48, 2.92, 0.1475, 0.0744428
3.52, 2.92, 0.095936, 0.0563021
3.56, 2.92, 0.149653, 0.149653
3.6, 2.92, 0, 0
3.64, 2.92, 0.0744406, 0.0744406
3.68, 2.92, 0.0432986, 0.0432986
3.72, 2.92, 0.0662483, 0.0470885
3.76, 2.92, 0.166778, 0.166778
3.8, 2.92, 0, 0
3.84, 2.92, 0.0344795, 0.0344795
3.88, 2.92, 0, 0
3.92, 2.92, 0.0965487, 0.0684131
3.96, 2.92, 0, 0
4, 2.92, 0.0353547, 0.0353547
4.04, 2.92, 0, 0
4.08, 2.92, 0.0474113, 0.0474113
4.12, 2.92, 0, 0
4.16, 2.92, 0, 0
4.2, 2.92, 0.210038, 0.172744
4.24, 2.92, 0, 0
4.28, 2.92, 0.0617538, 0.0617538
4.32, 2.92, 0, 0
4.36, 2.92, 0, 0
4.4, 2.92, 0, 0
4.44, 2.92, 0, 0
4.48, 2.92, 0, 0
4.52, 2.92, 0.535886, 0.324056
4.56, 2.92, 0, 0
4.6, 2.92, 0, 0
4.64, 2.92, 0.350514, 0.350514
4.68, 2.92, 0, 0
4.72, 2.92, 0, 0
4.76, 2.92, -1, 0
4.8, 2.92, -1, 0
4.84, 2.92, -1, 0
4.88, 2.92, -1, 0
4.92, 2.92, -1, 0
4.96, 2.92, -1, 0
5, 2.92, -1, 0
5.04, 2.92, -1, 0
-0.04, 2.96, 0.118594, 0.0560826
3.46945e-18, 2.96, 0.0859891, 0.0447871
0.04, 2.96, 0.0695547, 0.0506354
0.08, 2.96, 0.0323476, 0.0323476
0.12, 2.96, 0, 0
0.16, 2.96, 0.044501, 0.044501
0.2, 2.96, 0.0702934, 0.0318471
0.24, 2.96, 0.0302225, 0.0218807
0.28, 2.96, 0.0352035, 0.025349
0.32, 2.96, 0.0743162, 0.0391336
0.36, 2.96, 0.0508512, 0.0312762
0.4, 2.96, 0.0749875, 0.0535701
0.44, 2.96, 0.190798, 0.134579
0.48, 2.96, 0.110224, 0.0728365
0.52, 2.96, 0.0829134, 0.0511896
0.56, 2.96, 0.302563, 0.0916325
0.6, 2.96, 0.237046, 0.0693457
0.64, 2.96, 0.516701, 0.119601
0.68, 2.96, 0.499051, 0.110902
0.72, 2.96, 0.953135, 0.163873
0.76, 2.96, 1.08548, 0.211071
0.8, 2.96, 1.50965, 0.22385
0.84, 2.96, 1.37002, 0.217405
0.88, 2.96, 1.4549, 0.220257
0.92, 2.96, 1.56615, 0.202642
0.96, 2.96, 1.66376, 0.262694
1, 2.96, 1.3617, 0.194303
1.04, 2.96, 1.31764, 0.216527
1.08, 2.96, 1.6417, 0.240078
1.12, 2.96, 1.25107, 0.21462
1.16, 2.96, 1.27217, 0.2059
1.2, 2.96, 1.28575, 0.215445
1.24, 2.96, 0.97773, 0.231785
1.28, 2.96, 0.739702, 0.139791
1.32, 2.96, 0.883176, 0.203355
1.36, 2.96, 0.613786, 0.179838
1.4, 2.96, 0.326219, 0.084795
1.44, 2.96, 0.103471, 0.0475807
1.48, 2.96, 0.219825, 0.0714522
1.52, 2.96, 0.10235, 0.0740569
1.56, 2.96, 0.0292396, 0.0292396
1.6, 2.96, 0.112859, 0.0512671
1.64, 2.96, 0.0391224, 0.0282343
1.68, 2.96, 0.0303752, 0.0219477
1.72, 2.96, 0.0672827, 0.0401297
1.76, 2.96, 0.115358, 0.0803255
1.8, 2.96, 0.0149679, 0.0149679
1.84, 2.96, 0.0440667, 0.0314081
1.88, 2.96, 0.019359, 0.019359
1.92, 2.96, 0.0226338, 0.0226338
1.96, 2.96, 0.107157, 0.0677337
2, 2.96, 0.0544988, 0.0321471
2.04, 2.96, 0.0163552, 0.0163552
2.08, 2.96, 0.122008, 0.073958
2.12, 2.96, 0.0814609, 0.0476732
2.16, 2.96, 0, 0
2.2, 2.96, 0.0217158, 0.0217158
2.24, 2.96, 0.0340519, 0.0340519
2.28, 2.96, 0.122446, 0.056568
2.32, 2.96, 0, 0
2.36, 2.96, 0.0779309, 0.0614364
2.4, 2.96, 0.0647739, 0.0378731
2.44, 2.96, 0.0950007, 0.0587522
2.48, 2.96, 0.116001, 0.0973891
2.52, 2.96, 0.125994, 0.102098
2.56, 2.96, 0.0691329, 0.0402567
2.6, 2.96, 0.188125, 0.0736645
2.64, 2.96, 0.279708, 0.135283
2.68, 2.96, 0.401176, 0.113761
2.72, 2.96, 0.873763, 0.273734
2.76, 2.96, 0.505439, 0.154028
2.8, 2.96, 0.609798, 0.168591
2.84, 2.96, 0.926319, 0.243735
2.88, 2.96, 0.913025, 0.234054
2.92, 2.96, 1.26706, 0.379152
2.96, 2.96, 0.939873, 0.2914
3, 2.96, 0.736637, 0.176081
3.04, 2.96, 0.77445, 0.183432
3.08, 2.96, 0.758622, 0.177071
3.12, 2.96, 0.795169, 0.219469
3.16, 2.96, 0.694387, 0.179309
3.2, 2.96, 0.82905, 0.218971
3.24, 2.96, 0.675377, 0.190814
3.28, 2.96, 1.0441, 0.262685
3.32, 2.96, 0.274648, 0.100638
3.36, 2.96, 0.783021, 0.220464
3.4, 2.96, 0.178959, 0.0743889
3.44, 2.96, 0.314714, 0.138603
3.48, 2.96, 0.0352537, 0.0352537
3.52, 2.96, 0.0312645, 0.0312645
3.56, 2.96, 0.353043, 0.317806
3.6, 2.96, 0, 0
3.64, 2.96, 0.0515783, 0.0515783
3.68, 2.96, 0.0892564, 0.0640944
3.72, 2.96, 0.0284891, 0.0284891
3.76, 2.96, 0, 0
3.8, 2.96, 0, 0
3.84, 2.96, 0.0764662, 0.0540767
3.88, 2.96, 0, 0
3.92, 2.96, 0, 0
3.96, 2.96, 0.053754, 0.053754
4, 2.96, 0.0368722, 0.0368722
4.04, 2.96, 0, 0
4.08, 2.96, 0, 0
4.12, 2.96, 0.0949534, 0.0949534
4.16, 2.96, 0, 0
4.2, 2.96, 0.10015, 0.10015
4.24, 2.96, 0, 0
4.28, 2.96, 0.37489, 0.185416
4.32, 2.96, 0.0765962, 0.0765962
4.36, 2.96, 0, 0
4.4, 2.96, 0.161048, 0.114066
4.44, 2.96, 0, 0
4.48, 2.96, 0.08495, 0.08495
4.52, 2.96, 0.299548, 0.21716
4.56, 2.96, 0.272729, 0.19399
4.6, 2.96, 0, 0
4.64, 2.96, 0, 0
4.68, 2.96, 0, 0
4.72, 2.96, 0, 0
4.76, 2.96, -1, 0
4.8, 2.96, -1, 0
4.84, 2.96, -1, 0
4.88, 2.96, -1, 0
4.92, 2.96, -1, 0
4.96, 2.96, -1, 0
5, 2.96, -1, 0
5.04, 2.96, -1, 0
-0.04, 3, 0.0733142, 0.048651
3.46945e-18, 3, 0.115829, 0.055384
0.04, 3, 0.034271, 0.0244089
0.08, 3, 0.0382649, 0.0273718
0.12, 3, 0.0350845, 0.0248411
0.16, 3, 0.059644, 0.0461517
0.2, 3, 0.0304695, 0.0215916
0.24, 3, 0.054539, 0.0320538
0.28, 3, 0.0110506, 0.0110506
0.32, 3, 0.0415981, 0.0241443
0.36, 3, 0.0470997, 0.0359136
0.4, 3, 0.0218576, 0.0218576
0.44, 3, 0.0337442, 0.0240034
0.48, 3, 0.0461312, 0.0348712
0.52, 3, 0.0708951, 0.0327075
0.56, 3, 0.210211, 0.12869
0.6, 3, 0.349044, 0.107101
0.64, 3, 0.304327, 0.0913145
0.68, 3, 0.612778, 0.17135
0.72, 3, 0.403808, 0.097662
0.76, 3, 0.984848, 0.199556
0.8, 3, 1.3921, 0.238212
0.84, 3, 0.895347, 0.152146
0.88, 3, 1.20091, 0.169659
0.92, 3, 1.15595, 0.164015
0.96, 3, 1.39332, 0.233816
1, 3, 1.51653, 0.253852
1.04, 3, 1.46839, 0.23184
1.08, 3, 1.52395, 0.232468
1.12, 3, 1.44617, 0.252037
1.16, 3, 1.0792, 0.177445
1.2, 3, 0.66661, 0.169089
1.24, 3, 0.71837, 0.134433
1.28, 3, 0.481817, 0.158724
1.32, 3, 0.554683, 0.117841
1.36, 3, 0.570646, 0.177748
1.4, 3, 0.221808, 0.067375
1.44, 3, 0.105021, 0.0499804
1.48, 3, 0.133044, 0.0876909
1.52, 3, 0.036305, 0.0258363
1.56, 3, 0.0305559, 0.0216264
1.6, 3, 0.0862708, 0.0741368
1.64, 3, 0.0578167, 0.0408826
1.68, 3, 0.0327501, 0.0231581
1.72, 3, 0.0357072, 0.0252764
1.76, 3, 0.0917514, 0.04858
1.8, 3, 0.0301743, 0.0301743
1.84, 3, 0.0308096, 0.0308096
1.88, 3, 0, 0
1.92, 3, 0, 0
1.96, 3, 0.0316622, 0.0316622
2, 3, 0, 0
2.04, 3, 0.0274052, 0.0274052
2.08, 3, 0.013916, 0.013916
2.12, 3, 0.0529345, 0.038999
2.16, 3, 0.0638014, 0.04732
2.2, 3, 0.0927768, 0.0487369
2.24, 3, 0.0447459, 0.032968
2.28, 3, 0, 0
2.32, 3, 0.0494738, 0.0350377
2.36, 3, 0.100624, 0.0664469
2.4, 3, 0.0219801, 0.0219801
2.44, 3, 0.0466547, 0.0335177
2.48, 3, 0.0533519, 0.038489
2.52, 3, 0.0893692, 0.0519734
2.56, 3, 0.121551, 0.0650019
2.6, 3, 0.0620802, 0.0363094
2.64, 3, 0.0721337, 0.0419069
2.68, 3, 0.367353, 0.152161
2.72, 3, 0.218502, 0.0782433
2.76, 3, 0.351091, 0.135569
2.8, 3, 0.628305, 0.164869
2.84, 3, 0.729146, 0.185395
2.88, 3, 0.579818, 0.168129
2.92, 3, 0.795781, 0.190785
2.96, 3, 0.828977, 0.224959
3, 3, 0.635968, 0.159806
3.04, 3, 1.09522, 0.317844
3.08, 3, 0.864357, 0.235613
3.12, 3, 0.540536, 0.152514
3.16, 3, 0.65441, 0.201744
3.2, 3, 0.858912, 0.193001
3.24, 3, 0.892722, 0.306282
3.28, 3, 0.361922, 0.171419
3.32, 3, 0.24903, 0.100546
3.36, 3, 0.228528, 0.0941754
3.4, 3, 0.106526, 0.0617119
3.44, 3, 0.149194, 0.090719
3.48, 3, 0.0415791, 0.0415791
3.52, 3, 0.0619419, 0.0438697
3.56, 3, 0.0385276, 0.0385276
3.6, 3, 0.0755014, 0.0755014
3.64, 3, 0.0274159, 0.0274159
3.68, 3, 0.0485801, 0.0485801
3.72, 3, 0, 0
3.76, 3, 0.0557137, 0.0557137
3.8, 3, 0, 0
3.84, 3, 0, 0
3.88, 3, 0.0325523, 0.0325523
3.92, 3, 0, 0
3.96, 3, 0.136929, 0.0826859
4, 3, 0, 0
4.04, 3, 0, 0
4.08, 3, 0, 0
4.12, 3, 0.0656045, 0.0656045
4.16, 3, 0.0439521, 0.0439521
4.2, 3, 0.0567065, 0.0567065
4.24, 3, 0.0537036, 0.0537036
4.28, 3, 0, 0
4.32, 3, 0, 0
4.36, 3, 0, 0
4.4, 3, 0, 0
4.44, 3, 0.114499, 0.114499
4.48, 3, 0, 0
4.52, 3, 0.146781, 0.146781
4.56, 3, 0.291869, 0.291869
4.6, 3, 0, 0
4.64, 3, 0, 0
4.68, 3, 0, 0
4.72, 3, -1, 0
4.76, 3, -1, 0
4.8, 3, -1, 0
4.84, 3, -1, 0
4.88, 3, -1, 0
4.92, 3, -1, 0
4.96, 3, -1, 0
5, 3, -1, 0
5.04, 3, -1, 0
-0.04, 3.04, 0.183737, 0.144736
3.46945e-18, 3.04, 0.0169748, 0.0169748
0.04, 3.04, 0.0226311, 0.0226311
0.08, 3.04, 0.0772918, 0.0505437
0.12, 3.04, 0.0752052, 0.0446287
0.16, 3.04, 0.0223059, 0.0223059
0.2, 3.04, 0.0168125, 0.0168125
0.24, 3.04, 0.0375747, 0.0283251
0.28, 3.04, 0.0322747, 0.0231638
0.32, 3.04, 0.0153047, 0.0153047
0.36, 3.04, 0.0187761, 0.0187761
0.4, 3.04, 0.0148651, 0.0148651
0.44, 3.04, 0.0332069, 0.0234811
0.48, 3.04, 0.0767581, 0.0351513
0.52, 3.04, 0.0341462, 0.0249042
0.56, 3.04, 0.0582706, 0.0414502
0.6, 3.04, 0.0143115, 0.0143115
0.64, 3.04, 0.172559, 0.0556768
0.68, 3.04, 0.241041, 0.0728236
0.72, 3.04, 0.402997, 0.0923931
0.76, 3.04, 0.426415, 0.109864
0.8, 3.04, 0.802302, 0.202252
0.84, 3.04, 0.94895, 0.18662
0.88, 3.04, 1.25572, 0.231669
0.92, 3.04, 1.5039, 0.236947
0.96, 3.04, 1.19358, 0.206645
1, 3.04, 1.07523, 0.196364
1.04, 3.04, 1.43975, 0.285736
1.08, 3.04, 0.968608, 0.153946
1.12, 3.04, 0.67472, 0.124717
1.16, 3.04, 0.826867, 0.177869
1.2, 3.04, 0.668269, 0.179397
1.24, 3.04, 0.673846, 0.152952
1.28, 3.04, 0.511291, 0.167066
1.32, 3.04, 0.361036, 0.152889
1.36, 3.04, 0.0832267, 0.0454744
1.4, 3.04, 0.0921635, 0.0572301
1.44, 3.04, 0.0198623, 0.0198623
1.48, 3.04, 0.049967, 0.0289163
1.52, 3.04, 0.083165, 0.037519
1.56, 3.04, 0.141072, 0.0889943
1.6, 3.04, 0.0421493, 0.0318691
1.64, 3.04, 0, 0
1.68, 3.04, 0.0363244, 0.0363244
1.72, 3.04, 0.057526, 0.0357683
1.76, 3.04, 0.093528, 0.049747
1.8, 3.04, 0.0617632, 0.0376857
1.84, 3.04, 0.0839123, 0.0428713
1.88, 3.04, 0.0203166, 0.0203166
1.92, 3.04, 0.0158817, 0.0158817
1.96, 3.04, 0, 0
2, 3.04, 0.0862506, 0.051341
2.04, 3.04, 0.0569264, 0.0345851
2.08, 3.04, 0.0775303, 0.0552767
2.12, 3.04, 0.0697824, 0.0408664
2.16, 3.04, 0.0290633, 0.0290633
2.2, 3.04, 0.0624352, 0.0443229
2.24, 3.04, 0.0549522, 0.0389828
2.28, 3.04, 0.0389569, 0.0277951
2.32, 3.04, 0.0304737, 0.0304737
2.36, 3.04, 0, 0
2.4, 3.04, 0.207571, 0.188099
2.44, 3.04, 0.0446631, 0.0316261
2.48, 3.04, 0.048966, 0.048966
2.52, 3.04, 0.030815, 0.030815
2.56, 3.04, 0.0903542, 0.0524886
2.6, 3.04, 0.0941375, 0.0731676
2.64, 3.04, 0.275395, 0.125693
2.68, 3.04, 0.252066, 0.127484
2.72, 3.04, 0.20668, 0.100124
2.76, 3.04, 0.18931, 0.0747774
2.8, 3.04, 0.148239, 0.0638788
2.84, 3.04, 0.168591, 0.0864899
2.88, 3.04, 0.189002, 0.0737951
2.92, 3.04, 0.246183, 0.091351
2.96, 3.04, 0.454278, 0.133153
3, 3.04, 0.983689, 0.210708
3.04, 3.04, 0.580018, 0.159689
3.08, 3.04, 0.485468, 0.142048
3.12, 3.04, 0.862353, 0.215219
3.16, 3.04, 0.511642, 0.172025
3.2, 3.04, 0.710229, 0.245549
3.24, 3.04, 0.341848, 0.128892
3.28, 3.04, 0.181866, 0.103946
3.32, 3.04, 0.275672, 0.118415
3.36, 3.04, 0.05845, 0.0413352
3.4, 3.04, 0.0412678, 0.0412678
3.44, 3.04, 0.0926846, 0.0674079
3.48, 3.04, 0.0476277, 0.0476277
3.52, 3.04, 0, 0
3.56, 3.04, 0.0497984, 0.0497984
3.6, 3.04, 0, 0
3.64, 3.04, 0, 0
3.68, 3.04, 0, 0
3.72, 3.04, 0.105807, 0.0782643
3.76, 3.04, 0.0393839, 0.0393839
3.8, 3.04, 0, 0
3.84, 3.04, 0, 0
3.88, 3.04, 0, 0
3.92, 3.04, 0.0649087, 0.0649087
3.96, 3.04, 0, 0
4, 3.04, 0.133755, 0.0984821
4.04, 3.04, 0.135865, 0.0973108
4.08, 3.04, 0.0472067, 0.0472067
4.12, 3.04, 0, 0
4.16, 3.04, 0, 0
4.2, 3.04, 0, 0
4.24, 3.04, 0, 0
4.28, 3.04, 0, 0
4.32, 3.04, 0, 0
4.36, 3.04, 0, 0
4.4, 3.04, 0, 0
4.44, 3.04, 0, 0
4.48, 3.04, 0, 0
4.52, 3.04, 0, 0
4.56, 3.04, 0.253675, 0.253675
4.6, 3.04, 0.633422, 0.633422
4.64, 3.04, 0, 0
4.68, 3.04, 0, 0
4.72, 3.04, -1, 0
4.76, 3.04, -1, 0
4.8, 3.04, -1, 0
4.84, 3.04, -1, 0
4.88, 3.04, -1, 0
4.92, 3.04, -1, 0
4.96, 3.04, -1, 0
5, 3.04, -1, 0
5.04, 3.04, -1, 0
-0.04, 3.08, 0, 0
3.46945e-18, 3.08, 0.0337237, 0.0243105
0.04, 3.08, 0.0232429, 0.0232429
0.08, 3.08, 0, 0
0.12, 3.08, 0, 0
0.16, 3.08, 0, 0
0.2, 3.08, 0.055003, 0.0388977
0.24, 3.08, 0.0324837, 0.0230217
0.28, 3.08, 0, 0
0.32, 3.08, 0.0919918, 0.0650636
0.36, 3.08, 0.0402408, 0.0287509
0.4, 3.08, 0.177981, 0.139769
0.44, 3.08, 0.0146531, 0.0146531
0.48, 3.08, 0.0135282, 0.0135282
0.52, 3.08, 0.0180871, 0.0180871
0.56, 3.08, 0.0417993, 0.0417993
0.6, 3.08, 0.0192603, 0.0192603
0.64, 3.08, 0.0278389, 0.0199645
0.68, 3.08, 0.196108, 0.0854535
0.72, 3.08, 0.27775, 0.139386
0.76, 3.08, 0.243216, 0.0903305
0.8, 3.08, 0.347204, 0.0874581
0.84, 3.08, 0.55758, 0.107916
0.88, 3.08, 0.443616, 0.10505
0.92, 3.08, 0.805152, 0.183964
0.96, 3.08, 0.724282, 0.14917
1, 3.08, 0.573597, 0.139614
1.04, 3.08, 1.01992, 0.210577
1.08, 3.08, 1.01353, 0.240458
1.12, 3.08, 0.362089, 0.0887421
1.16, 3.08, 0.402784, 0.151311
1.2, 3.08, 0.322414, 0.101346
1.24, 3.08, 0.314768, 0.103496
1.28, 3.08, 0.263225, 0.084585
1.32, 3.08, 0.132031, 0.055764
1.36, 3.08, 0.128244, 0.0629325
1.4, 3.08, 0.0837193, 0.0429675
1.44, 3.08, 0.0184073, 0.0184073
1.48, 3.08, 0.166256, 0.087811
1.52, 3.08, 0, 0
1.56, 3.08, 0.0137004, 0.0137004
1.6, 3.08, 0.0205484, 0.0205484
1.64, 3.08, 0.0295124, 0.0295124
1.68, 3.08, 0.066076, 0.0390747
1.72, 3.08, 0.0184099, 0.0184099
1.76, 3.08, 0.0514268, 0.0514268
1.8, 3.08, 0.0156996, 0.0156996
1.84, 3.08, 0.0498631, 0.0366314
1.88, 3.08, 0.0316327, 0.0316327
1.92, 3.08, 0.0465864, 0.0352396
1.96, 3.08, 0, 0
2, 3.08, 0.0278579, 0.0278579
2.04, 3.08, 0.0898828, 0.0543207
2.08, 3.08, 0, 0
2.12, 3.08, 0, 0
2.16, 3.08, 0.0224603, 0.0224603
2.2, 3.08, 0.0260095, 0.0260095
2.24, 3.08, 0.0302228, 0.0302228
2.28, 3.08, 0.0912215, 0.0912215
2.32, 3.08, 0.0191735, 0.0191735
2.36, 3.08, 0, 0
2.4, 3.08, 0.0627337, 0.0456293
2.44, 3.08, 0, 0
2.48, 3.08, 0, 0
2.52, 3.08, 0.0256283, 0.0256283
2.56, 3.08, 0.201188, 0.104711
2.6, 3.08, 0.0344025, 0.0344025
2.64, 3.08, 0.0237138, 0.0237138
2.68, 3.08, 0.106124, 0.0614132
2.72, 3.08, 0.213423, 0.213423
2.76, 3.08, 0.313386, 0.221083
2.8, 3.08, 0.0975849, 0.0626245
2.84, 3.08, 0.460168, 0.240068
2.88, 3.08, 0.511909, 0.170257
2.92, 3.08, 0.549873, 0.256954
2.96, 3.08, 0.557797, 0.185511
3, 3.08, 0.333467, 0.10332
3.04, 3.08, 0.286985, 0.0982393
3.08, 3.08, 0.177557, 0.0854118
3.12, 3.08, 0.618133, 0.163428
3.16, 3.08, 0.348121, 0.111685
3.2, 3.08, 0.535791, 0.190359
3.24, 3.08, 0.453164, 0.284281
3.28, 3.08, 0.175086, 0.0809086
3.32, 3.08, 0.154026, 0.0703606
3.36, 3.08, 0.188206, 0.115583
3.4, 3.08, 0.0670568, 0.0670568
3.44, 3.08, 0, 0
3.48, 3.08, 0, 0
3.52, 3.08, 0, 0
3.56, 3.08, 0, 0
3.6, 3.08, 0, 0
3.64, 3.08, 0, 0
3.68, 3.08, 0, 0
3.72, 3.08, 0.0765011, 0.0540949
3.76, 3.08, 0.0823845, 0.0600406
3.8, 3.08, 0.0524898, 0.0524898
3.84, 3.08, 0.140009, 0.104381
3.88, 3.08, 0, 0
3.92, 3.08, 0, 0
3.96, 3.08, 0.0466702, 0.0466702
4, 3.08, 0, 0
4.04, 3.08, 0.0699713, 0.0699713
4.08, 3.08, 0, 0
4.12, 3.08, 0, 0
4.16, 3.08, 0.338483, 0.178844
4.2, 3.08, 0.13997, 0.102828
4.24, 3.08, 0, 0
4.28, 3.08, 0, 0
4.32, 3.08, 0, 0
4.36, 3.08, 0.107113, 0.107113
4.4, 3.08, 0, 0
4.44, 3.08, 0.128833, 0.128833
4.48, 3.08, 0, 0
4.52, 3.08, 0.176787, 0.176787
4.56, 3.08, 0, 0
4.6, 3.08, 0.413203, 0.413203
4.64, 3.08, 0, 0
4.68, 3.08, -1, 0
4.72, 3.08, -1, 0
4.76, 3.08, -1, 0
4.8, 3.08, -1, 0
4.84, 3.08, -1, 0
4.88, 3.08, -1, 0
4.92, 3.08, -1, 0
4.96, 3.08, -1, 0
5, 3.08, -1, 0
5.04, 3.08, -1, 0
-0.04, 3.12, 0, 0
3.46945e-18, 3.12, 0.158066, 0.0847414
0.04, 3.12, 0, 0
0.08, 3.12, 0.0444786, 0.0266968
0.12, 3.12, 0.139271, 0.0775498
0.16, 3.12, 0, 0
0.2, 3.12, 0.0137255, 0.0137255
0.24, 3.12, 0.125866, 0.0801007
0.28, 3.12, 0.188503, 0.142098
0.32, 3.12, 0, 0
0.36, 3.12, 0.0389224, 0.0281269
0.4, 3.12, 0.167853, 0.138119
0.44, 3.12, 0.0232288, 0.0232288
0.48, 3.12, 0.0228114, 0.0228114
0.52, 3.12, 0.0109656, 0.0109656
0.56, 3.12, 0.0332205, 0.0247506
0.6, 3.12, 0, 0
0.64, 3.12, 0.152891, 0.0847897
0.68, 3.12, 0, 0
0.72, 3.12, 0.250627, 0.141528
0.76, 3.12, 0.0592834, 0.034517
0.8, 3.12, 0.124734, 0.0541465
0.84, 3.12, 0.169352, 0.054194
0.88, 3.12, 0.158074, 0.0574954
0.92, 3.12, 0.33318, 0.0869443
0.96, 3.12, 0.171641, 0.0577598
1, 3.12, 0.627957, 0.175003
1.04, 3.12, 0.659256, 0.204627
1.08, 3.12, 0.440692, 0.123631
1.12, 3.12, 0.310138, 0.0823464
1.16, 3.12, 0.375326, 0.111464
1.2, 3.12, 0.155104, 0.0573371
1.24, 3.12, 0.146237, 0.0793739
1.28, 3.12, 0.0941717, 0.0458607
1.32, 3.12, 0.0510491, 0.0306996
1.36, 3.12, 0.0202904, 0.0202904
1.4, 3.12, 0, 0
1.44, 3.12, 0.0521972, 0.0394081
1.48, 3.12, 0.0253804, 0.0253804
1.52, 3.12, 0.0894141, 0.0749932
1.56, 3.12, 0.0506434, 0.0367223
1.6, 3.12, 0.0241546, 0.0241546
1.64, 3.12, 0, 0
1.68, 3.12, 0.0874872, 0.0459505
1.72, 3.12, 0.0828583, 0.0505532
1.76, 3.12, 0.0230075, 0.0230075
1.8, 3.12, 0.067271, 0.0553712
1.84, 3.12, 0, 0
1.88, 3.12, 0, 0
1.92, 3.12, 0.0185974, 0.0185974
1.96, 3.12, 0, 0
2, 3.12, 0.0246038, 0.0246038
2.04, 3.12, 0.0725495, 0.0522708
2.08, 3.12, 0.0722342, 0.052108
2.12, 3.12, 0.0298091, 0.0298091
2.16, 3.12, 0.0641342, 0.038303
2.2, 3.12, 0.100518, 0.0596817
2.24, 3.12, 0, 0
2.28, 3.12, 0.0153914, 0.0153914
2.32, 3.12, 0, 0
2.36, 3.12, 0, 0
2.4, 3.12, 0.114437, 0.0965505
2.44, 3.12, 0.10193, 0.10193
2.48, 3.12, 0.0218109, 0.0218109
2.52, 3.12, 0.0500082, 0.0354276
2.56, 3.12, 0.0338763, 0.0338763
2.6, 3.12, 0.0580899, 0.0419917
2.64, 3.12, 0, 0
2.68, 3.12, 0.0218133, 0.0218133
2.72, 3.12, 0.13306, 0.113115
2.76, 3.12, 0.108815, 0.058082
2.8, 3.12, 0.146157, 0.0764929
2.84, 3.12, 0.0825819, 0.0480644
2.88, 3.12, 0.393658, 0.156852
2.92, 3.12, 0.173611, 0.0912988
2.96, 3.12, 0.193737, 0.0932294
3, 3.12, 0.314449, 0.11215
3.04, 3.12, 0.264379, 0.0982864
3.08, 3.12, 0.433298, 0.159375
3.12, 3.12, 0.193467, 0.0926635
3.16, 3.12, 0.261047, 0.0942683
3.2, 3.12, 0.504096, 0.289465
3.24, 3.12, 0.193632, 0.0799936
3.28, 3.12, 0.159616, 0.0954494
3.32, 3.12, 0.262502, 0.119273
3.36, 3.12, 0, 0
3.4, 3.12, 0.0282061, 0.0282061
3.44, 3.12, 0.112622, 0.0827053
3.48, 3.12, 0.0324873, 0.0324873
3.52, 3.12, 0.033866, 0.033866
3.56, 3.12, 0, 0
3.6, 3.12, 0, 0
3.64, 3.12, 0, 0
3.68, 3.12, 0, 0
3.72, 3.12, 0.0309762, 0.0309762
3.76, 3.12, 0.0350529, 0.0350529
3.8, 3.12, 0, 0
3.84, 3.12, 0, 0
3.88, 3.12, 0.0647105, 0.0647105
3.92, 3.12, 0.0407478, 0.0407478
3.96, 3.12, 0, 0
4, 3.12, 0.0492374, 0.0492374
4.04, 3.12, 0, 0
4.08, 3.12, 0, 0
4.12, 3.12, 0.106427, 0.0753587
4.16, 3.12, 0, 0
4.2, 3.12, 0, 0
4.24, 3.12, 0, 0
4.28, 3.12, 0, 0
4.32, 3.12, 0, 0
4.36, 3.12, 0, 0
4.4, 3.12, 0, 0
4.44, 3.12, 0.158276, 0.158276
4.48, 3.12, 0, 0
4.52, 3.12, 0, 0
4.56, 3.12, 0.352861, 0.352861
4.6, 3.12, 0, 0
4.64, 3.12, 0, 0
4.68, 3.12, -1, 0
4.72, 3.12, -1, 0
4.76, 3.12, -1, 0
4.8, 3.12, -1, 0
4.84, 3.12, -1, 0
4.88, 3.12, -1, 0
4.92, 3.12, -1, 0
4.96, 3.12, -1, 0
5, 3.12, -1, 0
5.04, 3.12, -1, 0
-0.04, 3.16, 0.0521691, 0.0370732
3.46945e-18, 3.16, 0, 0
0.04, 3.16, 0, 0
0.08, 3.16, 0, 0
0.12, 3.16, 0.0641444, 0.0456812
0.16, 3.16, 0.0120892, 0.0120892
0.2, 3.16, 0.176836, 0.146104
0.24, 3.16, 0, 0
0.28, 3.16, 0.0730327, 0.0730327
0.32, 3.16, 0.0155158, 0.0155158
0.36, 3.16, 0.0255842, 0.0181314
0.4, 3.16, 0, 0
0.44, 3.16, 0, 0
0.48, 3.16, 0, 0
0.52, 3.16, 0.0500133, 0.0354576
0.56, 3.16, 0, 0
0.6, 3.16, 0.0215577, 0.0215577
0.64, 3.16, 0.0160123, 0.0160123
0.68, 3.16, 0.0329342, 0.023288
0.72, 3.16, 0.0777717, 0.0398401
0.76, 3.16, 0.124445, 0.0753503
0.8, 3.16, 0.0588669, 0.0305191
0.84, 3.16, 0.0805556, 0.0367591
0.88, 3.16, 0.0739816, 0.043475
0.92, 3.16, 0.212722, 0.136226
0.96, 3.16, 0.207577, 0.0725912
1, 3.16, 0.2638, 0.100867
1.04, 3.16, 0.261996, 0.0751186
1.08, 3.16, 0.0282131, 0.0201267
1.12, 3.16, 0.094244, 0.0359849
1.16, 3.16, 0.13254, 0.0760633
1.2, 3.16, 0.215736, 0.153721
1.24, 3.16, 0.0394697, 0.0229658
1.28, 3.16, 0.0458784, 0.0264925
1.32, 3.16, 0.0272462, 0.0194676
1.36, 3.16, 0.0725406, 0.0422488
1.4, 3.16, 0.0184309, 0.0184309
1.44, 3.16, 0.0351192, 0.0251887
1.48, 3.16, 0.0247802, 0.0247802
1.52, 3.16, 0.0131071, 0.0131071
1.56, 3.16, 0, 0
1.6, 3.16, 0, 0
1.64, 3.16, 0.0460817, 0.0343503
1.68, 3.16, 0.0441097, 0.0311911
1.72, 3.16, 0.107098, 0.0846419
1.76, 3.16, 0.0223442, 0.0223442
1.8, 3.16, 0, 0
1.84, 3.16, 0, 0
1.88, 3.16, 0, 0
1.92, 3.16, 0.0713696, 0.0419024
1.96, 3.16, 0.0151814, 0.0151814
2, 3.16, 0.0288939, 0.0288939
2.04, 3.16, 0, 0
2.08, 3.16, 0.0546481, 0.0387654
2.12, 3.16, 0.0445685, 0.0320673
2.16, 3.16, 0.0308438, 0.0308438
2.2, 3.16, 0, 0
2.24, 3.16, 0.0302809, 0.0302809
2.28, 3.16, 0.0778496, 0.0454391
2.32, 3.16, 0.14605, 0.105076
2.36, 3.16, 0, 0
2.4, 3.16, 0.0219822, 0.0219822
2.44, 3.16, 0.040671, 0.028915
2.48, 3.16, 0.025686, 0.025686
2.52, 3.16, 0.0486424, 0.0344659
2.56, 3.16, 0.145094, 0.0834233
2.6, 3.16, 0, 0
2.64, 3.16, 0.0219155, 0.0219155
2.68, 3.16, 0.0314865, 0.0314865
2.72, 3.16, 0.170523, 0.117942
2.76, 3.16, 0.0244099, 0.0244099
2.8, 3.16, 0.0404097, 0.0285739
2.84, 3.16, 0.101073, 0.05107
2.88, 3.16, 0.0529226, 0.0388251
2.92, 3.16, 0.0879301, 0.0519382
2.96, 3.16, 0.326654, 0.138437
3, 3.16, 0.224012, 0.0883203
3.04, 3.16, 0.173559, 0.127604
3.08, 3.16, 0.204636, 0.120615
3.12, 3.16, 0.103499, 0.0519833
3.16, 3.16, 0.0467076, 0.0330466
3.2, 3.16, 0.181493, 0.143087
3.24, 3.16, 0.0529681, 0.0529681
3.28, 3.16, 0.0229651, 0.0229651
3.32, 3.16, 0.0304398, 0.0304398
3.36, 3.16, 0, 0
3.4, 3.16, 0.0333897, 0.0333897
3.44, 3.16, 0, 0
3.48, 3.16, 0, 0
3.52, 3.16, 0, 0
3.56, 3.16, 0, 0
3.6, 3.16, 0, 0
3.64, 3.16, 0, 0
3.68, 3.16, 0, 0
3.72, 3.16, 0, 0
3.76, 3.16, 0.0760422, 0.0760422
3.8, 3.16, 0.0745362, 0.0745362
3.84, 3.16, 0, 0
3.88, 3.16, 0, 0
3.92, 3.16, 0.0403719, 0.0403719
3.96, 3.16, 0.0458971, 0.0458971
4, 3.16, 0, 0
4.04, 3.16, 0.0596259, 0.0596259
4.08, 3.16, 0, 0
4.12, 3.16, 0, 0
4.16, 3.16, 0, 0
4.2, 3.16, 0, 0
4.24, 3.16, 0, 0
4.28, 3.16, 0, 0
4.32, 3.16, 0, 0
4.36, 3.16, 0, 0
4.4, 3.16, 0, 0
4.44, 3.16, 0, 0
4.48, 3.16, 0, 0
4.52, 3.16, 0, 0
4.56, 3.16, 0, 0
4.6, 3.16, 0, 0
4.64, 3.16, -1, 0
4.68, 3.16, -1, 0
4.72, 3.16, -1, 0
4.76, 3.16, -1, 0
4.8, 3.16, -1, 0
4.84, 3.16, -1, 0
4.88, 3.16, -1, 0
4.92, 3.16, -1, 0
4.96, 3.16, -1, 0
5, 3.16, -1, 0
5.04, 3.16, -1, 0
-0.04, 3.2, 0.0149555, 0.0149555
3.46945e-18, 3.2, 0.0857494, 0.0719175
0.04, 3.2, 0.185913, 0.144481
0.08, 3.2, 0.0158586, 0.0158586
0.12, 3.2, 0, 0
0.16, 3.2, 0.0415467, 0.029395
0.2, 3.2, 0, 0
0.24, 3.2, 0.120978, 0.079776
0.28, 3.2, 0.0183093, 0.0183093
0.32, 3.2, 0.0234523, 0.0234523
0.36, 3.2, 0.0666487, 0.0385777
0.4, 3.2, 0, 0
0.44, 3.2, 0.0577856, 0.0334294
0.48, 3.2, 0.0396093, 0.0280089
0.52, 3.2, 0, 0
0.56, 3.2, 0.0114602, 0.0114602
0.6, 3.2, 0.0218768, 0.0218768
0.64, 3.2, 0.0116497, 0.0116497
0.68, 3.2, 0, 0
0.72, 3.2, 0.0479332, 0.0279048
0.76, 3.2, 0.0122547, 0.0122547
0.8, 3.2, 0, 0
0.84, 3.2, 0.0287392, 0.0204908
0.88, 3.2, 0.0104265, 0.0104265
0.92, 3.2, 0.0465718, 0.0346834
0.96, 3.2, 0, 0
1, 3.2, 0.217792, 0.140319
1.04, 3.2, 0.141092, 0.0703647
1.08, 3.2, 0.0451174, 0.0451174
1.12, 3.2, 0.0677032, 0.0413393
1.16, 3.2, 0.254922, 0.155428
1.2, 3.2, 0.0353317, 0.0353317
1.24, 3.2, 0.072803, 0.0382732
1.28, 3.2, 0.0233178, 0.0233178
1.32, 3.2, 0, 0
1.36, 3.2, 0.0139335, 0.0139335
1.4, 3.2, 0.0736929, 0.0551374
1.44, 3.2, 0, 0
1.48, 3.2, 0.100808, 0.0792474
1.52, 3.2, 0, 0
1.56, 3.2, 0.0262681, 0.0262681
1.6, 3.2, 0.0149527, 0.0149527
1.64, 3.2, 0.0425989, 0.0301641
1.68, 3.2, 0.0547109, 0.0393497
1.72, 3.2, 0, 0
1.76, 3.2, 0.186606, 0.167634
1.8, 3.2, 0, 0
1.84, 3.2, 0.0454353, 0.0332329
1.88, 3.2, 0.0376014, 0.0265885
1.92, 3.2, 0.0524638, 0.0304192
1.96, 3.2, 0.0362803, 0.0362803
2, 3.2, 0, 0
2.04, 3.2, 0.0489763, 0.0347694
2.08, 3.2, 0, 0
2.12, 3.2, 0.0372627, 0.026488
2.16, 3.2, 0.0236995, 0.0236995
2.2, 3.2, 0.027076, 0.027076
2.24, 3.2, 0.0172481, 0.0172481
2.28, 3.2, 0.0236633, 0.0236633
2.32, 3.2, 0.0190687, 0.0190687
2.36, 3.2, 0.0243255, 0.0243255
2.4, 3.2, 0.057565, 0.0415565
2.44, 3.2, 0, 0
2.48, 3.2, 0.0415599, 0.0297133
2.52, 3.2, 0, 0
2.56, 3.2, 0.0317717, 0.0317717
2.6, 3.2, 0, 0
2.64, 3.2, 0.0271679, 0.0271679
2.68, 3.2, 0.141708, 0.119166
2.72, 3.2, 0, 0
2.76, 3.2, 0, 0
2.8, 3.2, 0.0761207, 0.0538256
2.84, 3.2, 0.0908948, 0.054205
2.88, 3.2, 0, 0
2.92, 3.2, 0.116675, 0.0713295
2.96, 3.2, 0.0353422, 0.0353422
3, 3.2, 0.027362, 0.027362
3.04, 3.2, 0.126106, 0.0661718
3.08, 3.2, 0.173515, 0.122694
3.12, 3.2, 0.162246, 0.0995211
3.16, 3.2, 0.0235324, 0.0235324
3.2, 3.2, 0.0381049, 0.0381049
3.24, 3.2, 0.098324, 0.0589254
3.28, 3.2, 0.119922, 0.0718336
3.32, 3.2, 0.13897, 0.105879
3.36, 3.2, 0, 0
3.4, 3.2, 0.0353438, 0.0353438
3.44, 3.2, 0.0304529, 0.0304529
3.48, 3.2, 0.0311348, 0.0311348
3.52, 3.2, 0, 0
3.56, 3.2, 0.0609875, 0.0431265
3.6, 3.2, 0.0683199, 0.0683199
3.64, 3.2, 0, 0
3.68, 3.2, 0, 0
3.72, 3.2, 0.0295502, 0.0295502
3.76, 3.2, 0.0481041, 0.0481041
3.8, 3.2, 0.102101, 0.102101
3.84, 3.2, 0, 0
3.88, 3.2, 0, 0
3.92, 3.2, 0.188015, 0.152907
3.96, 3.2, 0, 0
4, 3.2, 0, 0
4.04, 3.2, 0, 0
4.08, 3.2, 0.162283, 0.0937039
4.12, 3.2, 0.0499632, 0.0499632
4.16, 3.2, 0.059968, 0.059968
4.2, 3.2, 0.0568348, 0.0568348
4.24, 3.2, 0.0886738, 0.0886738
4.28, 3.2, 0.0788026, 0.0788026
4.32, 3.2, 0.0682572, 0.0682572
4.36, 3.2, 0, 0
4.4, 3.2, 0, 0
4.44, 3.2, 0, 0
4.48, 3.2, 0, 0
4.52, 3.2, 0, 0
4.56, 3.2, 0, 0
4.6, 3.2, 0, 0
4.64, 3.2, -1, 0
4.68, 3.2, -1, 0
4.72, 3.2, -1, 0
4.76, 3.2, -1, 0
4.8, 3.2, -1, 0
4.84, 3.2, -1, 0
4.88, 3.2, -1, 0
4.92, 3.2, -1, 0
4.96, 3.2, -1, 0
5, 3.2, -1, 0
5.04, 3.2, -1, 0
-0.04, 3.24, 0.0295682, 0.0295682
3.46945e-18, 3.24, 0.054464, 0.0411935
0.04, 3.24, 0.0554583, 0.0394074
0.08, 3.24, 0.078406, 0.0570943
0.12, 3.24, 0, 0
0.16, 3.24, 0.0715597, 0.0715597
0.2, 3.24, 0.0234982, 0.0234982
0.24, 3.24, 0.0160717, 0.0160717
0.28, 3.24, 0.0378825, 0.0283229
0.32, 3.24, 0.0805377, 0.053462
0.36, 3.24, 0, 0
0.4, 3.24, 0, 0
0.44, 3.24, 0.0244728, 0.0244728
0.48, 3.24, 0.0183545, 0.0183545
0.52, 3.24, 0.015272, 0.015272
0.56, 3.24, 0.186428, 0.146911
0.6, 3.24, 0.0476294, 0.0279932
0.64, 3.24, 0.0226852, 0.0226852
0.68, 3.24, 0.0354875, 0.0253796
0.72, 3.24, 0.0403004, 0.0300264
0.76, 3.24, 0, 0
0.8, 3.24, 0.0655511, 0.0490144
0.84, 3.24, 0.0291503, 0.0206125
0.88, 3.24, 0, 0
0.92, 3.24, 0.0625308, 0.0313956
0.96, 3.24, 0.0167174, 0.0167174
1, 3.24, 0.0758182, 0.0448512
1.04, 3.24, 0, 0
1.08, 3.24, 0, 0
1.12, 3.24, 0.0441685, 0.0441685
1.16, 3.24, 0.0277988, 0.0202252
1.2, 3.24, 0.0276232, 0.0276232
1.24, 3.24, 0.0232961, 0.0232961
1.28, 3.24, 0.0475209, 0.0475209
1.32, 3.24, 0, 0
1.36, 3.24, 0.0146776, 0.0146776
1.4, 3.24, 0.0234761, 0.0234761
1.44, 3.24, 0, 0
1.48, 3.24, 0.0264435, 0.0264435
1.52, 3.24, 0.0217538, 0.0217538
1.56, 3.24, 0, 0
1.6, 3.24, 0, 0
1.64, 3.24, 0, 0
1.68, 3.24, 0, 0
1.72, 3.24, 0.0185069, 0.0185069
1.76, 3.24, 0.0167418, 0.0167418
1.8, 3.24, 0, 0
1.84, 3.24, 0, 0
1.88, 3.24, 0, 0
1.92, 3.24, 0, 0
1.96, 3.24, 0.0247313, 0.0247313
2, 3.24, 0.0515923, 0.0390759
2.04, 3.24, 0.0493684, 0.0355358
2.08, 3.24, 0.0336814, 0.0238166
2.12, 3.24, 0.0193619, 0.0193619
2.16, 3.24, 0, 0
2.2, 3.24, 0.0475462, 0.0351793
2.24, 3.24, 0.024524, 0.024524
2.28, 3.24, 0, 0
2.32, 3.24, 0.0277931, 0.0277931
2.36, 3.24, 0.0277916, 0.0277915
2.4, 3.24, 0, 0
2.44, 3.24, 0, 0
2.48, 3.24, 0, 0
2.52, 3.24, 0.0731593, 0.0731593
2.56, 3.24, 0.0714758, 0.0714758
2.6, 3.24, 0, 0
2.64, 3.24, 0, 0
2.68, 3.24, 0.0440065, 0.0440065
2.72, 3.24, 0, 0
2.76, 3.24, 0, 0
2.8, 3.24, 0.0209424, 0.0209424
2.84, 3.24, 0.203731, 0.120863
2.88, 3.24, 0, 0
2.92, 3.24, 0.0271813, 0.0271813
2.96, 3.24, 0.029929, 0.029929
3, 3.24, 0, 0
3.04, 3.24, 0.0367186, 0.0367186
3.08, 3.24, 0, 0
3.12, 3.24, 0.0546047, 0.0546047
3.16, 3.24, 0.0542976, 0.0383942
3.2, 3.24, 0.0250902, 0.0250902
3.24, 3.24, 0, 0
3.28, 3.24, 0, 0
3.32, 3.24, 0, 0
3.36, 3.24, 0, 0
3.4, 3.24, 0, 0
3.44, 3.24, 0, 0
3.48, 3.24, 0, 0
3.52, 3.24, 0.0323453, 0.0323453
3.56, 3.24, 0, 0
3.6, 3.24, 0, 0
3.64, 3.24, 0, 0
3.68, 3.24, 0, 0
3.72, 3.24, 0.170657, 0.0866305
3.76, 3.24, 0.169128, 0.108785
3.8, 3.24, 0, 0
3.84, 3.24, 0, 0
3.88, 3.24, 0.0359873, 0.0359873
3.92, 3.24, 0, 0
3.96, 3.24, 0.0420343, 0.0420343
4, 3.24, 0.0441299, 0.0441299
4.04, 3.24, 0.182226, 0.182226
4.08, 3.24, 0, 0
4.12, 3.24, 0.188039, 0.188039
4.16, 3.24, 0, 0
4.2, 3.24, 0, 0
4.24, 3.24, 0, 0
4.28, 3.24, 0, 0
4.32, 3.24, 0, 0
4.36, 3.24, 0, 0
4.4, 3.24, 0.103577, 0.103577
4.44, 3.24, 0, 0
4.48, 3.24, 0, 0
4.52, 3.24, 0, 0
4.56, 3.24, 0, 0
4.6, 3.24, -1, 0
4.64, 3.24, -1, 0
4.68, 3.24, -1, 0
4.72, 3.24, -1, 0
4.76, 3.24, -1, 0
4.8, 3.24, -1, 0
4.84, 3.24, -1, 0
4.88, 3.24, -1, 0
4.92, 3.24, -1, 0
4.96, 3.24, -1, 0
5, 3.24, -1, 0
5.04, 3.24, -1, 0
-0.04, 3.28, 0, 0
3.46945e-18, 3.28, 0.082122, 0.0547337
0.04, 3.28, 0.0135491, 0.0135491
0.08, 3.28, 0.0473322, 0.0277814
0.12, 3.28, 0.0221927, 0.0221927
0.16, 3.28, 0.0348074, 0.0254305
0.2, 3.28, 0.0734183, 0.0368793
0.24, 3.28, 0.0214807, 0.0214807
0.28, 3.28, 0.0538421, 0.038243
0.32, 3.28, 0.0127094, 0.0127094
0.36, 3.28, 0, 0
0.4, 3.28, 0.0152347, 0.0152347
0.44, 3.28, 0, 0
0.48, 3.28, 0, 0
0.52, 3.28, 0.012781, 0.012781
0.56, 3.28, 0.100895, 0.073429
0.6, 3.28, 0.0613242, 0.0485767
0.64, 3.28, 0.0471898, 0.0278192
0.68, 3.28, 0, 0
0.72, 3.28, 0, 0
0.76, 3.28, 0.0794713, 0.0365865
0.8, 3.28, 0.148982, 0.0789743
0.84, 3.28, 0.0490246, 0.029335
0.88, 3.28, 0, 0
0.92, 3.28, 0.091322, 0.0701602
0.96, 3.28, 0.0338827, 0.0250305
1, 3.28, 0.0165713, 0.0165713
1.04, 3.28, 0, 0
1.08, 3.28, 0.0588584, 0.0463258
1.12, 3.28, 0, 0
1.16, 3.28, 0, 0
1.2, 3.28, 0.0277484, 0.0277484
1.24, 3.28, 0.0329062, 0.0240559
1.28, 3.28, 0.0719355, 0.0719355
1.32, 3.28, 0.0119476, 0.0119476
1.36, 3.28, 0.0170543, 0.0170543
1.4, 3.28, 0, 0
1.44, 3.28, 0, 0
1.48, 3.28, 0.0194169, 0.0194169
1.52, 3.28, 0.0132729, 0.0132729
1.56, 3.28, 0, 0
1.6, 3.28, 0, 0
1.64, 3.28, 0.0270149, 0.019106
1.68, 3.28, 0, 0
1.72, 3.28, 0, 0
1.76, 3.28, 0.0134873, 0.0134873
1.8, 3.28, 0, 0
1.84, 3.28, 0.0476639, 0.0343302
1.88, 3.28, 0.1473, 0.087087
1.92, 3.28, 0.0304763, 0.0304763
1.96, 3.28, 0.0583817, 0.0583817
2, 3.28, 0, 0
2.04, 3.28, 0, 0
2.08, 3.28, 0, 0
2.12, 3.28, 0, 0
2.16, 3.28, 0, 0
2.2, 3.28, 0.0374439, 0.0374439
2.24, 3.28, 0.0324765, 0.0324765
2.28, 3.28, 0, 0
2.32, 3.28, 0, 0
2.36, 3.28, 0, 0
2.4, 3.28, 0.0252097, 0.0252097
2.44, 3.28, 0, 0
2.48, 3.28, 0, 0
2.52, 3.28, 0.0205461, 0.0205461
2.56, 3.28, 0.022249, 0.022249
2.6, 3.28, 0.0524914, 0.0371785
2.64, 3.28, 0, 0
2.68, 3.28, 0, 0
2.72, 3.28, 0, 0
2.76, 3.28, 0, 0
2.8, 3.28, 0, 0
2.84, 3.28, 0.0676095, 0.0486869
2.88, 3.28, 0.0499771, 0.0499771
2.92, 3.28, 0, 0
2.96, 3.28, 0, 0
3, 3.28, 0, 0
3.04, 3.28, 0, 0
3.08, 3.28, 0.0942496, 0.0721788
3.12, 3.28, 0, 0
3.16, 3.28, 0.0344173, 0.0344173
3.2, 3.28, 0, 0
3.24, 3.28, 0.062067, 0.043888
3.28, 3.28, 0, 0
3.32, 3.28, 0, 0
3.36, 3.28, 0, 0
3.4, 3.28, 0.0347325, 0.0347325
3.44, 3.28, 0.0390204, 0.0390204
3.48, 3.28, 0, 0
3.52, 3.28, 0.0372405, 0.0372404
3.56, 3.28, 0, 0
3.6, 3.28, 0.0406702, 0.0406702
3.64, 3.28, 0, 0
3.68, 3.28, 0, 0
3.72, 3.28, 0, 0
3.76, 3.28, 0, 0
3.8, 3.28, 0, 0
3.84, 3.28, 0.042447, 0.042447
3.88, 3.28, 0, 0
3.92, 3.28, 0.244188, 0.178086
3.96, 3.28, 0, 0
4, 3.28, 0.50766, 0.50766
4.04, 3.28, 0, 0
4.08, 3.28, 0, 0
4.12, 3.28, 0, 0
4.16, 3.28, 0.130023, 0.130023
4.2, 3.28, 0, 0
4.24, 3.28, 0, 0
4.28, 3.28, 0, 0
4.32, 3.28, 0, 0
4.36, 3.28, 0, 0
4.4, 3.28, 0, 0
4.44, 3.28, 0, 0
4.48, 3.28, 0.205492, 0.205492
4.52, 3.28, 0, 0
4.56, 3.28, 0, 0
4.6, 3.28, -1, 0
4.64, 3.28, -1, 0
4.68, 3.28, -1, 0
4.72, 3.28, -1, 0
4.76, 3.28, -1, 0
4.8, 3.28, -1, 0
4.84, 3.28, -1, 0
4.88, 3.28, -1, 0
4.92, 3.28, -1, 0
4.96, 3.28, -1, 0
5, 3.28, -1, 0
5.04, 3.28, -1, 0
-0.04, 3.32, 0, 0
3.46945e-18, 3.32, 0, 0
0.04, 3.32, 0.021766, 0.021766
0.08, 3.32, 0.0260255, 0.0260255
0.12, 3.32, 0, 0
0.16, 3.32, 0.0621703, 0.0314958
0.2, 3.32, 0.0382246, 0.0272191
0.24, 3.32, 0.0191856, 0.0191856
0.28, 3.32, 0.0150317, 0.0150317
0.32, 3.32, 0.01282, 0.01282
0.36, 3.32, 0.0780521, 0.0472096
0.4, 3.32, 0.0839222, 0.0433587
0.44, 3.32, 0, 0
0.48, 3.32, 0.0181157, 0.0181157
0.52, 3.32, 0.0164164, 0.0164164
0.56, 3.32, 0, 0
0.6, 3.32, 0.0505658, 0.0381225
0.64, 3.32, 0.0331311, 0.0234582
0.68, 3.32, 0.0128619, 0.0128619
0.72, 3.32, 0, 0
0.76, 3.32, 0.0229987, 0.0229987
0.8, 3.32, 0.0467037, 0.0330258
0.84, 3.32, 0.0460524, 0.0460524
0.88, 3.32, 0.0411546, 0.0302325
0.92, 3.32, 0.0644802, 0.0455967
0.96, 3.32, 0, 0
1, 3.32, 0, 0
1.04, 3.32, 0.0168833, 0.0168833
1.08, 3.32, 0.0263692, 0.0186804
1.12, 3.32, 0.0816884, 0.0531588
1.16, 3.32, 0.0489769, 0.0489769
1.2, 3.32, 0.01292, 0.01292
1.24, 3.32, 0, 0
1.28, 3.32, 0.0159409, 0.0159409
1.32, 3.32, 0, 0
1.36, 3.32, 0, 0
1.4, 3.32, 0.0222456, 0.0222456
1.44, 3.32, 0.0712933, 0.0553409
1.48, 3.32, 0, 0
1.52, 3.32, 0.0147581, 0.0147581
1.56, 3.32, 0, 0
1.6, 3.32, 0.0452286, 0.0326275
1.64, 3.32, 0.0177133, 0.0177133
1.68, 3.32, 0, 0
1.72, 3.32, 0, 0
1.76, 3.32, 0, 0
1.8, 3.32, 0.0150735, 0.0150735
1.84, 3.32, 0, 0
1.88, 3.32, 0, 0
1.92, 3.32, 0.0364079, 0.0364079
1.96, 3.32, 0.0399349, 0.0286476
2, 3.32, 0.0551981, 0.0391514
2.04, 3.32, 0, 0
2.08, 3.32, 0.109355, 0.0780322
2.12, 3.32, 0, 0
2.16, 3.32, 0, 0
2.2, 3.32, 0.0898597, 0.0453688
2.24, 3.32, 0.0289424, 0.0289424
2.28, 3.32, 0.0700243, 0.0503073
2.32, 3.32, 0, 0
2.36, 3.32, 0.0768575, 0.0545233
2.4, 3.32, 0, 0
2.44, 3.32, 0, 0
2.48, 3.32, 0.061996, 0.0438384
2.52, 3.32, 0, 0
2.56, 3.32, 0, 0
2.6, 3.32, 0.0546025, 0.038658
2.64, 3.32, 0, 0
2.68, 3.32, 0.276621, 0.240417
2.72, 3.32, 0, 0
2.76, 3.32, 0, 0
2.8, 3.32, 0, 0
2.84, 3.32, 0.0272281, 0.0272281
2.88, 3.32, 0, 0
2.92, 3.32, 0.032876, 0.032876
2.96, 3.32, 0.0249189, 0.0249189
3, 3.32, 0, 0
3.04, 3.32, 0, 0
3.08, 3.32, 0.0254709, 0.0254709
3.12, 3.32, 0.0279217, 0.0279217
3.16, 3.32, 0, 0
3.2, 3.32, 0, 0
3.24, 3.32, 0, 0
3.28, 3.32, 0, 0
3.32, 3.32, 0, 0
3.36, 3.32, 0.0427357, 0.0427357
3.4, 3.32, 0, 0
3.44, 3.32, 0, 0
3.48, 3.32, 0, 0
3.52, 3.32, 0, 0
3.56, 3.32, 0, 0
3.6, 3.32, 0, 0
3.64, 3.32, 0, 0
3.68, 3.32, 0, 0
3.72, 3.32, 0.057214, 0.057214
3.76, 3.32, 0, 0
3.8, 3.32, 0.036328, 0.036328
3.84, 3.32, 0, 0
3.88, 3.32, 0, 0
3.92, 3.32, 0, 0
3.96, 3.32, 0.0508081, 0.0508081
4, 3.32, 0, 0
4.04, 3.32, 0, 0
4.08, 3.32, 0, 0
4.12, 3.32, 0.0687017, 0.0687017
4.16, 3.32, 0.223559, 0.223559
4.2, 3.32, 0, 0
4.24, 3.32, 0, 0
4.28, 3.32, 0, 0
4.32, 3.32, 0, 0
4.36, 3.32, 0, 0
4.4, 3.32, 0, 0
4.44, 3.32, 0, 0
4.48, 3.32, 0, 0
4.52, 3.32, 0, 0
4.56, 3.32, -1, 0
4.6, 3.32, -1, 0
4.64, 3.32, -1, 0
4.68, 3.32, -1, 0
4.72, 3.32, -1, 0
4.76, 3.32, -1, 0
4.8, 3.32, -1, 0
4.84, 3.32, -1, 0
4.88, 3.32, -1, 0
4.92, 3.32, -1, 0
4.96, 3.32, -1, 0
5, 3.32, -1, 0
5.04, 3.32, -1, 0
-0.04, 3.36, 0, 0
3.46945e-18, 3.36, 0, 0
0.04, 3.36, 0.0397078, 0.0397078
0.08, 3.36, 0, 0
0.12, 3.36, 0, 0
0.16, 3.36, 0.0550967, 0.0323548
0.2, 3.36, 0.0195882, 0.0195882
0.24, 3.36, 0.0397857, 0.0281331
0.28, 3.36, 0.0176992, 0.0176992
0.32, 3.36, 0.148164, 0.148164
0.36, 3.36, 0, 0
0.4, 3.36, 0, 0
0.44, 3.36, 0, 0
0.48, 3.36, 0.0786809, 0.047902
0.52, 3.36, 0.0248376, 0.0248376
0.56, 3.36, 0, 0
0.6, 3.36, 0, 0
0.64, 3.36, 0, 0
0.68, 3.36, 0.0157092, 0.0157092
0.72, 3.36, 0, 0
0.76, 3.36, 0, 0
0.8, 3.36, 0.0369935, 0.026306
0.84, 3.36, 0, 0
0.88, 3.36, 0.0274288, 0.0274288
0.92, 3.36, 0.0174238, 0.0174238
0.96, 3.36, 0.0543097, 0.0331004
1, 3.36, 0.0350194, 0.0249767
1.04, 3.36, 0.0282394, 0.0282394
1.08, 3.36, 0.143812, 0.143812
1.12, 3.36, 0.017857, 0.017857
1.16, 3.36, 0.0287144, 0.0205563
1.2, 3.36, 0, 0
1.24, 3.36, 0.0423973, 0.0302821
1.28, 3.36, 0, 0
1.32, 3.36, 0, 0
1.36, 3.36, 0, 0
1.4, 3.36, 0.0479768, 0.0352972
1.44, 3.36, 0.0146328, 0.0146328
1.48, 3.36, 0.0540543, 0.0540543
1.52, 3.36, 0, 0
1.56, 3.36, 0, 0
1.6, 3.36, 0, 0
1.64, 3.36, 0, 0
1.68, 3.36, 0.0156187, 0.0156187
1.72, 3.36, 0.042975, 0.042975
1.76, 3.36, 0, 0
1.8, 3.36, 0.0141276, 0.0141276
1.84, 3.36, 0, 0
1.88, 3.36, 0.0454917, 0.0333866
1.92, 3.36, 0, 0
1.96, 3.36, 0, 0
2, 3.36, 0.032253, 0.0228266
2.04, 3.36, 0, 0
2.08, 3.36, 0, 0
2.12, 3.36, 0, 0
2.16, 3.36, 0.022583, 0.022583
2.2, 3.36, 0, 0
2.24, 3.36, 0, 0
2.28, 3.36, 0, 0
2.32, 3.36, 0, 0
2.36, 3.36, 0, 0
2.4, 3.36, 0.0278705, 0.0278705
2.44, 3.36, 0, 0
2.48, 3.36, 0.0327722, 0.0327722
2.52, 3.36, 0.0247536, 0.0247536
2.56, 3.36, 0, 0
2.6, 3.36, 0, 0
2.64, 3.36, 0, 0
2.68, 3.36, 0, 0
2.72, 3.36, 0, 0
2.76, 3.36, 0.0225771, 0.0225771
2.8, 3.36, 0.0871798, 0.0670709
2.84, 3.36, 0, 0
2.88, 3.36, 0.0422328, 0.0298707
2.92, 3.36, 0.0676979, 0.0481192
2.96, 3.36, 0, 0
3, 3.36, 0, 0
3.04, 3.36, 0, 0
3.08, 3.36, 0, 0
3.12, 3.36, 0, 0
3.16, 3.36, 0.0665776, 0.0473262
3.2, 3.36, 0.0281536, 0.0281536
3.24, 3.36, 0.036545, 0.036545
3.28, 3.36, 0.0473493, 0.0473493
3.32, 3.36, 0.214154, 0.160985
3.36, 3.36, 0, 0
3.4, 3.36, 0.0353945, 0.0353945
3.44, 3.36, 0, 0
3.48, 3.36, 0, 0
3.52, 3.36, 0.113875, 0.113875
3.56, 3.36, 0.0923404, 0.0923404
3.6, 3.36, 0.034735, 0.034735
3.64, 3.36, 0.0419007, 0.0419007
3.68, 3.36, 0.0377839, 0.0377839
3.72, 3.36, 0.0325259, 0.0325259
3.76, 3.36, 0, 0
3.8, 3.36, 0, 0
3.84, 3.36, 0.106586, 0.0755956
3.88, 3.36, 0, 0
3.92, 3.36, 0, 0
3.96, 3.36, 0, 0
4, 3.36, 0, 0
4.04, 3.36, 0, 0
4.08, 3.36, 0, 0
4.12, 3.36, 0, 0
4.16, 3.36, 0, 0
4.2, 3.36, 0, 0
4.24, 3.36, 0, 0
4.28, 3.36, 0, 0
4.32, 3.36, 0, 0
4.36, 3.36, 0, 0
4.4, 3.36, 0, 0
4.44, 3.36, 0, 0
4.48, 3.36, 0, 0
4.52, 3.36, 0, 0
4.56, 3.36, -1, 0
4.6, 3.36, -1, 0
4.64, 3.36, -1, 0
4.68, 3.36, -1, 0
4.72, 3.36, -1, 0
4.76, 3.36, -1, 0
4.8, 3.36, -1, 0
4.84, 3.36, -1, 0
4.88, 3.36, -1, 0
4.92, 3.36, -1, 0
4.96, 3.36, -1, 0
5, 3.36, -1, 0
5.04, 3.36, -1, 0
-0.04, 3.4, 0.0220383, 0.0220383
3.46945e-18, 3.4, 0.0446079, 0.0321259
0.04, 3.4, 0.0432545, 0.0306354
0.08, 3.4, 0, 0
0.12, 3.4, 0.0172752, 0.0172752
0.16, 3.4, 0.0219266, 0.0219266
0.2, 3.4, 0.0735406, 0.0432515
0.24, 3.4, 0, 0
0.28, 3.4, 0.0177941, 0.0177941
0.32, 3.4, 0.0168179, 0.0168179
0.36, 3.4, 0, 0
0.4, 3.4, 0.0252328, 0.0252328
0.44, 3.4, 0.0173203, 0.0173203
0.48, 3.4, 0.0709987, 0.0357719
0.52, 3.4, 0.0170134, 0.0170134
0.56, 3.4, 0.0214047, 0.0214047
0.6, 3.4, 0, 0
0.64, 3.4, 0.090374, 0.0554728
0.68, 3.4, 0.0672055, 0.0521131
0.72, 3.4, 0.0180327, 0.0180327
0.76, 3.4, 0.159189, 0.144323
0.8, 3.4, 0, 0
0.84, 3.4, 0.0380411, 0.0274239
0.88, 3.4, 0.0277558, 0.019714
0.92, 3.4, 0.0785829, 0.0403566
0.96, 3.4, 0, 0
1, 3.4, 0.011906, 0.011906
1.04, 3.4, 0, 0
1.08, 3.4, 0.0119558, 0.0119558
1.12, 3.4, 0.0160802, 0.0160802
1.16, 3.4, 0.0161302, 0.0161302
1.2, 3.4, 0.0202911, 0.0202911
1.24, 3.4, 0.0571082, 0.0428407
1.28, 3.4, 0, 0
1.32, 3.4, 0.0373003, 0.0373003
1.36, 3.4, 0, 0
1.4, 3.4, 0, 0
1.44, 3.4, 0.028113, 0.0198824
1.48, 3.4, 0, 0
1.52, 3.4, 0, 0
1.56, 3.4, 0, 0
1.6, 3.4, 0.058838, 0.0340134
1.64, 3.4, 0, 0
1.68, 3.4, 0, 0
1.72, 3.4, 0, 0
1.76, 3.4, 0, 0
1.8, 3.4, 0.0222632, 0.0222632
1.84, 3.4, 0.0737017, 0.0608965
1.88, 3.4, 0.0255996, 0.0255996
1.92, 3.4, 0.037121, 0.037121
1.96, 3.4, 0.0956076, 0.0956076
2, 3.4, 0.0166245, 0.0166245
2.04, 3.4, 0, 0
2.08, 3.4, 0.0415746, 0.0298621
2.12, 3.4, 0.0475158, 0.0336575
2.16, 3.4, 0.0418905, 0.0302641
2.2, 3.4, 0, 0
2.24, 3.4, 0, 0
2.28, 3.4, 0, 0
2.32, 3.4, 0, 0
2.36, 3.4, 0.0439025, 0.0310756
2.4, 3.4, 0, 0
2.44, 3.4, 0, 0
2.48, 3.4, 0, 0
2.52, 3.4, 0, 0
2.56, 3.4, 0, 0
2.6, 3.4, 0.0829732, 0.0594408
2.64, 3.4, 0.0684503, 0.0491589
2.68, 3.4, 0.048101, 0.0342087
2.72, 3.4, 0, 0
2.76, 3.4, 0.0804995, 0.0804995
2.8, 3.4, 0.0876234, 0.0621929
2.84, 3.4, 0.0493253, 0.0493253
2.88, 3.4, 0, 0
2.92, 3.4, 0, 0
2.96, 3.4, 0.0215555, 0.0215555
3, 3.4, 0, 0
3.04, 3.4, 0, 0
3.08, 3.4, 0, 0
3.12, 3.4, 0, 0
3.16, 3.4, 0.0602923, 0.0602923
3.2, 3.4, 0, 0
3.24, 3.4, 0, 0
3.28, 3.4, 0.0339492, 0.0339492
3.32, 3.4, 0, 0
3.36, 3.4, 0.0354702, 0.0354702
3.4, 3.4, 0, 0
3.44, 3.4, 0, 0
3.48, 3.4, 0, 0
3.52, 3.4, 0, 0
3.56, 3.4, 0, 0
3.6, 3.4, 0.0446086, 0.0446086
3.64, 3.4, 0, 0
3.68, 3.4, 0, 0
3.72, 3.4, 0.046029, 0.046029
3.76, 3.4, 0.0595439, 0.0595439
3.8, 3.4, 0, 0
3.84, 3.4, 0.0383324, 0.0383324
3.88, 3.4, 0, 0
3.92, 3.4, 0, 0
3.96, 3.4, 0, 0
4, 3.4, 0, 0
4.04, 3.4, 0.572621, 0.572621
4.08, 3.4, 0, 0
4.12, 3.4, 0, 0
4.16, 3.4, 0.201705, 0.201705
4.2, 3.4, 0.0743265, 0.0743265
4.24, 3.4, 0, 0
4.28, 3.4, 0.0883778, 0.0883778
4.32, 3.4, 0, 0
4.36, 3.4, 0.158229, 0.158229
4.4, 3.4, 0, 0
4.44, 3.4, 0, 0
4.48, 3.4, 0, 0
4.52, 3.4, 0, 0
4.56, 3.4, -1, 0
4.6, 3.4, -1, 0
4.64, 3.4, -1, 0
4.68, 3.4, -1, 0
4.72, 3.4, -1, 0
4.76, 3.4, -1, 0
4.8, 3.4, -1, 0
4.84, 3.4, -1, 0
4.88, 3.4, -1, 0
4.92, 3.4, -1, 0
4.96, 3.4, -1, 0
5, 3.4, -1, 0
5.04, 3.4, -1, 0
-0.04, 3.44, 0, 0
3.46945e-18, 3.44, 0.0369951, 0.0272307
0.04, 3.44, 0.0265659, 0.0265659
0.08, 3.44, 0.0132648, 0.0132648
0.12, 3.44, 0.0208792, 0.0208792
0.16, 3.44, 0.0555309, 0.0424755
0.2, 3.44, 0, 0
0.24, 3.44, 0, 0
0.28, 3.44, 0, 0
0.32, 3.44, 0.0223929, 0.0223929
0.36, 3.44, 0.0536715, 0.0536715
0.4, 3.44, 0.0171883, 0.0171883
0.44, 3.44, 0.0581824, 0.0347471
0.48, 3.44, 0, 0
0.52, 3.44, 0, 0
0.56, 3.44, 0.0594385, 0.0350127
0.6, 3.44, 0.0268642, 0.019022
0.64, 3.44, 0, 0
0.68, 3.44, 0, 0
0.72, 3.44, 0.0168348, 0.0168348
0.76, 3.44, 0, 0
0.8, 3.44, 0.013603, 0.013603
0.84, 3.44, 0.0297889, 0.0214967
0.88, 3.44, 0.0769061, 0.0461884
0.92, 3.44, 0.014624, 0.014624
0.96, 3.44, 0.0152552, 0.0152552
1, 3.44, 0.0157031, 0.0157031
1.04, 3.44, 0, 0
1.08, 3.44, 0.0319857, 0.0226179
1.12, 3.44, 0, 0
1.16, 3.44, 0.0192739, 0.0192739
1.2, 3.44, 0.0430523, 0.033126
1.24, 3.44, 0.025631, 0.025631
1.28, 3.44, 0.0224149, 0.0224149
1.32, 3.44, 0.0575663, 0.0337561
1.36, 3.44, 0.0251472, 0.017782
1.4, 3.44, 0.0148307, 0.0148307
1.44, 3.44, 0.0200608, 0.0200608
1.48, 3.44, 0.0163647, 0.0163647
1.52, 3.44, 0, 0
1.56, 3.44, 0.0209545, 0.0209545
1.6, 3.44, 0.0161309, 0.0161309
1.64, 3.44, 0, 0
1.68, 3.44, 0.023807, 0.023807
1.72, 3.44, 0.0461332, 0.0344577
1.76, 3.44, 0, 0
1.8, 3.44, 0, 0
1.84, 3.44, 0.0318544, 0.0225381
1.88, 3.44, 0, 0
1.92, 3.44, 0, 0
1.96, 3.44, 0.0232578, 0.0232578
2, 3.44, 0.026346, 0.026346
2.04, 3.44, 0.0483327, 0.0483327
2.08, 3.44, 0.0164163, 0.0164163
2.12, 3.44, 0.0529288, 0.0383988
2.16, 3.44, 0.0596171, 0.0346837
2.2, 3.44, 0, 0
2.24, 3.44, 0.0362802, 0.0362802
2.28, 3.44, 0.103002, 0.0517805
2.32, 3.44, 0.0358358, 0.0358358
2.36, 3.44, 0, 0
2.4, 3.44, 0, 0
2.44, 3.44, 0, 0
2.48, 3.44, 0, 0
2.52, 3.44, 0, 0
2.56, 3.44, 0, 0
2.6, 3.44, 0.0221735, 0.0221735
2.64, 3.44, 0.0856096, 0.0659679
2.68, 3.44, 0, 0
2.72, 3.44, 0.0195414, 0.0195414
2.76, 3.44, 0, 0
2.8, 3.44, 0, 0
2.84, 3.44, 0.0279398, 0.0279398
2.88, 3.44, 0.0212001, 0.0212001
2.92, 3.44, 0.0326349, 0.0326349
2.96, 3.44, 0.0404262, 0.0404262
3, 3.44, 0.0270402, 0.0270402
3.04, 3.44, 0.0304621, 0.0304621
3.08, 3.44, 0, 0
3.12, 3.44, 0, 0
3.16, 3.44, 0.153134, 0.11462
3.2, 3.44, 0.0637557, 0.0451798
3.24, 3.44, 0, 0
3.28, 3.44, 0, 0
3.32, 3.44, 0, 0
3.36, 3.44, 0.0262495, 0.0262495
3.4, 3.44, 0, 0
3.44, 3.44, 0, 0
3.48, 3.44, 0.072445, 0.072445
3.52, 3.44, 0, 0
3.56, 3.44, 0, 0
3.6, 3.44, 0.0484664, 0.0484664
3.64, 3.44, 0.124881, 0.0886935
3.68, 3.44, 0, 0
3.72, 3.44, 0, 0
3.76, 3.44, 0.0633243, 0.0633243
3.8, 3.44, 0.0893561, 0.0634807
3.84, 3.44, 0.0413543, 0.0413543
3.88, 3.44, 0, 0
3.92, 3.44, 0, 0
3.96, 3.44, 0.0970615, 0.0970615
4, 3.44, 0, 0
4.04, 3.44, 0, 0
4.08, 3.44, 0.112362, 0.112362
4.12, 3.44, 0.150847, 0.150847
4.16, 3.44, 0, 0
4.2, 3.44, 0.0877325, 0.0877325
4.24, 3.44, 0, 0
4.28, 3.44, 0.122065, 0.122065
4.32, 3.44, 0, 0
4.36, 3.44, 0.144419, 0.144419
4.4, 3.44, 0, 0
4.44, 3.44, 3.81316, 3.81316
4.48, 3.44, 0, 0
4.52, 3.44, -1, 0
4.56, 3.44, -1, 0
4.6, 3.44, -1, 0
4.64, 3.44, -1, 0
4.68, 3.44, -1, 0
4.72, 3.44, -1, 0
4.76, 3.44, -1, 0
4.8, 3.44, -1, 0
4.84, 3.44, -1, 0
4.88, 3.44, -1, 0
4.92, 3.44, -1, 0
4.96, 3.44, -1, 0
5, 3.44, -1, 0
5.04, 3.44, -1, 0
-0.04, 3.48, 0.0677312, 0.0555493
3.46945e-18, 3.48, 0.0996278, 0.0476254
0.04, 3.48, 0.0843698, 0.0518762
0.08, 3.48, 0.0271133, 0.0271133
0.12, 3.48, 0.0792249, 0.0489055
0.16, 3.48, 0.0138259, 0.0138259
0.2, 3.48, 0.0211411, 0.0211411
0.24, 3.48, 0.045027, 0.0325846
0.28, 3.48, 0.0263629, 0.0263629
0.32, 3.48, 0.0398849, 0.0286017
0.36, 3.48, 0.0792465, 0.0792465
0.4, 3.48, 0.0999327, 0.0635247
0.44, 3.48, 0.0751104, 0.0581202
0.48, 3.48, 0, 0
0.52, 3.48, 0.025949, 0.025949
0.56, 3.48, 0.0397704, 0.029337
0.6, 3.48, 0.0573309, 0.0406659
0.64, 3.48, 0.0391417, 0.0291508
0.68, 3.48, 0, 0
0.72, 3.48, 0, 0
0.76, 3.48, 0, 0
0.8, 3.48, 0.0328176, 0.0235026
0.84, 3.48, 0, 0
0.88, 3.48, 0.0163648, 0.0163648
0.92, 3.48, 0.016059, 0.016059
0.96, 3.48, 0.0148157, 0.0148157
1, 3.48, 0.0470156, 0.0274647
1.04, 3.48, 0, 0
1.08, 3.48, 0.0160383, 0.0160383
1.12, 3.48, 0.0379807, 0.0379807
1.16, 3.48, 0.0165692, 0.0165692
1.2, 3.48, 0.0200092, 0.0200092
1.24, 3.48, 0.0446471, 0.0318278
1.28, 3.48, 0.0315676, 0.0315676
1.32, 3.48, 0.0177065, 0.0177065
1.36, 3.48, 0.0325354, 0.0230103
1.4, 3.48, 0.0129885, 0.0129885
1.44, 3.48, 0, 0
1.48, 3.48, 0.0316237, 0.0225784
1.52, 3.48, 0.0250343, 0.0250343
1.56, 3.48, 0.0242876, 0.0242876
1.6, 3.48, 0.0576667, 0.0446244
1.64, 3.48, 0.0145147, 0.0145147
1.68, 3.48, 0.11863, 0.093422
1.72, 3.48, 0, 0
1.76, 3.48, 0.0518364, 0.037508
1.8, 3.48, 0, 0
1.84, 3.48, 0.0316094, 0.0316094
1.88, 3.48, 0.0205818, 0.0205818
1.92, 3.48, 0.122431, 0.0762237
1.96, 3.48, 0.0186096, 0.0186096
2, 3.48, 0, 0
2.04, 3.48, 0.0436843, 0.0308896
2.08, 3.48, 0, 0
2.12, 3.48, 0.0397044, 0.0283326
2.16, 3.48, 0.0686587, 0.048556
2.2, 3.48, 0.0498064, 0.0360198
2.24, 3.48, 0.04949, 0.0359124
2.28, 3.48, 0.0225659, 0.0225659
2.32, 3.48, 0.0224278, 0.0224278
2.36, 3.48, 0.162652, 0.090248
2.4, 3.48, 0.0379702, 0.0379702
2.44, 3.48, 0, 0
2.48, 3.48, 0.0716377, 0.0508279
2.52, 3.48, 0.0390104, 0.0275986
2.56, 3.48, 0, 0
2.6, 3.48, 0.0599088, 0.0599088
2.64, 3.48, 0.0358152, 0.0358152
2.68, 3.48, 0.0233342, 0.0233342
2.72, 3.48, 0.0480068, 0.0340828
2.76, 3.48, 0, 0
2.8, 3.48, 0.043705, 0.043705
2.84, 3.48, 0.05296, 0.0381564
2.88, 3.48, 0, 0
2.92, 3.48, 0.0246338, 0.0246338
2.96, 3.48, 0, 0
3, 3.48, 0.0239392, 0.0239392
3.04, 3.48, 0, 0
3.08, 3.48, 0, 0
3.12, 3.48, 0, 0
3.16, 3.48, 0.0289446, 0.0289446
3.2, 3.48, 0, 0
3.24, 3.48, 0.0353695, 0.0353695
3.28, 3.48, 0.0288583, 0.0288583
3.32, 3.48, 0, 0
3.36, 3.48, 0, 0
3.4, 3.48, 0, 0
3.44, 3.48, 0, 0
3.48, 3.48, 0, 0
3.52, 3.48, 0, 0
3.56, 3.48, 0, 0
3.6, 3.48, 0.314705, 0.21636
3.64, 3.48, 0, 0
3.68, 3.48, 0, 0
3.72, 3.48, 0, 0
3.76, 3.48, 0, 0
3.8, 3.48, 0.0385248, 0.0385248
3.84, 3.48, 0, 0
3.88, 3.48, 0, 0
3.92, 3.48, 0.0731381, 0.0731381
3.96, 3.48, 0.0585307, 0.0585307
4, 3.48, 0.16122, 0.119352
4.04, 3.48, 0, 0
4.08, 3.48, 0.0700601, 0.0700601
4.12, 3.48, 0, 0
4.16, 3.48, 0.12485, 0.12485
4.2, 3.48, 0, 0
4.24, 3.48, 0, 0
4.28, 3.48, 0, 0
4.32, 3.48, 0.186046, 0.186046
4.36, 3.48, 0, 0
4.4, 3.48, 0, 0
4.44, 3.48, 0, 0
4.48, 3.48, 0, 0
4.52, 3.48, -1, 0
4.56, 3.48, -1, 0
4.6, 3.48, -1, 0
4.64, 3.48, -1, 0
4.68, 3.48, -1, 0
4.72, 3.48, -1, 0
4.76, 3.48, -1, 0
4.8, 3.48, -1, 0
4.84, 3.48, -1, 0
4.88, 3.48, -1, 0
4.92, 3.48, -1, 0
4.96, 3.48, -1, 0
5, 3.48, -1, 0
5.04, 3.48, -1, 0
-0.04, 3.52, 0.0428033, 0.0303953
3.46945e-18, 3.52, 0, 0
0.04, 3.52, 0.0332362, 0.0332362
0.08, 3.52, 0.0354593, 0.0254113
0.12, 3.52, 0, 0
0.16, 3.52, 0.0150965, 0.0150965
0.2, 3.52, 0.0163299, 0.0163299
0.24, 3.52, 0.0188785, 0.0188785
0.28, 3.52, 0.0626988, 0.0315415
0.32, 3.52, 0.0332702, 0.0236904
0.36, 3.52, 0.11806, 0.0853212
0.4, 3.52, 0, 0
0.44, 3.52, 0.0271189, 0.0271189
0.48, 3.52, 0.0376924, 0.0266875
0.52, 3.52, 0.102567, 0.0535655
0.56, 3.52, 0.0141509, 0.0141509
0.6, 3.52, 0.0510042, 0.0360655
0.64, 3.52, 0, 0
0.68, 3.52, 0.0850171, 0.0570263
0.72, 3.52, 0.0199545, 0.0199545
0.76, 3.52, 0.0614431, 0.0376453
0.8, 3.52, 0.0361531, 0.0255919
0.84, 3.52, 0.0222297, 0.0222297
0.88, 3.52, 0, 0
0.92, 3.52, 0.0165825, 0.0165825
0.96, 3.52, 0.0199034, 0.0199034
1, 3.52, 0, 0
1.04, 3.52, 0.0126536, 0.0126536
1.08, 3.52, 0.0186512, 0.0186512
1.12, 3.52, 0, 0
1.16, 3.52, 0.0304884, 0.0217126
1.2, 3.52, 0, 0
1.24, 3.52, 0.0116132, 0.0116132
1.28, 3.52, 0, 0
1.32, 3.52, 0.0134526, 0.0134526
1.36, 3.52, 0.0230829, 0.0230829
1.4, 3.52, 0.0549339, 0.0393519
1.44, 3.52, 0, 0
1.48, 3.52, 0.0888741, 0.046136
1.52, 3.52, 0.0287584, 0.0287584
1.56, 3.52, 0.0218297, 0.0218297
1.6, 3.52, 0.0845134, 0.0644705
1.64, 3.52, 0.0222797, 0.0222797
1.68, 3.52, 0.110341, 0.0703409
1.72, 3.52, 0.0178246, 0.0178246
1.76, 3.52, 0.0541516, 0.041006
1.8, 3.52, 0.0207685, 0.0207685
1.84, 3.52, 0.030609, 0.030609
1.88, 3.52, 0, 0
1.92, 3.52, 0.192664, 0.192664
1.96, 3.52, 0, 0
2, 3.52, 0.0228168, 0.0228168
2.04, 3.52, 0.092423, 0.0559366
2.08, 3.52, 0.0181424, 0.0181424
2.12, 3.52, 0, 0
2.16, 3.52, 0.0408904, 0.02919
2.2, 3.52, 0.0189352, 0.0189352
2.24, 3.52, 0.0265914, 0.0265914
2.28, 3.52, 0.0181075, 0.0181075
2.32, 3.52, 0, 0
2.36, 3.52, 0, 0
2.4, 3.52, 0, 0
2.44, 3.52, 0.0191494, 0.0191494
2.48, 3.52, 0.112234, 0.112234
2.52, 3.52, 0.0966026, 0.0561359
2.56, 3.52, 0, 0
2.6, 3.52, 0, 0
2.64, 3.52, 0.127376, 0.127376
2.68, 3.52, 0.0419425, 0.0296997
2.72, 3.52, 0.0367216, 0.0367216
2.76, 3.52, 0.292038, 0.264512
2.8, 3.52, 0.128049, 0.128049
2.84, 3.52, 0.0930526, 0.0930526
2.88, 3.52, 0.0301945, 0.0301945
2.92, 3.52, 0, 0
2.96, 3.52, 0.0523381, 0.0371907
3, 3.52, 0, 0
3.04, 3.52, 0.0291453, 0.0291453
3.08, 3.52, 0, 0
3.12, 3.52, 0.0593365, 0.0593365
3.16, 3.52, 0.0541186, 0.0541186
3.2, 3.52, 0, 0
3.24, 3.52, 0.030541, 0.030541
3.28, 3.52, 0, 0
3.32, 3.52, 0.0630521, 0.0450893
3.36, 3.52, 0.043846, 0.043846
3.4, 3.52, 0.044743, 0.044743
3.44, 3.52, 0, 0
3.48, 3.52, 0, 0
3.52, 3.52, 0, 0
3.56, 3.52, 0.0788678, 0.0558835
3.6, 3.52, 0, 0
3.64, 3.52, 0, 0
3.68, 3.52, 0, 0
3.72, 3.52, 0, 0
3.76, 3.52, 0, 0
3.8, 3.52, 0, 0
3.84, 3.52, 0.0577745, 0.0577745
3.88, 3.52, 0.0533944, 0.0533944
3.92, 3.52, 0, 0
3.96, 3.52, 0, 0
4, 3.52, 0, 0
4.04, 3.52, 0.0443422, 0.0443422
4.08, 3.52, 0, 0
4.12, 3.52, 0, 0
4.16, 3.52, 0.0879691, 0.0879691
4.2, 3.52, 0, 0
4.24, 3.52, 0, 0
4.28, 3.52, 0.18524, 0.18524
4.32, 3.52, 0.177157, 0.177157
4.36, 3.52, 0, 0
4.4, 3.52, 0, 0
4.44, 3.52, 0, 0
4.48, 3.52, -1, 0
4.52, 3.52, -1, 0
4.56, 3.52, -1, 0
4.6, 3.52, -1, 0
4.64, 3.52, -1, 0
4.68, 3.52, -1, 0
4.72, 3.52, -1, 0
4.76, 3.52, -1, 0
4.8, 3.52, -1, 0
4.84, 3.52, -1, 0
4.88, 3.52, -1, 0
4.92, 3.52, -1, 0
4.96, 3.52, -1, 0
5, 3.52, -1, 0
5.04, 3.52, -1, 0
-0.04, 3.56, 0.0883917, 0.0548623
3.46945e-18, 3.56, 0.0295831, 0.0295831
0.04, 3.56, 0, 0
0.08, 3.56, 0, 0
0.12, 3.56, 0.0579401, 0.0451249
0.16, 3.56, 0.0190902, 0.0190902
0.2, 3.56, 0, 0
0.24, 3.56, 0.0288054, 0.0288054
0.28, 3.56, 0.0167598, 0.0167598
0.32, 3.56, 0, 0
0.36, 3.56, 0.036792, 0.026018
0.4, 3.56, 0, 0
0.44, 3.56, 0, 0
0.48, 3.56, 0, 0
0.52, 3.56, 0.0232559, 0.0232559
0.56, 3.56, 0.0684606, 0.0563249
0.6, 3.56, 0.181245, 0.164173
0.64, 3.56, 0.0557199, 0.0557199
0.68, 3.56, 0, 0
0.72, 3.56, 0.030047, 0.0218664
0.76, 3.56, 0, 0
0.8, 3.56, 0.0525115, 0.0304916
0.84, 3.56, 0.0194848, 0.0194848
0.88, 3.56, 0, 0
0.92, 3.56, 0, 0
0.96, 3.56, 0.0105561, 0.0105561
1, 3.56, 0, 0
1.04, 3.56, 0.0224159, 0.0224159
1.08, 3.56, 0, 0
1.12, 3.56, 0.0264403, 0.0264403
1.16, 3.56, 0, 0
1.2, 3.56, 0.0222369, 0.0222369
1.24, 3.56, 0, 0
1.28, 3.56, 0.0337087, 0.024229
1.32, 3.56, 0.0373533, 0.0264137
1.36, 3.56, 0, 0
1.4, 3.56, 0, 0
1.44, 3.56, 0, 0
1.48, 3.56, 0, 0
1.52, 3.56, 0.0149625, 0.0149625
1.56, 3.56, 0, 0
1.6, 3.56, 0.0613974, 0.0372124
1.64, 3.56, 0.108125, 0.0920729
1.68, 3.56, 0.0193286, 0.0193286
1.72, 3.56, 0.023691, 0.023691
1.76, 3.56, 0.0236223, 0.0236223
1.8, 3.56, 0.0163298, 0.0163298
1.84, 3.56, 0.0173395, 0.0173395
1.88, 3.56, 0, 0
1.92, 3.56, 0, 0
1.96, 3.56, 0.0976248, 0.0976248
2, 3.56, 0.0234727, 0.0234727
2.04, 3.56, 0, 0
2.08, 3.56, 0, 0
2.12, 3.56, 0, 0
2.16, 3.56, 0.0176086, 0.0176086
2.2, 3.56, 0.058933, 0.0422938
2.24, 3.56, 0.0679706, 0.0499646
2.28, 3.56, 0, 0
2.32, 3.56, 0.0225566, 0.0225566
2.36, 3.56, 0, 0
2.4, 3.56, 0.038115, 0.038115
2.44, 3.56, 0.0396562, 0.0396562
2.48, 3.56, 0, 0
2.52, 3.56, 0.0743762, 0.0544086
2.56, 3.56, 0, 0
2.6, 3.56, 0.0805127, 0.0585623
2.64, 3.56, 0, 0
2.68, 3.56, 0.0461004, 0.0327493
2.72, 3.56, 0.0255963, 0.0255963
2.76, 3.56, 0, 0
2.8, 3.56, 0.272591, 0.272591
2.84, 3.56, 0.0384007, 0.0384007
2.88, 3.56, 0, 0
2.92, 3.56, 0.0859301, 0.0497411
2.96, 3.56, 0.0244828, 0.0244828
3, 3.56, 0, 0
3.04, 3.56, 0, 0
3.08, 3.56, 0, 0
3.12, 3.56, 0, 0
3.16, 3.56, 0.0370009, 0.0370009
3.2, 3.56, 0.0288476, 0.0288476
3.24, 3.56, 0.0325983, 0.0325983
3.28, 3.56, 0.0786484, 0.0558477
3.32, 3.56, 0.0578771, 0.0578771
3.36, 3.56, 0.031146, 0.031146
3.4, 3.56, 0, 0
3.44, 3.56, 0.0653324, 0.0462848
3.48, 3.56, 0.0312134, 0.0312134
3.52, 3.56, 0, 0
3.56, 3.56, 0, 0
3.6, 3.56, 0, 0
3.64, 3.56, 0.0357298, 0.0357298
3.68, 3.56, 0.0383791, 0.0383791
3.72, 3.56, 0.058191, 0.058191
3.76, 3.56, 0, 0
3.8, 3.56, 0, 0
3.84, 3.56, 0, 0
3.88, 3.56, 0.0468845, 0.0468845
3.92, 3.56, 0.102775, 0.102775
3.96, 3.56, 0.102386, 0.102386
4, 3.56, 0.115924, 0.115924
4.04, 3.56, 0, 0
4.08, 3.56, 0, 0
4.12, 3.56, 0.0816609, 0.0816609
4.16, 3.56, 0, 0
4.2, 3.56, 0, 0
4.24, 3.56, 0, 0
4.28, 3.56, 0, 0
4.32, 3.56, 0.965123, 0.965123
4.36, 3.56, 0, 0
4.4, 3.56, 0, 0
4.44, 3.56, 0, 0
4.48, 3.56, -1, 0
4.52, 3.56, -1, 0
4.56, 3.56, -1, 0
4.6, 3.56, -1, 0
4.64, 3.56, -1, 0
4.68, 3.56, -1, 0
4.72, 3.56, -1, 0
4.76, 3.56, -1, 0
4.8, 3.56, -1, 0
4.84, 3.56, -1, 0
4.88, 3.56, -1, 0
4.92, 3.56, -1, 0
4.96, 3.56, -1, 0
5, 3.56, -1, 0
5.04, 3.56, -1, 0
-0.04, 3.6, 0.0382181, 0.0273248
3.46945e-18, 3.6, 0.0145274, 0.0145274
0.04, 3.6, 0.0357643, 0.025395
0.08, 3.6, 0.1337, 0.0893343
0.12, 3.6, 0.0208901, 0.0208901
0.16, 3.6, 0.208903, 0.181298
0.2, 3.6, 0.0761985, 0.0597298
0.24, 3.6, 0, 0
0.28, 3.6, 0.0514381, 0.0382446
0.32, 3.6, 0.0185973, 0.0185973
0.36, 3.6, 0, 0
0.4, 3.6, 0, 0
0.44, 3.6, 0.0468925, 0.0337856
0.48, 3.6, 0.0182192, 0.0182192
0.52, 3.6, 0.0733683, 0.0577451
0.56, 3.6, 0, 0
0.6, 3.6, 0, 0
0.64, 3.6, 0.0475973, 0.0361998
0.68, 3.6, 0, 0
0.72, 3.6, 0, 0
0.76, 3.6, 0.194578, 0.169476
0.8, 3.6, 0, 0
0.84, 3.6, 0.0379348, 0.0379348
0.88, 3.6, 0.0592113, 0.034364
0.92, 3.6, 0, 0
0.96, 3.6, 0, 0
1, 3.6, 0, 0
1.04, 3.6, 0.170581, 0.154619
1.08, 3.6, 0.0131225, 0.0131225
1.12, 3.6, 0.0301421, 0.0215433
1.16, 3.6, 0, 0
1.2, 3.6, 0.0138309, 0.0138309
1.24, 3.6, 0, 0
1.28, 3.6, 0, 0
1.32, 3.6, 0.180172, 0.166581
1.36, 3.6, 0, 0
1.4, 3.6, 0.0144277, 0.0144277
1.44, 3.6, 0, 0
1.48, 3.6, 0.0224078, 0.0224078
1.52, 3.6, 0.0562465, 0.0415741
1.56, 3.6, 0.0144872, 0.0144872
1.6, 3.6, 0.0296371, 0.0296371
1.64, 3.6, 0.0309407, 0.0219652
1.68, 3.6, 0.0164706, 0.0164706
1.72, 3.6, 0.0925457, 0.0417754
1.76, 3.6, 0, 0
1.8, 3.6, 0.0440799, 0.0311692
1.84, 3.6, 0, 0
1.88, 3.6, 0.0901276, 0.0713765
1.92, 3.6, 0.0187538, 0.0187538
1.96, 3.6, 0, 0
2, 3.6, 0.0181881, 0.0181881
2.04, 3.6, 0, 0
2.08, 3.6, 0.0530163, 0.0530163
2.12, 3.6, 0.0237041, 0.0237041
2.16, 3.6, 0.0243599, 0.0243599
2.2, 3.6, 0.061418, 0.0358292
2.24, 3.6, 0, 0
2.28, 3.6, 0.132261, 0.0877194
2.32, 3.6, 0.0256214, 0.0256214
2.36, 3.6, 0, 0
2.4, 3.6, 0.049021, 0.049021
2.44, 3.6, 0, 0
2.48, 3.6, 0.0276296, 0.0276296
2.52, 3.6, 0.0281744, 0.0281744
2.56, 3.6, 0.0289768, 0.0289768
2.6, 3.6, 0, 0
2.64, 3.6, 0, 0
2.68, 3.6, 0.0246529, 0.0246529
2.72, 3.6, 0.0812808, 0.0596678
2.76, 3.6, 0.0187317, 0.0187317
2.8, 3.6, 0, 0
2.84, 3.6, 0, 0
2.88, 3.6, 0, 0
2.92, 3.6, 0.0730463, 0.0730463
2.96, 3.6, 0.0318542, 0.0318542
3, 3.6, 0.10378, 0.10378
3.04, 3.6, 0, 0
3.08, 3.6, 0.138082, 0.10894
3.12, 3.6, 0.0328835, 0.0328835
3.16, 3.6, 0, 0
3.2, 3.6, 0, 0
3.24, 3.6, 0, 0
3.28, 3.6, 0.0316258, 0.0316258
3.32, 3.6, 0.0464166, 0.0464166
3.36, 3.6, 0.0639802, 0.0639802
3.4, 3.6, 0, 0
3.44, 3.6, 0.0391172, 0.0391172
3.48, 3.6, 0.0304463, 0.0304463
3.52, 3.6, 0, 0
3.56, 3.6, 0, 0
3.6, 3.6, 0.0486089, 0.0486089
3.64, 3.6, 0, 0
3.68, 3.6, 0.0387621, 0.0387621
3.72, 3.6, 0, 0
3.76, 3.6, 0, 0
3.8, 3.6, 0.0445249, 0.0445249
3.84, 3.6, 0, 0
3.88, 3.6, 0, 0
3.92, 3.6, 0.100701, 0.100701
3.96, 3.6, 0, 0
4, 3.6, 0.0556763, 0.0556763
4.04, 3.6, 0.107035, 0.107035
4.08, 3.6, 0, 0
4.12, 3.6, 0, 0
4.16, 3.6, 0.206065, 0.149051
4.2, 3.6, 0, 0
4.24, 3.6, 0, 0
4.28, 3.6, 0, 0
4.32, 3.6, 0, 0
4.36, 3.6, 0.324122, 0.324122
4.4, 3.6, 0, 0
4.44, 3.6, -1, 0
4.48, 3.6, -1, 0
4.52, 3.6, -1, 0
4.56, 3.6, -1, 0
4.6, 3.6, -1, 0
4.64, 3.6, -1, 0
4.68, 3.6, -1, 0
4.72, 3.6, -1, 0
4.76, 3.6, -1, 0
4.8, 3.6, -1, 0
4.84, 3.6, -1, 0
4.88, 3.6, -1, 0
4.92, 3.6, -1, 0
4.96, 3.6, -1, 0
5, 3.6, -1, 0
5.04, 3.6, -1, 0
