# Supplementary material for: Triplon band splitting and topologically protected edge states in the dimerized antiferromagnet
Source: Nat Commun. 2019 May 8;10:2096. doi: 10.1038/s41467-019-10091-6 (PMC6506493; doi:10.1038/s41467-019-10091-6)
Supplement: Supplementary file 3 — Source Data [file 41467_2019_10091_MOESM3_ESM.zip › Source Data/SourceDataFigure2c.txt]

## Figure 2c, color plot, intensity of -1 indicates that a data point is absent
## X,Y,Intensity,Error
## XRANGE=-0.040000,5.040000,0.040000
## YRANGE=1.000000,3.600000,0.040000
## XLABEL=H (rlu)
## YLABEL=Energy (meV)
-0.04, 1, 0.188813, 0.106575
3.46945e-18, 1, 0.107696, 0.0657784
0.04, 1, 0.175799, 0.148829
0.08, 1, 0.242971, 0.142028
0.12, 1, 0.0441321, 0.0313542
0.16, 1, 0.122424, 0.0664928
0.2, 1, 0.0846076, 0.0439921
0.24, 1, 0.173583, 0.0747693
0.28, 1, 0.171421, 0.0699955
0.32, 1, 0.264516, 0.117958
0.36, 1, 0.0795172, 0.050903
0.4, 1, 0.129227, 0.0657671
0.44, 1, 0.16531, 0.0663163
0.48, 1, 0.0162443, 0.0162443
0.52, 1, 0.198363, 0.0964574
0.56, 1, 0.196429, 0.0750248
0.6, 1, 0.111983, 0.0595106
0.64, 1, 0.21219, 0.0984999
0.68, 1, 0.141462, 0.053985
0.72, 1, 0.0800675, 0.0510254
0.76, 1, 0.120997, 0.0517537
0.8, 1, 0.122948, 0.0516002
0.84, 1, 0.0443348, 0.0258965
0.88, 1, 0.0402351, 0.0286765
0.92, 1, 0.0928903, 0.042596
0.96, 1, 0.0223291, 0.0223291
1, 1, 0.0367595, 0.025993
1.04, 1, 0, 0
1.08, 1, 0.0864341, 0.0438125
1.12, 1, 0.143274, 0.103607
1.16, 1, 0.202328, 0.0835131
1.2, 1, 0.0972052, 0.0972052
1.24, 1, 0.105653, 0.0490043
1.28, 1, 0.0244416, 0.0244416
1.32, 1, 0.020854, 0.020854
1.36, 1, 0.106346, 0.0547435
1.4, 1, 0.0839833, 0.0436407
1.44, 1, 0.0254582, 0.0254582
1.48, 1, 0.056821, 0.0329598
1.52, 1, 0.0830191, 0.0489992
1.56, 1, 0.107633, 0.107633
1.6, 1, 0.0400384, 0.0284323
1.64, 1, 0, 0
1.68, 1, 0.098272, 0.0634049
1.72, 1, 0, 0
1.76, 1, 0.113465, 0.0513827
1.8, 1, 0, 0
1.84, 1, 0.019594, 0.019594
1.88, 1, 0.0821574, 0.0498662
1.92, 1, 0, 0
1.96, 1, 0.0628045, 0.0628045
2, 1, 0.0558124, 0.039655
2.04, 1, 0.0903424, 0.0524454
2.08, 1, 0.0883643, 0.068278
2.12, 1, 0.0482112, 0.0482112
2.16, 1, 0.0796249, 0.0466622
2.2, 1, 0.151434, 0.13155
2.24, 1, 0.0531558, 0.0384068
2.28, 1, 0.129844, 0.0682031
2.32, 1, 0, 0
2.36, 1, 0.0259903, 0.0259903
2.4, 1, 0.243174, 0.149138
2.44, 1, 0, 0
2.48, 1, 0.0351449, 0.0351449
2.52, 1, 0.0470813, 0.0470813
2.56, 1, 0.0721824, 0.0537745
2.6, 1, 0.0504947, 0.0504947
2.64, 1, 0.0288688, 0.0288688
2.68, 1, 0.122822, 0.0716527
2.72, 1, 0.0370626, 0.0370626
2.76, 1, 0, 0
2.8, 1, 0.0824507, 0.061359
2.84, 1, 0.12773, 0.0949219
2.88, 1, 0.054749, 0.054749
2.92, 1, 0.0980369, 0.0573418
2.96, 1, 0.0778066, 0.0778066
3, 1, 0.189574, 0.101248
3.04, 1, 0.0266714, 0.0266714
3.08, 1, 0, 0
3.12, 1, 0.0841581, 0.05951
3.16, 1, 0.055428, 0.055428
3.2, 1, 0, 0
3.24, 1, 0.0967368, 0.0708455
3.28, 1, 0.0302863, 0.0302863
3.32, 1, 0, 0
3.36, 1, 0.0925316, 0.0693131
3.4, 1, 0.212933, 0.115457
3.44, 1, 0.102301, 0.059277
3.48, 1, 0, 0
3.52, 1, 0.0685244, 0.0494609
3.56, 1, 0.0336459, 0.0336459
3.6, 1, 0.0644545, 0.0455765
3.64, 1, 0.041248, 0.041248
3.68, 1, 0.0524576, 0.0524576
3.72, 1, 0, 0
3.76, 1, 0, 0
3.8, 1, 0.0771283, 0.0546475
3.84, 1, 0.0547814, 0.0547814
3.88, 1, 0.0373263, 0.0373263
3.92, 1, 0.129252, 0.0768975
3.96, 1, 0.0352696, 0.0352696
4, 1, 0.057994, 0.057994
4.04, 1, 0.220417, 0.140937
4.08, 1, 0, 0
4.12, 1, 0.166776, 0.0968511
4.16, 1, 0.269878, 0.15913
4.2, 1, 0.0884349, 0.0884349
4.24, 1, 0.0523473, 0.0523473
4.28, 1, 0.140192, 0.140192
4.32, 1, 0.0691301, 0.0691301
4.36, 1, 0.0974989, 0.0689432
4.4, 1, 0.262295, 0.170146
4.44, 1, 0, 0
4.48, 1, 0.0777832, 0.0777832
4.52, 1, 0, 0
4.56, 1, 0.0487838, 0.0487837
4.6, 1, 0.119477, 0.0866152
4.64, 1, 0.0557896, 0.0557896
4.68, 1, 0.0680632, 0.0680632
4.72, 1, 0.201171, 0.201171
4.76, 1, 0.0829609, 0.0829609
4.8, 1, 0.109068, 0.109068
4.84, 1, 0, 0
4.88, 1, 0.16471, 0.116489
4.92, 1, 0.192591, 0.136888
4.96, 1, 0.0842694, 0.0842694
5, 1, 0.239126, 0.169754
5.04, 1, 0, 0
-0.04, 1.04, 0.041972, 0.041972
3.46945e-18, 1.04, 0.0534513, 0.0377958
0.04, 1.04, 0, 0
0.08, 1.04, 0.104818, 0.0529996
0.12, 1.04, 0, 0
0.16, 1.04, 0, 0
0.2, 1.04, 0.0475794, 0.0353834
0.24, 1.04, 0.0475668, 0.0336355
0.28, 1.04, 0.0541395, 0.0385773
0.32, 1.04, 0.111554, 0.0598565
0.36, 1.04, 0.146547, 0.0993599
0.4, 1.04, 0.0879257, 0.0446067
0.44, 1.04, 0.115677, 0.0476902
0.48, 1.04, 0.188104, 0.0699221
0.52, 1.04, 0.0137879, 0.0137879
0.56, 1.04, 0.0877007, 0.0441808
0.6, 1.04, 0.0760612, 0.0491475
0.64, 1.04, 0.0141656, 0.0141656
0.68, 1.04, 0.169719, 0.0972447
0.72, 1.04, 0.0982925, 0.0445428
0.76, 1.04, 0.046356, 0.0269059
0.8, 1.04, 0.0514285, 0.0366725
0.84, 1.04, 0.0219117, 0.0219117
0.88, 1.04, 0.0847634, 0.0527623
0.92, 1.04, 0.113479, 0.0939006
0.96, 1.04, 0.0991381, 0.05641
1, 1.04, 0, 0
1.04, 1.04, 0.0621537, 0.0503072
1.08, 1.04, 0.11131, 0.0968251
1.12, 1.04, 0, 0
1.16, 1.04, 0.0241964, 0.0241964
1.2, 1.04, 0.0249494, 0.0249494
1.24, 1.04, 0.0581764, 0.0415163
1.28, 1.04, 0.0213515, 0.0213515
1.32, 1.04, 0.135414, 0.107098
1.36, 1.04, 0.177523, 0.121804
1.4, 1.04, 0.042338, 0.0301592
1.44, 1.04, 0, 0
1.48, 1.04, 0.0679095, 0.0394988
1.52, 1.04, 0.0446786, 0.0323047
1.56, 1.04, 0, 0
1.6, 1.04, 0.0886072, 0.0455127
1.64, 1.04, 0.0178411, 0.0178411
1.68, 1.04, 0.0188585, 0.0188585
1.72, 1.04, 0, 0
1.76, 1.04, 0, 0
1.8, 1.04, 0.0794325, 0.0479994
1.84, 1.04, 0, 0
1.88, 1.04, 0.0577073, 0.0577073
1.92, 1.04, 0.156183, 0.0768702
1.96, 1.04, 0.103532, 0.0530251
2, 1.04, 0.0409758, 0.028975
2.04, 1.04, 0, 0
2.08, 1.04, 0.128955, 0.0819359
2.12, 1.04, 0.197665, 0.10885
2.16, 1.04, 0.0980566, 0.0566297
2.2, 1.04, 0.0219137, 0.0219137
2.24, 1.04, 0.0524487, 0.0378264
2.28, 1.04, 0.0668781, 0.0668781
2.32, 1.04, 0.0433104, 0.0433104
2.36, 1.04, 0, 0
2.4, 1.04, 0.0688737, 0.0487012
2.44, 1.04, 0.0873339, 0.0516985
2.48, 1.04, 0.0211346, 0.0211346
2.52, 1.04, 0, 0
2.56, 1.04, 0, 0
2.6, 1.04, 0, 0
2.64, 1.04, 0.0247693, 0.0247693
2.68, 1.04, 0, 0
2.72, 1.04, 0, 0
2.76, 1.04, 0.05069, 0.0359431
2.8, 1.04, 0, 0
2.84, 1.04, 0.0258634, 0.0258634
2.88, 1.04, 0.134019, 0.0793244
2.92, 1.04, 0, 0
2.96, 1.04, 0.0311376, 0.0311376
3, 1.04, 0.0705502, 0.0502426
3.04, 1.04, 0.0413281, 0.0413281
3.08, 1.04, 0.0542069, 0.0542069
3.12, 1.04, 0, 0
3.16, 1.04, 0, 0
3.2, 1.04, 0, 0
3.24, 1.04, 0.0447922, 0.0447922
3.28, 1.04, 0.27184, 0.189214
3.32, 1.04, 0, 0
3.36, 1.04, 0.100181, 0.073207
3.4, 1.04, 0.136426, 0.0817456
3.44, 1.04, 0.0278494, 0.0278494
3.48, 1.04, 0, 0
3.52, 1.04, 0, 0
3.56, 1.04, 0, 0
3.6, 1.04, 0, 0
3.64, 1.04, 0, 0
3.68, 1.04, 0, 0
3.72, 1.04, 0.0342991, 0.0342991
3.76, 1.04, 0.103696, 0.0733243
3.8, 1.04, 0, 0
3.84, 1.04, 0.0361339, 0.0361339
3.88, 1.04, 0.119053, 0.0700002
3.92, 1.04, 0, 0
3.96, 1.04, 0.0789979, 0.0573092
4, 1.04, 0.039178, 0.039178
4.04, 1.04, 0, 0
4.08, 1.04, 0, 0
4.12, 1.04, 0, 0
4.16, 1.04, 0, 0
4.2, 1.04, 0.0338172, 0.0338172
4.24, 1.04, 0, 0
4.28, 1.04, 0.039897, 0.039897
4.32, 1.04, 0.0992765, 0.070604
4.36, 1.04, 0.0429642, 0.0429642
4.4, 1.04, 0.0443303, 0.0443303
4.44, 1.04, 0.113051, 0.0803674
4.48, 1.04, 0, 0
4.52, 1.04, 0, 0
4.56, 1.04, 0, 0
4.6, 1.04, 0, 0
4.64, 1.04, 0, 0
4.68, 1.04, 0, 0
4.72, 1.04, 0, 0
4.76, 1.04, 0.0603001, 0.0603001
4.8, 1.04, 0.148961, 0.105338
4.84, 1.04, 0.414719, 0.269115
4.88, 1.04, 0.183449, 0.130303
4.92, 1.04, 0, 0
4.96, 1.04, 0, 0
5, 1.04, 0.110055, 0.110055
5.04, 1.04, 0.143138, 0.143138
-0.04, 1.08, 0.0416443, 0.0416443
3.46945e-18, 1.08, 0.118386, 0.0603786
0.04, 1.08, 0.0231664, 0.0231664
0.08, 1.08, 0.0692662, 0.0504961
0.12, 1.08, 0.0719521, 0.0421383
0.16, 1.08, 0.0253319, 0.0253319
0.2, 1.08, 0.169563, 0.112144
0.24, 1.08, 0, 0
0.28, 1.08, 0.0833214, 0.0532968
0.32, 1.08, 0.165505, 0.108211
0.36, 1.08, 0.0925263, 0.0422269
0.4, 1.08, 0.049622, 0.0299695
0.44, 1.08, 0, 0
0.48, 1.08, 0.0277992, 0.0277992
0.52, 1.08, 0.0120639, 0.0120639
0.56, 1.08, 0.204672, 0.0968964
0.6, 1.08, 0.121025, 0.087042
0.64, 1.08, 0.0807009, 0.0423349
0.68, 1.08, 0.036925, 0.0266864
0.72, 1.08, 0.0658361, 0.0380173
0.76, 1.08, 0.0968737, 0.0532041
0.8, 1.08, 0.0290067, 0.0290067
0.84, 1.08, 0.0807492, 0.0512472
0.88, 1.08, 0.172058, 0.099515
0.92, 1.08, 0.0230747, 0.0230747
0.96, 1.08, 0.0299247, 0.0299247
1, 1.08, 0.0430937, 0.0306397
1.04, 1.08, 0.013129, 0.013129
1.08, 1.08, 0, 0
1.12, 1.08, 0, 0
1.16, 1.08, 0.0729222, 0.042102
1.2, 1.08, 0.0578373, 0.0413646
1.24, 1.08, 0, 0
1.28, 1.08, 0.0211723, 0.0211723
1.32, 1.08, 0.0173201, 0.0173201
1.36, 1.08, 0.0350996, 0.0248197
1.4, 1.08, 0, 0
1.44, 1.08, 0.0264871, 0.0264871
1.48, 1.08, 0.0263963, 0.0263963
1.52, 1.08, 0.0361852, 0.025826
1.56, 1.08, 0, 0
1.6, 1.08, 0.016028, 0.016028
1.64, 1.08, 0.0421081, 0.0312955
1.68, 1.08, 0.0184032, 0.0184032
1.72, 1.08, 0.0669241, 0.047736
1.76, 1.08, 0, 0
1.8, 1.08, 0, 0
1.84, 1.08, 0, 0
1.88, 1.08, 0.0341007, 0.0243157
1.92, 1.08, 0.0821174, 0.0496493
1.96, 1.08, 0, 0
2, 1.08, 0.0529404, 0.0380336
2.04, 1.08, 0.0328727, 0.0328727
2.08, 1.08, 0.031713, 0.031713
2.12, 1.08, 0.0600341, 0.0432168
2.16, 1.08, 0, 0
2.2, 1.08, 0.0249673, 0.0249673
2.24, 1.08, 0, 0
2.28, 1.08, 0.0477831, 0.033897
2.32, 1.08, 0, 0
2.36, 1.08, 0.0921265, 0.0533669
2.4, 1.08, 0.022515, 0.022515
2.44, 1.08, 0, 0
2.48, 1.08, 0.0241507, 0.0241507
2.52, 1.08, 0.0355427, 0.0355427
2.56, 1.08, 0.0740507, 0.0523635
2.6, 1.08, 0, 0
2.64, 1.08, 0, 0
2.68, 1.08, 0.02982, 0.02982
2.72, 1.08, 0, 0
2.76, 1.08, 0.0751225, 0.0569235
2.8, 1.08, 0.0637999, 0.0476157
2.84, 1.08, 0, 0
2.88, 1.08, 0, 0
2.92, 1.08, 0.0319387, 0.0319387
2.96, 1.08, 0.0308359, 0.0308359
3, 1.08, 0, 0
3.04, 1.08, 0, 0
3.08, 1.08, 0.0505808, 0.0358596
3.12, 1.08, 0, 0
3.16, 1.08, 0, 0
3.2, 1.08, 0.0295775, 0.0295775
3.24, 1.08, 0, 0
3.28, 1.08, 0, 0
3.32, 1.08, 0.0907183, 0.064148
3.36, 1.08, 0.130912, 0.0801797
3.4, 1.08, 0, 0
3.44, 1.08, 0, 0
3.48, 1.08, 0, 0
3.52, 1.08, 0, 0
3.56, 1.08, 0, 0
3.6, 1.08, 0, 0
3.64, 1.08, 0, 0
3.68, 1.08, 0.025913, 0.025913
3.72, 1.08, 0, 0
3.76, 1.08, 0.0416866, 0.0416866
3.8, 1.08, 0, 0
3.84, 1.08, 0, 0
3.88, 1.08, 0.0373184, 0.0373184
3.92, 1.08, 0.173145, 0.129494
3.96, 1.08, 0.0585605, 0.0585605
4, 1.08, 0, 0
4.04, 1.08, 0, 0
4.08, 1.08, 0.0371255, 0.0371255
4.12, 1.08, 0.131286, 0.131286
4.16, 1.08, 0, 0
4.2, 1.08, 0.0383622, 0.0383622
4.24, 1.08, 0.0338194, 0.0338194
4.28, 1.08, 0.0959173, 0.0959173
4.32, 1.08, 0.0587694, 0.0587694
4.36, 1.08, 0.0589661, 0.0589661
4.4, 1.08, 0.0629512, 0.0629512
4.44, 1.08, 0.0441225, 0.0441225
4.48, 1.08, 0.318149, 0.318149
4.52, 1.08, 0, 0
4.56, 1.08, 0, 0
4.6, 1.08, 0.0610747, 0.0610747
4.64, 1.08, 0, 0
4.68, 1.08, 0, 0
4.72, 1.08, 0, 0
4.76, 1.08, 0, 0
4.8, 1.08, 0.111353, 0.111353
4.84, 1.08, 0, 0
4.88, 1.08, 0, 0
4.92, 1.08, 0, 0
4.96, 1.08, 0, 0
5, 1.08, 0, 0
5.04, 1.08, 0, 0
-0.04, 1.12, 0.149668, 0.0968783
3.46945e-18, 1.12, 0.243403, 0.126419
0.04, 1.12, 0, 0
0.08, 1.12, 0.0179771, 0.0179771
0.12, 1.12, 0.143822, 0.0651605
0.16, 1.12, 0.0331019, 0.0331019
0.2, 1.12, 0.0625055, 0.0507645
0.24, 1.12, 0.0343505, 0.0244276
0.28, 1.12, 0.0464305, 0.0345147
0.32, 1.12, 0.0983514, 0.0563256
0.36, 1.12, 0.018216, 0.018216
0.4, 1.12, 0, 0
0.44, 1.12, 0.0870742, 0.0441907
0.48, 1.12, 0.0213591, 0.0213591
0.52, 1.12, 0.0348835, 0.0251172
0.56, 1.12, 0.135566, 0.0598173
0.6, 1.12, 0.162704, 0.0982192
0.64, 1.12, 0.035902, 0.0258478
0.68, 1.12, 0.0405903, 0.0238301
0.72, 1.12, 0.0220988, 0.0220988
0.76, 1.12, 0.0368425, 0.0265113
0.8, 1.12, 0.0726607, 0.0523008
0.84, 1.12, 0.0612511, 0.0472838
0.88, 1.12, 0.0449053, 0.0317537
0.92, 1.12, 0.0183325, 0.0183325
0.96, 1.12, 0.0752639, 0.0379976
1, 1.12, 0.0311112, 0.0311112
1.04, 1.12, 0.0117539, 0.0117539
1.08, 1.12, 0.0188034, 0.0188034
1.12, 1.12, 0, 0
1.16, 1.12, 0.0982934, 0.0982934
1.2, 1.12, 0.020008, 0.020008
1.24, 1.12, 0, 0
1.28, 1.12, 0.0264457, 0.0264457
1.32, 1.12, 0, 0
1.36, 1.12, 0.0476326, 0.0338946
1.4, 1.12, 0, 0
1.44, 1.12, 0.0210464, 0.0210464
1.48, 1.12, 0.035284, 0.0249525
1.52, 1.12, 0, 0
1.56, 1.12, 0.0217177, 0.0217177
1.6, 1.12, 0.0183855, 0.0183855
1.64, 1.12, 0.0379948, 0.026867
1.68, 1.12, 0.0194653, 0.0194653
1.72, 1.12, 0.0188873, 0.0188873
1.76, 1.12, 0.0167743, 0.0167743
1.8, 1.12, 0.0203765, 0.0203765
1.84, 1.12, 0.0316026, 0.0316026
1.88, 1.12, 0.0778451, 0.0475261
1.92, 1.12, 0.0505002, 0.0365709
1.96, 1.12, 0.0311415, 0.0311415
2, 1.12, 0.0246828, 0.0246828
2.04, 1.12, 0.0394963, 0.0280266
2.08, 1.12, 0.0190432, 0.0190432
2.12, 1.12, 0.0564141, 0.0415052
2.16, 1.12, 0, 0
2.2, 1.12, 0, 0
2.24, 1.12, 0.0219161, 0.0219161
2.28, 1.12, 0.0270745, 0.0270745
2.32, 1.12, 0.0786723, 0.0561347
2.36, 1.12, 0.022991, 0.022991
2.4, 1.12, 0.0280774, 0.0280774
2.44, 1.12, 0.0283887, 0.0283887
2.48, 1.12, 0.0347729, 0.0347729
2.52, 1.12, 0.0370202, 0.0370202
2.56, 1.12, 0.111591, 0.0761432
2.6, 1.12, 0.113037, 0.0847078
2.64, 1.12, 0, 0
2.68, 1.12, 0.0391717, 0.0391717
2.72, 1.12, 0.0684778, 0.0488473
2.76, 1.12, 0, 0
2.8, 1.12, 0, 0
2.84, 1.12, 0.0300669, 0.0300669
2.88, 1.12, 0, 0
2.92, 1.12, 0.0225628, 0.0225628
2.96, 1.12, 0.0266169, 0.0266169
3, 1.12, 0, 0
3.04, 1.12, 0, 0
3.08, 1.12, 0.0333682, 0.0333682
3.12, 1.12, 0.035361, 0.035361
3.16, 1.12, 0, 0
3.2, 1.12, 0.0294164, 0.0294164
3.24, 1.12, 0.0519722, 0.0367532
3.28, 1.12, 0, 0
3.32, 1.12, 0, 0
3.36, 1.12, 0.0460522, 0.0460522
3.4, 1.12, 0, 0
3.44, 1.12, 0, 0
3.48, 1.12, 0.0282911, 0.0282911
3.52, 1.12, 0.0413119, 0.0413119
3.56, 1.12, 0, 0
3.6, 1.12, 0, 0
3.64, 1.12, 0.0959451, 0.0729395
3.68, 1.12, 0, 0
3.72, 1.12, 0.026174, 0.026174
3.76, 1.12, 0, 0
3.8, 1.12, 0, 0
3.84, 1.12, 0.104854, 0.0796128
3.88, 1.12, 0, 0
3.92, 1.12, 0, 0
3.96, 1.12, 0, 0
4, 1.12, 0.0528998, 0.0528998
4.04, 1.12, 0.0501786, 0.0501786
4.08, 1.12, 0, 0
4.12, 1.12, 0, 0
4.16, 1.12, 0.0929183, 0.0929183
4.2, 1.12, 0, 0
4.24, 1.12, 0, 0
4.28, 1.12, 0, 0
4.32, 1.12, 0.149733, 0.149733
4.36, 1.12, 0, 0
4.4, 1.12, 0.0631118, 0.0631118
4.44, 1.12, 0, 0
4.48, 1.12, 0, 0
4.52, 1.12, 0, 0
4.56, 1.12, 0, 0
4.6, 1.12, 0, 0
4.64, 1.12, 0.10343, 0.10343
4.68, 1.12, 0, 0
4.72, 1.12, 0, 0
4.76, 1.12, 0.218756, 0.218756
4.8, 1.12, 0, 0
4.84, 1.12, 0, 0
4.88, 1.12, 0, 0
4.92, 1.12, 0, 0
4.96, 1.12, 0, 0
5, 1.12, 0, 0
5.04, 1.12, 0, 0
-0.04, 1.16, 0.0323238, 0.0323238
3.46945e-18, 1.16, 0.101144, 0.0778307
0.04, 1.16, 0, 0
0.08, 1.16, 0.120279, 0.120279
0.12, 1.16, 0.0211765, 0.0211765
0.16, 1.16, 0, 0
0.2, 1.16, 0.0490667, 0.0365252
0.24, 1.16, 0.024075, 0.024075
0.28, 1.16, 0.0921023, 0.0419246
0.32, 1.16, 0.0571145, 0.0337555
0.36, 1.16, 0.113264, 0.0926546
0.4, 1.16, 0, 0
0.44, 1.16, 0.0371412, 0.0268701
0.48, 1.16, 0.039595, 0.0282433
0.52, 1.16, 0.0564501, 0.044347
0.56, 1.16, 0.102245, 0.0867969
0.6, 1.16, 0.194089, 0.101132
0.64, 1.16, 0.0552667, 0.0446254
0.68, 1.16, 0.0275742, 0.0195729
0.72, 1.16, 0.0230812, 0.0230812
0.76, 1.16, 0.0677693, 0.0405605
0.8, 1.16, 0.0217057, 0.0217057
0.84, 1.16, 0.06614, 0.0494088
0.88, 1.16, 0.0614985, 0.0361433
0.92, 1.16, 0.0723302, 0.0367396
0.96, 1.16, 0.0189862, 0.0189862
1, 1.16, 0.0783648, 0.0356535
1.04, 1.16, 0.0327377, 0.0327377
1.08, 1.16, 0, 0
1.12, 1.16, 0.0964331, 0.0964331
1.16, 1.16, 0.116881, 0.101528
1.2, 1.16, 0, 0
1.24, 1.16, 0.0204603, 0.0204603
1.28, 1.16, 0.045488, 0.0323767
1.32, 1.16, 0.0352297, 0.0352297
1.36, 1.16, 0.0712615, 0.0565004
1.4, 1.16, 0, 0
1.44, 1.16, 0.0149733, 0.0149733
1.48, 1.16, 0, 0
1.52, 1.16, 0, 0
1.56, 1.16, 0, 0
1.6, 1.16, 0, 0
1.64, 1.16, 0, 0
1.68, 1.16, 0.0193527, 0.0193527
1.72, 1.16, 0.0615638, 0.0450476
1.76, 1.16, 0, 0
1.8, 1.16, 0, 0
1.84, 1.16, 0.0555799, 0.0396356
1.88, 1.16, 0.0200076, 0.0200076
1.92, 1.16, 0.0212174, 0.0212174
1.96, 1.16, 0, 0
2, 1.16, 0, 0
2.04, 1.16, 0, 0
2.08, 1.16, 0.0677385, 0.0504169
2.12, 1.16, 0, 0
2.16, 1.16, 0, 0
2.2, 1.16, 0.0555752, 0.040159
2.24, 1.16, 0.0218382, 0.0218382
2.28, 1.16, 0, 0
2.32, 1.16, 0, 0
2.36, 1.16, 0.0231319, 0.0231319
2.4, 1.16, 0.0358734, 0.0358734
2.44, 1.16, 0, 0
2.48, 1.16, 0, 0
2.52, 1.16, 0.0237232, 0.0237232
2.56, 1.16, 0, 0
2.6, 1.16, 0.0513818, 0.0513818
2.64, 1.16, 0.155368, 0.155368
2.68, 1.16, 0.0384073, 0.0384073
2.72, 1.16, 0.0266831, 0.0266831
2.76, 1.16, 0, 0
2.8, 1.16, 0, 0
2.84, 1.16, 0, 0
2.88, 1.16, 0.109221, 0.0567336
2.92, 1.16, 0.0176205, 0.0176205
2.96, 1.16, 0.0540925, 0.0540925
3, 1.16, 0.0284928, 0.0284928
3.04, 1.16, 0, 0
3.08, 1.16, 0.028886, 0.028886
3.12, 1.16, 0, 0
3.16, 1.16, 0, 0
3.2, 1.16, 0, 0
3.24, 1.16, 0.0450844, 0.0450844
3.28, 1.16, 0.0833083, 0.0592171
3.32, 1.16, 0.0686081, 0.0487724
3.36, 1.16, 0, 0
3.4, 1.16, 0, 0
3.44, 1.16, 0, 0
3.48, 1.16, 0, 0
3.52, 1.16, 0.106471, 0.106471
3.56, 1.16, 0.137386, 0.109299
3.6, 1.16, 0.112332, 0.0655105
3.64, 1.16, 0.0288843, 0.0288843
3.68, 1.16, 0, 0
3.72, 1.16, 0, 0
3.76, 1.16, 0, 0
3.8, 1.16, 0, 0
3.84, 1.16, 0, 0
3.88, 1.16, 0, 0
3.92, 1.16, 0, 0
3.96, 1.16, 0, 0
4, 1.16, 0, 0
4.04, 1.16, 0, 0
4.08, 1.16, 0, 0
4.12, 1.16, 0, 0
4.16, 1.16, 0, 0
4.2, 1.16, 0.0469977, 0.0469977
4.24, 1.16, 0.0298111, 0.0298111
4.28, 1.16, 0, 0
4.32, 1.16, 0, 0
4.36, 1.16, 0.104265, 0.104265
4.4, 1.16, 0, 0
4.44, 1.16, 0, 0
4.48, 1.16, 0.060818, 0.060818
4.52, 1.16, 0, 0
4.56, 1.16, 0, 0
4.6, 1.16, 0.119061, 0.0845034
4.64, 1.16, 0.0685431, 0.0685431
4.68, 1.16, 0, 0
4.72, 1.16, 0, 0
4.76, 1.16, 0, 0
4.8, 1.16, 0, 0
4.84, 1.16, 0, 0
4.88, 1.16, 0.136659, 0.136659
4.92, 1.16, 0, 0
4.96, 1.16, 0, 0
5, 1.16, 0, 0
5.04, 1.16, 0, 0
-0.04, 1.2, 0.0271423, 0.0271423
3.46945e-18, 1.2, 0.024159, 0.024159
0.04, 1.2, 0.0670543, 0.0501353
0.08, 1.2, 0.0843271, 0.0428624
0.12, 1.2, 0.083968, 0.0498181
0.16, 1.2, 0.049693, 0.0305544
0.2, 1.2, 0.0379557, 0.0278088
0.24, 1.2, 0.0135885, 0.0135885
0.28, 1.2, 0.0143668, 0.0143668
0.32, 1.2, 0.102118, 0.0476792
0.36, 1.2, 0.0193733, 0.0193733
0.4, 1.2, 0.0719387, 0.0424115
0.44, 1.2, 0.0229282, 0.0229282
0.48, 1.2, 0.0587401, 0.0463312
0.52, 1.2, 0.0672904, 0.0397876
0.56, 1.2, 0.0429354, 0.0320087
0.6, 1.2, 0.0583121, 0.03385
0.64, 1.2, 0.177191, 0.125297
0.68, 1.2, 0.117643, 0.0688647
0.72, 1.2, 0.115772, 0.061395
0.76, 1.2, 0.0284025, 0.0206198
0.8, 1.2, 0.0475015, 0.0346734
0.84, 1.2, 0.0648328, 0.0500043
0.88, 1.2, 0.023622, 0.023622
0.92, 1.2, 0.0153852, 0.0153852
0.96, 1.2, 0.0426353, 0.0304036
1, 1.2, 0, 0
1.04, 1.2, 0.0568401, 0.0406473
1.08, 1.2, 0, 0
1.12, 1.2, 0, 0
1.16, 1.2, 0, 0
1.2, 1.2, 0, 0
1.24, 1.2, 0, 0
1.28, 1.2, 0, 0
1.32, 1.2, 0, 0
1.36, 1.2, 0, 0
1.4, 1.2, 0.015371, 0.015371
1.44, 1.2, 0.0178581, 0.0178581
1.48, 1.2, 0.0279229, 0.0279229
1.52, 1.2, 0, 0
1.56, 1.2, 0, 0
1.6, 1.2, 0, 0
1.64, 1.2, 0.0186422, 0.0186422
1.68, 1.2, 0.108433, 0.067574
1.72, 1.2, 0, 0
1.76, 1.2, 0.0234334, 0.0234334
1.8, 1.2, 0, 0
1.84, 1.2, 0, 0
1.88, 1.2, 0.0202626, 0.0202626
1.92, 1.2, 0, 0
1.96, 1.2, 0.0211837, 0.0211837
2, 1.2, 0, 0
2.04, 1.2, 0.0330865, 0.0330865
2.08, 1.2, 0, 0
2.12, 1.2, 0.0491856, 0.0491856
2.16, 1.2, 0.113658, 0.051484
2.2, 1.2, 0, 0
2.24, 1.2, 0, 0
2.28, 1.2, 0, 0
2.32, 1.2, 0, 0
2.36, 1.2, 0, 0
2.4, 1.2, 0, 0
2.44, 1.2, 0.0234501, 0.0234501
2.48, 1.2, 0, 0
2.52, 1.2, 0.076214, 0.057241
2.56, 1.2, 0, 0
2.6, 1.2, 0, 0
2.64, 1.2, 0.0254018, 0.0254018
2.68, 1.2, 0, 0
2.72, 1.2, 0, 0
2.76, 1.2, 0, 0
2.8, 1.2, 0, 0
2.84, 1.2, 0.0565484, 0.0400585
2.88, 1.2, 0.0264565, 0.0264565
2.92, 1.2, 0, 0
2.96, 1.2, 0, 0
3, 1.2, 0.0275678, 0.0275678
3.04, 1.2, 0.0292877, 0.0292877
3.08, 1.2, 0.029452, 0.029452
3.12, 1.2, 0.0343557, 0.0343557
3.16, 1.2, 0.0226817, 0.0226817
3.2, 1.2, 0, 0
3.24, 1.2, 0, 0
3.28, 1.2, 0, 0
3.32, 1.2, 0, 0
3.36, 1.2, 0.0380409, 0.0380409
3.4, 1.2, 0.0486472, 0.0486472
3.44, 1.2, 0, 0
3.48, 1.2, 0, 0
3.52, 1.2, 0.0427561, 0.0427561
3.56, 1.2, 0, 0
3.6, 1.2, 0, 0
3.64, 1.2, 0, 0
3.68, 1.2, 0.0572825, 0.0572825
3.72, 1.2, 0.0789335, 0.0560664
3.76, 1.2, 0, 0
3.8, 1.2, 0, 0
3.84, 1.2, 0, 0
3.88, 1.2, 0, 0
3.92, 1.2, 0.0616879, 0.0616879
3.96, 1.2, 0.156114, 0.128249
4, 1.2, 0, 0
4.04, 1.2, 0, 0
4.08, 1.2, 0, 0
4.12, 1.2, 0, 0
4.16, 1.2, 0, 0
4.2, 1.2, 0, 0
4.24, 1.2, 0, 0
4.28, 1.2, 0, 0
4.32, 1.2, 0, 0
4.36, 1.2, 0, 0
4.4, 1.2, 0.0533197, 0.0533197
4.44, 1.2, 0.155223, 0.120727
4.48, 1.2, 0, 0
4.52, 1.2, 0, 0
4.56, 1.2, 0, 0
4.6, 1.2, 0, 0
4.64, 1.2, 0, 0
4.68, 1.2, 0, 0
4.72, 1.2, 0, 0
4.76, 1.2, 0, 0
4.8, 1.2, 0, 0
4.84, 1.2, 0, 0
4.88, 1.2, 0, 0
4.92, 1.2, 0.12969, 0.12969
4.96, 1.2, 0, 0
5, 1.2, 0, 0
5.04, 1.2, 0, 0
-0.04, 1.24, 0.0702493, 0.0500516
3.46945e-18, 1.24, 0.0980289, 0.0497223
0.04, 1.24, 0.0626869, 0.0626869
0.08, 1.24, 0, 0
0.12, 1.24, 0.0171812, 0.0171812
0.16, 1.24, 0, 0
0.2, 1.24, 0.0748598, 0.0448564
0.24, 1.24, 0.0168779, 0.0168779
0.28, 1.24, 0.0922548, 0.0576176
0.32, 1.24, 0.0238838, 0.0238838
0.36, 1.24, 0.0235614, 0.0235614
0.4, 1.24, 0.0225637, 0.0225637
0.44, 1.24, 0.0155479, 0.0155479
0.48, 1.24, 0.0145223, 0.0145223
0.52, 1.24, 0.0352689, 0.0254217
0.56, 1.24, 0.06614, 0.0455475
0.6, 1.24, 0.038728, 0.0275298
0.64, 1.24, 0, 0
0.68, 1.24, 0.0210453, 0.0210453
0.72, 1.24, 0, 0
0.76, 1.24, 0.0176797, 0.0176797
0.8, 1.24, 0.0349419, 0.0247082
0.84, 1.24, 0.0570137, 0.0334431
0.88, 1.24, 0, 0
0.92, 1.24, 0.0697397, 0.0518533
0.96, 1.24, 0.0233501, 0.0233501
1, 1.24, 0.0496272, 0.0371073
1.04, 1.24, 0, 0
1.08, 1.24, 0, 0
1.12, 1.24, 0, 0
1.16, 1.24, 0, 0
1.2, 1.24, 0.106708, 0.106708
1.24, 1.24, 0.0207898, 0.0207898
1.28, 1.24, 0, 0
1.32, 1.24, 0, 0
1.36, 1.24, 0.0188912, 0.0188912
1.4, 1.24, 0, 0
1.44, 1.24, 0, 0
1.48, 1.24, 0.0125466, 0.0125466
1.52, 1.24, 0.155802, 0.117219
1.56, 1.24, 0, 0
1.6, 1.24, 0.0191014, 0.0191014
1.64, 1.24, 0.0849917, 0.0629873
1.68, 1.24, 0, 0
1.72, 1.24, 0.0535169, 0.0381096
1.76, 1.24, 0, 0
1.8, 1.24, 0, 0
1.84, 1.24, 0, 0
1.88, 1.24, 0.018338, 0.018338
1.92, 1.24, 0.0308178, 0.0308178
1.96, 1.24, 0, 0
2, 1.24, 0, 0
2.04, 1.24, 0.0340287, 0.0340287
2.08, 1.24, 0.0894715, 0.072262
2.12, 1.24, 0, 0
2.16, 1.24, 0.0326734, 0.0326734
2.2, 1.24, 0, 0
2.24, 1.24, 0, 0
2.28, 1.24, 0, 0
2.32, 1.24, 0.035886, 0.035886
2.36, 1.24, 0, 0
2.4, 1.24, 0.0817655, 0.0583927
2.44, 1.24, 0, 0
2.48, 1.24, 0, 0
2.52, 1.24, 0, 0
2.56, 1.24, 0, 0
2.6, 1.24, 0.0299309, 0.0299309
2.64, 1.24, 0, 0
2.68, 1.24, 0.0313515, 0.0313515
2.72, 1.24, 0, 0
2.76, 1.24, 0, 0
2.8, 1.24, 0.0826547, 0.0477944
2.84, 1.24, 0, 0
2.88, 1.24, 0.0320863, 0.0320863
2.92, 1.24, 0, 0
2.96, 1.24, 0, 0
3, 1.24, 0, 0
3.04, 1.24, 0, 0
3.08, 1.24, 0.0248263, 0.0248263
3.12, 1.24, 0, 0
3.16, 1.24, 0, 0
3.2, 1.24, 0, 0
3.24, 1.24, 0.0273238, 0.0273238
3.28, 1.24, 0, 0
3.32, 1.24, 0, 0
3.36, 1.24, 0.0387074, 0.0387074
3.4, 1.24, 0.0411235, 0.0411235
3.44, 1.24, 0, 0
3.48, 1.24, 0, 0
3.52, 1.24, 0, 0
3.56, 1.24, 0, 0
3.6, 1.24, 0, 0
3.64, 1.24, 0, 0
3.68, 1.24, 0, 0
3.72, 1.24, 0, 0
3.76, 1.24, 0, 0
3.8, 1.24, 0.115233, 0.115233
3.84, 1.24, 0.0466687, 0.0466687
3.88, 1.24, 0.117453, 0.117453
3.92, 1.24, 0.0485556, 0.0485556
3.96, 1.24, 0, 0
4, 1.24, 0, 0
4.04, 1.24, 0, 0
4.08, 1.24, 0, 0
4.12, 1.24, 0, 0
4.16, 1.24, 0, 0
4.2, 1.24, 0, 0
4.24, 1.24, 0, 0
4.28, 1.24, 0, 0
4.32, 1.24, 0, 0
4.36, 1.24, 0, 0
4.4, 1.24, 0, 0
4.44, 1.24, 0, 0
4.48, 1.24, 0.0513493, 0.0513493
4.52, 1.24, 0.061353, 0.061353
4.56, 1.24, 0, 0
4.6, 1.24, 0, 0
4.64, 1.24, 0, 0
4.68, 1.24, 0, 0
4.72, 1.24, 0, 0
4.76, 1.24, 0, 0
4.8, 1.24, 0, 0
4.84, 1.24, 0, 0
4.88, 1.24, 0, 0
4.92, 1.24, 0.113067, 0.113067
4.96, 1.24, 0, 0
5, 1.24, 0.163615, 0.163615
5.04, 1.24, 0, 0
-0.04, 1.28, 0, 0
3.46945e-18, 1.28, 0.0615001, 0.043724
0.04, 1.28, 0.159528, 0.079863
0.08, 1.28, 0.0577989, 0.0577989
0.12, 1.28, 0.149199, 0.105047
0.16, 1.28, 0.0173715, 0.0173715
0.2, 1.28, 0, 0
0.24, 1.28, 0, 0
0.28, 1.28, 0.0690276, 0.0530388
0.32, 1.28, 0.0348904, 0.0247465
0.36, 1.28, 0.0422843, 0.0300483
0.4, 1.28, 0.0389554, 0.0279811
0.44, 1.28, 0.0418087, 0.0296941
0.48, 1.28, 0.0174317, 0.0174317
0.52, 1.28, 0.0124056, 0.0124056
0.56, 1.28, 0, 0
0.6, 1.28, 0.028727, 0.028727
0.64, 1.28, 0, 0
0.68, 1.28, 0.023015, 0.023015
0.72, 1.28, 0.0658732, 0.0504404
0.76, 1.28, 0.0767816, 0.0552366
0.8, 1.28, 0.0187822, 0.0187822
0.84, 1.28, 0.0365741, 0.025862
0.88, 1.28, 0, 0
0.92, 1.28, 0.0314238, 0.0222201
0.96, 1.28, 0, 0
1, 1.28, 0, 0
1.04, 1.28, 0.0198454, 0.0198454
1.08, 1.28, 0.0247254, 0.0247254
1.12, 1.28, 0, 0
1.16, 1.28, 0, 0
1.2, 1.28, 0, 0
1.24, 1.28, 0.0155219, 0.0155219
1.28, 1.28, 0.0382446, 0.0290002
1.32, 1.28, 0, 0
1.36, 1.28, 0, 0
1.4, 1.28, 0, 0
1.44, 1.28, 0, 0
1.48, 1.28, 0, 0
1.52, 1.28, 0, 0
1.56, 1.28, 0, 0
1.6, 1.28, 0.0290095, 0.0290095
1.64, 1.28, 0.0287953, 0.0287953
1.68, 1.28, 0, 0
1.72, 1.28, 0.0203542, 0.0203542
1.76, 1.28, 0, 0
1.8, 1.28, 0.0139099, 0.0139099
1.84, 1.28, 0.0305063, 0.0305063
1.88, 1.28, 0, 0
1.92, 1.28, 0, 0
1.96, 1.28, 0, 0
2, 1.28, 0.0324501, 0.0324501
2.04, 1.28, 0.0333925, 0.0333925
2.08, 1.28, 0.0795243, 0.0471305
2.12, 1.28, 0, 0
2.16, 1.28, 0.0219186, 0.0219186
2.2, 1.28, 0, 0
2.24, 1.28, 0, 0
2.28, 1.28, 0, 0
2.32, 1.28, 0, 0
2.36, 1.28, 0.0359436, 0.0359436
2.4, 1.28, 0, 0
2.44, 1.28, 0.0713814, 0.0533102
2.48, 1.28, 0.0376956, 0.0376956
2.52, 1.28, 0, 0
2.56, 1.28, 0, 0
2.6, 1.28, 0.0395112, 0.0395112
2.64, 1.28, 0, 0
2.68, 1.28, 0.0785224, 0.0785224
2.72, 1.28, 0.0546849, 0.0546849
2.76, 1.28, 0, 0
2.8, 1.28, 0.0265924, 0.0265924
2.84, 1.28, 0, 0
2.88, 1.28, 0, 0
2.92, 1.28, 0.0653018, 0.0461764
2.96, 1.28, 0, 0
3, 1.28, 0, 0
3.04, 1.28, 0.0723241, 0.0521922
3.08, 1.28, 0, 0
3.12, 1.28, 0, 0
3.16, 1.28, 0.0252192, 0.0252192
3.2, 1.28, 0.0764135, 0.0549881
3.24, 1.28, 0.0374663, 0.0374663
3.28, 1.28, 0.0382564, 0.0382564
3.32, 1.28, 0, 0
3.36, 1.28, 0.0645852, 0.0456714
3.4, 1.28, 0.067079, 0.067079
3.44, 1.28, 0, 0
3.48, 1.28, 0, 0
3.52, 1.28, 0, 0
3.56, 1.28, 0, 0
3.6, 1.28, 0, 0
3.64, 1.28, 0.0442726, 0.0442726
3.68, 1.28, 0, 0
3.72, 1.28, 0, 0
3.76, 1.28, 0.0358491, 0.0358491
3.8, 1.28, 0.0564226, 0.0564226
3.84, 1.28, 0, 0
3.88, 1.28, 0.0771028, 0.0771028
3.92, 1.28, 0, 0
3.96, 1.28, 0, 0
4, 1.28, 0.0505157, 0.0505157
4.04, 1.28, 0.278717, 0.278717
4.08, 1.28, 0, 0
4.12, 1.28, 0, 0
4.16, 1.28, 0, 0
4.2, 1.28, 0.0465603, 0.0465603
4.24, 1.28, 0, 0
4.28, 1.28, 0.0381912, 0.0381912
4.32, 1.28, 0, 0
4.36, 1.28, 0, 0
4.4, 1.28, 0, 0
4.44, 1.28, 0, 0
4.48, 1.28, 0, 0
4.52, 1.28, 0, 0
4.56, 1.28, 0, 0
4.6, 1.28, 0, 0
4.64, 1.28, 0, 0
4.68, 1.28, 0.0540866, 0.0540866
4.72, 1.28, 0, 0
4.76, 1.28, 0.0847683, 0.0847683
4.8, 1.28, 0, 0
4.84, 1.28, 0, 0
4.88, 1.28, 0, 0
4.92, 1.28, 0, 0
4.96, 1.28, 0, 0
5, 1.28, 0, 0
5.04, 1.28, 0, 0
-0.04, 1.32, 0, 0
3.46945e-18, 1.32, 0.0892837, 0.0706182
0.04, 1.32, 0.16674, 0.127697
0.08, 1.32, 0.0727088, 0.0514262
0.12, 1.32, 0.0150514, 0.0150514
0.16, 1.32, 0.0199538, 0.0199538
0.2, 1.32, 0, 0
0.24, 1.32, 0, 0
0.28, 1.32, 0.0198016, 0.0198016
0.32, 1.32, 0, 0
0.36, 1.32, 0.0237161, 0.0237161
0.4, 1.32, 0.0315204, 0.0315204
0.44, 1.32, 0.0237641, 0.0237641
0.48, 1.32, 0, 0
0.52, 1.32, 0.0430098, 0.0325965
0.56, 1.32, 0, 0
0.6, 1.32, 0.0170946, 0.0170946
0.64, 1.32, 0.0301111, 0.0301111
0.68, 1.32, 0, 0
0.72, 1.32, 0.0446956, 0.0341655
0.76, 1.32, 0.0153833, 0.0153833
0.8, 1.32, 0.0222876, 0.0222876
0.84, 1.32, 0, 0
0.88, 1.32, 0, 0
0.92, 1.32, 0, 0
0.96, 1.32, 0, 0
1, 1.32, 0, 0
1.04, 1.32, 0.0500211, 0.0500211
1.08, 1.32, 0, 0
1.12, 1.32, 0.0652608, 0.0526466
1.16, 1.32, 0.0175644, 0.0175644
1.2, 1.32, 0.10147, 0.10147
1.24, 1.32, 0, 0
1.28, 1.32, 0.0365237, 0.0365237
1.32, 1.32, 0, 0
1.36, 1.32, 0.0156811, 0.0156811
1.4, 1.32, 0.0237009, 0.0237009
1.44, 1.32, 0.0281007, 0.0281007
1.48, 1.32, 0, 0
1.52, 1.32, 0, 0
1.56, 1.32, 0, 0
1.6, 1.32, 0.0499891, 0.0361028
1.64, 1.32, 0, 0
1.68, 1.32, 0, 0
1.72, 1.32, 0, 0
1.76, 1.32, 0, 0
1.8, 1.32, 0, 0
1.84, 1.32, 0.0311555, 0.0311555
1.88, 1.32, 0, 0
1.92, 1.32, 0, 0
1.96, 1.32, 0.0225919, 0.0225919
2, 1.32, 0.0774372, 0.0457963
2.04, 1.32, 0, 0
2.08, 1.32, 0, 0
2.12, 1.32, 0.0294648, 0.0294648
2.16, 1.32, 0.0231217, 0.0231217
2.2, 1.32, 0, 0
2.24, 1.32, 0, 0
2.28, 1.32, 0.0356042, 0.0356042
2.32, 1.32, 0, 0
2.36, 1.32, 0.0557328, 0.0406114
2.4, 1.32, 0.0297471, 0.0297471
2.44, 1.32, 0.0372361, 0.0372361
2.48, 1.32, 0.0220162, 0.0220162
2.52, 1.32, 0.0499913, 0.0499913
2.56, 1.32, 0, 0
2.6, 1.32, 0.0385106, 0.0385106
2.64, 1.32, 0.0394343, 0.0394343
2.68, 1.32, 0, 0
2.72, 1.32, 0.0486442, 0.0344017
2.76, 1.32, 0, 0
2.8, 1.32, 0, 0
2.84, 1.32, 0.0355566, 0.0355566
2.88, 1.32, 0.0237949, 0.0237949
2.92, 1.32, 0.028386, 0.028386
2.96, 1.32, 0, 0
3, 1.32, 0, 0
3.04, 1.32, 0, 0
3.08, 1.32, 0.102969, 0.0733573
3.12, 1.32, 0, 0
3.16, 1.32, 0, 0
3.2, 1.32, 0.0310545, 0.0310545
3.24, 1.32, 0, 0
3.28, 1.32, 0, 0
3.32, 1.32, 0, 0
3.36, 1.32, 0.0491453, 0.0491453
3.4, 1.32, 0, 0
3.44, 1.32, 0, 0
3.48, 1.32, 0.0545972, 0.0545972
3.52, 1.32, 0.0408793, 0.0408793
3.56, 1.32, 0.0990165, 0.0990165
3.6, 1.32, 0, 0
3.64, 1.32, 0, 0
3.68, 1.32, 0.0379283, 0.0379283
3.72, 1.32, 0, 0
3.76, 1.32, 0, 0
3.8, 1.32, 0, 0
3.84, 1.32, 0.0478688, 0.0478688
3.88, 1.32, 0, 0
3.92, 1.32, 0, 0
3.96, 1.32, 0, 0
4, 1.32, 0.0530637, 0.0530637
4.04, 1.32, 0, 0
4.08, 1.32, 0, 0
4.12, 1.32, 0, 0
4.16, 1.32, 0, 0
4.2, 1.32, 0, 0
4.24, 1.32, 0, 0
4.28, 1.32, 0, 0
4.32, 1.32, 0, 0
4.36, 1.32, 0, 0
4.4, 1.32, 0, 0
4.44, 1.32, 0, 0
4.48, 1.32, 0, 0
4.52, 1.32, 0, 0
4.56, 1.32, 0, 0
4.6, 1.32, 0, 0
4.64, 1.32, 0, 0
4.68, 1.32, 0, 0
4.72, 1.32, 0, 0
4.76, 1.32, 0, 0
4.8, 1.32, 0, 0
4.84, 1.32, 0, 0
4.88, 1.32, 0.203562, 0.203562
4.92, 1.32, 0, 0
4.96, 1.32, 0, 0
5, 1.32, 0, 0
5.04, 1.32, 0, 0
-0.04, 1.36, 0.0938364, 0.0753346
3.46945e-18, 1.36, 0.0171025, 0.0171025
0.04, 1.36, 0.108633, 0.0685079
0.08, 1.36, 0.0367259, 0.0367259
0.12, 1.36, 0.0688667, 0.0421626
0.16, 1.36, 0.101831, 0.101831
0.2, 1.36, 0, 0
0.24, 1.36, 0, 0
0.28, 1.36, 0.0253823, 0.0253823
0.32, 1.36, 0.0163437, 0.0163437
0.36, 1.36, 0.0243535, 0.0243535
0.4, 1.36, 0, 0
0.44, 1.36, 0.0164354, 0.0164354
0.48, 1.36, 0.0158945, 0.0158945
0.52, 1.36, 0, 0
0.56, 1.36, 0, 0
0.6, 1.36, 0, 0
0.64, 1.36, 0, 0
0.68, 1.36, 0.0226687, 0.0226687
0.72, 1.36, 0, 0
0.76, 1.36, 0.0116213, 0.0116213
0.8, 1.36, 0, 0
0.84, 1.36, 0, 0
0.88, 1.36, 0, 0
0.92, 1.36, 0.100151, 0.0521747
0.96, 1.36, 0, 0
1, 1.36, 0, 0
1.04, 1.36, 0.0164717, 0.0164717
1.08, 1.36, 0.0201974, 0.0201974
1.12, 1.36, 0.102454, 0.102454
1.16, 1.36, 0.052666, 0.0392952
1.2, 1.36, 0.017668, 0.017668
1.24, 1.36, 0, 0
1.28, 1.36, 0, 0
1.32, 1.36, 0.0352794, 0.0250491
1.36, 1.36, 0, 0
1.4, 1.36, 0.023909, 0.023909
1.44, 1.36, 0.0158107, 0.0158107
1.48, 1.36, 0.0453198, 0.0332258
1.52, 1.36, 0, 0
1.56, 1.36, 0, 0
1.6, 1.36, 0, 0
1.64, 1.36, 0, 0
1.68, 1.36, 0.03018, 0.03018
1.72, 1.36, 0.0195064, 0.0195064
1.76, 1.36, 0, 0
1.8, 1.36, 0, 0
1.84, 1.36, 0.0183935, 0.0183935
1.88, 1.36, 0, 0
1.92, 1.36, 0, 0
1.96, 1.36, 0.0677555, 0.0479111
2, 1.36, 0, 0
2.04, 1.36, 0, 0
2.08, 1.36, 0, 0
2.12, 1.36, 0, 0
2.16, 1.36, 0, 0
2.2, 1.36, 0.0683902, 0.0683902
2.24, 1.36, 0.0349301, 0.0349301
2.28, 1.36, 0, 0
2.32, 1.36, 0.0350009, 0.0350009
2.36, 1.36, 0, 0
2.4, 1.36, 0, 0
2.44, 1.36, 0.029232, 0.029232
2.48, 1.36, 0, 0
2.52, 1.36, 0.0386334, 0.0386334
2.56, 1.36, 0, 0
2.6, 1.36, 0, 0
2.64, 1.36, 0, 0
2.68, 1.36, 0.026418, 0.026418
2.72, 1.36, 0, 0
2.76, 1.36, 0.0242769, 0.0242769
2.8, 1.36, 0, 0
2.84, 1.36, 0.0242848, 0.0242848
2.88, 1.36, 0, 0
2.92, 1.36, 0, 0
2.96, 1.36, 0, 0
3, 1.36, 0.072149, 0.0519538
3.04, 1.36, 0.0288645, 0.0288645
3.08, 1.36, 0, 0
3.12, 1.36, 0, 0
3.16, 1.36, 0.0370663, 0.0370663
3.2, 1.36, 0, 0
3.24, 1.36, 0, 0
3.28, 1.36, 0, 0
3.32, 1.36, 0.0412772, 0.0412772
3.36, 1.36, 0, 0
3.4, 1.36, 0, 0
3.44, 1.36, 0, 0
3.48, 1.36, 0, 0
3.52, 1.36, 0, 0
3.56, 1.36, 0.0309374, 0.0309374
3.6, 1.36, 0.211902, 0.211902
3.64, 1.36, 0, 0
3.68, 1.36, 0, 0
3.72, 1.36, 0, 0
3.76, 1.36, 0.038627, 0.038627
3.8, 1.36, 0, 0
3.84, 1.36, 0, 0
3.88, 1.36, 0, 0
3.92, 1.36, 0, 0
3.96, 1.36, 0, 0
4, 1.36, 0.201588, 0.149306
4.04, 1.36, 0.039419, 0.039419
4.08, 1.36, 0, 0
4.12, 1.36, 0.068475, 0.068475
4.16, 1.36, 0.0582385, 0.0582385
4.2, 1.36, 0, 0
4.24, 1.36, 0, 0
4.28, 1.36, 0, 0
4.32, 1.36, 0, 0
4.36, 1.36, 0, 0
4.4, 1.36, 0.151669, 0.108164
4.44, 1.36, 0, 0
4.48, 1.36, 0, 0
4.52, 1.36, 0, 0
4.56, 1.36, 0, 0
4.6, 1.36, 0, 0
4.64, 1.36, 0, 0
4.68, 1.36, 0, 0
4.72, 1.36, 0, 0
4.76, 1.36, 0.275543, 0.206256
4.8, 1.36, 0, 0
4.84, 1.36, 0, 0
4.88, 1.36, 0.101303, 0.101303
4.92, 1.36, 0, 0
4.96, 1.36, 0, 0
5, 1.36, 0, 0
5.04, 1.36, 0, 0
-0.04, 1.4, 0.0204143, 0.0204143
3.46945e-18, 1.4, 0.0198413, 0.0198413
0.04, 1.4, 0, 0
0.08, 1.4, 0.051488, 0.0364077
0.12, 1.4, 0.0359615, 0.0359615
0.16, 1.4, 0.0265059, 0.0265059
0.2, 1.4, 0.0149184, 0.0149184
0.24, 1.4, 0.0126438, 0.0126438
0.28, 1.4, 0, 0
0.32, 1.4, 0, 0
0.36, 1.4, 0.0339058, 0.0339058
0.4, 1.4, 0, 0
0.44, 1.4, 0, 0
0.48, 1.4, 0.0231588, 0.0231588
0.52, 1.4, 0.0540345, 0.0386066
0.56, 1.4, 0.022766, 0.022766
0.6, 1.4, 0.109209, 0.0900618
0.64, 1.4, 0.064673, 0.0498276
0.68, 1.4, 0, 0
0.72, 1.4, 0.0192161, 0.0192161
0.76, 1.4, 0.0157795, 0.0157795
0.8, 1.4, 0, 0
0.84, 1.4, 0, 0
0.88, 1.4, 0, 0
0.92, 1.4, 0.0159454, 0.0159454
0.96, 1.4, 0, 0
1, 1.4, 0.0165136, 0.0165136
1.04, 1.4, 0, 0
1.08, 1.4, 0, 0
1.12, 1.4, 0.0266762, 0.0266762
1.16, 1.4, 0.0146814, 0.0146814
1.2, 1.4, 0, 0
1.24, 1.4, 0.0158067, 0.0158067
1.28, 1.4, 0, 0
1.32, 1.4, 0, 0
1.36, 1.4, 0.0221192, 0.0221192
1.4, 1.4, 0.0322233, 0.0228754
1.44, 1.4, 0, 0
1.48, 1.4, 0, 0
1.52, 1.4, 0.0383012, 0.0383012
1.56, 1.4, 0, 0
1.6, 1.4, 0, 0
1.64, 1.4, 0, 0
1.68, 1.4, 0.0247541, 0.0247541
1.72, 1.4, 0, 0
1.76, 1.4, 0, 0
1.8, 1.4, 0, 0
1.84, 1.4, 0, 0
1.88, 1.4, 0.0540178, 0.0389536
1.92, 1.4, 0, 0
1.96, 1.4, 0, 0
2, 1.4, 0, 0
2.04, 1.4, 0, 0
2.08, 1.4, 0, 0
2.12, 1.4, 0.025763, 0.025763
2.16, 1.4, 0, 0
2.2, 1.4, 0.017857, 0.017857
2.24, 1.4, 0.0233989, 0.0233989
2.28, 1.4, 0, 0
2.32, 1.4, 0, 0
2.36, 1.4, 0.0247785, 0.0247785
2.4, 1.4, 0.0712493, 0.0545433
2.44, 1.4, 0.0763922, 0.0567723
2.48, 1.4, 0, 0
2.52, 1.4, 0, 0
2.56, 1.4, 0, 0
2.6, 1.4, 0, 0
2.64, 1.4, 0.0549897, 0.0549897
2.68, 1.4, 0, 0
2.72, 1.4, 0.0338374, 0.0338374
2.76, 1.4, 0, 0
2.8, 1.4, 0, 0
2.84, 1.4, 0, 0
2.88, 1.4, 0, 0
2.92, 1.4, 0.0592443, 0.0592443
2.96, 1.4, 0, 0
3, 1.4, 0, 0
3.04, 1.4, 0, 0
3.08, 1.4, 0, 0
3.12, 1.4, 0, 0
3.16, 1.4, 0.0632512, 0.0447318
3.2, 1.4, 0, 0
3.24, 1.4, 0, 0
3.28, 1.4, 0, 0
3.32, 1.4, 0, 0
3.36, 1.4, 0, 0
3.4, 1.4, 0, 0
3.44, 1.4, 0, 0
3.48, 1.4, 0.037884, 0.037884
3.52, 1.4, 0.0433823, 0.0433823
3.56, 1.4, 0, 0
3.6, 1.4, 0, 0
3.64, 1.4, 0, 0
3.68, 1.4, 0, 0
3.72, 1.4, 0.0805332, 0.0805332
3.76, 1.4, 0, 0
3.8, 1.4, 0, 0
3.84, 1.4, 0, 0
3.88, 1.4, 0.0529694, 0.0529694
3.92, 1.4, 0, 0
3.96, 1.4, 0, 0
4, 1.4, 0, 0
4.04, 1.4, 0.0475265, 0.0475265
4.08, 1.4, 0.07358, 0.07358
4.12, 1.4, 0, 0
4.16, 1.4, 0, 0
4.2, 1.4, 0.0450947, 0.0450947
4.24, 1.4, 0, 0
4.28, 1.4, 0, 0
4.32, 1.4, 0, 0
4.36, 1.4, 0, 0
4.4, 1.4, 0, 0
4.44, 1.4, 0, 0
4.48, 1.4, 0, 0
4.52, 1.4, 0, 0
4.56, 1.4, 0, 0
4.6, 1.4, 0, 0
4.64, 1.4, 0, 0
4.68, 1.4, 0, 0
4.72, 1.4, 0.124996, 0.124996
4.76, 1.4, 0, 0
4.8, 1.4, 0, 0
4.84, 1.4, 0, 0
4.88, 1.4, 0, 0
4.92, 1.4, 0.107727, 0.107727
4.96, 1.4, 0, 0
5, 1.4, 0, 0
5.04, 1.4, 0, 0
-0.04, 1.44, 0, 0
3.46945e-18, 1.44, 0, 0
0.04, 1.44, 0.0136748, 0.0136748
0.08, 1.44, 0, 0
0.12, 1.44, 0, 0
0.16, 1.44, 0.0514514, 0.0514514
0.2, 1.44, 0.0505558, 0.0505558
0.24, 1.44, 0, 0
0.28, 1.44, 0.0208787, 0.0208787
0.32, 1.44, 0.0667085, 0.0387468
0.36, 1.44, 0, 0
0.4, 1.44, 0.0301236, 0.0214019
0.44, 1.44, 0, 0
0.48, 1.44, 0.0245137, 0.0245137
0.52, 1.44, 0.0618166, 0.0382424
0.56, 1.44, 0, 0
0.6, 1.44, 0, 0
0.64, 1.44, 0.0650999, 0.049755
0.68, 1.44, 0, 0
0.72, 1.44, 0.0235513, 0.0235513
0.76, 1.44, 0, 0
0.8, 1.44, 0.0722845, 0.0537535
0.84, 1.44, 0.0963955, 0.0963955
0.88, 1.44, 0.0166422, 0.0166422
0.92, 1.44, 0.0165221, 0.0165221
0.96, 1.44, 0, 0
1, 1.44, 0, 0
1.04, 1.44, 0, 0
1.08, 1.44, 0, 0
1.12, 1.44, 0, 0
1.16, 1.44, 0.0353781, 0.0250161
1.2, 1.44, 0.0210658, 0.0210658
1.24, 1.44, 0.015992, 0.015992
1.28, 1.44, 0.0651223, 0.0467042
1.32, 1.44, 0.0193039, 0.0193039
1.36, 1.44, 0, 0
1.4, 1.44, 0, 0
1.44, 1.44, 0.0172359, 0.0172359
1.48, 1.44, 0, 0
1.52, 1.44, 0, 0
1.56, 1.44, 0.0169562, 0.0169562
1.6, 1.44, 0.120957, 0.120957
1.64, 1.44, 0, 0
1.68, 1.44, 0, 0
1.72, 1.44, 0.0654692, 0.0654692
1.76, 1.44, 0, 0
1.8, 1.44, 0, 0
1.84, 1.44, 0.0163844, 0.0163844
1.88, 1.44, 0, 0
1.92, 1.44, 0, 0
1.96, 1.44, 0.0259349, 0.0259349
2, 1.44, 0.132924, 0.132924
2.04, 1.44, 0, 0
2.08, 1.44, 0.0231993, 0.0231993
2.12, 1.44, 0, 0
2.16, 1.44, 0, 0
2.2, 1.44, 0.027797, 0.027797
2.24, 1.44, 0, 0
2.28, 1.44, 0, 0
2.32, 1.44, 0, 0
2.36, 1.44, 0, 0
2.4, 1.44, 0, 0
2.44, 1.44, 0, 0
2.48, 1.44, 0.0328192, 0.0328192
2.52, 1.44, 0, 0
2.56, 1.44, 0, 0
2.6, 1.44, 0, 0
2.64, 1.44, 0, 0
2.68, 1.44, 0, 0
2.72, 1.44, 0, 0
2.76, 1.44, 0.0659085, 0.0467092
2.8, 1.44, 0, 0
2.84, 1.44, 0, 0
2.88, 1.44, 0, 0
2.92, 1.44, 0, 0
2.96, 1.44, 0.0595897, 0.0421487
3, 1.44, 0, 0
3.04, 1.44, 0.176576, 0.176576
3.08, 1.44, 0, 0
3.12, 1.44, 0, 0
3.16, 1.44, 0, 0
3.2, 1.44, 0, 0
3.24, 1.44, 0, 0
3.28, 1.44, 0, 0
3.32, 1.44, 0, 0
3.36, 1.44, 0, 0
3.4, 1.44, 0, 0
3.44, 1.44, 0, 0
3.48, 1.44, 0, 0
3.52, 1.44, 0, 0
3.56, 1.44, 0, 0
3.6, 1.44, 0, 0
3.64, 1.44, 0, 0
3.68, 1.44, 0, 0
3.72, 1.44, 0.0610962, 0.0610962
3.76, 1.44, 0.081482, 0.081482
3.8, 1.44, 0, 0
3.84, 1.44, 0, 0
3.88, 1.44, 0, 0
3.92, 1.44, 0, 0
3.96, 1.44, 0.0795242, 0.0567137
4, 1.44, 0, 0
4.04, 1.44, 0, 0
4.08, 1.44, 0.0367237, 0.0367237
4.12, 1.44, 0, 0
4.16, 1.44, 0, 0
4.2, 1.44, 0, 0
4.24, 1.44, 0.0526666, 0.0526666
4.28, 1.44, 0.0482548, 0.0482548
4.32, 1.44, 0, 0
4.36, 1.44, 0, 0
4.4, 1.44, 0, 0
4.44, 1.44, 0.0670103, 0.0670103
4.48, 1.44, 0, 0
4.52, 1.44, 0, 0
4.56, 1.44, 0, 0
4.6, 1.44, 0, 0
4.64, 1.44, 0, 0
4.68, 1.44, 0.219058, 0.170182
4.72, 1.44, 0, 0
4.76, 1.44, 0, 0
4.8, 1.44, 0, 0
4.84, 1.44, 0, 0
4.88, 1.44, 0, 0
4.92, 1.44, 0, 0
4.96, 1.44, 0, 0
5, 1.44, 0, 0
5.04, 1.44, 0, 0
-0.04, 1.48, 0.148573, 0.148573
3.46945e-18, 1.48, 0.0432518, 0.030784
0.04, 1.48, 0.0155887, 0.0155887
0.08, 1.48, 0.105638, 0.105638
0.12, 1.48, 0, 0
0.16, 1.48, 0, 0
0.2, 1.48, 0.0420677, 0.0297467
0.24, 1.48, 0.0344762, 0.0344762
0.28, 1.48, 0.0275599, 0.0275599
0.32, 1.48, 0.0591743, 0.0342263
0.36, 1.48, 0, 0
0.4, 1.48, 0, 0
0.44, 1.48, 0.0242149, 0.0242149
0.48, 1.48, 0, 0
0.52, 1.48, 0.0156602, 0.0156602
0.56, 1.48, 0.0102908, 0.0102908
0.6, 1.48, 0, 0
0.64, 1.48, 0, 0
0.68, 1.48, 0.0393527, 0.0284386
0.72, 1.48, 0.0159314, 0.0159314
0.76, 1.48, 0.0197216, 0.0197216
0.8, 1.48, 0.0134262, 0.0134262
0.84, 1.48, 0.0411572, 0.0297774
0.88, 1.48, 0.0562125, 0.0334584
0.92, 1.48, 0.0163831, 0.0163831
0.96, 1.48, 0, 0
1, 1.48, 0.0209969, 0.0209969
1.04, 1.48, 0.0764236, 0.056854
1.08, 1.48, 0, 0
1.12, 1.48, 0, 0
1.16, 1.48, 0.016102, 0.016102
1.2, 1.48, 0.0284071, 0.0284071
1.24, 1.48, 0, 0
1.28, 1.48, 0, 0
1.32, 1.48, 0, 0
1.36, 1.48, 0, 0
1.4, 1.48, 0.123732, 0.123732
1.44, 1.48, 0.0198095, 0.0198095
1.48, 1.48, 0, 0
1.52, 1.48, 0, 0
1.56, 1.48, 0, 0
1.6, 1.48, 0.0197178, 0.0197178
1.64, 1.48, 0.0257326, 0.0257326
1.68, 1.48, 0.0307829, 0.0307829
1.72, 1.48, 0, 0
1.76, 1.48, 0, 0
1.8, 1.48, 0.0216837, 0.0216837
1.84, 1.48, 0, 0
1.88, 1.48, 0, 0
1.92, 1.48, 0.017144, 0.017144
1.96, 1.48, 0, 0
2, 1.48, 0, 0
2.04, 1.48, 0.0224807, 0.0224807
2.08, 1.48, 0, 0
2.12, 1.48, 0.0313256, 0.0313256
2.16, 1.48, 0, 0
2.2, 1.48, 0, 0
2.24, 1.48, 0.029021, 0.029021
2.28, 1.48, 0, 0
2.32, 1.48, 0.036783, 0.036783
2.36, 1.48, 0, 0
2.4, 1.48, 0, 0
2.44, 1.48, 0, 0
2.48, 1.48, 0, 0
2.52, 1.48, 0, 0
2.56, 1.48, 0, 0
2.6, 1.48, 0, 0
2.64, 1.48, 0, 0
2.68, 1.48, 0.0871417, 0.0871417
2.72, 1.48, 0, 0
2.76, 1.48, 0, 0
2.8, 1.48, 0, 0
2.84, 1.48, 0, 0
2.88, 1.48, 0, 0
2.92, 1.48, 0, 0
2.96, 1.48, 0, 0
3, 1.48, 0, 0
3.04, 1.48, 0, 0
3.08, 1.48, 0, 0
3.12, 1.48, 0, 0
3.16, 1.48, 0.0474314, 0.0474314
3.2, 1.48, 0, 0
3.24, 1.48, 0, 0
3.28, 1.48, 0, 0
3.32, 1.48, 0, 0
3.36, 1.48, 0, 0
3.4, 1.48, 0, 0
3.44, 1.48, 0, 0
3.48, 1.48, 0, 0
3.52, 1.48, 0, 0
3.56, 1.48, 0, 0
3.6, 1.48, 0, 0
3.64, 1.48, 0.042964, 0.042964
3.68, 1.48, 0.0591714, 0.0591714
3.72, 1.48, 0.0384193, 0.0384193
3.76, 1.48, 0, 0
3.8, 1.48, 0, 0
3.84, 1.48, 0, 0
3.88, 1.48, 0, 0
3.92, 1.48, 0, 0
3.96, 1.48, 0, 0
4, 1.48, 0, 0
4.04, 1.48, 0, 0
4.08, 1.48, 0.0936186, 0.0936186
4.12, 1.48, 0.0427781, 0.0427781
4.16, 1.48, 0, 0
4.2, 1.48, 0, 0
4.24, 1.48, 0, 0
4.28, 1.48, 0, 0
4.32, 1.48, 0, 0
4.36, 1.48, 0, 0
4.4, 1.48, 0, 0
4.44, 1.48, 0, 0
4.48, 1.48, 0, 0
4.52, 1.48, 0, 0
4.56, 1.48, 0, 0
4.6, 1.48, 0.219957, 0.219957
4.64, 1.48, 0, 0
4.68, 1.48, 0, 0
4.72, 1.48, 0, 0
4.76, 1.48, 0, 0
4.8, 1.48, 0, 0
4.84, 1.48, 0.0848528, 0.0848529
4.88, 1.48, 0, 0
4.92, 1.48, 0, 0
4.96, 1.48, 0, 0
5, 1.48, 0, 0
5.04, 1.48, 0, 0
-0.04, 1.52, 0.0195285, 0.0195285
3.46945e-18, 1.52, 0.0142419, 0.0142419
0.04, 1.52, 0.0581324, 0.0338139
0.08, 1.52, 0.107328, 0.107328
0.12, 1.52, 0.0158744, 0.0158744
0.16, 1.52, 0, 0
0.2, 1.52, 0.0217545, 0.0217545
0.24, 1.52, 0, 0
0.28, 1.52, 0, 0
0.32, 1.52, 0.0568954, 0.0331833
0.36, 1.52, 0, 0
0.4, 1.52, 0.0356318, 0.0253961
0.44, 1.52, 0, 0
0.48, 1.52, 0.0197814, 0.0197815
0.52, 1.52, 0.0140242, 0.0140242
0.56, 1.52, 0.0458599, 0.02682
0.6, 1.52, 0.0180961, 0.0180961
0.64, 1.52, 0, 0
0.68, 1.52, 0.0197066, 0.0197066
0.72, 1.52, 0.0166095, 0.0166095
0.76, 1.52, 0.011897, 0.011897
0.8, 1.52, 0.0321991, 0.0321991
0.84, 1.52, 0, 0
0.88, 1.52, 0.0441499, 0.0256035
0.92, 1.52, 0, 0
0.96, 1.52, 0.0198269, 0.0198269
1, 1.52, 0.0152112, 0.0152112
1.04, 1.52, 0, 0
1.08, 1.52, 0.0260051, 0.0260051
1.12, 1.52, 0, 0
1.16, 1.52, 0, 0
1.2, 1.52, 0, 0
1.24, 1.52, 0.0181443, 0.0181443
1.28, 1.52, 0.0288092, 0.0288092
1.32, 1.52, 0.0393865, 0.0393865
1.36, 1.52, 0, 0
1.4, 1.52, 0.0377968, 0.0280108
1.44, 1.52, 0, 0
1.48, 1.52, 0, 0
1.52, 1.52, 0.0495516, 0.0357592
1.56, 1.52, 0.0198839, 0.0198839
1.6, 1.52, 0, 0
1.64, 1.52, 0, 0
1.68, 1.52, 0, 0
1.72, 1.52, 0, 0
1.76, 1.52, 0, 0
1.8, 1.52, 0, 0
1.84, 1.52, 0.0735398, 0.0437829
1.88, 1.52, 0, 0
1.92, 1.52, 0, 0
1.96, 1.52, 0, 0
2, 1.52, 0.0286019, 0.0286019
2.04, 1.52, 0.0361909, 0.0361909
2.08, 1.52, 0, 0
2.12, 1.52, 0, 0
2.16, 1.52, 0.0292507, 0.0292507
2.2, 1.52, 0, 0
2.24, 1.52, 0, 0
2.28, 1.52, 0.0505784, 0.0505784
2.32, 1.52, 0.020992, 0.020992
2.36, 1.52, 0, 0
2.4, 1.52, 0.0512587, 0.0512587
2.44, 1.52, 0, 0
2.48, 1.52, 0.0219153, 0.0219153
2.52, 1.52, 0, 0
2.56, 1.52, 0, 0
2.6, 1.52, 0.021428, 0.021428
2.64, 1.52, 0, 0
2.68, 1.52, 0, 0
2.72, 1.52, 0.202019, 0.175474
2.76, 1.52, 0, 0
2.8, 1.52, 0.0618127, 0.0618127
2.84, 1.52, 0, 0
2.88, 1.52, 0, 0
2.92, 1.52, 0.0242305, 0.0242305
2.96, 1.52, 0, 0
3, 1.52, 0, 0
3.04, 1.52, 0, 0
3.08, 1.52, 0.0919188, 0.0919188
3.12, 1.52, 0.0317033, 0.0317033
3.16, 1.52, 0, 0
3.2, 1.52, 0, 0
3.24, 1.52, 0, 0
3.28, 1.52, 0, 0
3.32, 1.52, 0, 0
3.36, 1.52, 0.0712679, 0.0712679
3.4, 1.52, 0, 0
3.44, 1.52, 0, 0
3.48, 1.52, 0.221382, 0.221382
3.52, 1.52, 0, 0
3.56, 1.52, 0.0368187, 0.0368187
3.6, 1.52, 0.0906688, 0.0667339
3.64, 1.52, 0, 0
3.68, 1.52, 0, 0
3.72, 1.52, 0.060122, 0.060122
3.76, 1.52, 0.0842804, 0.0842804
3.8, 1.52, 0, 0
3.84, 1.52, 0.0539075, 0.0539075
3.88, 1.52, 0, 0
3.92, 1.52, 0, 0
3.96, 1.52, 0, 0
4, 1.52, 0.0558382, 0.0558382
4.04, 1.52, 0.0717895, 0.0507645
4.08, 1.52, 0, 0
4.12, 1.52, 0, 0
4.16, 1.52, 0, 0
4.2, 1.52, 0, 0
4.24, 1.52, 0, 0
4.28, 1.52, 0, 0
4.32, 1.52, 0.156478, 0.111302
4.36, 1.52, 0, 0
4.4, 1.52, 0, 0
4.44, 1.52, 0, 0
4.48, 1.52, 0.0670427, 0.0670427
4.52, 1.52, 0, 0
4.56, 1.52, 0, 0
4.6, 1.52, 0, 0
4.64, 1.52, 0, 0
4.68, 1.52, 0, 0
4.72, 1.52, 0, 0
4.76, 1.52, 0, 0
4.8, 1.52, 0, 0
4.84, 1.52, 0, 0
4.88, 1.52, 0, 0
4.92, 1.52, 0, 0
4.96, 1.52, 0, 0
5, 1.52, 0, 0
5.04, 1.52, 0, 0
-0.04, 1.56, 0, 0
3.46945e-18, 1.56, 0.0371257, 0.0371257
0.04, 1.56, 0.0276251, 0.0276251
0.08, 1.56, 0, 0
0.12, 1.56, 0, 0
0.16, 1.56, 0, 0
0.2, 1.56, 0.0215281, 0.0215281
0.24, 1.56, 0.0363385, 0.0363385
0.28, 1.56, 0, 0
0.32, 1.56, 0.034831, 0.0253809
0.36, 1.56, 0, 0
0.4, 1.56, 0.0168469, 0.0168469
0.44, 1.56, 0, 0
0.48, 1.56, 0.0623177, 0.0363952
0.52, 1.56, 0, 0
0.56, 1.56, 0.0325196, 0.0325196
0.6, 1.56, 0, 0
0.64, 1.56, 0, 0
0.68, 1.56, 0.0140188, 0.0140188
0.72, 1.56, 0, 0
0.76, 1.56, 0.0138281, 0.0138281
0.8, 1.56, 0.0171243, 0.0171243
0.84, 1.56, 0.0245961, 0.0245961
0.88, 1.56, 0.0569842, 0.0407708
0.92, 1.56, 0, 0
0.96, 1.56, 0.0256062, 0.0256062
1, 1.56, 0, 0
1.04, 1.56, 0, 0
1.08, 1.56, 0, 0
1.12, 1.56, 0, 0
1.16, 1.56, 0.0223149, 0.0223149
1.2, 1.56, 0, 0
1.24, 1.56, 0, 0
1.28, 1.56, 0, 0
1.32, 1.56, 0, 0
1.36, 1.56, 0, 0
1.4, 1.56, 0, 0
1.44, 1.56, 0, 0
1.48, 1.56, 0.0880846, 0.0648717
1.52, 1.56, 0, 0
1.56, 1.56, 0, 0
1.6, 1.56, 0, 0
1.64, 1.56, 0, 0
1.68, 1.56, 0, 0
1.72, 1.56, 0, 0
1.76, 1.56, 0, 0
1.8, 1.56, 0.0370488, 0.0264599
1.84, 1.56, 0, 0
1.88, 1.56, 0.0500694, 0.0355133
1.92, 1.56, 0, 0
1.96, 1.56, 0, 0
2, 1.56, 0, 0
2.04, 1.56, 0, 0
2.08, 1.56, 0.0304656, 0.0304656
2.12, 1.56, 0.0259145, 0.0259145
2.16, 1.56, 0, 0
2.2, 1.56, 0, 0
2.24, 1.56, 0, 0
2.28, 1.56, 0, 0
2.32, 1.56, 0, 0
2.36, 1.56, 0, 0
2.4, 1.56, 0, 0
2.44, 1.56, 0, 0
2.48, 1.56, 0, 0
2.52, 1.56, 0.033174, 0.033174
2.56, 1.56, 0, 0
2.6, 1.56, 0, 0
2.64, 1.56, 0.0442178, 0.0442178
2.68, 1.56, 0.043397, 0.043397
2.72, 1.56, 0.0305829, 0.0305829
2.76, 1.56, 0, 0
2.8, 1.56, 0.0812889, 0.058683
2.84, 1.56, 0, 0
2.88, 1.56, 0.0218631, 0.0218631
2.92, 1.56, 0.240336, 0.190499
2.96, 1.56, 0, 0
3, 1.56, 0.0231041, 0.0231041
3.04, 1.56, 0.0370028, 0.0370028
3.08, 1.56, 0, 0
3.12, 1.56, 0.0331298, 0.0331298
3.16, 1.56, 0, 0
3.2, 1.56, 0.0243996, 0.0243996
3.24, 1.56, 0, 0
3.28, 1.56, 0, 0
3.32, 1.56, 0, 0
3.36, 1.56, 0, 0
3.4, 1.56, 0.0565142, 0.0565142
3.44, 1.56, 0.090181, 0.0667059
3.48, 1.56, 0, 0
3.52, 1.56, 0, 0
3.56, 1.56, 0.161428, 0.124237
3.6, 1.56, 0.0458823, 0.0458823
3.64, 1.56, 0, 0
3.68, 1.56, 0, 0
3.72, 1.56, 0, 0
3.76, 1.56, 0, 0
3.8, 1.56, 0, 0
3.84, 1.56, 0, 0
3.88, 1.56, 0.0327971, 0.0327971
3.92, 1.56, 0.0381383, 0.0381383
3.96, 1.56, 0.145553, 0.105602
4, 1.56, 0, 0
4.04, 1.56, 0.0383797, 0.0383797
4.08, 1.56, 0, 0
4.12, 1.56, 0, 0
4.16, 1.56, 0, 0
4.2, 1.56, 0, 0
4.24, 1.56, 0, 0
4.28, 1.56, 0, 0
4.32, 1.56, 0.0528673, 0.0528673
4.36, 1.56, 0.121878, 0.121878
4.4, 1.56, 0, 0
4.44, 1.56, 0, 0
4.48, 1.56, 0, 0
4.52, 1.56, 0.110345, 0.110345
4.56, 1.56, 0, 0
4.6, 1.56, 0.0678541, 0.0678541
4.64, 1.56, 0.165228, 0.120135
4.68, 1.56, 0, 0
4.72, 1.56, 0, 0
4.76, 1.56, 0.0870315, 0.0870315
4.8, 1.56, 0, 0
4.84, 1.56, 0, 0
4.88, 1.56, 0, 0
4.92, 1.56, 0.133899, 0.133899
4.96, 1.56, 0, 0
5, 1.56, 0, 0
5.04, 1.56, 0.292451, 0.292451
-0.04, 1.6, 0, 0
3.46945e-18, 1.6, 0.0161842, 0.0161842
0.04, 1.6, 0, 0
0.08, 1.6, 0, 0
0.12, 1.6, 0.0163004, 0.0163004
0.16, 1.6, 0, 0
0.2, 1.6, 0, 0
0.24, 1.6, 0.145144, 0.0774426
0.28, 1.6, 0.0369903, 0.0369903
0.32, 1.6, 0, 0
0.36, 1.6, 0, 0
0.4, 1.6, 0, 0
0.44, 1.6, 0.0523786, 0.0523786
0.48, 1.6, 0.050459, 0.035687
0.52, 1.6, 0, 0
0.56, 1.6, 0.0162475, 0.0162475
0.6, 1.6, 0.0190423, 0.0190423
0.64, 1.6, 0, 0
0.68, 1.6, 0, 0
0.72, 1.6, 0.0196191, 0.0196191
0.76, 1.6, 0, 0
0.8, 1.6, 0, 0
0.84, 1.6, 0, 0
0.88, 1.6, 0, 0
0.92, 1.6, 0, 0
0.96, 1.6, 0, 0
1, 1.6, 0, 0
1.04, 1.6, 0.0131967, 0.0131967
1.08, 1.6, 0.0140214, 0.0140214
1.12, 1.6, 0.016229, 0.016229
1.16, 1.6, 0.0143002, 0.0143002
1.2, 1.6, 0, 0
1.24, 1.6, 0.0364177, 0.0258493
1.28, 1.6, 0, 0
1.32, 1.6, 0, 0
1.36, 1.6, 0.0295775, 0.0295775
1.4, 1.6, 0, 0
1.44, 1.6, 0.0218804, 0.0218804
1.48, 1.6, 0.0405824, 0.0405824
1.52, 1.6, 0, 0
1.56, 1.6, 0, 0
1.6, 1.6, 0, 0
1.64, 1.6, 0.0256172, 0.0256172
1.68, 1.6, 0.0186692, 0.0186692
1.72, 1.6, 0, 0
1.76, 1.6, 0.071642, 0.0429328
1.8, 1.6, 0, 0
1.84, 1.6, 0, 0
1.88, 1.6, 0, 0
1.92, 1.6, 0.0226437, 0.0226437
1.96, 1.6, 0, 0
2, 1.6, 0, 0
2.04, 1.6, 0.021092, 0.021092
2.08, 1.6, 0, 0
2.12, 1.6, 0, 0
2.16, 1.6, 0, 0
2.2, 1.6, 0, 0
2.24, 1.6, 0.047288, 0.047288
2.28, 1.6, 0, 0
2.32, 1.6, 0.0249813, 0.0249813
2.36, 1.6, 0.116909, 0.0876409
2.4, 1.6, 0, 0
2.44, 1.6, 0, 0
2.48, 1.6, 0, 0
2.52, 1.6, 0, 0
2.56, 1.6, 0, 0
2.6, 1.6, 0, 0
2.64, 1.6, 0.0294908, 0.0294908
2.68, 1.6, 0, 0
2.72, 1.6, 0.0263166, 0.0263166
2.76, 1.6, 0, 0
2.8, 1.6, 0, 0
2.84, 1.6, 0.0305191, 0.0305191
2.88, 1.6, 0.02815, 0.02815
2.92, 1.6, 0, 0
2.96, 1.6, 0, 0
3, 1.6, 0, 0
3.04, 1.6, 0.0279487, 0.0279487
3.08, 1.6, 0.0238252, 0.0238252
3.12, 1.6, 0.0500354, 0.0500354
3.16, 1.6, 0, 0
3.2, 1.6, 0, 0
3.24, 1.6, 0, 0
3.28, 1.6, 0, 0
3.32, 1.6, 0, 0
3.36, 1.6, 0.0710652, 0.0710652
3.4, 1.6, 0.0720211, 0.0720211
3.44, 1.6, 0.163626, 0.126098
3.48, 1.6, 0, 0
3.52, 1.6, 0.0282683, 0.0282683
3.56, 1.6, 0.113788, 0.113788
3.6, 1.6, 0, 0
3.64, 1.6, 0, 0
3.68, 1.6, 0, 0
3.72, 1.6, 0, 0
3.76, 1.6, 0, 0
3.8, 1.6, 0.130915, 0.130915
3.84, 1.6, 0, 0
3.88, 1.6, 0.0694825, 0.0694825
3.92, 1.6, 0, 0
3.96, 1.6, 0, 0
4, 1.6, 0, 0
4.04, 1.6, 0, 0
4.08, 1.6, 0.103648, 0.0733151
4.12, 1.6, 0, 0
4.16, 1.6, 0, 0
4.2, 1.6, 0, 0
4.24, 1.6, 0.0563669, 0.0563669
4.28, 1.6, 0, 0
4.32, 1.6, 0, 0
4.36, 1.6, 0.0635651, 0.0635651
4.4, 1.6, 0.0505396, 0.0505396
4.44, 1.6, 0, 0
4.48, 1.6, 0, 0
4.52, 1.6, 0, 0
4.56, 1.6, 0, 0
4.6, 1.6, 0, 0
4.64, 1.6, 0, 0
4.68, 1.6, 0, 0
4.72, 1.6, 0, 0
4.76, 1.6, 0, 0
4.8, 1.6, 0, 0
4.84, 1.6, 0, 0
4.88, 1.6, 0, 0
4.92, 1.6, 0, 0
4.96, 1.6, 0.151116, 0.151116
5, 1.6, 0, 0
5.04, 1.6, 0, 0
-0.04, 1.64, 0.015982, 0.015982
3.46945e-18, 1.64, 0, 0
0.04, 1.64, 0.0123998, 0.0123998
0.08, 1.64, 0, 0
0.12, 1.64, 0.0188755, 0.0188755
0.16, 1.64, 0.0860095, 0.0471902
0.2, 1.64, 0, 0
0.24, 1.64, 0, 0
0.28, 1.64, 0, 0
0.32, 1.64, 0.0341701, 0.0242279
0.36, 1.64, 0.0219571, 0.0219571
0.4, 1.64, 0.0267126, 0.0267126
0.44, 1.64, 0.0504697, 0.0504697
0.48, 1.64, 0, 0
0.52, 1.64, 0.016389, 0.016389
0.56, 1.64, 0.0195017, 0.0195017
0.6, 1.64, 0.0322937, 0.0322937
0.64, 1.64, 0.0160649, 0.0160649
0.68, 1.64, 0.0471587, 0.0272699
0.72, 1.64, 0, 0
0.76, 1.64, 0, 0
0.8, 1.64, 0, 0
0.84, 1.64, 0, 0
0.88, 1.64, 0, 0
0.92, 1.64, 0, 0
0.96, 1.64, 0.0351876, 0.0351876
1, 1.64, 0.0537397, 0.0380004
1.04, 1.64, 0.0277511, 0.0277511
1.08, 1.64, 0, 0
1.12, 1.64, 0.0183428, 0.0183428
1.16, 1.64, 0, 0
1.2, 1.64, 0.0193715, 0.0193715
1.24, 1.64, 0, 0
1.28, 1.64, 0, 0
1.32, 1.64, 0, 0
1.36, 1.64, 0, 0
1.4, 1.64, 0.0617352, 0.0436619
1.44, 1.64, 0, 0
1.48, 1.64, 0.0694588, 0.0496402
1.52, 1.64, 0.0212485, 0.0212485
1.56, 1.64, 0, 0
1.6, 1.64, 0, 0
1.64, 1.64, 0, 0
1.68, 1.64, 0.0191266, 0.0191266
1.72, 1.64, 0, 0
1.76, 1.64, 0.0222647, 0.0222647
1.8, 1.64, 0.0677606, 0.0677606
1.84, 1.64, 0, 0
1.88, 1.64, 0.023818, 0.023818
1.92, 1.64, 0, 0
1.96, 1.64, 0.0521623, 0.0392766
2, 1.64, 0, 0
2.04, 1.64, 0, 0
2.08, 1.64, 0, 0
2.12, 1.64, 0.0321766, 0.0321766
2.16, 1.64, 0.0167354, 0.0167354
2.2, 1.64, 0, 0
2.24, 1.64, 0, 0
2.28, 1.64, 0, 0
2.32, 1.64, 0, 0
2.36, 1.64, 0, 0
2.4, 1.64, 0, 0
2.44, 1.64, 0, 0
2.48, 1.64, 0, 0
2.52, 1.64, 0, 0
2.56, 1.64, 0, 0
2.6, 1.64, 0.028704, 0.028704
2.64, 1.64, 0, 0
2.68, 1.64, 0.0614837, 0.0614837
2.72, 1.64, 0.0222862, 0.0222862
2.76, 1.64, 0, 0
2.8, 1.64, 0, 0
2.84, 1.64, 0, 0
2.88, 1.64, 0.0313403, 0.0313403
2.92, 1.64, 0, 0
2.96, 1.64, 0, 0
3, 1.64, 0, 0
3.04, 1.64, 0, 0
3.08, 1.64, 0, 0
3.12, 1.64, 0, 0
3.16, 1.64, 0, 0
3.2, 1.64, 0.0592877, 0.0421851
3.24, 1.64, 0, 0
3.28, 1.64, 0, 0
3.32, 1.64, 0, 0
3.36, 1.64, 0, 0
3.4, 1.64, 0, 0
3.44, 1.64, 0, 0
3.48, 1.64, 0, 0
3.52, 1.64, 0, 0
3.56, 1.64, 0, 0
3.6, 1.64, 0, 0
3.64, 1.64, 0.238374, 0.238374
3.68, 1.64, 0, 0
3.72, 1.64, 0, 0
3.76, 1.64, 0, 0
3.8, 1.64, 0, 0
3.84, 1.64, 0, 0
3.88, 1.64, 0, 0
3.92, 1.64, 0, 0
3.96, 1.64, 0, 0
4, 1.64, 0, 0
4.04, 1.64, 0, 0
4.08, 1.64, 0, 0
4.12, 1.64, 0, 0
4.16, 1.64, 0, 0
4.2, 1.64, 0, 0
4.24, 1.64, 0.0430187, 0.0430187
4.28, 1.64, 0, 0
4.32, 1.64, 0, 0
4.36, 1.64, 0.0440125, 0.0440125
4.4, 1.64, 0, 0
4.44, 1.64, 0, 0
4.48, 1.64, 0.0706956, 0.0706956
4.52, 1.64, 0, 0
4.56, 1.64, 0.0664826, 0.0664826
4.6, 1.64, 0, 0
4.64, 1.64, 0, 0
4.68, 1.64, 0.0600729, 0.0600729
4.72, 1.64, 0, 0
4.76, 1.64, 0, 0
4.8, 1.64, 0, 0
4.84, 1.64, 0, 0
4.88, 1.64, 0, 0
4.92, 1.64, 0, 0
4.96, 1.64, 0, 0
5, 1.64, 0, 0
5.04, 1.64, 0, 0
-0.04, 1.68, 0.0160262, 0.0160262
3.46945e-18, 1.68, 0.022461, 0.022461
0.04, 1.68, 0, 0
0.08, 1.68, 0.0571195, 0.0426177
0.12, 1.68, 0.0376171, 0.0376171
0.16, 1.68, 0.041158, 0.0292922
0.2, 1.68, 0.115406, 0.115406
0.24, 1.68, 0.0570709, 0.0423336
0.28, 1.68, 0, 0
0.32, 1.68, 0, 0
0.36, 1.68, 0, 0
0.4, 1.68, 0, 0
0.44, 1.68, 0, 0
0.48, 1.68, 0.0428762, 0.0309185
0.52, 1.68, 0.0339156, 0.0339156
0.56, 1.68, 0, 0
0.6, 1.68, 0, 0
0.64, 1.68, 0.0200651, 0.0200651
0.68, 1.68, 0.103859, 0.103859
0.72, 1.68, 0.0200847, 0.0200847
0.76, 1.68, 0.0166781, 0.0166781
0.8, 1.68, 0.0676147, 0.040324
0.84, 1.68, 0, 0
0.88, 1.68, 0, 0
0.92, 1.68, 0.0150314, 0.0150314
0.96, 1.68, 0, 0
1, 1.68, 0, 0
1.04, 1.68, 0.0157074, 0.0157074
1.08, 1.68, 0.0566827, 0.0566827
1.12, 1.68, 0, 0
1.16, 1.68, 0, 0
1.2, 1.68, 0, 0
1.24, 1.68, 0, 0
1.28, 1.68, 0.0161145, 0.0161145
1.32, 1.68, 0.163241, 0.126857
1.36, 1.68, 0, 0
1.4, 1.68, 0.0204827, 0.0204827
1.44, 1.68, 0.0317365, 0.0317365
1.48, 1.68, 0.0159087, 0.0159087
1.52, 1.68, 0.0178239, 0.0178239
1.56, 1.68, 0, 0
1.6, 1.68, 0, 0
1.64, 1.68, 0, 0
1.68, 1.68, 0.0433019, 0.0433019
1.72, 1.68, 0.0170685, 0.0170685
1.76, 1.68, 0, 0
1.8, 1.68, 0, 0
1.84, 1.68, 0, 0
1.88, 1.68, 0, 0
1.92, 1.68, 0, 0
1.96, 1.68, 0, 0
2, 1.68, 0, 0
2.04, 1.68, 0, 0
2.08, 1.68, 0, 0
2.12, 1.68, 0, 0
2.16, 1.68, 0, 0
2.2, 1.68, 0, 0
2.24, 1.68, 0, 0
2.28, 1.68, 0.0249376, 0.0249376
2.32, 1.68, 0.0222787, 0.0222787
2.36, 1.68, 0, 0
2.4, 1.68, 0, 0
2.44, 1.68, 0, 0
2.48, 1.68, 0.0244871, 0.0244871
2.52, 1.68, 0, 0
2.56, 1.68, 0, 0
2.6, 1.68, 0.0280821, 0.0280821
2.64, 1.68, 0, 0
2.68, 1.68, 0, 0
2.72, 1.68, 0, 0
2.76, 1.68, 0, 0
2.8, 1.68, 0, 0
2.84, 1.68, 0.0230914, 0.0230914
2.88, 1.68, 0, 0
2.92, 1.68, 0, 0
2.96, 1.68, 0, 0
3, 1.68, 0, 0
3.04, 1.68, 0.0309797, 0.0309797
3.08, 1.68, 0, 0
3.12, 1.68, 0, 0
3.16, 1.68, 0, 0
3.2, 1.68, 0, 0
3.24, 1.68, 0, 0
3.28, 1.68, 0, 0
3.32, 1.68, 0.0541155, 0.0541155
3.36, 1.68, 0, 0
3.4, 1.68, 0, 0
3.44, 1.68, 0, 0
3.48, 1.68, 0.0389526, 0.0389526
3.52, 1.68, 0, 0
3.56, 1.68, 0, 0
3.6, 1.68, 0, 0
3.64, 1.68, 0.0426695, 0.0426695
3.68, 1.68, 0, 0
3.72, 1.68, 0, 0
3.76, 1.68, 0, 0
3.8, 1.68, 0, 0
3.84, 1.68, 0, 0
3.88, 1.68, 0, 0
3.92, 1.68, 0, 0
3.96, 1.68, 0, 0
4, 1.68, 0, 0
4.04, 1.68, 0.0639323, 0.0639323
4.08, 1.68, 0, 0
4.12, 1.68, 0, 0
4.16, 1.68, 0, 0
4.2, 1.68, 0, 0
4.24, 1.68, 0, 0
4.28, 1.68, 0, 0
4.32, 1.68, 0, 0
4.36, 1.68, 0, 0
4.4, 1.68, 0, 0
4.44, 1.68, 0, 0
4.48, 1.68, 0, 0
4.52, 1.68, 0, 0
4.56, 1.68, 0, 0
4.6, 1.68, 0, 0
4.64, 1.68, 0, 0
4.68, 1.68, 0, 0
4.72, 1.68, 0, 0
4.76, 1.68, 0, 0
4.8, 1.68, 0, 0
4.84, 1.68, 0, 0
4.88, 1.68, 0, 0
4.92, 1.68, 0, 0
4.96, 1.68, 0, 0
5, 1.68, 0, 0
5.04, 1.68, 0, 0
-0.04, 1.72, 0.0623146, 0.0377899
3.46945e-18, 1.72, 0, 0
0.04, 1.72, 0, 0
0.08, 1.72, 0, 0
0.12, 1.72, 0.0387764, 0.030125
0.16, 1.72, 0.0292328, 0.0292328
0.2, 1.72, 0.0153241, 0.0153241
0.24, 1.72, 0, 0
0.28, 1.72, 0, 0
0.32, 1.72, 0, 0
0.36, 1.72, 0, 0
0.4, 1.72, 0, 0
0.44, 1.72, 0.0359928, 0.0254511
0.48, 1.72, 0, 0
0.52, 1.72, 0.0218186, 0.0218186
0.56, 1.72, 0, 0
0.6, 1.72, 0, 0
0.64, 1.72, 0, 0
0.68, 1.72, 0.0399789, 0.0294408
0.72, 1.72, 0.025674, 0.025674
0.76, 1.72, 0, 0
0.8, 1.72, 0.0175034, 0.0175034
0.84, 1.72, 0.0349626, 0.0349626
0.88, 1.72, 0.0259945, 0.0259945
0.92, 1.72, 0.0386062, 0.0274139
0.96, 1.72, 0.0425961, 0.0311646
1, 1.72, 0.0226435, 0.0226435
1.04, 1.72, 0, 0
1.08, 1.72, 0.0155939, 0.0155939
1.12, 1.72, 0.0277326, 0.0277326
1.16, 1.72, 0, 0
1.2, 1.72, 0, 0
1.24, 1.72, 0, 0
1.28, 1.72, 0.01749, 0.01749
1.32, 1.72, 0, 0
1.36, 1.72, 0.01859, 0.01859
1.4, 1.72, 0, 0
1.44, 1.72, 0, 0
1.48, 1.72, 0, 0
1.52, 1.72, 0, 0
1.56, 1.72, 0.0203842, 0.0203842
1.6, 1.72, 0.0208848, 0.0208848
1.64, 1.72, 0, 0
1.68, 1.72, 0, 0
1.72, 1.72, 0.0167973, 0.0167973
1.76, 1.72, 0, 0
1.8, 1.72, 0.0274329, 0.0274329
1.84, 1.72, 0.0480793, 0.0344775
1.88, 1.72, 0.0232994, 0.0232994
1.92, 1.72, 0, 0
1.96, 1.72, 0.0250929, 0.0250929
2, 1.72, 0, 0
2.04, 1.72, 0.0373711, 0.0373711
2.08, 1.72, 0.11848, 0.0883683
2.12, 1.72, 0, 0
2.16, 1.72, 0, 0
2.2, 1.72, 0.205723, 0.155921
2.24, 1.72, 0, 0
2.28, 1.72, 0, 0
2.32, 1.72, 0, 0
2.36, 1.72, 0, 0
2.4, 1.72, 0, 0
2.44, 1.72, 0, 0
2.48, 1.72, 0, 0
2.52, 1.72, 0, 0
2.56, 1.72, 0.0568825, 0.0568825
2.6, 1.72, 0, 0
2.64, 1.72, 0.0300556, 0.0300556
2.68, 1.72, 0, 0
2.72, 1.72, 0, 0
2.76, 1.72, 0.0639678, 0.0639678
2.8, 1.72, 0, 0
2.84, 1.72, 0.0450468, 0.0450468
2.88, 1.72, 0, 0
2.92, 1.72, 0, 0
2.96, 1.72, 0.02111, 0.02111
3, 1.72, 0, 0
3.04, 1.72, 0, 0
3.08, 1.72, 0, 0
3.12, 1.72, 0.0343093, 0.0343093
3.16, 1.72, 0, 0
3.2, 1.72, 0.0436755, 0.0436755
3.24, 1.72, 0, 0
3.28, 1.72, 0, 0
3.32, 1.72, 0, 0
3.36, 1.72, 0, 0
3.4, 1.72, 0, 0
3.44, 1.72, 0, 0
3.48, 1.72, 0, 0
3.52, 1.72, 0, 0
3.56, 1.72, 0, 0
3.6, 1.72, 0, 0
3.64, 1.72, 0, 0
3.68, 1.72, 0.0498823, 0.0498823
3.72, 1.72, 0, 0
3.76, 1.72, 0, 0
3.8, 1.72, 0.208891, 0.156161
3.84, 1.72, 0.0576851, 0.0576851
3.88, 1.72, 0.139244, 0.139244
3.92, 1.72, 0, 0
3.96, 1.72, 0, 0
4, 1.72, 0, 0
4.04, 1.72, 0.0666197, 0.0666197
4.08, 1.72, 0.054668, 0.054668
4.12, 1.72, 0, 0
4.16, 1.72, 0, 0
4.2, 1.72, 0, 0
4.24, 1.72, 0.0574081, 0.0574081
4.28, 1.72, 0, 0
4.32, 1.72, 0, 0
4.36, 1.72, 0, 0
4.4, 1.72, 0, 0
4.44, 1.72, 0, 0
4.48, 1.72, 0, 0
4.52, 1.72, 0, 0
4.56, 1.72, 0, 0
4.6, 1.72, 0.0649061, 0.0649061
4.64, 1.72, 0, 0
4.68, 1.72, 0, 0
4.72, 1.72, 0, 0
4.76, 1.72, 0, 0
4.8, 1.72, 0, 0
4.84, 1.72, 0, 0
4.88, 1.72, 0, 0
4.92, 1.72, 0, 0
4.96, 1.72, 0, 0
5, 1.72, 0, 0
5.04, 1.72, 0, 0
-0.04, 1.76, 0.0816908, 0.0502407
3.46945e-18, 1.76, 0.0402595, 0.0402595
0.04, 1.76, 0.0403015, 0.028809
0.08, 1.76, 0, 0
0.12, 1.76, 0, 0
0.16, 1.76, 0.0199931, 0.0199931
0.2, 1.76, 0, 0
0.24, 1.76, 0.131819, 0.114648
0.28, 1.76, 0, 0
0.32, 1.76, 0, 0
0.36, 1.76, 0, 0
0.4, 1.76, 0, 0
0.44, 1.76, 0, 0
0.48, 1.76, 0.021599, 0.021599
0.52, 1.76, 0.0174577, 0.0174577
0.56, 1.76, 0.0976498, 0.0626802
0.6, 1.76, 0.0652599, 0.0539191
0.64, 1.76, 0.0122906, 0.0122906
0.68, 1.76, 0, 0
0.72, 1.76, 0, 0
0.76, 1.76, 0.0421003, 0.0297778
0.8, 1.76, 0.125126, 0.10577
0.84, 1.76, 0, 0
0.88, 1.76, 0.0129351, 0.0129351
0.92, 1.76, 0.0157992, 0.0157992
0.96, 1.76, 0.0411782, 0.0306871
1, 1.76, 0, 0
1.04, 1.76, 0.0152475, 0.0152475
1.08, 1.76, 0, 0
1.12, 1.76, 0.0162185, 0.0162185
1.16, 1.76, 0, 0
1.2, 1.76, 0, 0
1.24, 1.76, 0.0295729, 0.0295729
1.28, 1.76, 0.0833284, 0.0638404
1.32, 1.76, 0, 0
1.36, 1.76, 0.0249315, 0.0249315
1.4, 1.76, 0, 0
1.44, 1.76, 0, 0
1.48, 1.76, 0, 0
1.52, 1.76, 0, 0
1.56, 1.76, 0, 0
1.6, 1.76, 0, 0
1.64, 1.76, 0, 0
1.68, 1.76, 0.0222397, 0.0222397
1.72, 1.76, 0, 0
1.76, 1.76, 0.02348, 0.02348
1.8, 1.76, 0, 0
1.84, 1.76, 0, 0
1.88, 1.76, 0.0159991, 0.0159991
1.92, 1.76, 0.0203618, 0.0203618
1.96, 1.76, 0.023613, 0.023613
2, 1.76, 0, 0
2.04, 1.76, 0.0594103, 0.0435042
2.08, 1.76, 0, 0
2.12, 1.76, 0, 0
2.16, 1.76, 0, 0
2.2, 1.76, 0.14758, 0.14758
2.24, 1.76, 0, 0
2.28, 1.76, 0, 0
2.32, 1.76, 0, 0
2.36, 1.76, 0.0319587, 0.0319587
2.4, 1.76, 0, 0
2.44, 1.76, 0.0273168, 0.0273168
2.48, 1.76, 0, 0
2.52, 1.76, 0, 0
2.56, 1.76, 0, 0
2.6, 1.76, 0.0267022, 0.0267022
2.64, 1.76, 0, 0
2.68, 1.76, 0, 0
2.72, 1.76, 0, 0
2.76, 1.76, 0.0196696, 0.0196696
2.8, 1.76, 0, 0
2.84, 1.76, 0, 0
2.88, 1.76, 0, 0
2.92, 1.76, 0.0642922, 0.0642922
2.96, 1.76, 0.0507805, 0.0359279
3, 1.76, 0, 0
3.04, 1.76, 0, 0
3.08, 1.76, 0, 0
3.12, 1.76, 0.0650227, 0.0460655
3.16, 1.76, 0, 0
3.2, 1.76, 0, 0
3.24, 1.76, 0.137388, 0.0720904
3.28, 1.76, 0, 0
3.32, 1.76, 0.0965255, 0.0557389
3.36, 1.76, 0, 0
3.4, 1.76, 0, 0
3.44, 1.76, 0.038663, 0.038663
3.48, 1.76, 0, 0
3.52, 1.76, 0, 0
3.56, 1.76, 0, 0
3.6, 1.76, 0, 0
3.64, 1.76, 0, 0
3.68, 1.76, 0, 0
3.72, 1.76, 0, 0
3.76, 1.76, 0, 0
3.8, 1.76, 0, 0
3.84, 1.76, 0, 0
3.88, 1.76, 0, 0
3.92, 1.76, 0, 0
3.96, 1.76, 0, 0
4, 1.76, 0, 0
4.04, 1.76, 0.109971, 0.109971
4.08, 1.76, 0.160121, 0.160121
4.12, 1.76, 0.0547478, 0.0547478
4.16, 1.76, 0, 0
4.2, 1.76, 0, 0
4.24, 1.76, 0, 0
4.28, 1.76, 0, 0
4.32, 1.76, 0, 0
4.36, 1.76, 0.0590012, 0.0590012
4.4, 1.76, 0.142422, 0.142422
4.44, 1.76, 0.145415, 0.103247
4.48, 1.76, 0, 0
4.52, 1.76, 0, 0
4.56, 1.76, 0, 0
4.6, 1.76, 0, 0
4.64, 1.76, 0, 0
4.68, 1.76, 0, 0
4.72, 1.76, 0, 0
4.76, 1.76, 0, 0
4.8, 1.76, 0, 0
4.84, 1.76, 0, 0
4.88, 1.76, 0, 0
4.92, 1.76, 0, 0
4.96, 1.76, 0, 0
5, 1.76, 0, 0
5.04, 1.76, 0, 0
-0.04, 1.8, 0, 0
3.46945e-18, 1.8, 0.0306436, 0.0306436
0.04, 1.8, 0.0172512, 0.0172512
0.08, 1.8, 0, 0
0.12, 1.8, 0.0787865, 0.0638308
0.16, 1.8, 0, 0
0.2, 1.8, 0.0712041, 0.0507575
0.24, 1.8, 0, 0
0.28, 1.8, 0.0385653, 0.0272699
0.32, 1.8, 0.0371546, 0.0371546
0.36, 1.8, 0.0374096, 0.0270043
0.4, 1.8, 0.0179829, 0.0179829
0.44, 1.8, 0.0533126, 0.0406777
0.48, 1.8, 0.0375053, 0.026817
0.52, 1.8, 0.0699678, 0.0405555
0.56, 1.8, 0, 0
0.6, 1.8, 0.105511, 0.105511
0.64, 1.8, 0.0282151, 0.020262
0.68, 1.8, 0.0724439, 0.0378263
0.72, 1.8, 0.0175506, 0.0175506
0.76, 1.8, 0.0473623, 0.03369
0.8, 1.8, 0, 0
0.84, 1.8, 0.0123421, 0.0123421
0.88, 1.8, 0.0448154, 0.0262882
0.92, 1.8, 0, 0
0.96, 1.8, 0, 0
1, 1.8, 0.0572021, 0.0333252
1.04, 1.8, 0.0269167, 0.0195169
1.08, 1.8, 0.0398786, 0.0398786
1.12, 1.8, 0, 0
1.16, 1.8, 0.0145423, 0.0145423
1.2, 1.8, 0.014578, 0.014578
1.24, 1.8, 0, 0
1.28, 1.8, 0, 0
1.32, 1.8, 0, 0
1.36, 1.8, 0.0602783, 0.0456807
1.4, 1.8, 0.0168457, 0.0168457
1.44, 1.8, 0, 0
1.48, 1.8, 0, 0
1.52, 1.8, 0, 0
1.56, 1.8, 0, 0
1.6, 1.8, 0, 0
1.64, 1.8, 0.18474, 0.139295
1.68, 1.8, 0, 0
1.72, 1.8, 0, 0
1.76, 1.8, 0, 0
1.8, 1.8, 0, 0
1.84, 1.8, 0, 0
1.88, 1.8, 0, 0
1.92, 1.8, 0, 0
1.96, 1.8, 0, 0
2, 1.8, 0.0404863, 0.0286662
2.04, 1.8, 0.0678903, 0.0548326
2.08, 1.8, 0, 0
2.12, 1.8, 0, 0
2.16, 1.8, 0, 0
2.2, 1.8, 0.0382879, 0.0382879
2.24, 1.8, 0.0183186, 0.0183186
2.28, 1.8, 0, 0
2.32, 1.8, 0, 0
2.36, 1.8, 0, 0
2.4, 1.8, 0.0234994, 0.0234994
2.44, 1.8, 0, 0
2.48, 1.8, 0.0294438, 0.0294438
2.52, 1.8, 0, 0
2.56, 1.8, 0, 0
2.6, 1.8, 0, 0
2.64, 1.8, 0, 0
2.68, 1.8, 0, 0
2.72, 1.8, 0, 0
2.76, 1.8, 0, 0
2.8, 1.8, 0, 0
2.84, 1.8, 0.0383953, 0.0383953
2.88, 1.8, 0, 0
2.92, 1.8, 0.0314242, 0.0314242
2.96, 1.8, 0, 0
3, 1.8, 0.0585813, 0.0417906
3.04, 1.8, 0.0398641, 0.0398641
3.08, 1.8, 0, 0
3.12, 1.8, 0, 0
3.16, 1.8, 0.0432284, 0.0432284
3.2, 1.8, 0.0303717, 0.0303717
3.24, 1.8, 0.0827864, 0.0617277
3.28, 1.8, 0, 0
3.32, 1.8, 0.0280869, 0.0280869
3.36, 1.8, 0, 0
3.4, 1.8, 0, 0
3.44, 1.8, 0, 0
3.48, 1.8, 0, 0
3.52, 1.8, 0, 0
3.56, 1.8, 0.0312086, 0.0312086
3.6, 1.8, 0.0289031, 0.0289031
3.64, 1.8, 0, 0
3.68, 1.8, 0, 0
3.72, 1.8, 0.0473798, 0.0473798
3.76, 1.8, 0.0407587, 0.0407587
3.8, 1.8, 0.0409626, 0.0409626
3.84, 1.8, 0, 0
3.88, 1.8, 0, 0
3.92, 1.8, 0, 0
3.96, 1.8, 0, 0
4, 1.8, 0, 0
4.04, 1.8, 0.054065, 0.054065
4.08, 1.8, 0.0555852, 0.0555852
4.12, 1.8, 0, 0
4.16, 1.8, 0, 0
4.2, 1.8, 0, 0
4.24, 1.8, 0.139038, 0.0986536
4.28, 1.8, 0, 0
4.32, 1.8, 0, 0
4.36, 1.8, 0, 0
4.4, 1.8, 0.148639, 0.148639
4.44, 1.8, 0.236818, 0.236818
4.48, 1.8, 0.121306, 0.121306
4.52, 1.8, 0, 0
4.56, 1.8, 0, 0
4.6, 1.8, 0, 0
4.64, 1.8, 0, 0
4.68, 1.8, 0, 0
4.72, 1.8, 0, 0
4.76, 1.8, 0, 0
4.8, 1.8, 0, 0
4.84, 1.8, 0, 0
4.88, 1.8, 0.152627, 0.152627
4.92, 1.8, 0, 0
4.96, 1.8, 0, 0
5, 1.8, 0, 0
5.04, 1.8, 0, 0
-0.04, 1.84, 0, 0
3.46945e-18, 1.84, 0.0200651, 0.0200651
0.04, 1.84, 0, 0
0.08, 1.84, 0.0301182, 0.0301182
0.12, 1.84, 0.0593257, 0.0593257
0.16, 1.84, 0, 0
0.2, 1.84, 0.0151403, 0.0151403
0.24, 1.84, 0, 0
0.28, 1.84, 0.019783, 0.019783
0.32, 1.84, 0.0396302, 0.0396302
0.36, 1.84, 0.0725589, 0.0585514
0.4, 1.84, 0, 0
0.44, 1.84, 0.0299764, 0.0212915
0.48, 1.84, 0, 0
0.52, 1.84, 0.0508685, 0.0396035
0.56, 1.84, 0.0132644, 0.0132644
0.6, 1.84, 0.0128855, 0.0128855
0.64, 1.84, 0, 0
0.68, 1.84, 0.0910242, 0.0598365
0.72, 1.84, 0, 0
0.76, 1.84, 0.0399162, 0.0298349
0.8, 1.84, 0.0685034, 0.0434689
0.84, 1.84, 0.028211, 0.028211
0.88, 1.84, 0.0265569, 0.0265569
0.92, 1.84, 0.0748545, 0.0594954
0.96, 1.84, 0.0291826, 0.0207718
1, 1.84, 0.148286, 0.111963
1.04, 1.84, 0.0349578, 0.0248106
1.08, 1.84, 0.0754331, 0.0448211
1.12, 1.84, 0.0242606, 0.0242606
1.16, 1.84, 0.0926321, 0.0546769
1.2, 1.84, 0.0152879, 0.0152879
1.24, 1.84, 0.0303287, 0.0303287
1.28, 1.84, 0, 0
1.32, 1.84, 0.0384404, 0.02725
1.36, 1.84, 0.017523, 0.017523
1.4, 1.84, 0, 0
1.44, 1.84, 0, 0
1.48, 1.84, 0, 0
1.52, 1.84, 0.0894378, 0.071516
1.56, 1.84, 0.0430733, 0.0312825
1.6, 1.84, 0.0162627, 0.0162627
1.64, 1.84, 0, 0
1.68, 1.84, 0, 0
1.72, 1.84, 0, 0
1.76, 1.84, 0.0699721, 0.0699721
1.8, 1.84, 0.0208688, 0.0208688
1.84, 1.84, 0.0653375, 0.0388501
1.88, 1.84, 0.0371757, 0.0371757
1.92, 1.84, 0.0356791, 0.0356791
1.96, 1.84, 0, 0
2, 1.84, 0, 0
2.04, 1.84, 0.126109, 0.0686567
2.08, 1.84, 0, 0
2.12, 1.84, 0.0225017, 0.0225017
2.16, 1.84, 0, 0
2.2, 1.84, 0.0598823, 0.0449103
2.24, 1.84, 0, 0
2.28, 1.84, 0, 0
2.32, 1.84, 0, 0
2.36, 1.84, 0.041167, 0.041167
2.4, 1.84, 0, 0
2.44, 1.84, 0, 0
2.48, 1.84, 0, 0
2.52, 1.84, 0, 0
2.56, 1.84, 0.0665516, 0.0496602
2.6, 1.84, 0.0197723, 0.0197723
2.64, 1.84, 0.0265098, 0.0265098
2.68, 1.84, 0, 0
2.72, 1.84, 0.0337999, 0.0337999
2.76, 1.84, 0.0536953, 0.0536953
2.8, 1.84, 0, 0
2.84, 1.84, 0, 0
2.88, 1.84, 0.0271018, 0.0271018
2.92, 1.84, 0.0323432, 0.0323432
2.96, 1.84, 0, 0
3, 1.84, 0.0486467, 0.0343994
3.04, 1.84, 0.0256592, 0.0256592
3.08, 1.84, 0.062159, 0.0443579
3.12, 1.84, 0.0443318, 0.0443318
3.16, 1.84, 0, 0
3.2, 1.84, 0.036006, 0.036006
3.24, 1.84, 0, 0
3.28, 1.84, 0, 0
3.32, 1.84, 0, 0
3.36, 1.84, 0.0786757, 0.0786757
3.4, 1.84, 0, 0
3.44, 1.84, 0, 0
3.48, 1.84, 0, 0
3.52, 1.84, 0.0406887, 0.0406887
3.56, 1.84, 0, 0
3.6, 1.84, 0.0422685, 0.0422685
3.64, 1.84, 0.067241, 0.067241
3.68, 1.84, 0, 0
3.72, 1.84, 0, 0
3.76, 1.84, 0.14132, 0.0860878
3.8, 1.84, 0.0367014, 0.0367014
3.84, 1.84, 0.0321231, 0.0321231
3.88, 1.84, 0, 0
3.92, 1.84, 0, 0
3.96, 1.84, 0, 0
4, 1.84, 0, 0
4.04, 1.84, 0, 0
4.08, 1.84, 0.0467755, 0.0467755
4.12, 1.84, 0, 0
4.16, 1.84, 0.111126, 0.0795462
4.2, 1.84, 0.359593, 0.359593
4.24, 1.84, 0.056362, 0.056362
4.28, 1.84, 0, 0
4.32, 1.84, 0, 0
4.36, 1.84, 0, 0
4.4, 1.84, 0, 0
4.44, 1.84, 0, 0
4.48, 1.84, 0.0706494, 0.0706494
4.52, 1.84, 0, 0
4.56, 1.84, 0.143192, 0.101453
4.6, 1.84, 0, 0
4.64, 1.84, 0, 0
4.68, 1.84, 0, 0
4.72, 1.84, 0.117922, 0.117922
4.76, 1.84, 0, 0
4.8, 1.84, 0, 0
4.84, 1.84, 0, 0
4.88, 1.84, 0, 0
4.92, 1.84, 0, 0
4.96, 1.84, 0, 0
5, 1.84, 0, 0
5.04, 1.84, 0, 0
-0.04, 1.88, 0, 0
3.46945e-18, 1.88, 0.020345, 0.020345
0.04, 1.88, 0.0481497, 0.0340527
0.08, 1.88, 0.0148368, 0.0148368
0.12, 1.88, 0, 0
0.16, 1.88, 0.0357677, 0.025296
0.2, 1.88, 0.0575935, 0.0575935
0.24, 1.88, 0.0410622, 0.0410622
0.28, 1.88, 0.0196579, 0.0196579
0.32, 1.88, 0.0360873, 0.0255952
0.36, 1.88, 0.0131815, 0.0131815
0.4, 1.88, 0.0133388, 0.0133388
0.44, 1.88, 0, 0
0.48, 1.88, 0.0945235, 0.0619878
0.52, 1.88, 0.014114, 0.014114
0.56, 1.88, 0.0272045, 0.0272045
0.6, 1.88, 0, 0
0.64, 1.88, 0, 0
0.68, 1.88, 0, 0
0.72, 1.88, 0.0609581, 0.0434787
0.76, 1.88, 0.0696822, 0.035437
0.8, 1.88, 0.0367636, 0.0367636
0.84, 1.88, 0.114845, 0.114845
0.88, 1.88, 0.0187707, 0.0187707
0.92, 1.88, 0.0321365, 0.0229193
0.96, 1.88, 0.018139, 0.018139
1, 1.88, 0.0186094, 0.0186094
1.04, 1.88, 0.0285973, 0.0285973
1.08, 1.88, 0.0198454, 0.0198454
1.12, 1.88, 0.0640813, 0.0468071
1.16, 1.88, 0.166321, 0.0859423
1.2, 1.88, 0.0195431, 0.0195431
1.24, 1.88, 0.0311801, 0.0221273
1.28, 1.88, 0, 0
1.32, 1.88, 0.126962, 0.126962
1.36, 1.88, 0, 0
1.4, 1.88, 0.0213917, 0.0213917
1.44, 1.88, 0.036586, 0.0259271
1.48, 1.88, 0, 0
1.52, 1.88, 0.0760182, 0.0456996
1.56, 1.88, 0, 0
1.6, 1.88, 0, 0
1.64, 1.88, 0, 0
1.68, 1.88, 0, 0
1.72, 1.88, 0, 0
1.76, 1.88, 0, 0
1.8, 1.88, 0, 0
1.84, 1.88, 0.194061, 0.149466
1.88, 1.88, 0, 0
1.92, 1.88, 0, 0
1.96, 1.88, 0, 0
2, 1.88, 0.104217, 0.0804768
2.04, 1.88, 0.0814886, 0.0493673
2.08, 1.88, 0.0397115, 0.0397115
2.12, 1.88, 0.0286383, 0.0286383
2.16, 1.88, 0, 0
2.2, 1.88, 0.0786743, 0.0786743
2.24, 1.88, 0.123855, 0.0915149
2.28, 1.88, 0, 0
2.32, 1.88, 0, 0
2.36, 1.88, 0, 0
2.4, 1.88, 0.242654, 0.178227
2.44, 1.88, 0.0251846, 0.0251846
2.48, 1.88, 0.034764, 0.034764
2.52, 1.88, 0, 0
2.56, 1.88, 0, 0
2.6, 1.88, 0, 0
2.64, 1.88, 0.0443957, 0.0314829
2.68, 1.88, 0.0275057, 0.0275057
2.72, 1.88, 0.0202115, 0.0202115
2.76, 1.88, 0.0338616, 0.0338616
2.8, 1.88, 0, 0
2.84, 1.88, 0.0855349, 0.0502437
2.88, 1.88, 0.0686259, 0.0491885
2.92, 1.88, 0.0341349, 0.0341349
2.96, 1.88, 0.0507338, 0.0507338
3, 1.88, 0, 0
3.04, 1.88, 0, 0
3.08, 1.88, 0.0540144, 0.0540144
3.12, 1.88, 0, 0
3.16, 1.88, 0.0554635, 0.0554635
3.2, 1.88, 0, 0
3.24, 1.88, 0, 0
3.28, 1.88, 0.0873304, 0.0620204
3.32, 1.88, 0.0697209, 0.0494785
3.36, 1.88, 0.0299656, 0.0299656
3.4, 1.88, 0.122307, 0.122307
3.44, 1.88, 0.0596613, 0.0596613
3.48, 1.88, 0.0622461, 0.0622461
3.52, 1.88, 0, 0
3.56, 1.88, 0, 0
3.6, 1.88, 0.0524116, 0.0524116
3.64, 1.88, 0, 0
3.68, 1.88, 0.0896557, 0.0896557
3.72, 1.88, 0.0400511, 0.0400511
3.76, 1.88, 0.0553508, 0.0553508
3.8, 1.88, 0, 0
3.84, 1.88, 0, 0
3.88, 1.88, 0.0387581, 0.0387581
3.92, 1.88, 0.118845, 0.0886886
3.96, 1.88, 0, 0
4, 1.88, 0.052058, 0.052058
4.04, 1.88, 0.174458, 0.174458
4.08, 1.88, 0.0653628, 0.0653628
4.12, 1.88, 0, 0
4.16, 1.88, 0, 0
4.2, 1.88, 0, 0
4.24, 1.88, 0, 0
4.28, 1.88, 0, 0
4.32, 1.88, 0.0626774, 0.0626774
4.36, 1.88, 0, 0
4.4, 1.88, 0, 0
4.44, 1.88, 0, 0
4.48, 1.88, 0, 0
4.52, 1.88, 0, 0
4.56, 1.88, 0, 0
4.6, 1.88, 0, 0
4.64, 1.88, 0.105297, 0.105297
4.68, 1.88, 0, 0
4.72, 1.88, 0.0788618, 0.0788618
4.76, 1.88, 0, 0
4.8, 1.88, 0, 0
4.84, 1.88, 0, 0
4.88, 1.88, 0, 0
4.92, 1.88, 0, 0
4.96, 1.88, 0, 0
5, 1.88, 0, 0
5.04, 1.88, 0, 0
-0.04, 1.92, 0.0595234, 0.0595234
3.46945e-18, 1.92, 0.0469016, 0.0350822
0.04, 1.92, 0.0183419, 0.0183419
0.08, 1.92, 0.040918, 0.040918
0.12, 1.92, 0.224063, 0.147823
0.16, 1.92, 0, 0
0.2, 1.92, 0.0746289, 0.0438084
0.24, 1.92, 0.023859, 0.023859
0.28, 1.92, 0.0247723, 0.0247723
0.32, 1.92, 0.11978, 0.11978
0.36, 1.92, 0, 0
0.4, 1.92, 0.0143349, 0.0143349
0.44, 1.92, 0.0171523, 0.0171523
0.48, 1.92, 0.0147004, 0.0147004
0.52, 1.92, 0.0828671, 0.0504141
0.56, 1.92, 0, 0
0.6, 1.92, 0.0453337, 0.032763
0.64, 1.92, 0.036202, 0.0258994
0.68, 1.92, 0.0448846, 0.0324254
0.72, 1.92, 0.0451299, 0.02637
0.76, 1.92, 0.113617, 0.0523268
0.8, 1.92, 0.0218564, 0.0218564
0.84, 1.92, 0.012269, 0.012269
0.88, 1.92, 0.0742758, 0.0586535
0.92, 1.92, 0.0440295, 0.0311336
0.96, 1.92, 0.0112549, 0.0112549
1, 1.92, 0.0758109, 0.0441143
1.04, 1.92, 0.128504, 0.0723739
1.08, 1.92, 0, 0
1.12, 1.92, 0.0639844, 0.0466249
1.16, 1.92, 0.0603099, 0.0603099
1.2, 1.92, 0.0110058, 0.0110058
1.24, 1.92, 0.0889589, 0.0449828
1.28, 1.92, 0.0261237, 0.0261237
1.32, 1.92, 0.0533511, 0.0384495
1.36, 1.92, 0.0144203, 0.0144203
1.4, 1.92, 0.145468, 0.0815621
1.44, 1.92, 0.0554289, 0.0334658
1.48, 1.92, 0, 0
1.52, 1.92, 0.019858, 0.019858
1.56, 1.92, 0, 0
1.6, 1.92, 0.0234633, 0.0234633
1.64, 1.92, 0.0208421, 0.0208421
1.68, 1.92, 0.0456466, 0.0456466
1.72, 1.92, 0, 0
1.76, 1.92, 0, 0
1.8, 1.92, 0, 0
1.84, 1.92, 0, 0
1.88, 1.92, 0.0251121, 0.0251121
1.92, 1.92, 0.0188047, 0.0188047
1.96, 1.92, 0, 0
2, 1.92, 0.017883, 0.017883
2.04, 1.92, 0, 0
2.08, 1.92, 0, 0
2.12, 1.92, 0, 0
2.16, 1.92, 0.0272841, 0.0272841
2.2, 1.92, 0.0273238, 0.0273238
2.24, 1.92, 0, 0
2.28, 1.92, 0.098993, 0.0507037
2.32, 1.92, 0, 0
2.36, 1.92, 0, 0
2.4, 1.92, 0.0290707, 0.0290707
2.44, 1.92, 0.0605575, 0.0605575
2.48, 1.92, 0, 0
2.52, 1.92, 0.0309891, 0.0309891
2.56, 1.92, 0, 0
2.6, 1.92, 0.031838, 0.031838
2.64, 1.92, 0, 0
2.68, 1.92, 0, 0
2.72, 1.92, 0, 0
2.76, 1.92, 0.0529987, 0.0529987
2.8, 1.92, 0, 0
2.84, 1.92, 0, 0
2.88, 1.92, 0.0244727, 0.0244727
2.92, 1.92, 0.0634411, 0.0449479
2.96, 1.92, 0.0500942, 0.0500942
3, 1.92, 0.0699657, 0.0699657
3.04, 1.92, 0, 0
3.08, 1.92, 0.233369, 0.204651
3.12, 1.92, 0, 0
3.16, 1.92, 0.0324333, 0.0324333
3.2, 1.92, 0, 0
3.24, 1.92, 0, 0
3.28, 1.92, 0, 0
3.32, 1.92, 0, 0
3.36, 1.92, 0.0694802, 0.0494685
3.4, 1.92, 0.0360847, 0.0360847
3.44, 1.92, 0.0274962, 0.0274962
3.48, 1.92, 0, 0
3.52, 1.92, 0, 0
3.56, 1.92, 0, 0
3.6, 1.92, 0.0792822, 0.0562108
3.64, 1.92, 0, 0
3.68, 1.92, 0.13921, 0.13921
3.72, 1.92, 0, 0
3.76, 1.92, 0, 0
3.8, 1.92, 0, 0
3.84, 1.92, 0.043574, 0.043574
3.88, 1.92, 0, 0
3.92, 1.92, 0, 0
3.96, 1.92, 0.0545169, 0.0545169
4, 1.92, 0.377512, 0.333155
4.04, 1.92, 0.0595975, 0.0595975
4.08, 1.92, 0.0577385, 0.0577385
4.12, 1.92, 0.040913, 0.040913
4.16, 1.92, 0, 0
4.2, 1.92, 0, 0
4.24, 1.92, 0, 0
4.28, 1.92, 0, 0
4.32, 1.92, 0, 0
4.36, 1.92, 0, 0
4.4, 1.92, 0, 0
4.44, 1.92, 0, 0
4.48, 1.92, 0, 0
4.52, 1.92, 0, 0
4.56, 1.92, 0, 0
4.6, 1.92, 0, 0
4.64, 1.92, 0, 0
4.68, 1.92, 0, 0
4.72, 1.92, 0, 0
4.76, 1.92, 0, 0
4.8, 1.92, 0.103913, 0.103913
4.84, 1.92, 0.258066, 0.258066
4.88, 1.92, 0, 0
4.92, 1.92, 0, 0
4.96, 1.92, 0, 0
5, 1.92, 0, 0
5.04, 1.92, -1, 0
-0.04, 1.96, 0, 0
3.46945e-18, 1.96, 0, 0
0.04, 1.96, 0.017327, 0.017327
0.08, 1.96, 0, 0
0.12, 1.96, 0.0151756, 0.0151756
0.16, 1.96, 0, 0
0.2, 1.96, 0, 0
0.24, 1.96, 0.015391, 0.015391
0.28, 1.96, 0.0386652, 0.0284729
0.32, 1.96, 0.0998055, 0.0673066
0.36, 1.96, 0.0312581, 0.0312581
0.4, 1.96, 0.0232191, 0.0232191
0.44, 1.96, 0.0692007, 0.0409231
0.48, 1.96, 0.0338139, 0.0239197
0.52, 1.96, 0.0282155, 0.0282155
0.56, 1.96, 0, 0
0.6, 1.96, 0.0164383, 0.0164383
0.64, 1.96, 0.018196, 0.018196
0.68, 1.96, 0.0133747, 0.0133747
0.72, 1.96, 0, 0
0.76, 1.96, 0.0552587, 0.0390748
0.8, 1.96, 0.0187219, 0.0187219
0.84, 1.96, 0, 0
0.88, 1.96, 0.0458704, 0.0329553
0.92, 1.96, 0.0797164, 0.0484355
0.96, 1.96, 0.0383066, 0.0383066
1, 1.96, 0.0199561, 0.0199561
1.04, 1.96, 0.0405751, 0.0291767
1.08, 1.96, 0.0584472, 0.0584472
1.12, 1.96, 0.0933071, 0.0538987
1.16, 1.96, 0.094335, 0.0565168
1.2, 1.96, 0.114295, 0.0556649
1.24, 1.96, 0.0730348, 0.0430619
1.28, 1.96, 0.0699413, 0.0352886
1.32, 1.96, 0.0192024, 0.0192024
1.36, 1.96, 0.0600832, 0.0427929
1.4, 1.96, 0.0168698, 0.0168698
1.44, 1.96, 0.133929, 0.133929
1.48, 1.96, 0, 0
1.52, 1.96, 0.0396666, 0.0282572
1.56, 1.96, 0.0229164, 0.0229164
1.6, 1.96, 0.0174037, 0.0174037
1.64, 1.96, 0.0562244, 0.0397611
1.68, 1.96, 0.0347366, 0.0347366
1.72, 1.96, 0, 0
1.76, 1.96, 0.0213477, 0.0213477
1.8, 1.96, 0, 0
1.84, 1.96, 0.0181864, 0.0181864
1.88, 1.96, 0.0218645, 0.0218645
1.92, 1.96, 0.0187381, 0.0187381
1.96, 1.96, 0.173911, 0.153808
2, 1.96, 0, 0
2.04, 1.96, 0.0321442, 0.0321442
2.08, 1.96, 0, 0
2.12, 1.96, 0.0156266, 0.0156266
2.16, 1.96, 0, 0
2.2, 1.96, 0, 0
2.24, 1.96, 0, 0
2.28, 1.96, 0.0821731, 0.0581095
2.32, 1.96, 0.0211346, 0.0211346
2.36, 1.96, 0.0191716, 0.0191716
2.4, 1.96, 0, 0
2.44, 1.96, 0.0293809, 0.0293809
2.48, 1.96, 0, 0
2.52, 1.96, 0.0208918, 0.0208918
2.56, 1.96, 0.0303832, 0.0303832
2.6, 1.96, 0, 0
2.64, 1.96, 0.0685021, 0.0685021
2.68, 1.96, 0.0217297, 0.0217297
2.72, 1.96, 0, 0
2.76, 1.96, 0.0982304, 0.0745815
2.8, 1.96, 0.0627973, 0.0449905
2.84, 1.96, 0, 0
2.88, 1.96, 0, 0
2.92, 1.96, 0.0202678, 0.0202678
2.96, 1.96, 0, 0
3, 1.96, 0.0359468, 0.0359468
3.04, 1.96, 0.0362152, 0.0362152
3.08, 1.96, 0.0293724, 0.0293724
3.12, 1.96, 0, 0
3.16, 1.96, 0, 0
3.2, 1.96, 0, 0
3.24, 1.96, 0.276928, 0.244901
3.28, 1.96, 0, 0
3.32, 1.96, 0, 0
3.36, 1.96, 0, 0
3.4, 1.96, 0, 0
3.44, 1.96, 0, 0
3.48, 1.96, 0, 0
3.52, 1.96, 0, 0
3.56, 1.96, 0, 0
3.6, 1.96, 0, 0
3.64, 1.96, 0.054908, 0.054908
3.68, 1.96, 0.087889, 0.0622469
3.72, 1.96, 0, 0
3.76, 1.96, 0, 0
3.8, 1.96, 0.0484532, 0.0484532
3.84, 1.96, 0, 0
3.88, 1.96, 0, 0
3.92, 1.96, 0.106562, 0.106562
3.96, 1.96, 0.047606, 0.047606
4, 1.96, 0, 0
4.04, 1.96, 0.0915706, 0.0915706
4.08, 1.96, 0, 0
4.12, 1.96, 0, 0
4.16, 1.96, 0, 0
4.2, 1.96, 0.132657, 0.132657
4.24, 1.96, 0.102106, 0.0728305
4.28, 1.96, 0, 0
4.32, 1.96, 0.0569116, 0.0569116
4.36, 1.96, 0.155618, 0.155618
4.4, 1.96, 0, 0
4.44, 1.96, 0, 0
4.48, 1.96, 0, 0
4.52, 1.96, 0, 0
4.56, 1.96, 0, 0
4.6, 1.96, 0, 0
4.64, 1.96, 0, 0
4.68, 1.96, 0, 0
4.72, 1.96, 0, 0
4.76, 1.96, 0, 0
4.8, 1.96, 0, 0
4.84, 1.96, 0, 0
4.88, 1.96, 0, 0
4.92, 1.96, 0, 0
4.96, 1.96, 0, 0
5, 1.96, 0, 0
5.04, 1.96, -1, 0
-0.04, 2, 0.0486172, 0.0362477
3.46945e-18, 2, 0.0160102, 0.0160102
0.04, 2, 0, 0
0.08, 2, 0, 0
0.12, 2, 0, 0
0.16, 2, 0.145856, 0.0816374
0.2, 2, 0.0746475, 0.053417
0.24, 2, 0, 0
0.28, 2, 0.0448161, 0.0333498
0.32, 2, 0.0623347, 0.0623347
0.36, 2, 0, 0
0.4, 2, 0.0286377, 0.0286377
0.44, 2, 0.0302909, 0.0302909
0.48, 2, 0.0195169, 0.0195169
0.52, 2, 0, 0
0.56, 2, 0.0147371, 0.0147371
0.6, 2, 0.0557166, 0.0415265
0.64, 2, 0.0461779, 0.0332526
0.68, 2, 0.0377859, 0.0271314
0.72, 2, 0.0469838, 0.0379249
0.76, 2, 0.0345444, 0.0252907
0.8, 2, 0, 0
0.84, 2, 0.023391, 0.023391
0.88, 2, 0.0283094, 0.0283094
0.92, 2, 0, 0
0.96, 2, 0.0592414, 0.0592414
1, 2, 0.0293469, 0.0208725
1.04, 2, 0.0165964, 0.0165964
1.08, 2, 0.055033, 0.039039
1.12, 2, 0.0595914, 0.0443647
1.16, 2, 0.0537933, 0.0424218
1.2, 2, 0.0401741, 0.0292665
1.24, 2, 0.0582394, 0.0459728
1.28, 2, 0, 0
1.32, 2, 0, 0
1.36, 2, 0, 0
1.4, 2, 0.0333934, 0.0333934
1.44, 2, 0.155193, 0.0881801
1.48, 2, 0.20199, 0.145996
1.52, 2, 0.0668629, 0.0411614
1.56, 2, 0.0765711, 0.0464172
1.6, 2, 0.0235631, 0.0235631
1.64, 2, 0, 0
1.68, 2, 0, 0
1.72, 2, 0, 0
1.76, 2, 0, 0
1.8, 2, 0.064017, 0.0464056
1.84, 2, 0, 0
1.88, 2, 0, 0
1.92, 2, 0.0266439, 0.0266439
1.96, 2, 0, 0
2, 2, 0, 0
2.04, 2, 0, 0
2.08, 2, 0.0603296, 0.0427861
2.12, 2, 0.0271985, 0.0271985
2.16, 2, 0.0839141, 0.0610911
2.2, 2, 0.0694549, 0.0401038
2.24, 2, 0.0946904, 0.0573623
2.28, 2, 0.0548291, 0.0403302
2.32, 2, 0.0928866, 0.0678968
2.36, 2, 0.0178303, 0.0178303
2.4, 2, 0.0442062, 0.0442062
2.44, 2, 0.0592196, 0.0418762
2.48, 2, 0.030161, 0.030161
2.52, 2, 0.0230241, 0.0230241
2.56, 2, 0, 0
2.6, 2, 0, 0
2.64, 2, 0, 0
2.68, 2, 0.0508112, 0.0508112
2.72, 2, 0.0513246, 0.0513246
2.76, 2, 0.0301556, 0.0301556
2.8, 2, 0.0204668, 0.0204668
2.84, 2, 0.0288579, 0.0288579
2.88, 2, 0.0282049, 0.0282049
2.92, 2, 0, 0
2.96, 2, 0.103583, 0.0764626
3, 2, 0, 0
3.04, 2, 0.304098, 0.212285
3.08, 2, 0, 0
3.12, 2, 0.0448597, 0.0448597
3.16, 2, 0.0213732, 0.0213732
3.2, 2, 0, 0
3.24, 2, 0.0494355, 0.0350753
3.28, 2, 0.0811367, 0.0582275
3.32, 2, 0.10653, 0.0838815
3.36, 2, 0.0308344, 0.0308344
3.4, 2, 0, 0
3.44, 2, 0.0277264, 0.0277264
3.48, 2, 0, 0
3.52, 2, 0.0365763, 0.0365763
3.56, 2, 0, 0
3.6, 2, 0, 0
3.64, 2, 0.0720222, 0.0720222
3.68, 2, 0.0352669, 0.0352669
3.72, 2, 0, 0
3.76, 2, 0, 0
3.8, 2, 0, 0
3.84, 2, 0, 0
3.88, 2, 0, 0
3.92, 2, 0.0418309, 0.0418309
3.96, 2, 0, 0
4, 2, 0, 0
4.04, 2, 0.0536742, 0.0536742
4.08, 2, 0, 0
4.12, 2, 0, 0
4.16, 2, 0, 0
4.2, 2, 0, 0
4.24, 2, 0, 0
4.28, 2, 0, 0
4.32, 2, 0.0751298, 0.0751298
4.36, 2, 0, 0
4.4, 2, 0, 0
4.44, 2, 0, 0
4.48, 2, 0, 0
4.52, 2, 0, 0
4.56, 2, 0, 0
4.6, 2, 0, 0
4.64, 2, 0, 0
4.68, 2, 0, 0
4.72, 2, 0, 0
4.76, 2, 0.140817, 0.140817
4.8, 2, 0, 0
4.84, 2, 0, 0
4.88, 2, 0.408139, 0.408139
4.92, 2, 1.05124, 0.743425
4.96, 2, 0, 0
5, 2, 0, 0
5.04, 2, -1, 0
-0.04, 2.04, 0, 0
3.46945e-18, 2.04, 0.0162178, 0.0162178
0.04, 2.04, 0.0744312, 0.0532686
0.08, 2.04, 0.0423488, 0.0423488
0.12, 2.04, 0, 0
0.16, 2.04, 0.0829658, 0.0672674
0.2, 2.04, 0.043209, 0.0311998
0.24, 2.04, 0.0951468, 0.0660445
0.28, 2.04, 0.14375, 0.0910715
0.32, 2.04, 0.183613, 0.130852
0.36, 2.04, 0, 0
0.4, 2.04, 0, 0
0.44, 2.04, 0.122158, 0.122158
0.48, 2.04, 0.0398616, 0.0281868
0.52, 2.04, 0.0320343, 0.0226682
0.56, 2.04, 0.0381088, 0.0274555
0.6, 2.04, 0.097825, 0.063517
0.64, 2.04, 0.0530817, 0.0401502
0.68, 2.04, 0.0141871, 0.0141871
0.72, 2.04, 0.0710364, 0.0366447
0.76, 2.04, 0.0155949, 0.0155949
0.8, 2.04, 0, 0
0.84, 2.04, 0, 0
0.88, 2.04, 0, 0
0.92, 2.04, 0.0233568, 0.0233568
0.96, 2.04, 0.0133313, 0.0133313
1, 2.04, 0.0830787, 0.0512789
1.04, 2.04, 0.0603084, 0.0356086
1.08, 2.04, 0.0151962, 0.0151962
1.12, 2.04, 0.0318116, 0.0318116
1.16, 2.04, 0, 0
1.2, 2.04, 0.0394708, 0.0279721
1.24, 2.04, 0.0435244, 0.0311659
1.28, 2.04, 0.018954, 0.018954
1.32, 2.04, 0.0429906, 0.0312408
1.36, 2.04, 0.0227377, 0.0227377
1.4, 2.04, 0.0421166, 0.0310574
1.44, 2.04, 0.0378536, 0.0268133
1.48, 2.04, 0, 0
1.52, 2.04, 0, 0
1.56, 2.04, 0.032505, 0.0234656
1.6, 2.04, 0, 0
1.64, 2.04, 0.0189387, 0.0189387
1.68, 2.04, 0, 0
1.72, 2.04, 0.074636, 0.0444661
1.76, 2.04, 0, 0
1.8, 2.04, 0.0155324, 0.0155324
1.84, 2.04, 0.0223375, 0.0223375
1.88, 2.04, 0, 0
1.92, 2.04, 0.0615618, 0.0450445
1.96, 2.04, 0.0199459, 0.0199459
2, 2.04, 0, 0
2.04, 2.04, 0, 0
2.08, 2.04, 0, 0
2.12, 2.04, 0, 0
2.16, 2.04, 0.0469375, 0.0342486
2.2, 2.04, 0.0208546, 0.0208546
2.24, 2.04, 0, 0
2.28, 2.04, 0, 0
2.32, 2.04, 0.0538765, 0.0401645
2.36, 2.04, 0.0792172, 0.0471986
2.4, 2.04, 0.0989413, 0.0587246
2.44, 2.04, 0.0901861, 0.0637734
2.48, 2.04, 0.022982, 0.022982
2.52, 2.04, 0, 0
2.56, 2.04, 0.0267289, 0.0267289
2.6, 2.04, 0.0925411, 0.0707869
2.64, 2.04, 0.0258828, 0.0258828
2.68, 2.04, 0.0262239, 0.0262239
2.72, 2.04, 0, 0
2.76, 2.04, 0.0726783, 0.052048
2.8, 2.04, 0, 0
2.84, 2.04, 0.0519785, 0.0519785
2.88, 2.04, 0.100437, 0.0764426
2.92, 2.04, 0, 0
2.96, 2.04, 0, 0
3, 2.04, 0.0243804, 0.0243804
3.04, 2.04, 0.027606, 0.027606
3.08, 2.04, 0, 0
3.12, 2.04, 0, 0
3.16, 2.04, 0, 0
3.2, 2.04, 0.0334897, 0.0334897
3.24, 2.04, 0.0291747, 0.0291747
3.28, 2.04, 0.0803746, 0.0803746
3.32, 2.04, 0.0274401, 0.0274401
3.36, 2.04, 0, 0
3.4, 2.04, 0.211981, 0.137418
3.44, 2.04, 0.0446306, 0.0446306
3.48, 2.04, 0, 0
3.52, 2.04, 0.0650508, 0.0465776
3.56, 2.04, 0.124796, 0.0945316
3.6, 2.04, 0.0447405, 0.0447405
3.64, 2.04, 0, 0
3.68, 2.04, 0, 0
3.72, 2.04, 0.0995309, 0.0724791
3.76, 2.04, 0.0833466, 0.0598321
3.8, 2.04, 0.112673, 0.0856327
3.84, 2.04, 0, 0
3.88, 2.04, 0.0843203, 0.0843203
3.92, 2.04, 0.0831629, 0.0831629
3.96, 2.04, 0.0664627, 0.0664627
4, 2.04, 0, 0
4.04, 2.04, 0, 0
4.08, 2.04, 0, 0
4.12, 2.04, 0.0374791, 0.0374791
4.16, 2.04, 0, 0
4.2, 2.04, 0, 0
4.24, 2.04, 0, 0
4.28, 2.04, 0.0509766, 0.0509766
4.32, 2.04, 0, 0
4.36, 2.04, 0, 0
4.4, 2.04, 0, 0
4.44, 2.04, 0, 0
4.48, 2.04, 0.0777994, 0.0777994
4.52, 2.04, 0, 0
4.56, 2.04, 0, 0
4.6, 2.04, 0, 0
4.64, 2.04, 0, 0
4.68, 2.04, 0, 0
4.72, 2.04, 1.13982, 1.0194
4.76, 2.04, 0, 0
4.8, 2.04, 0, 0
4.84, 2.04, 0, 0
4.88, 2.04, 0, 0
4.92, 2.04, 0, 0
4.96, 2.04, 0, 0
5, 2.04, -1, 0
5.04, 2.04, -1, 0
-0.04, 2.08, 0.0429819, 0.0429819
3.46945e-18, 2.08, 0.0344809, 0.0244494
0.04, 2.08, 0, 0
0.08, 2.08, 0, 0
0.12, 2.08, 0.0763427, 0.050263
0.16, 2.08, 0.0181044, 0.0181044
0.2, 2.08, 0.0135777, 0.0135777
0.24, 2.08, 0, 0
0.28, 2.08, 0.0403929, 0.0286486
0.32, 2.08, 0.035926, 0.0254036
0.36, 2.08, 0.0747212, 0.0382886
0.4, 2.08, 0.0596689, 0.0596689
0.44, 2.08, 0.0254116, 0.0254116
0.48, 2.08, 0, 0
0.52, 2.08, 0.0241419, 0.0241419
0.56, 2.08, 0.256223, 0.1709
0.6, 2.08, 0.0927461, 0.0547916
0.64, 2.08, 0.032091, 0.023045
0.68, 2.08, 0.0411371, 0.0292206
0.72, 2.08, 0.0376678, 0.0266386
0.76, 2.08, 0, 0
0.8, 2.08, 0.122135, 0.047894
0.84, 2.08, 0, 0
0.88, 2.08, 0.0599216, 0.0444509
0.92, 2.08, 0, 0
0.96, 2.08, 0.042877, 0.0304123
1, 2.08, 0.0431612, 0.0310058
1.04, 2.08, 0, 0
1.08, 2.08, 0.0389359, 0.0287502
1.12, 2.08, 0.0454188, 0.0342598
1.16, 2.08, 0.0633613, 0.0633613
1.2, 2.08, 0.0167644, 0.0167644
1.24, 2.08, 0.231212, 0.14012
1.28, 2.08, 0, 0
1.32, 2.08, 0, 0
1.36, 2.08, 0.0378835, 0.0274462
1.4, 2.08, 0.0401373, 0.0301342
1.44, 2.08, 0, 0
1.48, 2.08, 0.0163059, 0.0163059
1.52, 2.08, 0.0708496, 0.0501139
1.56, 2.08, 0, 0
1.6, 2.08, 0.0485779, 0.0348649
1.64, 2.08, 0, 0
1.68, 2.08, 0, 0
1.72, 2.08, 0, 0
1.76, 2.08, 0.148655, 0.0705606
1.8, 2.08, 0, 0
1.84, 2.08, 0.0736853, 0.0560295
1.88, 2.08, 0.0192308, 0.0192308
1.92, 2.08, 0.0388925, 0.0388925
1.96, 2.08, 0.0223862, 0.0223862
2, 2.08, 0, 0
2.04, 2.08, 0, 0
2.08, 2.08, 0.0217399, 0.0217399
2.12, 2.08, 0, 0
2.16, 2.08, 0.0392574, 0.0277722
2.2, 2.08, 0, 0
2.24, 2.08, 0.0430846, 0.0430846
2.28, 2.08, 0, 0
2.32, 2.08, 0, 0
2.36, 2.08, 0, 0
2.4, 2.08, 0.0354027, 0.0354027
2.44, 2.08, 0, 0
2.48, 2.08, 0.159096, 0.0821801
2.52, 2.08, 0, 0
2.56, 2.08, 0, 0
2.6, 2.08, 0.0633115, 0.0459036
2.64, 2.08, 0, 0
2.68, 2.08, 0.0250144, 0.0250144
2.72, 2.08, 0.0535149, 0.0535149
2.76, 2.08, 0.0347594, 0.0347594
2.8, 2.08, 0, 0
2.84, 2.08, 0.093139, 0.0725021
2.88, 2.08, 0.183399, 0.0905517
2.92, 2.08, 0.102907, 0.102907
2.96, 2.08, 0, 0
3, 2.08, 0.0434717, 0.0434717
3.04, 2.08, 0.0549724, 0.0549724
3.08, 2.08, 0, 0
3.12, 2.08, 0.0448893, 0.0448893
3.16, 2.08, 0, 0
3.2, 2.08, 0, 0
3.24, 2.08, 0.0862513, 0.0613152
3.28, 2.08, 0.123604, 0.09223
3.32, 2.08, 0.0623619, 0.0623619
3.36, 2.08, 0, 0
3.4, 2.08, 0.118971, 0.0687577
3.44, 2.08, 0.0671563, 0.0671563
3.48, 2.08, 0.0651378, 0.0651378
3.52, 2.08, 0.0339125, 0.0339125
3.56, 2.08, 0, 0
3.6, 2.08, 0.317931, 0.285943
3.64, 2.08, 0, 0
3.68, 2.08, 0, 0
3.72, 2.08, 0.0481446, 0.0481446
3.76, 2.08, 0, 0
3.8, 2.08, 0, 0
3.84, 2.08, 0, 0
3.88, 2.08, 0.0383341, 0.0383341
3.92, 2.08, 0, 0
3.96, 2.08, 0.0579854, 0.0579854
4, 2.08, 0.0706174, 0.0706174
4.04, 2.08, 0, 0
4.08, 2.08, 0, 0
4.12, 2.08, 0.10382, 0.0734992
4.16, 2.08, 0.0505719, 0.0505719
4.2, 2.08, 0, 0
4.24, 2.08, 0, 0
4.28, 2.08, 0, 0
4.32, 2.08, 0, 0
4.36, 2.08, 0, 0
4.4, 2.08, 0, 0
4.44, 2.08, 0, 0
4.48, 2.08, 0, 0
4.52, 2.08, 0, 0
4.56, 2.08, 0, 0
4.6, 2.08, 0, 0
4.64, 2.08, 0, 0
4.68, 2.08, 0.104222, 0.104222
4.72, 2.08, 0, 0
4.76, 2.08, 0, 0
4.8, 2.08, 0, 0
4.84, 2.08, 0.487592, 0.487592
4.88, 2.08, 0, 0
4.92, 2.08, 0, 0
4.96, 2.08, 0, 0
5, 2.08, -1, 0
5.04, 2.08, -1, 0
-0.04, 2.12, 0.0427249, 0.0315234
3.46945e-18, 2.12, 0.0149569, 0.0149569
0.04, 2.12, 0.0787805, 0.0507904
0.08, 2.12, 0, 0
0.12, 2.12, 0.0145102, 0.0145102
0.16, 2.12, 0.0340091, 0.0243721
0.2, 2.12, 0.0572246, 0.0332052
0.24, 2.12, 0.190207, 0.131857
0.28, 2.12, 0.0391457, 0.0286121
0.32, 2.12, 0.0366314, 0.0261291
0.36, 2.12, 0.025227, 0.025227
0.4, 2.12, 0.0506714, 0.0374364
0.44, 2.12, 0.0825161, 0.0373367
0.48, 2.12, 0.0645356, 0.0390688
0.52, 2.12, 0.0514185, 0.0300347
0.56, 2.12, 0.0761942, 0.0623835
0.6, 2.12, 0.0533632, 0.0379766
0.64, 2.12, 0.015185, 0.015185
0.68, 2.12, 0.0676259, 0.0443697
0.72, 2.12, 0.0327025, 0.0231314
0.76, 2.12, 0.042336, 0.0318696
0.8, 2.12, 0, 0
0.84, 2.12, 0, 0
0.88, 2.12, 0, 0
0.92, 2.12, 0.0271473, 0.0193403
0.96, 2.12, 0.0238189, 0.0238189
1, 2.12, 0.0383902, 0.0272336
1.04, 2.12, 0, 0
1.08, 2.12, 0, 0
1.12, 2.12, 0, 0
1.16, 2.12, 0.0260165, 0.0260165
1.2, 2.12, 0.0162635, 0.0162635
1.24, 2.12, 0.0322358, 0.0322358
1.28, 2.12, 0.0314665, 0.0222654
1.32, 2.12, 0.044854, 0.032749
1.36, 2.12, 0.0786437, 0.0397712
1.4, 2.12, 0, 0
1.44, 2.12, 0.0249971, 0.0249971
1.48, 2.12, 0.0211783, 0.0211783
1.52, 2.12, 0.0206112, 0.0206112
1.56, 2.12, 0.0185286, 0.0185286
1.6, 2.12, 0.0282825, 0.0282825
1.64, 2.12, 0.0134252, 0.0134252
1.68, 2.12, 0.017335, 0.017335
1.72, 2.12, 0.143027, 0.143027
1.76, 2.12, 0, 0
1.8, 2.12, 0, 0
1.84, 2.12, 0, 0
1.88, 2.12, 0, 0
1.92, 2.12, 0, 0
1.96, 2.12, 0, 0
2, 2.12, 0, 0
2.04, 2.12, 0.0576193, 0.040744
2.08, 2.12, 0.0463448, 0.0328087
2.12, 2.12, 0.105973, 0.0756961
2.16, 2.12, 0.0334338, 0.0334338
2.2, 2.12, 0, 0
2.24, 2.12, 0, 0
2.28, 2.12, 0.321913, 0.188843
2.32, 2.12, 0, 0
2.36, 2.12, 0, 0
2.4, 2.12, 0.0423639, 0.0308134
2.44, 2.12, 0.0309966, 0.0309966
2.48, 2.12, 0, 0
2.52, 2.12, 0.028513, 0.028513
2.56, 2.12, 0.143348, 0.0742307
2.6, 2.12, 0.0329617, 0.0329617
2.64, 2.12, 0, 0
2.68, 2.12, 0, 0
2.72, 2.12, 0, 0
2.76, 2.12, 0, 0
2.8, 2.12, 0.0518242, 0.0518242
2.84, 2.12, 0, 0
2.88, 2.12, 0.0308673, 0.0308673
2.92, 2.12, 0.0544472, 0.0387125
2.96, 2.12, 0, 0
3, 2.12, 0, 0
3.04, 2.12, 0, 0
3.08, 2.12, 0.0369962, 0.0369962
3.12, 2.12, 0, 0
3.16, 2.12, 0, 0
3.2, 2.12, 0, 0
3.24, 2.12, 0.0578069, 0.0409178
3.28, 2.12, 0, 0
3.32, 2.12, 0.0281748, 0.0281748
3.36, 2.12, 0.0904537, 0.064974
3.4, 2.12, 0.031142, 0.031142
3.44, 2.12, 0.032422, 0.032422
3.48, 2.12, 0.0446814, 0.0446814
3.52, 2.12, 0, 0
3.56, 2.12, 0.130144, 0.100207
3.6, 2.12, 0.10549, 0.0749157
3.64, 2.12, 0, 0
3.68, 2.12, 0.0496319, 0.0496319
3.72, 2.12, 0.0380845, 0.0380845
3.76, 2.12, 0.0462173, 0.0462173
3.8, 2.12, 0.0853711, 0.0606397
3.84, 2.12, 0.0543749, 0.0543749
3.88, 2.12, 0.0686012, 0.0686012
3.92, 2.12, 0, 0
3.96, 2.12, 0, 0
4, 2.12, 0, 0
4.04, 2.12, 0, 0
4.08, 2.12, 0.0531641, 0.0531641
4.12, 2.12, 0, 0
4.16, 2.12, 0, 0
4.2, 2.12, 0.0618948, 0.0618948
4.24, 2.12, 0.246083, 0.161617
4.28, 2.12, 0.0933245, 0.0933245
4.32, 2.12, 0, 0
4.36, 2.12, 0.105825, 0.105825
4.4, 2.12, 0.162634, 0.118077
4.44, 2.12, 0.0659153, 0.0659153
4.48, 2.12, 0.0987541, 0.0987541
4.52, 2.12, 0, 0
4.56, 2.12, 0.0659093, 0.0659093
4.6, 2.12, 0.187305, 0.187305
4.64, 2.12, 0, 0
4.68, 2.12, 0, 0
4.72, 2.12, 0.189235, 0.189235
4.76, 2.12, 0, 0
4.8, 2.12, 0, 0
4.84, 2.12, 1.12587, 1.12587
4.88, 2.12, 0, 0
4.92, 2.12, 0, 0
4.96, 2.12, -1, 0
5, 2.12, -1, 0
5.04, 2.12, -1, 0
-0.04, 2.16, 0.0172886, 0.0172886
3.46945e-18, 2.16, 0.0164178, 0.0164178
0.04, 2.16, 0.0362562, 0.0256807
0.08, 2.16, 0, 0
0.12, 2.16, 0.0456956, 0.0456956
0.16, 2.16, 0, 0
0.2, 2.16, 0.0148234, 0.0148234
0.24, 2.16, 0.0443687, 0.0443687
0.28, 2.16, 0, 0
0.32, 2.16, 0, 0
0.36, 2.16, 0.015922, 0.015922
0.4, 2.16, 0.0619709, 0.0470638
0.44, 2.16, 0.0259234, 0.0259234
0.48, 2.16, 0.0639835, 0.0639835
0.52, 2.16, 0.0316597, 0.0316597
0.56, 2.16, 0.0713608, 0.0425503
0.6, 2.16, 0.0743685, 0.0474106
0.64, 2.16, 0, 0
0.68, 2.16, 0.0287556, 0.0206384
0.72, 2.16, 0.0232218, 0.0232218
0.76, 2.16, 0.0733161, 0.0592531
0.8, 2.16, 0.0202352, 0.0202352
0.84, 2.16, 0.0826849, 0.0633083
0.88, 2.16, 0.0809599, 0.0423286
0.92, 2.16, 0.0293574, 0.0207903
0.96, 2.16, 0.0427125, 0.0323538
1, 2.16, 0.0204384, 0.0204384
1.04, 2.16, 0, 0
1.08, 2.16, 0, 0
1.12, 2.16, 0.0418014, 0.0418014
1.16, 2.16, 0.0784938, 0.0482418
1.2, 2.16, 0.062729, 0.0395045
1.24, 2.16, 0.0450819, 0.0350071
1.28, 2.16, 0, 0
1.32, 2.16, 0.0808918, 0.0479556
1.36, 2.16, 0.0390295, 0.0278542
1.4, 2.16, 0.0621583, 0.044177
1.44, 2.16, 0.0206453, 0.0206453
1.48, 2.16, 0, 0
1.52, 2.16, 0, 0
1.56, 2.16, 0, 0
1.6, 2.16, 0.0710505, 0.0710505
1.64, 2.16, 0.108114, 0.0658915
1.68, 2.16, 0.238728, 0.164014
1.72, 2.16, 0.119488, 0.0812512
1.76, 2.16, 0, 0
1.8, 2.16, 0.0191284, 0.0191284
1.84, 2.16, 0.0592316, 0.043932
1.88, 2.16, 0, 0
1.92, 2.16, 0.209039, 0.114
1.96, 2.16, 0, 0
2, 2.16, 0, 0
2.04, 2.16, 0.0284004, 0.0284004
2.08, 2.16, 0, 0
2.12, 2.16, 0.0478517, 0.0338598
2.16, 2.16, 0.0215836, 0.0215836
2.2, 2.16, 0.043638, 0.030866
2.24, 2.16, 0, 0
2.28, 2.16, 0, 0
2.32, 2.16, 0, 0
2.36, 2.16, 0, 0
2.4, 2.16, 0, 0
2.44, 2.16, 0, 0
2.48, 2.16, 0, 0
2.52, 2.16, 0, 0
2.56, 2.16, 0, 0
2.6, 2.16, 0, 0
2.64, 2.16, 0, 0
2.68, 2.16, 0.0431584, 0.0431584
2.72, 2.16, 0.0261156, 0.0261156
2.76, 2.16, 0, 0
2.8, 2.16, 0.0204696, 0.0204696
2.84, 2.16, 0, 0
2.88, 2.16, 0.118299, 0.0596592
2.92, 2.16, 0.0306014, 0.0306014
2.96, 2.16, 0.0429545, 0.0429545
3, 2.16, 0, 0
3.04, 2.16, 0.0684237, 0.0485867
3.08, 2.16, 0.11379, 0.11379
3.12, 2.16, 0, 0
3.16, 2.16, 0.0620036, 0.0620036
3.2, 2.16, 0.12242, 0.0912702
3.24, 2.16, 0, 0
3.28, 2.16, 0, 0
3.32, 2.16, 0.192428, 0.107666
3.36, 2.16, 0, 0
3.4, 2.16, 0, 0
3.44, 2.16, 0.124129, 0.0966657
3.48, 2.16, 0.0529626, 0.0529626
3.52, 2.16, 0, 0
3.56, 2.16, 0.0383061, 0.0383061
3.6, 2.16, 0.1549, 0.112099
3.64, 2.16, 0.0379334, 0.0379334
3.68, 2.16, 0.0331873, 0.0331873
3.72, 2.16, 0, 0
3.76, 2.16, 0, 0
3.8, 2.16, 0, 0
3.84, 2.16, 0, 0
3.88, 2.16, 0.118996, 0.0913032
3.92, 2.16, 0, 0
3.96, 2.16, 0, 0
4, 2.16, 0, 0
4.04, 2.16, 0.129285, 0.129285
4.08, 2.16, 0, 0
4.12, 2.16, 0, 0
4.16, 2.16, 0.0582797, 0.0582797
4.2, 2.16, 0, 0
4.24, 2.16, 0, 0
4.28, 2.16, 0, 0
4.32, 2.16, 0.084286, 0.084286
4.36, 2.16, 0, 0
4.4, 2.16, 0.131134, 0.0927746
4.44, 2.16, 0.15077, 0.106802
4.48, 2.16, 0.0629998, 0.0629998
4.52, 2.16, 0, 0
4.56, 2.16, 0, 0
4.6, 2.16, 0, 0
4.64, 2.16, 0, 0
4.68, 2.16, 0, 0
4.72, 2.16, 0, 0
4.76, 2.16, 0.161128, 0.161128
4.8, 2.16, 0, 0
4.84, 2.16, 0, 0
4.88, 2.16, 0, 0
4.92, 2.16, 0, 0
4.96, 2.16, -1, 0
5, 2.16, -1, 0
5.04, 2.16, -1, 0
-0.04, 2.2, 0.262545, 0.154281
3.46945e-18, 2.2, 0, 0
0.04, 2.2, 0.0712712, 0.0359558
0.08, 2.2, 0.174428, 0.0882494
0.12, 2.2, 0.0863727, 0.0692141
0.16, 2.2, 0.0654438, 0.0497721
0.2, 2.2, 0.0826518, 0.069273
0.24, 2.2, 0.0687861, 0.0417298
0.28, 2.2, 0.0326696, 0.0231079
0.32, 2.2, 0.0149288, 0.0149288
0.36, 2.2, 0.0343626, 0.0244759
0.4, 2.2, 0.0381891, 0.0273137
0.44, 2.2, 0.0318386, 0.0226675
0.48, 2.2, 0.0555646, 0.0324944
0.52, 2.2, 0.0142414, 0.0142414
0.56, 2.2, 0.0969119, 0.0496624
0.6, 2.2, 0.0853081, 0.0445327
0.64, 2.2, 0.14157, 0.123059
0.68, 2.2, 0, 0
0.72, 2.2, 0, 0
0.76, 2.2, 0.0208846, 0.0208846
0.8, 2.2, 0, 0
0.84, 2.2, 0, 0
0.88, 2.2, 0.0125417, 0.0125417
0.92, 2.2, 0.0631241, 0.0631241
0.96, 2.2, 0, 0
1, 2.2, 0.0174372, 0.0174372
1.04, 2.2, 0.0285638, 0.0202775
1.08, 2.2, 0.0563185, 0.0327271
1.12, 2.2, 0, 0
1.16, 2.2, 0.0180807, 0.0180807
1.2, 2.2, 0.0579693, 0.0334688
1.24, 2.2, 0, 0
1.28, 2.2, 0, 0
1.32, 2.2, 0.0172265, 0.0172265
1.36, 2.2, 0, 0
1.4, 2.2, 0, 0
1.44, 2.2, 0.0445296, 0.0315811
1.48, 2.2, 0.131078, 0.0703527
1.52, 2.2, 0, 0
1.56, 2.2, 0.0441001, 0.0314366
1.6, 2.2, 0.037154, 0.026671
1.64, 2.2, 0, 0
1.68, 2.2, 0.0169835, 0.0169835
1.72, 2.2, 0.0426612, 0.0307581
1.76, 2.2, 0.0200485, 0.0200485
1.8, 2.2, 0.0225527, 0.0225527
1.84, 2.2, 0, 0
1.88, 2.2, 0, 0
1.92, 2.2, 0, 0
1.96, 2.2, 0, 0
2, 2.2, 0, 0
2.04, 2.2, 0.0845879, 0.0845879
2.08, 2.2, 0.0432613, 0.0432613
2.12, 2.2, 0.0793144, 0.063794
2.16, 2.2, 0.0708748, 0.0512256
2.2, 2.2, 0.100671, 0.0583498
2.24, 2.2, 0.0719219, 0.0518255
2.28, 2.2, 0, 0
2.32, 2.2, 0, 0
2.36, 2.2, 0.0602762, 0.044173
2.4, 2.2, 0, 0
2.44, 2.2, 0.0975187, 0.0724776
2.48, 2.2, 0.0379325, 0.0379325
2.52, 2.2, 0.222422, 0.0941106
2.56, 2.2, 0.0225734, 0.0225734
2.6, 2.2, 0.0511501, 0.0511501
2.64, 2.2, 0, 0
2.68, 2.2, 0.0765097, 0.0542647
2.72, 2.2, 0.0316117, 0.0316117
2.76, 2.2, 0.112251, 0.081786
2.8, 2.2, 0.0671481, 0.0671481
2.84, 2.2, 0.071088, 0.071088
2.88, 2.2, 0.25538, 0.222038
2.92, 2.2, 0.126221, 0.0827661
2.96, 2.2, 0, 0
3, 2.2, 0.0921081, 0.0651305
3.04, 2.2, 0.115186, 0.0857665
3.08, 2.2, 0.0336571, 0.0336571
3.12, 2.2, 0, 0
3.16, 2.2, 0.0409766, 0.0409766
3.2, 2.2, 0, 0
3.24, 2.2, 0, 0
3.28, 2.2, 0, 0
3.32, 2.2, 0, 0
3.36, 2.2, 0, 0
3.4, 2.2, 0.043442, 0.043442
3.44, 2.2, 0.0653158, 0.0462776
3.48, 2.2, 0.0312162, 0.0312162
3.52, 2.2, 0.312351, 0.278443
3.56, 2.2, 0.27753, 0.177889
3.6, 2.2, 0.182723, 0.154422
3.64, 2.2, 0.0395598, 0.0395598
3.68, 2.2, 0, 0
3.72, 2.2, 0, 0
3.76, 2.2, 0.0411856, 0.0411856
3.8, 2.2, 0.207911, 0.174068
3.84, 2.2, 0, 0
3.88, 2.2, 0, 0
3.92, 2.2, 0, 0
3.96, 2.2, 0.237154, 0.167697
4, 2.2, 0.0401002, 0.0401002
4.04, 2.2, 0.0901045, 0.0640128
4.08, 2.2, 0, 0
4.12, 2.2, 0.0609829, 0.0609829
4.16, 2.2, 0, 0
4.2, 2.2, 0.0549525, 0.0549525
4.24, 2.2, 0, 0
4.28, 2.2, 0, 0
4.32, 2.2, 0, 0
4.36, 2.2, 0.0652424, 0.0652424
4.4, 2.2, 0.186347, 0.131767
4.44, 2.2, 0, 0
4.48, 2.2, 0, 0
4.52, 2.2, 0, 0
4.56, 2.2, 0, 0
4.6, 2.2, 0, 0
4.64, 2.2, 0.175436, 0.175436
4.68, 2.2, 1.56953, 1.15936
4.72, 2.2, 0, 0
4.76, 2.2, 0.151761, 0.151761
4.8, 2.2, 0, 0
4.84, 2.2, 0, 0
4.88, 2.2, 0, 0
4.92, 2.2, -1, 0
4.96, 2.2, -1, 0
5, 2.2, -1, 0
5.04, 2.2, -1, 0
-0.04, 2.24, 0.0908724, 0.0642828
3.46945e-18, 2.24, 0.0728128, 0.0369325
0.04, 2.24, 0.025526, 0.025526
0.08, 2.24, 0.0566866, 0.0327762
0.12, 2.24, 0.0239671, 0.0239671
0.16, 2.24, 0.0578067, 0.0416765
0.2, 2.24, 0.0683283, 0.0512511
0.24, 2.24, 0.0193955, 0.0193955
0.28, 2.24, 0.0663576, 0.0383246
0.32, 2.24, 0.155005, 0.137007
0.36, 2.24, 0.0219872, 0.0219872
0.4, 2.24, 0.0496491, 0.036782
0.44, 2.24, 0.0602575, 0.0357777
0.48, 2.24, 0.0596966, 0.0345824
0.52, 2.24, 0.0651344, 0.0378687
0.56, 2.24, 0.0710871, 0.042882
0.6, 2.24, 0.0472009, 0.0274217
0.64, 2.24, 0.0153115, 0.0153115
0.68, 2.24, 0.0393974, 0.0286211
0.72, 2.24, 0.0843617, 0.0442213
0.76, 2.24, 0.0119945, 0.0119945
0.8, 2.24, 0.0339652, 0.0242711
0.84, 2.24, 0.0408834, 0.0294382
0.88, 2.24, 0.0198203, 0.0198203
0.92, 2.24, 0.0142224, 0.0142224
0.96, 2.24, 0.0172168, 0.0172168
1, 2.24, 0, 0
1.04, 2.24, 0, 0
1.08, 2.24, 0.0717895, 0.0425305
1.12, 2.24, 0.0976569, 0.0513887
1.16, 2.24, 0.0152077, 0.0152077
1.2, 2.24, 0.0381493, 0.0269759
1.24, 2.24, 0.0494431, 0.0288263
1.28, 2.24, 0.0359408, 0.0256198
1.32, 2.24, 0, 0
1.36, 2.24, 0.0135792, 0.0135792
1.4, 2.24, 0.0214416, 0.0214416
1.44, 2.24, 0.0180402, 0.0180402
1.48, 2.24, 0, 0
1.52, 2.24, 0.0500396, 0.0500396
1.56, 2.24, 0.110333, 0.0614462
1.6, 2.24, 0.0167569, 0.0167569
1.64, 2.24, 0.0532129, 0.037629
1.68, 2.24, 0.198012, 0.0804164
1.72, 2.24, 0.0155699, 0.0155699
1.76, 2.24, 0.0267425, 0.0267425
1.8, 2.24, 0, 0
1.84, 2.24, 0.0324107, 0.0324107
1.88, 2.24, 0.0465132, 0.0333879
1.92, 2.24, 0.0681005, 0.0487486
1.96, 2.24, 0.0622756, 0.04601
2, 2.24, 0.0846243, 0.0644701
2.04, 2.24, 0.11269, 0.0592149
2.08, 2.24, 0.0669114, 0.0475696
2.12, 2.24, 0.0451666, 0.0451666
2.16, 2.24, 0, 0
2.2, 2.24, 0.0358503, 0.0358503
2.24, 2.24, 0.162757, 0.106328
2.28, 2.24, 0.030827, 0.030827
2.32, 2.24, 0.0275893, 0.0275893
2.36, 2.24, 0.0378293, 0.0267512
2.4, 2.24, 0.0283388, 0.0283388
2.44, 2.24, 0.12611, 0.102525
2.48, 2.24, 0.257842, 0.203473
2.52, 2.24, 0.166871, 0.114124
2.56, 2.24, 0.326241, 0.215092
2.6, 2.24, 0, 0
2.64, 2.24, 0, 0
2.68, 2.24, 0, 0
2.72, 2.24, 0.349725, 0.261771
2.76, 2.24, 0.028157, 0.028157
2.8, 2.24, 0.0909252, 0.065494
2.84, 2.24, 0.131346, 0.0842673
2.88, 2.24, 0, 0
2.92, 2.24, 0.0274788, 0.0274788
2.96, 2.24, 0.0304373, 0.0304373
3, 2.24, 0, 0
3.04, 2.24, 0, 0
3.08, 2.24, 0.0345939, 0.0345939
3.12, 2.24, 0, 0
3.16, 2.24, 0.248118, 0.248118
3.2, 2.24, 0, 0
3.24, 2.24, 0.0238601, 0.0238601
3.28, 2.24, 0.13069, 0.13069
3.32, 2.24, 0.0454094, 0.0454094
3.36, 2.24, 0.0673643, 0.0480828
3.4, 2.24, 0.0367785, 0.0367785
3.44, 2.24, 0.148663, 0.0892106
3.48, 2.24, 0.096641, 0.096641
3.52, 2.24, 0, 0
3.56, 2.24, 0, 0
3.6, 2.24, 0, 0
3.64, 2.24, 0, 0
3.68, 2.24, 0, 0
3.72, 2.24, 0, 0
3.76, 2.24, 0.0987868, 0.0707781
3.8, 2.24, 0, 0
3.84, 2.24, 0.029601, 0.029601
3.88, 2.24, 0, 0
3.92, 2.24, 0.0382895, 0.0382895
3.96, 2.24, 0.0398718, 0.0398718
4, 2.24, 0.128862, 0.0934765
4.04, 2.24, 0.103646, 0.0733227
4.08, 2.24, 0, 0
4.12, 2.24, 0, 0
4.16, 2.24, 0.130698, 0.0969702
4.2, 2.24, 0.242403, 0.242403
4.24, 2.24, 0.0594882, 0.0594882
4.28, 2.24, 0.0884006, 0.0884006
4.32, 2.24, 0.132202, 0.132202
4.36, 2.24, 0, 0
4.4, 2.24, 0, 0
4.44, 2.24, 0, 0
4.48, 2.24, 0.0909056, 0.0909056
4.52, 2.24, 0, 0
4.56, 2.24, 0.109986, 0.109986
4.6, 2.24, 0.155844, 0.155844
4.64, 2.24, 0, 0
4.68, 2.24, 0, 0
4.72, 2.24, 0, 0
4.76, 2.24, 0, 0
4.8, 2.24, 0.387791, 0.387791
4.84, 2.24, 0, 0
4.88, 2.24, 0, 0
4.92, 2.24, -1, 0
4.96, 2.24, -1, 0
5, 2.24, -1, 0
5.04, 2.24, -1, 0
-0.04, 2.28, 0.205524, 0.150648
3.46945e-18, 2.28, 0.145666, 0.0796312
0.04, 2.28, 0.052317, 0.0302686
0.08, 2.28, 0.0833694, 0.043732
0.12, 2.28, 0.20161, 0.0738686
0.16, 2.28, 0.105507, 0.0482405
0.2, 2.28, 0.0554139, 0.0324462
0.24, 2.28, 0.0742449, 0.04517
0.28, 2.28, 0, 0
0.32, 2.28, 0.076754, 0.05096
0.36, 2.28, 0.106115, 0.0495301
0.4, 2.28, 0.152065, 0.137822
0.44, 2.28, 0.0271135, 0.0271135
0.48, 2.28, 0.0359616, 0.0255492
0.52, 2.28, 0.0603872, 0.0458451
0.56, 2.28, 0.0679571, 0.0394197
0.6, 2.28, 0.0881337, 0.0451614
0.64, 2.28, 0.0153215, 0.0153215
0.68, 2.28, 0, 0
0.72, 2.28, 0.0299946, 0.0299946
0.76, 2.28, 0, 0
0.8, 2.28, 0.0519376, 0.0375085
0.84, 2.28, 0.0170033, 0.0170033
0.88, 2.28, 0, 0
0.92, 2.28, 0.0117281, 0.0117281
0.96, 2.28, 0.0299266, 0.0211789
1, 2.28, 0.0155342, 0.0155342
1.04, 2.28, 0.051406, 0.0363495
1.08, 2.28, 0.0329322, 0.0235238
1.12, 2.28, 0.0333471, 0.0333471
1.16, 2.28, 0.0389904, 0.027571
1.2, 2.28, 0.0429093, 0.0314561
1.24, 2.28, 0, 0
1.28, 2.28, 0.0340377, 0.0340377
1.32, 2.28, 0, 0
1.36, 2.28, 0.140223, 0.140223
1.4, 2.28, 0.0156038, 0.0156038
1.44, 2.28, 0, 0
1.48, 2.28, 0.0664408, 0.0386369
1.52, 2.28, 0.241875, 0.10595
1.56, 2.28, 0.0593513, 0.0432085
1.6, 2.28, 0.0729393, 0.0432935
1.64, 2.28, 0.128286, 0.0577969
1.68, 2.28, 0.111612, 0.0818888
1.72, 2.28, 0.0549232, 0.0431893
1.76, 2.28, 0.023488, 0.023488
1.8, 2.28, 0, 0
1.84, 2.28, 0.0767863, 0.0444985
1.88, 2.28, 0.137989, 0.073937
1.92, 2.28, 0.0201722, 0.0201722
1.96, 2.28, 0.152194, 0.0763473
2, 2.28, 0.0824744, 0.0490411
2.04, 2.28, 0.0801547, 0.0519968
2.08, 2.28, 0.0353153, 0.0353153
2.12, 2.28, 0.195205, 0.177353
2.16, 2.28, 0.345715, 0.206173
2.2, 2.28, 0.116986, 0.0542359
2.24, 2.28, 0.0843487, 0.0649896
2.28, 2.28, 0.0971589, 0.0727211
2.32, 2.28, 0.0735289, 0.0433085
2.36, 2.28, 0.0473941, 0.0473941
2.4, 2.28, 0.0208471, 0.0208471
2.44, 2.28, 0.114308, 0.0582475
2.48, 2.28, 0.0861263, 0.0516062
2.52, 2.28, 0.0525953, 0.037362
2.56, 2.28, 0.0471821, 0.033363
2.6, 2.28, 0.0499653, 0.0499653
2.64, 2.28, 0, 0
2.68, 2.28, 0.0565154, 0.0402917
2.72, 2.28, 0.0466998, 0.0466998
2.76, 2.28, 0.0201246, 0.0201246
2.8, 2.28, 0.044362, 0.044362
2.84, 2.28, 0.0270857, 0.0270857
2.88, 2.28, 0.0609693, 0.0432265
2.92, 2.28, 0.0773317, 0.0552393
2.96, 2.28, 0.0440141, 0.0314065
3, 2.28, 0, 0
3.04, 2.28, 0.0293845, 0.0293845
3.08, 2.28, 0, 0
3.12, 2.28, 0.0299112, 0.0299112
3.16, 2.28, 0, 0
3.2, 2.28, 0, 0
3.24, 2.28, 0, 0
3.28, 2.28, 0.0622188, 0.044857
3.32, 2.28, 0, 0
3.36, 2.28, 0.0863596, 0.0863596
3.4, 2.28, 0, 0
3.44, 2.28, 0, 0
3.48, 2.28, 0, 0
3.52, 2.28, 0.217319, 0.15647
3.56, 2.28, 0, 0
3.6, 2.28, 0.159099, 0.0796122
3.64, 2.28, 0.0521232, 0.0521232
3.68, 2.28, 0.034898, 0.034898
3.72, 2.28, 0.0716003, 0.0507539
3.76, 2.28, 0, 0
3.8, 2.28, 0, 0
3.84, 2.28, 0.0880212, 0.0880212
3.88, 2.28, 0, 0
3.92, 2.28, 0.120162, 0.120162
3.96, 2.28, 0.0620036, 0.0620036
4, 2.28, 0.0886863, 0.0635021
4.04, 2.28, 0.123286, 0.0874374
4.08, 2.28, 0.0538636, 0.0538636
4.12, 2.28, 0.264631, 0.17228
4.16, 2.28, 0.199433, 0.157128
4.2, 2.28, 0, 0
4.24, 2.28, 0.0645402, 0.0645402
4.28, 2.28, 0.290672, 0.212291
4.32, 2.28, 0, 0
4.36, 2.28, 0, 0
4.4, 2.28, 0, 0
4.44, 2.28, 0, 0
4.48, 2.28, 0.0758266, 0.0758266
4.52, 2.28, 0, 0
4.56, 2.28, 0.0924909, 0.0924909
4.6, 2.28, 0, 0
4.64, 2.28, 0, 0
4.68, 2.28, 0, 0
4.72, 2.28, 0, 0
4.76, 2.28, 0, 0
4.8, 2.28, 0, 0
4.84, 2.28, 0, 0
4.88, 2.28, 0, 0
4.92, 2.28, -1, 0
4.96, 2.28, -1, 0
5, 2.28, -1, 0
5.04, 2.28, -1, 0
-0.04, 2.32, 0.0903433, 0.0457487
3.46945e-18, 2.32, 0.206792, 0.0975455
0.04, 2.32, 0.413918, 0.176129
0.08, 2.32, 0.14661, 0.0587844
0.12, 2.32, 0.0756564, 0.0388681
0.16, 2.32, 0.2042, 0.0755294
0.2, 2.32, 0.15929, 0.0780133
0.24, 2.32, 0.157146, 0.0724707
0.28, 2.32, 0.124166, 0.0724772
0.32, 2.32, 0.27071, 0.16158
0.36, 2.32, 0.180937, 0.0666991
0.4, 2.32, 0.103777, 0.0473067
0.44, 2.32, 0.12275, 0.0610247
0.48, 2.32, 0.0374928, 0.0265137
0.52, 2.32, 0.129975, 0.0618972
0.56, 2.32, 0, 0
0.6, 2.32, 0.0548092, 0.0326585
0.64, 2.32, 0.126639, 0.0718811
0.68, 2.32, 0.0256507, 0.0256507
0.72, 2.32, 0, 0
0.76, 2.32, 0, 0
0.8, 2.32, 0, 0
0.84, 2.32, 0.0207275, 0.0207275
0.88, 2.32, 0.0479968, 0.0350905
0.92, 2.32, 0.051327, 0.0362972
0.96, 2.32, 0.0129036, 0.0129036
1, 2.32, 0.0207047, 0.0207047
1.04, 2.32, 0.186346, 0.134685
1.08, 2.32, 0.015319, 0.015319
1.12, 2.32, 0.0455933, 0.0455933
1.16, 2.32, 0.0690772, 0.0515136
1.2, 2.32, 0.0179545, 0.0179545
1.24, 2.32, 0.0320809, 0.0228953
1.28, 2.32, 0.0534608, 0.031869
1.32, 2.32, 0.0554404, 0.0404696
1.36, 2.32, 0, 0
1.4, 2.32, 0.0525176, 0.0375764
1.44, 2.32, 0.0174665, 0.0174665
1.48, 2.32, 0.148343, 0.0763364
1.52, 2.32, 0.0540085, 0.0386482
1.56, 2.32, 0.0567467, 0.0402592
1.6, 2.32, 0.0369456, 0.0369456
1.64, 2.32, 0.0526039, 0.0305904
1.68, 2.32, 0.0192324, 0.0192324
1.72, 2.32, 0.264498, 0.179252
1.76, 2.32, 0.137696, 0.0679248
1.8, 2.32, 0.1591, 0.0782214
1.84, 2.32, 0.0243003, 0.0243003
1.88, 2.32, 0.302275, 0.189198
1.92, 2.32, 0.148675, 0.0967547
1.96, 2.32, 0.182727, 0.082034
2, 2.32, 0.116213, 0.0535408
2.04, 2.32, 0.278393, 0.0971388
2.08, 2.32, 0.136455, 0.062688
2.12, 2.32, 0.0755724, 0.0442735
2.16, 2.32, 0.0829337, 0.0416807
2.2, 2.32, 0.0232577, 0.0232577
2.24, 2.32, 0.138455, 0.0984125
2.28, 2.32, 0.0592245, 0.0419906
2.32, 2.32, 0, 0
2.36, 2.32, 0.0494051, 0.0354674
2.4, 2.32, 0.129719, 0.105933
2.44, 2.32, 0.0782507, 0.0555865
2.48, 2.32, 0, 0
2.52, 2.32, 0.12014, 0.0621879
2.56, 2.32, 0.0512594, 0.0367184
2.6, 2.32, 0.0535953, 0.0535953
2.64, 2.32, 0.0283361, 0.0283361
2.68, 2.32, 0.0702631, 0.0702631
2.72, 2.32, 0.143147, 0.0921825
2.76, 2.32, 0.0735192, 0.042716
2.8, 2.32, 0.0954043, 0.0567494
2.84, 2.32, 0.153895, 0.0957074
2.88, 2.32, 0.0314301, 0.0314301
2.92, 2.32, 0, 0
2.96, 2.32, 0.0645507, 0.0457756
3, 2.32, 0, 0
3.04, 2.32, 0.0380536, 0.0380536
3.08, 2.32, 0, 0
3.12, 2.32, 0, 0
3.16, 2.32, 0, 0
3.2, 2.32, 0.0321353, 0.0321353
3.24, 2.32, 0, 0
3.28, 2.32, 0.0683522, 0.0683522
3.32, 2.32, 0, 0
3.36, 2.32, 0, 0
3.4, 2.32, 0, 0
3.44, 2.32, 0.0357681, 0.0357681
3.48, 2.32, 0.0674843, 0.0489029
3.52, 2.32, 0, 0
3.56, 2.32, 0.116265, 0.0866352
3.6, 2.32, 0.0641135, 0.0641135
3.64, 2.32, 0, 0
3.68, 2.32, 0.063162, 0.063162
3.72, 2.32, 0, 0
3.76, 2.32, 0.0881293, 0.0623169
3.8, 2.32, 0.0896711, 0.0896711
3.84, 2.32, 0.0497888, 0.0497888
3.88, 2.32, 0.0471906, 0.0471906
3.92, 2.32, 0.0344794, 0.0344794
3.96, 2.32, 0.178451, 0.140836
4, 2.32, 0.677343, 0.439505
4.04, 2.32, 0.0594281, 0.0594281
4.08, 2.32, 0.264963, 0.120028
4.12, 2.32, 0.361589, 0.183667
4.16, 2.32, 0.203824, 0.120145
4.2, 2.32, 0.0543877, 0.0543877
4.24, 2.32, 0.110179, 0.080734
4.28, 2.32, 0.267955, 0.200761
4.32, 2.32, 0, 0
4.36, 2.32, 0.0757029, 0.0757029
4.4, 2.32, 0.157713, 0.157713
4.44, 2.32, 0, 0
4.48, 2.32, 0, 0
4.52, 2.32, 0.125616, 0.125616
4.56, 2.32, 0, 0
4.6, 2.32, 0.144904, 0.144904
4.64, 2.32, 0, 0
4.68, 2.32, 0, 0
4.72, 2.32, 0, 0
4.76, 2.32, 0.329889, 0.329889
4.8, 2.32, 0.505041, 0.505041
4.84, 2.32, 0, 0
4.88, 2.32, -1, 0
4.92, 2.32, -1, 0
4.96, 2.32, -1, 0
5, 2.32, -1, 0
5.04, 2.32, -1, 0
-0.04, 2.36, 0.546393, 0.178302
3.46945e-18, 2.36, 0.202777, 0.0664081
0.04, 2.36, 0.476959, 0.113407
0.08, 2.36, 0.375897, 0.0998249
0.12, 2.36, 0.745352, 0.26408
0.16, 2.36, 0.417293, 0.115827
0.2, 2.36, 0.0769239, 0.0399925
0.24, 2.36, 0.162809, 0.0637176
0.28, 2.36, 0.261763, 0.109086
0.32, 2.36, 0.127455, 0.0674514
0.36, 2.36, 0.104545, 0.0477995
0.4, 2.36, 0.0566883, 0.0344334
0.44, 2.36, 0.0384895, 0.0277542
0.48, 2.36, 0.0947773, 0.0427791
0.52, 2.36, 0.133845, 0.133845
0.56, 2.36, 0.0828466, 0.0531626
0.6, 2.36, 0, 0
0.64, 2.36, 0.115761, 0.0723541
0.68, 2.36, 0.0883279, 0.0448062
0.72, 2.36, 0.0441917, 0.0337016
0.76, 2.36, 0, 0
0.8, 2.36, 0.0338257, 0.0247108
0.84, 2.36, 0.0153983, 0.0153983
0.88, 2.36, 0, 0
0.92, 2.36, 0.0873577, 0.0511814
0.96, 2.36, 0.0127522, 0.0127522
1, 2.36, 0.0735723, 0.0443272
1.04, 2.36, 0, 0
1.08, 2.36, 0.0108147, 0.0108147
1.12, 2.36, 0.0360706, 0.0255227
1.16, 2.36, 0.0201476, 0.0201476
1.2, 2.36, 0.0626509, 0.0362376
1.24, 2.36, 0.0273969, 0.0273969
1.28, 2.36, 0.108039, 0.0512924
1.32, 2.36, 0, 0
1.36, 2.36, 0.0166793, 0.0166793
1.4, 2.36, 0.0136451, 0.0136451
1.44, 2.36, 0, 0
1.48, 2.36, 0.105343, 0.0616764
1.52, 2.36, 0.127398, 0.0684185
1.56, 2.36, 0.0724841, 0.0550059
1.6, 2.36, 0.118306, 0.0487236
1.64, 2.36, 0.237227, 0.166754
1.68, 2.36, 0.147228, 0.0696063
1.72, 2.36, 0.0507595, 0.0360536
1.76, 2.36, 0.0598182, 0.0454981
1.8, 2.36, 0, 0
1.84, 2.36, 0.125649, 0.0603829
1.88, 2.36, 0.183817, 0.0814731
1.92, 2.36, 0.23474, 0.0821773
1.96, 2.36, 0.189469, 0.0832127
2, 2.36, 0.594764, 0.215247
2.04, 2.36, 0.468066, 0.144841
2.08, 2.36, 0.22665, 0.0937365
2.12, 2.36, 0.422302, 0.201023
2.16, 2.36, 0.316092, 0.118635
2.2, 2.36, 0.372503, 0.14821
2.24, 2.36, 0.0890925, 0.0531497
2.28, 2.36, 0.103985, 0.0541064
2.32, 2.36, 0.0728459, 0.0421311
2.36, 2.36, 0.0400645, 0.028334
2.4, 2.36, 0, 0
2.44, 2.36, 0.0225409, 0.0225409
2.48, 2.36, 0.0302146, 0.0302146
2.52, 2.36, 0, 0
2.56, 2.36, 0.0264366, 0.0264366
2.6, 2.36, 0.214392, 0.214392
2.64, 2.36, 0.0876267, 0.063235
2.68, 2.36, 0.0708503, 0.0508037
2.72, 2.36, 0.0630208, 0.0446433
2.76, 2.36, 0.0620611, 0.0446902
2.8, 2.36, 0, 0
2.84, 2.36, 0, 0
2.88, 2.36, 0.11854, 0.0838557
2.92, 2.36, 0.0482867, 0.0482867
2.96, 2.36, 0.101066, 0.0612158
3, 2.36, 0.0476953, 0.0340493
3.04, 2.36, 0.0317762, 0.0317762
3.08, 2.36, 0, 0
3.12, 2.36, 0.132482, 0.099649
3.16, 2.36, 0.130394, 0.130394
3.2, 2.36, 0.0323792, 0.0323792
3.24, 2.36, 0, 0
3.28, 2.36, 0.117598, 0.0931422
3.32, 2.36, 0, 0
3.36, 2.36, 0.098036, 0.0566635
3.4, 2.36, 0, 0
3.44, 2.36, 0.0935796, 0.0661718
3.48, 2.36, 0, 0
3.52, 2.36, 0.0705367, 0.050178
3.56, 2.36, 0.0516368, 0.0516368
3.6, 2.36, 0, 0
3.64, 2.36, 0.100853, 0.075426
3.68, 2.36, 0.0500086, 0.0500086
3.72, 2.36, 0.259468, 0.194753
3.76, 2.36, 0.0463299, 0.0463299
3.8, 2.36, 0.0495343, 0.0495343
3.84, 2.36, 0.218166, 0.111993
3.88, 2.36, 0.393975, 0.172406
3.92, 2.36, 0.310611, 0.16938
3.96, 2.36, 0.459318, 0.250283
4, 2.36, 0.177501, 0.103591
4.04, 2.36, 0.854746, 0.462484
4.08, 2.36, 0.47781, 0.188361
4.12, 2.36, 0.845837, 0.345715
4.16, 2.36, 0.303503, 0.177118
4.2, 2.36, 0.12881, 0.12881
4.24, 2.36, 0.0735735, 0.0735735
4.28, 2.36, 0.137722, 0.137722
4.32, 2.36, 0.222968, 0.128934
4.36, 2.36, 0.0770667, 0.0770667
4.4, 2.36, 0.778966, 0.677581
4.44, 2.36, 0, 0
4.48, 2.36, 0, 0
4.52, 2.36, 0, 0
4.56, 2.36, 0, 0
4.6, 2.36, 0.179339, 0.179339
4.64, 2.36, 0.332198, 0.235287
4.68, 2.36, 0, 0
4.72, 2.36, 0, 0
4.76, 2.36, 0, 0
4.8, 2.36, 0, 0
4.84, 2.36, 0, 0
4.88, 2.36, -1, 0
4.92, 2.36, -1, 0
4.96, 2.36, -1, 0
5, 2.36, -1, 0
5.04, 2.36, -1, 0
-0.04, 2.4, 1.3428, 0.210242
3.46945e-18, 2.4, 1.80319, 0.376351
0.04, 2.4, 1.1062, 0.189305
0.08, 2.4, 0.820997, 0.133321
0.12, 2.4, 0.849502, 0.200163
0.16, 2.4, 0.522316, 0.122235
0.2, 2.4, 0.606981, 0.188741
0.24, 2.4, 0.455894, 0.171121
0.28, 2.4, 0.218565, 0.0768779
0.32, 2.4, 0.370345, 0.175702
0.36, 2.4, 0.0554523, 0.0328146
0.4, 2.4, 0.0783744, 0.0354876
0.44, 2.4, 0.0909102, 0.0463174
0.48, 2.4, 0.179516, 0.139324
0.52, 2.4, 0.0749264, 0.0454336
0.56, 2.4, 0.0384862, 0.0274992
0.6, 2.4, 0.0500301, 0.0373593
0.64, 2.4, 0.0889766, 0.0550681
0.68, 2.4, 0, 0
0.72, 2.4, 0.0984076, 0.0448188
0.76, 2.4, 0, 0
0.8, 2.4, 0.014934, 0.014934
0.84, 2.4, 0.0592664, 0.0343748
0.88, 2.4, 0.0169943, 0.0169943
0.92, 2.4, 0, 0
0.96, 2.4, 0.159906, 0.134976
1, 2.4, 0.0219281, 0.0219281
1.04, 2.4, 0.134397, 0.0713248
1.08, 2.4, 0.0368346, 0.0260597
1.12, 2.4, 0.0321757, 0.0227641
1.16, 2.4, 0.205233, 0.147071
1.2, 2.4, 0.0127508, 0.0127508
1.24, 2.4, 0.0503875, 0.0503875
1.28, 2.4, 0.0890269, 0.0567548
1.32, 2.4, 0.0354986, 0.0254138
1.36, 2.4, 0.0381478, 0.0269747
1.4, 2.4, 0.0597951, 0.0440192
1.44, 2.4, 0.0691978, 0.0409015
1.48, 2.4, 0.057039, 0.0434899
1.52, 2.4, 0.0924943, 0.0482758
1.56, 2.4, 0.0409911, 0.0301272
1.6, 2.4, 0, 0
1.64, 2.4, 0.122727, 0.0860003
1.68, 2.4, 0.261672, 0.173791
1.72, 2.4, 0.10054, 0.0450708
1.76, 2.4, 0.0494522, 0.0287026
1.8, 2.4, 0.154229, 0.059651
1.84, 2.4, 0.37589, 0.132113
1.88, 2.4, 0.418285, 0.130254
1.92, 2.4, 1.02426, 0.265629
1.96, 2.4, 0.544885, 0.151625
2, 2.4, 0.720899, 0.192861
2.04, 2.4, 0.734278, 0.172051
2.08, 2.4, 0.726817, 0.175154
2.12, 2.4, 0.433945, 0.114268
2.16, 2.4, 0.623007, 0.22576
2.2, 2.4, 0.412374, 0.109679
2.24, 2.4, 0.460776, 0.150748
2.28, 2.4, 0.144424, 0.0605058
2.32, 2.4, 0.223672, 0.11572
2.36, 2.4, 0.0750716, 0.0433457
2.4, 2.4, 0, 0
2.44, 2.4, 0.0750565, 0.0434652
2.48, 2.4, 0.113182, 0.0567362
2.52, 2.4, 0.200963, 0.107862
2.56, 2.4, 0, 0
2.6, 2.4, 0, 0
2.64, 2.4, 0, 0
2.68, 2.4, 0.0295138, 0.0295138
2.72, 2.4, 0.0332489, 0.0332489
2.76, 2.4, 0.0837149, 0.0624158
2.8, 2.4, 0, 0
2.84, 2.4, 0.0683725, 0.0485915
2.88, 2.4, 0, 0
2.92, 2.4, 0.0351488, 0.0351488
2.96, 2.4, 0.034935, 0.034935
3, 2.4, 0.092333, 0.0534823
3.04, 2.4, 0, 0
3.08, 2.4, 0, 0
3.12, 2.4, 0.0587629, 0.0416787
3.16, 2.4, 0.0318239, 0.0318239
3.2, 2.4, 0, 0
3.24, 2.4, 0.305316, 0.268991
3.28, 2.4, 0, 0
3.32, 2.4, 0.118198, 0.0712809
3.36, 2.4, 0.137738, 0.0865342
3.4, 2.4, 0.123857, 0.0749883
3.44, 2.4, 0.122537, 0.0881403
3.48, 2.4, 0, 0
3.52, 2.4, 0.0645485, 0.0457545
3.56, 2.4, 0.113069, 0.0676264
3.6, 2.4, 0.0360434, 0.0360434
3.64, 2.4, 0.412914, 0.247635
3.68, 2.4, 0.0996673, 0.0711204
3.72, 2.4, 0.0837056, 0.0599964
3.76, 2.4, 0.0774842, 0.054846
3.8, 2.4, 0.0509965, 0.0509965
3.84, 2.4, 0.46171, 0.184154
3.88, 2.4, 0.621041, 0.223975
3.92, 2.4, 0.79783, 0.24834
3.96, 2.4, 0.676994, 0.221838
4, 2.4, 1.15206, 0.463848
4.04, 2.4, 1.16142, 0.332374
4.08, 2.4, 0.848071, 0.366188
4.12, 2.4, 0.70247, 0.4623
4.16, 2.4, 0.914928, 0.363268
4.2, 2.4, 0.968006, 0.346785
4.24, 2.4, 0.28402, 0.142284
4.28, 2.4, 0.687434, 0.387298
4.32, 2.4, 0, 0
4.36, 2.4, 0.204669, 0.204669
4.4, 2.4, 0.12013, 0.12013
4.44, 2.4, 0, 0
4.48, 2.4, 0.145764, 0.10324
4.52, 2.4, 0.1076, 0.1076
4.56, 2.4, 0, 0
4.6, 2.4, 0, 0
4.64, 2.4, 0, 0
4.68, 2.4, 0, 0
4.72, 2.4, 0, 0
4.76, 2.4, 0, 0
4.8, 2.4, 0, 0
4.84, 2.4, -1, 0
4.88, 2.4, -1, 0
4.92, 2.4, -1, 0
4.96, 2.4, -1, 0
5, 2.4, -1, 0
5.04, 2.4, -1, 0
-0.04, 2.44, 1.97088, 0.278419
3.46945e-18, 2.44, 2.20273, 0.328309
0.04, 2.44, 2.16723, 0.248107
0.08, 2.44, 2.36746, 0.320562
0.12, 2.44, 2.06451, 0.311646
0.16, 2.44, 1.10662, 0.179354
0.2, 2.44, 1.10822, 0.175163
0.24, 2.44, 0.601296, 0.142772
0.28, 2.44, 0.390814, 0.100905
0.32, 2.44, 0.209281, 0.0592243
0.36, 2.44, 0.121749, 0.050017
0.4, 2.44, 0.117362, 0.0684955
0.44, 2.44, 0.188883, 0.0761035
0.48, 2.44, 0.161434, 0.070824
0.52, 2.44, 0.0593521, 0.0303936
0.56, 2.44, 0.014327, 0.014327
0.6, 2.44, 0.0617216, 0.0438169
0.64, 2.44, 0.0147746, 0.0147746
0.68, 2.44, 0.03944, 0.028207
0.72, 2.44, 0.0162128, 0.0162128
0.76, 2.44, 0, 0
0.8, 2.44, 0.119224, 0.0653487
0.84, 2.44, 0.0251915, 0.0251915
0.88, 2.44, 0.0145508, 0.0145508
0.92, 2.44, 0.022001, 0.022001
0.96, 2.44, 0.0424206, 0.0301457
1, 2.44, 0.0460277, 0.0360001
1.04, 2.44, 0.0719068, 0.0719068
1.08, 2.44, 0.0134995, 0.0134995
1.12, 2.44, 0.106349, 0.0763997
1.16, 2.44, 0, 0
1.2, 2.44, 0.029241, 0.029241
1.24, 2.44, 0, 0
1.28, 2.44, 0.0370994, 0.0265746
1.32, 2.44, 0, 0
1.36, 2.44, 0.0557449, 0.041462
1.4, 2.44, 0.0407209, 0.0299346
1.44, 2.44, 0.0933123, 0.0554403
1.48, 2.44, 0.0987712, 0.0522796
1.52, 2.44, 0.0511774, 0.0376527
1.56, 2.44, 0.134102, 0.0565808
1.6, 2.44, 0.165046, 0.165046
1.64, 2.44, 0.0872802, 0.0438965
1.68, 2.44, 0.312881, 0.177164
1.72, 2.44, 0.147652, 0.0701595
1.76, 2.44, 0.195128, 0.0807632
1.8, 2.44, 0.872058, 0.312085
1.84, 2.44, 0.44239, 0.111867
1.88, 2.44, 1.33479, 0.350232
1.92, 2.44, 0.943511, 0.18692
1.96, 2.44, 1.64681, 0.309623
2, 2.44, 1.59008, 0.343123
2.04, 2.44, 1.63045, 0.320572
2.08, 2.44, 1.03313, 0.196374
2.12, 2.44, 1.67591, 0.330159
2.16, 2.44, 0.827853, 0.166271
2.2, 2.44, 0.465769, 0.138637
2.24, 2.44, 0.449104, 0.216795
2.28, 2.44, 0.419092, 0.148756
2.32, 2.44, 0.30644, 0.105533
2.36, 2.44, 0.13803, 0.0793449
2.4, 2.44, 0.384819, 0.240788
2.44, 2.44, 0.0614014, 0.0434341
2.48, 2.44, 0.0473549, 0.0336519
2.52, 2.44, 0.141098, 0.0823957
2.56, 2.44, 0.0237972, 0.0237972
2.6, 2.44, 0.0304566, 0.0304566
2.64, 2.44, 0.279984, 0.231921
2.68, 2.44, 0.0380793, 0.0380793
2.72, 2.44, 0, 0
2.76, 2.44, 0, 0
2.8, 2.44, 0.0329161, 0.0329161
2.84, 2.44, 0.0846974, 0.0640849
2.88, 2.44, 0, 0
2.92, 2.44, 0.0485254, 0.0485254
2.96, 2.44, 0.0317475, 0.0317475
3, 2.44, 0, 0
3.04, 2.44, 0.0653266, 0.0653266
3.08, 2.44, 0.122654, 0.0934265
3.12, 2.44, 0.0380242, 0.0380242
3.16, 2.44, 0, 0
3.2, 2.44, 0, 0
3.24, 2.44, 0.107488, 0.078987
3.28, 2.44, 0, 0
3.32, 2.44, 0.0679853, 0.0679853
3.36, 2.44, 0.0592953, 0.0592953
3.4, 2.44, 0, 0
3.44, 2.44, 0, 0
3.48, 2.44, 0.0780367, 0.0780367
3.52, 2.44, 0, 0
3.56, 2.44, 0.0447481, 0.0447481
3.6, 2.44, 0.316746, 0.154567
3.64, 2.44, 0.0296478, 0.0296478
3.68, 2.44, 0.458976, 0.354096
3.72, 2.44, 0.19931, 0.129226
3.76, 2.44, 0.641615, 0.390432
3.8, 2.44, 0.716495, 0.204219
3.84, 2.44, 0.499746, 0.174083
3.88, 2.44, 1.70539, 0.487698
3.92, 2.44, 1.58873, 0.538234
3.96, 2.44, 1.67529, 0.563693
4, 2.44, 1.80107, 0.547447
4.04, 2.44, 1.88265, 0.614453
4.08, 2.44, 1.42392, 0.392133
4.12, 2.44, 0.612419, 0.243338
4.16, 2.44, 1.45883, 0.627329
4.2, 2.44, 0.931712, 0.370641
4.24, 2.44, 0.988025, 0.315255
4.28, 2.44, 0.752694, 0.592021
4.32, 2.44, 0.165567, 0.117572
4.36, 2.44, 1.26108, 0.728875
4.4, 2.44, 0.120503, 0.120503
4.44, 2.44, 0.107235, 0.107235
4.48, 2.44, 0, 0
4.52, 2.44, 0.132353, 0.132353
4.56, 2.44, 0, 0
4.6, 2.44, 0, 0
4.64, 2.44, 0.317978, 0.317978
4.68, 2.44, 0, 0
4.72, 2.44, 0, 0
4.76, 2.44, 0, 0
4.8, 2.44, 0, 0
4.84, 2.44, -1, 0
4.88, 2.44, -1, 0
4.92, 2.44, -1, 0
4.96, 2.44, -1, 0
5, 2.44, -1, 0
5.04, 2.44, -1, 0
-0.04, 2.48, 2.51066, 0.381743
3.46945e-18, 2.48, 1.85264, 0.23122
0.04, 2.48, 1.80121, 0.279287
0.08, 2.48, 1.65598, 0.265732
0.12, 2.48, 2.04908, 0.267357
0.16, 2.48, 1.85126, 0.360295
0.2, 2.48, 1.73268, 0.270384
0.24, 2.48, 1.64607, 0.295314
0.28, 2.48, 0.866122, 0.193569
0.32, 2.48, 0.917741, 0.222422
0.36, 2.48, 0.424365, 0.113999
0.4, 2.48, 0.249639, 0.0801755
0.44, 2.48, 0.170724, 0.0745179
0.48, 2.48, 0.0986982, 0.0449688
0.52, 2.48, 0.0986762, 0.0722925
0.56, 2.48, 0.0161837, 0.0161837
0.6, 2.48, 0.109141, 0.0593069
0.64, 2.48, 0, 0
0.68, 2.48, 0.109171, 0.0748594
0.72, 2.48, 0.0274194, 0.0194406
0.76, 2.48, 0, 0
0.8, 2.48, 0, 0
0.84, 2.48, 0.0330867, 0.0330867
0.88, 2.48, 0.0192481, 0.0192481
0.92, 2.48, 0.0220634, 0.0220634
0.96, 2.48, 0.0395046, 0.0282313
1, 2.48, 0.0645825, 0.0373858
1.04, 2.48, 0.0483369, 0.0369595
1.08, 2.48, 0, 0
1.12, 2.48, 0, 0
1.16, 2.48, 0.0161881, 0.0161881
1.2, 2.48, 0.035021, 0.0250886
1.24, 2.48, 0.0136138, 0.0136138
1.28, 2.48, 0, 0
1.32, 2.48, 0.0313434, 0.0313434
1.36, 2.48, 0.0855887, 0.0740649
1.4, 2.48, 0.0357521, 0.0254574
1.44, 2.48, 0.0850329, 0.0621082
1.48, 2.48, 0.100661, 0.0845365
1.52, 2.48, 0.120715, 0.0677446
1.56, 2.48, 0.223442, 0.0913203
1.6, 2.48, 0.106203, 0.0542678
1.64, 2.48, 0.239049, 0.085258
1.68, 2.48, 0.339938, 0.176645
1.72, 2.48, 0.234907, 0.0752841
1.76, 2.48, 0.785228, 0.163211
1.8, 2.48, 0.683783, 0.174575
1.84, 2.48, 1.48025, 0.330859
1.88, 2.48, 1.43477, 0.223992
1.92, 2.48, 1.33448, 0.287021
1.96, 2.48, 1.66012, 0.354842
2, 2.48, 0.664267, 0.136235
2.04, 2.48, 1.33166, 0.242201
2.08, 2.48, 1.08595, 0.200455
2.12, 2.48, 1.51389, 0.30018
2.16, 2.48, 1.48924, 0.346695
2.2, 2.48, 0.90482, 0.173545
2.24, 2.48, 0.841819, 0.200833
2.28, 2.48, 0.505658, 0.121518
2.32, 2.48, 0.851472, 0.310736
2.36, 2.48, 0.250328, 0.0991798
2.4, 2.48, 0.309061, 0.119065
2.44, 2.48, 0.0756076, 0.0449705
2.48, 2.48, 0.109001, 0.0770809
2.52, 2.48, 0.0354015, 0.0354015
2.56, 2.48, 0.0197695, 0.0197695
2.6, 2.48, 0, 0
2.64, 2.48, 0, 0
2.68, 2.48, 0.0288748, 0.0288748
2.72, 2.48, 0.0705532, 0.0500672
2.76, 2.48, 0.0266224, 0.0266224
2.8, 2.48, 0.118795, 0.118795
2.84, 2.48, 0, 0
2.88, 2.48, 0, 0
2.92, 2.48, 0, 0
2.96, 2.48, 0, 0
3, 2.48, 0.0363936, 0.0363936
3.04, 2.48, 0.0315117, 0.0315117
3.08, 2.48, 0, 0
3.12, 2.48, 0.132474, 0.0992437
3.16, 2.48, 0.029613, 0.029613
3.2, 2.48, 0.0401019, 0.0401019
3.24, 2.48, 0.0366318, 0.0366318
3.28, 2.48, 0, 0
3.32, 2.48, 0.0717797, 0.0717797
3.36, 2.48, 0, 0
3.4, 2.48, 0.0516294, 0.0516294
3.44, 2.48, 0.064649, 0.064649
3.48, 2.48, 0.18239, 0.156096
3.52, 2.48, 0.0343641, 0.0343641
3.56, 2.48, 0.214384, 0.130859
3.6, 2.48, 0.195225, 0.0990035
3.64, 2.48, 0.219108, 0.115537
3.68, 2.48, 0.183823, 0.0831053
3.72, 2.48, 0.289415, 0.148016
3.76, 2.48, 0.631718, 0.196843
3.8, 2.48, 0.904702, 0.271166
3.84, 2.48, 2.15805, 0.64495
3.88, 2.48, 0.834602, 0.23783
3.92, 2.48, 1.13732, 0.296449
3.96, 2.48, 1.22318, 0.50162
4, 2.48, 0.785491, 0.312264
4.04, 2.48, 1.0165, 0.330169
4.08, 2.48, 1.17641, 0.403485
4.12, 2.48, 1.5329, 0.41464
4.16, 2.48, 1.74625, 0.647909
4.2, 2.48, 0.839517, 0.238313
4.24, 2.48, 0.63187, 0.341691
4.28, 2.48, 0.901737, 0.604787
4.32, 2.48, 0.276976, 0.139684
4.36, 2.48, 0.687309, 0.271754
4.4, 2.48, 0.103832, 0.103832
4.44, 2.48, 0.07178, 0.07178
4.48, 2.48, 0.183052, 0.183052
4.52, 2.48, 0, 0
4.56, 2.48, 0, 0
4.6, 2.48, 0, 0
4.64, 2.48, 0, 0
4.68, 2.48, 0, 0
4.72, 2.48, 0, 0
4.76, 2.48, 0, 0
4.8, 2.48, 0, 0
4.84, 2.48, -1, 0
4.88, 2.48, -1, 0
4.92, 2.48, -1, 0
4.96, 2.48, -1, 0
5, 2.48, -1, 0
5.04, 2.48, -1, 0
-0.04, 2.52, 1.03039, 0.266227
3.46945e-18, 2.52, 0.468285, 0.110527
0.04, 2.52, 0.642903, 0.16616
0.08, 2.52, 1.38663, 0.311685
0.12, 2.52, 1.49966, 0.266664
0.16, 2.52, 1.47822, 0.222599
0.2, 2.52, 1.64053, 0.29551
0.24, 2.52, 1.88582, 0.365661
0.28, 2.52, 1.21364, 0.230349
0.32, 2.52, 0.603387, 0.136003
0.36, 2.52, 0.381185, 0.0961578
0.4, 2.52, 0.44478, 0.114941
0.44, 2.52, 0.220887, 0.0940238
0.48, 2.52, 0.121088, 0.0534444
0.52, 2.52, 0.208996, 0.152841
0.56, 2.52, 0.13567, 0.0541652
0.6, 2.52, 0.0159663, 0.0159663
0.64, 2.52, 0, 0
0.68, 2.52, 0.088502, 0.047459
0.72, 2.52, 0.155847, 0.0788059
0.76, 2.52, 0, 0
0.8, 2.52, 0.0416712, 0.0301648
0.84, 2.52, 0.100711, 0.0507578
0.88, 2.52, 0.0519056, 0.0380228
0.92, 2.52, 0, 0
0.96, 2.52, 0, 0
1, 2.52, 0.0297712, 0.0210524
1.04, 2.52, 0, 0
1.08, 2.52, 0.106923, 0.079917
1.12, 2.52, 0.0858704, 0.0715814
1.16, 2.52, 0.0422307, 0.029866
1.2, 2.52, 0, 0
1.24, 2.52, 0.109145, 0.06542
1.28, 2.52, 0.0729553, 0.0564788
1.32, 2.52, 0.096313, 0.0809513
1.36, 2.52, 0.214479, 0.161218
1.4, 2.52, 0.118927, 0.0571561
1.44, 2.52, 0.0317677, 0.0317677
1.48, 2.52, 0.106275, 0.0618422
1.52, 2.52, 0.0503656, 0.0356816
1.56, 2.52, 0.038815, 0.0274781
1.6, 2.52, 0.179959, 0.0697897
1.64, 2.52, 0.238471, 0.0810666
1.68, 2.52, 0.386106, 0.125247
1.72, 2.52, 0.816286, 0.233137
1.76, 2.52, 0.985268, 0.19596
1.8, 2.52, 1.71735, 0.27277
1.84, 2.52, 1.08209, 0.205638
1.88, 2.52, 1.54183, 0.344833
1.92, 2.52, 0.692876, 0.152495
1.96, 2.52, 0.723723, 0.237179
2, 2.52, 0.63583, 0.157258
2.04, 2.52, 0.657401, 0.169098
2.08, 2.52, 0.508167, 0.164937
2.12, 2.52, 1.16525, 0.286822
2.16, 2.52, 0.699581, 0.17239
2.2, 2.52, 1.08968, 0.275769
2.24, 2.52, 0.841411, 0.256731
2.28, 2.52, 0.332267, 0.106209
2.32, 2.52, 0.662685, 0.239409
2.36, 2.52, 0.293602, 0.092296
2.4, 2.52, 0.209524, 0.0843252
2.44, 2.52, 0.0246532, 0.0246532
2.48, 2.52, 0.0285571, 0.0285571
2.52, 2.52, 0, 0
2.56, 2.52, 0.0393696, 0.0393696
2.6, 2.52, 0.105871, 0.0821268
2.64, 2.52, 0, 0
2.68, 2.52, 0.0301983, 0.0301983
2.72, 2.52, 0, 0
2.76, 2.52, 0.103618, 0.0822504
2.8, 2.52, 0.0298764, 0.0298764
2.84, 2.52, 0, 0
2.88, 2.52, 0, 0
2.92, 2.52, 0, 0
2.96, 2.52, 0.0692422, 0.0528289
3, 2.52, 0, 0
3.04, 2.52, 0.0343237, 0.0343237
3.08, 2.52, 0.0628055, 0.0444194
3.12, 2.52, 0.0305983, 0.0305983
3.16, 2.52, 0, 0
3.2, 2.52, 0.0328334, 0.0328334
3.24, 2.52, 0.146963, 0.146963
3.28, 2.52, 0.196123, 0.0926659
3.32, 2.52, 0, 0
3.36, 2.52, 0, 0
3.4, 2.52, 0.0336025, 0.0336025
3.44, 2.52, 0, 0
3.48, 2.52, 0.0288705, 0.0288705
3.52, 2.52, 0.116296, 0.0914272
3.56, 2.52, 0.0478536, 0.0478536
3.6, 2.52, 0.132583, 0.0788028
3.64, 2.52, 0.33168, 0.163302
3.68, 2.52, 0.437052, 0.18407
3.72, 2.52, 0.613104, 0.199744
3.76, 2.52, 1.42835, 0.477474
3.8, 2.52, 0.734905, 0.279721
3.84, 2.52, 1.26152, 0.488915
3.88, 2.52, 0.76141, 0.221563
3.92, 2.52, 0.670431, 0.208762
3.96, 2.52, 0.560204, 0.183481
4, 2.52, 0.740257, 0.249338
4.04, 2.52, 0.686808, 0.228534
4.08, 2.52, 1.14826, 0.551065
4.12, 2.52, 0.923993, 0.310838
4.16, 2.52, 0.813619, 0.257706
4.2, 2.52, 1.0759, 0.352741
4.24, 2.52, 0.845176, 0.293873
4.28, 2.52, 1.30383, 0.508288
4.32, 2.52, 0.56063, 0.237431
4.36, 2.52, 1.31964, 0.772575
4.4, 2.52, 0.29822, 0.173576
4.44, 2.52, 0, 0
4.48, 2.52, 0.109078, 0.109078
4.52, 2.52, 0, 0
4.56, 2.52, 0, 0
4.6, 2.52, 0.388784, 0.279545
4.64, 2.52, 0, 0
4.68, 2.52, 0, 0
4.72, 2.52, 0, 0
4.76, 2.52, 0, 0
4.8, 2.52, -1, 0
4.84, 2.52, -1, 0
4.88, 2.52, -1, 0
4.92, 2.52, -1, 0
4.96, 2.52, -1, 0
5, 2.52, -1, 0
5.04, 2.52, -1, 0
-0.04, 2.56, 0.211679, 0.0994471
3.46945e-18, 2.56, 0.336696, 0.127292
0.04, 2.56, 0.283716, 0.0899138
0.08, 2.56, 0.277738, 0.0853074
0.12, 2.56, 0.246064, 0.0693923
0.16, 2.56, 0.546776, 0.132427
0.2, 2.56, 0.987428, 0.184438
0.24, 2.56, 1.19431, 0.190902
0.28, 2.56, 1.04732, 0.229371
0.32, 2.56, 0.785237, 0.176631
0.36, 2.56, 0.511325, 0.14257
0.4, 2.56, 0.43601, 0.20163
0.44, 2.56, 0.118982, 0.0550269
0.48, 2.56, 0.152255, 0.0726748
0.52, 2.56, 0.0387577, 0.0274587
0.56, 2.56, 0.0797721, 0.0415787
0.6, 2.56, 0.0592632, 0.0426653
0.64, 2.56, 0.0140539, 0.0140539
0.68, 2.56, 0.0743376, 0.0552727
0.72, 2.56, 0.043528, 0.0318889
0.76, 2.56, 0.0285527, 0.0285527
0.8, 2.56, 0.0270924, 0.0270924
0.84, 2.56, 0.101257, 0.0477531
0.88, 2.56, 0.0224028, 0.0224028
0.92, 2.56, 0.0474317, 0.0340505
0.96, 2.56, 0, 0
1, 2.56, 0, 0
1.04, 2.56, 0.0359251, 0.0255669
1.08, 2.56, 0.0243761, 0.0243761
1.12, 2.56, 0.0462034, 0.0462034
1.16, 2.56, 0.0958671, 0.0599844
1.2, 2.56, 0, 0
1.24, 2.56, 0, 0
1.28, 2.56, 0.0782511, 0.0782511
1.32, 2.56, 0.0164429, 0.0164429
1.36, 2.56, 0, 0
1.4, 2.56, 0.0239017, 0.0239017
1.44, 2.56, 0.0403055, 0.0285472
1.48, 2.56, 0, 0
1.52, 2.56, 0.0231899, 0.0231899
1.56, 2.56, 0.0902384, 0.0476759
1.6, 2.56, 0.0999302, 0.052144
1.64, 2.56, 0.366293, 0.111228
1.68, 2.56, 0.384311, 0.136783
1.72, 2.56, 0.944848, 0.291592
1.76, 2.56, 1.08114, 0.265574
1.8, 2.56, 1.12777, 0.237023
1.84, 2.56, 0.433101, 0.121506
1.88, 2.56, 0.402638, 0.116225
1.92, 2.56, 0.550714, 0.22218
1.96, 2.56, 0.126374, 0.0582581
2, 2.56, 0.427978, 0.224503
2.04, 2.56, 0.0289059, 0.0289059
2.08, 2.56, 0.157407, 0.107894
2.12, 2.56, 0.243132, 0.0896009
2.16, 2.56, 0.653178, 0.298371
2.2, 2.56, 0.776064, 0.214019
2.24, 2.56, 0.710696, 0.158364
2.28, 2.56, 1.2726, 0.319829
2.32, 2.56, 0.444796, 0.126264
2.36, 2.56, 0.415571, 0.219671
2.4, 2.56, 0.0682069, 0.0483297
2.44, 2.56, 0.11881, 0.0602086
2.48, 2.56, 0.201976, 0.125035
2.52, 2.56, 0, 0
2.56, 2.56, 0.0603507, 0.0427189
2.6, 2.56, 0.0770021, 0.0770021
2.64, 2.56, 0.0533915, 0.0377592
2.68, 2.56, 0.0402422, 0.0402422
2.72, 2.56, 0, 0
2.76, 2.56, 0.0295344, 0.0295344
2.8, 2.56, 0.0939519, 0.0579154
2.84, 2.56, 0, 0
2.88, 2.56, 0.0351453, 0.0351453
2.92, 2.56, 0.137048, 0.099314
2.96, 2.56, 0, 0
3, 2.56, 0, 0
3.04, 2.56, 0, 0
3.08, 2.56, 0.119687, 0.069827
3.12, 2.56, 0, 0
3.16, 2.56, 0, 0
3.2, 2.56, 0, 0
3.24, 2.56, 0, 0
3.28, 2.56, 0.0505135, 0.0505135
3.32, 2.56, 0.0329213, 0.0329213
3.36, 2.56, 0.0428643, 0.0428643
3.4, 2.56, 0.0348118, 0.0348118
3.44, 2.56, 0.0360848, 0.0360848
3.48, 2.56, 0.0371005, 0.0371005
3.52, 2.56, 0.0400608, 0.0400608
3.56, 2.56, 0.442331, 0.360758
3.6, 2.56, 0.0970735, 0.0565758
3.64, 2.56, 0.249064, 0.103651
3.68, 2.56, 0.857358, 0.29165
3.72, 2.56, 1.13562, 0.485645
3.76, 2.56, 1.17493, 0.48802
3.8, 2.56, 0.884041, 0.255986
3.84, 2.56, 1.19164, 0.501875
3.88, 2.56, 0.149038, 0.106856
3.92, 2.56, 0.490111, 0.451058
3.96, 2.56, 0.116897, 0.086484
4, 2.56, 0.238381, 0.143844
4.04, 2.56, 0.128797, 0.0938773
4.08, 2.56, 0.758612, 0.518425
4.12, 2.56, 0.601293, 0.34153
4.16, 2.56, 0.803754, 0.603125
4.2, 2.56, 0.554232, 0.321702
4.24, 2.56, 0.555697, 0.231333
4.28, 2.56, 0.449825, 0.188221
4.32, 2.56, 0.29781, 0.234764
4.36, 2.56, 0.756295, 0.4094
4.4, 2.56, 0, 0
4.44, 2.56, 0, 0
4.48, 2.56, 0.319293, 0.226737
4.52, 2.56, 0, 0
4.56, 2.56, 0, 0
4.6, 2.56, 0, 0
4.64, 2.56, 0, 0
4.68, 2.56, 0, 0
4.72, 2.56, 0, 0
4.76, 2.56, 0, 0
4.8, 2.56, -1, 0
4.84, 2.56, -1, 0
4.88, 2.56, -1, 0
4.92, 2.56, -1, 0
4.96, 2.56, -1, 0
5, 2.56, -1, 0
5.04, 2.56, -1, 0
-0.04, 2.6, 0.0507146, 0.029317
3.46945e-18, 2.6, 0.186136, 0.100598
0.04, 2.6, 0.152373, 0.0739448
0.08, 2.6, 0.0644354, 0.0325179
0.12, 2.6, 0.126815, 0.0599498
0.16, 2.6, 0.28542, 0.0860719
0.2, 2.6, 0.320697, 0.0983948
0.24, 2.6, 0.377492, 0.120541
0.28, 2.6, 0.698378, 0.213656
0.32, 2.6, 0.500599, 0.186952
0.36, 2.6, 0.305431, 0.104518
0.4, 2.6, 0.106185, 0.0479702
0.44, 2.6, 0.0712349, 0.0553599
0.48, 2.6, 0.0200211, 0.0200211
0.52, 2.6, 0.0517153, 0.031349
0.56, 2.6, 0, 0
0.6, 2.6, 0, 0
0.64, 2.6, 0.0713007, 0.042716
0.68, 2.6, 0.0180698, 0.0180698
0.72, 2.6, 0.0960845, 0.0560141
0.76, 2.6, 0.0609791, 0.0355969
0.8, 2.6, 0, 0
0.84, 2.6, 0.0139923, 0.0139923
0.88, 2.6, 0.0415602, 0.0298246
0.92, 2.6, 0.0232449, 0.0232449
0.96, 2.6, 0.015462, 0.015462
1, 2.6, 0.023779, 0.023779
1.04, 2.6, 0, 0
1.08, 2.6, 0.0142809, 0.0142809
1.12, 2.6, 0.177022, 0.154158
1.16, 2.6, 0.0520043, 0.036779
1.2, 2.6, 0.0783268, 0.0783268
1.24, 2.6, 0, 0
1.28, 2.6, 0.054313, 0.054313
1.32, 2.6, 0.02658, 0.02658
1.36, 2.6, 0.0676851, 0.0393493
1.4, 2.6, 0, 0
1.44, 2.6, 0.102357, 0.0857174
1.48, 2.6, 0.148765, 0.107241
1.52, 2.6, 0.04515, 0.0319668
1.56, 2.6, 0.0388718, 0.027669
1.6, 2.6, 0.094248, 0.0629807
1.64, 2.6, 0, 0
1.68, 2.6, 0.577342, 0.267182
1.72, 2.6, 0.568412, 0.208322
1.76, 2.6, 0.39609, 0.117592
1.8, 2.6, 0.330828, 0.118809
1.84, 2.6, 0.309048, 0.125702
1.88, 2.6, 0.0682325, 0.051736
1.92, 2.6, 0.0886444, 0.0532277
1.96, 2.6, 0.0422126, 0.0298494
2, 2.6, 0.146845, 0.0736967
2.04, 2.6, 0.31176, 0.219551
2.08, 2.6, 0.0834772, 0.0482841
2.12, 2.6, 0.108768, 0.0552622
2.16, 2.6, 0.42653, 0.237355
2.2, 2.6, 0.270872, 0.100632
2.24, 2.6, 0.245698, 0.102127
2.28, 2.6, 0.341697, 0.108581
2.32, 2.6, 0.0858701, 0.052854
2.36, 2.6, 0.137486, 0.0736054
2.4, 2.6, 0.087081, 0.0510075
2.44, 2.6, 0.165351, 0.0885911
2.48, 2.6, 0.153761, 0.120897
2.52, 2.6, 0.136177, 0.0892604
2.56, 2.6, 0.0407672, 0.0407672
2.6, 2.6, 0.0333756, 0.0333756
2.64, 2.6, 0, 0
2.68, 2.6, 0, 0
2.72, 2.6, 0, 0
2.76, 2.6, 0, 0
2.8, 2.6, 0.0430181, 0.0430181
2.84, 2.6, 0.022797, 0.022797
2.88, 2.6, 0, 0
2.92, 2.6, 0, 0
2.96, 2.6, 0.0353685, 0.0353685
3, 2.6, 0.0327542, 0.0327542
3.04, 2.6, 0.0453493, 0.0453493
3.08, 2.6, 0.102509, 0.07827
3.12, 2.6, 0.035712, 0.035712
3.16, 2.6, 0.0958099, 0.0679302
3.2, 2.6, 0.0357977, 0.0357977
3.24, 2.6, 0, 0
3.28, 2.6, 0, 0
3.32, 2.6, 0.0538349, 0.0538349
3.36, 2.6, 0, 0
3.4, 2.6, 0, 0
3.44, 2.6, 0.0415387, 0.0415387
3.48, 2.6, 0, 0
3.52, 2.6, 0.126028, 0.0892784
3.56, 2.6, 0.0393121, 0.0393121
3.6, 2.6, 0.122682, 0.08675
3.64, 2.6, 0, 0
3.68, 2.6, 0.290017, 0.132187
3.72, 2.6, 0.348055, 0.177499
3.76, 2.6, 0.406642, 0.163127
3.8, 2.6, 0.315643, 0.149257
3.84, 2.6, 0.663769, 0.462994
3.88, 2.6, 0.150434, 0.0869409
3.92, 2.6, 0.175686, 0.101658
3.96, 2.6, 0.0914615, 0.0914615
4, 2.6, 0.241435, 0.128512
4.04, 2.6, 0.0722973, 0.0722973
4.08, 2.6, 0.0642151, 0.0642151
4.12, 2.6, 0.221686, 0.131185
4.16, 2.6, 0.135054, 0.0955191
4.2, 2.6, 0.388195, 0.16047
4.24, 2.6, 0.396914, 0.254065
4.28, 2.6, 0.455725, 0.208544
4.32, 2.6, 0.248475, 0.177981
4.36, 2.6, 0.515429, 0.277105
4.4, 2.6, 0, 0
4.44, 2.6, 0.407795, 0.243927
4.48, 2.6, 0, 0
4.52, 2.6, 0, 0
4.56, 2.6, 0.131248, 0.131248
4.6, 2.6, 0, 0
4.64, 2.6, 0, 0
4.68, 2.6, 0, 0
4.72, 2.6, 0, 0
4.76, 2.6, -1, 0
4.8, 2.6, -1, 0
4.84, 2.6, -1, 0
4.88, 2.6, -1, 0
4.92, 2.6, -1, 0
4.96, 2.6, -1, 0
5, 2.6, -1, 0
5.04, 2.6, -1, 0
-0.04, 2.64, 0.184518, 0.0957764
3.46945e-18, 2.64, 0.0857481, 0.0398196
0.04, 2.64, 0.321199, 0.0958579
0.08, 2.64, 0.51573, 0.129142
0.12, 2.64, 0.245969, 0.0864241
0.16, 2.64, 0.370899, 0.143301
0.2, 2.64, 0.216708, 0.0677022
0.24, 2.64, 0.635412, 0.168649
0.28, 2.64, 0.734797, 0.171629
0.32, 2.64, 0.730697, 0.217554
0.36, 2.64, 0.705731, 0.207974
0.4, 2.64, 0.444896, 0.178492
0.44, 2.64, 0.179586, 0.068597
0.48, 2.64, 0.243249, 0.168227
0.52, 2.64, 0.268451, 0.160029
0.56, 2.64, 0, 0
0.6, 2.64, 0.0310949, 0.0310949
0.64, 2.64, 0.0498829, 0.0360824
0.68, 2.64, 0.0182636, 0.0182636
0.72, 2.64, 0.102877, 0.081444
0.76, 2.64, 0.0145227, 0.0145227
0.8, 2.64, 0.0278562, 0.0278562
0.84, 2.64, 0, 0
0.88, 2.64, 0.0245588, 0.0245588
0.92, 2.64, 0.0371278, 0.0371278
0.96, 2.64, 0, 0
1, 2.64, 0.0189513, 0.0189513
1.04, 2.64, 0.043942, 0.0313611
1.08, 2.64, 0.0692963, 0.0535623
1.12, 2.64, 0.0314953, 0.0314953
1.16, 2.64, 0, 0
1.2, 2.64, 0.0222769, 0.0222769
1.24, 2.64, 0.0230963, 0.0230963
1.28, 2.64, 0, 0
1.32, 2.64, 0, 0
1.36, 2.64, 0.0186624, 0.0186624
1.4, 2.64, 0, 0
1.44, 2.64, 0, 0
1.48, 2.64, 0.0191971, 0.0191971
1.52, 2.64, 0.0187517, 0.0187517
1.56, 2.64, 0.0481937, 0.0351566
1.6, 2.64, 0.125201, 0.0572044
1.64, 2.64, 0.299016, 0.126976
1.68, 2.64, 0.503252, 0.213159
1.72, 2.64, 0.713217, 0.16486
1.76, 2.64, 0.704515, 0.166489
1.8, 2.64, 0.380518, 0.202928
1.84, 2.64, 0.168197, 0.0638504
1.88, 2.64, 0.0861354, 0.0514763
1.92, 2.64, 0.337095, 0.156703
1.96, 2.64, 0.632924, 0.290634
2, 2.64, 0.22442, 0.0903405
2.04, 2.64, 0.229475, 0.102545
2.08, 2.64, 0.332213, 0.144756
2.12, 2.64, 0.418037, 0.232251
2.16, 2.64, 0.393827, 0.153838
2.2, 2.64, 0.313016, 0.106423
2.24, 2.64, 0.191838, 0.075349
2.28, 2.64, 0.339504, 0.113522
2.32, 2.64, 0.364115, 0.121923
2.36, 2.64, 0.286546, 0.229084
2.4, 2.64, 0.217645, 0.133195
2.44, 2.64, 0.0701464, 0.0502707
2.48, 2.64, 0.205496, 0.117206
2.52, 2.64, 0.109245, 0.0686621
2.56, 2.64, 0.0857182, 0.061543
2.6, 2.64, 0.0338222, 0.0338222
2.64, 2.64, 0, 0
2.68, 2.64, 0.160954, 0.132114
2.72, 2.64, 0, 0
2.76, 2.64, 0, 0
2.8, 2.64, 0.0265517, 0.0265517
2.84, 2.64, 0, 0
2.88, 2.64, 0.0280131, 0.0280131
2.92, 2.64, 0, 0
2.96, 2.64, 0, 0
3, 2.64, 0, 0
3.04, 2.64, 0, 0
3.08, 2.64, 0, 0
3.12, 2.64, 0, 0
3.16, 2.64, 0.0671749, 0.0478068
3.2, 2.64, 0, 0
3.24, 2.64, 0.0330491, 0.0330491
3.28, 2.64, 0.034435, 0.034435
3.32, 2.64, 0, 0
3.36, 2.64, 0, 0
3.4, 2.64, 0, 0
3.44, 2.64, 0.202521, 0.16979
3.48, 2.64, 0.178146, 0.178146
3.52, 2.64, 0.0911913, 0.0650296
3.56, 2.64, 0.157753, 0.128126
3.6, 2.64, 0.35997, 0.236667
3.64, 2.64, 0.45424, 0.156405
3.68, 2.64, 0.540503, 0.245382
3.72, 2.64, 0.464198, 0.236303
3.76, 2.64, 0.81298, 0.475467
3.8, 2.64, 0.306535, 0.224848
3.84, 2.64, 0.168812, 0.104883
3.88, 2.64, 0.455439, 0.242489
3.92, 2.64, 0.0477991, 0.0477991
3.96, 2.64, 0.179649, 0.103888
4, 2.64, 0.557086, 0.296776
4.04, 2.64, 0.704768, 0.331753
4.08, 2.64, 0.218245, 0.128539
4.12, 2.64, 0.603157, 0.275642
4.16, 2.64, 0.687388, 0.359844
4.2, 2.64, 0.274087, 0.17994
4.24, 2.64, 0.87616, 0.697619
4.28, 2.64, 0.570973, 0.316759
4.32, 2.64, 0.626662, 0.261515
4.36, 2.64, 0.819848, 0.313273
4.4, 2.64, 0.255827, 0.195212
4.44, 2.64, 0.620306, 0.281958
4.48, 2.64, 0, 0
4.52, 2.64, 0.162117, 0.162117
4.56, 2.64, 0.1573, 0.1573
4.6, 2.64, 0, 0
4.64, 2.64, 0, 0
4.68, 2.64, 0, 0
4.72, 2.64, 0, 0
4.76, 2.64, -1, 0
4.8, 2.64, -1, 0
4.84, 2.64, -1, 0
4.88, 2.64, -1, 0
4.92, 2.64, -1, 0
4.96, 2.64, -1, 0
5, 2.64, -1, 0
5.04, 2.64, -1, 0
-0.04, 2.68, 0.631856, 0.145612
3.46945e-18, 2.68, 1.14593, 0.342609
0.04, 2.68, 0.858286, 0.196559
0.08, 2.68, 1.12374, 0.230244
0.12, 2.68, 0.854332, 0.246717
0.16, 2.68, 0.778197, 0.228921
0.2, 2.68, 0.604276, 0.149736
0.24, 2.68, 1.07581, 0.271647
0.28, 2.68, 0.853885, 0.187919
0.32, 2.68, 1.1649, 0.233959
0.36, 2.68, 1.39274, 0.324542
0.4, 2.68, 1.07449, 0.25179
0.44, 2.68, 0.696267, 0.224581
0.48, 2.68, 0.364411, 0.125641
0.52, 2.68, 0.160816, 0.0721283
0.56, 2.68, 0.0955897, 0.0685002
0.6, 2.68, 0.165183, 0.165183
0.64, 2.68, 0.0829876, 0.0504984
0.68, 2.68, 0.0197748, 0.0197748
0.72, 2.68, 0.173077, 0.156311
0.76, 2.68, 0.112898, 0.0519115
0.8, 2.68, 0.0135178, 0.0135178
0.84, 2.68, 0.0927373, 0.0596193
0.88, 2.68, 0.0161132, 0.0161132
0.92, 2.68, 0.124634, 0.0851129
0.96, 2.68, 0, 0
1, 2.68, 0, 0
1.04, 2.68, 0.0217804, 0.0217804
1.08, 2.68, 0.0199948, 0.0199948
1.12, 2.68, 0.0373493, 0.0268179
1.16, 2.68, 0.0719023, 0.036126
1.2, 2.68, 0, 0
1.24, 2.68, 0, 0
1.28, 2.68, 0.117051, 0.0705603
1.32, 2.68, 0, 0
1.36, 2.68, 0.0446223, 0.0446223
1.4, 2.68, 0.0183916, 0.0183916
1.44, 2.68, 0.060264, 0.060264
1.48, 2.68, 0.0654213, 0.0495322
1.52, 2.68, 0.0667896, 0.0388887
1.56, 2.68, 0.109043, 0.0560803
1.6, 2.68, 0.338292, 0.206467
1.64, 2.68, 0.618325, 0.174857
1.68, 2.68, 0.731936, 0.179398
1.72, 2.68, 0.748484, 0.193704
1.76, 2.68, 0.533693, 0.22131
1.8, 2.68, 0.517196, 0.158514
1.84, 2.68, 0.244737, 0.0925946
1.88, 2.68, 0.417015, 0.12309
1.92, 2.68, 0.456067, 0.169655
1.96, 2.68, 0.440292, 0.167819
2, 2.68, 0.851322, 0.277585
2.04, 2.68, 0.396667, 0.141389
2.08, 2.68, 0.414912, 0.140236
2.12, 2.68, 0.584762, 0.263011
2.16, 2.68, 0.498211, 0.13404
2.2, 2.68, 0.457481, 0.167557
2.24, 2.68, 0.440004, 0.158437
2.28, 2.68, 1.18899, 0.383684
2.32, 2.68, 1.28676, 0.322355
2.36, 2.68, 0.942454, 0.31579
2.4, 2.68, 0.991155, 0.334078
2.44, 2.68, 0.27993, 0.118838
2.48, 2.68, 0.295951, 0.123386
2.52, 2.68, 0.0352727, 0.0352727
2.56, 2.68, 0.0477875, 0.0477875
2.6, 2.68, 0, 0
2.64, 2.68, 0.0325, 0.0325
2.68, 2.68, 0.11039, 0.0643034
2.72, 2.68, 0.0815909, 0.0578343
2.76, 2.68, 0, 0
2.8, 2.68, 0.0434791, 0.0434791
2.84, 2.68, 0.0463848, 0.0463848
2.88, 2.68, 0.0375934, 0.0375934
2.92, 2.68, 0, 0
2.96, 2.68, 0, 0
3, 2.68, 0, 0
3.04, 2.68, 0, 0
3.08, 2.68, 0, 0
3.12, 2.68, 0.104753, 0.104753
3.16, 2.68, 0, 0
3.2, 2.68, 0, 0
3.24, 2.68, 0.149496, 0.115236
3.28, 2.68, 0.0385637, 0.0385637
3.32, 2.68, 0, 0
3.36, 2.68, 0.087101, 0.0617234
3.4, 2.68, 0, 0
3.44, 2.68, 0, 0
3.48, 2.68, 0.0893756, 0.0893756
3.52, 2.68, 0.0828159, 0.0602882
3.56, 2.68, 0.104459, 0.0751841
3.6, 2.68, 0.452331, 0.239066
3.64, 2.68, 0.454274, 0.258033
3.68, 2.68, 0.538991, 0.25341
3.72, 2.68, 0.196253, 0.149974
3.76, 2.68, 0.712408, 0.221889
3.8, 2.68, 0.401074, 0.187836
3.84, 2.68, 0.193269, 0.0983471
3.88, 2.68, 0.560455, 0.218825
3.92, 2.68, 0.281511, 0.129075
3.96, 2.68, 0.504648, 0.202932
4, 2.68, 0.727768, 0.359498
4.04, 2.68, 0.683351, 0.282361
4.08, 2.68, 0.60182, 0.327018
4.12, 2.68, 1.79844, 0.863651
4.16, 2.68, 1.19951, 0.457584
4.2, 2.68, 0.680994, 0.626426
4.24, 2.68, 0.752502, 0.380846
4.28, 2.68, 0.62903, 0.318573
4.32, 2.68, 0.484368, 0.249968
4.36, 2.68, 0.640545, 0.247747
4.4, 2.68, 0.894268, 0.377882
4.44, 2.68, 0.62596, 0.403485
4.48, 2.68, 0.329117, 0.239702
4.52, 2.68, 0.605399, 0.36773
4.56, 2.68, 0.237838, 0.237838
4.6, 2.68, 0.770688, 0.770688
4.64, 2.68, 0, 0
4.68, 2.68, 0, 0
4.72, 2.68, -1, 0
4.76, 2.68, -1, 0
4.8, 2.68, -1, 0
4.84, 2.68, -1, 0
4.88, 2.68, -1, 0
4.92, 2.68, -1, 0
4.96, 2.68, -1, 0
5, 2.68, -1, 0
5.04, 2.68, -1, 0
-0.04, 2.72, 2.13833, 0.410996
3.46945e-18, 2.72, 2.33034, 0.439892
0.04, 2.72, 2.49143, 0.456408
0.08, 2.72, 1.748, 0.31198
0.12, 2.72, 1.86494, 0.385762
0.16, 2.72, 1.6939, 0.343851
0.2, 2.72, 1.50646, 0.28959
0.24, 2.72, 1.0149, 0.256437
0.28, 2.72, 0.965572, 0.197262
0.32, 2.72, 1.03913, 0.206241
0.36, 2.72, 1.42105, 0.318541
0.4, 2.72, 1.37787, 0.312378
0.44, 2.72, 1.42447, 0.293483
0.48, 2.72, 0.714386, 0.214427
0.52, 2.72, 0.19283, 0.0665476
0.56, 2.72, 0.091064, 0.0532696
0.6, 2.72, 0.101801, 0.0545864
0.64, 2.72, 0.200909, 0.165349
0.68, 2.72, 0.0498525, 0.0355088
0.72, 2.72, 0.139926, 0.0913535
0.76, 2.72, 0.0325216, 0.0232642
0.8, 2.72, 0, 0
0.84, 2.72, 0.0171698, 0.0171698
0.88, 2.72, 0.0255535, 0.0255535
0.92, 2.72, 0.0956179, 0.0606563
0.96, 2.72, 0.210743, 0.17172
1, 2.72, 0.0143276, 0.0143276
1.04, 2.72, 0.0419354, 0.0298758
1.08, 2.72, 0.0997338, 0.0512486
1.12, 2.72, 0.0239678, 0.0239678
1.16, 2.72, 0.0400097, 0.0283708
1.2, 2.72, 0.110616, 0.0897605
1.24, 2.72, 0.0162274, 0.0162274
1.28, 2.72, 0.0439507, 0.0439507
1.32, 2.72, 0.0636492, 0.0479662
1.36, 2.72, 0.12609, 0.0970447
1.4, 2.72, 0.0237467, 0.0237467
1.44, 2.72, 0, 0
1.48, 2.72, 0.117116, 0.0532314
1.52, 2.72, 0.478716, 0.238883
1.56, 2.72, 0.317005, 0.111433
1.6, 2.72, 1.08596, 0.2311
1.64, 2.72, 0.86329, 0.18643
1.68, 2.72, 1.04592, 0.344643
1.72, 2.72, 0.438274, 0.122096
1.76, 2.72, 0.527098, 0.134457
1.8, 2.72, 0.716703, 0.174518
1.84, 2.72, 0.56836, 0.170446
1.88, 2.72, 0.73237, 0.248978
1.92, 2.72, 1.08555, 0.245805
1.96, 2.72, 1.3436, 0.329198
2, 2.72, 1.25109, 0.274205
2.04, 2.72, 1.65434, 0.350573
2.08, 2.72, 1.57479, 0.293574
2.12, 2.72, 1.47971, 0.368498
2.16, 2.72, 1.42539, 0.278601
2.2, 2.72, 1.0615, 0.254322
2.24, 2.72, 1.56525, 0.473343
2.28, 2.72, 1.0668, 0.320504
2.32, 2.72, 1.52956, 0.478359
2.36, 2.72, 1.47103, 0.379888
2.4, 2.72, 1.15269, 0.259664
2.44, 2.72, 0.7373, 0.310589
2.48, 2.72, 0.730859, 0.307218
2.52, 2.72, 0.193695, 0.0820279
2.56, 2.72, 0.166681, 0.0756098
2.6, 2.72, 0.0352351, 0.0352351
2.64, 2.72, 0, 0
2.68, 2.72, 0.0696442, 0.0493922
2.72, 2.72, 0.0395453, 0.0395453
2.76, 2.72, 0.215091, 0.147714
2.8, 2.72, 0.0923981, 0.0683763
2.84, 2.72, 0, 0
2.88, 2.72, 0, 0
2.92, 2.72, 0.0510755, 0.0510755
2.96, 2.72, 0, 0
3, 2.72, 0, 0
3.04, 2.72, 0, 0
3.08, 2.72, 0.0811912, 0.0811912
3.12, 2.72, 0, 0
3.16, 2.72, 0, 0
3.2, 2.72, 0.403124, 0.341327
3.24, 2.72, 0.0420921, 0.0420921
3.28, 2.72, 0, 0
3.32, 2.72, 0.0837353, 0.0837353
3.36, 2.72, 0.127633, 0.0964124
3.4, 2.72, 0.1542, 0.125573
3.44, 2.72, 0, 0
3.48, 2.72, 0.0481854, 0.0481854
3.52, 2.72, 0.204686, 0.107461
3.56, 2.72, 0.413112, 0.220093
3.6, 2.72, 0.45218, 0.195273
3.64, 2.72, 0.759282, 0.273292
3.68, 2.72, 1.37084, 0.372723
3.72, 2.72, 0.566957, 0.210796
3.76, 2.72, 0.511407, 0.191606
3.8, 2.72, 0.72164, 0.240483
3.84, 2.72, 0.6227, 0.193613
3.88, 2.72, 1.13319, 0.55763
3.92, 2.72, 0.751924, 0.231059
3.96, 2.72, 2.08038, 0.56766
4, 2.72, 0.692371, 0.344088
4.04, 2.72, 1.182, 0.357069
4.08, 2.72, 1.69815, 0.78056
4.12, 2.72, 1.49071, 0.490096
4.16, 2.72, 0.940757, 0.349041
4.2, 2.72, 0.657524, 0.259181
4.24, 2.72, 0.839515, 0.340708
4.28, 2.72, 1.41881, 0.482647
4.32, 2.72, 0.527695, 0.354419
4.36, 2.72, 1.31447, 1.02118
4.4, 2.72, 2.41018, 1.34369
4.44, 2.72, 1.46235, 0.763938
4.48, 2.72, 0.734223, 0.734223
4.52, 2.72, 0.161497, 0.161497
4.56, 2.72, 0.79425, 0.79425
4.6, 2.72, 0, 0
4.64, 2.72, 0, 0
4.68, 2.72, 0, 0
4.72, 2.72, -1, 0
4.76, 2.72, -1, 0
4.8, 2.72, -1, 0
4.84, 2.72, -1, 0
4.88, 2.72, -1, 0
4.92, 2.72, -1, 0
4.96, 2.72, -1, 0
5, 2.72, -1, 0
5.04, 2.72, -1, 0
-0.04, 2.76, 2.80578, 0.421561
3.46945e-18, 2.76, 2.93014, 0.4615
0.04, 2.76, 2.5071, 0.415259
0.08, 2.76, 2.33671, 0.40115
0.12, 2.76, 2.99931, 0.427422
0.16, 2.76, 2.23377, 0.352337
0.2, 2.76, 2.23198, 0.394667
0.24, 2.76, 2.48991, 0.486481
0.28, 2.76, 1.27558, 0.296253
0.32, 2.76, 1.21017, 0.287665
0.36, 2.76, 1.66521, 0.374585
0.4, 2.76, 1.32393, 0.197808
0.44, 2.76, 1.23749, 0.215127
0.48, 2.76, 1.13215, 0.27491
0.52, 2.76, 0.599661, 0.148974
0.56, 2.76, 0.396917, 0.11551
0.6, 2.76, 0.207405, 0.0876481
0.64, 2.76, 0.18826, 0.0934767
0.68, 2.76, 0.0809918, 0.0492138
0.72, 2.76, 0.0393256, 0.028395
0.76, 2.76, 0.14389, 0.0781161
0.8, 2.76, 0.155077, 0.0847153
0.84, 2.76, 0, 0
0.88, 2.76, 0.0145257, 0.0145257
0.92, 2.76, 0.0768445, 0.0450214
0.96, 2.76, 0, 0
1, 2.76, 0, 0
1.04, 2.76, 0.0172679, 0.0172679
1.08, 2.76, 0, 0
1.12, 2.76, 0, 0
1.16, 2.76, 0.0242316, 0.0242316
1.2, 2.76, 0, 0
1.24, 2.76, 0.0781737, 0.0575606
1.28, 2.76, 0.0933451, 0.0663368
1.32, 2.76, 0, 0
1.36, 2.76, 0.0818218, 0.057864
1.4, 2.76, 0, 0
1.44, 2.76, 0.146434, 0.067524
1.48, 2.76, 0.218115, 0.0921871
1.52, 2.76, 0.597964, 0.255077
1.56, 2.76, 0.807803, 0.19467
1.6, 2.76, 1.02073, 0.242073
1.64, 2.76, 0.849869, 0.19137
1.68, 2.76, 0.940682, 0.288526
1.72, 2.76, 0.991699, 0.222533
1.76, 2.76, 0.845821, 0.190204
1.8, 2.76, 1.03851, 0.22331
1.84, 2.76, 1.19898, 0.324957
1.88, 2.76, 1.41384, 0.297462
1.92, 2.76, 1.76437, 0.295318
1.96, 2.76, 2.06332, 0.461379
2, 2.76, 1.53929, 0.272807
2.04, 2.76, 2.0675, 0.396786
2.08, 2.76, 1.52884, 0.346481
2.12, 2.76, 1.26829, 0.278347
2.16, 2.76, 1.26471, 0.352712
2.2, 2.76, 1.19007, 0.235318
2.24, 2.76, 1.23897, 0.281172
2.28, 2.76, 1.33814, 0.374775
2.32, 2.76, 1.27699, 0.38213
2.36, 2.76, 1.10859, 0.294735
2.4, 2.76, 0.830039, 0.326437
2.44, 2.76, 1.40748, 0.402579
2.48, 2.76, 0.818531, 0.218345
2.52, 2.76, 0.606537, 0.16043
2.56, 2.76, 0.126418, 0.0740788
2.6, 2.76, 0, 0
2.64, 2.76, 0.132593, 0.107228
2.68, 2.76, 0.105777, 0.0764991
2.72, 2.76, 0, 0
2.76, 2.76, 0, 0
2.8, 2.76, 0.0411349, 0.0411349
2.84, 2.76, 0.138212, 0.088612
2.88, 2.76, 0.0496902, 0.0496902
2.92, 2.76, 0.0381764, 0.0381764
2.96, 2.76, 0, 0
3, 2.76, 0.0771151, 0.0551081
3.04, 2.76, 0.0505578, 0.0505578
3.08, 2.76, 0.0635149, 0.0635149
3.12, 2.76, 0, 0
3.16, 2.76, 0, 0
3.2, 2.76, 0, 0
3.24, 2.76, 0.0668681, 0.0668681
3.28, 2.76, 0.0391768, 0.0391768
3.32, 2.76, 0.0459805, 0.0459805
3.36, 2.76, 0, 0
3.4, 2.76, 0, 0
3.44, 2.76, 0.145575, 0.145575
3.48, 2.76, 0.17793, 0.108588
3.52, 2.76, 0.124801, 0.0721796
3.56, 2.76, 0.868957, 0.248307
3.6, 2.76, 1.5601, 0.648971
3.64, 2.76, 1.12003, 0.312571
3.68, 2.76, 1.61847, 0.424187
3.72, 2.76, 0.559786, 0.314235
3.76, 2.76, 0.949402, 0.563748
3.8, 2.76, 0.71539, 0.265905
3.84, 2.76, 1.02215, 0.361425
3.88, 2.76, 1.56429, 0.397689
3.92, 2.76, 0.951141, 0.369962
3.96, 2.76, 1.31758, 0.447698
4, 2.76, 0.663815, 0.285665
4.04, 2.76, 0.83924, 0.291285
4.08, 2.76, 0.516037, 0.213549
4.12, 2.76, 1.01389, 0.433169
4.16, 2.76, 1.22996, 0.380904
4.2, 2.76, 4.76776, 1.39138
4.24, 2.76, 2.07986, 0.945752
4.28, 2.76, 2.38374, 1.14663
4.32, 2.76, 1.79348, 0.565541
4.36, 2.76, 0.555739, 0.281775
4.4, 2.76, 2.04936, 0.821275
4.44, 2.76, 1.72814, 0.685448
4.48, 2.76, 0.820857, 0.421114
4.52, 2.76, 0, 0
4.56, 2.76, 0.347807, 0.347807
4.6, 2.76, 4.02731, 4.02731
4.64, 2.76, 0, 0
4.68, 2.76, 0, 0
4.72, 2.76, -1, 0
4.76, 2.76, -1, 0
4.8, 2.76, -1, 0
4.84, 2.76, -1, 0
4.88, 2.76, -1, 0
4.92, 2.76, -1, 0
4.96, 2.76, -1, 0
5, 2.76, -1, 0
5.04, 2.76, -1, 0
-0.04, 2.8, 1.8704, 0.396923
3.46945e-18, 2.8, 1.29233, 0.294218
0.04, 2.8, 0.949066, 0.322474
0.08, 2.8, 1.931, 0.401267
0.12, 2.8, 1.37874, 0.359616
0.16, 2.8, 2.32448, 0.430477
0.2, 2.8, 1.41846, 0.260826
0.24, 2.8, 1.86584, 0.341298
0.28, 2.8, 2.06704, 0.39508
0.32, 2.8, 1.3946, 0.217689
0.36, 2.8, 1.51341, 0.326192
0.4, 2.8, 1.63114, 0.286603
0.44, 2.8, 1.34065, 0.306432
0.48, 2.8, 1.87308, 0.380832
0.52, 2.8, 0.977761, 0.19443
0.56, 2.8, 0.778844, 0.264434
0.6, 2.8, 0.314133, 0.127034
0.64, 2.8, 0.231446, 0.0926916
0.68, 2.8, 0.0540057, 0.0383096
0.72, 2.8, 0.0784314, 0.0646987
0.76, 2.8, 0.0668157, 0.0480526
0.8, 2.8, 0.0237666, 0.0237666
0.84, 2.8, 0.0513045, 0.0369974
0.88, 2.8, 0, 0
0.92, 2.8, 0, 0
0.96, 2.8, 0.0203627, 0.0203627
1, 2.8, 0.0473412, 0.0352787
1.04, 2.8, 0.0238908, 0.0238908
1.08, 2.8, 0.028852, 0.028852
1.12, 2.8, 0.0667784, 0.0667784
1.16, 2.8, 0.100135, 0.100135
1.2, 2.8, 0.0283992, 0.0283992
1.24, 2.8, 0.13427, 0.108988
1.28, 2.8, 0, 0
1.32, 2.8, 0.0536232, 0.0536232
1.36, 2.8, 0.383633, 0.236808
1.4, 2.8, 0, 0
1.44, 2.8, 0.12393, 0.0623088
1.48, 2.8, 0.456793, 0.150172
1.52, 2.8, 1.12304, 0.364284
1.56, 2.8, 1.22862, 0.23987
1.6, 2.8, 1.17636, 0.21571
1.64, 2.8, 0.631136, 0.165493
1.68, 2.8, 0.753121, 0.193235
1.72, 2.8, 1.24066, 0.313233
1.76, 2.8, 1.79023, 0.370459
1.8, 2.8, 1.49892, 0.257966
1.84, 2.8, 1.66435, 0.384551
1.88, 2.8, 1.87436, 0.452552
1.92, 2.8, 1.7511, 0.377914
1.96, 2.8, 0.785999, 0.2212
2, 2.8, 0.695913, 0.180827
2.04, 2.8, 0.806517, 0.293783
2.08, 2.8, 1.06039, 0.351892
2.12, 2.8, 0.692309, 0.185897
2.16, 2.8, 0.994663, 0.25049
2.2, 2.8, 1.85557, 0.461135
2.24, 2.8, 1.38316, 0.448606
2.28, 2.8, 0.912703, 0.234284
2.32, 2.8, 1.2051, 0.365797
2.36, 2.8, 0.842951, 0.198949
2.4, 2.8, 1.22253, 0.252965
2.44, 2.8, 0.591226, 0.174727
2.48, 2.8, 0.470389, 0.132936
2.52, 2.8, 0.308254, 0.133123
2.56, 2.8, 0.297394, 0.137022
2.6, 2.8, 0.507993, 0.358831
2.64, 2.8, 0.216408, 0.135462
2.68, 2.8, 0.152867, 0.118796
2.72, 2.8, 0.0539516, 0.0539516
2.76, 2.8, 0.440698, 0.327366
2.8, 2.8, 0.040846, 0.040846
2.84, 2.8, 0, 0
2.88, 2.8, 0.0583009, 0.0583009
2.92, 2.8, 0.0272332, 0.0272332
2.96, 2.8, 0, 0
3, 2.8, 0, 0
3.04, 2.8, 0.10747, 0.0759938
3.08, 2.8, 0, 0
3.12, 2.8, 0, 0
3.16, 2.8, 0, 0
3.2, 2.8, 0.0487836, 0.0487836
3.24, 2.8, 0.198547, 0.198547
3.28, 2.8, 0, 0
3.32, 2.8, 0.087626, 0.0631751
3.36, 2.8, 0, 0
3.4, 2.8, 0.222788, 0.131049
3.44, 2.8, 0.109284, 0.0778271
3.48, 2.8, 0, 0
3.52, 2.8, 0.310158, 0.16185
3.56, 2.8, 0.603451, 0.237736
3.6, 2.8, 1.15596, 0.388067
3.64, 2.8, 0.991283, 0.374805
3.68, 2.8, 0.704352, 0.307207
3.72, 2.8, 0.893539, 0.300787
3.76, 2.8, 1.01641, 0.285313
3.8, 2.8, 0.74105, 0.215476
3.84, 2.8, 0.831435, 0.285265
3.88, 2.8, 2.07256, 0.888508
3.92, 2.8, 0.947011, 0.329004
3.96, 2.8, 0.916703, 0.282043
4, 2.8, 1.78755, 0.498224
4.04, 2.8, 0.19949, 0.115513
4.08, 2.8, 0.990934, 0.306766
4.12, 2.8, 0.451965, 0.247312
4.16, 2.8, 1.03356, 0.441205
4.2, 2.8, 0.435832, 0.231624
4.24, 2.8, 1.24296, 0.442468
4.28, 2.8, 0.799808, 0.432668
4.32, 2.8, 1.75229, 0.690144
4.36, 2.8, 0.808527, 0.434663
4.4, 2.8, 1.58792, 1.45873
4.44, 2.8, 0.776663, 0.393636
4.48, 2.8, 0.158702, 0.158702
4.52, 2.8, 1.04628, 0.608392
4.56, 2.8, 1.03942, 1.03942
4.6, 2.8, 2.83611, 2.83611
4.64, 2.8, 0, 0
4.68, 2.8, -1, 0
4.72, 2.8, -1, 0
4.76, 2.8, -1, 0
4.8, 2.8, -1, 0
4.84, 2.8, -1, 0
4.88, 2.8, -1, 0
4.92, 2.8, -1, 0
4.96, 2.8, -1, 0
5, 2.8, -1, 0
5.04, 2.8, -1, 0
-0.04, 2.84, 0.322183, 0.121514
3.46945e-18, 2.84, 0.3171, 0.225092
0.04, 2.84, 0.205353, 0.100178
0.08, 2.84, 0.176835, 0.0772307
0.12, 2.84, 0.542191, 0.174343
0.16, 2.84, 0.622385, 0.186193
0.2, 2.84, 1.13988, 0.289809
0.24, 2.84, 1.43503, 0.287178
0.28, 2.84, 1.64711, 0.281957
0.32, 2.84, 2.33203, 0.405615
0.36, 2.84, 1.94676, 0.314284
0.4, 2.84, 2.09713, 0.426407
0.44, 2.84, 1.82961, 0.295748
0.48, 2.84, 1.1757, 0.201629
0.52, 2.84, 1.08048, 0.222356
0.56, 2.84, 0.759074, 0.266855
0.6, 2.84, 0.768241, 0.252354
0.64, 2.84, 0.221467, 0.116618
0.68, 2.84, 0.149065, 0.0686245
0.72, 2.84, 0.120235, 0.102077
0.76, 2.84, 0.221164, 0.125198
0.8, 2.84, 0.0190312, 0.0190312
0.84, 2.84, 0.138598, 0.107257
0.88, 2.84, 0, 0
0.92, 2.84, 0.0247518, 0.0247518
0.96, 2.84, 0.0252089, 0.0252089
1, 2.84, 0, 0
1.04, 2.84, 0.0674996, 0.0674996
1.08, 2.84, 0.117648, 0.0595603
1.12, 2.84, 0.11707, 0.0836046
1.16, 2.84, 0.0412201, 0.0412201
1.2, 2.84, 0.0227859, 0.0227859
1.24, 2.84, 0.147818, 0.0770041
1.28, 2.84, 0.0231005, 0.0231005
1.32, 2.84, 0.057188, 0.0416764
1.36, 2.84, 0.0338477, 0.0338477
1.4, 2.84, 0.0781345, 0.0452645
1.44, 2.84, 0.395683, 0.136707
1.48, 2.84, 0.728971, 0.170895
1.52, 2.84, 1.32398, 0.273153
1.56, 2.84, 1.04068, 0.261859
1.6, 2.84, 0.727078, 0.274534
1.64, 2.84, 1.19147, 0.321191
1.68, 2.84, 1.70271, 0.420695
1.72, 2.84, 2.46436, 0.475302
1.76, 2.84, 1.44615, 0.312436
1.8, 2.84, 0.719132, 0.178599
1.84, 2.84, 0.843025, 0.250141
1.88, 2.84, 0.708411, 0.203105
1.92, 2.84, 0.275937, 0.099899
1.96, 2.84, 0.471331, 0.166589
2, 2.84, 0.0663657, 0.0663657
2.04, 2.84, 0.16725, 0.0989331
2.08, 2.84, 0.0774813, 0.0560297
2.12, 2.84, 0.631105, 0.223353
2.16, 2.84, 0.403414, 0.173053
2.2, 2.84, 0.739446, 0.193409
2.24, 2.84, 0.917487, 0.269627
2.28, 2.84, 0.933459, 0.238461
2.32, 2.84, 0.886384, 0.216172
2.36, 2.84, 0.649808, 0.17416
2.4, 2.84, 1.05905, 0.265729
2.44, 2.84, 1.17011, 0.267923
2.48, 2.84, 1.13156, 0.252914
2.52, 2.84, 1.06843, 0.281815
2.56, 2.84, 1.23884, 0.39784
2.6, 2.84, 0.757629, 0.360824
2.64, 2.84, 0.19451, 0.166989
2.68, 2.84, 0.0669179, 0.0474367
2.72, 2.84, 0.115214, 0.0829358
2.76, 2.84, 0.277128, 0.18588
2.8, 2.84, 0.0392009, 0.0392009
2.84, 2.84, 0, 0
2.88, 2.84, 0.0284265, 0.0284265
2.92, 2.84, 0, 0
2.96, 2.84, 0.0327317, 0.0327317
3, 2.84, 0, 0
3.04, 2.84, 0.097755, 0.097755
3.08, 2.84, 0, 0
3.12, 2.84, 0.0835624, 0.0591325
3.16, 2.84, 0, 0
3.2, 2.84, 0, 0
3.24, 2.84, 0, 0
3.28, 2.84, 0, 0
3.32, 2.84, 0, 0
3.36, 2.84, 0.0388515, 0.0388515
3.4, 2.84, 0.357788, 0.230249
3.44, 2.84, 0.329733, 0.238149
3.48, 2.84, 0.365941, 0.141699
3.52, 2.84, 2.68375, 0.946446
3.56, 2.84, 0.985913, 0.285462
3.6, 2.84, 0.549426, 0.200997
3.64, 2.84, 0.645381, 0.305568
3.68, 2.84, 0.99338, 0.356536
3.72, 2.84, 1.84457, 0.516379
3.76, 2.84, 1.03743, 0.32281
3.8, 2.84, 0.571125, 0.223755
3.84, 2.84, 0.831472, 0.270367
3.88, 2.84, 0.291979, 0.147384
3.92, 2.84, 0.219684, 0.172579
3.96, 2.84, 0.753878, 0.672323
4, 2.84, 0.21496, 0.160694
4.04, 2.84, 0.333253, 0.27012
4.08, 2.84, 0.33715, 0.219692
4.12, 2.84, 0.0891987, 0.0891987
4.16, 2.84, 0.423547, 0.214915
4.2, 2.84, 0.103678, 0.103678
4.24, 2.84, 1.72394, 1.1083
4.28, 2.84, 1.02698, 0.586193
4.32, 2.84, 0.638132, 0.338391
4.36, 2.84, 1.09483, 0.749999
4.4, 2.84, 0.125059, 0.125059
4.44, 2.84, 1.70601, 0.805892
4.48, 2.84, 1.88566, 0.896788
4.52, 2.84, 2.05403, 0.935184
4.56, 2.84, 0.432869, 0.432869
4.6, 2.84, 0, 0
4.64, 2.84, 0, 0
4.68, 2.84, -1, 0
4.72, 2.84, -1, 0
4.76, 2.84, -1, 0
4.8, 2.84, -1, 0
4.84, 2.84, -1, 0
4.88, 2.84, -1, 0
4.92, 2.84, -1, 0
4.96, 2.84, -1, 0
5, 2.84, -1, 0
5.04, 2.84, -1, 0
-0.04, 2.88, 0.151748, 0.0636404
3.46945e-18, 2.88, 0.0609923, 0.0431757
0.04, 2.88, 0.0580031, 0.0432889
0.08, 2.88, 0.161741, 0.117017
0.12, 2.88, 0.192653, 0.0927603
0.16, 2.88, 0.470339, 0.179779
0.2, 2.88, 0.308233, 0.0996323
0.24, 2.88, 1.04347, 0.312396
0.28, 2.88, 0.530412, 0.17479
0.32, 2.88, 1.61754, 0.392136
0.36, 2.88, 1.32689, 0.231301
0.4, 2.88, 1.98741, 0.416836
0.44, 2.88, 2.20694, 0.460034
0.48, 2.88, 2.38852, 0.422845
0.52, 2.88, 1.53623, 0.284805
0.56, 2.88, 1.2587, 0.340111
0.6, 2.88, 1.06575, 0.342142
0.64, 2.88, 0.532674, 0.140873
0.68, 2.88, 0.199133, 0.0921814
0.72, 2.88, 0.282196, 0.220404
0.76, 2.88, 0.325694, 0.218406
0.8, 2.88, 0.0731751, 0.0518734
0.84, 2.88, 0.024946, 0.024946
0.88, 2.88, 0, 0
0.92, 2.88, 0.0616403, 0.0460353
0.96, 2.88, 0.067005, 0.0388772
1, 2.88, 0.0257183, 0.0257183
1.04, 2.88, 0.0237339, 0.0237339
1.08, 2.88, 0.0539629, 0.053963
1.12, 2.88, 0, 0
1.16, 2.88, 0.0539084, 0.0539084
1.2, 2.88, 0.0269776, 0.0269776
1.24, 2.88, 0, 0
1.28, 2.88, 0.133653, 0.0789894
1.32, 2.88, 0.199131, 0.132017
1.36, 2.88, 0.303841, 0.111663
1.4, 2.88, 0.667126, 0.290869
1.44, 2.88, 0.614475, 0.151464
1.48, 2.88, 1.88629, 0.496017
1.52, 2.88, 1.2738, 0.325676
1.56, 2.88, 0.944022, 0.209629
1.6, 2.88, 1.43978, 0.34517
1.64, 2.88, 1.19794, 0.263442
1.68, 2.88, 1.30614, 0.388424
1.72, 2.88, 1.39062, 0.283116
1.76, 2.88, 0.419995, 0.122447
1.8, 2.88, 0.403011, 0.11753
1.84, 2.88, 0.335821, 0.132465
1.88, 2.88, 0.477716, 0.303524
1.92, 2.88, 0.175884, 0.111994
1.96, 2.88, 0.099296, 0.0764757
2, 2.88, 0.181599, 0.146647
2.04, 2.88, 0.058066, 0.058066
2.08, 2.88, 0.0729984, 0.0729984
2.12, 2.88, 0.0685779, 0.0496531
2.16, 2.88, 0.181905, 0.0834897
2.2, 2.88, 0.068944, 0.0488084
2.24, 2.88, 0.383171, 0.139062
2.28, 2.88, 0.741492, 0.261456
2.32, 2.88, 1.33791, 0.442599
2.36, 2.88, 1.26836, 0.402967
2.4, 2.88, 1.15005, 0.293003
2.44, 2.88, 1.5579, 0.316462
2.48, 2.88, 2.41795, 0.744813
2.52, 2.88, 1.03265, 0.377145
2.56, 2.88, 1.20791, 0.404731
2.6, 2.88, 1.61955, 0.558084
2.64, 2.88, 0.736824, 0.433495
2.68, 2.88, 0.432724, 0.194766
2.72, 2.88, 0.114572, 0.0676704
2.76, 2.88, 0, 0
2.8, 2.88, 0.0293807, 0.0293807
2.84, 2.88, 0, 0
2.88, 2.88, 0, 0
2.92, 2.88, 0, 0
2.96, 2.88, 0, 0
3, 2.88, 0.0359959, 0.0359959
3.04, 2.88, 0, 0
3.08, 2.88, 0.0407564, 0.0407564
3.12, 2.88, 0, 0
3.16, 2.88, 0, 0
3.2, 2.88, 0, 0
3.24, 2.88, 0, 0
3.28, 2.88, 0, 0
3.32, 2.88, 0.34347, 0.218174
3.36, 2.88, 0, 0
3.4, 2.88, 0.206809, 0.104009
3.44, 2.88, 0.518028, 0.197888
3.48, 2.88, 1.36765, 0.447487
3.52, 2.88, 1.07438, 0.308261
3.56, 2.88, 1.25604, 0.605183
3.6, 2.88, 0.983701, 0.356848
3.64, 2.88, 1.92623, 0.703051
3.68, 2.88, 1.79732, 0.707458
3.72, 2.88, 1.40165, 0.55133
3.76, 2.88, 0.235317, 0.144845
3.8, 2.88, 0.825049, 0.65789
3.84, 2.88, 0, 0
3.88, 2.88, 0.21107, 0.21107
3.92, 2.88, 0, 0
3.96, 2.88, 0.0642285, 0.0642285
4, 2.88, 0, 0
4.04, 2.88, 0.0707995, 0.0707995
4.08, 2.88, 0, 0
4.12, 2.88, 0.12646, 0.12646
4.16, 2.88, 0, 0
4.2, 2.88, 0, 0
4.24, 2.88, 0.536862, 0.273305
4.28, 2.88, 0.482906, 0.294997
4.32, 2.88, 1.55055, 0.812883
4.36, 2.88, 2.15108, 1.40541
4.4, 2.88, 0.59083, 0.429266
4.44, 2.88, 3.55357, 2.23715
4.48, 2.88, 2.51882, 1.40807
4.52, 2.88, 1.49233, 1.06322
4.56, 2.88, 1.76684, 1.28247
4.6, 2.88, 0, 0
4.64, 2.88, -1, 0
4.68, 2.88, -1, 0
4.72, 2.88, -1, 0
4.76, 2.88, -1, 0
4.8, 2.88, -1, 0
4.84, 2.88, -1, 0
4.88, 2.88, -1, 0
4.92, 2.88, -1, 0
4.96, 2.88, -1, 0
5, 2.88, -1, 0
5.04, 2.88, -1, 0
-0.04, 2.92, 0, 0
3.46945e-18, 2.92, 0.105037, 0.0688823
0.04, 2.92, 0.0260508, 0.0260508
0.08, 2.92, 0, 0
0.12, 2.92, 0.0762279, 0.0762279
0.16, 2.92, 0.0209699, 0.0209699
0.2, 2.92, 0.108064, 0.0699826
0.24, 2.92, 0.35018, 0.124692
0.28, 2.92, 0.493693, 0.146027
0.32, 2.92, 0.725062, 0.18476
0.36, 2.92, 1.21275, 0.260722
0.4, 2.92, 1.81263, 0.342642
0.44, 2.92, 2.6758, 0.581193
0.48, 2.92, 1.6585, 0.266126
0.52, 2.92, 1.72841, 0.301058
0.56, 2.92, 1.75712, 0.314979
0.6, 2.92, 1.66142, 0.37975
0.64, 2.92, 1.46947, 0.404821
0.68, 2.92, 0.392776, 0.118057
0.72, 2.92, 0.507109, 0.172457
0.76, 2.92, 0.200425, 0.0881981
0.8, 2.92, 0.202338, 0.093148
0.84, 2.92, 0.514981, 0.305387
0.88, 2.92, 0.076382, 0.0480642
0.92, 2.92, 0.0174774, 0.0174774
0.96, 2.92, 0.0294434, 0.0294434
1, 2.92, 0.0652283, 0.0462802
1.04, 2.92, 0.036461, 0.036461
1.08, 2.92, 0.0528307, 0.0375894
1.12, 2.92, 0.0471656, 0.033368
1.16, 2.92, 0.0257929, 0.0257929
1.2, 2.92, 0.0561974, 0.0418395
1.24, 2.92, 0, 0
1.28, 2.92, 0.088731, 0.0527351
1.32, 2.92, 0.0968543, 0.0597816
1.36, 2.92, 0.258252, 0.114614
1.4, 2.92, 0.96729, 0.323686
1.44, 2.92, 1.68338, 0.36935
1.48, 2.92, 1.39251, 0.248701
1.52, 2.92, 1.37424, 0.355564
1.56, 2.92, 1.05396, 0.241133
1.6, 2.92, 1.24415, 0.347818
1.64, 2.92, 1.32463, 0.35862
1.68, 2.92, 1.34752, 0.294007
1.72, 2.92, 0.599108, 0.174047
1.76, 2.92, 0.692037, 0.248263
1.8, 2.92, 0.25089, 0.118185
1.84, 2.92, 0.0383238, 0.0383238
1.88, 2.92, 0.302707, 0.271339
1.92, 2.92, 0.0962299, 0.0962299
1.96, 2.92, 0.0980835, 0.0980835
2, 2.92, 0.115111, 0.0674283
2.04, 2.92, 0.0576039, 0.0576039
2.08, 2.92, 0, 0
2.12, 2.92, 0.15236, 0.15236
2.16, 2.92, 0.103679, 0.0628389
2.2, 2.92, 0.167669, 0.112379
2.24, 2.92, 0.0385098, 0.0385098
2.28, 2.92, 0.288477, 0.145664
2.32, 2.92, 0.874928, 0.256902
2.36, 2.92, 0.511563, 0.19185
2.4, 2.92, 1.82435, 0.576584
2.44, 2.92, 1.09737, 0.299286
2.48, 2.92, 0.639747, 0.197116
2.52, 2.92, 1.4129, 0.307576
2.56, 2.92, 1.38642, 0.36819
2.6, 2.92, 1.02798, 0.274827
2.64, 2.92, 1.08836, 0.434092
2.68, 2.92, 0.658147, 0.371586
2.72, 2.92, 0.264832, 0.137908
2.76, 2.92, 0.101534, 0.058913
2.8, 2.92, 0.0700825, 0.0501876
2.84, 2.92, 0, 0
2.88, 2.92, 0, 0
2.92, 2.92, 0, 0
2.96, 2.92, 0.0421538, 0.0421538
3, 2.92, 0.20053, 0.116995
3.04, 2.92, 0, 0
3.08, 2.92, 0, 0
3.12, 2.92, 0, 0
3.16, 2.92, 0, 0
3.2, 2.92, 0.0590489, 0.0590489
3.24, 2.92, 0.0873291, 0.0873291
3.28, 2.92, 0, 0
3.32, 2.92, 0.213717, 0.108656
3.36, 2.92, 0.872102, 0.52778
3.4, 2.92, 1.10483, 0.549301
3.44, 2.92, 1.00524, 0.534327
3.48, 2.92, 1.39444, 0.485493
3.52, 2.92, 1.69188, 0.487236
3.56, 2.92, 0.553574, 0.205782
3.6, 2.92, 0.445067, 0.277497
3.64, 2.92, 0.829318, 0.345434
3.68, 2.92, 0.513004, 0.242978
3.72, 2.92, 1.26859, 0.630923
3.76, 2.92, 0.150173, 0.150173
3.8, 2.92, 0, 0
3.84, 2.92, 0, 0
3.88, 2.92, 0, 0
3.92, 2.92, 0.0697451, 0.0697451
3.96, 2.92, 0, 0
4, 2.92, 0, 0
4.04, 2.92, 0.0734894, 0.0734894
4.08, 2.92, 0.119582, 0.119582
4.12, 2.92, 0, 0
4.16, 2.92, 0.254782, 0.147203
4.2, 2.92, 0.545715, 0.361457
4.24, 2.92, 0, 0
4.28, 2.92, 0.211712, 0.211712
4.32, 2.92, 0.974267, 0.486751
4.36, 2.92, 0, 0
4.4, 2.92, 0.323933, 0.229106
4.44, 2.92, 3.06315, 2.28478
4.48, 2.92, 1.02257, 0.600474
4.52, 2.92, 4.18031, 2.4786
4.56, 2.92, 0.997654, 0.997654
4.6, 2.92, 0, 0
4.64, 2.92, -1, 0
4.68, 2.92, -1, 0
4.72, 2.92, -1, 0
4.76, 2.92, -1, 0
4.8, 2.92, -1, 0
4.84, 2.92, -1, 0
4.88, 2.92, -1, 0
4.92, 2.92, -1, 0
4.96, 2.92, -1, 0
5, 2.92, -1, 0
5.04, 2.92, -1, 0
-0.04, 2.96, 0.0496823, 0.0353633
3.46945e-18, 2.96, 0.0448682, 0.0317636
0.04, 2.96, 0.0755099, 0.0439745
0.08, 2.96, 0.0262606, 0.0262606
0.12, 2.96, 0.0254669, 0.0254669
0.16, 2.96, 0, 0
0.2, 2.96, 0.141645, 0.0952349
0.24, 2.96, 0.0523206, 0.0523206
0.28, 2.96, 0.379222, 0.182073
0.32, 2.96, 0.137776, 0.0928276
0.36, 2.96, 0.421462, 0.182898
0.4, 2.96, 0.809169, 0.215594
0.44, 2.96, 1.6702, 0.440978
0.48, 2.96, 1.61797, 0.42118
0.52, 2.96, 2.58844, 0.539926
0.56, 2.96, 2.30673, 0.488006
0.6, 2.96, 1.93857, 0.388192
0.64, 2.96, 1.4628, 0.274317
0.68, 2.96, 0.637832, 0.154308
0.72, 2.96, 0.92454, 0.307561
0.76, 2.96, 0.331236, 0.127896
0.8, 2.96, 0.15007, 0.0776239
0.84, 2.96, 0.12899, 0.0765163
0.88, 2.96, 0.103381, 0.0617632
0.92, 2.96, 0.0423687, 0.0300055
0.96, 2.96, 0.104845, 0.0815484
1, 2.96, 0.0393305, 0.0393305
1.04, 2.96, 0.0384901, 0.0384901
1.08, 2.96, 0.022479, 0.022479
1.12, 2.96, 0, 0
1.16, 2.96, 0.0197438, 0.0197438
1.2, 2.96, 0.121964, 0.09085
1.24, 2.96, 0.307595, 0.133767
1.28, 2.96, 0.0707946, 0.0511085
1.32, 2.96, 0.271351, 0.0946425
1.36, 2.96, 0.422712, 0.119913
1.4, 2.96, 1.50043, 0.360722
1.44, 2.96, 2.39728, 0.517217
1.48, 2.96, 1.98315, 0.383739
1.52, 2.96, 2.07624, 0.414578
1.56, 2.96, 1.32243, 0.363633
1.6, 2.96, 0.775975, 0.204223
1.64, 2.96, 0.445998, 0.143121
1.68, 2.96, 0.248886, 0.108135
1.72, 2.96, 0.345572, 0.169714
1.76, 2.96, 0.0520528, 0.0370686
1.8, 2.96, 0.0544019, 0.0387388
1.84, 2.96, 0.049478, 0.049478
1.88, 2.96, 0.104865, 0.104865
1.92, 2.96, 0, 0
1.96, 2.96, 0, 0
2, 2.96, 0.320364, 0.320364
2.04, 2.96, 0.0396614, 0.0396614
2.08, 2.96, 0, 0
2.12, 2.96, 0.0623011, 0.0443056
2.16, 2.96, 0.0422682, 0.0422682
2.2, 2.96, 0.0286776, 0.0286776
2.24, 2.96, 0.0703301, 0.0498552
2.28, 2.96, 0.108059, 0.0633717
2.32, 2.96, 0.186992, 0.129071
2.36, 2.96, 0.246095, 0.186936
2.4, 2.96, 0.272111, 0.114836
2.44, 2.96, 0.845949, 0.27929
2.48, 2.96, 1.34372, 0.34875
2.52, 2.96, 2.02164, 0.668842
2.56, 2.96, 1.07478, 0.432849
2.6, 2.96, 1.00832, 0.423302
2.64, 2.96, 1.39184, 0.321166
2.68, 2.96, 0.432126, 0.156811
2.72, 2.96, 0.505114, 0.22331
2.76, 2.96, 0.490445, 0.259134
2.8, 2.96, 0.106051, 0.0781669
2.84, 2.96, 0.710849, 0.453619
2.88, 2.96, 0.49683, 0.432955
2.92, 2.96, 0, 0
2.96, 2.96, 0, 0
3, 2.96, 0.0539431, 0.0539431
3.04, 2.96, 0, 0
3.08, 2.96, 0, 0
3.12, 2.96, 0, 0
3.16, 2.96, 0.0825757, 0.0825757
3.2, 2.96, 0.0657562, 0.0657562
3.24, 2.96, 0.0616406, 0.0616406
3.28, 2.96, 0.303621, 0.217054
3.32, 2.96, 0.140467, 0.0811508
3.36, 2.96, 1.18278, 0.38506
3.4, 2.96, 0.646292, 0.216332
3.44, 2.96, 0.944759, 0.280424
3.48, 2.96, 0.729771, 0.298924
3.52, 2.96, 0.909032, 0.279101
3.56, 2.96, 1.26302, 0.502813
3.6, 2.96, 0.923541, 0.357088
3.64, 2.96, 0.7585, 0.263594
3.68, 2.96, 0.50767, 0.271461
3.72, 2.96, 0.243427, 0.141824
3.76, 2.96, 0, 0
3.8, 2.96, 0, 0
3.84, 2.96, 0, 0
3.88, 2.96, 0, 0
3.92, 2.96, 0, 0
3.96, 2.96, 0, 0
4, 2.96, 0, 0
4.04, 2.96, 0, 0
4.08, 2.96, 0, 0
4.12, 2.96, 0, 0
4.16, 2.96, 0, 0
4.2, 2.96, 0, 0
4.24, 2.96, 0, 0
4.28, 2.96, 0, 0
4.32, 2.96, 0, 0
4.36, 2.96, 0.187305, 0.187305
4.4, 2.96, 0, 0
4.44, 2.96, 0.506112, 0.506112
4.48, 2.96, 1.0668, 0.616816
4.52, 2.96, 2.10329, 1.22056
4.56, 2.96, 0, 0
4.6, 2.96, -1, 0
4.64, 2.96, -1, 0
4.68, 2.96, -1, 0
4.72, 2.96, -1, 0
4.76, 2.96, -1, 0
4.8, 2.96, -1, 0
4.84, 2.96, -1, 0
4.88, 2.96, -1, 0
4.92, 2.96, -1, 0
4.96, 2.96, -1, 0
5, 2.96, -1, 0
5.04, 2.96, -1, 0
-0.04, 3, 0.0337088, 0.0337088
3.46945e-18, 3, 0.0624558, 0.0624558
0.04, 3, 0.0280824, 0.0280824
0.08, 3, 0, 0
0.12, 3, 0.353202, 0.319851
0.16, 3, 0, 0
0.2, 3, 0, 0
0.24, 3, 0.0452956, 0.0452956
0.28, 3, 0.100638, 0.0711706
0.32, 3, 0.0435248, 0.0435248
0.36, 3, 0.148767, 0.0758147
0.4, 3, 1.17923, 0.467974
0.44, 3, 0.973813, 0.238399
0.48, 3, 1.2622, 0.250162
0.52, 3, 2.30912, 0.522557
0.56, 3, 2.4558, 0.369457
0.6, 3, 1.5685, 0.271474
0.64, 3, 1.86495, 0.341414
0.68, 3, 1.95918, 0.427241
0.72, 3, 1.3526, 0.369035
0.76, 3, 0.929763, 0.419519
0.8, 3, 0.559175, 0.160324
0.84, 3, 0.358361, 0.105557
0.88, 3, 0.70612, 0.322439
0.92, 3, 0.0762684, 0.0548853
0.96, 3, 0.0860688, 0.0503717
1, 3, 0.0250208, 0.0250208
1.04, 3, 0.0313006, 0.0313006
1.08, 3, 0.0986228, 0.0497321
1.12, 3, 0.0338855, 0.0338855
1.16, 3, 0.0855932, 0.049579
1.2, 3, 0.166505, 0.077284
1.24, 3, 0.33698, 0.122662
1.28, 3, 0.520228, 0.230013
1.32, 3, 0.950268, 0.221132
1.36, 3, 2.2722, 0.457487
1.4, 3, 1.16399, 0.279732
1.44, 3, 1.37608, 0.270182
1.48, 3, 1.59363, 0.342256
1.52, 3, 1.65172, 0.436119
1.56, 3, 0.90977, 0.221607
1.6, 3, 0.883259, 0.300296
1.64, 3, 0.103241, 0.0756754
1.68, 3, 0.208542, 0.125727
1.72, 3, 0, 0
1.76, 3, 0, 0
1.8, 3, 0, 0
1.84, 3, 0.109029, 0.0773465
1.88, 3, 0.07145, 0.07145
1.92, 3, 0.240062, 0.190508
1.96, 3, 0, 0
2, 3, 0, 0
2.04, 3, 0, 0
2.08, 3, 0, 0
2.12, 3, 0.0752279, 0.0752279
2.16, 3, 0.135688, 0.135688
2.2, 3, 0.1912, 0.141816
2.24, 3, 0, 0
2.28, 3, 0.056836, 0.056836
2.32, 3, 0.0745331, 0.0528803
2.36, 3, 0.172775, 0.0875969
2.4, 3, 0.52107, 0.227798
2.44, 3, 0.69478, 0.278814
2.48, 3, 0.421579, 0.17916
2.52, 3, 0.853766, 0.248399
2.56, 3, 1.447, 0.508479
2.6, 3, 1.59085, 0.346136
2.64, 3, 1.39227, 0.32766
2.68, 3, 3.14847, 0.94233
2.72, 3, 0.611519, 0.197501
2.76, 3, 0.547808, 0.179919
2.8, 3, 0.705423, 0.297299
2.84, 3, 0.230072, 0.136413
2.88, 3, 0.324967, 0.245725
2.92, 3, 0.186623, 0.0942989
2.96, 3, 0, 0
3, 3, 0.0636084, 0.0636084
3.04, 3, 0.127301, 0.091293
3.08, 3, 0.0594145, 0.0594145
3.12, 3, 0.137814, 0.137814
3.16, 3, 0.251649, 0.161451
3.2, 3, 0.216655, 0.135238
3.24, 3, 0.339596, 0.153897
3.28, 3, 0.437137, 0.188198
3.32, 3, 0.626368, 0.245467
3.36, 3, 1.04603, 0.271735
3.4, 3, 0.925295, 0.38247
3.44, 3, 1.08553, 0.297452
3.48, 3, 1.46447, 0.43626
3.52, 3, 1.34214, 0.731882
3.56, 3, 1.44845, 0.571874
3.6, 3, 0.146178, 0.103538
3.64, 3, 0.255632, 0.156859
3.68, 3, 0, 0
3.72, 3, 0, 0
3.76, 3, 0.113327, 0.113327
3.8, 3, 0.0862397, 0.0862397
3.84, 3, 0, 0
3.88, 3, 0.0772167, 0.0772167
3.92, 3, 0.0774543, 0.0774543
3.96, 3, 0, 0
4, 3, 0, 0
4.04, 3, 0.0921684, 0.0921684
4.08, 3, 1.17896, 1.17896
4.12, 3, 0, 0
4.16, 3, 0, 0
4.2, 3, 0, 0
4.24, 3, 0, 0
4.28, 3, 0.302591, 0.302591
4.32, 3, 0, 0
4.36, 3, 1.03419, 0.821938
4.4, 3, 0.207689, 0.207689
4.44, 3, 0, 0
4.48, 3, 0.419885, 0.419885
4.52, 3, 0, 0
4.56, 3, 0, 0
4.6, 3, -1, 0
4.64, 3, -1, 0
4.68, 3, -1, 0
4.72, 3, -1, 0
4.76, 3, -1, 0
4.8, 3, -1, 0
4.84, 3, -1, 0
4.88, 3, -1, 0
4.92, 3, -1, 0
4.96, 3, -1, 0
5, 3, -1, 0
5.04, 3, -1, 0
-0.04, 3.04, 0.382444, 0.323614
3.46945e-18, 3.04, 0, 0
0.04, 3.04, 0, 0
0.08, 3.04, 0, 0
0.12, 3.04, 0, 0
0.16, 3.04, 0, 0
0.2, 3.04, 0.0790298, 0.0590087
0.24, 3.04, 0.0340189, 0.0340189
0.28, 3.04, 0.0450525, 0.0450525
0.32, 3.04, 0, 0
0.36, 3.04, 0.031589, 0.031589
0.4, 3.04, 0.339025, 0.144076
0.44, 3.04, 0.602785, 0.340883
0.48, 3.04, 0.994965, 0.46412
0.52, 3.04, 0.997255, 0.255355
0.56, 3.04, 1.02342, 0.240941
0.6, 3.04, 1.93985, 0.320358
0.64, 3.04, 1.95752, 0.28878
0.68, 3.04, 2.16132, 0.42074
0.72, 3.04, 1.74334, 0.279138
0.76, 3.04, 1.42542, 0.376392
0.8, 3.04, 0.747952, 0.172848
0.84, 3.04, 0.678719, 0.168079
0.88, 3.04, 0.623018, 0.158268
0.92, 3.04, 0.194029, 0.0905697
0.96, 3.04, 0.31132, 0.282891
1, 3.04, 0.0660658, 0.0479944
1.04, 3.04, 0, 0
1.08, 3.04, 0.212241, 0.0884093
1.12, 3.04, 0.090914, 0.0532221
1.16, 3.04, 0.327678, 0.115171
1.2, 3.04, 0.723492, 0.264492
1.24, 3.04, 0.700173, 0.22712
1.28, 3.04, 1.73246, 0.522423
1.32, 3.04, 2.30773, 0.481738
1.36, 3.04, 2.5211, 0.417127
1.4, 3.04, 2.307, 0.533149
1.44, 3.04, 1.78834, 0.377893
1.48, 3.04, 0.792589, 0.362634
1.52, 3.04, 1.27388, 0.306686
1.56, 3.04, 0.325294, 0.142469
1.6, 3.04, 0.326274, 0.144187
1.64, 3.04, 0.518911, 0.355757
1.68, 3.04, 0.112492, 0.0649509
1.72, 3.04, 0.0377109, 0.0377109
1.76, 3.04, 0, 0
1.8, 3.04, 0.0687147, 0.0687147
1.84, 3.04, 0, 0
1.88, 3.04, 0.0390615, 0.0390615
1.92, 3.04, 0, 0
1.96, 3.04, 0, 0
2, 3.04, 0.0315188, 0.0315188
2.04, 3.04, 0.0644346, 0.0644346
2.08, 3.04, 0, 0
2.12, 3.04, 0, 0
2.16, 3.04, 0, 0
2.2, 3.04, 0.139541, 0.139541
2.24, 3.04, 0.0687108, 0.0687108
2.28, 3.04, 0, 0
2.32, 3.04, 0, 0
2.36, 3.04, 0, 0
2.4, 3.04, 0.137576, 0.100944
2.44, 3.04, 0.208905, 0.133754
2.48, 3.04, 0.359517, 0.158943
2.52, 3.04, 0.064606, 0.064606
2.56, 3.04, 0.904418, 0.502313
2.6, 3.04, 1.13251, 0.343222
2.64, 3.04, 1.06382, 0.257119
2.68, 3.04, 0.903646, 0.264149
2.72, 3.04, 1.12959, 0.299244
2.76, 3.04, 0.977741, 0.302766
2.8, 3.04, 0.797694, 0.215881
2.84, 3.04, 0.741355, 0.255468
2.88, 3.04, 0.334571, 0.139175
2.92, 3.04, 0.108384, 0.0768952
2.96, 3.04, 0.0576536, 0.0576536
3, 3.04, 0.0605865, 0.0605865
3.04, 3.04, 0.0941068, 0.0941068
3.08, 3.04, 0.683582, 0.56487
3.12, 3.04, 0.230177, 0.135745
3.16, 3.04, 0.299154, 0.169651
3.2, 3.04, 1.05858, 0.647719
3.24, 3.04, 0.494196, 0.190028
3.28, 3.04, 1.25702, 0.361534
3.32, 3.04, 2.55803, 0.78601
3.36, 3.04, 2.28178, 0.778216
3.4, 3.04, 1.54071, 0.428363
3.44, 3.04, 1.01068, 0.444325
3.48, 3.04, 0.633718, 0.371653
3.52, 3.04, 0.784316, 0.359689
3.56, 3.04, 0.953145, 0.453367
3.6, 3.04, 0, 0
3.64, 3.04, 0, 0
3.68, 3.04, 0.0762588, 0.0762588
3.72, 3.04, 0.0890832, 0.0890832
3.76, 3.04, 0, 0
3.8, 3.04, 0.100029, 0.100029
3.84, 3.04, 0, 0
3.88, 3.04, 0, 0
3.92, 3.04, 0, 0
3.96, 3.04, 0, 0
4, 3.04, 0, 0
4.04, 3.04, 0, 0
4.08, 3.04, 0, 0
4.12, 3.04, 0, 0
4.16, 3.04, 0, 0
4.2, 3.04, 0, 0
4.24, 3.04, 0, 0
4.28, 3.04, 0, 0
4.32, 3.04, 0, 0
4.36, 3.04, 0, 0
4.4, 3.04, 0, 0
4.44, 3.04, 0, 0
4.48, 3.04, 0, 0
4.52, 3.04, 0, 0
4.56, 3.04, -1, 0
4.6, 3.04, -1, 0
4.64, 3.04, -1, 0
4.68, 3.04, -1, 0
4.72, 3.04, -1, 0
4.76, 3.04, -1, 0
4.8, 3.04, -1, 0
4.84, 3.04, -1, 0
4.88, 3.04, -1, 0
4.92, 3.04, -1, 0
4.96, 3.04, -1, 0
5, 3.04, -1, 0
5.04, 3.04, -1, 0
-0.04, 3.08, 0, 0
3.46945e-18, 3.08, 0, 0
0.04, 3.08, 0.0617142, 0.0436845
0.08, 3.08, 0, 0
0.12, 3.08, 0.138723, 0.112935
0.16, 3.08, 0, 0
0.2, 3.08, 0.163451, 0.163451
0.24, 3.08, 0, 0
0.28, 3.08, 0.105988, 0.0626087
0.32, 3.08, 0, 0
0.36, 3.08, 0.0672403, 0.0481547
0.4, 3.08, 0.051876, 0.051876
0.44, 3.08, 0.218667, 0.154621
0.48, 3.08, 0.110596, 0.06513
0.52, 3.08, 0.634544, 0.236741
0.56, 3.08, 0.979149, 0.216612
0.6, 3.08, 1.06328, 0.216469
0.64, 3.08, 2.03695, 0.523355
0.68, 3.08, 2.51833, 0.495702
0.72, 3.08, 3.24862, 0.578777
0.76, 3.08, 1.50915, 0.304198
0.8, 3.08, 1.81608, 0.401906
0.84, 3.08, 1.53741, 0.476491
0.88, 3.08, 1.57105, 0.48777
0.92, 3.08, 0.67362, 0.204836
0.96, 3.08, 0.445386, 0.200005
1, 3.08, 0.21234, 0.103999
1.04, 3.08, 0.493757, 0.146894
1.08, 3.08, 0.540928, 0.327023
1.12, 3.08, 0.597983, 0.320177
1.16, 3.08, 0.785073, 0.200852
1.2, 3.08, 0.83879, 0.194997
1.24, 3.08, 1.37048, 0.293345
1.28, 3.08, 2.83809, 0.625622
1.32, 3.08, 2.17332, 0.362344
1.36, 3.08, 2.35007, 0.518723
1.4, 3.08, 1.63605, 0.444399
1.44, 3.08, 1.80829, 0.433241
1.48, 3.08, 0.781511, 0.213621
1.52, 3.08, 0.380197, 0.160331
1.56, 3.08, 0.259033, 0.121199
1.6, 3.08, 0.15823, 0.125397
1.64, 3.08, 0, 0
1.68, 3.08, 0, 0
1.72, 3.08, 0.165602, 0.129194
1.76, 3.08, 0, 0
1.8, 3.08, 0, 0
1.84, 3.08, 0.0315006, 0.0315006
1.88, 3.08, 0.0419066, 0.0419066
1.92, 3.08, 0.0791519, 0.0791519
1.96, 3.08, 0, 0
2, 3.08, 0.04107, 0.04107
2.04, 3.08, 0, 0
2.08, 3.08, 0, 0
2.12, 3.08, 0.0600113, 0.0600113
2.16, 3.08, 0.224973, 0.163922
2.2, 3.08, 0, 0
2.24, 3.08, 0, 0
2.28, 3.08, 0, 0
2.32, 3.08, 0, 0
2.36, 3.08, 0, 0
2.4, 3.08, 0.0686323, 0.0686323
2.44, 3.08, 0, 0
2.48, 3.08, 0.0574188, 0.0574188
2.52, 3.08, 0.332114, 0.141099
2.56, 3.08, 0.271718, 0.126575
2.6, 3.08, 0.987997, 0.303036
2.64, 3.08, 0.848395, 0.241726
2.68, 3.08, 1.54212, 0.384102
2.72, 3.08, 1.82743, 0.621268
2.76, 3.08, 0.902106, 0.295249
2.8, 3.08, 1.14106, 0.340034
2.84, 3.08, 0.77949, 0.263276
2.88, 3.08, 1.11431, 0.315134
2.92, 3.08, 1.39129, 0.489945
2.96, 3.08, 0.440588, 0.14751
3, 3.08, 1.35888, 0.445545
3.04, 3.08, 0.408954, 0.234812
3.08, 3.08, 0.844827, 0.384177
3.12, 3.08, 0.0965587, 0.0682774
3.16, 3.08, 0.834761, 0.648164
3.2, 3.08, 0.826988, 0.304891
3.24, 3.08, 1.98914, 0.555408
3.28, 3.08, 1.6877, 0.399827
3.32, 3.08, 1.83587, 0.500526
3.36, 3.08, 1.36339, 0.402472
3.4, 3.08, 0.816236, 0.27684
3.44, 3.08, 1.37174, 0.793227
3.48, 3.08, 0.0821024, 0.0821024
3.52, 3.08, 0.0724623, 0.0724623
3.56, 3.08, 0.0692163, 0.0692163
3.6, 3.08, 0, 0
3.64, 3.08, 0.222567, 0.162919
3.68, 3.08, 0, 0
3.72, 3.08, 0.422813, 0.422813
3.76, 3.08, 0, 0
3.8, 3.08, 0, 0
3.84, 3.08, 0, 0
3.88, 3.08, 0, 0
3.92, 3.08, 0.304135, 0.227136
3.96, 3.08, 0, 0
4, 3.08, 0.132732, 0.132732
4.04, 3.08, 0, 0
4.08, 3.08, 0, 0
4.12, 3.08, 0.220206, 0.220206
4.16, 3.08, 0, 0
4.2, 3.08, 0, 0
4.24, 3.08, 0, 0
4.28, 3.08, 0.402397, 0.402397
4.32, 3.08, 0, 0
4.36, 3.08, 0, 0
4.4, 3.08, 0, 0
4.44, 3.08, 0, 0
4.48, 3.08, 0, 0
4.52, 3.08, 0, 0
4.56, 3.08, -1, 0
4.6, 3.08, -1, 0
4.64, 3.08, -1, 0
4.68, 3.08, -1, 0
4.72, 3.08, -1, 0
4.76, 3.08, -1, 0
4.8, 3.08, -1, 0
4.84, 3.08, -1, 0
4.88, 3.08, -1, 0
4.92, 3.08, -1, 0
4.96, 3.08, -1, 0
5, 3.08, -1, 0
5.04, 3.08, -1, 0
-0.04, 3.12, 0.170081, 0.170081
3.46945e-18, 3.12, 0.032225, 0.032225
0.04, 3.12, 0.113584, 0.0803162
0.08, 3.12, 0.0285725, 0.0285725
0.12, 3.12, 0, 0
0.16, 3.12, 0, 0
0.2, 3.12, 0.0548833, 0.0548833
0.24, 3.12, 0, 0
0.28, 3.12, 0.241564, 0.179731
0.32, 3.12, 0.0944505, 0.0683785
0.36, 3.12, 0, 0
0.4, 3.12, 0.0274343, 0.0274343
0.44, 3.12, 0.0300043, 0.0300043
0.48, 3.12, 0, 0
0.52, 3.12, 0.398012, 0.197478
0.56, 3.12, 0.254797, 0.132553
0.6, 3.12, 0.323631, 0.124971
0.64, 3.12, 1.30422, 0.398569
0.68, 3.12, 1.39931, 0.282201
0.72, 3.12, 2.56483, 0.519865
0.76, 3.12, 2.67632, 0.488574
0.8, 3.12, 2.9888, 0.434049
0.84, 3.12, 2.3613, 0.404597
0.88, 3.12, 2.59803, 0.5106
0.92, 3.12, 1.86136, 0.371378
0.96, 3.12, 1.18071, 0.369279
1, 3.12, 0.881598, 0.237766
1.04, 3.12, 1.25837, 0.28729
1.08, 3.12, 1.93184, 0.524521
1.12, 3.12, 1.45284, 0.291689
1.16, 3.12, 1.94109, 0.369772
1.2, 3.12, 2.3397, 0.469815
1.24, 3.12, 2.98844, 0.55362
1.28, 3.12, 3.52698, 0.670386
1.32, 3.12, 1.84193, 0.351126
1.36, 3.12, 1.10497, 0.387338
1.4, 3.12, 1.59499, 0.500658
1.44, 3.12, 0.181962, 0.0767431
1.48, 3.12, 0.242315, 0.113656
1.52, 3.12, 0, 0
1.56, 3.12, 0.155905, 0.125119
1.6, 3.12, 0.0946445, 0.0946445
1.64, 3.12, 0, 0
1.68, 3.12, 0.0396787, 0.0396787
1.72, 3.12, 0, 0
1.76, 3.12, 0, 0
1.8, 3.12, 0.0292232, 0.0292232
1.84, 3.12, 0, 0
1.88, 3.12, 0.132219, 0.132219
1.92, 3.12, 0, 0
1.96, 3.12, 0, 0
2, 3.12, 0, 0
2.04, 3.12, 0, 0
2.08, 3.12, 0, 0
2.12, 3.12, 0.0871474, 0.061882
2.16, 3.12, 0, 0
2.2, 3.12, 0, 0
2.24, 3.12, 0, 0
2.28, 3.12, 0, 0
2.32, 3.12, 0, 0
2.36, 3.12, 0.155111, 0.155111
2.4, 3.12, 0, 0
2.44, 3.12, 0.241956, 0.181002
2.48, 3.12, 0.0436811, 0.0436811
2.52, 3.12, 0, 0
2.56, 3.12, 0.0989575, 0.0707956
2.6, 3.12, 0.269896, 0.181628
2.64, 3.12, 0.488912, 0.202156
2.68, 3.12, 1.23892, 0.445799
2.72, 3.12, 3.89115, 1.19864
2.76, 3.12, 2.32094, 0.717198
2.8, 3.12, 1.21445, 0.314754
2.84, 3.12, 2.85811, 0.638596
2.88, 3.12, 1.72062, 0.497145
2.92, 3.12, 0.826903, 0.341395
2.96, 3.12, 1.72953, 0.648626
3, 3.12, 0.915842, 0.32189
3.04, 3.12, 1.11264, 0.609286
3.08, 3.12, 0.693891, 0.250251
3.12, 3.12, 1.83645, 0.579493
3.16, 3.12, 2.79001, 0.693226
3.2, 3.12, 3.70097, 1.08055
3.24, 3.12, 2.2704, 0.797939
3.28, 3.12, 1.68911, 0.525435
3.32, 3.12, 1.76779, 0.423686
3.36, 3.12, 0.923104, 0.422618
3.4, 3.12, 0.55173, 0.4014
3.44, 3.12, 0.0601855, 0.0601855
3.48, 3.12, 0.083755, 0.083755
3.52, 3.12, 0, 0
3.56, 3.12, 0.206345, 0.206345
3.6, 3.12, 0.857665, 0.857665
3.64, 3.12, 0, 0
3.68, 3.12, 0, 0
3.72, 3.12, 0, 0
3.76, 3.12, 0, 0
3.8, 3.12, 0, 0
3.84, 3.12, 0, 0
3.88, 3.12, 0, 0
3.92, 3.12, 0, 0
3.96, 3.12, 0, 0
4, 3.12, 0, 0
4.04, 3.12, 0, 0
4.08, 3.12, 0, 0
4.12, 3.12, 0, 0
4.16, 3.12, 0, 0
4.2, 3.12, 0, 0
4.24, 3.12, 0, 0
4.28, 3.12, 0, 0
4.32, 3.12, 0, 0
4.36, 3.12, 0, 0
4.4, 3.12, 0, 0
4.44, 3.12, 0, 0
4.48, 3.12, 0, 0
4.52, 3.12, -1, 0
4.56, 3.12, -1, 0
4.6, 3.12, -1, 0
4.64, 3.12, -1, 0
4.68, 3.12, -1, 0
4.72, 3.12, -1, 0
4.76, 3.12, -1, 0
4.8, 3.12, -1, 0
4.84, 3.12, -1, 0
4.88, 3.12, -1, 0
4.92, 3.12, -1, 0
4.96, 3.12, -1, 0
5, 3.12, -1, 0
5.04, 3.12, -1, 0
-0.04, 3.16, 0.0438694, 0.0438694
3.46945e-18, 3.16, 0, 0
0.04, 3.16, 0, 0
0.08, 3.16, 0.0739353, 0.0739353
0.12, 3.16, 0, 0
0.16, 3.16, 0, 0
0.2, 3.16, 0.0502724, 0.0502724
0.24, 3.16, 0, 0
0.28, 3.16, 0.115499, 0.115498
0.32, 3.16, 0.026287, 0.026287
0.36, 3.16, 0.0321548, 0.0321548
0.4, 3.16, 0.0394586, 0.0394586
0.44, 3.16, 0.236979, 0.167569
0.48, 3.16, 0.0507631, 0.0507631
0.52, 3.16, 0.0436548, 0.0436548
0.56, 3.16, 0.145081, 0.088332
0.6, 3.16, 0.146184, 0.117351
0.64, 3.16, 0.215826, 0.100383
0.68, 3.16, 0.747659, 0.370661
0.72, 3.16, 1.52816, 0.408634
0.76, 3.16, 2.80477, 0.641406
0.8, 3.16, 2.63059, 0.464727
0.84, 3.16, 4.04701, 0.731822
0.88, 3.16, 4.2573, 0.740778
0.92, 3.16, 3.05398, 0.593311
0.96, 3.16, 2.94594, 0.551528
1, 3.16, 2.39117, 0.402798
1.04, 3.16, 3.65725, 0.678384
1.08, 3.16, 2.82761, 0.477487
1.12, 3.16, 3.87017, 0.750433
1.16, 3.16, 3.01592, 0.471966
1.2, 3.16, 4.71814, 0.828947
1.24, 3.16, 2.61251, 0.522197
1.28, 3.16, 0.897319, 0.233605
1.32, 3.16, 1.2256, 0.320667
1.36, 3.16, 0.623047, 0.240456
1.4, 3.16, 0.306429, 0.22097
1.44, 3.16, 0.029879, 0.029879
1.48, 3.16, 0.030824, 0.030824
1.52, 3.16, 0, 0
1.56, 3.16, 0, 0
1.6, 3.16, 0.108822, 0.078505
1.64, 3.16, 0, 0
1.68, 3.16, 0.153328, 0.108423
1.72, 3.16, 0.0435451, 0.0435451
1.76, 3.16, 0, 0
1.8, 3.16, 0, 0
1.84, 3.16, 0.0349707, 0.0349707
1.88, 3.16, 0, 0
1.92, 3.16, 0, 0
1.96, 3.16, 0.266844, 0.226913
2, 3.16, 0.0489918, 0.0489918
2.04, 3.16, 0, 0
2.08, 3.16, 0.461538, 0.461538
2.12, 3.16, 0, 0
2.16, 3.16, 0, 0
2.2, 3.16, 0, 0
2.24, 3.16, 0, 0
2.28, 3.16, 0.0609372, 0.0609372
2.32, 3.16, 0, 0
2.36, 3.16, 0, 0
2.4, 3.16, 0.0608921, 0.0608921
2.44, 3.16, 0, 0
2.48, 3.16, 0, 0
2.52, 3.16, 0, 0
2.56, 3.16, 0, 0
2.6, 3.16, 0.0537391, 0.0537391
2.64, 3.16, 0.0455042, 0.0455042
2.68, 3.16, 0.441756, 0.196033
2.72, 3.16, 0.6959, 0.281236
2.76, 3.16, 1.7494, 0.498654
2.8, 3.16, 1.52432, 0.66052
2.84, 3.16, 1.41909, 0.374804
2.88, 3.16, 2.7321, 0.869133
2.92, 3.16, 1.19039, 0.413151
2.96, 3.16, 1.62286, 0.406156
3, 3.16, 1.23002, 0.376892
3.04, 3.16, 2.43312, 0.689227
3.08, 3.16, 2.74792, 0.925353
3.12, 3.16, 2.64157, 0.658312
3.16, 3.16, 1.74577, 0.477119
3.2, 3.16, 0.650673, 0.258348
3.24, 3.16, 2.2458, 0.684415
3.28, 3.16, 1.5011, 0.456602
3.32, 3.16, 1.70519, 1.05893
3.36, 3.16, 0.0559081, 0.0559081
3.4, 3.16, 0.15775, 0.111714
3.44, 3.16, 0.104586, 0.104586
3.48, 3.16, 0.169818, 0.120102
3.52, 3.16, 0, 0
3.56, 3.16, 0, 0
3.6, 3.16, 0, 0
3.64, 3.16, 0, 0
3.68, 3.16, 0, 0
3.72, 3.16, 0, 0
3.76, 3.16, 0, 0
3.8, 3.16, 0, 0
3.84, 3.16, 0, 0
3.88, 3.16, 0.327459, 0.251114
3.92, 3.16, 0.119218, 0.119218
3.96, 3.16, 0.41479, 0.41479
4, 3.16, 0, 0
4.04, 3.16, 0, 0
4.08, 3.16, 0, 0
4.12, 3.16, 0, 0
4.16, 3.16, 0, 0
4.2, 3.16, 0, 0
4.24, 3.16, 0, 0
4.28, 3.16, 0, 0
4.32, 3.16, 0, 0
4.36, 3.16, 0, 0
4.4, 3.16, 0, 0
4.44, 3.16, 0, 0
4.48, 3.16, 0, 0
4.52, 3.16, -1, 0
4.56, 3.16, -1, 0
4.6, 3.16, -1, 0
4.64, 3.16, -1, 0
4.68, 3.16, -1, 0
4.72, 3.16, -1, 0
4.76, 3.16, -1, 0
4.8, 3.16, -1, 0
4.84, 3.16, -1, 0
4.88, 3.16, -1, 0
4.92, 3.16, -1, 0
4.96, 3.16, -1, 0
5, 3.16, -1, 0
5.04, 3.16, -1, 0
-0.04, 3.2, 0, 0
3.46945e-18, 3.2, 0, 0
0.04, 3.2, 0, 0
0.08, 3.2, 0.0705674, 0.0499302
0.12, 3.2, 0.0841844, 0.0841844
0.16, 3.2, 0, 0
0.2, 3.2, 0, 0
0.24, 3.2, 0, 0
0.28, 3.2, 0, 0
0.32, 3.2, 0, 0
0.36, 3.2, 0, 0
0.4, 3.2, 0, 0
0.44, 3.2, 0.0530788, 0.0530788
0.48, 3.2, 0, 0
0.52, 3.2, 0, 0
0.56, 3.2, 0.204892, 0.204892
0.6, 3.2, 0.0274294, 0.0274294
0.64, 3.2, 0.0922562, 0.0656923
0.68, 3.2, 0.294167, 0.125782
0.72, 3.2, 1.71723, 0.738434
0.76, 3.2, 0.756809, 0.437427
0.8, 3.2, 1.28926, 0.464711
0.84, 3.2, 2.58446, 0.734158
0.88, 3.2, 3.19408, 0.554792
0.92, 3.2, 3.23137, 0.571356
0.96, 3.2, 3.91819, 0.817515
1, 3.2, 2.62157, 0.435881
1.04, 3.2, 4.31361, 0.890048
1.08, 3.2, 3.90774, 0.681352
1.12, 3.2, 3.60279, 0.743688
1.16, 3.2, 1.98007, 0.362525
1.2, 3.2, 1.50022, 0.351353
1.24, 3.2, 1.42148, 0.503123
1.28, 3.2, 0.476801, 0.180495
1.32, 3.2, 0.182318, 0.0933259
1.36, 3.2, 0.289907, 0.122262
1.4, 3.2, 0.327207, 0.243759
1.44, 3.2, 0.0517308, 0.0517308
1.48, 3.2, 0, 0
1.52, 3.2, 0, 0
1.56, 3.2, 0, 0
1.6, 3.2, 0, 0
1.64, 3.2, 0, 0
1.68, 3.2, 0, 0
1.72, 3.2, 0, 0
1.76, 3.2, 0, 0
1.8, 3.2, 0.248075, 0.248075
1.84, 3.2, 0.0616598, 0.0616598
1.88, 3.2, 0, 0
1.92, 3.2, 0, 0
1.96, 3.2, 0.0587263, 0.0587263
2, 3.2, 0, 0
2.04, 3.2, 0, 0
2.08, 3.2, 0, 0
2.12, 3.2, 0, 0
2.16, 3.2, 0.0627414, 0.0627414
2.2, 3.2, 0, 0
2.24, 3.2, 0, 0
2.28, 3.2, 0, 0
2.32, 3.2, 0, 0
2.36, 3.2, 0, 0
2.4, 3.2, 0, 0
2.44, 3.2, 0, 0
2.48, 3.2, 0.0532163, 0.0532163
2.52, 3.2, 0.745577, 0.682712
2.56, 3.2, 0, 0
2.6, 3.2, 0, 0
2.64, 3.2, 0.103736, 0.0734357
2.68, 3.2, 0.407789, 0.224808
2.72, 3.2, 0.475709, 0.198912
2.76, 3.2, 0.424453, 0.25248
2.8, 3.2, 0.529517, 0.203902
2.84, 3.2, 0.758908, 0.295214
2.88, 3.2, 1.45647, 0.440371
2.92, 3.2, 2.28288, 0.569688
2.96, 3.2, 2.66204, 0.906132
3, 3.2, 0.735159, 0.252877
3.04, 3.2, 2.31114, 0.644419
3.08, 3.2, 2.02724, 0.595309
3.12, 3.2, 2.05017, 0.511923
3.16, 3.2, 1.83403, 0.933956
3.2, 3.2, 1.34329, 0.895014
3.24, 3.2, 0.494331, 0.204286
3.28, 3.2, 0.658167, 0.350376
3.32, 3.2, 0.223413, 0.160782
3.36, 3.2, 0.0779916, 0.0779916
3.4, 3.2, 0, 0
3.44, 3.2, 0, 0
3.48, 3.2, 0, 0
3.52, 3.2, 0.0962454, 0.0962455
3.56, 3.2, 0, 0
3.6, 3.2, 0, 0
3.64, 3.2, 0, 0
3.68, 3.2, 0, 0
3.72, 3.2, 0, 0
3.76, 3.2, 0.129354, 0.129354
3.8, 3.2, 0, 0
3.84, 3.2, 0, 0
3.88, 3.2, 0, 0
3.92, 3.2, 0, 0
3.96, 3.2, 0, 0
4, 3.2, 0, 0
4.04, 3.2, 0, 0
4.08, 3.2, 0, 0
4.12, 3.2, 0.171254, 0.171254
4.16, 3.2, 0, 0
4.2, 3.2, 0, 0
4.24, 3.2, 0, 0
4.28, 3.2, 0, 0
4.32, 3.2, 0, 0
4.36, 3.2, 0, 0
4.4, 3.2, 0, 0
4.44, 3.2, 0, 0
4.48, 3.2, 0, 0
4.52, 3.2, -1, 0
4.56, 3.2, -1, 0
4.6, 3.2, -1, 0
4.64, 3.2, -1, 0
4.68, 3.2, -1, 0
4.72, 3.2, -1, 0
4.76, 3.2, -1, 0
4.8, 3.2, -1, 0
4.84, 3.2, -1, 0
4.88, 3.2, -1, 0
4.92, 3.2, -1, 0
4.96, 3.2, -1, 0
5, 3.2, -1, 0
5.04, 3.2, -1, 0
-0.04, 3.24, 0, 0
3.46945e-18, 3.24, 0.0412047, 0.0412047
0.04, 3.24, 0, 0
0.08, 3.24, 0, 0
0.12, 3.24, 0.0753713, 0.0753713
0.16, 3.24, 0, 0
0.2, 3.24, 0, 0
0.24, 3.24, 0.0874384, 0.0874384
0.28, 3.24, 0, 0
0.32, 3.24, 0, 0
0.36, 3.24, 0, 0
0.4, 3.24, 0, 0
0.44, 3.24, 0, 0
0.48, 3.24, 0, 0
0.52, 3.24, 0, 0
0.56, 3.24, 0, 0
0.6, 3.24, 0, 0
0.64, 3.24, 0.0624586, 0.0624586
0.68, 3.24, 0.0622619, 0.0622619
0.72, 3.24, 0.159232, 0.159232
0.76, 3.24, 0.177093, 0.105703
0.8, 3.24, 0.221465, 0.140703
0.84, 3.24, 0.221225, 0.0994386
0.88, 3.24, 0.427693, 0.155253
0.92, 3.24, 1.18483, 0.344426
0.96, 3.24, 1.67189, 0.559808
1, 3.24, 1.49571, 0.314169
1.04, 3.24, 1.93087, 0.377882
1.08, 3.24, 1.0827, 0.321553
1.12, 3.24, 1.44363, 0.5564
1.16, 3.24, 0.1278, 0.0905769
1.2, 3.24, 0.453409, 0.176318
1.24, 3.24, 0.163142, 0.129352
1.28, 3.24, 0.141491, 0.108138
1.32, 3.24, 0.04885, 0.04885
1.36, 3.24, 0, 0
1.4, 3.24, 0.109303, 0.078303
1.44, 3.24, 0.171612, 0.171612
1.48, 3.24, 0, 0
1.52, 3.24, 0, 0
1.56, 3.24, 0, 0
1.6, 3.24, 0, 0
1.64, 3.24, 0, 0
1.68, 3.24, 0, 0
1.72, 3.24, 0.097592, 0.097592
1.76, 3.24, 0.0642976, 0.0642976
1.8, 3.24, 0, 0
1.84, 3.24, 0, 0
1.88, 3.24, 0, 0
1.92, 3.24, 0, 0
1.96, 3.24, 0, 0
2, 3.24, 0, 0
2.04, 3.24, 0, 0
2.08, 3.24, 0, 0
2.12, 3.24, 0, 0
2.16, 3.24, 0, 0
2.2, 3.24, 0, 0
2.24, 3.24, 0.329063, 0.329063
2.28, 3.24, 0, 0
2.32, 3.24, 0, 0
2.36, 3.24, 0, 0
2.4, 3.24, 0, 0
2.44, 3.24, 0, 0
2.48, 3.24, 0.0633937, 0.0633937
2.52, 3.24, 0, 0
2.56, 3.24, 0, 0
2.6, 3.24, 0, 0
2.64, 3.24, 0, 0
2.68, 3.24, 0.0722647, 0.0722647
2.72, 3.24, 0.855356, 0.411491
2.76, 3.24, 0.188021, 0.188021
2.8, 3.24, 0.251272, 0.187204
2.84, 3.24, 0, 0
2.88, 3.24, 0.141953, 0.100518
2.92, 3.24, 1.08355, 0.507598
2.96, 3.24, 1.47311, 0.644116
3, 3.24, 0.800344, 0.371297
3.04, 3.24, 1.34014, 0.484323
3.08, 3.24, 0.883247, 0.404106
3.12, 3.24, 0.0784642, 0.0784642
3.16, 3.24, 0.55779, 0.40825
3.2, 3.24, 0, 0
3.24, 3.24, 0.0782184, 0.0782184
3.28, 3.24, 0, 0
3.32, 3.24, 0, 0
3.36, 3.24, 0, 0
3.4, 3.24, 0.0913615, 0.0913615
3.44, 3.24, 0, 0
3.48, 3.24, 0, 0
3.52, 3.24, 0, 0
3.56, 3.24, 0, 0
3.6, 3.24, 0, 0
3.64, 3.24, 0, 0
3.68, 3.24, 0, 0
3.72, 3.24, 0, 0
3.76, 3.24, 0, 0
3.8, 3.24, 0, 0
3.84, 3.24, 0, 0
3.88, 3.24, 0, 0
3.92, 3.24, 0, 0
3.96, 3.24, 0, 0
4, 3.24, 0, 0
4.04, 3.24, 0, 0
4.08, 3.24, 0, 0
4.12, 3.24, 0, 0
4.16, 3.24, 0, 0
4.2, 3.24, 0, 0
4.24, 3.24, 3.33071, 3.33071
4.28, 3.24, 0, 0
4.32, 3.24, 1.66972, 1.66972
4.36, 3.24, 0, 0
4.4, 3.24, 0, 0
4.44, 3.24, 0, 0
4.48, 3.24, -1, 0
4.52, 3.24, -1, 0
4.56, 3.24, -1, 0
4.6, 3.24, -1, 0
4.64, 3.24, -1, 0
4.68, 3.24, -1, 0
4.72, 3.24, -1, 0
4.76, 3.24, -1, 0
4.8, 3.24, -1, 0
4.84, 3.24, -1, 0
4.88, 3.24, -1, 0
4.92, 3.24, -1, 0
4.96, 3.24, -1, 0
5, 3.24, -1, 0
5.04, 3.24, -1, 0
-0.04, 3.28, 0, 0
3.46945e-18, 3.28, 0, 0
0.04, 3.28, 0, 0
0.08, 3.28, 0, 0
0.12, 3.28, 0, 0
0.16, 3.28, 0, 0
0.2, 3.28, 0, 0
0.24, 3.28, 0, 0
0.28, 3.28, 0, 0
0.32, 3.28, 0, 0
0.36, 3.28, 0, 0
0.4, 3.28, 0, 0
0.44, 3.28, 0, 0
0.48, 3.28, 0, 0
0.52, 3.28, 0, 0
0.56, 3.28, 0, 0
0.6, 3.28, 0.0842404, 0.0842404
0.64, 3.28, 0.0557054, 0.0557054
0.68, 3.28, 0, 0
0.72, 3.28, 0, 0
0.76, 3.28, 0.0405144, 0.0405144
0.8, 3.28, 0.20428, 0.16887
0.84, 3.28, 0, 0
0.88, 3.28, 0.0469528, 0.0469528
0.92, 3.28, 0.0595473, 0.0595473
0.96, 3.28, 0, 0
1, 3.28, 0.0666975, 0.0666975
1.04, 3.28, 0.153838, 0.113139
1.08, 3.28, 0.0605076, 0.0605076
1.12, 3.28, 0, 0
1.16, 3.28, 0, 0
1.2, 3.28, 0.0607383, 0.0607383
1.24, 3.28, 0, 0
1.28, 3.28, 0, 0
1.32, 3.28, 0, 0
1.36, 3.28, 0.099978, 0.099978
1.4, 3.28, 0.559696, 0.559696
1.44, 3.28, 0, 0
1.48, 3.28, 0, 0
1.52, 3.28, 0, 0
1.56, 3.28, 0, 0
1.6, 3.28, 0, 0
1.64, 3.28, 0, 0
1.68, 3.28, 0, 0
1.72, 3.28, 0, 0
1.76, 3.28, 0, 0
1.8, 3.28, 0, 0
1.84, 3.28, 0, 0
1.88, 3.28, 0, 0
1.92, 3.28, 0, 0
1.96, 3.28, 0, 0
2, 3.28, 0.206479, 0.206479
2.04, 3.28, 0, 0
2.08, 3.28, 0, 0
2.12, 3.28, 0, 0
2.16, 3.28, 0, 0
2.2, 3.28, 0, 0
2.24, 3.28, 0, 0
2.28, 3.28, 0.167698, 0.167698
2.32, 3.28, 0, 0
2.36, 3.28, 0, 0
2.4, 3.28, 0, 0
2.44, 3.28, 0.0956002, 0.0956002
2.48, 3.28, 0, 0
2.52, 3.28, 0, 0
2.56, 3.28, 0.206805, 0.206805
2.6, 3.28, 0, 0
2.64, 3.28, 0, 0
2.68, 3.28, 0, 0
2.72, 3.28, 0, 0
2.76, 3.28, 0, 0
2.8, 3.28, 0, 0
2.84, 3.28, 0, 0
2.88, 3.28, 0, 0
2.92, 3.28, 0, 0
2.96, 3.28, 0, 0
3, 3.28, 0, 0
3.04, 3.28, 0.525385, 0.344106
3.08, 3.28, 0, 0
3.12, 3.28, 0.590863, 0.487719
3.16, 3.28, 0, 0
3.2, 3.28, 0.199442, 0.199443
3.24, 3.28, 0.0807768, 0.0807768
3.28, 3.28, 0, 0
3.32, 3.28, 0, 0
3.36, 3.28, 0.123951, 0.123951
3.4, 3.28, 0, 0
3.44, 3.28, 0, 0
3.48, 3.28, 0, 0
3.52, 3.28, 0, 0
3.56, 3.28, 0, 0
3.6, 3.28, 0, 0
3.64, 3.28, 0, 0
3.68, 3.28, 0, 0
3.72, 3.28, 0, 0
3.76, 3.28, 0.528288, 0.528288
3.8, 3.28, 0.262791, 0.262791
3.84, 3.28, 0, 0
3.88, 3.28, 0, 0
3.92, 3.28, 0, 0
3.96, 3.28, 0, 0
4, 3.28, 0, 0
4.04, 3.28, 1.06943, 1.06943
4.08, 3.28, 0, 0
4.12, 3.28, 0, 0
4.16, 3.28, 0, 0
4.2, 3.28, 0, 0
4.24, 3.28, 0.292144, 0.292144
4.28, 3.28, 0, 0
4.32, 3.28, 0, 0
4.36, 3.28, 0, 0
4.4, 3.28, 0, 0
4.44, 3.28, 0, 0
4.48, 3.28, -1, 0
4.52, 3.28, -1, 0
4.56, 3.28, -1, 0
4.6, 3.28, -1, 0
4.64, 3.28, -1, 0
4.68, 3.28, -1, 0
4.72, 3.28, -1, 0
4.76, 3.28, -1, 0
4.8, 3.28, -1, 0
4.84, 3.28, -1, 0
4.88, 3.28, -1, 0
4.92, 3.28, -1, 0
4.96, 3.28, -1, 0
5, 3.28, -1, 0
5.04, 3.28, -1, 0
-0.04, 3.32, 0, 0
3.46945e-18, 3.32, 0.0943816, 0.0943816
0.04, 3.32, 0, 0
0.08, 3.32, 0, 0
0.12, 3.32, 0.07258, 0.07258
0.16, 3.32, 0.0563412, 0.0563412
0.2, 3.32, 0, 0
0.24, 3.32, 0, 0
0.28, 3.32, 0, 0
0.32, 3.32, 0, 0
0.36, 3.32, 0, 0
0.4, 3.32, 0, 0
0.44, 3.32, 0.114439, 0.114439
0.48, 3.32, 0, 0
0.52, 3.32, 0, 0
0.56, 3.32, 0, 0
0.6, 3.32, 0, 0
0.64, 3.32, 0, 0
0.68, 3.32, 0, 0
0.72, 3.32, 0, 0
0.76, 3.32, 0, 0
0.8, 3.32, 0, 0
0.84, 3.32, 0, 0
0.88, 3.32, 0, 0
0.92, 3.32, 0, 0
0.96, 3.32, 0.0494109, 0.0494109
1, 3.32, 0.166468, 0.166468
1.04, 3.32, 0.0414878, 0.0414878
1.08, 3.32, 0, 0
1.12, 3.32, 0, 0
1.16, 3.32, 0, 0
1.2, 3.32, 0.0914343, 0.0914343
1.24, 3.32, 0, 0
1.28, 3.32, 0, 0
1.32, 3.32, 0, 0
1.36, 3.32, 0, 0
1.4, 3.32, 0.0938185, 0.0938185
1.44, 3.32, 0, 0
1.48, 3.32, 0, 0
1.52, 3.32, 0, 0
1.56, 3.32, 0, 0
1.6, 3.32, 0.296519, 0.296519
1.64, 3.32, 0, 0
1.68, 3.32, 0, 0
1.72, 3.32, 0, 0
1.76, 3.32, 0, 0
1.8, 3.32, 0, 0
1.84, 3.32, 0, 0
1.88, 3.32, 0.0606532, 0.0606532
1.92, 3.32, 0, 0
1.96, 3.32, 0.114479, 0.114479
2, 3.32, 0, 0
2.04, 3.32, 0, 0
2.08, 3.32, 0, 0
2.12, 3.32, 0, 0
2.16, 3.32, 0, 0
2.2, 3.32, 0, 0
2.24, 3.32, 0, 0
2.28, 3.32, 0, 0
2.32, 3.32, 0, 0
2.36, 3.32, 0, 0
2.4, 3.32, 0, 0
2.44, 3.32, 0, 0
2.48, 3.32, 0, 0
2.52, 3.32, 0, 0
2.56, 3.32, 0, 0
2.6, 3.32, 0, 0
2.64, 3.32, 0, 0
2.68, 3.32, 0, 0
2.72, 3.32, 0, 0
2.76, 3.32, 0, 0
2.8, 3.32, 0, 0
2.84, 3.32, 0, 0
2.88, 3.32, 0, 0
2.92, 3.32, 0.101724, 0.101724
2.96, 3.32, 0, 0
3, 3.32, 0, 0
3.04, 3.32, 0, 0
3.08, 3.32, 0, 0
3.12, 3.32, 0, 0
3.16, 3.32, 0, 0
3.2, 3.32, 0, 0
3.24, 3.32, 0, 0
3.28, 3.32, 0, 0
3.32, 3.32, 0, 0
3.36, 3.32, 0, 0
3.4, 3.32, 0, 0
3.44, 3.32, 0, 0
3.48, 3.32, 0, 0
3.52, 3.32, 0, 0
3.56, 3.32, 0, 0
3.6, 3.32, 0, 0
3.64, 3.32, 0, 0
3.68, 3.32, 0, 0
3.72, 3.32, 0, 0
3.76, 3.32, 0, 0
3.8, 3.32, 0, 0
3.84, 3.32, 0, 0
3.88, 3.32, 0, 0
3.92, 3.32, 0, 0
3.96, 3.32, 0, 0
4, 3.32, 0, 0
4.04, 3.32, 0, 0
4.08, 3.32, 0, 0
4.12, 3.32, 0, 0
4.16, 3.32, 0, 0
4.2, 3.32, 0, 0
4.24, 3.32, 0, 0
4.28, 3.32, 0, 0
4.32, 3.32, 0, 0
4.36, 3.32, 0, 0
4.4, 3.32, 0, 0
4.44, 3.32, -1, 0
4.48, 3.32, -1, 0
4.52, 3.32, -1, 0
4.56, 3.32, -1, 0
4.6, 3.32, -1, 0
4.64, 3.32, -1, 0
4.68, 3.32, -1, 0
4.72, 3.32, -1, 0
4.76, 3.32, -1, 0
4.8, 3.32, -1, 0
4.84, 3.32, -1, 0
4.88, 3.32, -1, 0
4.92, 3.32, -1, 0
4.96, 3.32, -1, 0
5, 3.32, -1, 0
5.04, 3.32, -1, 0
-0.04, 3.36, 0, 0
3.46945e-18, 3.36, 0, 0
0.04, 3.36, 0.0653298, 0.0653298
0.08, 3.36, 0, 0
0.12, 3.36, 0, 0
0.16, 3.36, 0, 0
0.2, 3.36, 0, 0
0.24, 3.36, 0.118218, 0.0858788
0.28, 3.36, 0.0681829, 0.0681829
0.32, 3.36, 0, 0
0.36, 3.36, 0, 0
0.4, 3.36, 0.145657, 0.145657
0.44, 3.36, 0, 0
0.48, 3.36, 0, 0
0.52, 3.36, 0, 0
0.56, 3.36, 0, 0
0.6, 3.36, 0, 0
0.64, 3.36, 0, 0
0.68, 3.36, 0.191604, 0.191604
0.72, 3.36, 0, 0
0.76, 3.36, 0, 0
0.8, 3.36, 0, 0
0.84, 3.36, 0, 0
0.88, 3.36, 0.0488471, 0.0488471
0.92, 3.36, 0.0559088, 0.0559088
0.96, 3.36, 0, 0
1, 3.36, 0, 0
1.04, 3.36, 0.132995, 0.132995
1.08, 3.36, 0, 0
1.12, 3.36, 0, 0
1.16, 3.36, 0, 0
1.2, 3.36, 0, 0
1.24, 3.36, 0, 0
1.28, 3.36, 0, 0
1.32, 3.36, 0, 0
1.36, 3.36, 0, 0
1.4, 3.36, 0, 0
1.44, 3.36, 0, 0
1.48, 3.36, 0, 0
1.52, 3.36, 0, 0
1.56, 3.36, 0, 0
1.6, 3.36, 0, 0
1.64, 3.36, 0, 0
1.68, 3.36, 0, 0
1.72, 3.36, 0, 0
1.76, 3.36, 0.0577422, 0.0577422
1.8, 3.36, 0, 0
1.84, 3.36, 0, 0
1.88, 3.36, 0.0594819, 0.0594819
1.92, 3.36, 0, 0
1.96, 3.36, 0, 0
2, 3.36, 0.190426, 0.190426
2.04, 3.36, 0, 0
2.08, 3.36, 0, 0
2.12, 3.36, 0, 0
2.16, 3.36, 0, 0
2.2, 3.36, 0.0748641, 0.0748641
2.24, 3.36, 0, 0
2.28, 3.36, 0, 0
2.32, 3.36, 0, 0
2.36, 3.36, 0, 0
2.4, 3.36, 0.0888225, 0.0888225
2.44, 3.36, 0, 0
2.48, 3.36, 0, 0
2.52, 3.36, 0.308488, 0.308488
2.56, 3.36, 0, 0
2.6, 3.36, 0, 0
2.64, 3.36, 0, 0
2.68, 3.36, 0, 0
2.72, 3.36, 0, 0
2.76, 3.36, 0, 0
2.8, 3.36, 0, 0
2.84, 3.36, 0, 0
2.88, 3.36, 0, 0
2.92, 3.36, 0, 0
2.96, 3.36, 0, 0
3, 3.36, 0, 0
3.04, 3.36, 0, 0
3.08, 3.36, 0, 0
3.12, 3.36, 0, 0
3.16, 3.36, 0, 0
3.2, 3.36, 0, 0
3.24, 3.36, 0, 0
3.28, 3.36, 0, 0
3.32, 3.36, 0, 0
3.36, 3.36, 0, 0
3.4, 3.36, 0, 0
3.44, 3.36, 0, 0
3.48, 3.36, 0, 0
3.52, 3.36, 0.149022, 0.149022
3.56, 3.36, 0, 0
3.6, 3.36, 0, 0
3.64, 3.36, 0, 0
3.68, 3.36, 0, 0
3.72, 3.36, 0, 0
3.76, 3.36, 0, 0
3.8, 3.36, 0, 0
3.84, 3.36, 0, 0
3.88, 3.36, 0, 0
3.92, 3.36, 0.208942, 0.208942
3.96, 3.36, 0, 0
4, 3.36, 0, 0
4.04, 3.36, 0, 0
4.08, 3.36, 0, 0
4.12, 3.36, 0, 0
4.16, 3.36, 0, 0
4.2, 3.36, 0, 0
4.24, 3.36, 0, 0
4.28, 3.36, 0, 0
4.32, 3.36, 0, 0
4.36, 3.36, 0, 0
4.4, 3.36, 0, 0
4.44, 3.36, -1, 0
4.48, 3.36, -1, 0
4.52, 3.36, -1, 0
4.56, 3.36, -1, 0
4.6, 3.36, -1, 0
4.64, 3.36, -1, 0
4.68, 3.36, -1, 0
4.72, 3.36, -1, 0
4.76, 3.36, -1, 0
4.8, 3.36, -1, 0
4.84, 3.36, -1, 0
4.88, 3.36, -1, 0
4.92, 3.36, -1, 0
4.96, 3.36, -1, 0
5, 3.36, -1, 0
5.04, 3.36, -1, 0
-0.04, 3.4, 0, 0
3.46945e-18, 3.4, 0, 0
0.04, 3.4, 0, 0
0.08, 3.4, 0, 0
0.12, 3.4, 0.697023, 0.697023
0.16, 3.4, 0, 0
0.2, 3.4, 0, 0
0.24, 3.4, 0.0470557, 0.0470557
0.28, 3.4, 0, 0
0.32, 3.4, 0.0714314, 0.0714314
0.36, 3.4, 0, 0
0.4, 3.4, 0.0826044, 0.0826044
0.44, 3.4, 0.242528, 0.242528
0.48, 3.4, 0, 0
0.52, 3.4, 0, 0
0.56, 3.4, 0, 0
0.6, 3.4, 0.0808617, 0.0808617
0.64, 3.4, 0, 0
0.68, 3.4, 0, 0
0.72, 3.4, 0, 0
0.76, 3.4, 0, 0
0.8, 3.4, 0, 0
0.84, 3.4, 0, 0
0.88, 3.4, 0, 0
0.92, 3.4, 0, 0
0.96, 3.4, 0, 0
1, 3.4, 0, 0
1.04, 3.4, 0, 0
1.08, 3.4, 0, 0
1.12, 3.4, 0, 0
1.16, 3.4, 0, 0
1.2, 3.4, 0, 0
1.24, 3.4, 0, 0
1.28, 3.4, 0, 0
1.32, 3.4, 0.0723026, 0.0723026
1.36, 3.4, 0, 0
1.4, 3.4, 0, 0
1.44, 3.4, 0, 0
1.48, 3.4, 0, 0
1.52, 3.4, 0.0811617, 0.0811617
1.56, 3.4, 0, 0
1.6, 3.4, 0.0691389, 0.0691389
1.64, 3.4, 0.0835541, 0.0835541
1.68, 3.4, 0, 0
1.72, 3.4, 0, 0
1.76, 3.4, 0, 0
1.8, 3.4, 0.0797439, 0.0797439
1.84, 3.4, 0, 0
1.88, 3.4, 0, 0
1.92, 3.4, 0, 0
1.96, 3.4, 0, 0
2, 3.4, 0, 0
2.04, 3.4, 0.131215, 0.131215
2.08, 3.4, 0, 0
2.12, 3.4, 0, 0
2.16, 3.4, 0, 0
2.2, 3.4, 0.0768969, 0.0768969
2.24, 3.4, 0, 0
2.28, 3.4, 0, 0
2.32, 3.4, 0, 0
2.36, 3.4, 0.0646679, 0.0646679
2.4, 3.4, 0, 0
2.44, 3.4, 0, 0
2.48, 3.4, 0, 0
2.52, 3.4, 0.269698, 0.157445
2.56, 3.4, 0, 0
2.6, 3.4, 0.105069, 0.105069
2.64, 3.4, 0, 0
2.68, 3.4, 0, 0
2.72, 3.4, 0, 0
2.76, 3.4, 0, 0
2.8, 3.4, 0, 0
2.84, 3.4, 0, 0
2.88, 3.4, 0, 0
2.92, 3.4, 0, 0
2.96, 3.4, 0, 0
3, 3.4, 0, 0
3.04, 3.4, 0.0911305, 0.0911305
3.08, 3.4, 0, 0
3.12, 3.4, 0, 0
3.16, 3.4, 0.0915904, 0.0915904
3.2, 3.4, 0, 0
3.24, 3.4, 0, 0
3.28, 3.4, 0.105775, 0.105775
3.32, 3.4, 0, 0
3.36, 3.4, 0, 0
3.4, 3.4, 0, 0
3.44, 3.4, 0, 0
3.48, 3.4, 0, 0
3.52, 3.4, 0, 0
3.56, 3.4, 0, 0
3.6, 3.4, 0, 0
3.64, 3.4, 0, 0
3.68, 3.4, 0, 0
3.72, 3.4, 0, 0
3.76, 3.4, 0, 0
3.8, 3.4, 0, 0
3.84, 3.4, 0, 0
3.88, 3.4, 0, 0
3.92, 3.4, 0, 0
3.96, 3.4, 0, 0
4, 3.4, 0, 0
4.04, 3.4, 0, 0
4.08, 3.4, 0, 0
4.12, 3.4, 0, 0
4.16, 3.4, 0, 0
4.2, 3.4, 0, 0
4.24, 3.4, 0, 0
4.28, 3.4, 0, 0
4.32, 3.4, 0, 0
4.36, 3.4, 0, 0
4.4, 3.4, -1, 0
4.44, 3.4, -1, 0
4.48, 3.4, -1, 0
4.52, 3.4, -1, 0
4.56, 3.4, -1, 0
4.6, 3.4, -1, 0
4.64, 3.4, -1, 0
4.68, 3.4, -1, 0
4.72, 3.4, -1, 0
4.76, 3.4, -1, 0
4.8, 3.4, -1, 0
4.84, 3.4, -1, 0
4.88, 3.4, -1, 0
4.92, 3.4, -1, 0
4.96, 3.4, -1, 0
5, 3.4, -1, 0
5.04, 3.4, -1, 0
-0.04, 3.44, 0, 0
3.46945e-18, 3.44, 0, 0
0.04, 3.44, 0, 0
0.08, 3.44, 0.115394, 0.115394
0.12, 3.44, 0, 0
0.16, 3.44, 0, 0
0.2, 3.44, 0, 0
0.24, 3.44, 0, 0
0.28, 3.44, 0, 0
0.32, 3.44, 0.123421, 0.123421
0.36, 3.44, 0.0960643, 0.0960643
0.4, 3.44, 0, 0
0.44, 3.44, 0, 0
0.48, 3.44, 0, 0
0.52, 3.44, 0, 0
0.56, 3.44, 0, 0
0.6, 3.44, 0, 0
0.64, 3.44, 0.207058, 0.207058
0.68, 3.44, 0, 0
0.72, 3.44, 0, 0
0.76, 3.44, 0, 0
0.8, 3.44, 0, 0
0.84, 3.44, 0.0823559, 0.0823559
0.88, 3.44, 0.0805903, 0.0805903
0.92, 3.44, 0, 0
0.96, 3.44, 0, 0
1, 3.44, 0, 0
1.04, 3.44, 0, 0
1.08, 3.44, 0, 0
1.12, 3.44, 0, 0
1.16, 3.44, 0.23261, 0.168566
1.2, 3.44, 0, 0
1.24, 3.44, 0, 0
1.28, 3.44, 0.0856774, 0.0856774
1.32, 3.44, 0, 0
1.36, 3.44, 0, 0
1.4, 3.44, 0, 0
1.44, 3.44, 0.0794998, 0.0794998
1.48, 3.44, 0, 0
1.52, 3.44, 0, 0
1.56, 3.44, 0, 0
1.6, 3.44, 0, 0
1.64, 3.44, 0, 0
1.68, 3.44, 0, 0
1.72, 3.44, 0, 0
1.76, 3.44, 0, 0
1.8, 3.44, 0, 0
1.84, 3.44, 0, 0
1.88, 3.44, 0, 0
1.92, 3.44, 0, 0
1.96, 3.44, 0.400776, 0.294452
2, 3.44, 0, 0
2.04, 3.44, 0, 0
2.08, 3.44, 0, 0
2.12, 3.44, 0, 0
2.16, 3.44, 0, 0
2.2, 3.44, 0, 0
2.24, 3.44, 0, 0
2.28, 3.44, 0, 0
2.32, 3.44, 0, 0
2.36, 3.44, 0, 0
2.4, 3.44, 0, 0
2.44, 3.44, 0.132671, 0.132671
2.48, 3.44, 0, 0
2.52, 3.44, 0, 0
2.56, 3.44, 0, 0
2.6, 3.44, 0, 0
2.64, 3.44, 0, 0
2.68, 3.44, 0, 0
2.72, 3.44, 0, 0
2.76, 3.44, 0, 0
2.8, 3.44, 0, 0
2.84, 3.44, 0.201151, 0.201151
2.88, 3.44, 0, 0
2.92, 3.44, 0, 0
2.96, 3.44, 0, 0
3, 3.44, 0, 0
3.04, 3.44, 0, 0
3.08, 3.44, 0, 0
3.12, 3.44, 0, 0
3.16, 3.44, 0, 0
3.2, 3.44, 0, 0
3.24, 3.44, 0, 0
3.28, 3.44, 0, 0
3.32, 3.44, 0, 0
3.36, 3.44, 0, 0
3.4, 3.44, 0, 0
3.44, 3.44, 0, 0
3.48, 3.44, 0.221018, 0.221018
3.52, 3.44, 0.19293, 0.19293
3.56, 3.44, 0, 0
3.6, 3.44, 0, 0
3.64, 3.44, 0, 0
3.68, 3.44, 0, 0
3.72, 3.44, 0, 0
3.76, 3.44, 0, 0
3.8, 3.44, 0, 0
3.84, 3.44, 0, 0
3.88, 3.44, 0, 0
3.92, 3.44, 0, 0
3.96, 3.44, 0, 0
4, 3.44, 0, 0
4.04, 3.44, 0, 0
4.08, 3.44, 0, 0
4.12, 3.44, 0, 0
4.16, 3.44, 0, 0
4.2, 3.44, 0, 0
4.24, 3.44, 0, 0
4.28, 3.44, 0, 0
4.32, 3.44, 0, 0
4.36, 3.44, -1, 0
4.4, 3.44, -1, 0
4.44, 3.44, -1, 0
4.48, 3.44, -1, 0
4.52, 3.44, -1, 0
4.56, 3.44, -1, 0
4.6, 3.44, -1, 0
4.64, 3.44, -1, 0
4.68, 3.44, -1, 0
4.72, 3.44, -1, 0
4.76, 3.44, -1, 0
4.8, 3.44, -1, 0
4.84, 3.44, -1, 0
4.88, 3.44, -1, 0
4.92, 3.44, -1, 0
4.96, 3.44, -1, 0
5, 3.44, -1, 0
5.04, 3.44, -1, 0
-0.04, 3.48, 0, 0
3.46945e-18, 3.48, 0, 0
0.04, 3.48, 0, 0
0.08, 3.48, 0, 0
0.12, 3.48, 0, 0
0.16, 3.48, 0, 0
0.2, 3.48, 0, 0
0.24, 3.48, 0, 0
0.28, 3.48, 0, 0
0.32, 3.48, 0, 0
0.36, 3.48, 0, 0
0.4, 3.48, 0, 0
0.44, 3.48, 0, 0
0.48, 3.48, 0, 0
0.52, 3.48, 0, 0
0.56, 3.48, 0, 0
0.6, 3.48, 0, 0
0.64, 3.48, 0, 0
0.68, 3.48, 0.129753, 0.129753
0.72, 3.48, 0, 0
0.76, 3.48, 0, 0
0.8, 3.48, 0, 0
0.84, 3.48, 0, 0
0.88, 3.48, 0, 0
0.92, 3.48, 0, 0
0.96, 3.48, 0, 0
1, 3.48, 0.115716, 0.115716
1.04, 3.48, 0, 0
1.08, 3.48, 0, 0
1.12, 3.48, 0.13994, 0.13994
1.16, 3.48, 0, 0
1.2, 3.48, 0.152853, 0.152853
1.24, 3.48, 0, 0
1.28, 3.48, 0, 0
1.32, 3.48, 0, 0
1.36, 3.48, 0, 0
1.4, 3.48, 0, 0
1.44, 3.48, 0.241869, 0.172788
1.48, 3.48, 0, 0
1.52, 3.48, 0, 0
1.56, 3.48, 0, 0
1.6, 3.48, 0, 0
1.64, 3.48, 0, 0
1.68, 3.48, 0, 0
1.72, 3.48, 0, 0
1.76, 3.48, 0.164558, 0.164558
1.8, 3.48, 0, 0
1.84, 3.48, 0, 0
1.88, 3.48, 0, 0
1.92, 3.48, 0, 0
1.96, 3.48, 0, 0
2, 3.48, 0, 0
2.04, 3.48, 0, 0
2.08, 3.48, 0.401243, 0.401243
2.12, 3.48, 0, 0
2.16, 3.48, 0, 0
2.2, 3.48, 0, 0
2.24, 3.48, 0, 0
2.28, 3.48, 0, 0
2.32, 3.48, 0, 0
2.36, 3.48, 0, 0
2.4, 3.48, 0, 0
2.44, 3.48, 0, 0
2.48, 3.48, 0, 0
2.52, 3.48, 0, 0
2.56, 3.48, 0, 0
2.6, 3.48, 0, 0
2.64, 3.48, 0.24218, 0.24218
2.68, 3.48, 0, 0
2.72, 3.48, 0, 0
2.76, 3.48, 0, 0
2.8, 3.48, 0, 0
2.84, 3.48, 0, 0
2.88, 3.48, 0, 0
2.92, 3.48, 0, 0
2.96, 3.48, 0, 0
3, 3.48, 2.04827, 2.04827
3.04, 3.48, 0.717769, 0.717769
3.08, 3.48, 0, 0
3.12, 3.48, 0, 0
3.16, 3.48, 0, 0
3.2, 3.48, 0, 0
3.24, 3.48, 0, 0
3.28, 3.48, 0, 0
3.32, 3.48, 0, 0
3.36, 3.48, 0, 0
3.4, 3.48, 0, 0
3.44, 3.48, 0, 0
3.48, 3.48, 0, 0
3.52, 3.48, 0, 0
3.56, 3.48, 0, 0
3.6, 3.48, 0, 0
3.64, 3.48, 0, 0
3.68, 3.48, 0, 0
3.72, 3.48, 0, 0
3.76, 3.48, 0, 0
3.8, 3.48, 0, 0
3.84, 3.48, 0, 0
3.88, 3.48, 0, 0
3.92, 3.48, 0, 0
3.96, 3.48, 0.588418, 0.588418
4, 3.48, 0, 0
4.04, 3.48, 0, 0
4.08, 3.48, 0, 0
4.12, 3.48, 0, 0
4.16, 3.48, 0, 0
4.2, 3.48, 2.08082, 2.08082
4.24, 3.48, 0, 0
4.28, 3.48, 0, 0
4.32, 3.48, 0, 0
4.36, 3.48, -1, 0
4.4, 3.48, -1, 0
4.44, 3.48, -1, 0
4.48, 3.48, -1, 0
4.52, 3.48, -1, 0
4.56, 3.48, -1, 0
4.6, 3.48, -1, 0
4.64, 3.48, -1, 0
4.68, 3.48, -1, 0
4.72, 3.48, -1, 0
4.76, 3.48, -1, 0
4.8, 3.48, -1, 0
4.84, 3.48, -1, 0
4.88, 3.48, -1, 0
4.92, 3.48, -1, 0
4.96, 3.48, -1, 0
5, 3.48, -1, 0
5.04, 3.48, -1, 0
-0.04, 3.52, 0, 0
3.46945e-18, 3.52, 0, 0
0.04, 3.52, 0, 0
0.08, 3.52, 0, 0
0.12, 3.52, 0, 0
0.16, 3.52, 0, 0
0.2, 3.52, 0, 0
0.24, 3.52, 0, 0
0.28, 3.52, 0, 0
0.32, 3.52, 0, 0
0.36, 3.52, 0, 0
0.4, 3.52, 0, 0
0.44, 3.52, 0, 0
0.48, 3.52, 0, 0
0.52, 3.52, 0, 0
0.56, 3.52, 0, 0
0.6, 3.52, 0, 0
0.64, 3.52, 0, 0
0.68, 3.52, 0, 0
0.72, 3.52, 0, 0
0.76, 3.52, 0, 0
0.8, 3.52, 0, 0
0.84, 3.52, 0, 0
0.88, 3.52, 0, 0
0.92, 3.52, 0, 0
0.96, 3.52, 0, 0
1, 3.52, 0.191168, 0.191168
1.04, 3.52, 0, 0
1.08, 3.52, 0, 0
1.12, 3.52, 0, 0
1.16, 3.52, 0, 0
1.2, 3.52, 0, 0
1.24, 3.52, 0, 0
1.28, 3.52, 0, 0
1.32, 3.52, 0, 0
1.36, 3.52, 0, 0
1.4, 3.52, 0, 0
1.44, 3.52, 0, 0
1.48, 3.52, 0, 0
1.52, 3.52, 0, 0
1.56, 3.52, 0, 0
1.6, 3.52, 0, 0
1.64, 3.52, 0, 0
1.68, 3.52, 0, 0
1.72, 3.52, 0, 0
1.76, 3.52, 0, 0
1.8, 3.52, 0, 0
1.84, 3.52, 0, 0
1.88, 3.52, 0, 0
1.92, 3.52, 0, 0
1.96, 3.52, 0, 0
2, 3.52, 0, 0
2.04, 3.52, 0.22094, 0.22094
2.08, 3.52, 0, 0
2.12, 3.52, 0, 0
2.16, 3.52, 0, 0
2.2, 3.52, 0, 0
2.24, 3.52, 0, 0
2.28, 3.52, 0, 0
2.32, 3.52, 0, 0
2.36, 3.52, 0, 0
2.4, 3.52, 0, 0
2.44, 3.52, 0, 0
2.48, 3.52, 0, 0
2.52, 3.52, 0, 0
2.56, 3.52, 0, 0
2.6, 3.52, 0, 0
2.64, 3.52, 0, 0
2.68, 3.52, 0, 0
2.72, 3.52, 0, 0
2.76, 3.52, 0, 0
2.8, 3.52, 0, 0
2.84, 3.52, 0, 0
2.88, 3.52, 0, 0
2.92, 3.52, 0, 0
2.96, 3.52, 0.385123, 0.385123
3, 3.52, 0, 0
3.04, 3.52, 0, 0
3.08, 3.52, 0, 0
3.12, 3.52, 0.294553, 0.294553
3.16, 3.52, 0, 0
3.2, 3.52, 0, 0
3.24, 3.52, 0, 0
3.28, 3.52, 0, 0
3.32, 3.52, 0, 0
3.36, 3.52, 0, 0
3.4, 3.52, 0, 0
3.44, 3.52, 0, 0
3.48, 3.52, 0, 0
3.52, 3.52, 0, 0
3.56, 3.52, 0, 0
3.6, 3.52, 0, 0
3.64, 3.52, 0.393911, 0.393911
3.68, 3.52, 0, 0
3.72, 3.52, 0, 0
3.76, 3.52, 0, 0
3.8, 3.52, 0, 0
3.84, 3.52, 0, 0
3.88, 3.52, 0, 0
3.92, 3.52, 0, 0
3.96, 3.52, 0, 0
4, 3.52, 0, 0
4.04, 3.52, 0, 0
4.08, 3.52, 0, 0
4.12, 3.52, 0, 0
4.16, 3.52, 0, 0
4.2, 3.52, 0, 0
4.24, 3.52, 0, 0
4.28, 3.52, 0, 0
4.32, 3.52, -1, 0
4.36, 3.52, -1, 0
4.4, 3.52, -1, 0
4.44, 3.52, -1, 0
4.48, 3.52, -1, 0
4.52, 3.52, -1, 0
4.56, 3.52, -1, 0
4.6, 3.52, -1, 0
4.64, 3.52, -1, 0
4.68, 3.52, -1, 0
4.72, 3.52, -1, 0
4.76, 3.52, -1, 0
4.8, 3.52, -1, 0
4.84, 3.52, -1, 0
4.88, 3.52, -1, 0
4.92, 3.52, -1, 0
4.96, 3.52, -1, 0
5, 3.52, -1, 0
5.04, 3.52, -1, 0
-0.04, 3.56, 0, 0
3.46945e-18, 3.56, 0, 0
0.04, 3.56, 0, 0
0.08, 3.56, 0, 0
0.12, 3.56, 0, 0
0.16, 3.56, 0, 0
0.2, 3.56, 0, 0
0.24, 3.56, 0, 0
0.28, 3.56, 0, 0
0.32, 3.56, 0, 0
0.36, 3.56, 0, 0
0.4, 3.56, 0, 0
0.44, 3.56, 0, 0
0.48, 3.56, 0, 0
0.52, 3.56, 0.281113, 0.281113
0.56, 3.56, 0, 0
0.6, 3.56, 0, 0
0.64, 3.56, 0, 0
0.68, 3.56, 0, 0
0.72, 3.56, 0, 0
0.76, 3.56, 0, 0
0.8, 3.56, 0, 0
0.84, 3.56, 0, 0
0.88, 3.56, 0, 0
0.92, 3.56, 0, 0
0.96, 3.56, 0, 0
1, 3.56, 0, 0
1.04, 3.56, 0, 0
1.08, 3.56, 0, 0
1.12, 3.56, 0, 0
1.16, 3.56, 0, 0
1.2, 3.56, 0, 0
1.24, 3.56, 0, 0
1.28, 3.56, 0, 0
1.32, 3.56, 0, 0
1.36, 3.56, 0, 0
1.4, 3.56, 0, 0
1.44, 3.56, 0, 0
1.48, 3.56, 0, 0
1.52, 3.56, 0, 0
1.56, 3.56, 0, 0
1.6, 3.56, 0, 0
1.64, 3.56, 0.366441, 0.366441
1.68, 3.56, 0, 0
1.72, 3.56, 0, 0
1.76, 3.56, 0, 0
1.8, 3.56, 0, 0
1.84, 3.56, 0, 0
1.88, 3.56, 0, 0
1.92, 3.56, 0, 0
1.96, 3.56, 0, 0
2, 3.56, 0, 0
2.04, 3.56, 0, 0
2.08, 3.56, 0, 0
2.12, 3.56, 0, 0
2.16, 3.56, 0, 0
2.2, 3.56, 0, 0
2.24, 3.56, 0, 0
2.28, 3.56, 0, 0
2.32, 3.56, 0, 0
2.36, 3.56, 0, 0
2.4, 3.56, 0, 0
2.44, 3.56, 0, 0
2.48, 3.56, 0, 0
2.52, 3.56, 0, 0
2.56, 3.56, 0, 0
2.6, 3.56, 0, 0
2.64, 3.56, 0, 0
2.68, 3.56, 0, 0
2.72, 3.56, 0, 0
2.76, 3.56, 0, 0
2.8, 3.56, 0, 0
2.84, 3.56, 0, 0
2.88, 3.56, 0, 0
2.92, 3.56, 0, 0
2.96, 3.56, 0, 0
3, 3.56, 0, 0
3.04, 3.56, 0, 0
3.08, 3.56, 0, 0
3.12, 3.56, 0, 0
3.16, 3.56, 0.518729, 0.518729
3.2, 3.56, 0, 0
3.24, 3.56, 0, 0
3.28, 3.56, 0, 0
3.32, 3.56, 0, 0
3.36, 3.56, 0, 0
3.4, 3.56, 0, 0
3.44, 3.56, 0, 0
3.48, 3.56, 0, 0
3.52, 3.56, 0, 0
3.56, 3.56, 0, 0
3.6, 3.56, 0, 0
3.64, 3.56, 0, 0
3.68, 3.56, 0, 0
3.72, 3.56, 0, 0
3.76, 3.56, 0, 0
3.8, 3.56, 0, 0
3.84, 3.56, 0, 0
3.88, 3.56, 0, 0
3.92, 3.56, 0, 0
3.96, 3.56, 0, 0
4, 3.56, 0, 0
4.04, 3.56, 0, 0
4.08, 3.56, 0, 0
4.12, 3.56, 0, 0
4.16, 3.56, 0, 0
4.2, 3.56, 0, 0
4.24, 3.56, 0, 0
4.28, 3.56, 0, 0
4.32, 3.56, -1, 0
4.36, 3.56, -1, 0
4.4, 3.56, -1, 0
4.44, 3.56, -1, 0
4.48, 3.56, -1, 0
4.52, 3.56, -1, 0
4.56, 3.56, -1, 0
4.6, 3.56, -1, 0
4.64, 3.56, -1, 0
4.68, 3.56, -1, 0
4.72, 3.56, -1, 0
4.76, 3.56, -1, 0
4.8, 3.56, -1, 0
4.84, 3.56, -1, 0
4.88, 3.56, -1, 0
4.92, 3.56, -1, 0
4.96, 3.56, -1, 0
5, 3.56, -1, 0
5.04, 3.56, -1, 0
-0.04, 3.6, 0.615023, 0.615023
3.46945e-18, 3.6, 0, 0
0.04, 3.6, 0, 0
0.08, 3.6, 0, 0
0.12, 3.6, 0, 0
0.16, 3.6, 0, 0
0.2, 3.6, 0, 0
0.24, 3.6, 0, 0
0.28, 3.6, 0, 0
0.32, 3.6, 0, 0
0.36, 3.6, 0, 0
0.4, 3.6, 0, 0
0.44, 3.6, 0, 0
0.48, 3.6, 0, 0
0.52, 3.6, 0, 0
0.56, 3.6, 0, 0
0.6, 3.6, 0.579906, 0.579906
0.64, 3.6, 0, 0
0.68, 3.6, 0, 0
0.72, 3.6, 0, 0
0.76, 3.6, 0, 0
0.8, 3.6, 0, 0
0.84, 3.6, 0, 0
0.88, 3.6, 0, 0
0.92, 3.6, 0, 0
0.96, 3.6, 0, 0
1, 3.6, 0, 0
1.04, 3.6, 0, 0
1.08, 3.6, 0, 0
1.12, 3.6, 0, 0
1.16, 3.6, 0, 0
1.2, 3.6, 0, 0
1.24, 3.6, 0, 0
1.28, 3.6, 0, 0
1.32, 3.6, 0, 0
1.36, 3.6, 0, 0
1.4, 3.6, 0, 0
1.44, 3.6, 0, 0
1.48, 3.6, 0, 0
1.52, 3.6, 0, 0
1.56, 3.6, 0, 0
1.6, 3.6, 0, 0
1.64, 3.6, 0, 0
1.68, 3.6, 0, 0
1.72, 3.6, 0, 0
1.76, 3.6, 0, 0
1.8, 3.6, 0, 0
1.84, 3.6, 0, 0
1.88, 3.6, 0, 0
1.92, 3.6, 0, 0
1.96, 3.6, 0, 0
2, 3.6, 0, 0
2.04, 3.6, 0, 0
2.08, 3.6, 0, 0
2.12, 3.6, 0, 0
2.16, 3.6, 0, 0
2.2, 3.6, 0, 0
2.24, 3.6, 0, 0
2.28, 3.6, 0, 0
2.32, 3.6, 0, 0
2.36, 3.6, 0, 0
2.4, 3.6, 0, 0
2.44, 3.6, 0, 0
2.48, 3.6, 0, 0
2.52, 3.6, 0, 0
2.56, 3.6, 0, 0
2.6, 3.6, 0, 0
2.64, 3.6, 0, 0
2.68, 3.6, 0, 0
2.72, 3.6, 0, 0
2.76, 3.6, 0, 0
2.8, 3.6, 0, 0
2.84, 3.6, 0, 0
2.88, 3.6, 0, 0
2.92, 3.6, 0, 0
2.96, 3.6, 0, 0
3, 3.6, 0, 0
3.04, 3.6, 0, 0
3.08, 3.6, 0, 0
3.12, 3.6, 0, 0
3.16, 3.6, 0, 0
3.2, 3.6, 0, 0
3.24, 3.6, 0, 0
3.28, 3.6, 0, 0
3.32, 3.6, 0, 0
3.36, 3.6, 0, 0
3.4, 3.6, 0, 0
3.44, 3.6, 0, 0
3.48, 3.6, 0, 0
3.52, 3.6, 0, 0
3.56, 3.6, 0, 0
3.6, 3.6, 0, 0
3.64, 3.6, 0, 0
3.68, 3.6, 0, 0
3.72, 3.6, 0, 0
3.76, 3.6, 0, 0
3.8, 3.6, 0, 0
3.84, 3.6, 0, 0
3.88, 3.6, 0, 0
3.92, 3.6, 0, 0
3.96, 3.6, 0, 0
4, 3.6, 0, 0
4.04, 3.6, 0, 0
4.08, 3.6, 0, 0
4.12, 3.6, 0, 0
4.16, 3.6, 0, 0
4.2, 3.6, 0, 0
4.24, 3.6, 0, 0
4.28, 3.6, -1, 0
4.32, 3.6, -1, 0
4.36, 3.6, -1, 0
4.4, 3.6, -1, 0
4.44, 3.6, -1, 0
4.48, 3.6, -1, 0
4.52, 3.6, -1, 0
4.56, 3.6, -1, 0
4.6, 3.6, -1, 0
4.64, 3.6, -1, 0
4.68, 3.6, -1, 0
4.72, 3.6, -1, 0
4.76, 3.6, -1, 0
4.8, 3.6, -1, 0
4.84, 3.6, -1, 0
4.88, 3.6, -1, 0
4.92, 3.6, -1, 0
4.96, 3.6, -1, 0
5, 3.6, -1, 0
5.04, 3.6, -1, 0
