# Supplementary material for: Triplon band splitting and topologically protected edge states in the dimerized antiferromagnet
Source: Nat Commun. 2019 May 8;10:2096. doi: 10.1038/s41467-019-10091-6 (PMC6506493; doi:10.1038/s41467-019-10091-6)
Supplement: Supplementary file 3 — Source Data [file 41467_2019_10091_MOESM3_ESM.zip › Source Data/SourceDataFigure2f.txt]

Figure 2f
E	I_0_56	I_0_60	I_0_64	I_0_68	I_0_72	I_0_76	I_0_80	I_0_84	I_0_88	I_0_92	I_0_96	I_1_00
1	0.68220901	0.26763099	0.50579798	0.41514099	0.47616401	0.72724497	0.39302799	0.50905699	0.55756098	0.49908	0.53507602	0.48449099
1.04	0.40957201	0.48500299	0.37592599	0.34736401	0.28014699	0.404093	0.40523499	0.334748	0.421675	0.40906301	0.35631201	0.35552999
1.08	0.29940599	0.163002	0.37173399	0.35778701	0.32399201	0.417721	0.550367	0.29937401	0.19218899	0.352413	0.37097901	0.39195299
1.12	0.23488399	0.289648	0.246141	0.149937	0.221499	0.15424	0.236057	0.170287	0.208433	0.16581801	0.19501001	0.19253699
1.16	0.30737501	0.24546801	0.192211	0.213153	0.18710899	0.27030799	0.123478	0.262593	0.199725	0.237532	0.32261401	0.082671598
1.2	0.203307	0.22433899	0.358365	0.199543	0.25666401	0.086672701	0.122733	0.210959	0.097729698	0.26895401	0.147471	0.138561
1.24	0.26664501	0.22720701	0.171643	0.082744598	0.143702	0.098447002	0.24852701	0.158953	0.25932401	0.13027801	0.21742401	0.045802899
1.28	0.114821	0.133324	0.155349	0.14348599	0.112064	0.32063499	0.146409	0.27369601	0.157905	0.080387399	0.104946	0.039340999
1.32	0.17820001	0.089254901	0.113994	0.195953	0.092964798	0.055116199	0.043867201	0.064448602	0.060842302	0.051809698	0.094857797	0.039162599
1.36	0.123937	0.111065	0.091418304	0.044611599	0.071486004	0.067694902	0.105912	0.055450302	0.0219598	0.089210302	0.088743098	0.110967
1.4	0.020506	0.0564202	0.0146713	0.035855699	0.087014802	0.037356399	0.0220349	0.058875501	0.0148996	0.088383503	0	0.0230735
1.44	0.053295601	0.093208298	0.0435034	0.0147171	0.079503402	0.099488698	0	0.022558	0	0.080269702	0.11513	0.123269
1.48	0.041613098	0.0212943	0	0.0461406	0	0.036811601	0.021946801	0	0.044114899	0.092778802	0.069589801	0.072503701
1.52	0.104902	0	0.0150453	0.111917	0.023405399	0.0149479	0	0.0303478	0.0155522	0.046541199	0.0242316	0.0396474
1.56	0.036462702	0.0362592	0.044760801	0.0302143	0.0154165	0.068639703	0	0.067845903	0	0	0.13912	0.0233982
1.6	0.021842699	0	0.109362	0.022233101	0	0.022318	0.0146708	0.121285	0.074958697	0	0.023614001	0
1.64	0	0.071751602	0.0220562	0.0452554	0.023803299	0.0226126	0	0.038790401	0	0.048055701	0	0.016997701
1.68	0.029631199	0.029760201	0	0.0458856	0.023156799	0.048411202	0.0150375	0.0163329	0.0160791	0.0653494	0.0266717	0
1.72	0.0372319	0.0591495	0.065824598	0.023330299	0	0	0.022809699	0.0489056	0.023153899	0	0.037294202	0
1.76	0.044020601	0	0.043590602	0.040218599	0.033527099	0.040333599	0	0.039668798	0.0168279	0	0.025114801	0.0249619
1.8	0.023301	0.045253702	0.0149241	0	0.0471838	0.067510597	0.104244	0.023316	0.0156147	0.0249543	0	0.0168493
1.84	0.0531573	0.073341399	0.0620961	0.039502699	0	0.0145028	0	0	0.029864	0	0	0.017249901
1.88	0.119747	0.096844301	0	0	0.040780101	0.041776501	0.023597799	0	0	0.0248089	0.033649601	0
1.92	0.176846	0.023633501	0.139733	0.144963	0.034087699	0.069851398	0.0253115	0.042416699	0.0511733	0	0.0258804	0.045193098
1.96	0.214001	0.0164619	0.079459801	0.016392799	0.063080497	0.051904902	0	0.0648041	0	0.025001699	0.053350698	0
2	0.299514	0.230147	0.164837	0.042915199	0.053218	0.0164147	0	0.090197898	0	0.0268241	0.0524914	0.103912
2.04	0.275271	0.236665	0.25377801	0.170127	0.073531598	0.101024	0.017968001	0.0250128	0.054265201	0.042902101	0	0.0466142
2.08	0.47602099	0.641855	0.18674	0.086717203	0.16597	0.070368402	0.0282044	0	0.032423701	0	0	0
2.12	1.29395	0.497711	0.39683399	0.25314301	0.22652	0.2436	0.111216	0.079697996	0.088390402	0.079625197	0.027531199	0.041340701
2.16	1.11753	0.89432001	0.74525499	0.42579901	0.49541399	0.221599	0.086445101	0	0.060655098	0	0.0180049	0.033190399
2.2	1.43559	0.90434402	0.58748901	0.66161001	0.275695	0.119514	0.156129	0.114511	0.103244	0.118888	0.070460603	0.027996199
2.24	1.28748	1.35575	1.169	1.04644	0.51663703	0.45547599	0.29534101	0.19561	0.091776498	0.120501	0.059751298	0.109129
2.28	1.06707	1.39696	1.20261	1.13995	1.0967799	0.430758	0.71752	0.53302097	0.321816	0.171387	0.090312503	0.108478
2.32	1.5925601	1.11938	1.27461	1.49552	1.48936	0.97791702	0.68799001	0.66766	0.377626	0.225738	0.27227899	0.17986199
2.36	1.30952	0.83744502	1.21387	0.97311199	1.33251	1.2348	1.5473	1.55373	1.00814	0.64447403	0.720613	0.47544599
2.4	1.30241	1.45857	0.99836898	0.59162903	0.91923201	1.47689	1.4814301	1.5057499	1.1111799	1.29435	1.29588	0.98198098
2.44	0.74446601	1.21552	1.04951	1.0757999	0.97824597	0.83029902	0.84482902	1.3564301	1.71608	1.77531	1.72692	1.65633
2.48	0.48619899	1.04101	1.29671	1.4184099	0.82788199	0.77325201	0.78362602	0.65699703	1.4287699	1.18768	1.33216	1.73478
2.52	0.206645	0.484023	1.1121	1.3578399	1.52845	0.73359102	0.59848398	0.48322201	0.52072901	0.46686301	0.88683498	0.69346201
2.56	0.178122	0.17020801	0.511033	0.607831	0.89661598	0.62668699	0.37030399	0.089271702	0.15425	0.213672	0.38569599	0.28629699
2.6	0.099097803	0.217766	0.241018	0.28657201	0.48686299	0.44071999	0.491301	0.42052099	0.078483298	0.160715	0.199977	0.158444
2.64	0.050990801	0.221815	0.28750199	0.41710201	0.66868299	0.80751199	0.88671303	0.55180699	0.40863299	0.125475	0.33835199	0.23509701
2.68	0.16903999	0.089275301	0.28569099	0.585042	0.81212002	1.35431	1.08781	1.6669199	0.96891099	0.89651603	0.81551301	0.52691603
2.72	0.153843	0.263062	0.334389	0.45515499	0.74588901	0.80218703	1.09029	1.66248	1.51289	1.72658	1.47205	1.95673
2.76	0.087946802	0.274055	0.26843101	0.169228	0.237508	0.477965	0.488682	0.87559301	1.2582901	1.99684	1.68033	2.0971401
2.8	0.0731664	0.37817001	0.108063	0.143553	0.24127699	0.099697798	0.27746499	0.53502798	0.51942003	0.80029202	0.87532598	1.1021
2.84	0.174321	0.042290401	0.089906	0.15199199	0.088500701	0.081940301	0.081939101	0.13953499	0.103115	0.12990201	0.167991	0.23995499
2.88	0.089667097	0.084755398	0.081164204	0.064315997	0.019262001	0.117785	0.146505	0.0484467	0.19587199	0.0539096	0.108088	0.081560902
2.92	0	0.059170801	0.13145401	0.0901765	0.158995	0	0.0225519	0.052108601	0.039283302	0	0.17678501	0.12119
2.96	0.042213399	0.041963901	0.145331	0	0.098105401	0.086165696	0.13330001	0.045744501	0.0235375	0.0173201	0.104922	0.057120498
3	0.0929465	0.122535	0.052032199	0.087062202	0.042093001	0.135243	0.052618898	0.066613004	0.152006	0	0.0536603	0.069880597
3.04	0	0	0.0250888	0.0535313	0.024893099	0.043423198	0	0	0.058535401	0.092286199	0.080290399	0.089345202
3.08	0	0.026642	0.088407896	0.088691503	0.026024001	0.072949097	0.0120919	0	0	0	0.050347298	0.148627
3.12	0.071678303	0.0251694	0.043379001	0.014663	0.017159101	0.019202899	0.033857401	0.072143503	0.075839803	0.055344101	0.059071399	0
3.16	0	0.0258391	0.024980601	0.114216	0.0194779	0.075477399	0	0	0.016305201	0	0	0
3.2	0.0270449	0.0834243	0.018001501	0	0	0.0287864	0.031343799	0	0.017242299	0.0378424	0	0
3.24	0	0	0.0187496	0	0.017322401	0	0	0	0.018982699	0	0.0156927	0.0223868
3.28	0.0203778	0	0	0	0	0	0	0.108358	0	0.0167477	0	0.038598601
3.32	0.0140301	0.10512	0	0	0.0352639	0.020163201	0	0	0.054511901	0.053888399	0	0.045082901
3.36	0.0283124	0.018870501	0	0.043493401	0.063742198	0	0.0136961	0.049579099	0.018482899	0.039322499	0.027282899	0.0431251
3.4	0	0	0.019025801	0.0346612	0.028802101	0.0178956	0.076536097	0.064126797	0.0159299	0.057288501	0.076528497	0
3.44	0	0.032247499	0.0156185	0	0.043058898	0	0	0	0.020992599	0.032614902	0.0185358	0.057492401
3.48	0	0.062781103	0	0.0239252	0.020266499	0.020786799	0	0	0.124799	0.0686405	0	0
3.52	0	0.0223187	0.061012801	0.019279899	0.039267398	0.121005	0	0.096998103	0	0	0.0290017	0.0756917
3.56	0	0.066400103	0	0	0.038987599	0	0	0.0302845	0	0	0	0
3.6	0.037871599	0.0169148	0	0	0.0153918	0.027080299	0	0.050003398	0.044147301	0.042806901	0.0214411	0.0207205
E	Ierr_0_56	Ierr_0_60	Ierr_0_64	Ierr_0_68	Ierr_0_72	Ierr_0_76	Ierr_0_80	Ierr_0_84	Ierr_0_88	Ierr_0_92	Ierr_0_96	Ierr_1_00
1	0.12836801	0.087260902	0.112343	0.098455101	0.107721	0.143874	0.0882155	0.129411	0.108962	0.108971	0.116429	0.106707
1.04	0.099132001	0.113272	0.088820197	0.093539	0.0858474	0.089174502	0.108037	0.0933396	0.10779	0.124976	0.095484897	0.093167499
1.08	0.087464698	0.0619344	0.105494	0.095916197	0.113126	0.102323	0.117676	0.1048	0.059056301	0.106372	0.096652597	0.111217
1.12	0.0718887	0.086644597	0.077541701	0.0615502	0.071080998	0.055718001	0.081158198	0.0610363	0.0670406	0.073058903	0.070025697	0.072586
1.16	0.089437798	0.066691399	0.078259103	0.085951902	0.072009802	0.088029802	0.0504102	0.0709479	0.064226799	0.084746003	0.089546397	0.041845899
1.2	0.068036899	0.074605003	0.099842399	0.082296401	0.088279001	0.039453901	0.047246199	0.0770742	0.044466499	0.086763903	0.064338297	0.0530705
1.24	0.072665103	0.082448699	0.065748997	0.0419407	0.062704302	0.053572301	0.087835997	0.057422701	0.084546901	0.062614799	0.083647303	0.032387599
1.28	0.062272001	0.066010103	0.0693103	0.062341802	0.053871099	0.096393399	0.052663501	0.090102099	0.064199999	0.0406834	0.047385801	0.0283354
1.32	0.073754199	0.049954701	0.056159198	0.079196602	0.0519902	0.032325398	0.043867201	0.037209399	0.0482198	0.037002701	0.053065602	0.028237499
1.36	0.059191301	0.058110502	0.0512035	0.025756599	0.036411099	0.039484501	0.044087499	0.032519899	0.0219598	0.054658201	0.054306999	0.05012
1.4	0.020506	0.033105001	0.0146713	0.025810299	0.053348102	0.026955901	0.0220349	0.034522898	0.0148996	0.0541403	0	0.0230735
1.44	0.0312072	0.051906001	0.030761501	0.0147171	0.050531499	0.044924699	0	0.022558	0	0.040598702	0.068990901	0.065302402
1.48	0.041613098	0.0212943	0	0.0461406	0	0.0265375	0.021946801	0	0.031375799	0.056886099	0.051754698	0.054086
1.52	0.046913501	0	0.0150453	0.059359599	0.023405399	0.0149479	0	0.021459199	0.0155522	0.032909699	0.0242316	0.028586
1.56	0.026308101	0.026174501	0.0316527	0.0213647	0.0154165	0.039629899	0	0.050445501	0	0	0.0753446	0.0233982
1.6	0.021842699	0	0.068060704	0.022233101	0	0.022318	0.0146708	0.064198703	0.0558412	0	0.023614001	0
1.64	0	0.041872598	0.0220562	0.0452554	0.023803299	0.0226126	0	0.027976699	0	0.033980701	0	0.016997701
1.68	0.0209524	0.021043601	0	0.032446101	0.023156799	0.034232002	0.0150375	0.0163329	0.0160791	0.038335301	0.0266717	0
1.72	0.026794801	0.0346401	0.0334992	0.023330299	0	0	0.022809699	0.0489056	0.023153899	0	0.026877601	0
1.76	0.044020601	0	0.043590602	0.029002801	0.0237073	0.0291052	0	0.0286	0.0168279	0	0.025114801	0.0249619
1.8	0.023301	0.045253702	0.0149241	0	0.033364199	0.053477101	0.0583064	0.023316	0.0156147	0.0249543	0	0.0168493
1.84	0.031312902	0.0545917	0.036432002	0.028474201	0	0.0145028	0	0	0.0213442	0	0	0.017249901
1.88	0.060194202	0.054094501	0	0	0.029433601	0.0301318	0.023597799	0	0	0.0248089	0.0237939	0
1.92	0.079518102	0.023633501	0.053584199	0.065456398	0.0241042	0.055309601	0.0253115	0.0305923	0.036185201	0	0.0258804	0.032592699
1.96	0.0737992	0.0164619	0.040518999	0.016392799	0.0369085	0.036702301	0	0.037960701	0	0.025001699	0.053350698	0
2	0.093514301	0.067975096	0.079741903	0.0305411	0.030829901	0.0164147	0	0.059734799	0	0.0268241	0.0524914	0.066163801
2.04	0.0886757	0.080400303	0.0695327	0.067810804	0.043088701	0.063000403	0.017968001	0.0250128	0.054265201	0.0309528	0	0.033151899
2.08	0.13330001	0.151896	0.057153299	0.039591402	0.0600629	0.055442899	0.0282044	0	0.022998299	0	0	0
2.12	0.21696	0.113811	0.114316	0.0728883	0.066604003	0.103218	0.051319201	0.059336402	0.0411653	0.059352301	0.027531199	0.029352499
2.16	0.168254	0.152384	0.132635	0.113596	0.12539101	0.077651203	0.057302602	0	0.036069099	0	0.0180049	0.0236913
2.2	0.198294	0.170292	0.129731	0.13993201	0.068996899	0.049644802	0.066965602	0.047986899	0.060353499	0.072967999	0.042251401	0.027996199
2.24	0.178203	0.198733	0.184561	0.16759001	0.116555	0.111985	0.102469	0.077688597	0.041280702	0.064010598	0.034499299	0.063846603
2.28	0.17170601	0.198449	0.183163	0.192397	0.17931201	0.113157	0.17451499	0.128313	0.106092	0.073636897	0.048601702	0.0495295
2.32	0.25053	0.18474799	0.18538	0.19770899	0.213649	0.15611599	0.133701	0.136012	0.116575	0.070057601	0.074061103	0.081374899
2.36	0.210409	0.14524201	0.193158	0.166789	0.227663	0.18054	0.222737	0.22322901	0.15628199	0.13102099	0.154963	0.13945501
2.4	0.21920501	0.208086	0.17270599	0.123621	0.162384	0.226447	0.207381	0.219713	0.175583	0.19107901	0.205286	0.18370201
2.44	0.139016	0.187648	0.160687	0.181532	0.16123199	0.163598	0.14876699	0.182578	0.234009	0.240669	0.229671	0.233086
2.48	0.12759399	0.181187	0.199663	0.218519	0.14053901	0.162467	0.14651901	0.16542	0.21344	0.18906499	0.185094	0.242054
2.52	0.086184897	0.109442	0.16808701	0.20170601	0.205889	0.13150901	0.133681	0.12513401	0.121859	0.093662597	0.16786601	0.16095699
2.56	0.098479502	0.089408703	0.130457	0.129002	0.16980501	0.12428	0.094737798	0.0457776	0.0567155	0.064922802	0.125296	0.112835
2.6	0.046609402	0.1028	0.092219204	0.095075399	0.122144	0.120121	0.121423	0.102169	0.045973301	0.069496296	0.127178	0.0725362
2.64	0.0300113	0.074938998	0.114655	0.120615	0.14503001	0.14213599	0.154332	0.119059	0.118742	0.050051302	0.151981	0.068489298
2.68	0.062676698	0.054816101	0.083779	0.13332599	0.15446299	0.216186	0.16238999	0.243981	0.150546	0.170333	0.197321	0.13396101
2.72	0.086108103	0.096427903	0.114429	0.122545	0.14556199	0.170215	0.18668801	0.216086	0.226879	0.217994	0.210555	0.250045
2.76	0.0395233	0.082009599	0.101777	0.072180003	0.092213899	0.135703	0.130629	0.17316701	0.186312	0.30300501	0.236835	0.259758
2.8	0.037738699	0.121986	0.059255	0.077660598	0.084103197	0.041340899	0.076223902	0.154834	0.137766	0.14976101	0.166035	0.231273
2.84	0.080453299	0.030220101	0.047061101	0.0865523	0.040116299	0.051396601	0.033975799	0.053439099	0.049709499	0.074973702	0.067072503	0.099109598
2.88	0.046323199	0.050889201	0.041833598	0.0415047	0.019262001	0.059279598	0.069859304	0.0291107	0.0888763	0.040231001	0.0555765	0.068290502
2.92	0	0.042639099	0.078876697	0.074682102	0.13452899	0	0.0225519	0.039453302	0.028291101	0	0.0960287	0.080283299
2.96	0.0301701	0.0297399	0.085938603	0	0.060173798	0.072250098	0.062202599	0.0346279	0.0235375	0.0173201	0.073943198	0.041868601
3	0.0433346	0.081431396	0.052032199	0.055376101	0.030081101	0.081171103	0.039131802	0.066613004	0.065052897	0	0.0311346	0.0520376
3.04	0	0	0.0250888	0.037852399	0.024893099	0.0307927	0	0	0.042208701	0.0652586	0.058313001	0.054171398
3.08	0	0.026642	0.0561972	0.0552697	0.026024001	0.0428687	0.0120919	0	0	0	0.035600901	0.078401498
3.12	0.045662999	0.0251694	0.030731101	0.014663	0.017159101	0.019202899	0.023941001	0.051013499	0.0552021	0.041928899	0.034616601	0
3.16	0	0.0258391	0.024980601	0.066923201	0.0194779	0.075477399	0	0	0.016305201	0	0	0
3.2	0.0270449	0.0834243	0.018001501	0	0	0.0204399	0.022276999	0	0.017242299	0.0378424	0	0
3.24	0	0	0.0187496	0	0.017322401	0	0	0	0.018982699	0	0.0156927	0.0223868
3.28	0.0203778	0	0	0	0	0	0	0.0857348	0	0.0167477	0	0.038598601
3.32	0.0140301	0.075094201	0	0	0.0352639	0.020163201	0	0	0.054511901	0.053888399	0	0.031948399
3.36	0.0283124	0.018870501	0	0.030754499	0.0482581	0	0.0136961	0.0375349	0.018482899	0.039322499	0.027282899	0.0307272
3.4	0	0	0.019025801	0.024768	0.028802101	0.0178956	0.045819201	0.047876202	0.0159299	0.033661298	0.0449026	0
3.44	0	0.032247499	0.0156185	0	0.030646499	0	0	0	0.020992599	0.032614902	0.0185358	0.040656298
3.48	0	0.047531199	0	0.0239252	0.020266499	0.020786799	0	0	0.096028499	0.048539702	0	0
3.52	0	0.0223187	0.061012801	0.019279899	0.028135199	0.073133104	0	0.058360301	0	0	0.0290017	0.0598884
3.56	0	0.066400103	0	0	0.0278518	0	0	0.0302845	0	0	0	0
3.6	0.027045101	0.0169148	0	0	0.0153918	0.027080299	0	0.0354384	0.031217299	0.0302692	0.0214411	0.0207205
