# Supplementary material for: Triplon band splitting and topologically protected edge states in the dimerized antiferromagnet
Source: Nat Commun. 2019 May 8;10:2096. doi: 10.1038/s41467-019-10091-6 (PMC6506493; doi:10.1038/s41467-019-10091-6)
Supplement: Supplementary file 3 — Source Data [file 41467_2019_10091_MOESM3_ESM.zip › Source Data/SourceDataFigure3a.txt]

## Figure 3a. color plot, intensity of -1 indicates that a data point is absent
## X,Y,Intensity,Error
## XRANGE=-1.120000,8.000000,0.080000
## YRANGE=1.000000,3.600000,0.040000
## XLABEL=L (rlu)
## YLABEL=Energy (meV)
-1.12, 1, -1, 0
-1.04, 1, -1, 0
-0.96, 1, -1, 0
-0.88, 1, -1, 0
-0.8, 1, -1, 0
-0.72, 1, -1, 0
-0.64, 1, -1, 0
-0.56, 1, -1, 0
-0.48, 1, 0.188163, 0.188163
-0.4, 1, 0.75038, 0.530599
-0.32, 1, 0.372779, 0.263602
-0.24, 1, 0, 0
-0.16, 1, 0, 0
-0.08, 1, 0, 0
1.11022e-16, 1, 0.815197, 0.500224
0.08, 1, 0.560231, 0.41821
0.16, 1, 1.73449, 0.739688
0.24, 1, 0.821804, 0.410912
0.32, 1, 0.202541, 0.202541
0.4, 1, 0.212604, 0.212604
0.48, 1, 0, 0
0.56, 1, 0.291439, 0.291439
0.64, 1, 0, 0
0.72, 1, 0.458125, 0.458125
0.8, 1, 0.216024, 0.216024
0.88, 1, 0.415612, 0.293887
0.96, 1, 0.21181, 0.21181
1.04, 1, 0.445474, 0.314998
1.12, 1, 0.750443, 0.43328
1.2, 1, 0.222149, 0.222149
1.28, 1, 0.81428, 0.607219
1.36, 1, 0.557464, 0.394187
1.44, 1, 0.666975, 0.496648
1.52, 1, 0.210182, 0.210182
1.6, 1, 0.204719, 0.204719
1.68, 1, 0.19462, 0.19462
1.76, 1, 0.488228, 0.282922
1.84, 1, 0.164808, 0.164808
1.92, 1, 0.275191, 0.194589
2, 1, 0, 0
2.08, 1, 1.42991, 0.6814
2.16, 1, 0.589047, 0.465438
2.24, 1, 0.737367, 0.375521
2.32, 1, 0.409738, 0.295287
2.4, 1, 1.7756, 1.07717
2.48, 1, 1.58108, 0.658282
2.56, 1, 0.933287, 0.486942
2.64, 1, 0.893927, 0.451559
2.72, 1, 0.810148, 0.467745
2.8, 1, 1.37246, 0.874693
2.88, 1, 2.30208, 1.14601
2.96, 1, 0.759908, 0.759908
3.04, 1, 0.28195, 0.28195
3.12, 1, 0.498903, 0.352787
3.2, 1, 1.3774, 0.771052
3.28, 1, 0.66239, 0.468384
3.36, 1, 0, 0
3.44, 1, 0.649547, 0.459299
3.52, 1, 0.588501, 0.423857
3.6, 1, 0.867203, 0.511022
3.68, 1, 1.26047, 0.891284
3.76, 1, 0.819874, 0.47634
3.84, 1, 0.686346, 0.510789
3.92, 1, 0.488609, 0.345499
4, 1, 1.06002, 0.621297
4.08, 1, 0.774943, 0.551534
4.16, 1, 0.248182, 0.248182
4.24, 1, 0.350129, 0.350129
4.32, 1, 1.11099, 1.11099
4.4, 1, 0, 0
4.48, 1, 0, 0
4.56, 1, 0.921744, 0.664208
4.64, 1, 0.440137, 0.440137
4.72, 1, 0.91809, 0.661679
4.8, 1, 0, 0
4.88, 1, 0.739196, 0.522691
4.96, 1, 0.733422, 0.518608
5.04, 1, 0, 0
5.12, 1, 0, 0
5.2, 1, 0, 0
5.28, 1, 0, 0
5.36, 1, 0.397762, 0.397762
5.44, 1, 0, 0
5.52, 1, 0.261268, 0.261268
5.6, 1, 0, 0
5.68, 1, 0, 0
5.76, 1, 0.441253, 0.441253
5.84, 1, 0, 0
5.92, 1, 0, 0
6, 1, 0, 0
6.08, 1, 0, 0
6.16, 1, 0, 0
6.24, 1, 0, 0
6.32, 1, 1.79138, 1.2667
6.4, 1, 0.298343, 0.298343
6.48, 1, 0.594421, 0.420326
6.56, 1, 1.11478, 0.832711
6.64, 1, 0.308274, 0.308274
6.72, 1, 0, 0
6.8, 1, 0.614112, 0.44314
6.88, 1, 0, 0
6.96, 1, 0.70287, 0.70287
7.04, 1, 0.901287, 0.637306
7.12, 1, 0, 0
7.2, 1, 1.5394, 0.943596
7.28, 1, 0.369512, 0.369512
7.36, 1, 0.296157, 0.296157
7.44, 1, 0.982089, 0.776026
7.52, 1, 0.5317, 0.375969
7.6, 1, 0, 0
7.68, 1, 0.2443, 0.2443
7.76, 1, 0, 0
7.84, 1, 0, 0
7.92, 1, -1, 0
8, 1, -1, 0
-1.12, 1.04, -1, 0
-1.04, 1.04, -1, 0
-0.96, 1.04, -1, 0
-0.88, 1.04, -1, 0
-0.8, 1.04, -1, 0
-0.72, 1.04, -1, 0
-0.64, 1.04, -1, 0
-0.56, 1.04, -1, 0
-0.48, 1.04, 0, 0
-0.4, 1.04, 0.390092, 0.390092
-0.32, 1.04, 0.371743, 0.262864
-0.24, 1.04, 0, 0
-0.16, 1.04, 1.863, 0.645149
-0.08, 1.04, 0.196354, 0.196354
1.11022e-16, 1.04, 0.183788, 0.183788
0.08, 1.04, 0.203081, 0.203081
0.16, 1.04, 0.210748, 0.210748
0.24, 1.04, 1.21847, 0.642103
0.32, 1.04, 1.00483, 0.603228
0.4, 1.04, 1.12831, 0.594741
0.48, 1.04, 0.460013, 0.325279
0.56, 1.04, 0.226459, 0.226459
0.64, 1.04, 0, 0
0.72, 1.04, 0.216552, 0.216552
0.8, 1.04, 0.8971, 0.54936
0.88, 1.04, 0.482066, 0.340875
0.96, 1.04, 0.429198, 0.303489
1.04, 1.04, 0.247516, 0.247516
1.12, 1.04, 0.224782, 0.224782
1.2, 1.04, 0, 0
1.28, 1.04, 0.451727, 0.321333
1.36, 1.04, 0.982307, 0.60163
1.44, 1.04, 0.692292, 0.516185
1.52, 1.04, 0, 0
1.6, 1.04, 0.672171, 0.38808
1.68, 1.04, 0.197571, 0.197571
1.76, 1.04, 0.605845, 0.451644
1.84, 1.04, 0.330383, 0.233617
1.92, 1.04, 0.606545, 0.452234
2, 1.04, 1.30092, 0.705686
2.08, 1.04, 0.147403, 0.147403
2.16, 1.04, 0.245942, 0.245942
2.24, 1.04, 0.754526, 0.562281
2.32, 1.04, 0.393705, 0.284048
2.4, 1.04, 1.29496, 0.806264
2.48, 1.04, 0.927209, 0.615276
2.56, 1.04, 1.21068, 0.727762
2.64, 1.04, 0.867442, 0.519746
2.72, 1.04, 0, 0
2.8, 1.04, 1.05564, 0.612715
2.88, 1.04, 0.327174, 0.327174
2.96, 1.04, 0.248924, 0.248924
3.04, 1.04, 0, 0
3.12, 1.04, 0, 0
3.2, 1.04, 0.542668, 0.383725
3.28, 1.04, 0.424748, 0.424748
3.36, 1.04, 0.340786, 0.340786
3.44, 1.04, 0.630259, 0.445661
3.52, 1.04, 1.20193, 0.54829
3.6, 1.04, 0, 0
3.68, 1.04, 1.51805, 1.31816
3.76, 1.04, 0.515912, 0.515912
3.84, 1.04, 0.236845, 0.236845
3.92, 1.04, 1.26373, 0.803113
4, 1.04, 0.297098, 0.297098
4.08, 1.04, 0.944323, 0.944323
4.16, 1.04, 1.24796, 0.728495
4.24, 1.04, 0, 0
4.32, 1.04, 0.55318, 0.55318
4.4, 1.04, 0.495914, 0.350664
4.48, 1.04, 0.295317, 0.295317
4.56, 1.04, 0, 0
4.64, 1.04, 0.270693, 0.270693
4.72, 1.04, 0, 0
4.8, 1.04, 0, 0
4.88, 1.04, 0, 0
4.96, 1.04, 0, 0
5.04, 1.04, 0.324419, 0.324419
5.12, 1.04, 0, 0
5.2, 1.04, 0, 0
5.28, 1.04, 0, 0
5.36, 1.04, 0, 0
5.44, 1.04, 0.313784, 0.313784
5.52, 1.04, 0, 0
5.6, 1.04, 0, 0
5.68, 1.04, 0, 0
5.76, 1.04, 0, 0
5.84, 1.04, 0, 0
5.92, 1.04, 0, 0
6, 1.04, 0.281666, 0.281666
6.08, 1.04, 0.670286, 0.473964
6.16, 1.04, 0, 0
6.24, 1.04, 0, 0
6.32, 1.04, 0, 0
6.4, 1.04, 0, 0
6.48, 1.04, 0.357443, 0.357443
6.56, 1.04, 0.275891, 0.275891
6.64, 1.04, 0, 0
6.72, 1.04, 0, 0
6.8, 1.04, 0.792157, 0.792157
6.88, 1.04, 0.590134, 0.417288
6.96, 1.04, 0, 0
7.04, 1.04, 1.64539, 1.16348
7.12, 1.04, 0.748776, 0.748776
7.2, 1.04, 0, 0
7.28, 1.04, 0.673105, 0.486122
7.36, 1.04, 0.320392, 0.320392
7.44, 1.04, 0.66558, 0.473415
7.52, 1.04, 0.252807, 0.252807
7.6, 1.04, 0.86139, 0.615189
7.68, 1.04, 0.775376, 0.449374
7.76, 1.04, 1.04204, 0.613749
7.84, 1.04, 0, 0
7.92, 1.04, -1, 0
8, 1.04, -1, 0
-1.12, 1.08, -1, 0
-1.04, 1.08, -1, 0
-0.96, 1.08, -1, 0
-0.88, 1.08, -1, 0
-0.8, 1.08, -1, 0
-0.72, 1.08, -1, 0
-0.64, 1.08, -1, 0
-0.56, 1.08, -1, 0
-0.48, 1.08, 0.375903, 0.375903
-0.4, 1.08, 0.190701, 0.190701
-0.32, 1.08, 0.358207, 0.358207
-0.24, 1.08, 0.748402, 0.457147
-0.16, 1.08, 0.214327, 0.214327
-0.08, 1.08, 1.10741, 0.676648
1.11022e-16, 1.08, 0.574648, 0.331774
0.08, 1.08, 0.865667, 0.432838
0.16, 1.08, 0.972918, 0.490601
0.24, 1.08, 0.45621, 0.45621
0.32, 1.08, 0.20448, 0.20448
0.4, 1.08, 0.60791, 0.453365
0.48, 1.08, 0, 0
0.56, 1.08, 0, 0
0.64, 1.08, 0.99072, 0.700588
0.72, 1.08, 0.636389, 0.474184
0.8, 1.08, 0.475771, 0.336421
0.88, 1.08, 0.223508, 0.223508
0.96, 1.08, 0.24955, 0.24955
1.04, 1.08, 0, 0
1.12, 1.08, 0.677281, 0.506544
1.2, 1.08, 0, 0
1.28, 1.08, 0.904745, 0.554005
1.36, 1.08, 0.471021, 0.471021
1.44, 1.08, 0, 0
1.52, 1.08, 0.412751, 0.29186
1.6, 1.08, 0.326222, 0.326222
1.68, 1.08, 0.663731, 0.389177
1.76, 1.08, 0, 0
1.84, 1.08, 0.414915, 0.299013
1.92, 1.08, 0.996455, 0.466256
2, 1.08, 2.06504, 1.14548
2.08, 1.08, 0.497642, 0.497642
2.16, 1.08, 0.446129, 0.315463
2.24, 1.08, 0.778822, 0.39652
2.32, 1.08, 0.982858, 0.625942
2.4, 1.08, 0.315622, 0.223179
2.48, 1.08, 0.312638, 0.221069
2.56, 1.08, 0, 0
2.64, 1.08, 0.187507, 0.187507
2.72, 1.08, 0, 0
2.8, 1.08, 0.268626, 0.268626
2.88, 1.08, 0.418333, 0.418333
2.96, 1.08, 0.299996, 0.299996
3.04, 1.08, 0, 0
3.12, 1.08, 0.350996, 0.350996
3.2, 1.08, 0.322179, 0.322179
3.28, 1.08, 0, 0
3.36, 1.08, 0.31728, 0.31728
3.44, 1.08, 0.428887, 0.303269
3.52, 1.08, 0, 0
3.6, 1.08, 0.377269, 0.377269
3.68, 1.08, 0.498409, 0.498409
3.76, 1.08, 0, 0
3.84, 1.08, 0, 0
3.92, 1.08, 0, 0
4, 1.08, 0, 0
4.08, 1.08, 0, 0
4.16, 1.08, 0, 0
4.24, 1.08, 0, 0
4.32, 1.08, 0, 0
4.4, 1.08, 0, 0
4.48, 1.08, 0, 0
4.56, 1.08, 0, 0
4.64, 1.08, 0, 0
4.72, 1.08, 0.298475, 0.298475
4.8, 1.08, 0.298261, 0.298261
4.88, 1.08, 0, 0
4.96, 1.08, 0.296211, 0.296211
5.04, 1.08, 0, 0
5.12, 1.08, 0, 0
5.2, 1.08, 0, 0
5.28, 1.08, 0, 0
5.36, 1.08, 0.372643, 0.372643
5.44, 1.08, 0, 0
5.52, 1.08, 0.378552, 0.378552
5.6, 1.08, 0, 0
5.68, 1.08, 0.295764, 0.295764
5.76, 1.08, 0, 0
5.84, 1.08, 0.368194, 0.368194
5.92, 1.08, 0, 0
6, 1.08, 0, 0
6.08, 1.08, 0, 0
6.16, 1.08, 0.898423, 0.898423
6.24, 1.08, 0, 0
6.32, 1.08, 0.251134, 0.251134
6.4, 1.08, 0, 0
6.48, 1.08, 0.446151, 0.446151
6.56, 1.08, 0, 0
6.64, 1.08, 0, 0
6.72, 1.08, 0, 0
6.8, 1.08, 0.451904, 0.451904
6.88, 1.08, 1.29669, 0.966103
6.96, 1.08, 0, 0
7.04, 1.08, 0.488194, 0.488194
7.12, 1.08, 0, 0
7.2, 1.08, 0.248407, 0.248407
7.28, 1.08, 0.75866, 0.75866
7.36, 1.08, 0, 0
7.44, 1.08, 0.412802, 0.412802
7.52, 1.08, 0.330518, 0.330518
7.6, 1.08, 0.74399, 0.554756
7.68, 1.08, 0.426099, 0.426099
7.76, 1.08, 0, 0
7.84, 1.08, 0, 0
7.92, 1.08, -1, 0
8, 1.08, -1, 0
-1.12, 1.12, -1, 0
-1.04, 1.12, -1, 0
-0.96, 1.12, -1, 0
-0.88, 1.12, -1, 0
-0.8, 1.12, -1, 0
-0.72, 1.12, -1, 0
-0.64, 1.12, -1, 0
-0.56, 1.12, -1, 0
-0.48, 1.12, 0, 0
-0.4, 1.12, 0, 0
-0.32, 1.12, 0.563737, 0.325493
-0.24, 1.12, 0.417495, 0.295217
-0.16, 1.12, 0.271023, 0.271023
-0.08, 1.12, 0.188052, 0.188052
1.11022e-16, 1.12, 0.242079, 0.242079
0.08, 1.12, 0.455425, 0.322034
0.16, 1.12, 0.436354, 0.436354
0.24, 1.12, 0, 0
0.32, 1.12, 0.224105, 0.224105
0.4, 1.12, 0.645944, 0.372937
0.48, 1.12, 0, 0
0.56, 1.12, 0.844012, 0.516226
0.64, 1.12, 0, 0
0.72, 1.12, 0.576125, 0.4115
0.8, 1.12, 1.02282, 0.541021
0.88, 1.12, 1.14534, 0.686955
0.96, 1.12, 1.06901, 0.642628
1.04, 1.12, 0, 0
1.12, 1.12, 0.714767, 0.565821
1.2, 1.12, 0.224544, 0.224544
1.28, 1.12, 1.11479, 0.498561
1.36, 1.12, 0.251195, 0.251195
1.44, 1.12, 0.361987, 0.255963
1.52, 1.12, 0.220073, 0.220073
1.6, 1.12, 0, 0
1.68, 1.12, 0.234735, 0.234735
1.76, 1.12, 0.824592, 0.524767
1.84, 1.12, 0.870468, 0.532693
1.92, 1.12, 0.239304, 0.239304
2, 1.12, 0.234656, 0.234656
2.08, 1.12, 0, 0
2.16, 1.12, 0, 0
2.24, 1.12, 0.160981, 0.160981
2.32, 1.12, 0, 0
2.4, 1.12, 0, 0
2.48, 1.12, 0.751597, 0.595073
2.56, 1.12, 0.745624, 0.555423
2.64, 1.12, 0.24997, 0.24997
2.72, 1.12, 0, 0
2.8, 1.12, 0, 0
2.88, 1.12, 0, 0
2.96, 1.12, 0, 0
3.04, 1.12, 0, 0
3.12, 1.12, 0.250607, 0.250607
3.2, 1.12, 0.625531, 0.466724
3.28, 1.12, 0, 0
3.36, 1.12, 0, 0
3.44, 1.12, 0.636851, 0.636851
3.52, 1.12, 0.322045, 0.322045
3.6, 1.12, 0, 0
3.68, 1.12, 0, 0
3.76, 1.12, 0, 0
3.84, 1.12, 0, 0
3.92, 1.12, 0.251676, 0.251676
4, 1.12, 0, 0
4.08, 1.12, 0, 0
4.16, 1.12, 0, 0
4.24, 1.12, 0, 0
4.32, 1.12, 0, 0
4.4, 1.12, 0, 0
4.48, 1.12, 0, 0
4.56, 1.12, 0, 0
4.64, 1.12, 0, 0
4.72, 1.12, 0, 0
4.8, 1.12, 0, 0
4.88, 1.12, 0, 0
4.96, 1.12, 0, 0
5.04, 1.12, 0.596613, 0.421869
5.12, 1.12, 0, 0
5.2, 1.12, 0, 0
5.28, 1.12, 0.480799, 0.480799
5.36, 1.12, 0, 0
5.44, 1.12, 0, 0
5.52, 1.12, 0, 0
5.6, 1.12, 0, 0
5.68, 1.12, 0, 0
5.76, 1.12, 0, 0
5.84, 1.12, 0, 0
5.92, 1.12, 1.04017, 0.611814
6, 1.12, 0, 0
6.08, 1.12, 0, 0
6.16, 1.12, 0, 0
6.24, 1.12, 0.553027, 0.553027
6.32, 1.12, 0, 0
6.4, 1.12, 0, 0
6.48, 1.12, 0, 0
6.56, 1.12, 1.19757, 0.922257
6.64, 1.12, 0, 0
6.72, 1.12, 0, 0
6.8, 1.12, 0, 0
6.88, 1.12, 0, 0
6.96, 1.12, 0, 0
7.04, 1.12, 0, 0
7.12, 1.12, 0, 0
7.2, 1.12, 1.50509, 1.50509
7.28, 1.12, 0, 0
7.36, 1.12, 0.912865, 0.722727
7.44, 1.12, 0, 0
7.52, 1.12, 0.249123, 0.249123
7.6, 1.12, 0.718812, 0.5361
7.68, 1.12, 0, 0
7.76, 1.12, 0, 0
7.84, 1.12, 0, 0
7.92, 1.12, -1, 0
8, 1.12, -1, 0
-1.12, 1.16, -1, 0
-1.04, 1.16, -1, 0
-0.96, 1.16, -1, 0
-0.88, 1.16, -1, 0
-0.8, 1.16, -1, 0
-0.72, 1.16, -1, 0
-0.64, 1.16, -1, 0
-0.56, 1.16, -1, 0
-0.48, 1.16, -1, 0
-0.4, 1.16, 0.18734, 0.18734
-0.32, 1.16, 0, 0
-0.24, 1.16, 0, 0
-0.16, 1.16, 0.187461, 0.187461
-0.08, 1.16, 0.258461, 0.258461
1.11022e-16, 1.16, 0.44111, 0.311928
0.08, 1.16, 0.629701, 0.363562
0.16, 1.16, 0.227992, 0.227992
0.24, 1.16, 0.219939, 0.219939
0.32, 1.16, 0.225773, 0.225773
0.4, 1.16, 0.223834, 0.223834
0.48, 1.16, 0.301945, 0.301945
0.56, 1.16, 1.09386, 0.576647
0.64, 1.16, 0.470744, 0.470744
0.72, 1.16, 0, 0
0.8, 1.16, 0.227529, 0.227529
0.88, 1.16, 0, 0
0.96, 1.16, 0, 0
1.04, 1.16, 0, 0
1.12, 1.16, 0, 0
1.2, 1.16, 0, 0
1.28, 1.16, 0, 0
1.36, 1.16, 0.253279, 0.253279
1.44, 1.16, 0.882658, 0.624134
1.52, 1.16, 0, 0
1.6, 1.16, 0, 0
1.68, 1.16, 0.42517, 0.42517
1.76, 1.16, 0.699227, 0.521517
1.84, 1.16, 0, 0
1.92, 1.16, 0, 0
2, 1.16, 0.394834, 0.280933
2.08, 1.16, 0.664874, 0.525373
2.16, 1.16, 0.149248, 0.149248
2.24, 1.16, 0.165269, 0.165269
2.32, 1.16, 0.248347, 0.248347
2.4, 1.16, 0.416555, 0.300526
2.48, 1.16, 0.24333, 0.24333
2.56, 1.16, 0, 0
2.64, 1.16, 0.280963, 0.280963
2.72, 1.16, 0, 0
2.8, 1.16, 0, 0
2.88, 1.16, 0, 0
2.96, 1.16, 0, 0
3.04, 1.16, 0, 0
3.12, 1.16, 0, 0
3.2, 1.16, 0.433211, 0.306328
3.28, 1.16, 0, 0
3.36, 1.16, 0, 0
3.44, 1.16, 0, 0
3.52, 1.16, 0.241217, 0.241217
3.6, 1.16, 0, 0
3.68, 1.16, 0, 0
3.76, 1.16, 0, 0
3.84, 1.16, 0, 0
3.92, 1.16, 0, 0
4, 1.16, 0, 0
4.08, 1.16, 0, 0
4.16, 1.16, 0, 0
4.24, 1.16, 0.529903, 0.529903
4.32, 1.16, 0, 0
4.4, 1.16, 0, 0
4.48, 1.16, 0, 0
4.56, 1.16, 0, 0
4.64, 1.16, 0, 0
4.72, 1.16, 0, 0
4.8, 1.16, 0, 0
4.88, 1.16, 0, 0
4.96, 1.16, 0, 0
5.04, 1.16, 0, 0
5.12, 1.16, 0.496485, 0.496485
5.2, 1.16, 0.501229, 0.501229
5.28, 1.16, 0, 0
5.36, 1.16, 0, 0
5.44, 1.16, 0, 0
5.52, 1.16, 0, 0
5.6, 1.16, 0, 0
5.68, 1.16, 0, 0
5.76, 1.16, 0, 0
5.84, 1.16, 0, 0
5.92, 1.16, 0, 0
6, 1.16, 0, 0
6.08, 1.16, 0, 0
6.16, 1.16, 1.22793, 0.973421
6.24, 1.16, 0, 0
6.32, 1.16, 0.386282, 0.386282
6.4, 1.16, 0, 0
6.48, 1.16, 0, 0
6.56, 1.16, 0, 0
6.64, 1.16, 0, 0
6.72, 1.16, 0, 0
6.8, 1.16, 0, 0
6.88, 1.16, 0, 0
6.96, 1.16, 0, 0
7.04, 1.16, 0.867344, 0.867344
7.12, 1.16, 1.31795, 0.949885
7.2, 1.16, 0, 0
7.28, 1.16, 0.960438, 0.556474
7.36, 1.16, 0.250273, 0.250273
7.44, 1.16, 0, 0
7.52, 1.16, 0, 0
7.6, 1.16, 0, 0
7.68, 1.16, 0, 0
7.76, 1.16, 0.751759, 0.751759
7.84, 1.16, 0, 0
7.92, 1.16, -1, 0
8, 1.16, -1, 0
-1.12, 1.2, -1, 0
-1.04, 1.2, -1, 0
-0.96, 1.2, -1, 0
-0.88, 1.2, -1, 0
-0.8, 1.2, -1, 0
-0.72, 1.2, -1, 0
-0.64, 1.2, -1, 0
-0.56, 1.2, -1, 0
-0.48, 1.2, -1, 0
-0.4, 1.2, 0.869856, 0.6493
-0.32, 1.2, 0.212126, 0.212126
-0.24, 1.2, 0, 0
-0.16, 1.2, 0, 0
-0.08, 1.2, 0, 0
1.11022e-16, 1.2, 0.42326, 0.42326
0.08, 1.2, 0, 0
0.16, 1.2, 0, 0
0.24, 1.2, 0, 0
0.32, 1.2, 0, 0
0.4, 1.2, 0.732875, 0.545823
0.48, 1.2, 0.472999, 0.338066
0.56, 1.2, 0, 0
0.64, 1.2, 0, 0
0.72, 1.2, 0.41656, 0.41656
0.8, 1.2, 0.213008, 0.213008
0.88, 1.2, 0.219035, 0.219035
0.96, 1.2, 0, 0
1.04, 1.2, 0.414374, 0.293008
1.12, 1.2, 0.758637, 0.564847
1.2, 1.2, 0.237237, 0.237237
1.28, 1.2, 0, 0
1.36, 1.2, 0, 0
1.44, 1.2, 0.256611, 0.256611
1.52, 1.2, 0, 0
1.6, 1.2, 0.510515, 0.510515
1.68, 1.2, 0.21076, 0.21076
1.76, 1.2, 0.981787, 0.550367
1.84, 1.2, 0.243542, 0.243542
1.92, 1.2, 0.76521, 0.506966
2, 1.2, 0.382301, 0.275598
2.08, 1.2, 0.527473, 0.310631
2.16, 1.2, 0, 0
2.24, 1.2, 1.17817, 0.734021
2.32, 1.2, 0, 0
2.4, 1.2, 0.189093, 0.189093
2.48, 1.2, 0, 0
2.56, 1.2, 0, 0
2.64, 1.2, 0, 0
2.72, 1.2, 0, 0
2.8, 1.2, 0, 0
2.88, 1.2, 0, 0
2.96, 1.2, 0, 0
3.04, 1.2, 0.303787, 0.303787
3.12, 1.2, 0, 0
3.2, 1.2, 0.217324, 0.217324
3.28, 1.2, 0.21789, 0.21789
3.36, 1.2, 0.229502, 0.229502
3.44, 1.2, 0, 0
3.52, 1.2, 0.342312, 0.342312
3.6, 1.2, 0, 0
3.68, 1.2, 0, 0
3.76, 1.2, 0.385923, 0.385922
3.84, 1.2, 0, 0
3.92, 1.2, 0, 0
4, 1.2, 0, 0
4.08, 1.2, 0, 0
4.16, 1.2, 0, 0
4.24, 1.2, 0, 0
4.32, 1.2, 0, 0
4.4, 1.2, 0, 0
4.48, 1.2, 0, 0
4.56, 1.2, 0, 0
4.64, 1.2, 0, 0
4.72, 1.2, 0, 0
4.8, 1.2, 0, 0
4.88, 1.2, 0, 0
4.96, 1.2, 0.376811, 0.376811
5.04, 1.2, 0, 0
5.12, 1.2, 1.05487, 1.05487
5.2, 1.2, 0, 0
5.28, 1.2, 0, 0
5.36, 1.2, 0, 0
5.44, 1.2, 0, 0
5.52, 1.2, 0, 0
5.6, 1.2, 0, 0
5.68, 1.2, 0, 0
5.76, 1.2, 0, 0
5.84, 1.2, 0, 0
5.92, 1.2, 1.35591, 1.01086
6, 1.2, 0, 0
6.08, 1.2, 0.505772, 0.505772
6.16, 1.2, 0, 0
6.24, 1.2, 0, 0
6.32, 1.2, 0, 0
6.4, 1.2, 0.363896, 0.363896
6.48, 1.2, 0.359276, 0.359276
6.56, 1.2, 0, 0
6.64, 1.2, 0.453333, 0.453333
6.72, 1.2, 0, 0
6.8, 1.2, 1.19305, 0.889403
6.88, 1.2, 0, 0
6.96, 1.2, 0.367762, 0.367762
7.04, 1.2, 0, 0
7.12, 1.2, 0.565977, 0.565977
7.2, 1.2, 0, 0
7.28, 1.2, 0.233284, 0.233284
7.36, 1.2, 0, 0
7.44, 1.2, 0.300162, 0.300162
7.52, 1.2, 0, 0
7.6, 1.2, 0, 0
7.68, 1.2, 0, 0
7.76, 1.2, 0, 0
7.84, 1.2, -1, 0
7.92, 1.2, -1, 0
8, 1.2, -1, 0
-1.12, 1.24, -1, 0
-1.04, 1.24, -1, 0
-0.96, 1.24, -1, 0
-0.88, 1.24, -1, 0
-0.8, 1.24, -1, 0
-0.72, 1.24, -1, 0
-0.64, 1.24, -1, 0
-0.56, 1.24, -1, 0
-0.48, 1.24, -1, 0
-0.4, 1.24, 0, 0
-0.32, 1.24, 0, 0
-0.24, 1.24, 0, 0
-0.16, 1.24, 0.568777, 0.328387
-0.08, 1.24, 0, 0
1.11022e-16, 1.24, 0.270016, 0.270016
0.08, 1.24, 0, 0
0.16, 1.24, 0, 0
0.24, 1.24, 0, 0
0.32, 1.24, 0.253816, 0.253816
0.4, 1.24, 0, 0
0.48, 1.24, 0.455057, 0.321775
0.56, 1.24, 0.256527, 0.256527
0.64, 1.24, 0.228915, 0.228915
0.72, 1.24, 0.455522, 0.455522
0.8, 1.24, 0, 0
0.88, 1.24, 0.456752, 0.322991
0.96, 1.24, 0.230482, 0.230482
1.04, 1.24, 0, 0
1.12, 1.24, 0, 0
1.2, 1.24, 0, 0
1.28, 1.24, 0, 0
1.36, 1.24, 0, 0
1.44, 1.24, 0.228873, 0.228873
1.52, 1.24, 0, 0
1.6, 1.24, 0, 0
1.68, 1.24, 0.413093, 0.292101
1.76, 1.24, 0.412228, 0.412228
1.84, 1.24, 0, 0
1.92, 1.24, 0.234867, 0.234867
2, 1.24, 0.703271, 0.524461
2.08, 1.24, 0, 0
2.16, 1.24, 0, 0
2.24, 1.24, 0, 0
2.32, 1.24, 0, 0
2.4, 1.24, 0, 0
2.48, 1.24, 0, 0
2.56, 1.24, 0, 0
2.64, 1.24, 0, 0
2.72, 1.24, 0, 0
2.8, 1.24, 0, 0
2.88, 1.24, 0.379743, 0.379743
2.96, 1.24, 0, 0
3.04, 1.24, 0, 0
3.12, 1.24, 0, 0
3.2, 1.24, 0, 0
3.28, 1.24, 0, 0
3.36, 1.24, 0.217964, 0.217964
3.44, 1.24, 0, 0
3.52, 1.24, 0, 0
3.6, 1.24, 0, 0
3.68, 1.24, 0.602219, 0.434794
3.76, 1.24, 0, 0
3.84, 1.24, 0, 0
3.92, 1.24, 0, 0
4, 1.24, 0, 0
4.08, 1.24, 0, 0
4.16, 1.24, 0.574438, 0.574438
4.24, 1.24, 0, 0
4.32, 1.24, 0, 0
4.4, 1.24, 0, 0
4.48, 1.24, 0, 0
4.56, 1.24, 0, 0
4.64, 1.24, 0, 0
4.72, 1.24, 0, 0
4.8, 1.24, 0, 0
4.88, 1.24, 0, 0
4.96, 1.24, 0.363884, 0.363884
5.04, 1.24, 0, 0
5.12, 1.24, 0, 0
5.2, 1.24, 0.573237, 0.573237
5.28, 1.24, 0, 0
5.36, 1.24, 0, 0
5.44, 1.24, 0, 0
5.52, 1.24, 0, 0
5.6, 1.24, 0, 0
5.68, 1.24, 0, 0
5.76, 1.24, 0.377988, 0.377988
5.84, 1.24, 0, 0
5.92, 1.24, 0, 0
6, 1.24, 0, 0
6.08, 1.24, 0, 0
6.16, 1.24, 0, 0
6.24, 1.24, 0.540259, 0.540259
6.32, 1.24, 0, 0
6.4, 1.24, 0, 0
6.48, 1.24, 0, 0
6.56, 1.24, 0.434801, 0.434802
6.64, 1.24, 0.414328, 0.414328
6.72, 1.24, 0, 0
6.8, 1.24, 0, 0
6.88, 1.24, 0, 0
6.96, 1.24, 1.07327, 0.766335
7.04, 1.24, 0.385127, 0.385127
7.12, 1.24, 1.52286, 1.00885
7.2, 1.24, 0, 0
7.28, 1.24, 0, 0
7.36, 1.24, 0, 0
7.44, 1.24, 0.251882, 0.251882
7.52, 1.24, 0.265922, 0.265922
7.6, 1.24, 0, 0
7.68, 1.24, 0, 0
7.76, 1.24, 1.14309, 1.14309
7.84, 1.24, -1, 0
7.92, 1.24, -1, 0
8, 1.24, -1, 0
-1.12, 1.28, -1, 0
-1.04, 1.28, -1, 0
-0.96, 1.28, -1, 0
-0.88, 1.28, -1, 0
-0.8, 1.28, -1, 0
-0.72, 1.28, -1, 0
-0.64, 1.28, -1, 0
-0.56, 1.28, -1, 0
-0.48, 1.28, -1, 0
-0.4, 1.28, 0.467636, 0.467636
-0.32, 1.28, 0, 0
-0.24, 1.28, 0.192836, 0.192836
-0.16, 1.28, 0, 0
-0.08, 1.28, 0, 0
1.11022e-16, 1.28, 0, 0
0.08, 1.28, 0, 0
0.16, 1.28, 0, 0
0.24, 1.28, 0, 0
0.32, 1.28, 0, 0
0.4, 1.28, 0, 0
0.48, 1.28, 0, 0
0.56, 1.28, 0, 0
0.64, 1.28, 0, 0
0.72, 1.28, 0, 0
0.8, 1.28, 0.699219, 0.403719
0.88, 1.28, 0, 0
0.96, 1.28, 0, 0
1.04, 1.28, 0, 0
1.12, 1.28, 0.447258, 0.447258
1.2, 1.28, 0, 0
1.28, 1.28, 0, 0
1.36, 1.28, 0, 0
1.44, 1.28, 0, 0
1.52, 1.28, 0, 0
1.6, 1.28, 0.605554, 0.466069
1.68, 1.28, 0, 0
1.76, 1.28, 0.135188, 0.135188
1.84, 1.28, 0.221981, 0.221981
1.92, 1.28, 0, 0
2, 1.28, 0, 0
2.08, 1.28, 0, 0
2.16, 1.28, 0, 0
2.24, 1.28, 0, 0
2.32, 1.28, 0, 0
2.4, 1.28, 0, 0
2.48, 1.28, 0.263655, 0.263655
2.56, 1.28, 0, 0
2.64, 1.28, 0, 0
2.72, 1.28, 0.6538, 0.6538
2.8, 1.28, 0, 0
2.88, 1.28, 0.303674, 0.303674
2.96, 1.28, 0, 0
3.04, 1.28, 0, 0
3.12, 1.28, 0, 0
3.2, 1.28, 0, 0
3.28, 1.28, 0, 0
3.36, 1.28, 0.217812, 0.217812
3.44, 1.28, 0, 0
3.52, 1.28, 0.32758, 0.32758
3.6, 1.28, 0, 0
3.68, 1.28, 0, 0
3.76, 1.28, 0, 0
3.84, 1.28, 0, 0
3.92, 1.28, 0, 0
4, 1.28, 0, 0
4.08, 1.28, 0, 0
4.16, 1.28, 0.575861, 0.575861
4.24, 1.28, 0.755134, 0.53396
4.32, 1.28, 0, 0
4.4, 1.28, 0, 0
4.48, 1.28, 0, 0
4.56, 1.28, 0, 0
4.64, 1.28, 0, 0
4.72, 1.28, 0, 0
4.8, 1.28, 0, 0
4.88, 1.28, 0.277653, 0.277653
4.96, 1.28, 0, 0
5.04, 1.28, 0, 0
5.12, 1.28, 1.22269, 0.964688
5.2, 1.28, 0.386564, 0.386564
5.28, 1.28, 1.14071, 1.14071
5.36, 1.28, 0.379702, 0.379702
5.44, 1.28, 0, 0
5.52, 1.28, 0.306189, 0.306189
5.6, 1.28, 0, 0
5.68, 1.28, 0, 0
5.76, 1.28, 0, 0
5.84, 1.28, 0.268236, 0.268236
5.92, 1.28, 0, 0
6, 1.28, 0, 0
6.08, 1.28, 0, 0
6.16, 1.28, 0.394435, 0.394435
6.24, 1.28, 0, 0
6.32, 1.28, 0, 0
6.4, 1.28, 0, 0
6.48, 1.28, 0, 0
6.56, 1.28, 0, 0
6.64, 1.28, 0, 0
6.72, 1.28, 0, 0
6.8, 1.28, 0, 0
6.88, 1.28, 0, 0
6.96, 1.28, 0.470061, 0.470061
7.04, 1.28, 0, 0
7.12, 1.28, 0, 0
7.2, 1.28, 0, 0
7.28, 1.28, 0, 0
7.36, 1.28, 0, 0
7.44, 1.28, 0.440325, 0.440325
7.52, 1.28, 0, 0
7.6, 1.28, 0, 0
7.68, 1.28, 0, 0
7.76, 1.28, 0, 0
7.84, 1.28, -1, 0
7.92, 1.28, -1, 0
8, 1.28, -1, 0
-1.12, 1.32, -1, 0
-1.04, 1.32, -1, 0
-0.96, 1.32, -1, 0
-0.88, 1.32, -1, 0
-0.8, 1.32, -1, 0
-0.72, 1.32, -1, 0
-0.64, 1.32, -1, 0
-0.56, 1.32, -1, 0
-0.48, 1.32, -1, 0
-0.4, 1.32, -1, 0
-0.32, 1.32, 0, 0
-0.24, 1.32, 0, 0
-0.16, 1.32, 0.422274, 0.422274
-0.08, 1.32, 0.190571, 0.190571
1.11022e-16, 1.32, 0, 0
0.08, 1.32, 0, 0
0.16, 1.32, 0, 0
0.24, 1.32, 0, 0
0.32, 1.32, 0, 0
0.4, 1.32, 0, 0
0.48, 1.32, 0, 0
0.56, 1.32, 0, 0
0.64, 1.32, 0, 0
0.72, 1.32, 0, 0
0.8, 1.32, 0, 0
0.88, 1.32, 0, 0
0.96, 1.32, 0.492464, 0.348238
1.04, 1.32, 0, 0
1.12, 1.32, 0, 0
1.2, 1.32, 0, 0
1.28, 1.32, 0.459544, 0.459544
1.36, 1.32, 0, 0
1.44, 1.32, 0, 0
1.52, 1.32, 0, 0
1.6, 1.32, 0, 0
1.68, 1.32, 0, 0
1.76, 1.32, 0.239591, 0.239591
1.84, 1.32, 0, 0
1.92, 1.32, 0, 0
2, 1.32, 0, 0
2.08, 1.32, 0, 0
2.16, 1.32, 0, 0
2.24, 1.32, 0.483851, 0.483851
2.32, 1.32, 0, 0
2.4, 1.32, 0, 0
2.48, 1.32, 0, 0
2.56, 1.32, 0, 0
2.64, 1.32, 0.288584, 0.288584
2.72, 1.32, 0, 0
2.8, 1.32, 0, 0
2.88, 1.32, 0, 0
2.96, 1.32, 0, 0
3.04, 1.32, 0, 0
3.12, 1.32, 0, 0
3.2, 1.32, 0, 0
3.28, 1.32, 0, 0
3.36, 1.32, 0, 0
3.44, 1.32, 0, 0
3.52, 1.32, 0, 0
3.6, 1.32, 0, 0
3.68, 1.32, 0.255022, 0.255022
3.76, 1.32, 0, 0
3.84, 1.32, 0, 0
3.92, 1.32, 0, 0
4, 1.32, 0.305082, 0.305082
4.08, 1.32, 0, 0
4.16, 1.32, 0, 0
4.24, 1.32, 0, 0
4.32, 1.32, 0.371529, 0.371529
4.4, 1.32, 0, 0
4.48, 1.32, 0, 0
4.56, 1.32, 0, 0
4.64, 1.32, 0.36531, 0.36531
4.72, 1.32, 0.494123, 0.494123
4.8, 1.32, 0.458973, 0.458973
4.88, 1.32, 0, 0
4.96, 1.32, 0, 0
5.04, 1.32, 0, 0
5.12, 1.32, 1.52422, 1.17452
5.2, 1.32, 0, 0
5.28, 1.32, 0, 0
5.36, 1.32, 0, 0
5.44, 1.32, 0, 0
5.52, 1.32, 0, 0
5.6, 1.32, 0, 0
5.68, 1.32, 0.253169, 0.253169
5.76, 1.32, 0.639589, 0.461655
5.84, 1.32, 0, 0
5.92, 1.32, 0, 0
6, 1.32, 0, 0
6.08, 1.32, 0.348544, 0.348544
6.16, 1.32, 0.368923, 0.368923
6.24, 1.32, 0, 0
6.32, 1.32, 0, 0
6.4, 1.32, 0, 0
6.48, 1.32, 0.765297, 0.765297
6.56, 1.32, 0, 0
6.64, 1.32, 0, 0
6.72, 1.32, 0, 0
6.8, 1.32, 0, 0
6.88, 1.32, 0.440345, 0.440345
6.96, 1.32, 0.352234, 0.352234
7.04, 1.32, 0, 0
7.12, 1.32, 0, 0
7.2, 1.32, 0.393577, 0.393577
7.28, 1.32, 0, 0
7.36, 1.32, 0, 0
7.44, 1.32, 0, 0
7.52, 1.32, 0, 0
7.6, 1.32, 0, 0
7.68, 1.32, 0.57443, 0.57443
7.76, 1.32, -1, 0
7.84, 1.32, -1, 0
7.92, 1.32, -1, 0
8, 1.32, -1, 0
-1.12, 1.36, -1, 0
-1.04, 1.36, -1, 0
-0.96, 1.36, -1, 0
-0.88, 1.36, -1, 0
-0.8, 1.36, -1, 0
-0.72, 1.36, -1, 0
-0.64, 1.36, -1, 0
-0.56, 1.36, -1, 0
-0.48, 1.36, -1, 0
-0.4, 1.36, -1, 0
-0.32, 1.36, 0, 0
-0.24, 1.36, 0, 0
-0.16, 1.36, 0, 0
-0.08, 1.36, 0, 0
1.11022e-16, 1.36, 0, 0
0.08, 1.36, 0, 0
0.16, 1.36, 0, 0
0.24, 1.36, 0, 0
0.32, 1.36, 0, 0
0.4, 1.36, 0, 0
0.48, 1.36, 0, 0
0.56, 1.36, 0, 0
0.64, 1.36, 0.46116, 0.32609
0.72, 1.36, 0, 0
0.8, 1.36, 0, 0
0.88, 1.36, 0, 0
0.96, 1.36, 0, 0
1.04, 1.36, 0, 0
1.12, 1.36, 0, 0
1.2, 1.36, 0, 0
1.28, 1.36, 0.258717, 0.258717
1.36, 1.36, 0, 0
1.44, 1.36, 0, 0
1.52, 1.36, 0.20998, 0.20998
1.6, 1.36, 0, 0
1.68, 1.36, 0, 0
1.76, 1.36, 0.248794, 0.248794
1.84, 1.36, 0.560051, 0.44272
1.92, 1.36, 0, 0
2, 1.36, 0, 0
2.08, 1.36, 0, 0
2.16, 1.36, 0, 0
2.24, 1.36, 0, 0
2.32, 1.36, 0.170414, 0.170414
2.4, 1.36, 0, 0
2.48, 1.36, 0, 0
2.56, 1.36, 0, 0
2.64, 1.36, 0, 0
2.72, 1.36, 0, 0
2.8, 1.36, 0.380177, 0.380177
2.88, 1.36, 0, 0
2.96, 1.36, 0, 0
3.04, 1.36, 0, 0
3.12, 1.36, 0, 0
3.2, 1.36, 0, 0
3.28, 1.36, 0, 0
3.36, 1.36, 0, 0
3.44, 1.36, 0, 0
3.52, 1.36, 0.220472, 0.220472
3.6, 1.36, 0, 0
3.68, 1.36, 0, 0
3.76, 1.36, 0, 0
3.84, 1.36, 0.245766, 0.245766
3.92, 1.36, 0.387106, 0.387106
4, 1.36, 0, 0
4.08, 1.36, 0, 0
4.16, 1.36, 0, 0
4.24, 1.36, 0, 0
4.32, 1.36, 0, 0
4.4, 1.36, 0, 0
4.48, 1.36, 0, 0
4.56, 1.36, 0.276258, 0.276258
4.64, 1.36, 0, 0
4.72, 1.36, 0, 0
4.8, 1.36, 0, 0
4.88, 1.36, 0, 0
4.96, 1.36, 0, 0
5.04, 1.36, 0, 0
5.12, 1.36, 0, 0
5.2, 1.36, 0, 0
5.28, 1.36, 0, 0
5.36, 1.36, 0, 0
5.44, 1.36, 0, 0
5.52, 1.36, 0, 0
5.6, 1.36, 0, 0
5.68, 1.36, 0, 0
5.76, 1.36, 0, 0
5.84, 1.36, 0.355669, 0.355669
5.92, 1.36, 0, 0
6, 1.36, 0, 0
6.08, 1.36, 0.271087, 0.271087
6.16, 1.36, 0, 0
6.24, 1.36, 0, 0
6.32, 1.36, 0, 0
6.4, 1.36, 0, 0
6.48, 1.36, 0, 0
6.56, 1.36, 0, 0
6.64, 1.36, 0, 0
6.72, 1.36, 0.254532, 0.254532
6.8, 1.36, 0.761385, 0.761385
6.88, 1.36, 0, 0
6.96, 1.36, 0, 0
7.04, 1.36, 0, 0
7.12, 1.36, 0, 0
7.2, 1.36, 1.54337, 1.09133
7.28, 1.36, 0.255563, 0.255563
7.36, 1.36, 0.381697, 0.381697
7.44, 1.36, 0, 0
7.52, 1.36, 0, 0
7.6, 1.36, 0, 0
7.68, 1.36, 0, 0
7.76, 1.36, -1, 0
7.84, 1.36, -1, 0
7.92, 1.36, -1, 0
8, 1.36, -1, 0
-1.12, 1.4, -1, 0
-1.04, 1.4, -1, 0
-0.96, 1.4, -1, 0
-0.88, 1.4, -1, 0
-0.8, 1.4, -1, 0
-0.72, 1.4, -1, 0
-0.64, 1.4, -1, 0
-0.56, 1.4, -1, 0
-0.48, 1.4, -1, 0
-0.4, 1.4, -1, 0
-0.32, 1.4, 0, 0
-0.24, 1.4, 0, 0
-0.16, 1.4, 0.375286, 0.375286
-0.08, 1.4, 0, 0
1.11022e-16, 1.4, 0, 0
0.08, 1.4, 0, 0
0.16, 1.4, 0, 0
0.24, 1.4, 0, 0
0.32, 1.4, 0, 0
0.4, 1.4, 0, 0
0.48, 1.4, 0, 0
0.56, 1.4, 0, 0
0.64, 1.4, 0.483391, 0.341809
0.72, 1.4, 0, 0
0.8, 1.4, 0.246881, 0.246881
0.88, 1.4, 0, 0
0.96, 1.4, 0.464001, 0.464001
1.04, 1.4, 0, 0
1.12, 1.4, 0, 0
1.2, 1.4, 0, 0
1.28, 1.4, 0, 0
1.36, 1.4, 0.240011, 0.240011
1.44, 1.4, 0, 0
1.52, 1.4, 0, 0
1.6, 1.4, 0, 0
1.68, 1.4, 0, 0
1.76, 1.4, 0, 0
1.84, 1.4, 0, 0
1.92, 1.4, 0, 0
2, 1.4, 0, 0
2.08, 1.4, 0.459957, 0.459957
2.16, 1.4, 0, 0
2.24, 1.4, 0, 0
2.32, 1.4, 0, 0
2.4, 1.4, 0, 0
2.48, 1.4, 0.281393, 0.281393
2.56, 1.4, 0, 0
2.64, 1.4, 0, 0
2.72, 1.4, 0.614168, 0.614168
2.8, 1.4, 0, 0
2.88, 1.4, 0, 0
2.96, 1.4, 0, 0
3.04, 1.4, 0, 0
3.12, 1.4, 0, 0
3.2, 1.4, 0, 0
3.28, 1.4, 0.336211, 0.336211
3.36, 1.4, 0, 0
3.44, 1.4, 0, 0
3.52, 1.4, 0, 0
3.6, 1.4, 0, 0
3.68, 1.4, 0, 0
3.76, 1.4, 0, 0
3.84, 1.4, 0, 0
3.92, 1.4, 0, 0
4, 1.4, 0, 0
4.08, 1.4, 0.385457, 0.385457
4.16, 1.4, 0, 0
4.24, 1.4, 0, 0
4.32, 1.4, 0, 0
4.4, 1.4, 0, 0
4.48, 1.4, 0, 0
4.56, 1.4, 0, 0
4.64, 1.4, 0, 0
4.72, 1.4, 0, 0
4.8, 1.4, 0, 0
4.88, 1.4, 0.307864, 0.307864
4.96, 1.4, 0, 0
5.04, 1.4, 0, 0
5.12, 1.4, 0, 0
5.2, 1.4, 0, 0
5.28, 1.4, 0, 0
5.36, 1.4, 0, 0
5.44, 1.4, 0, 0
5.52, 1.4, 0, 0
5.6, 1.4, 0, 0
5.68, 1.4, 0, 0
5.76, 1.4, 0, 0
5.84, 1.4, 0, 0
5.92, 1.4, 0, 0
6, 1.4, 0, 0
6.08, 1.4, 1.50894, 1.19366
6.16, 1.4, 0, 0
6.24, 1.4, 0, 0
6.32, 1.4, 0, 0
6.4, 1.4, 0, 0
6.48, 1.4, 0, 0
6.56, 1.4, 0, 0
6.64, 1.4, 0, 0
6.72, 1.4, 0, 0
6.8, 1.4, 0.466099, 0.466099
6.88, 1.4, 0, 0
6.96, 1.4, 0, 0
7.04, 1.4, 0, 0
7.12, 1.4, 0, 0
7.2, 1.4, 0, 0
7.28, 1.4, 0, 0
7.36, 1.4, 0, 0
7.44, 1.4, 0.49102, 0.49102
7.52, 1.4, 0, 0
7.6, 1.4, 0, 0
7.68, 1.4, 0, 0
7.76, 1.4, -1, 0
7.84, 1.4, -1, 0
7.92, 1.4, -1, 0
8, 1.4, -1, 0
-1.12, 1.44, -1, 0
-1.04, 1.44, -1, 0
-0.96, 1.44, -1, 0
-0.88, 1.44, -1, 0
-0.8, 1.44, -1, 0
-0.72, 1.44, -1, 0
-0.64, 1.44, -1, 0
-0.56, 1.44, -1, 0
-0.48, 1.44, -1, 0
-0.4, 1.44, -1, 0
-0.32, 1.44, 0, 0
-0.24, 1.44, 0, 0
-0.16, 1.44, 0, 0
-0.08, 1.44, 0, 0
1.11022e-16, 1.44, 0, 0
0.08, 1.44, 0, 0
0.16, 1.44, 0, 0
0.24, 1.44, 0, 0
0.32, 1.44, 0, 0
0.4, 1.44, 0, 0
0.48, 1.44, 0.211306, 0.211306
0.56, 1.44, 0, 0
0.64, 1.44, 0, 0
0.72, 1.44, 0, 0
0.8, 1.44, 0, 0
0.88, 1.44, 0, 0
0.96, 1.44, 0.226609, 0.226609
1.04, 1.44, 0, 0
1.12, 1.44, 0.181689, 0.181689
1.2, 1.44, 0, 0
1.28, 1.44, 0, 0
1.36, 1.44, 0, 0
1.44, 1.44, 0, 0
1.52, 1.44, 0, 0
1.6, 1.44, 0, 0
1.68, 1.44, 0, 0
1.76, 1.44, 0, 0
1.84, 1.44, 0, 0
1.92, 1.44, 0, 0
2, 1.44, 0, 0
2.08, 1.44, 0, 0
2.16, 1.44, 0, 0
2.24, 1.44, 0, 0
2.32, 1.44, 0.165584, 0.165584
2.4, 1.44, 0, 0
2.48, 1.44, 0.195265, 0.195265
2.56, 1.44, 0, 0
2.64, 1.44, 0, 0
2.72, 1.44, 0, 0
2.8, 1.44, 0, 0
2.88, 1.44, 0, 0
2.96, 1.44, 0, 0
3.04, 1.44, 0, 0
3.12, 1.44, 0, 0
3.2, 1.44, 0, 0
3.28, 1.44, 0, 0
3.36, 1.44, 0, 0
3.44, 1.44, 0, 0
3.52, 1.44, 0, 0
3.6, 1.44, 0, 0
3.68, 1.44, 0, 0
3.76, 1.44, 0, 0
3.84, 1.44, 0, 0
3.92, 1.44, 0.279575, 0.279575
4, 1.44, 0, 0
4.08, 1.44, 0, 0
4.16, 1.44, 0, 0
4.24, 1.44, 0, 0
4.32, 1.44, 0, 0
4.4, 1.44, 0, 0
4.48, 1.44, 0, 0
4.56, 1.44, 0, 0
4.64, 1.44, 0, 0
4.72, 1.44, 0, 0
4.8, 1.44, 0, 0
4.88, 1.44, 0, 0
4.96, 1.44, 0, 0
5.04, 1.44, 0, 0
5.12, 1.44, 0, 0
5.2, 1.44, 0, 0
5.28, 1.44, 0, 0
5.36, 1.44, 0, 0
5.44, 1.44, 0, 0
5.52, 1.44, 0, 0
5.6, 1.44, 0, 0
5.68, 1.44, 0, 0
5.76, 1.44, 0, 0
5.84, 1.44, 0, 0
5.92, 1.44, 0, 0
6, 1.44, 0, 0
6.08, 1.44, 0, 0
6.16, 1.44, 0, 0
6.24, 1.44, 0.394735, 0.394735
6.32, 1.44, 0.273796, 0.273796
6.4, 1.44, 0, 0
6.48, 1.44, 0, 0
6.56, 1.44, 0, 0
6.64, 1.44, 0, 0
6.72, 1.44, 0, 0
6.8, 1.44, 0, 0
6.88, 1.44, 0, 0
6.96, 1.44, 0, 0
7.04, 1.44, 0, 0
7.12, 1.44, 0.398257, 0.398257
7.2, 1.44, 0, 0
7.28, 1.44, 0, 0
7.36, 1.44, 0, 0
7.44, 1.44, 0, 0
7.52, 1.44, 0, 0
7.6, 1.44, 0, 0
7.68, 1.44, 0, 0
7.76, 1.44, -1, 0
7.84, 1.44, -1, 0
7.92, 1.44, -1, 0
8, 1.44, -1, 0
-1.12, 1.48, -1, 0
-1.04, 1.48, -1, 0
-0.96, 1.48, -1, 0
-0.88, 1.48, -1, 0
-0.8, 1.48, -1, 0
-0.72, 1.48, -1, 0
-0.64, 1.48, -1, 0
-0.56, 1.48, -1, 0
-0.48, 1.48, -1, 0
-0.4, 1.48, -1, 0
-0.32, 1.48, -1, 0
-0.24, 1.48, 0, 0
-0.16, 1.48, 0, 0
-0.08, 1.48, 0.194315, 0.194315
1.11022e-16, 1.48, 0, 0
0.08, 1.48, 0, 0
0.16, 1.48, 0, 0
0.24, 1.48, 0, 0
0.32, 1.48, 0, 0
0.4, 1.48, 0, 0
0.48, 1.48, 0.224424, 0.224424
0.56, 1.48, 0, 0
0.64, 1.48, 0, 0
0.72, 1.48, 0, 0
0.8, 1.48, 0, 0
0.88, 1.48, 0.214688, 0.214688
0.96, 1.48, 0, 0
1.04, 1.48, 0, 0
1.12, 1.48, 0, 0
1.2, 1.48, 0, 0
1.28, 1.48, 0, 0
1.36, 1.48, 0, 0
1.44, 1.48, 0, 0
1.52, 1.48, 0, 0
1.6, 1.48, 0, 0
1.68, 1.48, 0, 0
1.76, 1.48, 0, 0
1.84, 1.48, 0, 0
1.92, 1.48, 0, 0
2, 1.48, 0, 0
2.08, 1.48, 0, 0
2.16, 1.48, 0, 0
2.24, 1.48, 0, 0
2.32, 1.48, 0, 0
2.4, 1.48, 0, 0
2.48, 1.48, 0, 0
2.56, 1.48, 0, 0
2.64, 1.48, 0, 0
2.72, 1.48, 0, 0
2.8, 1.48, 0.376717, 0.376717
2.88, 1.48, 0, 0
2.96, 1.48, 0, 0
3.04, 1.48, 0.261372, 0.261372
3.12, 1.48, 0, 0
3.2, 1.48, 0, 0
3.28, 1.48, 0, 0
3.36, 1.48, 0, 0
3.44, 1.48, 0, 0
3.52, 1.48, 0, 0
3.6, 1.48, 0, 0
3.68, 1.48, 0, 0
3.76, 1.48, 0, 0
3.84, 1.48, 0, 0
3.92, 1.48, 0, 0
4, 1.48, 0, 0
4.08, 1.48, 0, 0
4.16, 1.48, 0.470894, 0.470894
4.24, 1.48, 0.847148, 0.847148
4.32, 1.48, 0, 0
4.4, 1.48, 0, 0
4.48, 1.48, 0, 0
4.56, 1.48, 0, 0
4.64, 1.48, 0, 0
4.72, 1.48, 0.30948, 0.30948
4.8, 1.48, 0, 0
4.88, 1.48, 0, 0
4.96, 1.48, 0, 0
5.04, 1.48, 0, 0
5.12, 1.48, 0, 0
5.2, 1.48, 0, 0
5.28, 1.48, 0, 0
5.36, 1.48, 0, 0
5.44, 1.48, 0, 0
5.52, 1.48, 0, 0
5.6, 1.48, 0, 0
5.68, 1.48, 0, 0
5.76, 1.48, 0, 0
5.84, 1.48, 0, 0
5.92, 1.48, 0, 0
6, 1.48, 0, 0
6.08, 1.48, 0, 0
6.16, 1.48, 0, 0
6.24, 1.48, 0, 0
6.32, 1.48, 0.37742, 0.37742
6.4, 1.48, 0, 0
6.48, 1.48, 0, 0
6.56, 1.48, 0, 0
6.64, 1.48, 0, 0
6.72, 1.48, 0, 0
6.8, 1.48, 0, 0
6.88, 1.48, 0, 0
6.96, 1.48, 0.523912, 0.523912
7.04, 1.48, 0.369814, 0.369814
7.12, 1.48, 0, 0
7.2, 1.48, 0, 0
7.28, 1.48, 0, 0
7.36, 1.48, 0.77297, 0.77297
7.44, 1.48, 0, 0
7.52, 1.48, 0, 0
7.6, 1.48, 0, 0
7.68, 1.48, 0, 0
7.76, 1.48, -1, 0
7.84, 1.48, -1, 0
7.92, 1.48, -1, 0
8, 1.48, -1, 0
-1.12, 1.52, -1, 0
-1.04, 1.52, -1, 0
-0.96, 1.52, -1, 0
-0.88, 1.52, -1, 0
-0.8, 1.52, -1, 0
-0.72, 1.52, -1, 0
-0.64, 1.52, -1, 0
-0.56, 1.52, -1, 0
-0.48, 1.52, -1, 0
-0.4, 1.52, -1, 0
-0.32, 1.52, -1, 0
-0.24, 1.52, 0, 0
-0.16, 1.52, 0, 0
-0.08, 1.52, 0, 0
1.11022e-16, 1.52, 0, 0
0.08, 1.52, 0.391841, 0.277074
0.16, 1.52, 0, 0
0.24, 1.52, 0, 0
0.32, 1.52, 0, 0
0.4, 1.52, 0.387468, 0.387468
0.48, 1.52, 0, 0
0.56, 1.52, 0, 0
0.64, 1.52, 0, 0
0.72, 1.52, 0, 0
0.8, 1.52, 0, 0
0.88, 1.52, 0, 0
0.96, 1.52, 0, 0
1.04, 1.52, 0, 0
1.12, 1.52, 0, 0
1.2, 1.52, 0.175381, 0.175381
1.28, 1.52, 0, 0
1.36, 1.52, 0, 0
1.44, 1.52, 0, 0
1.52, 1.52, 0, 0
1.6, 1.52, 0, 0
1.68, 1.52, 0, 0
1.76, 1.52, 0, 0
1.84, 1.52, 0, 0
1.92, 1.52, 0, 0
2, 1.52, 0, 0
2.08, 1.52, 0.173781, 0.173781
2.16, 1.52, 0, 0
2.24, 1.52, 0.557107, 0.557107
2.32, 1.52, 0, 0
2.4, 1.52, 0, 0
2.48, 1.52, 0, 0
2.56, 1.52, 0, 0
2.64, 1.52, 0, 0
2.72, 1.52, 0.412224, 0.412224
2.8, 1.52, 0, 0
2.88, 1.52, 0, 0
2.96, 1.52, 0, 0
3.04, 1.52, 0, 0
3.12, 1.52, 0, 0
3.2, 1.52, 0.321834, 0.321834
3.28, 1.52, 0, 0
3.36, 1.52, 0, 0
3.44, 1.52, 0, 0
3.52, 1.52, 0, 0
3.6, 1.52, 0, 0
3.68, 1.52, 0, 0
3.76, 1.52, 0, 0
3.84, 1.52, 0, 0
3.92, 1.52, 0, 0
4, 1.52, 0.267362, 0.267362
4.08, 1.52, 0, 0
4.16, 1.52, 0, 0
4.24, 1.52, 0, 0
4.32, 1.52, 0, 0
4.4, 1.52, 0, 0
4.48, 1.52, 0, 0
4.56, 1.52, 0, 0
4.64, 1.52, 0, 0
4.72, 1.52, 0, 0
4.8, 1.52, 0, 0
4.88, 1.52, 0, 0
4.96, 1.52, 0, 0
5.04, 1.52, 0, 0
5.12, 1.52, 0, 0
5.2, 1.52, 0, 0
5.28, 1.52, 0, 0
5.36, 1.52, 0.585489, 0.585489
5.44, 1.52, 0, 0
5.52, 1.52, 0, 0
5.6, 1.52, 0, 0
5.68, 1.52, 0, 0
5.76, 1.52, 0, 0
5.84, 1.52, 0.468418, 0.468418
5.92, 1.52, 0, 0
6, 1.52, 0.490656, 0.490656
6.08, 1.52, 0, 0
6.16, 1.52, 0.265141, 0.265141
6.24, 1.52, 0, 0
6.32, 1.52, 0, 0
6.4, 1.52, 0, 0
6.48, 1.52, 0, 0
6.56, 1.52, 0, 0
6.64, 1.52, 0, 0
6.72, 1.52, 0, 0
6.8, 1.52, 0, 0
6.88, 1.52, 0.394234, 0.394234
6.96, 1.52, 0, 0
7.04, 1.52, 0.26091, 0.26091
7.12, 1.52, 0, 0
7.2, 1.52, 0, 0
7.28, 1.52, 0, 0
7.36, 1.52, 0, 0
7.44, 1.52, 0, 0
7.52, 1.52, 0, 0
7.6, 1.52, 0, 0
7.68, 1.52, 0, 0
7.76, 1.52, -1, 0
7.84, 1.52, -1, 0
7.92, 1.52, -1, 0
8, 1.52, -1, 0
-1.12, 1.56, -1, 0
-1.04, 1.56, -1, 0
-0.96, 1.56, -1, 0
-0.88, 1.56, -1, 0
-0.8, 1.56, -1, 0
-0.72, 1.56, -1, 0
-0.64, 1.56, -1, 0
-0.56, 1.56, -1, 0
-0.48, 1.56, -1, 0
-0.4, 1.56, -1, 0
-0.32, 1.56, -1, 0
-0.24, 1.56, 0, 0
-0.16, 1.56, 0, 0
-0.08, 1.56, 0.353175, 0.353175
1.11022e-16, 1.56, 0, 0
0.08, 1.56, 0, 0
0.16, 1.56, 0, 0
0.24, 1.56, 0, 0
0.32, 1.56, 0, 0
0.4, 1.56, 0, 0
0.48, 1.56, 0, 0
0.56, 1.56, 0, 0
0.64, 1.56, 0.226618, 0.226618
0.72, 1.56, 0, 0
0.8, 1.56, 0, 0
0.88, 1.56, 0, 0
0.96, 1.56, 0, 0
1.04, 1.56, 0, 0
1.12, 1.56, 0, 0
1.2, 1.56, 0, 0
1.28, 1.56, 0, 0
1.36, 1.56, 0, 0
1.44, 1.56, 0, 0
1.52, 1.56, 0, 0
1.6, 1.56, 0, 0
1.68, 1.56, 0, 0
1.76, 1.56, 0, 0
1.84, 1.56, 0, 0
1.92, 1.56, 0, 0
2, 1.56, 0, 0
2.08, 1.56, 0, 0
2.16, 1.56, 0, 0
2.24, 1.56, 0, 0
2.32, 1.56, 0, 0
2.4, 1.56, 0, 0
2.48, 1.56, 0, 0
2.56, 1.56, 0, 0
2.64, 1.56, 0.200104, 0.200104
2.72, 1.56, 0, 0
2.8, 1.56, 0, 0
2.88, 1.56, 0, 0
2.96, 1.56, 0, 0
3.04, 1.56, 0.24353, 0.24353
3.12, 1.56, 0, 0
3.2, 1.56, 0, 0
3.28, 1.56, 0, 0
3.36, 1.56, 0, 0
3.44, 1.56, 0, 0
3.52, 1.56, 0, 0
3.6, 1.56, 0, 0
3.68, 1.56, 0, 0
3.76, 1.56, 0, 0
3.84, 1.56, 0, 0
3.92, 1.56, 0, 0
4, 1.56, 0, 0
4.08, 1.56, 0, 0
4.16, 1.56, 0, 0
4.24, 1.56, 0, 0
4.32, 1.56, 0, 0
4.4, 1.56, 0, 0
4.48, 1.56, 0, 0
4.56, 1.56, 0, 0
4.64, 1.56, 0, 0
4.72, 1.56, 0, 0
4.8, 1.56, 0, 0
4.88, 1.56, 0, 0
4.96, 1.56, 0, 0
5.04, 1.56, 0, 0
5.12, 1.56, 0, 0
5.2, 1.56, 0, 0
5.28, 1.56, 0, 0
5.36, 1.56, 0, 0
5.44, 1.56, 0, 0
5.52, 1.56, 0, 0
5.6, 1.56, 0, 0
5.68, 1.56, 0, 0
5.76, 1.56, 0, 0
5.84, 1.56, 0, 0
5.92, 1.56, 0, 0
6, 1.56, 0.266653, 0.266653
6.08, 1.56, 0, 0
6.16, 1.56, 0, 0
6.24, 1.56, 0, 0
6.32, 1.56, 0, 0
6.4, 1.56, 0, 0
6.48, 1.56, 0, 0
6.56, 1.56, 0, 0
6.64, 1.56, 0, 0
6.72, 1.56, 0, 0
6.8, 1.56, 0, 0
6.88, 1.56, 0, 0
6.96, 1.56, 0, 0
7.04, 1.56, 0, 0
7.12, 1.56, 0, 0
7.2, 1.56, 0, 0
7.28, 1.56, 0, 0
7.36, 1.56, 0, 0
7.44, 1.56, 0, 0
7.52, 1.56, 0, 0
7.6, 1.56, 0, 0
7.68, 1.56, 0, 0
7.76, 1.56, -1, 0
7.84, 1.56, -1, 0
7.92, 1.56, -1, 0
8, 1.56, -1, 0
-1.12, 1.6, -1, 0
-1.04, 1.6, -1, 0
-0.96, 1.6, -1, 0
-0.88, 1.6, -1, 0
-0.8, 1.6, -1, 0
-0.72, 1.6, -1, 0
-0.64, 1.6, -1, 0
-0.56, 1.6, -1, 0
-0.48, 1.6, -1, 0
-0.4, 1.6, -1, 0
-0.32, 1.6, -1, 0
-0.24, 1.6, 0, 0
-0.16, 1.6, 0, 0
-0.08, 1.6, 0, 0
1.11022e-16, 1.6, 0, 0
0.08, 1.6, 0, 0
0.16, 1.6, 0, 0
0.24, 1.6, 0, 0
0.32, 1.6, 0, 0
0.4, 1.6, 0, 0
0.48, 1.6, 0, 0
0.56, 1.6, 0, 0
0.64, 1.6, 0, 0
0.72, 1.6, 0, 0
0.8, 1.6, 0, 0
0.88, 1.6, 0, 0
0.96, 1.6, 0, 0
1.04, 1.6, 0, 0
1.12, 1.6, 0, 0
1.2, 1.6, 0, 0
1.28, 1.6, 0, 0
1.36, 1.6, 0, 0
1.44, 1.6, 0, 0
1.52, 1.6, 0, 0
1.6, 1.6, 0, 0
1.68, 1.6, 0, 0
1.76, 1.6, 0, 0
1.84, 1.6, 0, 0
1.92, 1.6, 0, 0
2, 1.6, 0, 0
2.08, 1.6, 0.157802, 0.157802
2.16, 1.6, 0, 0
2.24, 1.6, 0, 0
2.32, 1.6, 0, 0
2.4, 1.6, 0, 0
2.48, 1.6, 0, 0
2.56, 1.6, 0, 0
2.64, 1.6, 0, 0
2.72, 1.6, 0, 0
2.8, 1.6, 0, 0
2.88, 1.6, 0, 0
2.96, 1.6, 0.666155, 0.666155
3.04, 1.6, 0, 0
3.12, 1.6, 0, 0
3.2, 1.6, 0, 0
3.28, 1.6, 0, 0
3.36, 1.6, 0, 0
3.44, 1.6, 0, 0
3.52, 1.6, 0, 0
3.6, 1.6, 0, 0
3.68, 1.6, 0, 0
3.76, 1.6, 0, 0
3.84, 1.6, 0, 0
3.92, 1.6, 0, 0
4, 1.6, 0, 0
4.08, 1.6, 0, 0
4.16, 1.6, 0, 0
4.24, 1.6, 0, 0
4.32, 1.6, 0, 0
4.4, 1.6, 0, 0
4.48, 1.6, 0.295615, 0.295615
4.56, 1.6, 0, 0
4.64, 1.6, 0, 0
4.72, 1.6, 0, 0
4.8, 1.6, 0, 0
4.88, 1.6, 0, 0
4.96, 1.6, 0.315877, 0.315877
5.04, 1.6, 0, 0
5.12, 1.6, 0, 0
5.2, 1.6, 0, 0
5.28, 1.6, 0, 0
5.36, 1.6, 0.292813, 0.292813
5.44, 1.6, 0.316127, 0.316127
5.52, 1.6, 0, 0
5.6, 1.6, 0, 0
5.68, 1.6, 0, 0
5.76, 1.6, 0, 0
5.84, 1.6, 0.570622, 0.570622
5.92, 1.6, 0.26234, 0.26234
6, 1.6, 0, 0
6.08, 1.6, 0, 0
6.16, 1.6, 0.324278, 0.324278
6.24, 1.6, 0, 0
6.32, 1.6, 0, 0
6.4, 1.6, 0, 0
6.48, 1.6, 0, 0
6.56, 1.6, 0, 0
6.64, 1.6, 0, 0
6.72, 1.6, 0, 0
6.8, 1.6, 0, 0
6.88, 1.6, 0, 0
6.96, 1.6, 0.348481, 0.348481
7.04, 1.6, 0, 0
7.12, 1.6, 0, 0
7.2, 1.6, 0, 0
7.28, 1.6, 0, 0
7.36, 1.6, 0.289898, 0.289898
7.44, 1.6, 0, 0
7.52, 1.6, 0, 0
7.6, 1.6, 0, 0
7.68, 1.6, -1, 0
7.76, 1.6, -1, 0
7.84, 1.6, -1, 0
7.92, 1.6, -1, 0
8, 1.6, -1, 0
-1.12, 1.64, -1, 0
-1.04, 1.64, -1, 0
-0.96, 1.64, -1, 0
-0.88, 1.64, -1, 0
-0.8, 1.64, -1, 0
-0.72, 1.64, -1, 0
-0.64, 1.64, -1, 0
-0.56, 1.64, -1, 0
-0.48, 1.64, -1, 0
-0.4, 1.64, -1, 0
-0.32, 1.64, -1, 0
-0.24, 1.64, -1, 0
-0.16, 1.64, 0, 0
-0.08, 1.64, 0, 0
1.11022e-16, 1.64, 0, 0
0.08, 1.64, 0, 0
0.16, 1.64, 0, 0
0.24, 1.64, 0, 0
0.32, 1.64, 0, 0
0.4, 1.64, 0, 0
0.48, 1.64, 0, 0
0.56, 1.64, 0, 0
0.64, 1.64, 0, 0
0.72, 1.64, 0, 0
0.8, 1.64, 0, 0
0.88, 1.64, 0, 0
0.96, 1.64, 0, 0
1.04, 1.64, 0, 0
1.12, 1.64, 0, 0
1.2, 1.64, 0, 0
1.28, 1.64, 0, 0
1.36, 1.64, 0, 0
1.44, 1.64, 0.229623, 0.229623
1.52, 1.64, 0, 0
1.6, 1.64, 0, 0
1.68, 1.64, 0, 0
1.76, 1.64, 0, 0
1.84, 1.64, 0, 0
1.92, 1.64, 0, 0
2, 1.64, 0, 0
2.08, 1.64, 0, 0
2.16, 1.64, 0, 0
2.24, 1.64, 0, 0
2.32, 1.64, 0, 0
2.4, 1.64, 0, 0
2.48, 1.64, 0, 0
2.56, 1.64, 0, 0
2.64, 1.64, 0, 0
2.72, 1.64, 0, 0
2.8, 1.64, 0, 0
2.88, 1.64, 0, 0
2.96, 1.64, 0, 0
3.04, 1.64, 0, 0
3.12, 1.64, 0, 0
3.2, 1.64, 0, 0
3.28, 1.64, 0, 0
3.36, 1.64, 0, 0
3.44, 1.64, 0.216766, 0.216766
3.52, 1.64, 0, 0
3.6, 1.64, 0.230725, 0.230725
3.68, 1.64, 0, 0
3.76, 1.64, 0, 0
3.84, 1.64, 0, 0
3.92, 1.64, 0, 0
4, 1.64, 0, 0
4.08, 1.64, 0, 0
4.16, 1.64, 0.322564, 0.322564
4.24, 1.64, 0, 0
4.32, 1.64, 0.478721, 0.478721
4.4, 1.64, 0, 0
4.48, 1.64, 0, 0
4.56, 1.64, 0, 0
4.64, 1.64, 0.350688, 0.350688
4.72, 1.64, 0, 0
4.8, 1.64, 0, 0
4.88, 1.64, 0, 0
4.96, 1.64, 0, 0
5.04, 1.64, 0, 0
5.12, 1.64, 0, 0
5.2, 1.64, 0, 0
5.28, 1.64, 0, 0
5.36, 1.64, 0, 0
5.44, 1.64, 0, 0
5.52, 1.64, 0, 0
5.6, 1.64, 0, 0
5.68, 1.64, 0, 0
5.76, 1.64, 0, 0
5.84, 1.64, 0, 0
5.92, 1.64, 0, 0
6, 1.64, 0, 0
6.08, 1.64, 0, 0
6.16, 1.64, 0, 0
6.24, 1.64, 0, 0
6.32, 1.64, 0, 0
6.4, 1.64, 0, 0
6.48, 1.64, 0, 0
6.56, 1.64, 0, 0
6.64, 1.64, 0, 0
6.72, 1.64, 0, 0
6.8, 1.64, 0, 0
6.88, 1.64, 0, 0
6.96, 1.64, 0.394894, 0.394894
7.04, 1.64, 0, 0
7.12, 1.64, 0, 0
7.2, 1.64, 0, 0
7.28, 1.64, 0, 0
7.36, 1.64, 0, 0
7.44, 1.64, 0, 0
7.52, 1.64, 0, 0
7.6, 1.64, 0, 0
7.68, 1.64, -1, 0
7.76, 1.64, -1, 0
7.84, 1.64, -1, 0
7.92, 1.64, -1, 0
8, 1.64, -1, 0
-1.12, 1.68, -1, 0
-1.04, 1.68, -1, 0
-0.96, 1.68, -1, 0
-0.88, 1.68, -1, 0
-0.8, 1.68, -1, 0
-0.72, 1.68, -1, 0
-0.64, 1.68, -1, 0
-0.56, 1.68, -1, 0
-0.48, 1.68, -1, 0
-0.4, 1.68, -1, 0
-0.32, 1.68, -1, 0
-0.24, 1.68, -1, 0
-0.16, 1.68, 0, 0
-0.08, 1.68, 0, 0
1.11022e-16, 1.68, 0, 0
0.08, 1.68, 0, 0
0.16, 1.68, 0, 0
0.24, 1.68, 0, 0
0.32, 1.68, 0, 0
0.4, 1.68, 0, 0
0.48, 1.68, 0, 0
0.56, 1.68, 0.477944, 0.477944
0.64, 1.68, 0, 0
0.72, 1.68, 0.216741, 0.216741
0.8, 1.68, 0, 0
0.88, 1.68, 0, 0
0.96, 1.68, 0, 0
1.04, 1.68, 0, 0
1.12, 1.68, 0.233166, 0.233166
1.2, 1.68, 0, 0
1.28, 1.68, 0, 0
1.36, 1.68, 0, 0
1.44, 1.68, 0.217362, 0.217362
1.52, 1.68, 0, 0
1.6, 1.68, 0.147481, 0.147481
1.68, 1.68, 0, 0
1.76, 1.68, 0, 0
1.84, 1.68, 0, 0
1.92, 1.68, 0, 0
2, 1.68, 0.176593, 0.176593
2.08, 1.68, 0, 0
2.16, 1.68, 0, 0
2.24, 1.68, 0.285228, 0.285228
2.32, 1.68, 0, 0
2.4, 1.68, 0, 0
2.48, 1.68, 0, 0
2.56, 1.68, 0.176525, 0.176525
2.64, 1.68, 0, 0
2.72, 1.68, 0.26698, 0.26698
2.8, 1.68, 0, 0
2.88, 1.68, 0, 0
2.96, 1.68, 0, 0
3.04, 1.68, 0, 0
3.12, 1.68, 0, 0
3.2, 1.68, 0, 0
3.28, 1.68, 0.244356, 0.244356
3.36, 1.68, 0, 0
3.44, 1.68, 0, 0
3.52, 1.68, 0.247278, 0.247278
3.6, 1.68, 0, 0
3.68, 1.68, 0, 0
3.76, 1.68, 0, 0
3.84, 1.68, 0, 0
3.92, 1.68, 0, 0
4, 1.68, 0.482427, 0.482427
4.08, 1.68, 0.321179, 0.321179
4.16, 1.68, 0, 0
4.24, 1.68, 0.3161, 0.3161
4.32, 1.68, 0, 0
4.4, 1.68, 0, 0
4.48, 1.68, 0, 0
4.56, 1.68, 0, 0
4.64, 1.68, 0, 0
4.72, 1.68, 0, 0
4.8, 1.68, 0, 0
4.88, 1.68, 0, 0
4.96, 1.68, 0, 0
5.04, 1.68, 0, 0
5.12, 1.68, 0, 0
5.2, 1.68, 0, 0
5.28, 1.68, 0.997135, 0.719687
5.36, 1.68, 0, 0
5.44, 1.68, 0, 0
5.52, 1.68, 0, 0
5.6, 1.68, 0, 0
5.68, 1.68, 0.26169, 0.26169
5.76, 1.68, 0, 0
5.84, 1.68, 0, 0
5.92, 1.68, 0.5617, 0.5617
6, 1.68, 0, 0
6.08, 1.68, 0, 0
6.16, 1.68, 0.277907, 0.277907
6.24, 1.68, 0.349018, 0.349018
6.32, 1.68, 0, 0
6.4, 1.68, 0, 0
6.48, 1.68, 0, 0
6.56, 1.68, 0, 0
6.64, 1.68, 0, 0
6.72, 1.68, 0, 0
6.8, 1.68, 0, 0
6.88, 1.68, 0, 0
6.96, 1.68, 0, 0
7.04, 1.68, 0, 0
7.12, 1.68, 0, 0
7.2, 1.68, 0, 0
7.28, 1.68, 0, 0
7.36, 1.68, 0, 0
7.44, 1.68, 0, 0
7.52, 1.68, 0, 0
7.6, 1.68, 0, 0
7.68, 1.68, -1, 0
7.76, 1.68, -1, 0
7.84, 1.68, -1, 0
7.92, 1.68, -1, 0
8, 1.68, -1, 0
-1.12, 1.72, -1, 0
-1.04, 1.72, -1, 0
-0.96, 1.72, -1, 0
-0.88, 1.72, -1, 0
-0.8, 1.72, -1, 0
-0.72, 1.72, -1, 0
-0.64, 1.72, -1, 0
-0.56, 1.72, -1, 0
-0.48, 1.72, -1, 0
-0.4, 1.72, -1, 0
-0.32, 1.72, -1, 0
-0.24, 1.72, -1, 0
-0.16, 1.72, 0, 0
-0.08, 1.72, 0, 0
1.11022e-16, 1.72, 0, 0
0.08, 1.72, 0, 0
0.16, 1.72, 0, 0
0.24, 1.72, 0, 0
0.32, 1.72, 0, 0
0.4, 1.72, 0, 0
0.48, 1.72, 0.240819, 0.240819
0.56, 1.72, 0, 0
0.64, 1.72, 0, 0
0.72, 1.72, 0.217565, 0.217565
0.8, 1.72, 0, 0
0.88, 1.72, 0, 0
0.96, 1.72, 0, 0
1.04, 1.72, 0.40875, 0.40875
1.12, 1.72, 0.482207, 0.34099
1.2, 1.72, 0, 0
1.28, 1.72, 0.450248, 0.450248
1.36, 1.72, 0.269164, 0.269164
1.44, 1.72, 0.598667, 0.473899
1.52, 1.72, 0.794671, 0.504993
1.6, 1.72, 0.530129, 0.378608
1.68, 1.72, 0.727366, 0.541576
1.76, 1.72, 0.291368, 0.206028
1.84, 1.72, 0, 0
1.92, 1.72, 0.725896, 0.482171
2, 1.72, 0.239046, 0.239046
2.08, 1.72, 0.377464, 0.272228
2.16, 1.72, 0.154764, 0.154764
2.24, 1.72, 0.271685, 0.271685
2.32, 1.72, 0.926728, 0.469184
2.4, 1.72, 0.302126, 0.302126
2.48, 1.72, 0.50267, 0.362682
2.56, 1.72, 0.609294, 0.609294
2.64, 1.72, 1.34208, 0.805625
2.72, 1.72, 0.322778, 0.322778
2.8, 1.72, 1.39252, 0.853216
2.88, 1.72, 1.20692, 0.899772
2.96, 1.72, 1.60636, 1.13587
3.04, 1.72, 0.574152, 0.41378
3.12, 1.72, 0.504176, 0.363519
3.2, 1.72, 1.66179, 1.35101
3.28, 1.72, 0.91741, 0.725079
3.36, 1.72, 0.461112, 0.461112
3.44, 1.72, 0.45792, 0.323798
3.52, 1.72, 0.486299, 0.343873
3.6, 1.72, 0.684079, 0.684079
3.68, 1.72, 0.382608, 0.382608
3.76, 1.72, 0.52275, 0.369642
3.84, 1.72, 0.253777, 0.253777
3.92, 1.72, 0.270542, 0.270542
4, 1.72, 0.484528, 0.484528
4.08, 1.72, 1.28581, 1.01372
4.16, 1.72, 0, 0
4.24, 1.72, 0, 0
4.32, 1.72, 0, 0
4.4, 1.72, 0.477042, 0.477042
4.48, 1.72, 0, 0
4.56, 1.72, 0, 0
4.64, 1.72, 0.799308, 0.576157
4.72, 1.72, 0, 0
4.8, 1.72, 0, 0
4.88, 1.72, 0, 0
4.96, 1.72, 0.40674, 0.40674
5.04, 1.72, 0, 0
5.12, 1.72, 0, 0
5.2, 1.72, 0, 0
5.28, 1.72, 0.405798, 0.405798
5.36, 1.72, 0, 0
5.44, 1.72, 0, 0
5.52, 1.72, 0, 0
5.6, 1.72, 0.265687, 0.265687
5.68, 1.72, 0, 0
5.76, 1.72, 0, 0
5.84, 1.72, 0, 0
5.92, 1.72, 0.374369, 0.374369
6, 1.72, 0, 0
6.08, 1.72, 0, 0
6.16, 1.72, 0, 0
6.24, 1.72, 0, 0
6.32, 1.72, 0.958108, 0.958108
6.4, 1.72, 0, 0
6.48, 1.72, 0.480533, 0.480533
6.56, 1.72, 0, 0
6.64, 1.72, 0, 0
6.72, 1.72, 0, 0
6.8, 1.72, 0, 0
6.88, 1.72, 0.97782, 0.97782
6.96, 1.72, 0.462077, 0.462077
7.04, 1.72, 0, 0
7.12, 1.72, 0, 0
7.2, 1.72, 0, 0
7.28, 1.72, 0, 0
7.36, 1.72, 1.06558, 0.844142
7.44, 1.72, 0.2193, 0.2193
7.52, 1.72, 0, 0
7.6, 1.72, -1, 0
7.68, 1.72, -1, 0
7.76, 1.72, -1, 0
7.84, 1.72, -1, 0
7.92, 1.72, -1, 0
8, 1.72, -1, 0
-1.12, 1.76, -1, 0
-1.04, 1.76, -1, 0
-0.96, 1.76, -1, 0
-0.88, 1.76, -1, 0
-0.8, 1.76, -1, 0
-0.72, 1.76, -1, 0
-0.64, 1.76, -1, 0
-0.56, 1.76, -1, 0
-0.48, 1.76, -1, 0
-0.4, 1.76, -1, 0
-0.32, 1.76, -1, 0
-0.24, 1.76, -1, 0
-0.16, 1.76, 0, 0
-0.08, 1.76, 0.334606, 0.334606
1.11022e-16, 1.76, 0.603435, 0.449589
0.08, 1.76, 0.402412, 0.402412
0.16, 1.76, 0, 0
0.24, 1.76, 0, 0
0.32, 1.76, 0, 0
0.4, 1.76, 0.657094, 0.379375
0.48, 1.76, 0.240782, 0.240782
0.56, 1.76, 0, 0
0.64, 1.76, 0.669356, 0.499061
0.72, 1.76, 0.483133, 0.341628
0.8, 1.76, 0.441809, 0.441809
0.88, 1.76, 0.727283, 0.540952
0.96, 1.76, 0.526803, 0.372513
1.04, 1.76, 0.695354, 0.51869
1.12, 1.76, 0.519285, 0.367195
1.2, 1.76, 0.976096, 0.598542
1.28, 1.76, 0.868742, 0.531953
1.36, 1.76, 1.52151, 0.744425
1.44, 1.76, 1.89792, 0.739837
1.52, 1.76, 1.22496, 0.602722
1.6, 1.76, 1.76823, 0.698604
1.68, 1.76, 2.42338, 0.933494
1.76, 1.76, 2.69588, 0.826306
1.84, 1.76, 2.94512, 0.940319
1.92, 1.76, 1.76968, 0.724673
2, 1.76, 1.6934, 0.696095
2.08, 1.76, 2.7117, 0.935511
2.16, 1.76, 1.51842, 0.585433
2.24, 1.76, 2.49127, 0.876288
2.32, 1.76, 2.59241, 0.958987
2.4, 1.76, 2.0733, 0.883499
2.48, 1.76, 2.51353, 0.949587
2.56, 1.76, 3.15145, 1.10698
2.64, 1.76, 3.23331, 1.56674
2.72, 1.76, 2.37285, 1.24174
2.8, 1.76, 0.678782, 0.489463
2.88, 1.76, 3.50028, 1.80321
2.96, 1.76, 1.65606, 0.901353
3.04, 1.76, 1.14917, 0.670497
3.12, 1.76, 2.59494, 1.11002
3.2, 1.76, 3.33626, 1.12161
3.28, 1.76, 1.72213, 0.865634
3.36, 1.76, 3.36639, 0.951915
3.44, 1.76, 2.87322, 0.94296
3.52, 1.76, 0.608207, 0.438125
3.6, 1.76, 1.46413, 0.667951
3.68, 1.76, 1.74384, 0.897417
3.76, 1.76, 3.26087, 1.1373
3.84, 1.76, 2.18037, 0.835037
3.92, 1.76, 3.49577, 1.49466
4, 1.76, 2.47442, 1.30814
4.08, 1.76, 2.90758, 1.24869
4.16, 1.76, 2.10374, 0.944484
4.24, 1.76, 2.29546, 0.873549
4.32, 1.76, 1.21185, 0.699669
4.4, 1.76, 0, 0
4.48, 1.76, 2.03619, 0.843775
4.56, 1.76, 1.28382, 0.641911
4.64, 1.76, 0.63753, 0.450802
4.72, 1.76, 1.2818, 0.848109
4.8, 1.76, 0.760339, 0.547271
4.88, 1.76, 0.326333, 0.326333
4.96, 1.76, 0.323691, 0.323691
5.04, 1.76, 0.617464, 0.617464
5.12, 1.76, 1.60887, 0.719509
5.2, 1.76, 0.641155, 0.45337
5.28, 1.76, 0.27973, 0.27973
5.36, 1.76, 0.441805, 0.441805
5.44, 1.76, 1.44029, 0.732497
5.52, 1.76, 0.319365, 0.319365
5.6, 1.76, 0, 0
5.68, 1.76, 0.990048, 0.990048
5.76, 1.76, 0.32403, 0.32403
5.84, 1.76, 0.321118, 0.321118
5.92, 1.76, 0, 0
6, 1.76, 0.45857, 0.45857
6.08, 1.76, 0, 0
6.16, 1.76, 0, 0
6.24, 1.76, 0.327318, 0.327318
6.32, 1.76, 0.399022, 0.399022
6.4, 1.76, 0.967292, 0.967292
6.48, 1.76, 0, 0
6.56, 1.76, 0, 0
6.64, 1.76, 0, 0
6.72, 1.76, 0, 0
6.8, 1.76, 0, 0
6.88, 1.76, 0.324464, 0.324464
6.96, 1.76, 0, 0
7.04, 1.76, 0, 0
7.12, 1.76, 0, 0
7.2, 1.76, 0.266299, 0.266299
7.28, 1.76, 0, 0
7.36, 1.76, 0, 0
7.44, 1.76, 0, 0
7.52, 1.76, 0, 0
7.6, 1.76, -1, 0
7.68, 1.76, -1, 0
7.76, 1.76, -1, 0
7.84, 1.76, -1, 0
7.92, 1.76, -1, 0
8, 1.76, -1, 0
-1.12, 1.8, -1, 0
-1.04, 1.8, -1, 0
-0.96, 1.8, -1, 0
-0.88, 1.8, -1, 0
-0.8, 1.8, -1, 0
-0.72, 1.8, -1, 0
-0.64, 1.8, -1, 0
-0.56, 1.8, -1, 0
-0.48, 1.8, -1, 0
-0.4, 1.8, -1, 0
-0.32, 1.8, -1, 0
-0.24, 1.8, -1, 0
-0.16, 1.8, -1, 0
-0.08, 1.8, 0, 0
1.11022e-16, 1.8, 0, 0
0.08, 1.8, 0, 0
0.16, 1.8, 0, 0
0.24, 1.8, 0, 0
0.32, 1.8, 0, 0
0.4, 1.8, 0.66355, 0.495322
0.48, 1.8, 0.738388, 0.551093
0.56, 1.8, 0.692469, 0.399806
0.64, 1.8, 0.735187, 0.549379
0.72, 1.8, 0.445177, 0.314788
0.8, 1.8, 0.748378, 0.558067
0.88, 1.8, 1.92503, 0.84325
0.96, 1.8, 1.06015, 0.530081
1.04, 1.8, 1.66107, 0.738567
1.12, 1.8, 1.36173, 0.555927
1.2, 1.8, 2.61544, 1.02778
1.28, 1.8, 1.95504, 0.851979
1.36, 1.8, 4.29779, 1.22631
1.44, 1.8, 3.97191, 1.12409
1.52, 1.8, 3.26067, 0.931035
1.6, 1.8, 3.42114, 0.967298
1.68, 1.8, 4.62819, 1.21338
1.76, 1.8, 4.86859, 1.22959
1.84, 1.8, 2.70979, 0.892523
1.92, 1.8, 3.59875, 1.01508
2, 1.8, 4.31319, 1.16681
2.08, 1.8, 5.39252, 1.26927
2.16, 1.8, 2.06114, 0.700061
2.24, 1.8, 4.09116, 1.11083
2.32, 1.8, 5.09281, 1.32134
2.4, 1.8, 4.56594, 1.17851
2.48, 1.8, 7.40057, 1.70367
2.56, 1.8, 5.03396, 1.45925
2.64, 1.8, 4.31229, 1.34793
2.72, 1.8, 6.06129, 1.98417
2.8, 1.8, 8.01088, 2.55963
2.88, 1.8, 5.72376, 1.85932
2.96, 1.8, 3.58163, 1.15126
3.04, 1.8, 4.68301, 1.18078
3.12, 1.8, 5.21663, 1.70599
3.2, 1.8, 3.35255, 1.239
3.28, 1.8, 3.3468, 1.09917
3.36, 1.8, 4.85224, 1.38692
3.44, 1.8, 6.04741, 1.54044
3.52, 1.8, 7.94836, 1.67092
3.6, 1.8, 4.3644, 1.28452
3.68, 1.8, 5.37506, 1.40671
3.76, 1.8, 4.17746, 1.21765
3.84, 1.8, 3.73724, 1.18572
3.92, 1.8, 3.80769, 1.27611
4, 1.8, 3.41918, 1.61943
4.08, 1.8, 1.97001, 1.21058
4.16, 1.8, 3.24507, 1.25129
4.24, 1.8, 3.06861, 1.06851
4.32, 1.8, 2.10026, 0.8694
4.4, 1.8, 2.35073, 0.895218
4.48, 1.8, 4.642, 1.41391
4.56, 1.8, 2.01101, 0.899383
4.64, 1.8, 3.34908, 1.29237
4.72, 1.8, 1.93591, 0.790352
4.8, 1.8, 0.64891, 0.458852
4.88, 1.8, 0.965911, 0.557669
4.96, 1.8, 0.328672, 0.328672
5.04, 1.8, 2.45391, 1.227
5.12, 1.8, 2.76921, 1.2766
5.2, 1.8, 0.979332, 0.565426
5.28, 1.8, 1.61446, 0.722022
5.36, 1.8, 1.62238, 0.831839
5.44, 1.8, 1.02284, 0.590554
5.52, 1.8, 0.347152, 0.347152
5.6, 1.8, 0.960742, 0.554692
5.68, 1.8, 0, 0
5.76, 1.8, 0.605681, 0.605681
5.84, 1.8, 1.76178, 0.987579
5.92, 1.8, 1.24119, 0.982349
6, 1.8, 0, 0
6.08, 1.8, 0, 0
6.16, 1.8, 0.324191, 0.324191
6.24, 1.8, 0, 0
6.32, 1.8, 0, 0
6.4, 1.8, 0.643035, 0.454695
6.48, 1.8, 0, 0
6.56, 1.8, 0, 0
6.64, 1.8, 0, 0
6.72, 1.8, 0, 0
6.8, 1.8, 0, 0
6.88, 1.8, 0.681706, 0.492325
6.96, 1.8, 0, 0
7.04, 1.8, 0.284378, 0.284378
7.12, 1.8, 0.280753, 0.280753
7.2, 1.8, 0.674379, 0.48642
7.28, 1.8, 0, 0
7.36, 1.8, 0.267262, 0.267262
7.44, 1.8, 0.327057, 0.327057
7.52, 1.8, 0, 0
7.6, 1.8, -1, 0
7.68, 1.8, -1, 0
7.76, 1.8, -1, 0
7.84, 1.8, -1, 0
7.92, 1.8, -1, 0
8, 1.8, -1, 0
-1.12, 1.84, -1, 0
-1.04, 1.84, -1, 0
-0.96, 1.84, -1, 0
-0.88, 1.84, -1, 0
-0.8, 1.84, -1, 0
-0.72, 1.84, -1, 0
-0.64, 1.84, -1, 0
-0.56, 1.84, -1, 0
-0.48, 1.84, -1, 0
-0.4, 1.84, -1, 0
-0.32, 1.84, -1, 0
-0.24, 1.84, -1, 0
-0.16, 1.84, -1, 0
-0.08, 1.84, 0, 0
1.11022e-16, 1.84, 0.206449, 0.206449
0.08, 1.84, 0, 0
0.16, 1.84, 0, 0
0.24, 1.84, 0, 0
0.32, 1.84, 0.75774, 0.565173
0.4, 1.84, 0.985363, 0.492692
0.48, 1.84, 0.667149, 0.385187
0.56, 1.84, 0.488322, 0.345298
0.64, 1.84, 0.227334, 0.227334
0.72, 1.84, 1.38868, 0.566947
0.8, 1.84, 2.21028, 0.814718
0.88, 1.84, 3.30305, 1.05018
0.96, 1.84, 1.7243, 0.738927
1.04, 1.84, 2.86336, 0.965202
1.12, 1.84, 1.2336, 0.557267
1.2, 1.84, 0.669459, 0.393
1.28, 1.84, 2.13265, 0.796536
1.36, 1.84, 3.60231, 1.2584
1.44, 1.84, 4.14808, 1.20375
1.52, 1.84, 4.91535, 1.37065
1.6, 1.84, 3.01647, 0.903227
1.68, 1.84, 1.79274, 0.609625
1.76, 1.84, 5.78669, 1.39536
1.84, 1.84, 4.54318, 1.13298
1.92, 1.84, 5.75631, 1.23058
2, 1.84, 4.75593, 1.15617
2.08, 1.84, 6.07321, 1.35222
2.16, 1.84, 4.57008, 1.20723
2.24, 1.84, 4.54228, 1.22229
2.32, 1.84, 7.68488, 1.51663
2.4, 1.84, 6.94931, 1.44877
2.48, 1.84, 6.35509, 1.54644
2.56, 1.84, 10.0437, 2.01824
2.64, 1.84, 8.25391, 2.02976
2.72, 1.84, 5.78171, 1.69814
2.8, 1.84, 8.61498, 2.1086
2.88, 1.84, 6.29208, 1.71966
2.96, 1.84, 9.25469, 2.13894
3.04, 1.84, 5.15605, 1.41305
3.12, 1.84, 5.42896, 1.49829
3.2, 1.84, 6.74005, 1.80743
3.28, 1.84, 3.83239, 1.07252
3.36, 1.84, 4.48164, 1.21538
3.44, 1.84, 6.66889, 1.62866
3.52, 1.84, 6.08511, 1.55672
3.6, 1.84, 3.01559, 0.926967
3.68, 1.84, 5.09116, 1.40829
3.76, 1.84, 6.23995, 1.85242
3.84, 1.84, 7.85781, 1.97434
3.92, 1.84, 7.5548, 1.86232
4, 1.84, 5.91664, 2.12929
4.08, 1.84, 5.88422, 1.84757
4.16, 1.84, 3.97886, 1.2118
4.24, 1.84, 5.85869, 1.35145
4.32, 1.84, 5.27294, 1.21737
4.4, 1.84, 4.06388, 1.18405
4.48, 1.84, 5.17656, 1.29417
4.56, 1.84, 3.3329, 1.26492
4.64, 1.84, 2.63506, 1.09138
4.72, 1.84, 3.45603, 1.23536
4.8, 1.84, 1.21892, 0.703756
4.88, 1.84, 3.38427, 1.22063
4.96, 1.84, 1.63576, 0.81788
5.04, 1.84, 1.4936, 1.06302
5.12, 1.84, 1.64735, 1.30508
5.2, 1.84, 1.52117, 0.931535
5.28, 1.84, 1.18284, 0.685107
5.36, 1.84, 1.42125, 0.836197
5.44, 1.84, 0.652015, 0.461045
5.52, 1.84, 1.87917, 1.24392
5.6, 1.84, 1.61254, 0.806278
5.68, 1.84, 1.30958, 0.667139
5.76, 1.84, 0.438939, 0.438939
5.84, 1.84, 0.654448, 0.462767
5.92, 1.84, 0, 0
6, 1.84, 0.97494, 0.689387
6.08, 1.84, 0.814334, 0.587514
6.16, 1.84, 0, 0
6.24, 1.84, 0.270986, 0.270986
6.32, 1.84, 0, 0
6.4, 1.84, 0, 0
6.48, 1.84, 0.268306, 0.268306
6.56, 1.84, 0, 0
6.64, 1.84, 1.08402, 0.856615
6.72, 1.84, 0.835439, 0.835439
6.8, 1.84, 0, 0
6.88, 1.84, 0, 0
6.96, 1.84, 0, 0
7.04, 1.84, 0.404474, 0.404474
7.12, 1.84, 0.404146, 0.404146
7.2, 1.84, 0, 0
7.28, 1.84, 0.271793, 0.271793
7.36, 1.84, 0, 0
7.44, 1.84, 0.975174, 0.975174
7.52, 1.84, 2.44262, 2.44262
7.6, 1.84, -1, 0
7.68, 1.84, -1, 0
7.76, 1.84, -1, 0
7.84, 1.84, -1, 0
7.92, 1.84, -1, 0
8, 1.84, -1, 0
-1.12, 1.88, -1, 0
-1.04, 1.88, -1, 0
-0.96, 1.88, -1, 0
-0.88, 1.88, -1, 0
-0.8, 1.88, -1, 0
-0.72, 1.88, -1, 0
-0.64, 1.88, -1, 0
-0.56, 1.88, -1, 0
-0.48, 1.88, -1, 0
-0.4, 1.88, -1, 0
-0.32, 1.88, -1, 0
-0.24, 1.88, -1, 0
-0.16, 1.88, -1, 0
-0.08, 1.88, 0, 0
1.11022e-16, 1.88, 0, 0
0.08, 1.88, 0.613458, 0.354181
0.16, 1.88, 0, 0
0.24, 1.88, 0, 0
0.32, 1.88, 0.361457, 0.255589
0.4, 1.88, 0.636604, 0.367544
0.48, 1.88, 2.07177, 0.829876
0.56, 1.88, 0.704695, 0.525845
0.64, 1.88, 0.212014, 0.212014
0.72, 1.88, 0.89403, 0.548212
0.8, 1.88, 1.5859, 0.64747
0.88, 1.88, 1.31042, 0.618089
0.96, 1.88, 1.0745, 0.601156
1.04, 1.88, 1.94444, 0.842946
1.12, 1.88, 0.881508, 0.584807
1.2, 1.88, 2.02348, 0.824019
1.28, 1.88, 2.13209, 0.763031
1.36, 1.88, 1.66262, 0.633186
1.44, 1.88, 2.74846, 0.809951
1.52, 1.88, 1.85018, 0.740364
1.6, 1.88, 1.63202, 0.697181
1.68, 1.88, 4.79305, 1.28096
1.76, 1.88, 2.62512, 0.787894
1.84, 1.88, 5.69095, 1.27246
1.92, 1.88, 1.79437, 0.815747
2, 1.88, 2.49845, 0.761615
2.08, 1.88, 4.99085, 1.16921
2.16, 1.88, 2.87759, 0.869608
2.24, 1.88, 4.13034, 0.963386
2.32, 1.88, 4.11998, 1.27246
2.4, 1.88, 5.03277, 1.40762
2.48, 1.88, 3.27163, 1.14173
2.56, 1.88, 3.34006, 1.15822
2.64, 1.88, 3.73257, 1.23134
2.72, 1.88, 5.79437, 2.22686
2.8, 1.88, 3.2947, 1.30456
2.88, 1.88, 6.78593, 1.89531
2.96, 1.88, 6.42231, 1.77358
3.04, 1.88, 5.98917, 1.35332
3.12, 1.88, 8.12978, 1.99092
3.2, 1.88, 6.32759, 1.65001
3.28, 1.88, 6.5307, 1.72762
3.36, 1.88, 13.2562, 2.53294
3.44, 1.88, 6.2796, 1.56482
3.52, 1.88, 5.08605, 1.32708
3.6, 1.88, 4.6572, 1.19892
3.68, 1.88, 5.70409, 1.35253
3.76, 1.88, 5.94884, 1.57665
3.84, 1.88, 4.67743, 1.4529
3.92, 1.88, 4.45022, 1.7402
4, 1.88, 6.25488, 1.83506
4.08, 1.88, 4.9574, 1.51562
4.16, 1.88, 4.16634, 1.35495
4.24, 1.88, 6.49489, 1.62478
4.32, 1.88, 5.50027, 1.60091
4.4, 1.88, 3.27412, 1.0354
4.48, 1.88, 2.98956, 1.29585
4.56, 1.88, 1.63027, 0.729094
4.64, 1.88, 1.46715, 0.746702
4.72, 1.88, 2.18878, 0.905271
4.8, 1.88, 4.63341, 2.1639
4.88, 1.88, 1.34494, 0.79779
4.96, 1.88, 1.48111, 0.919853
5.04, 1.88, 0.74849, 0.74849
5.12, 1.88, 0.407074, 0.407074
5.2, 1.88, 1.23504, 0.713048
5.28, 1.88, 1.65984, 0.847317
5.36, 1.88, 1.95823, 0.877371
5.44, 1.88, 1.78031, 1.18301
5.52, 1.88, 1.76468, 0.826351
5.6, 1.88, 0.329157, 0.329157
5.68, 1.88, 1.56937, 0.795016
5.76, 1.88, 0.716543, 0.506672
5.84, 1.88, 1.2242, 0.706807
5.92, 1.88, 0, 0
6, 1.88, 0, 0
6.08, 1.88, 0.326106, 0.326106
6.16, 1.88, 1.15891, 0.918176
6.24, 1.88, 0, 0
6.32, 1.88, 0, 0
6.4, 1.88, 0.461157, 0.461157
6.48, 1.88, 0, 0
6.56, 1.88, 0.835055, 0.835055
6.64, 1.88, 0.441358, 0.441358
6.72, 1.88, 0, 0
6.8, 1.88, 0.412214, 0.412214
6.88, 1.88, 0, 0
6.96, 1.88, 0, 0
7.04, 1.88, 0, 0
7.12, 1.88, 0.39697, 0.39697
7.2, 1.88, 0, 0
7.28, 1.88, 0, 0
7.36, 1.88, 0, 0
7.44, 1.88, 2.72812, 1.8063
7.52, 1.88, 0, 0
7.6, 1.88, -1, 0
7.68, 1.88, -1, 0
7.76, 1.88, -1, 0
7.84, 1.88, -1, 0
7.92, 1.88, -1, 0
8, 1.88, -1, 0
-1.12, 1.92, -1, 0
-1.04, 1.92, -1, 0
-0.96, 1.92, -1, 0
-0.88, 1.92, -1, 0
-0.8, 1.92, -1, 0
-0.72, 1.92, -1, 0
-0.64, 1.92, -1, 0
-0.56, 1.92, -1, 0
-0.48, 1.92, -1, 0
-0.4, 1.92, -1, 0
-0.32, 1.92, -1, 0
-0.24, 1.92, -1, 0
-0.16, 1.92, -1, 0
-0.08, 1.92, 0, 0
1.11022e-16, 1.92, 0, 0
0.08, 1.92, 0.205557, 0.205557
0.16, 1.92, 0, 0
0.24, 1.92, 0, 0
0.32, 1.92, 0, 0
0.4, 1.92, 0, 0
0.48, 1.92, 0, 0
0.56, 1.92, 0.736908, 0.425456
0.64, 1.92, 0, 0
0.72, 1.92, 0, 0
0.8, 1.92, 1.0281, 0.514065
0.88, 1.92, 0.65884, 0.386275
0.96, 1.92, 0.240476, 0.240476
1.04, 1.92, 0.154084, 0.154084
1.12, 1.92, 0.743275, 0.429139
1.2, 1.92, 1.16772, 0.530909
1.28, 1.92, 0.436961, 0.436961
1.36, 1.92, 1.00877, 0.642883
1.44, 1.92, 1.08038, 0.555634
1.52, 1.92, 1.8183, 0.648564
1.6, 1.92, 1.41623, 0.62761
1.68, 1.92, 2.80343, 0.850388
1.76, 1.92, 1.47524, 0.705379
1.84, 1.92, 1.71809, 0.594903
1.92, 1.92, 0.820901, 0.418534
2, 1.92, 1.96154, 0.811755
2.08, 1.92, 2.30887, 0.900855
2.16, 1.92, 2.20668, 0.861076
2.24, 1.92, 1.96487, 0.850329
2.32, 1.92, 2.71528, 0.997991
2.4, 1.92, 3.10061, 1.21987
2.48, 1.92, 2.88385, 1.08095
2.56, 1.92, 2.97191, 1.19063
2.64, 1.92, 3.29655, 1.07006
2.72, 1.92, 2.60802, 1.29326
2.8, 1.92, 4.08072, 1.47657
2.88, 1.92, 3.74349, 1.71574
2.96, 1.92, 2.54873, 1.0722
3.04, 1.92, 3.20601, 1.09263
3.12, 1.92, 2.61675, 0.885046
3.2, 1.92, 3.46576, 1.22365
3.28, 1.92, 2.46964, 1.01982
3.36, 1.92, 2.74426, 0.932555
3.44, 1.92, 3.27163, 1.67573
3.52, 1.92, 2.36634, 0.760495
3.6, 1.92, 2.09267, 0.741503
3.68, 1.92, 0.545764, 0.385913
3.76, 1.92, 5.58944, 1.38397
3.84, 1.92, 2.63633, 0.897074
3.92, 1.92, 3.51957, 1.2849
4, 1.92, 2.98476, 1.29001
4.08, 1.92, 4.3765, 1.57532
4.16, 1.92, 1.88755, 0.927231
4.24, 1.92, 3.24145, 1.10401
4.32, 1.92, 4.78315, 2.39856
4.4, 1.92, 3.33857, 1.11288
4.48, 1.92, 2.50479, 1.0317
4.56, 1.92, 2.12554, 0.880251
4.64, 1.92, 1.31709, 0.658553
4.72, 1.92, 2.21522, 0.740804
4.8, 1.92, 0.896424, 0.519261
4.88, 1.92, 0.32924, 0.32924
4.96, 1.92, 0.661268, 0.467587
5.04, 1.92, 2.07962, 1.06217
5.12, 1.92, 1.61377, 1.09307
5.2, 1.92, 1.97627, 0.80682
5.28, 1.92, 1.39961, 0.712683
5.36, 1.92, 0.599856, 0.424174
5.44, 1.92, 0.547355, 0.388324
5.52, 1.92, 0.980131, 0.565881
5.6, 1.92, 0.406274, 0.406274
5.68, 1.92, 0.413058, 0.413058
5.76, 1.92, 0.666073, 0.473115
5.84, 1.92, 0.721786, 0.51038
5.92, 1.92, 0.801873, 0.567013
6, 1.92, 1.44425, 0.851953
6.08, 1.92, 0.765358, 0.548313
6.16, 1.92, 0.371107, 0.371107
6.24, 1.92, 0.762266, 0.539008
6.32, 1.92, 0, 0
6.4, 1.92, 0, 0
6.48, 1.92, 0, 0
6.56, 1.92, 0, 0
6.64, 1.92, 0, 0
6.72, 1.92, 0, 0
6.8, 1.92, 0, 0
6.88, 1.92, 0, 0
6.96, 1.92, 0, 0
7.04, 1.92, 0.233255, 0.233255
7.12, 1.92, 0, 0
7.2, 1.92, 0, 0
7.28, 1.92, 0.272819, 0.272819
7.36, 1.92, 0.272786, 0.272786
7.44, 1.92, 0, 0
7.52, 1.92, -1, 0
7.6, 1.92, -1, 0
7.68, 1.92, -1, 0
7.76, 1.92, -1, 0
7.84, 1.92, -1, 0
7.92, 1.92, -1, 0
8, 1.92, -1, 0
-1.12, 1.96, -1, 0
-1.04, 1.96, -1, 0
-0.96, 1.96, -1, 0
-0.88, 1.96, -1, 0
-0.8, 1.96, -1, 0
-0.72, 1.96, -1, 0
-0.64, 1.96, -1, 0
-0.56, 1.96, -1, 0
-0.48, 1.96, -1, 0
-0.4, 1.96, -1, 0
-0.32, 1.96, -1, 0
-0.24, 1.96, -1, 0
-0.16, 1.96, -1, 0
-0.08, 1.96, -1, 0
1.11022e-16, 1.96, 0, 0
0.08, 1.96, 0, 0
0.16, 1.96, 0, 0
0.24, 1.96, 0, 0
0.32, 1.96, 0, 0
0.4, 1.96, 0, 0
0.48, 1.96, 0, 0
0.56, 1.96, 0, 0
0.64, 1.96, 0.223772, 0.223772
0.72, 1.96, 0.256219, 0.256219
0.8, 1.96, 0, 0
0.88, 1.96, 0.155985, 0.155985
0.96, 1.96, 0, 0
1.04, 1.96, 1.28275, 0.695501
1.12, 1.96, 0.258711, 0.258711
1.2, 1.96, 0.248493, 0.248493
1.28, 1.96, 0, 0
1.36, 1.96, 0.589004, 0.350301
1.44, 1.96, 0.141803, 0.141803
1.52, 1.96, 0.230567, 0.230567
1.6, 1.96, 0.850658, 0.542032
1.68, 1.96, 1.19645, 0.495775
1.76, 1.96, 0.128895, 0.128895
1.84, 1.96, 0.468145, 0.468145
1.92, 1.96, 1.83204, 0.857325
2, 1.96, 1.76237, 0.716809
2.08, 1.96, 0.773491, 0.393531
2.16, 1.96, 0.598442, 0.350804
2.24, 1.96, 1.46405, 0.817973
2.32, 1.96, 1.47873, 0.824706
2.4, 1.96, 1.09638, 0.697519
2.48, 1.96, 0.69907, 0.41918
2.56, 1.96, 0.17742, 0.17742
2.64, 1.96, 0.551506, 0.400102
2.72, 1.96, 2.24939, 1.02373
2.8, 1.96, 2.05441, 1.25954
2.88, 1.96, 2.01056, 1.23201
2.96, 1.96, 1.77932, 0.774849
3.04, 1.96, 1.72944, 0.820771
3.12, 1.96, 2.01179, 0.794268
3.2, 1.96, 2.72797, 0.923857
3.28, 1.96, 0.931494, 0.420126
3.36, 1.96, 1.96391, 0.760278
3.44, 1.96, 2.00038, 0.919979
3.52, 1.96, 2.1982, 0.980909
3.6, 1.96, 2.0241, 0.718549
3.68, 1.96, 0.453437, 0.320629
3.76, 1.96, 2.60032, 1.13446
3.84, 1.96, 1.70792, 0.658773
3.92, 1.96, 1.83277, 0.749143
4, 1.96, 2.34871, 0.967096
4.08, 1.96, 1.65695, 0.956646
4.16, 1.96, 2.67516, 1.49841
4.24, 1.96, 2.95584, 0.952039
4.32, 1.96, 1.32178, 0.660909
4.4, 1.96, 3.78233, 1.31748
4.48, 1.96, 0.833271, 0.589211
4.56, 1.96, 1.64955, 0.824778
4.64, 1.96, 1.07405, 0.849512
4.72, 1.96, 1.32215, 0.66108
4.8, 1.96, 0.330263, 0.330263
4.88, 1.96, 0.327949, 0.327949
4.96, 1.96, 1.2868, 0.644782
5.04, 1.96, 0.414992, 0.414992
5.12, 1.96, 0.659004, 0.465987
5.2, 1.96, 1.27084, 0.636857
5.28, 1.96, 0.610892, 0.433412
5.36, 1.96, 0, 0
5.44, 1.96, 1.63366, 0.831367
5.52, 1.96, 0.411089, 0.411089
5.6, 1.96, 0.461173, 0.461173
5.68, 1.96, 0, 0
5.76, 1.96, 0.395897, 0.395897
5.84, 1.96, 0.513177, 0.513177
5.92, 1.96, 1.3017, 1.03046
6, 1.96, 1.24615, 1.24615
6.08, 1.96, 0.274059, 0.274059
6.16, 1.96, 0, 0
6.24, 1.96, 0, 0
6.32, 1.96, 0.822887, 0.822887
6.4, 1.96, 0.329778, 0.329778
6.48, 1.96, 0, 0
6.56, 1.96, 0, 0
6.64, 1.96, 0, 0
6.72, 1.96, 0, 0
6.8, 1.96, 0, 0
6.88, 1.96, 0.276465, 0.276465
6.96, 1.96, 0, 0
7.04, 1.96, 0, 0
7.12, 1.96, 0, 0
7.2, 1.96, 0, 0
7.28, 1.96, 0, 0
7.36, 1.96, 0, 0
7.44, 1.96, 0, 0
7.52, 1.96, -1, 0
7.6, 1.96, -1, 0
7.68, 1.96, -1, 0
7.76, 1.96, -1, 0
7.84, 1.96, -1, 0
7.92, 1.96, -1, 0
8, 1.96, -1, 0
-1.12, 2, -1, 0
-1.04, 2, -1, 0
-0.96, 2, -1, 0
-0.88, 2, -1, 0
-0.8, 2, -1, 0
-0.72, 2, -1, 0
-0.64, 2, -1, 0
-0.56, 2, -1, 0
-0.48, 2, -1, 0
-0.4, 2, -1, 0
-0.32, 2, -1, 0
-0.24, 2, -1, 0
-0.16, 2, -1, 0
-0.08, 2, -1, 0
1.11022e-16, 2, 0, 0
0.08, 2, 0.137744, 0.137744
0.16, 2, 0, 0
0.24, 2, 0, 0
0.32, 2, 0, 0
0.4, 2, 0, 0
0.48, 2, 0, 0
0.56, 2, 0, 0
0.64, 2, 0, 0
0.72, 2, 0, 0
0.8, 2, 0, 0
0.88, 2, 0, 0
0.96, 2, 0, 0
1.04, 2, 0, 0
1.12, 2, 0, 0
1.2, 2, 0, 0
1.28, 2, 0, 0
1.36, 2, 0, 0
1.44, 2, 0.91188, 0.644797
1.52, 2, 0.755194, 0.500944
1.6, 2, 0.249048, 0.249048
1.68, 2, 0.496527, 0.351099
1.76, 2, 0.749234, 0.432571
1.84, 2, 0.249308, 0.249308
1.92, 2, 0.296996, 0.296996
2, 2, 0.624614, 0.367742
2.08, 2, 0.264252, 0.264252
2.16, 2, 0.73902, 0.433381
2.24, 2, 0.19235, 0.19235
2.32, 2, 0.459931, 0.331317
2.4, 2, 0.564346, 0.564346
2.48, 2, 0.513352, 0.513352
2.56, 2, 0.954302, 0.71081
2.64, 2, 0.559799, 0.559799
2.72, 2, 0, 0
2.8, 2, 1.48613, 0.912528
2.88, 2, 0, 0
2.96, 2, 0, 0
3.04, 2, 0.770617, 0.458661
3.12, 2, 0.584425, 0.338438
3.2, 2, 0.592804, 0.427067
3.28, 2, 0.940843, 0.74336
3.36, 2, 0.39842, 0.39842
3.44, 2, 2.41299, 1.01493
3.52, 2, 1.19687, 0.570352
3.6, 2, 1.17636, 0.969556
3.68, 2, 0.660609, 0.467122
3.76, 2, 0, 0
3.84, 2, 1.33334, 0.666689
3.92, 2, 0.237411, 0.237411
4, 2, 1.42739, 0.825675
4.08, 2, 0.304227, 0.304227
4.16, 2, 0.829437, 0.586501
4.24, 2, 0.377091, 0.377091
4.32, 2, 0.992478, 0.573011
4.4, 2, 0, 0
4.48, 2, 0.330052, 0.330052
4.56, 2, 0, 0
4.64, 2, 1.23502, 0.71305
4.72, 2, 0.833065, 0.589071
4.8, 2, 0.411489, 0.411489
4.88, 2, 1.37842, 1.13834
4.96, 2, 0.315885, 0.315885
5.04, 2, 0, 0
5.12, 2, 0.357039, 0.357039
5.2, 2, 0.414599, 0.414599
5.28, 2, 0.3603, 0.3603
5.36, 2, 0.346656, 0.346656
5.44, 2, 0, 0
5.52, 2, 0.821322, 0.580785
5.6, 2, 0, 0
5.68, 2, 0.328922, 0.328922
5.76, 2, 0, 0
5.84, 2, 0.329953, 0.329953
5.92, 2, 0.413374, 0.413374
6, 2, 0, 0
6.08, 2, 0.389415, 0.389415
6.16, 2, 0.32469, 0.32469
6.24, 2, 0, 0
6.32, 2, 0, 0
6.4, 2, 0, 0
6.48, 2, 0, 0
6.56, 2, 0, 0
6.64, 2, 0, 0
6.72, 2, 0, 0
6.8, 2, 0, 0
6.88, 2, 0.474272, 0.474272
6.96, 2, 0.27584, 0.27584
7.04, 2, 0, 0
7.12, 2, 0, 0
7.2, 2, 0, 0
7.28, 2, 1.21052, 0.98007
7.36, 2, 0, 0
7.44, 2, 0, 0
7.52, 2, -1, 0
7.6, 2, -1, 0
7.68, 2, -1, 0
7.76, 2, -1, 0
7.84, 2, -1, 0
7.92, 2, -1, 0
8, 2, -1, 0
-1.12, 2.04, -1, 0
-1.04, 2.04, -1, 0
-0.96, 2.04, -1, 0
-0.88, 2.04, -1, 0
-0.8, 2.04, -1, 0
-0.72, 2.04, -1, 0
-0.64, 2.04, -1, 0
-0.56, 2.04, -1, 0
-0.48, 2.04, -1, 0
-0.4, 2.04, -1, 0
-0.32, 2.04, -1, 0
-0.24, 2.04, -1, 0
-0.16, 2.04, -1, 0
-0.08, 2.04, -1, 0
1.11022e-16, 2.04, 0, 0
0.08, 2.04, 0, 0
0.16, 2.04, 0, 0
0.24, 2.04, 0, 0
0.32, 2.04, 0, 0
0.4, 2.04, 0, 0
0.48, 2.04, 0, 0
0.56, 2.04, 0, 0
0.64, 2.04, 0, 0
0.72, 2.04, 0, 0
0.8, 2.04, 0, 0
0.88, 2.04, 0.253642, 0.253642
0.96, 2.04, 0.500257, 0.500257
1.04, 2.04, 0, 0
1.12, 2.04, 0, 0
1.2, 2.04, 0, 0
1.28, 2.04, 0, 0
1.36, 2.04, 0.799534, 0.596519
1.44, 2.04, 0, 0
1.52, 2.04, 0, 0
1.6, 2.04, 0, 0
1.68, 2.04, 0, 0
1.76, 2.04, 0.41, 0.291676
1.84, 2.04, 0, 0
1.92, 2.04, 0, 0
2, 2.04, 0, 0
2.08, 2.04, 0, 0
2.16, 2.04, 0.333273, 0.23566
2.24, 2.04, 0.528193, 0.528193
2.32, 2.04, 0.330986, 0.330986
2.4, 2.04, 0.708027, 0.583537
2.48, 2.04, 0, 0
2.56, 2.04, 0, 0
2.64, 2.04, 0, 0
2.72, 2.04, 0.3926, 0.3926
2.8, 2.04, 0.55912, 0.395361
2.88, 2.04, 0, 0
2.96, 2.04, 0.129827, 0.129827
3.04, 2.04, 0, 0
3.12, 2.04, 0.217477, 0.217477
3.2, 2.04, 0.132218, 0.132218
3.28, 2.04, 0.717116, 0.717116
3.36, 2.04, 0.238167, 0.238167
3.44, 2.04, 0.330318, 0.330318
3.52, 2.04, 0.178996, 0.178996
3.6, 2.04, 0.453027, 0.321313
3.68, 2.04, 1.99246, 1.12704
3.76, 2.04, 0, 0
3.84, 2.04, 0.92349, 0.92349
3.92, 2.04, 0.403605, 0.403605
4, 2.04, 0, 0
4.08, 2.04, 0.41736, 0.41736
4.16, 2.04, 1.07252, 0.537352
4.24, 2.04, 0.583702, 0.583702
4.32, 2.04, 0, 0
4.4, 2.04, 0.336947, 0.336947
4.48, 2.04, 1.59328, 0.714394
4.56, 2.04, 0.297851, 0.297851
4.64, 2.04, 0.334135, 0.334135
4.72, 2.04, 0, 0
4.8, 2.04, 0, 0
4.88, 2.04, 0.376035, 0.376035
4.96, 2.04, 0.390243, 0.390243
5.04, 2.04, 0, 0
5.12, 2.04, 0.756286, 0.534775
5.2, 2.04, 0, 0
5.28, 2.04, 0.386475, 0.386475
5.36, 2.04, 0, 0
5.44, 2.04, 0, 0
5.52, 2.04, 0.664242, 0.469692
5.6, 2.04, 0, 0
5.68, 2.04, 0.279063, 0.279063
5.76, 2.04, 0, 0
5.84, 2.04, 0.675349, 0.675349
5.92, 2.04, 0.554697, 0.554697
6, 2.04, 0, 0
6.08, 2.04, 0, 0
6.16, 2.04, 0, 0
6.24, 2.04, 0, 0
6.32, 2.04, 0, 0
6.4, 2.04, 0, 0
6.48, 2.04, 0, 0
6.56, 2.04, 0, 0
6.64, 2.04, 0, 0
6.72, 2.04, 0, 0
6.8, 2.04, 0, 0
6.88, 2.04, 0, 0
6.96, 2.04, 0, 0
7.04, 2.04, 0, 0
7.12, 2.04, 0, 0
7.2, 2.04, 0, 0
7.28, 2.04, 0, 0
7.36, 2.04, 0, 0
7.44, 2.04, 0, 0
7.52, 2.04, -1, 0
7.6, 2.04, -1, 0
7.68, 2.04, -1, 0
7.76, 2.04, -1, 0
7.84, 2.04, -1, 0
7.92, 2.04, -1, 0
8, 2.04, -1, 0
-1.12, 2.08, -1, 0
-1.04, 2.08, -1, 0
-0.96, 2.08, -1, 0
-0.88, 2.08, -1, 0
-0.8, 2.08, -1, 0
-0.72, 2.08, -1, 0
-0.64, 2.08, -1, 0
-0.56, 2.08, -1, 0
-0.48, 2.08, -1, 0
-0.4, 2.08, -1, 0
-0.32, 2.08, -1, 0
-0.24, 2.08, -1, 0
-0.16, 2.08, -1, 0
-0.08, 2.08, -1, 0
1.11022e-16, 2.08, -1, 0
0.08, 2.08, 0, 0
0.16, 2.08, 0, 0
0.24, 2.08, 0.170115, 0.170115
0.32, 2.08, 0, 0
0.4, 2.08, 0, 0
0.48, 2.08, 0, 0
0.56, 2.08, 0, 0
0.64, 2.08, 0, 0
0.72, 2.08, 0, 0
0.8, 2.08, 0, 0
0.88, 2.08, 0, 0
0.96, 2.08, 0, 0
1.04, 2.08, 0, 0
1.12, 2.08, 0, 0
1.2, 2.08, 0, 0
1.28, 2.08, 0, 0
1.36, 2.08, 0, 0
1.44, 2.08, 0.431413, 0.310928
1.52, 2.08, 0, 0
1.6, 2.08, 0, 0
1.68, 2.08, 0, 0
1.76, 2.08, 0, 0
1.84, 2.08, 0.48906, 0.345819
1.92, 2.08, 0, 0
2, 2.08, 0, 0
2.08, 2.08, 0, 0
2.16, 2.08, 0, 0
2.24, 2.08, 0, 0
2.32, 2.08, 0, 0
2.4, 2.08, 0, 0
2.48, 2.08, 0, 0
2.56, 2.08, 0, 0
2.64, 2.08, 0, 0
2.72, 2.08, 0.843796, 0.516781
2.8, 2.08, 0, 0
2.88, 2.08, 0, 0
2.96, 2.08, 0, 0
3.04, 2.08, 0, 0
3.12, 2.08, 0, 0
3.2, 2.08, 0, 0
3.28, 2.08, 0.445312, 0.315782
3.36, 2.08, 0.172293, 0.172293
3.44, 2.08, 0, 0
3.52, 2.08, 0.90264, 0.90264
3.6, 2.08, 0, 0
3.68, 2.08, 0, 0
3.76, 2.08, 2.26123, 1.25068
3.84, 2.08, 0, 0
3.92, 2.08, 0, 0
4, 2.08, 0, 0
4.08, 2.08, 0.715798, 0.715798
4.16, 2.08, 0, 0
4.24, 2.08, 0.331731, 0.331731
4.32, 2.08, 0.511755, 0.511755
4.4, 2.08, 0.419225, 0.419225
4.48, 2.08, 0.477499, 0.477499
4.56, 2.08, 0, 0
4.64, 2.08, 1.00072, 0.577766
4.72, 2.08, 0.27411, 0.27411
4.8, 2.08, 0.596091, 0.422724
4.88, 2.08, 0, 0
4.96, 2.08, 0.34264, 0.34264
5.04, 2.08, 0, 0
5.12, 2.08, 0, 0
5.2, 2.08, 0, 0
5.28, 2.08, 0, 0
5.36, 2.08, 0, 0
5.44, 2.08, 0, 0
5.52, 2.08, 0, 0
5.6, 2.08, 0.26606, 0.26606
5.68, 2.08, 0.350525, 0.350525
5.76, 2.08, 0.997726, 0.74417
5.84, 2.08, 0.361303, 0.361303
5.92, 2.08, 0, 0
6, 2.08, 0, 0
6.08, 2.08, 0, 0
6.16, 2.08, 0, 0
6.24, 2.08, 0, 0
6.32, 2.08, 0, 0
6.4, 2.08, 0, 0
6.48, 2.08, 0.19633, 0.19633
6.56, 2.08, 0, 0
6.64, 2.08, 0, 0
6.72, 2.08, 0, 0
6.8, 2.08, 0.837986, 0.837986
6.88, 2.08, 0.279728, 0.279728
6.96, 2.08, 0, 0
7.04, 2.08, 0.3333, 0.3333
7.12, 2.08, 0, 0
7.2, 2.08, 0.419729, 0.419729
7.28, 2.08, 0.502392, 0.502392
7.36, 2.08, 0, 0
7.44, 2.08, 0, 0
7.52, 2.08, -1, 0
7.6, 2.08, -1, 0
7.68, 2.08, -1, 0
7.76, 2.08, -1, 0
7.84, 2.08, -1, 0
7.92, 2.08, -1, 0
8, 2.08, -1, 0
-1.12, 2.12, -1, 0
-1.04, 2.12, -1, 0
-0.96, 2.12, -1, 0
-0.88, 2.12, -1, 0
-0.8, 2.12, -1, 0
-0.72, 2.12, -1, 0
-0.64, 2.12, -1, 0
-0.56, 2.12, -1, 0
-0.48, 2.12, -1, 0
-0.4, 2.12, -1, 0
-0.32, 2.12, -1, 0
-0.24, 2.12, -1, 0
-0.16, 2.12, -1, 0
-0.08, 2.12, -1, 0
1.11022e-16, 2.12, -1, 0
0.08, 2.12, 0, 0
0.16, 2.12, 0, 0
0.24, 2.12, 0, 0
0.32, 2.12, 0, 0
0.4, 2.12, 0.144344, 0.144344
0.48, 2.12, 0, 0
0.56, 2.12, 0, 0
0.64, 2.12, 0.480886, 0.340041
0.72, 2.12, 0, 0
0.8, 2.12, 0, 0
0.88, 2.12, 0, 0
0.96, 2.12, 0, 0
1.04, 2.12, 0, 0
1.12, 2.12, 0, 0
1.2, 2.12, 0, 0
1.28, 2.12, 0, 0
1.36, 2.12, 0, 0
1.44, 2.12, 0, 0
1.52, 2.12, 0, 0
1.6, 2.12, 0, 0
1.68, 2.12, 0, 0
1.76, 2.12, 0, 0
1.84, 2.12, 0, 0
1.92, 2.12, 0, 0
2, 2.12, 0.173231, 0.173231
2.08, 2.12, 0, 0
2.16, 2.12, 0.126226, 0.126226
2.24, 2.12, 0, 0
2.32, 2.12, 0, 0
2.4, 2.12, 0, 0
2.48, 2.12, 0, 0
2.56, 2.12, 0, 0
2.64, 2.12, 0, 0
2.72, 2.12, 0, 0
2.8, 2.12, 0, 0
2.88, 2.12, 0, 0
2.96, 2.12, 0, 0
3.04, 2.12, 0.241421, 0.241421
3.12, 2.12, 0, 0
3.2, 2.12, 0.534825, 0.315427
3.28, 2.12, 0, 0
3.36, 2.12, 0.720896, 0.720896
3.44, 2.12, 0.185351, 0.185351
3.52, 2.12, 0.839826, 0.6639
3.6, 2.12, 0.241495, 0.241495
3.68, 2.12, 0, 0
3.76, 2.12, 0.242877, 0.242877
3.84, 2.12, 0, 0
3.92, 2.12, 0, 0
4, 2.12, 0, 0
4.08, 2.12, 0, 0
4.16, 2.12, 0, 0
4.24, 2.12, 0, 0
4.32, 2.12, 0, 0
4.4, 2.12, 0.332435, 0.332435
4.48, 2.12, 0, 0
4.56, 2.12, 0, 0
4.64, 2.12, 0.604151, 0.604151
4.72, 2.12, 0.724108, 0.514212
4.8, 2.12, 0, 0
4.88, 2.12, 0, 0
4.96, 2.12, 0, 0
5.04, 2.12, 0, 0
5.12, 2.12, 0, 0
5.2, 2.12, 0.251973, 0.251973
5.28, 2.12, 0, 0
5.36, 2.12, 0, 0
5.44, 2.12, 0, 0
5.52, 2.12, 0, 0
5.6, 2.12, 0.550716, 0.550716
5.68, 2.12, 0, 0
5.76, 2.12, 0.338941, 0.338941
5.84, 2.12, 0, 0
5.92, 2.12, 0, 0
6, 2.12, 0, 0
6.08, 2.12, 0, 0
6.16, 2.12, 0.326253, 0.326253
6.24, 2.12, 0, 0
6.32, 2.12, 0, 0
6.4, 2.12, 0, 0
6.48, 2.12, 0, 0
6.56, 2.12, 0.335615, 0.335615
6.64, 2.12, 0.362455, 0.362455
6.72, 2.12, 0, 0
6.8, 2.12, 0, 0
6.88, 2.12, 0, 0
6.96, 2.12, 0, 0
7.04, 2.12, 0, 0
7.12, 2.12, 0, 0
7.2, 2.12, 0.40172, 0.40172
7.28, 2.12, 0.846765, 0.846765
7.36, 2.12, 0, 0
7.44, 2.12, -1, 0
7.52, 2.12, -1, 0
7.6, 2.12, -1, 0
7.68, 2.12, -1, 0
7.76, 2.12, -1, 0
7.84, 2.12, -1, 0
7.92, 2.12, -1, 0
8, 2.12, -1, 0
-1.12, 2.16, -1, 0
-1.04, 2.16, -1, 0
-0.96, 2.16, -1, 0
-0.88, 2.16, -1, 0
-0.8, 2.16, -1, 0
-0.72, 2.16, -1, 0
-0.64, 2.16, -1, 0
-0.56, 2.16, -1, 0
-0.48, 2.16, -1, 0
-0.4, 2.16, -1, 0
-0.32, 2.16, -1, 0
-0.24, 2.16, -1, 0
-0.16, 2.16, -1, 0
-0.08, 2.16, -1, 0
1.11022e-16, 2.16, -1, 0
0.08, 2.16, 0, 0
0.16, 2.16, 0, 0
0.24, 2.16, 0, 0
0.32, 2.16, 0.193669, 0.193669
0.4, 2.16, 0, 0
0.48, 2.16, 0, 0
0.56, 2.16, 0, 0
0.64, 2.16, 0, 0
0.72, 2.16, 0, 0
0.8, 2.16, 0, 0
0.88, 2.16, 0, 0
0.96, 2.16, 0, 0
1.04, 2.16, 0, 0
1.12, 2.16, 0, 0
1.2, 2.16, 0, 0
1.28, 2.16, 0, 0
1.36, 2.16, 0, 0
1.44, 2.16, 0.142306, 0.142306
1.52, 2.16, 0, 0
1.6, 2.16, 0, 0
1.68, 2.16, 0, 0
1.76, 2.16, 0.447927, 0.318788
1.84, 2.16, 0, 0
1.92, 2.16, 0, 0
2, 2.16, 0, 0
2.08, 2.16, 0, 0
2.16, 2.16, 0, 0
2.24, 2.16, 0, 0
2.32, 2.16, 0, 0
2.4, 2.16, 0.188795, 0.188795
2.48, 2.16, 0, 0
2.56, 2.16, 0, 0
2.64, 2.16, 0, 0
2.72, 2.16, 0, 0
2.8, 2.16, 0.220209, 0.220209
2.88, 2.16, 0, 0
2.96, 2.16, 0, 0
3.04, 2.16, 0, 0
3.12, 2.16, 0, 0
3.2, 2.16, 0.290803, 0.290803
3.28, 2.16, 0.210916, 0.210916
3.36, 2.16, 0, 0
3.44, 2.16, 0, 0
3.52, 2.16, 0, 0
3.6, 2.16, 0, 0
3.68, 2.16, 0, 0
3.76, 2.16, 0, 0
3.84, 2.16, 0.845913, 0.845913
3.92, 2.16, 0, 0
4, 2.16, 0, 0
4.08, 2.16, 0, 0
4.16, 2.16, 0, 0
4.24, 2.16, 0, 0
4.32, 2.16, 0, 0
4.4, 2.16, 0, 0
4.48, 2.16, 0, 0
4.56, 2.16, 0.312209, 0.312209
4.64, 2.16, 0.25416, 0.25416
4.72, 2.16, 0, 0
4.8, 2.16, 0, 0
4.88, 2.16, 0, 0
4.96, 2.16, 0, 0
5.04, 2.16, 0, 0
5.12, 2.16, 0, 0
5.2, 2.16, 0, 0
5.28, 2.16, 0, 0
5.36, 2.16, 0, 0
5.44, 2.16, 0, 0
5.52, 2.16, 0, 0
5.6, 2.16, 0, 0
5.68, 2.16, 0, 0
5.76, 2.16, 0, 0
5.84, 2.16, 0, 0
5.92, 2.16, 0, 0
6, 2.16, 0, 0
6.08, 2.16, 0.294009, 0.294009
6.16, 2.16, 0, 0
6.24, 2.16, 0, 0
6.32, 2.16, 0.33815, 0.33815
6.4, 2.16, 0, 0
6.48, 2.16, 0, 0
6.56, 2.16, 0, 0
6.64, 2.16, 0, 0
6.72, 2.16, 0, 0
6.8, 2.16, 0, 0
6.88, 2.16, 0, 0
6.96, 2.16, 0, 0
7.04, 2.16, 0, 0
7.12, 2.16, 0.280766, 0.280766
7.2, 2.16, 0, 0
7.28, 2.16, 0, 0
7.36, 2.16, 1.2804, 1.2804
7.44, 2.16, -1, 0
7.52, 2.16, -1, 0
7.6, 2.16, -1, 0
7.68, 2.16, -1, 0
7.76, 2.16, -1, 0
7.84, 2.16, -1, 0
7.92, 2.16, -1, 0
8, 2.16, -1, 0
-1.12, 2.2, -1, 0
-1.04, 2.2, -1, 0
-0.96, 2.2, -1, 0
-0.88, 2.2, -1, 0
-0.8, 2.2, -1, 0
-0.72, 2.2, -1, 0
-0.64, 2.2, -1, 0
-0.56, 2.2, -1, 0
-0.48, 2.2, -1, 0
-0.4, 2.2, -1, 0
-0.32, 2.2, -1, 0
-0.24, 2.2, -1, 0
-0.16, 2.2, -1, 0
-0.08, 2.2, -1, 0
1.11022e-16, 2.2, -1, 0
0.08, 2.2, 0, 0
0.16, 2.2, 0, 0
0.24, 2.2, 0, 0
0.32, 2.2, 0, 0
0.4, 2.2, 0, 0
0.48, 2.2, 0, 0
0.56, 2.2, 0.265999, 0.265999
0.64, 2.2, 0, 0
0.72, 2.2, 0, 0
0.8, 2.2, 0, 0
0.88, 2.2, 0, 0
0.96, 2.2, 0, 0
1.04, 2.2, 0, 0
1.12, 2.2, 0, 0
1.2, 2.2, 0, 0
1.28, 2.2, 0, 0
1.36, 2.2, 0, 0
1.44, 2.2, 0.88668, 0.55456
1.52, 2.2, 0, 0
1.6, 2.2, 0, 0
1.68, 2.2, 0, 0
1.76, 2.2, 0, 0
1.84, 2.2, 0, 0
1.92, 2.2, 0, 0
2, 2.2, 0.162676, 0.162676
2.08, 2.2, 0, 0
2.16, 2.2, 0, 0
2.24, 2.2, 0, 0
2.32, 2.2, 0, 0
2.4, 2.2, 0.161535, 0.161535
2.48, 2.2, 0, 0
2.56, 2.2, 0, 0
2.64, 2.2, 0, 0
2.72, 2.2, 1.36137, 1.36137
2.8, 2.2, 0, 0
2.88, 2.2, 0, 0
2.96, 2.2, 0, 0
3.04, 2.2, 0, 0
3.12, 2.2, 0, 0
3.2, 2.2, 0, 0
3.28, 2.2, 0, 0
3.36, 2.2, 0, 0
3.44, 2.2, 0, 0
3.52, 2.2, 0, 0
3.6, 2.2, 0, 0
3.68, 2.2, 0, 0
3.76, 2.2, 0, 0
3.84, 2.2, 0.176262, 0.176262
3.92, 2.2, 0, 0
4, 2.2, 0, 0
4.08, 2.2, 0, 0
4.16, 2.2, 0, 0
4.24, 2.2, 0, 0
4.32, 2.2, 0, 0
4.4, 2.2, 0, 0
4.48, 2.2, 0, 0
4.56, 2.2, 0, 0
4.64, 2.2, 0, 0
4.72, 2.2, 0, 0
4.8, 2.2, 0, 0
4.88, 2.2, 0.401395, 0.401395
4.96, 2.2, 0, 0
5.04, 2.2, 0, 0
5.12, 2.2, 0.319003, 0.319003
5.2, 2.2, 0.364464, 0.364464
5.28, 2.2, 0, 0
5.36, 2.2, 0, 0
5.44, 2.2, 0, 0
5.52, 2.2, 0, 0
5.6, 2.2, 0, 0
5.68, 2.2, 0, 0
5.76, 2.2, 0, 0
5.84, 2.2, 0, 0
5.92, 2.2, 0, 0
6, 2.2, 0.29136, 0.29136
6.08, 2.2, 0, 0
6.16, 2.2, 0, 0
6.24, 2.2, 0.340432, 0.340432
6.32, 2.2, 0, 0
6.4, 2.2, 0, 0
6.48, 2.2, 0, 0
6.56, 2.2, 0, 0
6.64, 2.2, 0, 0
6.72, 2.2, 0, 0
6.8, 2.2, 0.157859, 0.157859
6.88, 2.2, 0, 0
6.96, 2.2, 0, 0
7.04, 2.2, 0, 0
7.12, 2.2, 0, 0
7.2, 2.2, 0, 0
7.28, 2.2, 0, 0
7.36, 2.2, -1, 0
7.44, 2.2, -1, 0
7.52, 2.2, -1, 0
7.6, 2.2, -1, 0
7.68, 2.2, -1, 0
7.76, 2.2, -1, 0
7.84, 2.2, -1, 0
7.92, 2.2, -1, 0
8, 2.2, -1, 0
-1.12, 2.24, -1, 0
-1.04, 2.24, -1, 0
-0.96, 2.24, -1, 0
-0.88, 2.24, -1, 0
-0.8, 2.24, -1, 0
-0.72, 2.24, -1, 0
-0.64, 2.24, -1, 0
-0.56, 2.24, -1, 0
-0.48, 2.24, -1, 0
-0.4, 2.24, -1, 0
-0.32, 2.24, -1, 0
-0.24, 2.24, -1, 0
-0.16, 2.24, -1, 0
-0.08, 2.24, -1, 0
1.11022e-16, 2.24, -1, 0
0.08, 2.24, -1, 0
0.16, 2.24, 0, 0
0.24, 2.24, 0, 0
0.32, 2.24, 0, 0
0.4, 2.24, 0, 0
0.48, 2.24, 0, 0
0.56, 2.24, 0, 0
0.64, 2.24, 0, 0
0.72, 2.24, 0, 0
0.8, 2.24, 0.146931, 0.146931
0.88, 2.24, 0, 0
0.96, 2.24, 0, 0
1.04, 2.24, 0, 0
1.12, 2.24, 0, 0
1.2, 2.24, 0, 0
1.28, 2.24, 0, 0
1.36, 2.24, 0, 0
1.44, 2.24, 0, 0
1.52, 2.24, 0, 0
1.6, 2.24, 0, 0
1.68, 2.24, 0, 0
1.76, 2.24, 0, 0
1.84, 2.24, 0, 0
1.92, 2.24, 0, 0
2, 2.24, 0, 0
2.08, 2.24, 0, 0
2.16, 2.24, 0, 0
2.24, 2.24, 0, 0
2.32, 2.24, 0.17946, 0.17946
2.4, 2.24, 0, 0
2.48, 2.24, 0, 0
2.56, 2.24, 0, 0
2.64, 2.24, 0, 0
2.72, 2.24, 0, 0
2.8, 2.24, 0, 0
2.88, 2.24, 0.295786, 0.295786
2.96, 2.24, 0, 0
3.04, 2.24, 0, 0
3.12, 2.24, 0, 0
3.2, 2.24, 0, 0
3.28, 2.24, 0, 0
3.36, 2.24, 0, 0
3.44, 2.24, 0, 0
3.52, 2.24, 0.365605, 0.365605
3.6, 2.24, 0, 0
3.68, 2.24, 0, 0
3.76, 2.24, 0, 0
3.84, 2.24, 0, 0
3.92, 2.24, 0, 0
4, 2.24, 0, 0
4.08, 2.24, 0, 0
4.16, 2.24, 0.342374, 0.342374
4.24, 2.24, 0, 0
4.32, 2.24, 0.263556, 0.263556
4.4, 2.24, 0, 0
4.48, 2.24, 0, 0
4.56, 2.24, 0, 0
4.64, 2.24, 0, 0
4.72, 2.24, 0, 0
4.8, 2.24, 0, 0
4.88, 2.24, 0, 0
4.96, 2.24, 0, 0
5.04, 2.24, 0, 0
5.12, 2.24, 0, 0
5.2, 2.24, 0, 0
5.28, 2.24, 0, 0
5.36, 2.24, 0, 0
5.44, 2.24, 0.320094, 0.320094
5.52, 2.24, 0, 0
5.6, 2.24, 0, 0
5.68, 2.24, 0, 0
5.76, 2.24, 0, 0
5.84, 2.24, 0.546807, 0.546807
5.92, 2.24, 0, 0
6, 2.24, 0, 0
6.08, 2.24, 0.190697, 0.190697
6.16, 2.24, 0, 0
6.24, 2.24, 0, 0
6.32, 2.24, 0.446663, 0.446663
6.4, 2.24, 0.214038, 0.214038
6.48, 2.24, 0, 0
6.56, 2.24, 0, 0
6.64, 2.24, 0, 0
6.72, 2.24, 0.684674, 0.484138
6.8, 2.24, 0, 0
6.88, 2.24, 0, 0
6.96, 2.24, 0, 0
7.04, 2.24, 0, 0
7.12, 2.24, 0.287865, 0.287865
7.2, 2.24, 0, 0
7.28, 2.24, 0, 0
7.36, 2.24, -1, 0
7.44, 2.24, -1, 0
7.52, 2.24, -1, 0
7.6, 2.24, -1, 0
7.68, 2.24, -1, 0
7.76, 2.24, -1, 0
7.84, 2.24, -1, 0
7.92, 2.24, -1, 0
8, 2.24, -1, 0
-1.12, 2.28, -1, 0
-1.04, 2.28, -1, 0
-0.96, 2.28, -1, 0
-0.88, 2.28, -1, 0
-0.8, 2.28, -1, 0
-0.72, 2.28, -1, 0
-0.64, 2.28, -1, 0
-0.56, 2.28, -1, 0
-0.48, 2.28, -1, 0
-0.4, 2.28, -1, 0
-0.32, 2.28, -1, 0
-0.24, 2.28, -1, 0
-0.16, 2.28, -1, 0
-0.08, 2.28, -1, 0
1.11022e-16, 2.28, -1, 0
0.08, 2.28, -1, 0
0.16, 2.28, 0, 0
0.24, 2.28, 0, 0
0.32, 2.28, 0, 0
0.4, 2.28, 0, 0
0.48, 2.28, 0, 0
0.56, 2.28, 0, 0
0.64, 2.28, 0, 0
0.72, 2.28, 0, 0
0.8, 2.28, 0.179709, 0.179709
0.88, 2.28, 0, 0
0.96, 2.28, 0, 0
1.04, 2.28, 0.204973, 0.204973
1.12, 2.28, 0.133272, 0.133272
1.2, 2.28, 0, 0
1.28, 2.28, 0, 0
1.36, 2.28, 0, 0
1.44, 2.28, 0.190897, 0.190897
1.52, 2.28, 0, 0
1.6, 2.28, 0, 0
1.68, 2.28, 0.466717, 0.466717
1.76, 2.28, 0, 0
1.84, 2.28, 0, 0
1.92, 2.28, 0, 0
2, 2.28, 0.204435, 0.204435
2.08, 2.28, 0, 0
2.16, 2.28, 0, 0
2.24, 2.28, 0, 0
2.32, 2.28, 0, 0
2.4, 2.28, 0, 0
2.48, 2.28, 0, 0
2.56, 2.28, 0, 0
2.64, 2.28, 0, 0
2.72, 2.28, 0, 0
2.8, 2.28, 0, 0
2.88, 2.28, 0, 0
2.96, 2.28, 0, 0
3.04, 2.28, 0.247527, 0.247527
3.12, 2.28, 0, 0
3.2, 2.28, 0, 0
3.28, 2.28, 0, 0
3.36, 2.28, 0.136531, 0.136531
3.44, 2.28, 0, 0
3.52, 2.28, 0, 0
3.6, 2.28, 0, 0
3.68, 2.28, 0, 0
3.76, 2.28, 0, 0
3.84, 2.28, 0, 0
3.92, 2.28, 0, 0
4, 2.28, 0, 0
4.08, 2.28, 0, 0
4.16, 2.28, 0.266049, 0.266049
4.24, 2.28, 0, 0
4.32, 2.28, 0, 0
4.4, 2.28, 0, 0
4.48, 2.28, 0, 0
4.56, 2.28, 0, 0
4.64, 2.28, 0.543397, 0.543397
4.72, 2.28, 0, 0
4.8, 2.28, 0, 0
4.88, 2.28, 0, 0
4.96, 2.28, 0, 0
5.04, 2.28, 0.371209, 0.371209
5.12, 2.28, 0, 0
5.2, 2.28, 0, 0
5.28, 2.28, 0.254772, 0.254772
5.36, 2.28, 0, 0
5.44, 2.28, 0, 0
5.52, 2.28, 0, 0
5.6, 2.28, 0, 0
5.68, 2.28, 0.343793, 0.343793
5.76, 2.28, 0, 0
5.84, 2.28, 0, 0
5.92, 2.28, 0, 0
6, 2.28, 0, 0
6.08, 2.28, 0, 0
6.16, 2.28, 0, 0
6.24, 2.28, 0, 0
6.32, 2.28, 0, 0
6.4, 2.28, 0.640145, 0.453914
6.48, 2.28, 0.258038, 0.258038
6.56, 2.28, 0, 0
6.64, 2.28, 0.55329, 0.55329
6.72, 2.28, 0, 0
6.8, 2.28, 0.401256, 0.401256
6.88, 2.28, 0, 0
6.96, 2.28, 0, 0
7.04, 2.28, 0, 0
7.12, 2.28, 0, 0
7.2, 2.28, 0, 0
7.28, 2.28, 0, 0
7.36, 2.28, -1, 0
7.44, 2.28, -1, 0
7.52, 2.28, -1, 0
7.6, 2.28, -1, 0
7.68, 2.28, -1, 0
7.76, 2.28, -1, 0
7.84, 2.28, -1, 0
7.92, 2.28, -1, 0
8, 2.28, -1, 0
-1.12, 2.32, -1, 0
-1.04, 2.32, -1, 0
-0.96, 2.32, -1, 0
-0.88, 2.32, -1, 0
-0.8, 2.32, -1, 0
-0.72, 2.32, -1, 0
-0.64, 2.32, -1, 0
-0.56, 2.32, -1, 0
-0.48, 2.32, -1, 0
-0.4, 2.32, -1, 0
-0.32, 2.32, -1, 0
-0.24, 2.32, -1, 0
-0.16, 2.32, -1, 0
-0.08, 2.32, -1, 0
1.11022e-16, 2.32, -1, 0
0.08, 2.32, -1, 0
0.16, 2.32, 0, 0
0.24, 2.32, 0, 0
0.32, 2.32, 0, 0
0.4, 2.32, 0, 0
0.48, 2.32, 0, 0
0.56, 2.32, 0, 0
0.64, 2.32, 0, 0
0.72, 2.32, 0, 0
0.8, 2.32, 0, 0
0.88, 2.32, 0, 0
0.96, 2.32, 0, 0
1.04, 2.32, 0, 0
1.12, 2.32, 0, 0
1.2, 2.32, 0, 0
1.28, 2.32, 0.174638, 0.174638
1.36, 2.32, 0, 0
1.44, 2.32, 0, 0
1.52, 2.32, 0, 0
1.6, 2.32, 0, 0
1.68, 2.32, 0, 0
1.76, 2.32, 0, 0
1.84, 2.32, 0, 0
1.92, 2.32, 0, 0
2, 2.32, 0, 0
2.08, 2.32, 0, 0
2.16, 2.32, 0, 0
2.24, 2.32, 0, 0
2.32, 2.32, 0, 0
2.4, 2.32, 0, 0
2.48, 2.32, 0, 0
2.56, 2.32, 0, 0
2.64, 2.32, 0, 0
2.72, 2.32, 0, 0
2.8, 2.32, 0, 0
2.88, 2.32, 0, 0
2.96, 2.32, 0, 0
3.04, 2.32, 0, 0
3.12, 2.32, 0.742331, 0.742331
3.2, 2.32, 0.626319, 0.626319
3.28, 2.32, 0, 0
3.36, 2.32, 0, 0
3.44, 2.32, 0, 0
3.52, 2.32, 0.371518, 0.371518
3.6, 2.32, 0, 0
3.68, 2.32, 0, 0
3.76, 2.32, 0.494104, 0.494104
3.84, 2.32, 0, 0
3.92, 2.32, 0, 0
4, 2.32, 0, 0
4.08, 2.32, 0, 0
4.16, 2.32, 0.496872, 0.496872
4.24, 2.32, 0, 0
4.32, 2.32, 0.393595, 0.393595
4.4, 2.32, 0, 0
4.48, 2.32, 0, 0
4.56, 2.32, 0.296024, 0.296024
4.64, 2.32, 0.286634, 0.286634
4.72, 2.32, 0, 0
4.8, 2.32, 0, 0
4.88, 2.32, 0, 0
4.96, 2.32, 0, 0
5.04, 2.32, 0, 0
5.12, 2.32, 0, 0
5.2, 2.32, 0, 0
5.28, 2.32, 0, 0
5.36, 2.32, 0.313059, 0.313059
5.44, 2.32, 0, 0
5.52, 2.32, 0, 0
5.6, 2.32, 0, 0
5.68, 2.32, 0.370405, 0.370405
5.76, 2.32, 0, 0
5.84, 2.32, 0, 0
5.92, 2.32, 0, 0
6, 2.32, 0, 0
6.08, 2.32, 0, 0
6.16, 2.32, 0, 0
6.24, 2.32, 0, 0
6.32, 2.32, 0.345914, 0.345914
6.4, 2.32, 0, 0
6.48, 2.32, 0, 0
6.56, 2.32, 0, 0
6.64, 2.32, 0, 0
6.72, 2.32, 0, 0
6.8, 2.32, 0, 0
6.88, 2.32, 0, 0
6.96, 2.32, 0.385518, 0.385518
7.04, 2.32, 0, 0
7.12, 2.32, 0.246453, 0.246453
7.2, 2.32, 0, 0
7.28, 2.32, 0, 0
7.36, 2.32, -1, 0
7.44, 2.32, -1, 0
7.52, 2.32, -1, 0
7.6, 2.32, -1, 0
7.68, 2.32, -1, 0
7.76, 2.32, -1, 0
7.84, 2.32, -1, 0
7.92, 2.32, -1, 0
8, 2.32, -1, 0
-1.12, 2.36, -1, 0
-1.04, 2.36, -1, 0
-0.96, 2.36, -1, 0
-0.88, 2.36, -1, 0
-0.8, 2.36, -1, 0
-0.72, 2.36, -1, 0
-0.64, 2.36, -1, 0
-0.56, 2.36, -1, 0
-0.48, 2.36, -1, 0
-0.4, 2.36, -1, 0
-0.32, 2.36, -1, 0
-0.24, 2.36, -1, 0
-0.16, 2.36, -1, 0
-0.08, 2.36, -1, 0
1.11022e-16, 2.36, -1, 0
0.08, 2.36, -1, 0
0.16, 2.36, -1, 0
0.24, 2.36, 0, 0
0.32, 2.36, 0, 0
0.4, 2.36, 0, 0
0.48, 2.36, 0, 0
0.56, 2.36, 0.290862, 0.290862
0.64, 2.36, 0, 0
0.72, 2.36, 0, 0
0.8, 2.36, 0, 0
0.88, 2.36, 0, 0
0.96, 2.36, 0, 0
1.04, 2.36, 0, 0
1.12, 2.36, 0, 0
1.2, 2.36, 0, 0
1.28, 2.36, 0.174216, 0.174216
1.36, 2.36, 0, 0
1.44, 2.36, 0, 0
1.52, 2.36, 0, 0
1.6, 2.36, 0, 0
1.68, 2.36, 0, 0
1.76, 2.36, 0, 0
1.84, 2.36, 0, 0
1.92, 2.36, 0, 0
2, 2.36, 0, 0
2.08, 2.36, 0, 0
2.16, 2.36, 0, 0
2.24, 2.36, 0, 0
2.32, 2.36, 0.570112, 0.570112
2.4, 2.36, 0, 0
2.48, 2.36, 0, 0
2.56, 2.36, 0, 0
2.64, 2.36, 0, 0
2.72, 2.36, 0, 0
2.8, 2.36, 0, 0
2.88, 2.36, 0, 0
2.96, 2.36, 0, 0
3.04, 2.36, 0, 0
3.12, 2.36, 0, 0
3.2, 2.36, 0.459787, 0.325118
3.28, 2.36, 0.375084, 0.375084
3.36, 2.36, 0, 0
3.44, 2.36, 0.186494, 0.186494
3.52, 2.36, 0, 0
3.6, 2.36, 0, 0
3.68, 2.36, 0, 0
3.76, 2.36, 0, 0
3.84, 2.36, 0.167617, 0.167617
3.92, 2.36, 0, 0
4, 2.36, 0, 0
4.08, 2.36, 0.161805, 0.161805
4.16, 2.36, 0, 0
4.24, 2.36, 0.386304, 0.386304
4.32, 2.36, 0, 0
4.4, 2.36, 0, 0
4.48, 2.36, 0.29636, 0.29636
4.56, 2.36, 0, 0
4.64, 2.36, 0, 0
4.72, 2.36, 0, 0
4.8, 2.36, 0, 0
4.88, 2.36, 0, 0
4.96, 2.36, 0, 0
5.04, 2.36, 0, 0
5.12, 2.36, 0, 0
5.2, 2.36, 0, 0
5.28, 2.36, 0, 0
5.36, 2.36, 0, 0
5.44, 2.36, 0, 0
5.52, 2.36, 0, 0
5.6, 2.36, 0, 0
5.68, 2.36, 0, 0
5.76, 2.36, 0, 0
5.84, 2.36, 0.530384, 0.530384
5.92, 2.36, 0.248818, 0.248818
6, 2.36, 0.348089, 0.348089
6.08, 2.36, 0, 0
6.16, 2.36, 0, 0
6.24, 2.36, 0, 0
6.32, 2.36, 0, 0
6.4, 2.36, 0, 0
6.48, 2.36, 0, 0
6.56, 2.36, 0, 0
6.64, 2.36, 0, 0
6.72, 2.36, 0, 0
6.8, 2.36, 0, 0
6.88, 2.36, 0, 0
6.96, 2.36, 0, 0
7.04, 2.36, 0, 0
7.12, 2.36, 0, 0
7.2, 2.36, 0, 0
7.28, 2.36, 0, 0
7.36, 2.36, -1, 0
7.44, 2.36, -1, 0
7.52, 2.36, -1, 0
7.6, 2.36, -1, 0
7.68, 2.36, -1, 0
7.76, 2.36, -1, 0
7.84, 2.36, -1, 0
7.92, 2.36, -1, 0
8, 2.36, -1, 0
-1.12, 2.4, -1, 0
-1.04, 2.4, -1, 0
-0.96, 2.4, -1, 0
-0.88, 2.4, -1, 0
-0.8, 2.4, -1, 0
-0.72, 2.4, -1, 0
-0.64, 2.4, -1, 0
-0.56, 2.4, -1, 0
-0.48, 2.4, -1, 0
-0.4, 2.4, -1, 0
-0.32, 2.4, -1, 0
-0.24, 2.4, -1, 0
-0.16, 2.4, -1, 0
-0.08, 2.4, -1, 0
1.11022e-16, 2.4, -1, 0
0.08, 2.4, -1, 0
0.16, 2.4, -1, 0
0.24, 2.4, 0, 0
0.32, 2.4, 0, 0
0.4, 2.4, 0, 0
0.48, 2.4, 0, 0
0.56, 2.4, 0, 0
0.64, 2.4, 0, 0
0.72, 2.4, 0, 0
0.8, 2.4, 0, 0
0.88, 2.4, 0, 0
0.96, 2.4, 0, 0
1.04, 2.4, 0, 0
1.12, 2.4, 0, 0
1.2, 2.4, 0, 0
1.28, 2.4, 0, 0
1.36, 2.4, 0, 0
1.44, 2.4, 0, 0
1.52, 2.4, 0, 0
1.6, 2.4, 0, 0
1.68, 2.4, 0.304039, 0.215658
1.76, 2.4, 0, 0
1.84, 2.4, 0.476263, 0.476263
1.92, 2.4, 0, 0
2, 2.4, 0, 0
2.08, 2.4, 0, 0
2.16, 2.4, 0.182803, 0.182803
2.24, 2.4, 0, 0
2.32, 2.4, 0, 0
2.4, 2.4, 0, 0
2.48, 2.4, 0, 0
2.56, 2.4, 0, 0
2.64, 2.4, 0, 0
2.72, 2.4, 0, 0
2.8, 2.4, 0, 0
2.88, 2.4, 0.251179, 0.251179
2.96, 2.4, 0.220447, 0.220447
3.04, 2.4, 0, 0
3.12, 2.4, 0, 0
3.2, 2.4, 0, 0
3.28, 2.4, 0, 0
3.36, 2.4, 0.240038, 0.240038
3.44, 2.4, 0, 0
3.52, 2.4, 0, 0
3.6, 2.4, 0, 0
3.68, 2.4, 0, 0
3.76, 2.4, 0, 0
3.84, 2.4, 0, 0
3.92, 2.4, 0, 0
4, 2.4, 0, 0
4.08, 2.4, 0, 0
4.16, 2.4, 0.446206, 0.446206
4.24, 2.4, 0, 0
4.32, 2.4, 0.191272, 0.191272
4.4, 2.4, 0, 0
4.48, 2.4, 0, 0
4.56, 2.4, 0, 0
4.64, 2.4, 0, 0
4.72, 2.4, 0, 0
4.8, 2.4, 0, 0
4.88, 2.4, 0, 0
4.96, 2.4, 0, 0
5.04, 2.4, 0, 0
5.12, 2.4, 0, 0
5.2, 2.4, 0, 0
5.28, 2.4, 0, 0
5.36, 2.4, 0, 0
5.44, 2.4, 0, 0
5.52, 2.4, 0, 0
5.6, 2.4, 0.362569, 0.362569
5.68, 2.4, 0, 0
5.76, 2.4, 0, 0
5.84, 2.4, 0, 0
5.92, 2.4, 0, 0
6, 2.4, 0, 0
6.08, 2.4, 0, 0
6.16, 2.4, 0, 0
6.24, 2.4, 0.876253, 0.876253
6.32, 2.4, 0, 0
6.4, 2.4, 0, 0
6.48, 2.4, 0, 0
6.56, 2.4, 0.43893, 0.43893
6.64, 2.4, 0.618187, 0.618187
6.72, 2.4, 0.262611, 0.262611
6.8, 2.4, 0, 0
6.88, 2.4, 0, 0
6.96, 2.4, 0.268363, 0.268363
7.04, 2.4, 0.186929, 0.186929
7.12, 2.4, 0, 0
7.2, 2.4, 0, 0
7.28, 2.4, 0, 0
7.36, 2.4, -1, 0
7.44, 2.4, -1, 0
7.52, 2.4, -1, 0
7.6, 2.4, -1, 0
7.68, 2.4, -1, 0
7.76, 2.4, -1, 0
7.84, 2.4, -1, 0
7.92, 2.4, -1, 0
8, 2.4, -1, 0
-1.12, 2.44, -1, 0
-1.04, 2.44, -1, 0
-0.96, 2.44, -1, 0
-0.88, 2.44, -1, 0
-0.8, 2.44, -1, 0
-0.72, 2.44, -1, 0
-0.64, 2.44, -1, 0
-0.56, 2.44, -1, 0
-0.48, 2.44, -1, 0
-0.4, 2.44, -1, 0
-0.32, 2.44, -1, 0
-0.24, 2.44, -1, 0
-0.16, 2.44, -1, 0
-0.08, 2.44, -1, 0
1.11022e-16, 2.44, -1, 0
0.08, 2.44, -1, 0
0.16, 2.44, -1, 0
0.24, 2.44, 0, 0
0.32, 2.44, 0, 0
0.4, 2.44, 0, 0
0.48, 2.44, 0, 0
0.56, 2.44, 0, 0
0.64, 2.44, 0, 0
0.72, 2.44, 0, 0
0.8, 2.44, 0, 0
0.88, 2.44, 0, 0
0.96, 2.44, 0, 0
1.04, 2.44, 0, 0
1.12, 2.44, 0, 0
1.2, 2.44, 0, 0
1.28, 2.44, 0, 0
1.36, 2.44, 0, 0
1.44, 2.44, 0, 0
1.52, 2.44, 0, 0
1.6, 2.44, 0, 0
1.68, 2.44, 0, 0
1.76, 2.44, 0, 0
1.84, 2.44, 0, 0
1.92, 2.44, 0, 0
2, 2.44, 0, 0
2.08, 2.44, 0, 0
2.16, 2.44, 0, 0
2.24, 2.44, 0, 0
2.32, 2.44, 0, 0
2.4, 2.44, 0, 0
2.48, 2.44, 0, 0
2.56, 2.44, 0, 0
2.64, 2.44, 0, 0
2.72, 2.44, 0, 0
2.8, 2.44, 0, 0
2.88, 2.44, 0, 0
2.96, 2.44, 0, 0
3.04, 2.44, 0.126603, 0.126603
3.12, 2.44, 0, 0
3.2, 2.44, 0, 0
3.28, 2.44, 0, 0
3.36, 2.44, 0, 0
3.44, 2.44, 0, 0
3.52, 2.44, 0, 0
3.6, 2.44, 0, 0
3.68, 2.44, 0, 0
3.76, 2.44, 0, 0
3.84, 2.44, 0, 0
3.92, 2.44, 0, 0
4, 2.44, 0, 0
4.08, 2.44, 0, 0
4.16, 2.44, 0, 0
4.24, 2.44, 0.256047, 0.256047
4.32, 2.44, 0.262872, 0.262872
4.4, 2.44, 0, 0
4.48, 2.44, 0, 0
4.56, 2.44, 0, 0
4.64, 2.44, 0.437452, 0.437452
4.72, 2.44, 0, 0
4.8, 2.44, 0, 0
4.88, 2.44, 0, 0
4.96, 2.44, 0, 0
5.04, 2.44, 0, 0
5.12, 2.44, 0, 0
5.2, 2.44, 0.300793, 0.300793
5.28, 2.44, 0, 0
5.36, 2.44, 0.248351, 0.248351
5.44, 2.44, 0, 0
5.52, 2.44, 0, 0
5.6, 2.44, 0, 0
5.68, 2.44, 0.52856, 0.52856
5.76, 2.44, 0, 0
5.84, 2.44, 0, 0
5.92, 2.44, 0.28019, 0.28019
6, 2.44, 0, 0
6.08, 2.44, 0, 0
6.16, 2.44, 0, 0
6.24, 2.44, 0, 0
6.32, 2.44, 0, 0
6.4, 2.44, 0, 0
6.48, 2.44, 0, 0
6.56, 2.44, 1.23929, 1.23929
6.64, 2.44, 0, 0
6.72, 2.44, 0, 0
6.8, 2.44, 0, 0
6.88, 2.44, 0.895009, 0.895009
6.96, 2.44, 0, 0
7.04, 2.44, 0, 0
7.12, 2.44, 0, 0
7.2, 2.44, 0, 0
7.28, 2.44, -1, 0
7.36, 2.44, -1, 0
7.44, 2.44, -1, 0
7.52, 2.44, -1, 0
7.6, 2.44, -1, 0
7.68, 2.44, -1, 0
7.76, 2.44, -1, 0
7.84, 2.44, -1, 0
7.92, 2.44, -1, 0
8, 2.44, -1, 0
-1.12, 2.48, -1, 0
-1.04, 2.48, -1, 0
-0.96, 2.48, -1, 0
-0.88, 2.48, -1, 0
-0.8, 2.48, -1, 0
-0.72, 2.48, -1, 0
-0.64, 2.48, -1, 0
-0.56, 2.48, -1, 0
-0.48, 2.48, -1, 0
-0.4, 2.48, -1, 0
-0.32, 2.48, -1, 0
-0.24, 2.48, -1, 0
-0.16, 2.48, -1, 0
-0.08, 2.48, -1, 0
1.11022e-16, 2.48, -1, 0
0.08, 2.48, -1, 0
0.16, 2.48, -1, 0
0.24, 2.48, 0, 0
0.32, 2.48, 0, 0
0.4, 2.48, 0, 0
0.48, 2.48, 0.380086, 0.380086
0.56, 2.48, 0, 0
0.64, 2.48, 0.167519, 0.167519
0.72, 2.48, 0.212337, 0.212337
0.8, 2.48, 0, 0
0.88, 2.48, 0, 0
0.96, 2.48, 0, 0
1.04, 2.48, 0, 0
1.12, 2.48, 0.293576, 0.293576
1.2, 2.48, 0, 0
1.28, 2.48, 0, 0
1.36, 2.48, 0, 0
1.44, 2.48, 0.310399, 0.310399
1.52, 2.48, 0, 0
1.6, 2.48, 0, 0
1.68, 2.48, 0, 0
1.76, 2.48, 0, 0
1.84, 2.48, 0, 0
1.92, 2.48, 0.151131, 0.151131
2, 2.48, 0, 0
2.08, 2.48, 0, 0
2.16, 2.48, 0, 0
2.24, 2.48, 0, 0
2.32, 2.48, 0, 0
2.4, 2.48, 0, 0
2.48, 2.48, 0, 0
2.56, 2.48, 0, 0
2.64, 2.48, 0, 0
2.72, 2.48, 0, 0
2.8, 2.48, 0, 0
2.88, 2.48, 0, 0
2.96, 2.48, 0, 0
3.04, 2.48, 0, 0
3.12, 2.48, 0, 0
3.2, 2.48, 0, 0
3.28, 2.48, 0, 0
3.36, 2.48, 0, 0
3.44, 2.48, 0, 0
3.52, 2.48, 0, 0
3.6, 2.48, 0.168606, 0.168606
3.68, 2.48, 0, 0
3.76, 2.48, 0, 0
3.84, 2.48, 0, 0
3.92, 2.48, 0, 0
4, 2.48, 0, 0
4.08, 2.48, 0, 0
4.16, 2.48, 0, 0
4.24, 2.48, 0, 0
4.32, 2.48, 0, 0
4.4, 2.48, 0, 0
4.48, 2.48, 0, 0
4.56, 2.48, 0, 0
4.64, 2.48, 0, 0
4.72, 2.48, 0, 0
4.8, 2.48, 0, 0
4.88, 2.48, 0, 0
4.96, 2.48, 0, 0
5.04, 2.48, 0, 0
5.12, 2.48, 0, 0
5.2, 2.48, 0, 0
5.28, 2.48, 0, 0
5.36, 2.48, 0, 0
5.44, 2.48, 0.480314, 0.480314
5.52, 2.48, 0, 0
5.6, 2.48, 0, 0
5.68, 2.48, 0, 0
5.76, 2.48, 0.280627, 0.280627
5.84, 2.48, 0, 0
5.92, 2.48, 0, 0
6, 2.48, 0.413211, 0.413211
6.08, 2.48, 0, 0
6.16, 2.48, 0, 0
6.24, 2.48, 0, 0
6.32, 2.48, 0, 0
6.4, 2.48, 0, 0
6.48, 2.48, 0, 0
6.56, 2.48, 0, 0
6.64, 2.48, 0, 0
6.72, 2.48, 0, 0
6.8, 2.48, 0.885423, 0.885423
6.88, 2.48, 0, 0
6.96, 2.48, 0, 0
7.04, 2.48, 0, 0
7.12, 2.48, 0.252713, 0.252713
7.2, 2.48, 0, 0
7.28, 2.48, -1, 0
7.36, 2.48, -1, 0
7.44, 2.48, -1, 0
7.52, 2.48, -1, 0
7.6, 2.48, -1, 0
7.68, 2.48, -1, 0
7.76, 2.48, -1, 0
7.84, 2.48, -1, 0
7.92, 2.48, -1, 0
8, 2.48, -1, 0
-1.12, 2.52, -1, 0
-1.04, 2.52, -1, 0
-0.96, 2.52, -1, 0
-0.88, 2.52, -1, 0
-0.8, 2.52, -1, 0
-0.72, 2.52, -1, 0
-0.64, 2.52, -1, 0
-0.56, 2.52, -1, 0
-0.48, 2.52, -1, 0
-0.4, 2.52, -1, 0
-0.32, 2.52, -1, 0
-0.24, 2.52, -1, 0
-0.16, 2.52, -1, 0
-0.08, 2.52, -1, 0
1.11022e-16, 2.52, -1, 0
0.08, 2.52, -1, 0
0.16, 2.52, -1, 0
0.24, 2.52, -1, 0
0.32, 2.52, 0, 0
0.4, 2.52, 0, 0
0.48, 2.52, 0, 0
0.56, 2.52, 0, 0
0.64, 2.52, 0, 0
0.72, 2.52, 0, 0
0.8, 2.52, 0.12081, 0.12081
0.88, 2.52, 0, 0
0.96, 2.52, 0.178312, 0.178312
1.04, 2.52, 0, 0
1.12, 2.52, 0, 0
1.2, 2.52, 0, 0
1.28, 2.52, 0, 0
1.36, 2.52, 0, 0
1.44, 2.52, 0, 0
1.52, 2.52, 0, 0
1.6, 2.52, 0, 0
1.68, 2.52, 0, 0
1.76, 2.52, 0, 0
1.84, 2.52, 0, 0
1.92, 2.52, 0, 0
2, 2.52, 0, 0
2.08, 2.52, 0, 0
2.16, 2.52, 0.532199, 0.532199
2.24, 2.52, 0, 0
2.32, 2.52, 0, 0
2.4, 2.52, 0, 0
2.48, 2.52, 0, 0
2.56, 2.52, 0.368503, 0.368503
2.64, 2.52, 0, 0
2.72, 2.52, 0, 0
2.8, 2.52, 0, 0
2.88, 2.52, 0, 0
2.96, 2.52, 0, 0
3.04, 2.52, 0, 0
3.12, 2.52, 0, 0
3.2, 2.52, 0, 0
3.28, 2.52, 0, 0
3.36, 2.52, 0, 0
3.44, 2.52, 0, 0
3.52, 2.52, 0, 0
3.6, 2.52, 0.253205, 0.253205
3.68, 2.52, 0.310093, 0.310093
3.76, 2.52, 0, 0
3.84, 2.52, 0, 0
3.92, 2.52, 0.276879, 0.276879
4, 2.52, 0, 0
4.08, 2.52, 0, 0
4.16, 2.52, 0, 0
4.24, 2.52, 0, 0
4.32, 2.52, 0, 0
4.4, 2.52, 0, 0
4.48, 2.52, 0, 0
4.56, 2.52, 0, 0
4.64, 2.52, 0, 0
4.72, 2.52, 0, 0
4.8, 2.52, 0, 0
4.88, 2.52, 0, 0
4.96, 2.52, 0, 0
5.04, 2.52, 0, 0
5.12, 2.52, 0.353111, 0.353111
5.2, 2.52, 0, 0
5.28, 2.52, 0, 0
5.36, 2.52, 0, 0
5.44, 2.52, 0, 0
5.52, 2.52, 0, 0
5.6, 2.52, 0, 0
5.68, 2.52, 0.305884, 0.305884
5.76, 2.52, 0, 0
5.84, 2.52, 0, 0
5.92, 2.52, 0, 0
6, 2.52, 0, 0
6.08, 2.52, 0, 0
6.16, 2.52, 0, 0
6.24, 2.52, 0, 0
6.32, 2.52, 0, 0
6.4, 2.52, 0.299261, 0.299261
6.48, 2.52, 0, 0
6.56, 2.52, 0, 0
6.64, 2.52, 0.304952, 0.304952
6.72, 2.52, 0, 0
6.8, 2.52, 0, 0
6.88, 2.52, 0, 0
6.96, 2.52, 0, 0
7.04, 2.52, 0, 0
7.12, 2.52, 0, 0
7.2, 2.52, 0, 0
7.28, 2.52, -1, 0
7.36, 2.52, -1, 0
7.44, 2.52, -1, 0
7.52, 2.52, -1, 0
7.6, 2.52, -1, 0
7.68, 2.52, -1, 0
7.76, 2.52, -1, 0
7.84, 2.52, -1, 0
7.92, 2.52, -1, 0
8, 2.52, -1, 0
-1.12, 2.56, -1, 0
-1.04, 2.56, -1, 0
-0.96, 2.56, -1, 0
-0.88, 2.56, -1, 0
-0.8, 2.56, -1, 0
-0.72, 2.56, -1, 0
-0.64, 2.56, -1, 0
-0.56, 2.56, -1, 0
-0.48, 2.56, -1, 0
-0.4, 2.56, -1, 0
-0.32, 2.56, -1, 0
-0.24, 2.56, -1, 0
-0.16, 2.56, -1, 0
-0.08, 2.56, -1, 0
1.11022e-16, 2.56, -1, 0
0.08, 2.56, -1, 0
0.16, 2.56, -1, 0
0.24, 2.56, -1, 0
0.32, 2.56, 0, 0
0.4, 2.56, 0, 0
0.48, 2.56, 0, 0
0.56, 2.56, 0, 0
0.64, 2.56, 0, 0
0.72, 2.56, 0, 0
0.8, 2.56, 0, 0
0.88, 2.56, 0, 0
0.96, 2.56, 0, 0
1.04, 2.56, 0.17209, 0.17209
1.12, 2.56, 0, 0
1.2, 2.56, 0.301648, 0.301648
1.28, 2.56, 0, 0
1.36, 2.56, 0, 0
1.44, 2.56, 0.213706, 0.213706
1.52, 2.56, 0, 0
1.6, 2.56, 0, 0
1.68, 2.56, 0, 0
1.76, 2.56, 0, 0
1.84, 2.56, 0, 0
1.92, 2.56, 0, 0
2, 2.56, 0, 0
2.08, 2.56, 0, 0
2.16, 2.56, 0.178936, 0.178936
2.24, 2.56, 0, 0
2.32, 2.56, 0, 0
2.4, 2.56, 0, 0
2.48, 2.56, 0, 0
2.56, 2.56, 0, 0
2.64, 2.56, 0, 0
2.72, 2.56, 0, 0
2.8, 2.56, 0, 0
2.88, 2.56, 0, 0
2.96, 2.56, 0, 0
3.04, 2.56, 0, 0
3.12, 2.56, 0, 0
3.2, 2.56, 0, 0
3.28, 2.56, 0.240883, 0.240883
3.36, 2.56, 0, 0
3.44, 2.56, 0, 0
3.52, 2.56, 0, 0
3.6, 2.56, 0, 0
3.68, 2.56, 0.385097, 0.385097
3.76, 2.56, 0, 0
3.84, 2.56, 0, 0
3.92, 2.56, 0, 0
4, 2.56, 0, 0
4.08, 2.56, 0, 0
4.16, 2.56, 0.400639, 0.400639
4.24, 2.56, 0, 0
4.32, 2.56, 0.253047, 0.253047
4.4, 2.56, 0, 0
4.48, 2.56, 0, 0
4.56, 2.56, 0.323063, 0.323063
4.64, 2.56, 0, 0
4.72, 2.56, 0, 0
4.8, 2.56, 0, 0
4.88, 2.56, 0, 0
4.96, 2.56, 0, 0
5.04, 2.56, 0, 0
5.12, 2.56, 0, 0
5.2, 2.56, 0, 0
5.28, 2.56, 0.231497, 0.231497
5.36, 2.56, 0, 0
5.44, 2.56, 0, 0
5.52, 2.56, 0, 0
5.6, 2.56, 0, 0
5.68, 2.56, 0, 0
5.76, 2.56, 0, 0
5.84, 2.56, 0, 0
5.92, 2.56, 0, 0
6, 2.56, 0, 0
6.08, 2.56, 0, 0
6.16, 2.56, 0, 0
6.24, 2.56, 0, 0
6.32, 2.56, 0, 0
6.4, 2.56, 0, 0
6.48, 2.56, 0, 0
6.56, 2.56, 0, 0
6.64, 2.56, 0, 0
6.72, 2.56, 0, 0
6.8, 2.56, 0.455316, 0.32467
6.88, 2.56, 0, 0
6.96, 2.56, 0, 0
7.04, 2.56, 0, 0
7.12, 2.56, 0, 0
7.2, 2.56, 0, 0
7.28, 2.56, -1, 0
7.36, 2.56, -1, 0
7.44, 2.56, -1, 0
7.52, 2.56, -1, 0
7.6, 2.56, -1, 0
7.68, 2.56, -1, 0
7.76, 2.56, -1, 0
7.84, 2.56, -1, 0
7.92, 2.56, -1, 0
8, 2.56, -1, 0
-1.12, 2.6, -1, 0
-1.04, 2.6, -1, 0
-0.96, 2.6, -1, 0
-0.88, 2.6, -1, 0
-0.8, 2.6, -1, 0
-0.72, 2.6, -1, 0
-0.64, 2.6, -1, 0
-0.56, 2.6, -1, 0
-0.48, 2.6, -1, 0
-0.4, 2.6, -1, 0
-0.32, 2.6, -1, 0
-0.24, 2.6, -1, 0
-0.16, 2.6, -1, 0
-0.08, 2.6, -1, 0
1.11022e-16, 2.6, -1, 0
0.08, 2.6, -1, 0
0.16, 2.6, -1, 0
0.24, 2.6, -1, 0
0.32, 2.6, 0, 0
0.4, 2.6, 0, 0
0.48, 2.6, 0.207909, 0.207909
0.56, 2.6, 0, 0
0.64, 2.6, 0, 0
0.72, 2.6, 0, 0
0.8, 2.6, 0, 0
0.88, 2.6, 0, 0
0.96, 2.6, 0.169799, 0.169799
1.04, 2.6, 0, 0
1.12, 2.6, 0, 0
1.2, 2.6, 0.252229, 0.252229
1.28, 2.6, 0, 0
1.36, 2.6, 0, 0
1.44, 2.6, 0, 0
1.52, 2.6, 0, 0
1.6, 2.6, 0.273534, 0.197288
1.68, 2.6, 0, 0
1.76, 2.6, 0, 0
1.84, 2.6, 0, 0
1.92, 2.6, 0, 0
2, 2.6, 0, 0
2.08, 2.6, 0, 0
2.16, 2.6, 0.137839, 0.137839
2.24, 2.6, 0, 0
2.32, 2.6, 0, 0
2.4, 2.6, 0, 0
2.48, 2.6, 0, 0
2.56, 2.6, 0, 0
2.64, 2.6, 0, 0
2.72, 2.6, 0, 0
2.8, 2.6, 0, 0
2.88, 2.6, 0, 0
2.96, 2.6, 0, 0
3.04, 2.6, 0, 0
3.12, 2.6, 0, 0
3.2, 2.6, 0, 0
3.28, 2.6, 0, 0
3.36, 2.6, 0, 0
3.44, 2.6, 0, 0
3.52, 2.6, 0, 0
3.6, 2.6, 0, 0
3.68, 2.6, 0, 0
3.76, 2.6, 0, 0
3.84, 2.6, 0, 0
3.92, 2.6, 0, 0
4, 2.6, 0, 0
4.08, 2.6, 0, 0
4.16, 2.6, 0, 0
4.24, 2.6, 0, 0
4.32, 2.6, 0, 0
4.4, 2.6, 0.257796, 0.257796
4.48, 2.6, 0, 0
4.56, 2.6, 0, 0
4.64, 2.6, 0, 0
4.72, 2.6, 0, 0
4.8, 2.6, 0, 0
4.88, 2.6, 0, 0
4.96, 2.6, 0, 0
5.04, 2.6, 0, 0
5.12, 2.6, 0, 0
5.2, 2.6, 0.267465, 0.267465
5.28, 2.6, 0, 0
5.36, 2.6, 0, 0
5.44, 2.6, 0, 0
5.52, 2.6, 0, 0
5.6, 2.6, 0.794594, 0.794594
5.68, 2.6, 0, 0
5.76, 2.6, 1.08383, 1.08383
5.84, 2.6, 0, 0
5.92, 2.6, 0, 0
6, 2.6, 0, 0
6.08, 2.6, 0.392363, 0.392363
6.16, 2.6, 0, 0
6.24, 2.6, 0, 0
6.32, 2.6, 0, 0
6.4, 2.6, 0, 0
6.48, 2.6, 0, 0
6.56, 2.6, 0, 0
6.64, 2.6, 0.210126, 0.210126
6.72, 2.6, 0, 0
6.8, 2.6, 0, 0
6.88, 2.6, 0, 0
6.96, 2.6, 0, 0
7.04, 2.6, 0, 0
7.12, 2.6, 0, 0
7.2, 2.6, -1, 0
7.28, 2.6, -1, 0
7.36, 2.6, -1, 0
7.44, 2.6, -1, 0
7.52, 2.6, -1, 0
7.6, 2.6, -1, 0
7.68, 2.6, -1, 0
7.76, 2.6, -1, 0
7.84, 2.6, -1, 0
7.92, 2.6, -1, 0
8, 2.6, -1, 0
-1.12, 2.64, -1, 0
-1.04, 2.64, -1, 0
-0.96, 2.64, -1, 0
-0.88, 2.64, -1, 0
-0.8, 2.64, -1, 0
-0.72, 2.64, -1, 0
-0.64, 2.64, -1, 0
-0.56, 2.64, -1, 0
-0.48, 2.64, -1, 0
-0.4, 2.64, -1, 0
-0.32, 2.64, -1, 0
-0.24, 2.64, -1, 0
-0.16, 2.64, -1, 0
-0.08, 2.64, -1, 0
1.11022e-16, 2.64, -1, 0
0.08, 2.64, -1, 0
0.16, 2.64, -1, 0
0.24, 2.64, -1, 0
0.32, 2.64, -1, 0
0.4, 2.64, 0, 0
0.48, 2.64, 0, 0
0.56, 2.64, 0, 0
0.64, 2.64, 0.163582, 0.163582
0.72, 2.64, 0, 0
0.8, 2.64, 0.179462, 0.179462
0.88, 2.64, 0.254128, 0.254128
0.96, 2.64, 0, 0
1.04, 2.64, 0, 0
1.12, 2.64, 0, 0
1.2, 2.64, 0, 0
1.28, 2.64, 0, 0
1.36, 2.64, 0, 0
1.44, 2.64, 0, 0
1.52, 2.64, 0, 0
1.6, 2.64, 0, 0
1.68, 2.64, 0, 0
1.76, 2.64, 0, 0
1.84, 2.64, 0, 0
1.92, 2.64, 0, 0
2, 2.64, 0, 0
2.08, 2.64, 0, 0
2.16, 2.64, 0, 0
2.24, 2.64, 0, 0
2.32, 2.64, 0, 0
2.4, 2.64, 0, 0
2.48, 2.64, 0, 0
2.56, 2.64, 0, 0
2.64, 2.64, 0, 0
2.72, 2.64, 0, 0
2.8, 2.64, 0, 0
2.88, 2.64, 0, 0
2.96, 2.64, 0, 0
3.04, 2.64, 0, 0
3.12, 2.64, 0, 0
3.2, 2.64, 0.358425, 0.358425
3.28, 2.64, 0, 0
3.36, 2.64, 0, 0
3.44, 2.64, 0, 0
3.52, 2.64, 0, 0
3.6, 2.64, 0, 0
3.68, 2.64, 0, 0
3.76, 2.64, 0, 0
3.84, 2.64, 0, 0
3.92, 2.64, 0, 0
4, 2.64, 0, 0
4.08, 2.64, 0, 0
4.16, 2.64, 0, 0
4.24, 2.64, 0, 0
4.32, 2.64, 0, 0
4.4, 2.64, 0, 0
4.48, 2.64, 0, 0
4.56, 2.64, 0, 0
4.64, 2.64, 0, 0
4.72, 2.64, 0, 0
4.8, 2.64, 0, 0
4.88, 2.64, 0, 0
4.96, 2.64, 0, 0
5.04, 2.64, 0, 0
5.12, 2.64, 0.31821, 0.31821
5.2, 2.64, 0, 0
5.28, 2.64, 0, 0
5.36, 2.64, 0, 0
5.44, 2.64, 0, 0
5.52, 2.64, 0, 0
5.6, 2.64, 0, 0
5.68, 2.64, 0, 0
5.76, 2.64, 0, 0
5.84, 2.64, 0, 0
5.92, 2.64, 0.310162, 0.310162
6, 2.64, 0, 0
6.08, 2.64, 0, 0
6.16, 2.64, 0, 0
6.24, 2.64, 0, 0
6.32, 2.64, 0, 0
6.4, 2.64, 0, 0
6.48, 2.64, 0, 0
6.56, 2.64, 0, 0
6.64, 2.64, 0, 0
6.72, 2.64, 0, 0
6.8, 2.64, 0, 0
6.88, 2.64, 0, 0
6.96, 2.64, 0, 0
7.04, 2.64, 0, 0
7.12, 2.64, 0, 0
7.2, 2.64, -1, 0
7.28, 2.64, -1, 0
7.36, 2.64, -1, 0
7.44, 2.64, -1, 0
7.52, 2.64, -1, 0
7.6, 2.64, -1, 0
7.68, 2.64, -1, 0
7.76, 2.64, -1, 0
7.84, 2.64, -1, 0
7.92, 2.64, -1, 0
8, 2.64, -1, 0
-1.12, 2.68, -1, 0
-1.04, 2.68, -1, 0
-0.96, 2.68, -1, 0
-0.88, 2.68, -1, 0
-0.8, 2.68, -1, 0
-0.72, 2.68, -1, 0
-0.64, 2.68, -1, 0
-0.56, 2.68, -1, 0
-0.48, 2.68, -1, 0
-0.4, 2.68, -1, 0
-0.32, 2.68, -1, 0
-0.24, 2.68, -1, 0
-0.16, 2.68, -1, 0
-0.08, 2.68, -1, 0
1.11022e-16, 2.68, -1, 0
0.08, 2.68, -1, 0
0.16, 2.68, -1, 0
0.24, 2.68, -1, 0
0.32, 2.68, -1, 0
0.4, 2.68, 0, 0
0.48, 2.68, 0, 0
0.56, 2.68, 0, 0
0.64, 2.68, 0, 0
0.72, 2.68, 0, 0
0.8, 2.68, 0.250836, 0.250836
0.88, 2.68, 0, 0
0.96, 2.68, 0, 0
1.04, 2.68, 0, 0
1.12, 2.68, 0, 0
1.2, 2.68, 0, 0
1.28, 2.68, 0, 0
1.36, 2.68, 0.188331, 0.188331
1.44, 2.68, 0, 0
1.52, 2.68, 0.343478, 0.246504
1.6, 2.68, 0, 0
1.68, 2.68, 0, 0
1.76, 2.68, 0.198593, 0.198593
1.84, 2.68, 0, 0
1.92, 2.68, 0, 0
2, 2.68, 0, 0
2.08, 2.68, 0, 0
2.16, 2.68, 0.295635, 0.295635
2.24, 2.68, 0, 0
2.32, 2.68, 0, 0
2.4, 2.68, 0.118751, 0.118751
2.48, 2.68, 0, 0
2.56, 2.68, 0, 0
2.64, 2.68, 0, 0
2.72, 2.68, 0, 0
2.8, 2.68, 0, 0
2.88, 2.68, 0, 0
2.96, 2.68, 0, 0
3.04, 2.68, 0, 0
3.12, 2.68, 0, 0
3.2, 2.68, 0.245324, 0.245324
3.28, 2.68, 0, 0
3.36, 2.68, 0, 0
3.44, 2.68, 0, 0
3.52, 2.68, 0, 0
3.6, 2.68, 0, 0
3.68, 2.68, 0, 0
3.76, 2.68, 0, 0
3.84, 2.68, 0, 0
3.92, 2.68, 0, 0
4, 2.68, 0, 0
4.08, 2.68, 0, 0
4.16, 2.68, 0, 0
4.24, 2.68, 0, 0
4.32, 2.68, 0, 0
4.4, 2.68, 0, 0
4.48, 2.68, 0, 0
4.56, 2.68, 0, 0
4.64, 2.68, 0, 0
4.72, 2.68, 0, 0
4.8, 2.68, 0, 0
4.88, 2.68, 0.31407, 0.31407
4.96, 2.68, 0, 0
5.04, 2.68, 0, 0
5.12, 2.68, 0, 0
5.2, 2.68, 0, 0
5.28, 2.68, 0, 0
5.36, 2.68, 0, 0
5.44, 2.68, 0, 0
5.52, 2.68, 0.308, 0.308
5.6, 2.68, 0, 0
5.68, 2.68, 0, 0
5.76, 2.68, 0, 0
5.84, 2.68, 0, 0
5.92, 2.68, 0, 0
6, 2.68, 0, 0
6.08, 2.68, 0, 0
6.16, 2.68, 0, 0
6.24, 2.68, 0, 0
6.32, 2.68, 0, 0
6.4, 2.68, 0, 0
6.48, 2.68, 0, 0
6.56, 2.68, 0, 0
6.64, 2.68, 1.2281, 1.01311
6.72, 2.68, 0, 0
6.8, 2.68, 0.237544, 0.237544
6.88, 2.68, 0, 0
6.96, 2.68, 0, 0
7.04, 2.68, 0, 0
7.12, 2.68, 0, 0
7.2, 2.68, -1, 0
7.28, 2.68, -1, 0
7.36, 2.68, -1, 0
7.44, 2.68, -1, 0
7.52, 2.68, -1, 0
7.6, 2.68, -1, 0
7.68, 2.68, -1, 0
7.76, 2.68, -1, 0
7.84, 2.68, -1, 0
7.92, 2.68, -1, 0
8, 2.68, -1, 0
-1.12, 2.72, -1, 0
-1.04, 2.72, -1, 0
-0.96, 2.72, -1, 0
-0.88, 2.72, -1, 0
-0.8, 2.72, -1, 0
-0.72, 2.72, -1, 0
-0.64, 2.72, -1, 0
-0.56, 2.72, -1, 0
-0.48, 2.72, -1, 0
-0.4, 2.72, -1, 0
-0.32, 2.72, -1, 0
-0.24, 2.72, -1, 0
-0.16, 2.72, -1, 0
-0.08, 2.72, -1, 0
1.11022e-16, 2.72, -1, 0
0.08, 2.72, -1, 0
0.16, 2.72, -1, 0
0.24, 2.72, -1, 0
0.32, 2.72, -1, 0
0.4, 2.72, 0, 0
0.48, 2.72, 0.361468, 0.361468
0.56, 2.72, 0, 0
0.64, 2.72, 0, 0
0.72, 2.72, 0, 0
0.8, 2.72, 0, 0
0.88, 2.72, 0, 0
0.96, 2.72, 0, 0
1.04, 2.72, 0, 0
1.12, 2.72, 0, 0
1.2, 2.72, 0, 0
1.28, 2.72, 0, 0
1.36, 2.72, 0, 0
1.44, 2.72, 0, 0
1.52, 2.72, 0, 0
1.6, 2.72, 0, 0
1.68, 2.72, 0, 0
1.76, 2.72, 0.35603, 0.35603
1.84, 2.72, 0.208262, 0.208262
1.92, 2.72, 0.496871, 0.496871
2, 2.72, 0.127948, 0.127948
2.08, 2.72, 0.395543, 0.395543
2.16, 2.72, 0.167234, 0.167234
2.24, 2.72, 0, 0
2.32, 2.72, 0, 0
2.4, 2.72, 0, 0
2.48, 2.72, 0, 0
2.56, 2.72, 0, 0
2.64, 2.72, 0, 0
2.72, 2.72, 0, 0
2.8, 2.72, 0, 0
2.88, 2.72, 0, 0
2.96, 2.72, 0, 0
3.04, 2.72, 0, 0
3.12, 2.72, 0, 0
3.2, 2.72, 0, 0
3.28, 2.72, 0, 0
3.36, 2.72, 0, 0
3.44, 2.72, 0, 0
3.52, 2.72, 0, 0
3.6, 2.72, 0, 0
3.68, 2.72, 0, 0
3.76, 2.72, 0, 0
3.84, 2.72, 0, 0
3.92, 2.72, 0, 0
4, 2.72, 0, 0
4.08, 2.72, 0, 0
4.16, 2.72, 0, 0
4.24, 2.72, 0, 0
4.32, 2.72, 0, 0
4.4, 2.72, 0, 0
4.48, 2.72, 0, 0
4.56, 2.72, 0, 0
4.64, 2.72, 0, 0
4.72, 2.72, 0, 0
4.8, 2.72, 0.368757, 0.368757
4.88, 2.72, 0, 0
4.96, 2.72, 0, 0
5.04, 2.72, 0, 0
5.12, 2.72, 0.24323, 0.24323
5.2, 2.72, 0, 0
5.28, 2.72, 0, 0
5.36, 2.72, 0, 0
5.44, 2.72, 0, 0
5.52, 2.72, 0, 0
5.6, 2.72, 0, 0
5.68, 2.72, 0, 0
5.76, 2.72, 0, 0
5.84, 2.72, 0, 0
5.92, 2.72, 0, 0
6, 2.72, 0, 0
6.08, 2.72, 0, 0
6.16, 2.72, 0, 0
6.24, 2.72, 0, 0
6.32, 2.72, 0.214856, 0.214856
6.4, 2.72, 0, 0
6.48, 2.72, 0, 0
6.56, 2.72, 0.274382, 0.274382
6.64, 2.72, 0, 0
6.72, 2.72, 0, 0
6.8, 2.72, 0, 0
6.88, 2.72, 0.292159, 0.292159
6.96, 2.72, 0, 0
7.04, 2.72, 0, 0
7.12, 2.72, -1, 0
7.2, 2.72, -1, 0
7.28, 2.72, -1, 0
7.36, 2.72, -1, 0
7.44, 2.72, -1, 0
7.52, 2.72, -1, 0
7.6, 2.72, -1, 0
7.68, 2.72, -1, 0
7.76, 2.72, -1, 0
7.84, 2.72, -1, 0
7.92, 2.72, -1, 0
8, 2.72, -1, 0
-1.12, 2.76, -1, 0
-1.04, 2.76, -1, 0
-0.96, 2.76, -1, 0
-0.88, 2.76, -1, 0
-0.8, 2.76, -1, 0
-0.72, 2.76, -1, 0
-0.64, 2.76, -1, 0
-0.56, 2.76, -1, 0
-0.48, 2.76, -1, 0
-0.4, 2.76, -1, 0
-0.32, 2.76, -1, 0
-0.24, 2.76, -1, 0
-0.16, 2.76, -1, 0
-0.08, 2.76, -1, 0
1.11022e-16, 2.76, -1, 0
0.08, 2.76, -1, 0
0.16, 2.76, -1, 0
0.24, 2.76, -1, 0
0.32, 2.76, -1, 0
0.4, 2.76, -1, 0
0.48, 2.76, 0, 0
0.56, 2.76, 0, 0
0.64, 2.76, 0, 0
0.72, 2.76, 0, 0
0.8, 2.76, 0, 0
0.88, 2.76, 0, 0
0.96, 2.76, 0, 0
1.04, 2.76, 0, 0
1.12, 2.76, 0, 0
1.2, 2.76, 0, 0
1.28, 2.76, 0, 0
1.36, 2.76, 0, 0
1.44, 2.76, 0.553432, 0.411767
1.52, 2.76, 0, 0
1.6, 2.76, 0, 0
1.68, 2.76, 0, 0
1.76, 2.76, 0.222031, 0.222031
1.84, 2.76, 0, 0
1.92, 2.76, 0, 0
2, 2.76, 0.174885, 0.174885
2.08, 2.76, 0, 0
2.16, 2.76, 0, 0
2.24, 2.76, 0, 0
2.32, 2.76, 0.385711, 0.272742
2.4, 2.76, 0.370357, 0.370357
2.48, 2.76, 0, 0
2.56, 2.76, 0, 0
2.64, 2.76, 0, 0
2.72, 2.76, 0, 0
2.8, 2.76, 0, 0
2.88, 2.76, 0, 0
2.96, 2.76, 0, 0
3.04, 2.76, 0, 0
3.12, 2.76, 0, 0
3.2, 2.76, 0, 0
3.28, 2.76, 0, 0
3.36, 2.76, 0, 0
3.44, 2.76, 0, 0
3.52, 2.76, 0, 0
3.6, 2.76, 0.191986, 0.191986
3.68, 2.76, 0, 0
3.76, 2.76, 0, 0
3.84, 2.76, 0, 0
3.92, 2.76, 0, 0
4, 2.76, 0, 0
4.08, 2.76, 0.205866, 0.205866
4.16, 2.76, 0, 0
4.24, 2.76, 0, 0
4.32, 2.76, 0.658873, 0.465893
4.4, 2.76, 0.316155, 0.316155
4.48, 2.76, 0, 0
4.56, 2.76, 0, 0
4.64, 2.76, 0, 0
4.72, 2.76, 0, 0
4.8, 2.76, 0, 0
4.88, 2.76, 0, 0
4.96, 2.76, 0, 0
5.04, 2.76, 0, 0
5.12, 2.76, 0, 0
5.2, 2.76, 0, 0
5.28, 2.76, 0, 0
5.36, 2.76, 0, 0
5.44, 2.76, 0, 0
5.52, 2.76, 0, 0
5.6, 2.76, 0, 0
5.68, 2.76, 0, 0
5.76, 2.76, 0, 0
5.84, 2.76, 0, 0
5.92, 2.76, 0, 0
6, 2.76, 0, 0
6.08, 2.76, 0, 0
6.16, 2.76, 0.306302, 0.306302
6.24, 2.76, 0, 0
6.32, 2.76, 0.232846, 0.232846
6.4, 2.76, 0, 0
6.48, 2.76, 0, 0
6.56, 2.76, 0.92482, 0.92482
6.64, 2.76, 0, 0
6.72, 2.76, 0, 0
6.8, 2.76, 0, 0
6.88, 2.76, 0, 0
6.96, 2.76, 0, 0
7.04, 2.76, 0, 0
7.12, 2.76, -1, 0
7.2, 2.76, -1, 0
7.28, 2.76, -1, 0
7.36, 2.76, -1, 0
7.44, 2.76, -1, 0
7.52, 2.76, -1, 0
7.6, 2.76, -1, 0
7.68, 2.76, -1, 0
7.76, 2.76, -1, 0
7.84, 2.76, -1, 0
7.92, 2.76, -1, 0
8, 2.76, -1, 0
-1.12, 2.8, -1, 0
-1.04, 2.8, -1, 0
-0.96, 2.8, -1, 0
-0.88, 2.8, -1, 0
-0.8, 2.8, -1, 0
-0.72, 2.8, -1, 0
-0.64, 2.8, -1, 0
-0.56, 2.8, -1, 0
-0.48, 2.8, -1, 0
-0.4, 2.8, -1, 0
-0.32, 2.8, -1, 0
-0.24, 2.8, -1, 0
-0.16, 2.8, -1, 0
-0.08, 2.8, -1, 0
1.11022e-16, 2.8, -1, 0
0.08, 2.8, -1, 0
0.16, 2.8, -1, 0
0.24, 2.8, -1, 0
0.32, 2.8, -1, 0
0.4, 2.8, -1, 0
0.48, 2.8, 0, 0
0.56, 2.8, 0, 0
0.64, 2.8, 0, 0
0.72, 2.8, 0, 0
0.8, 2.8, 0, 0
0.88, 2.8, 0.347466, 0.347466
0.96, 2.8, 0, 0
1.04, 2.8, 0, 0
1.12, 2.8, 0, 0
1.2, 2.8, 0, 0
1.28, 2.8, 0, 0
1.36, 2.8, 0, 0
1.44, 2.8, 0, 0
1.52, 2.8, 0, 0
1.6, 2.8, 0.50803, 0.50803
1.68, 2.8, 0, 0
1.76, 2.8, 0, 0
1.84, 2.8, 0, 0
1.92, 2.8, 0, 0
2, 2.8, 0, 0
2.08, 2.8, 0.286844, 0.286844
2.16, 2.8, 0, 0
2.24, 2.8, 0, 0
2.32, 2.8, 0, 0
2.4, 2.8, 0, 0
2.48, 2.8, 0.200555, 0.200555
2.56, 2.8, 0.320252, 0.320252
2.64, 2.8, 0, 0
2.72, 2.8, 0, 0
2.8, 2.8, 0, 0
2.88, 2.8, 0, 0
2.96, 2.8, 0.401024, 0.401024
3.04, 2.8, 0, 0
3.12, 2.8, 0, 0
3.2, 2.8, 0, 0
3.28, 2.8, 0, 0
3.36, 2.8, 0, 0
3.44, 2.8, 0.319841, 0.319841
3.52, 2.8, 0, 0
3.6, 2.8, 0.205691, 0.205691
3.68, 2.8, 0.229569, 0.229569
3.76, 2.8, 0.234149, 0.234149
3.84, 2.8, 0, 0
3.92, 2.8, 0.576577, 0.408936
4, 2.8, 0, 0
4.08, 2.8, 0, 0
4.16, 2.8, 0, 0
4.24, 2.8, 0, 0
4.32, 2.8, 0, 0
4.4, 2.8, 0, 0
4.48, 2.8, 0, 0
4.56, 2.8, 0, 0
4.64, 2.8, 0.293335, 0.293335
4.72, 2.8, 0, 0
4.8, 2.8, 0, 0
4.88, 2.8, 0, 0
4.96, 2.8, 0, 0
5.04, 2.8, 0, 0
5.12, 2.8, 0, 0
5.2, 2.8, 0, 0
5.28, 2.8, 0.287407, 0.287407
5.36, 2.8, 0, 0
5.44, 2.8, 0, 0
5.52, 2.8, 0, 0
5.6, 2.8, 0, 0
5.68, 2.8, 0, 0
5.76, 2.8, 0.24811, 0.24811
5.84, 2.8, 0, 0
5.92, 2.8, 0, 0
6, 2.8, 0, 0
6.08, 2.8, 0, 0
6.16, 2.8, 0.23185, 0.23185
6.24, 2.8, 0, 0
6.32, 2.8, 0, 0
6.4, 2.8, 0, 0
6.48, 2.8, 0, 0
6.56, 2.8, 0, 0
6.64, 2.8, 0, 0
6.72, 2.8, 0, 0
6.8, 2.8, 0, 0
6.88, 2.8, 0, 0
6.96, 2.8, 0, 0
7.04, 2.8, 0, 0
7.12, 2.8, -1, 0
7.2, 2.8, -1, 0
7.28, 2.8, -1, 0
7.36, 2.8, -1, 0
7.44, 2.8, -1, 0
7.52, 2.8, -1, 0
7.6, 2.8, -1, 0
7.68, 2.8, -1, 0
7.76, 2.8, -1, 0
7.84, 2.8, -1, 0
7.92, 2.8, -1, 0
8, 2.8, -1, 0
-1.12, 2.84, -1, 0
-1.04, 2.84, -1, 0
-0.96, 2.84, -1, 0
-0.88, 2.84, -1, 0
-0.8, 2.84, -1, 0
-0.72, 2.84, -1, 0
-0.64, 2.84, -1, 0
-0.56, 2.84, -1, 0
-0.48, 2.84, -1, 0
-0.4, 2.84, -1, 0
-0.32, 2.84, -1, 0
-0.24, 2.84, -1, 0
-0.16, 2.84, -1, 0
-0.08, 2.84, -1, 0
1.11022e-16, 2.84, -1, 0
0.08, 2.84, -1, 0
0.16, 2.84, -1, 0
0.24, 2.84, -1, 0
0.32, 2.84, -1, 0
0.4, 2.84, -1, 0
0.48, 2.84, 0, 0
0.56, 2.84, 0, 0
0.64, 2.84, 0, 0
0.72, 2.84, 0, 0
0.8, 2.84, 0, 0
0.88, 2.84, 0, 0
0.96, 2.84, 0, 0
1.04, 2.84, 0, 0
1.12, 2.84, 0, 0
1.2, 2.84, 0, 0
1.28, 2.84, 0, 0
1.36, 2.84, 0, 0
1.44, 2.84, 0, 0
1.52, 2.84, 0, 0
1.6, 2.84, 0, 0
1.68, 2.84, 0, 0
1.76, 2.84, 0, 0
1.84, 2.84, 0.187095, 0.187095
1.92, 2.84, 0, 0
2, 2.84, 0.203887, 0.203887
2.08, 2.84, 0, 0
2.16, 2.84, 0, 0
2.24, 2.84, 0, 0
2.32, 2.84, 0, 0
2.4, 2.84, 0, 0
2.48, 2.84, 0, 0
2.56, 2.84, 0, 0
2.64, 2.84, 0, 0
2.72, 2.84, 0, 0
2.8, 2.84, 0, 0
2.88, 2.84, 0, 0
2.96, 2.84, 0, 0
3.04, 2.84, 0, 0
3.12, 2.84, 0, 0
3.2, 2.84, 0, 0
3.28, 2.84, 0, 0
3.36, 2.84, 0, 0
3.44, 2.84, 0, 0
3.52, 2.84, 0, 0
3.6, 2.84, 0.355905, 0.355905
3.68, 2.84, 0, 0
3.76, 2.84, 0, 0
3.84, 2.84, 0, 0
3.92, 2.84, 0, 0
4, 2.84, 0, 0
4.08, 2.84, 0, 0
4.16, 2.84, 0, 0
4.24, 2.84, 0, 0
4.32, 2.84, 0, 0
4.4, 2.84, 0, 0
4.48, 2.84, 0.469981, 0.469981
4.56, 2.84, 0, 0
4.64, 2.84, 0, 0
4.72, 2.84, 0, 0
4.8, 2.84, 0, 0
4.88, 2.84, 0, 0
4.96, 2.84, 0, 0
5.04, 2.84, 0, 0
5.12, 2.84, 0.323485, 0.323485
5.2, 2.84, 0, 0
5.28, 2.84, 0, 0
5.36, 2.84, 0, 0
5.44, 2.84, 0, 0
5.52, 2.84, 0, 0
5.6, 2.84, 0, 0
5.68, 2.84, 0, 0
5.76, 2.84, 0, 0
5.84, 2.84, 0, 0
5.92, 2.84, 0, 0
6, 2.84, 0, 0
6.08, 2.84, 0, 0
6.16, 2.84, 0, 0
6.24, 2.84, 0, 0
6.32, 2.84, 0.255709, 0.255709
6.4, 2.84, 0, 0
6.48, 2.84, 0, 0
6.56, 2.84, 0, 0
6.64, 2.84, 0, 0
6.72, 2.84, 0, 0
6.8, 2.84, 0, 0
6.88, 2.84, 0, 0
6.96, 2.84, 0, 0
7.04, 2.84, 0, 0
7.12, 2.84, -1, 0
7.2, 2.84, -1, 0
7.28, 2.84, -1, 0
7.36, 2.84, -1, 0
7.44, 2.84, -1, 0
7.52, 2.84, -1, 0
7.6, 2.84, -1, 0
7.68, 2.84, -1, 0
7.76, 2.84, -1, 0
7.84, 2.84, -1, 0
7.92, 2.84, -1, 0
8, 2.84, -1, 0
-1.12, 2.88, -1, 0
-1.04, 2.88, -1, 0
-0.96, 2.88, -1, 0
-0.88, 2.88, -1, 0
-0.8, 2.88, -1, 0
-0.72, 2.88, -1, 0
-0.64, 2.88, -1, 0
-0.56, 2.88, -1, 0
-0.48, 2.88, -1, 0
-0.4, 2.88, -1, 0
-0.32, 2.88, -1, 0
-0.24, 2.88, -1, 0
-0.16, 2.88, -1, 0
-0.08, 2.88, -1, 0
1.11022e-16, 2.88, -1, 0
0.08, 2.88, -1, 0
0.16, 2.88, -1, 0
0.24, 2.88, -1, 0
0.32, 2.88, -1, 0
0.4, 2.88, -1, 0
0.48, 2.88, 0, 0
0.56, 2.88, 0, 0
0.64, 2.88, 0, 0
0.72, 2.88, 0.270996, 0.270996
0.8, 2.88, 0, 0
0.88, 2.88, 0.165266, 0.165266
0.96, 2.88, 0, 0
1.04, 2.88, 0, 0
1.12, 2.88, 0.180156, 0.180156
1.2, 2.88, 0, 0
1.28, 2.88, 0, 0
1.36, 2.88, 0.517596, 0.517596
1.44, 2.88, 0.257339, 0.257339
1.52, 2.88, 0, 0
1.6, 2.88, 0.164724, 0.164724
1.68, 2.88, 0, 0
1.76, 2.88, 0, 0
1.84, 2.88, 0, 0
1.92, 2.88, 0, 0
2, 2.88, 0, 0
2.08, 2.88, 0, 0
2.16, 2.88, 0.304577, 0.215369
2.24, 2.88, 0.147218, 0.147218
2.32, 2.88, 0, 0
2.4, 2.88, 0.176225, 0.176225
2.48, 2.88, 0, 0
2.56, 2.88, 0, 0
2.64, 2.88, 0, 0
2.72, 2.88, 0.14744, 0.14744
2.8, 2.88, 0.47206, 0.47206
2.88, 2.88, 0, 0
2.96, 2.88, 0, 0
3.04, 2.88, 0, 0
3.12, 2.88, 0, 0
3.2, 2.88, 0, 0
3.28, 2.88, 0, 0
3.36, 2.88, 0.344788, 0.344788
3.44, 2.88, 0, 0
3.52, 2.88, 0, 0
3.6, 2.88, 0.218557, 0.218557
3.68, 2.88, 0, 0
3.76, 2.88, 0, 0
3.84, 2.88, 0, 0
3.92, 2.88, 0, 0
4, 2.88, 0, 0
4.08, 2.88, 0, 0
4.16, 2.88, 0, 0
4.24, 2.88, 0, 0
4.32, 2.88, 0, 0
4.4, 2.88, 0, 0
4.48, 2.88, 0, 0
4.56, 2.88, 0, 0
4.64, 2.88, 0, 0
4.72, 2.88, 0, 0
4.8, 2.88, 0, 0
4.88, 2.88, 0, 0
4.96, 2.88, 0, 0
5.04, 2.88, 0.280742, 0.280742
5.12, 2.88, 0, 0
5.2, 2.88, 0, 0
5.28, 2.88, 0, 0
5.36, 2.88, 0, 0
5.44, 2.88, 0, 0
5.52, 2.88, 0, 0
5.6, 2.88, 0, 0
5.68, 2.88, 0, 0
5.76, 2.88, 0, 0
5.84, 2.88, 0, 0
5.92, 2.88, 0, 0
6, 2.88, 0, 0
6.08, 2.88, 0, 0
6.16, 2.88, 0, 0
6.24, 2.88, 0, 0
6.32, 2.88, 0, 0
6.4, 2.88, 0, 0
6.48, 2.88, 0, 0
6.56, 2.88, 0, 0
6.64, 2.88, 0, 0
6.72, 2.88, 0, 0
6.8, 2.88, 0, 0
6.88, 2.88, 0, 0
6.96, 2.88, 0, 0
7.04, 2.88, 1.90183, 1.90183
7.12, 2.88, -1, 0
7.2, 2.88, -1, 0
7.28, 2.88, -1, 0
7.36, 2.88, -1, 0
7.44, 2.88, -1, 0
7.52, 2.88, -1, 0
7.6, 2.88, -1, 0
7.68, 2.88, -1, 0
7.76, 2.88, -1, 0
7.84, 2.88, -1, 0
7.92, 2.88, -1, 0
8, 2.88, -1, 0
-1.12, 2.92, -1, 0
-1.04, 2.92, -1, 0
-0.96, 2.92, -1, 0
-0.88, 2.92, -1, 0
-0.8, 2.92, -1, 0
-0.72, 2.92, -1, 0
-0.64, 2.92, -1, 0
-0.56, 2.92, -1, 0
-0.48, 2.92, -1, 0
-0.4, 2.92, -1, 0
-0.32, 2.92, -1, 0
-0.24, 2.92, -1, 0
-0.16, 2.92, -1, 0
-0.08, 2.92, -1, 0
1.11022e-16, 2.92, -1, 0
0.08, 2.92, -1, 0
0.16, 2.92, -1, 0
0.24, 2.92, -1, 0
0.32, 2.92, -1, 0
0.4, 2.92, -1, 0
0.48, 2.92, -1, 0
0.56, 2.92, 0, 0
0.64, 2.92, 0, 0
0.72, 2.92, 0.204279, 0.204279
0.8, 2.92, 0, 0
0.88, 2.92, 0, 0
0.96, 2.92, 0.193203, 0.193203
1.04, 2.92, 0.265782, 0.265782
1.12, 2.92, 0, 0
1.2, 2.92, 0, 0
1.28, 2.92, 0.219126, 0.219126
1.36, 2.92, 0.184732, 0.184732
1.44, 2.92, 0, 0
1.52, 2.92, 0, 0
1.6, 2.92, 0, 0
1.68, 2.92, 0, 0
1.76, 2.92, 0, 0
1.84, 2.92, 0, 0
1.92, 2.92, 0, 0
2, 2.92, 0, 0
2.08, 2.92, 0, 0
2.16, 2.92, 0, 0
2.24, 2.92, 0, 0
2.32, 2.92, 0, 0
2.4, 2.92, 0, 0
2.48, 2.92, 0, 0
2.56, 2.92, 0, 0
2.64, 2.92, 0, 0
2.72, 2.92, 0, 0
2.8, 2.92, 0, 0
2.88, 2.92, 0, 0
2.96, 2.92, 0, 0
3.04, 2.92, 0, 0
3.12, 2.92, 0, 0
3.2, 2.92, 0, 0
3.28, 2.92, 0, 0
3.36, 2.92, 0, 0
3.44, 2.92, 0, 0
3.52, 2.92, 0, 0
3.6, 2.92, 0, 0
3.68, 2.92, 0.479926, 0.479926
3.76, 2.92, 0, 0
3.84, 2.92, 0.239278, 0.239278
3.92, 2.92, 0, 0
4, 2.92, 0, 0
4.08, 2.92, 0, 0
4.16, 2.92, 0, 0
4.24, 2.92, 0, 0
4.32, 2.92, 0, 0
4.4, 2.92, 0, 0
4.48, 2.92, 0, 0
4.56, 2.92, 0, 0
4.64, 2.92, 0.315947, 0.315947
4.72, 2.92, 0, 0
4.8, 2.92, 0.901545, 0.901545
4.88, 2.92, 0, 0
4.96, 2.92, 0, 0
5.04, 2.92, 0, 0
5.12, 2.92, 0, 0
5.2, 2.92, 0, 0
5.28, 2.92, 0, 0
5.36, 2.92, 0.354145, 0.354145
5.44, 2.92, 0, 0
5.52, 2.92, 0, 0
5.6, 2.92, 0, 0
5.68, 2.92, 0, 0
5.76, 2.92, 0.321292, 0.321292
5.84, 2.92, 0, 0
5.92, 2.92, 0, 0
6, 2.92, 0, 0
6.08, 2.92, 0, 0
6.16, 2.92, 0, 0
6.24, 2.92, 0, 0
6.32, 2.92, 0, 0
6.4, 2.92, 0, 0
6.48, 2.92, 0.567026, 0.567026
6.56, 2.92, 0, 0
6.64, 2.92, 0.210087, 0.210087
6.72, 2.92, 0, 0
6.8, 2.92, 0, 0
6.88, 2.92, 0, 0
6.96, 2.92, 0, 0
7.04, 2.92, -1, 0
7.12, 2.92, -1, 0
7.2, 2.92, -1, 0
7.28, 2.92, -1, 0
7.36, 2.92, -1, 0
7.44, 2.92, -1, 0
7.52, 2.92, -1, 0
7.6, 2.92, -1, 0
7.68, 2.92, -1, 0
7.76, 2.92, -1, 0
7.84, 2.92, -1, 0
7.92, 2.92, -1, 0
8, 2.92, -1, 0
-1.12, 2.96, -1, 0
-1.04, 2.96, -1, 0
-0.96, 2.96, -1, 0
-0.88, 2.96, -1, 0
-0.8, 2.96, -1, 0
-0.72, 2.96, -1, 0
-0.64, 2.96, -1, 0
-0.56, 2.96, -1, 0
-0.48, 2.96, -1, 0
-0.4, 2.96, -1, 0
-0.32, 2.96, -1, 0
-0.24, 2.96, -1, 0
-0.16, 2.96, -1, 0
-0.08, 2.96, -1, 0
1.11022e-16, 2.96, -1, 0
0.08, 2.96, -1, 0
0.16, 2.96, -1, 0
0.24, 2.96, -1, 0
0.32, 2.96, -1, 0
0.4, 2.96, -1, 0
0.48, 2.96, -1, 0
0.56, 2.96, 0, 0
0.64, 2.96, 0.149366, 0.149366
0.72, 2.96, 0, 0
0.8, 2.96, 0.14606, 0.14606
0.88, 2.96, 0, 0
0.96, 2.96, 0, 0
1.04, 2.96, 0.286531, 0.286531
1.12, 2.96, 0, 0
1.2, 2.96, 0, 0
1.28, 2.96, 0, 0
1.36, 2.96, 0, 0
1.44, 2.96, 0.200929, 0.200929
1.52, 2.96, 0, 0
1.6, 2.96, 0, 0
1.68, 2.96, 0, 0
1.76, 2.96, 0, 0
1.84, 2.96, 0, 0
1.92, 2.96, 0, 0
2, 2.96, 0, 0
2.08, 2.96, 0, 0
2.16, 2.96, 0, 0
2.24, 2.96, 0, 0
2.32, 2.96, 0, 0
2.4, 2.96, 0, 0
2.48, 2.96, 0, 0
2.56, 2.96, 0, 0
2.64, 2.96, 0, 0
2.72, 2.96, 0, 0
2.8, 2.96, 0, 0
2.88, 2.96, 0, 0
2.96, 2.96, 0, 0
3.04, 2.96, 0, 0
3.12, 2.96, 0.358568, 0.358568
3.2, 2.96, 0, 0
3.28, 2.96, 0, 0
3.36, 2.96, 0, 0
3.44, 2.96, 0, 0
3.52, 2.96, 0.547618, 0.547618
3.6, 2.96, 0, 0
3.68, 2.96, 0, 0
3.76, 2.96, 0, 0
3.84, 2.96, 0, 0
3.92, 2.96, 0, 0
4, 2.96, 0, 0
4.08, 2.96, 0, 0
4.16, 2.96, 0, 0
4.24, 2.96, 0.425546, 0.425546
4.32, 2.96, 0, 0
4.4, 2.96, 0, 0
4.48, 2.96, 0, 0
4.56, 2.96, 0, 0
4.64, 2.96, 0, 0
4.72, 2.96, 0, 0
4.8, 2.96, 0, 0
4.88, 2.96, 0, 0
4.96, 2.96, 0, 0
5.04, 2.96, 0, 0
5.12, 2.96, 0.283262, 0.283262
5.2, 2.96, 0, 0
5.28, 2.96, 0, 0
5.36, 2.96, 0, 0
5.44, 2.96, 0.27964, 0.27964
5.52, 2.96, 0, 0
5.6, 2.96, 0, 0
5.68, 2.96, 0, 0
5.76, 2.96, 0, 0
5.84, 2.96, 0, 0
5.92, 2.96, 0, 0
6, 2.96, 0, 0
6.08, 2.96, 0, 0
6.16, 2.96, 0, 0
6.24, 2.96, 0, 0
6.32, 2.96, 0.322321, 0.322321
6.4, 2.96, 0, 0
6.48, 2.96, 0, 0
6.56, 2.96, 0, 0
6.64, 2.96, 0, 0
6.72, 2.96, 0.448946, 0.318024
6.8, 2.96, 0, 0
6.88, 2.96, 0, 0
6.96, 2.96, 0, 0
7.04, 2.96, -1, 0
7.12, 2.96, -1, 0
7.2, 2.96, -1, 0
7.28, 2.96, -1, 0
7.36, 2.96, -1, 0
7.44, 2.96, -1, 0
7.52, 2.96, -1, 0
7.6, 2.96, -1, 0
7.68, 2.96, -1, 0
7.76, 2.96, -1, 0
7.84, 2.96, -1, 0
7.92, 2.96, -1, 0
8, 2.96, -1, 0
-1.12, 3, -1, 0
-1.04, 3, -1, 0
-0.96, 3, -1, 0
-0.88, 3, -1, 0
-0.8, 3, -1, 0
-0.72, 3, -1, 0
-0.64, 3, -1, 0
-0.56, 3, -1, 0
-0.48, 3, -1, 0
-0.4, 3, -1, 0
-0.32, 3, -1, 0
-0.24, 3, -1, 0
-0.16, 3, -1, 0
-0.08, 3, -1, 0
1.11022e-16, 3, -1, 0
0.08, 3, -1, 0
0.16, 3, -1, 0
0.24, 3, -1, 0
0.32, 3, -1, 0
0.4, 3, -1, 0
0.48, 3, -1, 0
0.56, 3, 0, 0
0.64, 3, 0, 0
0.72, 3, 0, 0
0.8, 3, 0.160103, 0.160103
0.88, 3, 0.138643, 0.138643
0.96, 3, 0, 0
1.04, 3, 0, 0
1.12, 3, 0, 0
1.2, 3, 0, 0
1.28, 3, 0, 0
1.36, 3, 0, 0
1.44, 3, 0, 0
1.52, 3, 0, 0
1.6, 3, 0, 0
1.68, 3, 0, 0
1.76, 3, 0, 0
1.84, 3, 0, 0
1.92, 3, 0, 0
2, 3, 0, 0
2.08, 3, 0.196239, 0.196239
2.16, 3, 0.57362, 0.57362
2.24, 3, 0, 0
2.32, 3, 0, 0
2.4, 3, 0, 0
2.48, 3, 0, 0
2.56, 3, 0, 0
2.64, 3, 0, 0
2.72, 3, 0, 0
2.8, 3, 0, 0
2.88, 3, 0.308167, 0.308167
2.96, 3, 0.139025, 0.139025
3.04, 3, 0, 0
3.12, 3, 0, 0
3.2, 3, 0, 0
3.28, 3, 0, 0
3.36, 3, 0.212852, 0.212852
3.44, 3, 0, 0
3.52, 3, 0.145172, 0.145172
3.6, 3, 0, 0
3.68, 3, 0, 0
3.76, 3, 0, 0
3.84, 3, 0, 0
3.92, 3, 0, 0
4, 3, 0.384489, 0.274534
4.08, 3, 0, 0
4.16, 3, 0, 0
4.24, 3, 0.20431, 0.20431
4.32, 3, 0, 0
4.4, 3, 0, 0
4.48, 3, 0.420999, 0.29917
4.56, 3, 0, 0
4.64, 3, 0, 0
4.72, 3, 0, 0
4.8, 3, 0, 0
4.88, 3, 0, 0
4.96, 3, 0, 0
5.04, 3, 0, 0
5.12, 3, 0, 0
5.2, 3, 0, 0
5.28, 3, 0, 0
5.36, 3, 0, 0
5.44, 3, 0, 0
5.52, 3, 0, 0
5.6, 3, 0, 0
5.68, 3, 0, 0
5.76, 3, 0.481976, 0.481976
5.84, 3, 0, 0
5.92, 3, 0.288254, 0.288254
6, 3, 0, 0
6.08, 3, 0, 0
6.16, 3, 0, 0
6.24, 3, 0, 0
6.32, 3, 0, 0
6.4, 3, 0, 0
6.48, 3, 0, 0
6.56, 3, 0, 0
6.64, 3, 0, 0
6.72, 3, 0, 0
6.8, 3, 0, 0
6.88, 3, 0.415076, 0.415076
6.96, 3, 0, 0
7.04, 3, -1, 0
7.12, 3, -1, 0
7.2, 3, -1, 0
7.28, 3, -1, 0
7.36, 3, -1, 0
7.44, 3, -1, 0
7.52, 3, -1, 0
7.6, 3, -1, 0
7.68, 3, -1, 0
7.76, 3, -1, 0
7.84, 3, -1, 0
7.92, 3, -1, 0
8, 3, -1, 0
-1.12, 3.04, -1, 0
-1.04, 3.04, -1, 0
-0.96, 3.04, -1, 0
-0.88, 3.04, -1, 0
-0.8, 3.04, -1, 0
-0.72, 3.04, -1, 0
-0.64, 3.04, -1, 0
-0.56, 3.04, -1, 0
-0.48, 3.04, -1, 0
-0.4, 3.04, -1, 0
-0.32, 3.04, -1, 0
-0.24, 3.04, -1, 0
-0.16, 3.04, -1, 0
-0.08, 3.04, -1, 0
1.11022e-16, 3.04, -1, 0
0.08, 3.04, -1, 0
0.16, 3.04, -1, 0
0.24, 3.04, -1, 0
0.32, 3.04, -1, 0
0.4, 3.04, -1, 0
0.48, 3.04, -1, 0
0.56, 3.04, -1, 0
0.64, 3.04, 0, 0
0.72, 3.04, 0.343591, 0.343591
0.8, 3.04, 0, 0
0.88, 3.04, 0, 0
0.96, 3.04, 0, 0
1.04, 3.04, 0, 0
1.12, 3.04, 0, 0
1.2, 3.04, 0, 0
1.28, 3.04, 0, 0
1.36, 3.04, 0, 0
1.44, 3.04, 0, 0
1.52, 3.04, 0, 0
1.6, 3.04, 0, 0
1.68, 3.04, 0, 0
1.76, 3.04, 0, 0
1.84, 3.04, 0, 0
1.92, 3.04, 0, 0
2, 3.04, 0, 0
2.08, 3.04, 0, 0
2.16, 3.04, 0, 0
2.24, 3.04, 0, 0
2.32, 3.04, 0, 0
2.4, 3.04, 0, 0
2.48, 3.04, 0.182983, 0.182983
2.56, 3.04, 0, 0
2.64, 3.04, 0, 0
2.72, 3.04, 0, 0
2.8, 3.04, 0, 0
2.88, 3.04, 0, 0
2.96, 3.04, 0, 0
3.04, 3.04, 0, 0
3.12, 3.04, 0, 0
3.2, 3.04, 0, 0
3.28, 3.04, 0, 0
3.36, 3.04, 0, 0
3.44, 3.04, 0.366971, 0.268201
3.52, 3.04, 0, 0
3.6, 3.04, 0, 0
3.68, 3.04, 0.195729, 0.195729
3.76, 3.04, 0, 0
3.84, 3.04, 0, 0
3.92, 3.04, 0, 0
4, 3.04, 0, 0
4.08, 3.04, 0, 0
4.16, 3.04, 0.947715, 0.947715
4.24, 3.04, 0, 0
4.32, 3.04, 0, 0
4.4, 3.04, 0, 0
4.48, 3.04, 0, 0
4.56, 3.04, 0, 0
4.64, 3.04, 0, 0
4.72, 3.04, 0, 0
4.8, 3.04, 0, 0
4.88, 3.04, 0, 0
4.96, 3.04, 0, 0
5.04, 3.04, 0, 0
5.12, 3.04, 0, 0
5.2, 3.04, 0, 0
5.28, 3.04, 0, 0
5.36, 3.04, 0, 0
5.44, 3.04, 0, 0
5.52, 3.04, 0.365294, 0.365294
5.6, 3.04, 0, 0
5.68, 3.04, 0, 0
5.76, 3.04, 0, 0
5.84, 3.04, 0, 0
5.92, 3.04, 0.563812, 0.406579
6, 3.04, 0, 0
6.08, 3.04, 0, 0
6.16, 3.04, 0, 0
6.24, 3.04, 0, 0
6.32, 3.04, 0, 0
6.4, 3.04, 0, 0
6.48, 3.04, 0.59093, 0.41876
6.56, 3.04, 0, 0
6.64, 3.04, 0, 0
6.72, 3.04, 0, 0
6.8, 3.04, 0, 0
6.88, 3.04, 0, 0
6.96, 3.04, 0, 0
7.04, 3.04, -1, 0
7.12, 3.04, -1, 0
7.2, 3.04, -1, 0
7.28, 3.04, -1, 0
7.36, 3.04, -1, 0
7.44, 3.04, -1, 0
7.52, 3.04, -1, 0
7.6, 3.04, -1, 0
7.68, 3.04, -1, 0
7.76, 3.04, -1, 0
7.84, 3.04, -1, 0
7.92, 3.04, -1, 0
8, 3.04, -1, 0
-1.12, 3.08, -1, 0
-1.04, 3.08, -1, 0
-0.96, 3.08, -1, 0
-0.88, 3.08, -1, 0
-0.8, 3.08, -1, 0
-0.72, 3.08, -1, 0
-0.64, 3.08, -1, 0
-0.56, 3.08, -1, 0
-0.48, 3.08, -1, 0
-0.4, 3.08, -1, 0
-0.32, 3.08, -1, 0
-0.24, 3.08, -1, 0
-0.16, 3.08, -1, 0
-0.08, 3.08, -1, 0
1.11022e-16, 3.08, -1, 0
0.08, 3.08, -1, 0
0.16, 3.08, -1, 0
0.24, 3.08, -1, 0
0.32, 3.08, -1, 0
0.4, 3.08, -1, 0
0.48, 3.08, -1, 0
0.56, 3.08, -1, 0
0.64, 3.08, 0, 0
0.72, 3.08, 0, 0
0.8, 3.08, 0, 0
0.88, 3.08, 0.162424, 0.162424
0.96, 3.08, 0.16113, 0.16113
1.04, 3.08, 0, 0
1.12, 3.08, 0, 0
1.2, 3.08, 0, 0
1.28, 3.08, 0, 0
1.36, 3.08, 0, 0
1.44, 3.08, 0, 0
1.52, 3.08, 0, 0
1.6, 3.08, 0.182008, 0.182008
1.68, 3.08, 0, 0
1.76, 3.08, 0, 0
1.84, 3.08, 0, 0
1.92, 3.08, 0, 0
2, 3.08, 0.127361, 0.127361
2.08, 3.08, 0, 0
2.16, 3.08, 0, 0
2.24, 3.08, 0, 0
2.32, 3.08, 0, 0
2.4, 3.08, 0, 0
2.48, 3.08, 0, 0
2.56, 3.08, 0.365678, 0.365678
2.64, 3.08, 0, 0
2.72, 3.08, 0, 0
2.8, 3.08, 0, 0
2.88, 3.08, 0.155653, 0.155653
2.96, 3.08, 0, 0
3.04, 3.08, 0, 0
3.12, 3.08, 0, 0
3.2, 3.08, 0, 0
3.28, 3.08, 0, 0
3.36, 3.08, 0, 0
3.44, 3.08, 0, 0
3.52, 3.08, 0, 0
3.6, 3.08, 0, 0
3.68, 3.08, 0.245206, 0.245206
3.76, 3.08, 0, 0
3.84, 3.08, 0, 0
3.92, 3.08, 0, 0
4, 3.08, 0, 0
4.08, 3.08, 0, 0
4.16, 3.08, 0, 0
4.24, 3.08, 0.139227, 0.139227
4.32, 3.08, 0, 0
4.4, 3.08, 0, 0
4.48, 3.08, 0, 0
4.56, 3.08, 0, 0
4.64, 3.08, 0, 0
4.72, 3.08, 0, 0
4.8, 3.08, 0, 0
4.88, 3.08, 0, 0
4.96, 3.08, 0, 0
5.04, 3.08, 0, 0
5.12, 3.08, 0, 0
5.2, 3.08, 0, 0
5.28, 3.08, 0, 0
5.36, 3.08, 0, 0
5.44, 3.08, 0, 0
5.52, 3.08, 0, 0
5.6, 3.08, 0, 0
5.68, 3.08, 0, 0
5.76, 3.08, 0, 0
5.84, 3.08, 0, 0
5.92, 3.08, 0, 0
6, 3.08, 0, 0
6.08, 3.08, 0, 0
6.16, 3.08, 0, 0
6.24, 3.08, 0, 0
6.32, 3.08, 0.233625, 0.233625
6.4, 3.08, 0, 0
6.48, 3.08, 0, 0
6.56, 3.08, 0, 0
6.64, 3.08, 0, 0
6.72, 3.08, 0, 0
6.8, 3.08, 0, 0
6.88, 3.08, 0, 0
6.96, 3.08, 0, 0
7.04, 3.08, -1, 0
7.12, 3.08, -1, 0
7.2, 3.08, -1, 0
7.28, 3.08, -1, 0
7.36, 3.08, -1, 0
7.44, 3.08, -1, 0
7.52, 3.08, -1, 0
7.6, 3.08, -1, 0
7.68, 3.08, -1, 0
7.76, 3.08, -1, 0
7.84, 3.08, -1, 0
7.92, 3.08, -1, 0
8, 3.08, -1, 0
-1.12, 3.12, -1, 0
-1.04, 3.12, -1, 0
-0.96, 3.12, -1, 0
-0.88, 3.12, -1, 0
-0.8, 3.12, -1, 0
-0.72, 3.12, -1, 0
-0.64, 3.12, -1, 0
-0.56, 3.12, -1, 0
-0.48, 3.12, -1, 0
-0.4, 3.12, -1, 0
-0.32, 3.12, -1, 0
-0.24, 3.12, -1, 0
-0.16, 3.12, -1, 0
-0.08, 3.12, -1, 0
1.11022e-16, 3.12, -1, 0
0.08, 3.12, -1, 0
0.16, 3.12, -1, 0
0.24, 3.12, -1, 0
0.32, 3.12, -1, 0
0.4, 3.12, -1, 0
0.48, 3.12, -1, 0
0.56, 3.12, -1, 0
0.64, 3.12, 0, 0
0.72, 3.12, 0, 0
0.8, 3.12, 0, 0
0.88, 3.12, 0, 0
0.96, 3.12, 0.192933, 0.192933
1.04, 3.12, 0, 0
1.12, 3.12, 0, 0
1.2, 3.12, 0, 0
1.28, 3.12, 0, 0
1.36, 3.12, 0.323511, 0.231295
1.44, 3.12, 0, 0
1.52, 3.12, 0, 0
1.6, 3.12, 0.2148, 0.2148
1.68, 3.12, 0, 0
1.76, 3.12, 0, 0
1.84, 3.12, 0, 0
1.92, 3.12, 0, 0
2, 3.12, 0, 0
2.08, 3.12, 0, 0
2.16, 3.12, 0, 0
2.24, 3.12, 0, 0
2.32, 3.12, 0, 0
2.4, 3.12, 0, 0
2.48, 3.12, 0, 0
2.56, 3.12, 0, 0
2.64, 3.12, 0, 0
2.72, 3.12, 0, 0
2.8, 3.12, 0, 0
2.88, 3.12, 0, 0
2.96, 3.12, 0, 0
3.04, 3.12, 0, 0
3.12, 3.12, 0.218129, 0.218129
3.2, 3.12, 0.133682, 0.133682
3.28, 3.12, 0, 0
3.36, 3.12, 0.298192, 0.298192
3.44, 3.12, 0.259501, 0.259501
3.52, 3.12, 0, 0
3.6, 3.12, 0, 0
3.68, 3.12, 0, 0
3.76, 3.12, 0, 0
3.84, 3.12, 0.259433, 0.259433
3.92, 3.12, 0, 0
4, 3.12, 0.911908, 0.911908
4.08, 3.12, 0.26285, 0.26285
4.16, 3.12, 0, 0
4.24, 3.12, 0, 0
4.32, 3.12, 0, 0
4.4, 3.12, 0, 0
4.48, 3.12, 0, 0
4.56, 3.12, 0, 0
4.64, 3.12, 0, 0
4.72, 3.12, 0, 0
4.8, 3.12, 0, 0
4.88, 3.12, 0, 0
4.96, 3.12, 0, 0
5.04, 3.12, 0, 0
5.12, 3.12, 0, 0
5.2, 3.12, 0, 0
5.28, 3.12, 0, 0
5.36, 3.12, 0, 0
5.44, 3.12, 0, 0
5.52, 3.12, 0, 0
5.6, 3.12, 0, 0
5.68, 3.12, 0, 0
5.76, 3.12, 0.294442, 0.294442
5.84, 3.12, 0.312335, 0.312335
5.92, 3.12, 0, 0
6, 3.12, 0, 0
6.08, 3.12, 0, 0
6.16, 3.12, 0, 0
6.24, 3.12, 0, 0
6.32, 3.12, 0, 0
6.4, 3.12, 0, 0
6.48, 3.12, 0.982352, 0.982352
6.56, 3.12, 0.326867, 0.326867
6.64, 3.12, 0.418834, 0.418834
6.72, 3.12, 0, 0
6.8, 3.12, 0.261548, 0.261548
6.88, 3.12, 0, 0
6.96, 3.12, -1, 0
7.04, 3.12, -1, 0
7.12, 3.12, -1, 0
7.2, 3.12, -1, 0
7.28, 3.12, -1, 0
7.36, 3.12, -1, 0
7.44, 3.12, -1, 0
7.52, 3.12, -1, 0
7.6, 3.12, -1, 0
7.68, 3.12, -1, 0
7.76, 3.12, -1, 0
7.84, 3.12, -1, 0
7.92, 3.12, -1, 0
8, 3.12, -1, 0
-1.12, 3.16, -1, 0
-1.04, 3.16, -1, 0
-0.96, 3.16, -1, 0
-0.88, 3.16, -1, 0
-0.8, 3.16, -1, 0
-0.72, 3.16, -1, 0
-0.64, 3.16, -1, 0
-0.56, 3.16, -1, 0
-0.48, 3.16, -1, 0
-0.4, 3.16, -1, 0
-0.32, 3.16, -1, 0
-0.24, 3.16, -1, 0
-0.16, 3.16, -1, 0
-0.08, 3.16, -1, 0
1.11022e-16, 3.16, -1, 0
0.08, 3.16, -1, 0
0.16, 3.16, -1, 0
0.24, 3.16, -1, 0
0.32, 3.16, -1, 0
0.4, 3.16, -1, 0
0.48, 3.16, -1, 0
0.56, 3.16, -1, 0
0.64, 3.16, -1, 0
0.72, 3.16, 0, 0
0.8, 3.16, 0, 0
0.88, 3.16, 0.154494, 0.154494
0.96, 3.16, 0, 0
1.04, 3.16, 0.247138, 0.247138
1.12, 3.16, 0, 0
1.2, 3.16, 0.184002, 0.184002
1.28, 3.16, 0, 0
1.36, 3.16, 0, 0
1.44, 3.16, 0, 0
1.52, 3.16, 0.133539, 0.133539
1.6, 3.16, 0, 0
1.68, 3.16, 0, 0
1.76, 3.16, 0, 0
1.84, 3.16, 0, 0
1.92, 3.16, 0.24622, 0.24622
2, 3.16, 0, 0
2.08, 3.16, 0, 0
2.16, 3.16, 0, 0
2.24, 3.16, 0, 0
2.32, 3.16, 0, 0
2.4, 3.16, 0, 0
2.48, 3.16, 0, 0
2.56, 3.16, 0.242891, 0.242891
2.64, 3.16, 0, 0
2.72, 3.16, 0, 0
2.8, 3.16, 0, 0
2.88, 3.16, 0, 0
2.96, 3.16, 0, 0
3.04, 3.16, 0, 0
3.12, 3.16, 0, 0
3.2, 3.16, 0, 0
3.28, 3.16, 0, 0
3.36, 3.16, 0, 0
3.44, 3.16, 0, 0
3.52, 3.16, 0, 0
3.6, 3.16, 0, 0
3.68, 3.16, 0, 0
3.76, 3.16, 0, 0
3.84, 3.16, 0, 0
3.92, 3.16, 0, 0
4, 3.16, 0, 0
4.08, 3.16, 0.231505, 0.231505
4.16, 3.16, 0, 0
4.24, 3.16, 0, 0
4.32, 3.16, 0.219334, 0.219334
4.4, 3.16, 0, 0
4.48, 3.16, 0, 0
4.56, 3.16, 0.602059, 0.602059
4.64, 3.16, 0, 0
4.72, 3.16, 0, 0
4.8, 3.16, 0, 0
4.88, 3.16, 0, 0
4.96, 3.16, 0, 0
5.04, 3.16, 0, 0
5.12, 3.16, 0, 0
5.2, 3.16, 0.394537, 0.394537
5.28, 3.16, 0, 0
5.36, 3.16, 0, 0
5.44, 3.16, 0, 0
5.52, 3.16, 0.842217, 0.842217
5.6, 3.16, 0, 0
5.68, 3.16, 0, 0
5.76, 3.16, 0, 0
5.84, 3.16, 0, 0
5.92, 3.16, 0, 0
6, 3.16, 0, 0
6.08, 3.16, 0, 0
6.16, 3.16, 0, 0
6.24, 3.16, 0, 0
6.32, 3.16, 0, 0
6.4, 3.16, 0, 0
6.48, 3.16, 0, 0
6.56, 3.16, 0, 0
6.64, 3.16, 0, 0
6.72, 3.16, 0, 0
6.8, 3.16, 0, 0
6.88, 3.16, 0, 0
6.96, 3.16, -1, 0
7.04, 3.16, -1, 0
7.12, 3.16, -1, 0
7.2, 3.16, -1, 0
7.28, 3.16, -1, 0
7.36, 3.16, -1, 0
7.44, 3.16, -1, 0
7.52, 3.16, -1, 0
7.6, 3.16, -1, 0
7.68, 3.16, -1, 0
7.76, 3.16, -1, 0
7.84, 3.16, -1, 0
7.92, 3.16, -1, 0
8, 3.16, -1, 0
-1.12, 3.2, -1, 0
-1.04, 3.2, -1, 0
-0.96, 3.2, -1, 0
-0.88, 3.2, -1, 0
-0.8, 3.2, -1, 0
-0.72, 3.2, -1, 0
-0.64, 3.2, -1, 0
-0.56, 3.2, -1, 0
-0.48, 3.2, -1, 0
-0.4, 3.2, -1, 0
-0.32, 3.2, -1, 0
-0.24, 3.2, -1, 0
-0.16, 3.2, -1, 0
-0.08, 3.2, -1, 0
1.11022e-16, 3.2, -1, 0
0.08, 3.2, -1, 0
0.16, 3.2, -1, 0
0.24, 3.2, -1, 0
0.32, 3.2, -1, 0
0.4, 3.2, -1, 0
0.48, 3.2, -1, 0
0.56, 3.2, -1, 0
0.64, 3.2, -1, 0
0.72, 3.2, 0, 0
0.8, 3.2, 0, 0
0.88, 3.2, 0, 0
0.96, 3.2, 0, 0
1.04, 3.2, 0, 0
1.12, 3.2, 0, 0
1.2, 3.2, 0, 0
1.28, 3.2, 0, 0
1.36, 3.2, 0, 0
1.44, 3.2, 0, 0
1.52, 3.2, 0, 0
1.6, 3.2, 0, 0
1.68, 3.2, 0, 0
1.76, 3.2, 0, 0
1.84, 3.2, 0.180939, 0.180939
1.92, 3.2, 0, 0
2, 3.2, 0, 0
2.08, 3.2, 0, 0
2.16, 3.2, 0, 0
2.24, 3.2, 0, 0
2.32, 3.2, 0.149928, 0.149928
2.4, 3.2, 0, 0
2.48, 3.2, 0, 0
2.56, 3.2, 0, 0
2.64, 3.2, 0, 0
2.72, 3.2, 0, 0
2.8, 3.2, 0, 0
2.88, 3.2, 0, 0
2.96, 3.2, 0, 0
3.04, 3.2, 0, 0
3.12, 3.2, 0, 0
3.2, 3.2, 0, 0
3.28, 3.2, 0, 0
3.36, 3.2, 0.283899, 0.283899
3.44, 3.2, 0, 0
3.52, 3.2, 0, 0
3.6, 3.2, 0, 0
3.68, 3.2, 0, 0
3.76, 3.2, 0, 0
3.84, 3.2, 0, 0
3.92, 3.2, 0, 0
4, 3.2, 0, 0
4.08, 3.2, 0, 0
4.16, 3.2, 0, 0
4.24, 3.2, 0.267086, 0.267086
4.32, 3.2, 0.226828, 0.226828
4.4, 3.2, 0, 0
4.48, 3.2, 0, 0
4.56, 3.2, 0.797484, 0.656359
4.64, 3.2, 0.400209, 0.400209
4.72, 3.2, 0, 0
4.8, 3.2, 0, 0
4.88, 3.2, 0, 0
4.96, 3.2, 0, 0
5.04, 3.2, 0, 0
5.12, 3.2, 0, 0
5.2, 3.2, 0, 0
5.28, 3.2, 0, 0
5.36, 3.2, 0, 0
5.44, 3.2, 0, 0
5.52, 3.2, 0, 0
5.6, 3.2, 0.31881, 0.31881
5.68, 3.2, 0, 0
5.76, 3.2, 0, 0
5.84, 3.2, 0, 0
5.92, 3.2, 0, 0
6, 3.2, 0.530542, 0.37515
6.08, 3.2, 0, 0
6.16, 3.2, 0, 0
6.24, 3.2, 0, 0
6.32, 3.2, 0, 0
6.4, 3.2, 0.993862, 0.993862
6.48, 3.2, 0, 0
6.56, 3.2, 0, 0
6.64, 3.2, 0, 0
6.72, 3.2, 0, 0
6.8, 3.2, 0, 0
6.88, 3.2, 0, 0
6.96, 3.2, -1, 0
7.04, 3.2, -1, 0
7.12, 3.2, -1, 0
7.2, 3.2, -1, 0
7.28, 3.2, -1, 0
7.36, 3.2, -1, 0
7.44, 3.2, -1, 0
7.52, 3.2, -1, 0
7.6, 3.2, -1, 0
7.68, 3.2, -1, 0
7.76, 3.2, -1, 0
7.84, 3.2, -1, 0
7.92, 3.2, -1, 0
8, 3.2, -1, 0
-1.12, 3.24, -1, 0
-1.04, 3.24, -1, 0
-0.96, 3.24, -1, 0
-0.88, 3.24, -1, 0
-0.8, 3.24, -1, 0
-0.72, 3.24, -1, 0
-0.64, 3.24, -1, 0
-0.56, 3.24, -1, 0
-0.48, 3.24, -1, 0
-0.4, 3.24, -1, 0
-0.32, 3.24, -1, 0
-0.24, 3.24, -1, 0
-0.16, 3.24, -1, 0
-0.08, 3.24, -1, 0
1.11022e-16, 3.24, -1, 0
0.08, 3.24, -1, 0
0.16, 3.24, -1, 0
0.24, 3.24, -1, 0
0.32, 3.24, -1, 0
0.4, 3.24, -1, 0
0.48, 3.24, -1, 0
0.56, 3.24, -1, 0
0.64, 3.24, -1, 0
0.72, 3.24, 0, 0
0.8, 3.24, 0, 0
0.88, 3.24, 0, 0
0.96, 3.24, 0.186358, 0.186358
1.04, 3.24, 0, 0
1.12, 3.24, 0, 0
1.2, 3.24, 0, 0
1.28, 3.24, 0, 0
1.36, 3.24, 0, 0
1.44, 3.24, 0, 0
1.52, 3.24, 0, 0
1.6, 3.24, 0.234609, 0.234609
1.68, 3.24, 0, 0
1.76, 3.24, 0, 0
1.84, 3.24, 0, 0
1.92, 3.24, 0, 0
2, 3.24, 0, 0
2.08, 3.24, 0, 0
2.16, 3.24, 0, 0
2.24, 3.24, 0, 0
2.32, 3.24, 0, 0
2.4, 3.24, 0, 0
2.48, 3.24, 0, 0
2.56, 3.24, 0, 0
2.64, 3.24, 0, 0
2.72, 3.24, 0, 0
2.8, 3.24, 0, 0
2.88, 3.24, 0, 0
2.96, 3.24, 0, 0
3.04, 3.24, 0, 0
3.12, 3.24, 0, 0
3.2, 3.24, 0, 0
3.28, 3.24, 0, 0
3.36, 3.24, 0, 0
3.44, 3.24, 0, 0
3.52, 3.24, 0, 0
3.6, 3.24, 0, 0
3.68, 3.24, 0, 0
3.76, 3.24, 0, 0
3.84, 3.24, 0, 0
3.92, 3.24, 0, 0
4, 3.24, 0, 0
4.08, 3.24, 0, 0
4.16, 3.24, 0, 0
4.24, 3.24, 0, 0
4.32, 3.24, 0, 0
4.4, 3.24, 0, 0
4.48, 3.24, 0, 0
4.56, 3.24, 0, 0
4.64, 3.24, 0, 0
4.72, 3.24, 0, 0
4.8, 3.24, 0, 0
4.88, 3.24, 0, 0
4.96, 3.24, 0, 0
5.04, 3.24, 0, 0
5.12, 3.24, 0.248979, 0.248979
5.2, 3.24, 0, 0
5.28, 3.24, 0, 0
5.36, 3.24, 0, 0
5.44, 3.24, 0, 0
5.52, 3.24, 0, 0
5.6, 3.24, 0, 0
5.68, 3.24, 0, 0
5.76, 3.24, 0, 0
5.84, 3.24, 0, 0
5.92, 3.24, 0, 0
6, 3.24, 0, 0
6.08, 3.24, 0, 0
6.16, 3.24, 0, 0
6.24, 3.24, 0, 0
6.32, 3.24, 0, 0
6.4, 3.24, 0, 0
6.48, 3.24, 0, 0
6.56, 3.24, 0, 0
6.64, 3.24, 0, 0
6.72, 3.24, 0, 0
6.8, 3.24, 0, 0
6.88, 3.24, -1, 0
6.96, 3.24, -1, 0
7.04, 3.24, -1, 0
7.12, 3.24, -1, 0
7.2, 3.24, -1, 0
7.28, 3.24, -1, 0
7.36, 3.24, -1, 0
7.44, 3.24, -1, 0
7.52, 3.24, -1, 0
7.6, 3.24, -1, 0
7.68, 3.24, -1, 0
7.76, 3.24, -1, 0
7.84, 3.24, -1, 0
7.92, 3.24, -1, 0
8, 3.24, -1, 0
-1.12, 3.28, -1, 0
-1.04, 3.28, -1, 0
-0.96, 3.28, -1, 0
-0.88, 3.28, -1, 0
-0.8, 3.28, -1, 0
-0.72, 3.28, -1, 0
-0.64, 3.28, -1, 0
-0.56, 3.28, -1, 0
-0.48, 3.28, -1, 0
-0.4, 3.28, -1, 0
-0.32, 3.28, -1, 0
-0.24, 3.28, -1, 0
-0.16, 3.28, -1, 0
-0.08, 3.28, -1, 0
1.11022e-16, 3.28, -1, 0
0.08, 3.28, -1, 0
0.16, 3.28, -1, 0
0.24, 3.28, -1, 0
0.32, 3.28, -1, 0
0.4, 3.28, -1, 0
0.48, 3.28, -1, 0
0.56, 3.28, -1, 0
0.64, 3.28, -1, 0
0.72, 3.28, -1, 0
0.8, 3.28, 0, 0
0.88, 3.28, 0, 0
0.96, 3.28, 0, 0
1.04, 3.28, 0, 0
1.12, 3.28, 0, 0
1.2, 3.28, 0, 0
1.28, 3.28, 0, 0
1.36, 3.28, 0, 0
1.44, 3.28, 0, 0
1.52, 3.28, 0, 0
1.6, 3.28, 0, 0
1.68, 3.28, 0, 0
1.76, 3.28, 0, 0
1.84, 3.28, 0, 0
1.92, 3.28, 0, 0
2, 3.28, 0, 0
2.08, 3.28, 0, 0
2.16, 3.28, 0, 0
2.24, 3.28, 0, 0
2.32, 3.28, 0, 0
2.4, 3.28, 0, 0
2.48, 3.28, 0, 0
2.56, 3.28, 0, 0
2.64, 3.28, 0, 0
2.72, 3.28, 0, 0
2.8, 3.28, 0, 0
2.88, 3.28, 0, 0
2.96, 3.28, 0, 0
3.04, 3.28, 0, 0
3.12, 3.28, 0, 0
3.2, 3.28, 0, 0
3.28, 3.28, 0.207248, 0.207248
3.36, 3.28, 0, 0
3.44, 3.28, 0, 0
3.52, 3.28, 0, 0
3.6, 3.28, 0, 0
3.68, 3.28, 0, 0
3.76, 3.28, 0, 0
3.84, 3.28, 0, 0
3.92, 3.28, 0, 0
4, 3.28, 0, 0
4.08, 3.28, 0, 0
4.16, 3.28, 0, 0
4.24, 3.28, 0, 0
4.32, 3.28, 0, 0
4.4, 3.28, 0, 0
4.48, 3.28, 0, 0
4.56, 3.28, 0, 0
4.64, 3.28, 0, 0
4.72, 3.28, 0, 0
4.8, 3.28, 0, 0
4.88, 3.28, 0, 0
4.96, 3.28, 0, 0
5.04, 3.28, 0.234466, 0.234466
5.12, 3.28, 0, 0
5.2, 3.28, 0, 0
5.28, 3.28, 0, 0
5.36, 3.28, 0, 0
5.44, 3.28, 0, 0
5.52, 3.28, 0, 0
5.6, 3.28, 0, 0
5.68, 3.28, 0, 0
5.76, 3.28, 0, 0
5.84, 3.28, 0, 0
5.92, 3.28, 0, 0
6, 3.28, 0, 0
6.08, 3.28, 0, 0
6.16, 3.28, 0, 0
6.24, 3.28, 0, 0
6.32, 3.28, 0, 0
6.4, 3.28, 0.224844, 0.224844
6.48, 3.28, 0, 0
6.56, 3.28, 0, 0
6.64, 3.28, 0, 0
6.72, 3.28, 0, 0
6.8, 3.28, 0, 0
6.88, 3.28, -1, 0
6.96, 3.28, -1, 0
7.04, 3.28, -1, 0
7.12, 3.28, -1, 0
7.2, 3.28, -1, 0
7.28, 3.28, -1, 0
7.36, 3.28, -1, 0
7.44, 3.28, -1, 0
7.52, 3.28, -1, 0
7.6, 3.28, -1, 0
7.68, 3.28, -1, 0
7.76, 3.28, -1, 0
7.84, 3.28, -1, 0
7.92, 3.28, -1, 0
8, 3.28, -1, 0
-1.12, 3.32, -1, 0
-1.04, 3.32, -1, 0
-0.96, 3.32, -1, 0
-0.88, 3.32, -1, 0
-0.8, 3.32, -1, 0
-0.72, 3.32, -1, 0
-0.64, 3.32, -1, 0
-0.56, 3.32, -1, 0
-0.48, 3.32, -1, 0
-0.4, 3.32, -1, 0
-0.32, 3.32, -1, 0
-0.24, 3.32, -1, 0
-0.16, 3.32, -1, 0
-0.08, 3.32, -1, 0
1.11022e-16, 3.32, -1, 0
0.08, 3.32, -1, 0
0.16, 3.32, -1, 0
0.24, 3.32, -1, 0
0.32, 3.32, -1, 0
0.4, 3.32, -1, 0
0.48, 3.32, -1, 0
0.56, 3.32, -1, 0
0.64, 3.32, -1, 0
0.72, 3.32, -1, 0
0.8, 3.32, 0, 0
0.88, 3.32, 0, 0
0.96, 3.32, 0, 0
1.04, 3.32, 0, 0
1.12, 3.32, 0, 0
1.2, 3.32, 0, 0
1.28, 3.32, 0, 0
1.36, 3.32, 0, 0
1.44, 3.32, 0, 0
1.52, 3.32, 0, 0
1.6, 3.32, 0, 0
1.68, 3.32, 0, 0
1.76, 3.32, 0, 0
1.84, 3.32, 0, 0
1.92, 3.32, 0, 0
2, 3.32, 0, 0
2.08, 3.32, 0, 0
2.16, 3.32, 0, 0
2.24, 3.32, 0, 0
2.32, 3.32, 0, 0
2.4, 3.32, 0, 0
2.48, 3.32, 0.344255, 0.344255
2.56, 3.32, 0, 0
2.64, 3.32, 0, 0
2.72, 3.32, 0, 0
2.8, 3.32, 0, 0
2.88, 3.32, 0, 0
2.96, 3.32, 0, 0
3.04, 3.32, 0, 0
3.12, 3.32, 0, 0
3.2, 3.32, 0, 0
3.28, 3.32, 0, 0
3.36, 3.32, 0, 0
3.44, 3.32, 0, 0
3.52, 3.32, 0, 0
3.6, 3.32, 0, 0
3.68, 3.32, 0, 0
3.76, 3.32, 0, 0
3.84, 3.32, 0, 0
3.92, 3.32, 0, 0
4, 3.32, 0, 0
4.08, 3.32, 0, 0
4.16, 3.32, 0, 0
4.24, 3.32, 0, 0
4.32, 3.32, 0, 0
4.4, 3.32, 0, 0
4.48, 3.32, 0, 0
4.56, 3.32, 0, 0
4.64, 3.32, 0, 0
4.72, 3.32, 0, 0
4.8, 3.32, 0, 0
4.88, 3.32, 0, 0
4.96, 3.32, 0, 0
5.04, 3.32, 0, 0
5.12, 3.32, 0, 0
5.2, 3.32, 0, 0
5.28, 3.32, 0.277821, 0.277821
5.36, 3.32, 0, 0
5.44, 3.32, 0, 0
5.52, 3.32, 0, 0
5.6, 3.32, 0, 0
5.68, 3.32, 0, 0
5.76, 3.32, 0.259564, 0.259564
5.84, 3.32, 0, 0
5.92, 3.32, 0, 0
6, 3.32, 0, 0
6.08, 3.32, 0, 0
6.16, 3.32, 0, 0
6.24, 3.32, 0, 0
6.32, 3.32, 0, 0
6.4, 3.32, 0, 0
6.48, 3.32, 0, 0
6.56, 3.32, 0, 0
6.64, 3.32, 0, 0
6.72, 3.32, 0, 0
6.8, 3.32, 0, 0
6.88, 3.32, -1, 0
6.96, 3.32, -1, 0
7.04, 3.32, -1, 0
7.12, 3.32, -1, 0
7.2, 3.32, -1, 0
7.28, 3.32, -1, 0
7.36, 3.32, -1, 0
7.44, 3.32, -1, 0
7.52, 3.32, -1, 0
7.6, 3.32, -1, 0
7.68, 3.32, -1, 0
7.76, 3.32, -1, 0
7.84, 3.32, -1, 0
7.92, 3.32, -1, 0
8, 3.32, -1, 0
-1.12, 3.36, -1, 0
-1.04, 3.36, -1, 0
-0.96, 3.36, -1, 0
-0.88, 3.36, -1, 0
-0.8, 3.36, -1, 0
-0.72, 3.36, -1, 0
-0.64, 3.36, -1, 0
-0.56, 3.36, -1, 0
-0.48, 3.36, -1, 0
-0.4, 3.36, -1, 0
-0.32, 3.36, -1, 0
-0.24, 3.36, -1, 0
-0.16, 3.36, -1, 0
-0.08, 3.36, -1, 0
1.11022e-16, 3.36, -1, 0
0.08, 3.36, -1, 0
0.16, 3.36, -1, 0
0.24, 3.36, -1, 0
0.32, 3.36, -1, 0
0.4, 3.36, -1, 0
0.48, 3.36, -1, 0
0.56, 3.36, -1, 0
0.64, 3.36, -1, 0
0.72, 3.36, -1, 0
0.8, 3.36, 0, 0
0.88, 3.36, 0, 0
0.96, 3.36, 0, 0
1.04, 3.36, 0, 0
1.12, 3.36, 0, 0
1.2, 3.36, 0, 0
1.28, 3.36, 0, 0
1.36, 3.36, 0, 0
1.44, 3.36, 0.552942, 0.421842
1.52, 3.36, 0, 0
1.6, 3.36, 0, 0
1.68, 3.36, 0, 0
1.76, 3.36, 0, 0
1.84, 3.36, 0, 0
1.92, 3.36, 0, 0
2, 3.36, 0, 0
2.08, 3.36, 0, 0
2.16, 3.36, 0, 0
2.24, 3.36, 0, 0
2.32, 3.36, 0, 0
2.4, 3.36, 0, 0
2.48, 3.36, 0, 0
2.56, 3.36, 0.295126, 0.295126
2.64, 3.36, 0, 0
2.72, 3.36, 0, 0
2.8, 3.36, 0, 0
2.88, 3.36, 0, 0
2.96, 3.36, 0, 0
3.04, 3.36, 0, 0
3.12, 3.36, 0, 0
3.2, 3.36, 0, 0
3.28, 3.36, 0, 0
3.36, 3.36, 0, 0
3.44, 3.36, 0, 0
3.52, 3.36, 0, 0
3.6, 3.36, 0, 0
3.68, 3.36, 0, 0
3.76, 3.36, 0, 0
3.84, 3.36, 0, 0
3.92, 3.36, 0, 0
4, 3.36, 0, 0
4.08, 3.36, 0, 0
4.16, 3.36, 0, 0
4.24, 3.36, 0, 0
4.32, 3.36, 0, 0
4.4, 3.36, 0, 0
4.48, 3.36, 0, 0
4.56, 3.36, 0, 0
4.64, 3.36, 0, 0
4.72, 3.36, 0, 0
4.8, 3.36, 0, 0
4.88, 3.36, 0, 0
4.96, 3.36, 0, 0
5.04, 3.36, 0, 0
5.12, 3.36, 0.255668, 0.255668
5.2, 3.36, 0, 0
5.28, 3.36, 0, 0
5.36, 3.36, 0, 0
5.44, 3.36, 0, 0
5.52, 3.36, 0, 0
5.6, 3.36, 0, 0
5.68, 3.36, 0, 0
5.76, 3.36, 0, 0
5.84, 3.36, 0, 0
5.92, 3.36, 0, 0
6, 3.36, 0, 0
6.08, 3.36, 0, 0
6.16, 3.36, 0, 0
6.24, 3.36, 0.240234, 0.240234
6.32, 3.36, 0, 0
6.4, 3.36, 0.456997, 0.323147
6.48, 3.36, 0.488835, 0.488835
6.56, 3.36, 0, 0
6.64, 3.36, 0, 0
6.72, 3.36, 0, 0
6.8, 3.36, -1, 0
6.88, 3.36, -1, 0
6.96, 3.36, -1, 0
7.04, 3.36, -1, 0
7.12, 3.36, -1, 0
7.2, 3.36, -1, 0
7.28, 3.36, -1, 0
7.36, 3.36, -1, 0
7.44, 3.36, -1, 0
7.52, 3.36, -1, 0
7.6, 3.36, -1, 0
7.68, 3.36, -1, 0
7.76, 3.36, -1, 0
7.84, 3.36, -1, 0
7.92, 3.36, -1, 0
8, 3.36, -1, 0
-1.12, 3.4, -1, 0
-1.04, 3.4, -1, 0
-0.96, 3.4, -1, 0
-0.88, 3.4, -1, 0
-0.8, 3.4, -1, 0
-0.72, 3.4, -1, 0
-0.64, 3.4, -1, 0
-0.56, 3.4, -1, 0
-0.48, 3.4, -1, 0
-0.4, 3.4, -1, 0
-0.32, 3.4, -1, 0
-0.24, 3.4, -1, 0
-0.16, 3.4, -1, 0
-0.08, 3.4, -1, 0
1.11022e-16, 3.4, -1, 0
0.08, 3.4, -1, 0
0.16, 3.4, -1, 0
0.24, 3.4, -1, 0
0.32, 3.4, -1, 0
0.4, 3.4, -1, 0
0.48, 3.4, -1, 0
0.56, 3.4, -1, 0
0.64, 3.4, -1, 0
0.72, 3.4, -1, 0
0.8, 3.4, -1, 0
0.88, 3.4, 0, 0
0.96, 3.4, 0, 0
1.04, 3.4, 0, 0
1.12, 3.4, 0.116291, 0.116291
1.2, 3.4, 0, 0
1.28, 3.4, 0.125446, 0.125446
1.36, 3.4, 0, 0
1.44, 3.4, 0, 0
1.52, 3.4, 0, 0
1.6, 3.4, 0, 0
1.68, 3.4, 0, 0
1.76, 3.4, 0, 0
1.84, 3.4, 0, 0
1.92, 3.4, 0.219357, 0.219357
2, 3.4, 0, 0
2.08, 3.4, 0.137349, 0.137349
2.16, 3.4, 0, 0
2.24, 3.4, 0, 0
2.32, 3.4, 0, 0
2.4, 3.4, 0, 0
2.48, 3.4, 0, 0
2.56, 3.4, 0, 0
2.64, 3.4, 0, 0
2.72, 3.4, 0, 0
2.8, 3.4, 0, 0
2.88, 3.4, 0, 0
2.96, 3.4, 0, 0
3.04, 3.4, 0, 0
3.12, 3.4, 0, 0
3.2, 3.4, 0, 0
3.28, 3.4, 0, 0
3.36, 3.4, 0, 0
3.44, 3.4, 0, 0
3.52, 3.4, 0, 0
3.6, 3.4, 0, 0
3.68, 3.4, 0, 0
3.76, 3.4, 0, 0
3.84, 3.4, 0, 0
3.92, 3.4, 0, 0
4, 3.4, 0, 0
4.08, 3.4, 0, 0
4.16, 3.4, 0, 0
4.24, 3.4, 0, 0
4.32, 3.4, 0, 0
4.4, 3.4, 0, 0
4.48, 3.4, 0, 0
4.56, 3.4, 0, 0
4.64, 3.4, 0, 0
4.72, 3.4, 0, 0
4.8, 3.4, 0, 0
4.88, 3.4, 0, 0
4.96, 3.4, 0, 0
5.04, 3.4, 0, 0
5.12, 3.4, 0, 0
5.2, 3.4, 0, 0
5.28, 3.4, 0, 0
5.36, 3.4, 0, 0
5.44, 3.4, 0, 0
5.52, 3.4, 0, 0
5.6, 3.4, 0, 0
5.68, 3.4, 0, 0
5.76, 3.4, 0.344661, 0.344661
5.84, 3.4, 0.293697, 0.293697
5.92, 3.4, 0, 0
6, 3.4, 0, 0
6.08, 3.4, 0, 0
6.16, 3.4, 0.23145, 0.23145
6.24, 3.4, 0, 0
6.32, 3.4, 0, 0
6.4, 3.4, 0.707247, 0.502036
6.48, 3.4, 0.328066, 0.328066
6.56, 3.4, 0, 0
6.64, 3.4, 0, 0
6.72, 3.4, 0, 0
6.8, 3.4, -1, 0
6.88, 3.4, -1, 0
6.96, 3.4, -1, 0
7.04, 3.4, -1, 0
7.12, 3.4, -1, 0
7.2, 3.4, -1, 0
7.28, 3.4, -1, 0
7.36, 3.4, -1, 0
7.44, 3.4, -1, 0
7.52, 3.4, -1, 0
7.6, 3.4, -1, 0
7.68, 3.4, -1, 0
7.76, 3.4, -1, 0
7.84, 3.4, -1, 0
7.92, 3.4, -1, 0
8, 3.4, -1, 0
-1.12, 3.44, -1, 0
-1.04, 3.44, -1, 0
-0.96, 3.44, -1, 0
-0.88, 3.44, -1, 0
-0.8, 3.44, -1, 0
-0.72, 3.44, -1, 0
-0.64, 3.44, -1, 0
-0.56, 3.44, -1, 0
-0.48, 3.44, -1, 0
-0.4, 3.44, -1, 0
-0.32, 3.44, -1, 0
-0.24, 3.44, -1, 0
-0.16, 3.44, -1, 0
-0.08, 3.44, -1, 0
1.11022e-16, 3.44, -1, 0
0.08, 3.44, -1, 0
0.16, 3.44, -1, 0
0.24, 3.44, -1, 0
0.32, 3.44, -1, 0
0.4, 3.44, -1, 0
0.48, 3.44, -1, 0
0.56, 3.44, -1, 0
0.64, 3.44, -1, 0
0.72, 3.44, -1, 0
0.8, 3.44, -1, 0
0.88, 3.44, 0, 0
0.96, 3.44, 0, 0
1.04, 3.44, 0, 0
1.12, 3.44, 0, 0
1.2, 3.44, 0, 0
1.28, 3.44, 0, 0
1.36, 3.44, 0, 0
1.44, 3.44, 0, 0
1.52, 3.44, 0, 0
1.6, 3.44, 0, 0
1.68, 3.44, 0, 0
1.76, 3.44, 0, 0
1.84, 3.44, 0, 0
1.92, 3.44, 0, 0
2, 3.44, 0, 0
2.08, 3.44, 0, 0
2.16, 3.44, 0, 0
2.24, 3.44, 0, 0
2.32, 3.44, 0, 0
2.4, 3.44, 0, 0
2.48, 3.44, 0, 0
2.56, 3.44, 0, 0
2.64, 3.44, 0, 0
2.72, 3.44, 0, 0
2.8, 3.44, 0, 0
2.88, 3.44, 0, 0
2.96, 3.44, 0, 0
3.04, 3.44, 0, 0
3.12, 3.44, 0, 0
3.2, 3.44, 0, 0
3.28, 3.44, 0, 0
3.36, 3.44, 0, 0
3.44, 3.44, 0.148226, 0.148226
3.52, 3.44, 0, 0
3.6, 3.44, 0, 0
3.68, 3.44, 0, 0
3.76, 3.44, 0, 0
3.84, 3.44, 0, 0
3.92, 3.44, 0, 0
4, 3.44, 0, 0
4.08, 3.44, 0, 0
4.16, 3.44, 0, 0
4.24, 3.44, 0, 0
4.32, 3.44, 0, 0
4.4, 3.44, 0, 0
4.48, 3.44, 0, 0
4.56, 3.44, 0, 0
4.64, 3.44, 0, 0
4.72, 3.44, 0, 0
4.8, 3.44, 0, 0
4.88, 3.44, 0, 0
4.96, 3.44, 0, 0
5.04, 3.44, 0, 0
5.12, 3.44, 0, 0
5.2, 3.44, 0, 0
5.28, 3.44, 0.22026, 0.22026
5.36, 3.44, 0.357572, 0.357572
5.44, 3.44, 0, 0
5.52, 3.44, 0, 0
5.6, 3.44, 0, 0
5.68, 3.44, 0.347378, 0.347378
5.76, 3.44, 0, 0
5.84, 3.44, 0, 0
5.92, 3.44, 0, 0
6, 3.44, 0, 0
6.08, 3.44, 0, 0
6.16, 3.44, 0, 0
6.24, 3.44, 0, 0
6.32, 3.44, 0, 0
6.4, 3.44, 0, 0
6.48, 3.44, 0, 0
6.56, 3.44, 0.191697, 0.191697
6.64, 3.44, 0, 0
6.72, 3.44, 0, 0
6.8, 3.44, -1, 0
6.88, 3.44, -1, 0
6.96, 3.44, -1, 0
7.04, 3.44, -1, 0
7.12, 3.44, -1, 0
7.2, 3.44, -1, 0
7.28, 3.44, -1, 0
7.36, 3.44, -1, 0
7.44, 3.44, -1, 0
7.52, 3.44, -1, 0
7.6, 3.44, -1, 0
7.68, 3.44, -1, 0
7.76, 3.44, -1, 0
7.84, 3.44, -1, 0
7.92, 3.44, -1, 0
8, 3.44, -1, 0
-1.12, 3.48, -1, 0
-1.04, 3.48, -1, 0
-0.96, 3.48, -1, 0
-0.88, 3.48, -1, 0
-0.8, 3.48, -1, 0
-0.72, 3.48, -1, 0
-0.64, 3.48, -1, 0
-0.56, 3.48, -1, 0
-0.48, 3.48, -1, 0
-0.4, 3.48, -1, 0
-0.32, 3.48, -1, 0
-0.24, 3.48, -1, 0
-0.16, 3.48, -1, 0
-0.08, 3.48, -1, 0
1.11022e-16, 3.48, -1, 0
0.08, 3.48, -1, 0
0.16, 3.48, -1, 0
0.24, 3.48, -1, 0
0.32, 3.48, -1, 0
0.4, 3.48, -1, 0
0.48, 3.48, -1, 0
0.56, 3.48, -1, 0
0.64, 3.48, -1, 0
0.72, 3.48, -1, 0
0.8, 3.48, -1, 0
0.88, 3.48, 0, 0
0.96, 3.48, 0, 0
1.04, 3.48, 0, 0
1.12, 3.48, 0, 0
1.2, 3.48, 0, 0
1.28, 3.48, 0, 0
1.36, 3.48, 0, 0
1.44, 3.48, 0.206426, 0.206426
1.52, 3.48, 0, 0
1.6, 3.48, 0, 0
1.68, 3.48, 0, 0
1.76, 3.48, 0, 0
1.84, 3.48, 0, 0
1.92, 3.48, 0, 0
2, 3.48, 0.28927, 0.28927
2.08, 3.48, 0.180185, 0.180185
2.16, 3.48, 0, 0
2.24, 3.48, 0, 0
2.32, 3.48, 0, 0
2.4, 3.48, 0, 0
2.48, 3.48, 0.703074, 0.703074
2.56, 3.48, 0, 0
2.64, 3.48, 0, 0
2.72, 3.48, 0, 0
2.8, 3.48, 0, 0
2.88, 3.48, 0, 0
2.96, 3.48, 0, 0
3.04, 3.48, 0, 0
3.12, 3.48, 0, 0
3.2, 3.48, 0, 0
3.28, 3.48, 0, 0
3.36, 3.48, 0, 0
3.44, 3.48, 0, 0
3.52, 3.48, 0, 0
3.6, 3.48, 0, 0
3.68, 3.48, 0, 0
3.76, 3.48, 0, 0
3.84, 3.48, 0, 0
3.92, 3.48, 0, 0
4, 3.48, 0, 0
4.08, 3.48, 0, 0
4.16, 3.48, 0, 0
4.24, 3.48, 0, 0
4.32, 3.48, 0, 0
4.4, 3.48, 0, 0
4.48, 3.48, 0, 0
4.56, 3.48, 0, 0
4.64, 3.48, 0, 0
4.72, 3.48, 0.282053, 0.282053
4.8, 3.48, 0, 0
4.88, 3.48, 0, 0
4.96, 3.48, 0, 0
5.04, 3.48, 0, 0
5.12, 3.48, 0, 0
5.2, 3.48, 0, 0
5.28, 3.48, 0, 0
5.36, 3.48, 0, 0
5.44, 3.48, 0, 0
5.52, 3.48, 0, 0
5.6, 3.48, 0, 0
5.68, 3.48, 0, 0
5.76, 3.48, 0, 0
5.84, 3.48, 0, 0
5.92, 3.48, 0, 0
6, 3.48, 0.280846, 0.280846
6.08, 3.48, 0, 0
6.16, 3.48, 0, 0
6.24, 3.48, 0, 0
6.32, 3.48, 0, 0
6.4, 3.48, 0, 0
6.48, 3.48, 0, 0
6.56, 3.48, 0, 0
6.64, 3.48, 0, 0
6.72, 3.48, 0, 0
6.8, 3.48, -1, 0
6.88, 3.48, -1, 0
6.96, 3.48, -1, 0
7.04, 3.48, -1, 0
7.12, 3.48, -1, 0
7.2, 3.48, -1, 0
7.28, 3.48, -1, 0
7.36, 3.48, -1, 0
7.44, 3.48, -1, 0
7.52, 3.48, -1, 0
7.6, 3.48, -1, 0
7.68, 3.48, -1, 0
7.76, 3.48, -1, 0
7.84, 3.48, -1, 0
7.92, 3.48, -1, 0
8, 3.48, -1, 0
-1.12, 3.52, -1, 0
-1.04, 3.52, -1, 0
-0.96, 3.52, -1, 0
-0.88, 3.52, -1, 0
-0.8, 3.52, -1, 0
-0.72, 3.52, -1, 0
-0.64, 3.52, -1, 0
-0.56, 3.52, -1, 0
-0.48, 3.52, -1, 0
-0.4, 3.52, -1, 0
-0.32, 3.52, -1, 0
-0.24, 3.52, -1, 0
-0.16, 3.52, -1, 0
-0.08, 3.52, -1, 0
1.11022e-16, 3.52, -1, 0
0.08, 3.52, -1, 0
0.16, 3.52, -1, 0
0.24, 3.52, -1, 0
0.32, 3.52, -1, 0
0.4, 3.52, -1, 0
0.48, 3.52, -1, 0
0.56, 3.52, -1, 0
0.64, 3.52, -1, 0
0.72, 3.52, -1, 0
0.8, 3.52, -1, 0
0.88, 3.52, -1, 0
0.96, 3.52, 0, 0
1.04, 3.52, 0, 0
1.12, 3.52, 0, 0
1.2, 3.52, 0.123348, 0.123348
1.28, 3.52, 0, 0
1.36, 3.52, 0.198883, 0.198883
1.44, 3.52, 0, 0
1.52, 3.52, 0, 0
1.6, 3.52, 0, 0
1.68, 3.52, 0, 0
1.76, 3.52, 0, 0
1.84, 3.52, 0, 0
1.92, 3.52, 0, 0
2, 3.52, 0, 0
2.08, 3.52, 0.203834, 0.203834
2.16, 3.52, 0, 0
2.24, 3.52, 0, 0
2.32, 3.52, 0, 0
2.4, 3.52, 0, 0
2.48, 3.52, 0, 0
2.56, 3.52, 0, 0
2.64, 3.52, 0, 0
2.72, 3.52, 0.307382, 0.307382
2.8, 3.52, 0, 0
2.88, 3.52, 0, 0
2.96, 3.52, 0, 0
3.04, 3.52, 0, 0
3.12, 3.52, 0, 0
3.2, 3.52, 0, 0
3.28, 3.52, 0, 0
3.36, 3.52, 0.151702, 0.151702
3.44, 3.52, 0, 0
3.52, 3.52, 0, 0
3.6, 3.52, 0, 0
3.68, 3.52, 0, 0
3.76, 3.52, 0, 0
3.84, 3.52, 0, 0
3.92, 3.52, 0, 0
4, 3.52, 0, 0
4.08, 3.52, 0, 0
4.16, 3.52, 0, 0
4.24, 3.52, 0, 0
4.32, 3.52, 0, 0
4.4, 3.52, 0, 0
4.48, 3.52, 0, 0
4.56, 3.52, 0, 0
4.64, 3.52, 0, 0
4.72, 3.52, 0, 0
4.8, 3.52, 0, 0
4.88, 3.52, 0, 0
4.96, 3.52, 0, 0
5.04, 3.52, 0, 0
5.12, 3.52, 0, 0
5.2, 3.52, 0, 0
5.28, 3.52, 0, 0
5.36, 3.52, 0, 0
5.44, 3.52, 0, 0
5.52, 3.52, 0, 0
5.6, 3.52, 0, 0
5.68, 3.52, 0, 0
5.76, 3.52, 0, 0
5.84, 3.52, 0, 0
5.92, 3.52, 0, 0
6, 3.52, 0, 0
6.08, 3.52, 0, 0
6.16, 3.52, 0, 0
6.24, 3.52, 0.316512, 0.316512
6.32, 3.52, 0, 0
6.4, 3.52, 0, 0
6.48, 3.52, 0, 0
6.56, 3.52, 0, 0
6.64, 3.52, 0, 0
6.72, 3.52, -1, 0
6.8, 3.52, -1, 0
6.88, 3.52, -1, 0
6.96, 3.52, -1, 0
7.04, 3.52, -1, 0
7.12, 3.52, -1, 0
7.2, 3.52, -1, 0
7.28, 3.52, -1, 0
7.36, 3.52, -1, 0
7.44, 3.52, -1, 0
7.52, 3.52, -1, 0
7.6, 3.52, -1, 0
7.68, 3.52, -1, 0
7.76, 3.52, -1, 0
7.84, 3.52, -1, 0
7.92, 3.52, -1, 0
8, 3.52, -1, 0
-1.12, 3.56, -1, 0
-1.04, 3.56, -1, 0
-0.96, 3.56, -1, 0
-0.88, 3.56, -1, 0
-0.8, 3.56, -1, 0
-0.72, 3.56, -1, 0
-0.64, 3.56, -1, 0
-0.56, 3.56, -1, 0
-0.48, 3.56, -1, 0
-0.4, 3.56, -1, 0
-0.32, 3.56, -1, 0
-0.24, 3.56, -1, 0
-0.16, 3.56, -1, 0
-0.08, 3.56, -1, 0
1.11022e-16, 3.56, -1, 0
0.08, 3.56, -1, 0
0.16, 3.56, -1, 0
0.24, 3.56, -1, 0
0.32, 3.56, -1, 0
0.4, 3.56, -1, 0
0.48, 3.56, -1, 0
0.56, 3.56, -1, 0
0.64, 3.56, -1, 0
0.72, 3.56, -1, 0
0.8, 3.56, -1, 0
0.88, 3.56, -1, 0
0.96, 3.56, 0, 0
1.04, 3.56, 0, 0
1.12, 3.56, 0.298227, 0.298227
1.2, 3.56, 0, 0
1.28, 3.56, 0.142886, 0.142886
1.36, 3.56, 0, 0
1.44, 3.56, 0.214313, 0.214313
1.52, 3.56, 0, 0
1.6, 3.56, 0, 0
1.68, 3.56, 0, 0
1.76, 3.56, 0, 0
1.84, 3.56, 0, 0
1.92, 3.56, 0, 0
2, 3.56, 0, 0
2.08, 3.56, 0, 0
2.16, 3.56, 0.142022, 0.142022
2.24, 3.56, 0.213911, 0.213911
2.32, 3.56, 0, 0
2.4, 3.56, 0, 0
2.48, 3.56, 0, 0
2.56, 3.56, 0, 0
2.64, 3.56, 0, 0
2.72, 3.56, 0, 0
2.8, 3.56, 0, 0
2.88, 3.56, 0, 0
2.96, 3.56, 0.308646, 0.308646
3.04, 3.56, 0, 0
3.12, 3.56, 0, 0
3.2, 3.56, 0, 0
3.28, 3.56, 0, 0
3.36, 3.56, 0, 0
3.44, 3.56, 0, 0
3.52, 3.56, 0, 0
3.6, 3.56, 0, 0
3.68, 3.56, 0, 0
3.76, 3.56, 0, 0
3.84, 3.56, 0.214881, 0.214881
3.92, 3.56, 0.234434, 0.234434
4, 3.56, 0, 0
4.08, 3.56, 0, 0
4.16, 3.56, 0.238576, 0.238576
4.24, 3.56, 0, 0
4.32, 3.56, 0, 0
4.4, 3.56, 0, 0
4.48, 3.56, 0, 0
4.56, 3.56, 0, 0
4.64, 3.56, 0, 0
4.72, 3.56, 0, 0
4.8, 3.56, 0, 0
4.88, 3.56, 0, 0
4.96, 3.56, 0.281627, 0.281627
5.04, 3.56, 0, 0
5.12, 3.56, 0, 0
5.2, 3.56, 0, 0
5.28, 3.56, 0, 0
5.36, 3.56, 0, 0
5.44, 3.56, 0, 0
5.52, 3.56, 0, 0
5.6, 3.56, 0, 0
5.68, 3.56, 0.512258, 0.512258
5.76, 3.56, 0, 0
5.84, 3.56, 0, 0
5.92, 3.56, 0, 0
6, 3.56, 0, 0
6.08, 3.56, 0, 0
6.16, 3.56, 0, 0
6.24, 3.56, 0, 0
6.32, 3.56, 0.42506, 0.42506
6.4, 3.56, 0, 0
6.48, 3.56, 0, 0
6.56, 3.56, 0, 0
6.64, 3.56, 0, 0
6.72, 3.56, -1, 0
6.8, 3.56, -1, 0
6.88, 3.56, -1, 0
6.96, 3.56, -1, 0
7.04, 3.56, -1, 0
7.12, 3.56, -1, 0
7.2, 3.56, -1, 0
7.28, 3.56, -1, 0
7.36, 3.56, -1, 0
7.44, 3.56, -1, 0
7.52, 3.56, -1, 0
7.6, 3.56, -1, 0
7.68, 3.56, -1, 0
7.76, 3.56, -1, 0
7.84, 3.56, -1, 0
7.92, 3.56, -1, 0
8, 3.56, -1, 0
-1.12, 3.6, -1, 0
-1.04, 3.6, -1, 0
-0.96, 3.6, -1, 0
-0.88, 3.6, -1, 0
-0.8, 3.6, -1, 0
-0.72, 3.6, -1, 0
-0.64, 3.6, -1, 0
-0.56, 3.6, -1, 0
-0.48, 3.6, -1, 0
-0.4, 3.6, -1, 0
-0.32, 3.6, -1, 0
-0.24, 3.6, -1, 0
-0.16, 3.6, -1, 0
-0.08, 3.6, -1, 0
1.11022e-16, 3.6, -1, 0
0.08, 3.6, -1, 0
0.16, 3.6, -1, 0
0.24, 3.6, -1, 0
0.32, 3.6, -1, 0
0.4, 3.6, -1, 0
0.48, 3.6, -1, 0
0.56, 3.6, -1, 0
0.64, 3.6, -1, 0
0.72, 3.6, -1, 0
0.8, 3.6, -1, 0
0.88, 3.6, -1, 0
0.96, 3.6, 0, 0
1.04, 3.6, 0, 0
1.12, 3.6, 0, 0
1.2, 3.6, 0, 0
1.28, 3.6, 0, 0
1.36, 3.6, 0, 0
1.44, 3.6, 0, 0
1.52, 3.6, 0, 0
1.6, 3.6, 0, 0
1.68, 3.6, 0, 0
1.76, 3.6, 0.145867, 0.145867
1.84, 3.6, 0, 0
1.92, 3.6, 0, 0
2, 3.6, 0, 0
2.08, 3.6, 0, 0
2.16, 3.6, 0, 0
2.24, 3.6, 0, 0
2.32, 3.6, 0, 0
2.4, 3.6, 0, 0
2.48, 3.6, 0, 0
2.56, 3.6, 0, 0
2.64, 3.6, 0, 0
2.72, 3.6, 0, 0
2.8, 3.6, 0, 0
2.88, 3.6, 0, 0
2.96, 3.6, 0, 0
3.04, 3.6, 0, 0
3.12, 3.6, 0, 0
3.2, 3.6, 0, 0
3.28, 3.6, 0, 0
3.36, 3.6, 0, 0
3.44, 3.6, 0, 0
3.52, 3.6, 0, 0
3.6, 3.6, 0, 0
3.68, 3.6, 0, 0
3.76, 3.6, 0, 0
3.84, 3.6, 0, 0
3.92, 3.6, 0, 0
4, 3.6, 0.213841, 0.213841
4.08, 3.6, 0, 0
4.16, 3.6, 0, 0
4.24, 3.6, 0, 0
4.32, 3.6, 0, 0
4.4, 3.6, 0, 0
4.48, 3.6, 0, 0
4.56, 3.6, 0, 0
4.64, 3.6, 0, 0
4.72, 3.6, 0, 0
4.8, 3.6, 0, 0
4.88, 3.6, 0, 0
4.96, 3.6, 0, 0
5.04, 3.6, 0, 0
5.12, 3.6, 0, 0
5.2, 3.6, 0, 0
5.28, 3.6, 0, 0
5.36, 3.6, 0, 0
5.44, 3.6, 0, 0
5.52, 3.6, 0.251889, 0.251889
5.6, 3.6, 0, 0
5.68, 3.6, 0, 0
5.76, 3.6, 0, 0
5.84, 3.6, 0, 0
5.92, 3.6, 0, 0
6, 3.6, 0, 0
6.08, 3.6, 0, 0
6.16, 3.6, 0, 0
6.24, 3.6, 0, 0
6.32, 3.6, 0, 0
6.4, 3.6, 0, 0
6.48, 3.6, 0, 0
6.56, 3.6, 0, 0
6.64, 3.6, 0, 0
6.72, 3.6, -1, 0
6.8, 3.6, -1, 0
6.88, 3.6, -1, 0
6.96, 3.6, -1, 0
7.04, 3.6, -1, 0
7.12, 3.6, -1, 0
7.2, 3.6, -1, 0
7.28, 3.6, -1, 0
7.36, 3.6, -1, 0
7.44, 3.6, -1, 0
7.52, 3.6, -1, 0
7.6, 3.6, -1, 0
7.68, 3.6, -1, 0
7.76, 3.6, -1, 0
7.84, 3.6, -1, 0
7.92, 3.6, -1, 0
8, 3.6, -1, 0
