# Supplementary material for: Triplon band splitting and topologically protected edge states in the dimerized antiferromagnet
Source: Nat Commun. 2019 May 8;10:2096. doi: 10.1038/s41467-019-10091-6 (PMC6506493; doi:10.1038/s41467-019-10091-6)
Supplement: Supplementary file 3 — Source Data [file 41467_2019_10091_MOESM3_ESM.zip › Source Data/SourceDataFigure3b.txt]

## Figure 3b, color plot, intensity of -1 indicates that a data point is absent
## X,Y,Intensity,Error
## XRANGE=-1.120000,8.000000,0.080000
## YRANGE=1.000000,3.600000,0.040000
## XLABEL=L (rlu)
## YLABEL=Energy (meV)
-1.12, 1, -1, 0
-1.04, 1, -1, 0
-0.96, 1, -1, 0
-0.88, 1, -1, 0
-0.8, 1, -1, 0
-0.72, 1, -1, 0
-0.64, 1, -1, 0
-0.56, 1, -1, 0
-0.48, 1, -1, 0
-0.4, 1, -1, 0
-0.32, 1, 0, 0
-0.24, 1, 0.219482, 0.219482
-0.16, 1, 0.131525, 0.131525
-0.08, 1, 0.624474, 0.389086
1.11022e-16, 1, 0.266619, 0.153933
0.08, 1, 0.449252, 0.237857
0.16, 1, 0.272048, 0.157067
0.24, 1, 0.320502, 0.186556
0.32, 1, 0.970583, 0.494858
0.4, 1, 0.593521, 0.307929
0.48, 1, 0.396272, 0.242681
0.56, 1, 0.292895, 0.218135
0.64, 1, 0.433515, 0.21676
0.72, 1, 0.743154, 0.282633
0.8, 1, 0.320977, 0.185316
0.88, 1, 0.32059, 0.185093
0.96, 1, 0.222731, 0.157495
1.04, 1, 0.538413, 0.284969
1.12, 1, 0.250547, 0.177164
1.2, 1, 0.300546, 0.173522
1.28, 1, 0.319201, 0.225711
1.36, 1, 0.634084, 0.448411
1.44, 1, 0, 0
1.52, 1, 0, 0
1.6, 1, 0.673109, 0.404298
1.68, 1, 0.364069, 0.213081
1.76, 1, 0.485074, 0.280058
1.84, 1, 0.908509, 0.508059
1.92, 1, 1.14223, 0.762394
2, 1, 0.840565, 0.379718
2.08, 1, 1.06157, 0.56168
2.16, 1, 0.510411, 0.294686
2.24, 1, 1.02404, 0.539642
2.32, 1, 0, 0
2.4, 1, 0.527602, 0.393025
2.48, 1, 0.983902, 0.463989
2.56, 1, 1.71687, 0.865902
2.64, 1, 1.18857, 0.607086
2.72, 1, 0, 0
2.8, 1, 0.19274, 0.19274
2.88, 1, 0.998017, 0.506341
2.96, 1, 0.173338, 0.173338
3.04, 1, 0.67723, 0.392552
3.12, 1, 0.316348, 0.316348
3.2, 1, 0.271337, 0.271337
3.28, 1, 0.844071, 0.628019
3.36, 1, 0.81286, 0.406431
3.44, 1, 0.422672, 0.29888
3.52, 1, 0.66202, 0.468123
3.6, 1, 1.5707, 0.650023
3.68, 1, 0.702012, 0.496397
3.76, 1, 0, 0
3.84, 1, 0, 0
3.92, 1, 1.04259, 0.523057
4, 1, 1.09104, 0.547765
4.08, 1, 1.65852, 0.75011
4.16, 1, 0.621313, 0.448019
4.24, 1, 1.23837, 0.63158
4.32, 1, 0.491566, 0.34759
4.4, 1, 0.787832, 0.4639
4.48, 1, 0, 0
4.56, 1, 0.554174, 0.393432
4.64, 1, 1.11093, 0.828698
4.72, 1, 0.996469, 0.704612
4.8, 1, 0, 0
4.88, 1, 1.12919, 1.12919
4.96, 1, 0.979372, 0.979372
5.04, 1, 0, 0
5.12, 1, 0.560793, 0.396541
5.2, 1, 0.740051, 0.533998
5.28, 1, 0.526545, 0.379963
5.36, 1, 1.72676, 0.99562
5.44, 1, 0, 0
5.52, 1, 0.739816, 0.55156
5.6, 1, 0, 0
5.68, 1, 0.296242, 0.296242
5.76, 1, 0, 0
5.84, 1, 0, 0
5.92, 1, 0, 0
6, 1, 0.246913, 0.246913
6.08, 1, 0.315773, 0.315773
6.16, 1, 0, 0
6.24, 1, 0, 0
6.32, 1, 0, 0
6.4, 1, 0.28744, 0.28744
6.48, 1, 0, 0
6.56, 1, 1.00969, 0.75246
6.64, 1, 0, 0
6.72, 1, 0, 0
6.8, 1, 0.873876, 0.630481
6.88, 1, 1.29588, 0.925178
6.96, 1, 1.47297, 0.756647
7.04, 1, 0.345486, 0.345486
7.12, 1, 0.314858, 0.314858
7.2, 1, 0.628111, 0.444142
7.28, 1, 1.26326, 0.893262
7.36, 1, 0, 0
7.44, 1, 0.954395, 0.55102
7.52, 1, 0, 0
7.6, 1, 1.28369, 0.650227
7.68, 1, 0.797414, 0.567166
7.76, 1, 1.92625, 0.877237
7.84, 1, 0.898587, 0.520933
7.92, 1, 0.263198, 0.263198
8, 1, 0.952251, 0.709698
-1.12, 1.04, -1, 0
-1.04, 1.04, -1, 0
-0.96, 1.04, -1, 0
-0.88, 1.04, -1, 0
-0.8, 1.04, -1, 0
-0.72, 1.04, -1, 0
-0.64, 1.04, -1, 0
-0.56, 1.04, -1, 0
-0.48, 1.04, -1, 0
-0.4, 1.04, -1, 0
-0.32, 1.04, -1, 0
-0.24, 1.04, 0.299306, 0.299306
-0.16, 1.04, 0.701389, 0.494312
-0.08, 1.04, 0.307848, 0.221939
1.11022e-16, 1.04, 0.475262, 0.248558
0.08, 1.04, 0.396533, 0.23832
0.16, 1.04, 0.185587, 0.13123
0.24, 1.04, 0.457917, 0.242249
0.32, 1.04, 0.459252, 0.231668
0.4, 1.04, 0.462934, 0.277754
0.48, 1.04, 0.931339, 0.396337
0.56, 1.04, 0.194337, 0.137417
0.64, 1.04, 0.538913, 0.28165
0.72, 1.04, 0.546174, 0.246166
0.8, 1.04, 0.102001, 0.102001
0.88, 1.04, 0.5449, 0.288337
0.96, 1.04, 0.445345, 0.314911
1.04, 1.04, 0.365808, 0.272572
1.12, 1.04, 0.651385, 0.354763
1.2, 1.04, 0.62704, 0.443387
1.28, 1.04, 0, 0
1.36, 1.04, 0, 0
1.44, 1.04, 0.858118, 0.464828
1.52, 1.04, 0.324155, 0.230625
1.6, 1.04, 0.650078, 0.355361
1.68, 1.04, 0.633229, 0.387271
1.76, 1.04, 0, 0
1.84, 1.04, 0.225531, 0.159476
1.92, 1.04, 0.516314, 0.342151
2, 1.04, 0.742993, 0.462797
2.08, 1.04, 0.474782, 0.35392
2.16, 1.04, 0.558348, 0.329463
2.24, 1.04, 1.18577, 0.60404
2.32, 1.04, 0.608627, 0.351395
2.4, 1.04, 1.06035, 0.697453
2.48, 1.04, 0, 0
2.56, 1.04, 0.528138, 0.304921
2.64, 1.04, 0, 0
2.72, 1.04, 0.37419, 0.37419
2.8, 1.04, 0.866314, 0.624569
2.88, 1.04, 0.669726, 0.388316
2.96, 1.04, 0, 0
3.04, 1.04, 0.640062, 0.477247
3.12, 1.04, 0.74338, 0.437497
3.2, 1.04, 0.633784, 0.365915
3.28, 1.04, 0.487052, 0.351418
3.36, 1.04, 0.993289, 0.505784
3.44, 1.04, 0.677149, 0.505173
3.52, 1.04, 0.905737, 0.5543
3.6, 1.04, 0.535828, 0.386942
3.68, 1.04, 0.850694, 0.501206
3.76, 1.04, 0, 0
3.84, 1.04, 2.14913, 1.60175
3.92, 1.04, 0, 0
4, 1.04, 0, 0
4.08, 1.04, 0.745899, 0.430646
4.16, 1.04, 0.248234, 0.248234
4.24, 1.04, 0.409601, 0.409601
4.32, 1.04, 0, 0
4.4, 1.04, 0.330801, 0.330801
4.48, 1.04, 0.744236, 0.536777
4.56, 1.04, 1.19254, 0.605397
4.64, 1.04, 0.995592, 0.787652
4.72, 1.04, 0.40327, 0.40327
4.8, 1.04, 0.448139, 0.448139
4.88, 1.04, 2.25066, 1.59146
4.96, 1.04, 0.447044, 0.447044
5.04, 1.04, 0.23167, 0.23167
5.12, 1.04, 0.298068, 0.298068
5.2, 1.04, 0, 0
5.28, 1.04, 0, 0
5.36, 1.04, 0.355147, 0.355147
5.44, 1.04, 0.599492, 0.426639
5.52, 1.04, 0, 0
5.6, 1.04, 0, 0
5.68, 1.04, 0, 0
5.76, 1.04, 0, 0
5.84, 1.04, 0, 0
5.92, 1.04, 0, 0
6, 1.04, 0.232034, 0.232034
6.08, 1.04, 0, 0
6.16, 1.04, 0, 0
6.24, 1.04, 0, 0
6.32, 1.04, 0, 0
6.4, 1.04, 0, 0
6.48, 1.04, 0, 0
6.56, 1.04, 0, 0
6.64, 1.04, 0, 0
6.72, 1.04, 1.12443, 1.12443
6.8, 1.04, 0, 0
6.88, 1.04, 0.32053, 0.32053
6.96, 1.04, 0, 0
7.04, 1.04, 1.08705, 0.859101
7.12, 1.04, 0.246001, 0.246001
7.2, 1.04, 0.388133, 0.388133
7.28, 1.04, 0.368551, 0.368551
7.36, 1.04, 0.742605, 0.742605
7.44, 1.04, 0.932564, 0.673286
7.52, 1.04, 0, 0
7.6, 1.04, 0.373937, 0.373937
7.68, 1.04, 1.81595, 1.09744
7.76, 1.04, 0, 0
7.84, 1.04, 0.949695, 0.70743
7.92, 1.04, 0.633656, 0.448063
8, 1.04, 0.572397, 0.407106
-1.12, 1.08, -1, 0
-1.04, 1.08, -1, 0
-0.96, 1.08, -1, 0
-0.88, 1.08, -1, 0
-0.8, 1.08, -1, 0
-0.72, 1.08, -1, 0
-0.64, 1.08, -1, 0
-0.56, 1.08, -1, 0
-0.48, 1.08, -1, 0
-0.4, 1.08, -1, 0
-0.32, 1.08, -1, 0
-0.24, 1.08, 1.9883, 1.40594
-0.16, 1.08, 0.451289, 0.263571
-0.08, 1.08, 0.260545, 0.194029
1.11022e-16, 1.08, 0.480759, 0.216646
0.08, 1.08, 0.272264, 0.157193
0.16, 1.08, 0.0945849, 0.0945849
0.24, 1.08, 0.572199, 0.301313
0.32, 1.08, 0.302173, 0.17446
0.4, 1.08, 0.0926922, 0.0926922
0.48, 1.08, 0.187358, 0.132482
0.56, 1.08, 0, 0
0.64, 1.08, 0.614186, 0.289402
0.72, 1.08, 0.501036, 0.265083
0.8, 1.08, 0.424737, 0.260109
0.88, 1.08, 0.203614, 0.143977
0.96, 1.08, 0.235638, 0.235638
1.04, 1.08, 0, 0
1.12, 1.08, 0.123331, 0.123331
1.2, 1.08, 0.399637, 0.298596
1.28, 1.08, 0.134815, 0.134815
1.36, 1.08, 0, 0
1.44, 1.08, 0, 0
1.52, 1.08, 0.100108, 0.100108
1.6, 1.08, 0.408035, 0.239021
1.68, 1.08, 0.115983, 0.115983
1.76, 1.08, 0.639916, 0.319958
1.84, 1.08, 0.457429, 0.361685
1.92, 1.08, 0.303769, 0.218974
2, 1.08, 0.513215, 0.382865
2.08, 1.08, 0.638638, 0.391085
2.16, 1.08, 0.691042, 0.423115
2.24, 1.08, 0.899911, 0.416518
2.32, 1.08, 0.394292, 0.281384
2.4, 1.08, 0.180109, 0.180109
2.48, 1.08, 1.02649, 0.559457
2.56, 1.08, 0.410256, 0.290098
2.64, 1.08, 2.14853, 1.03475
2.72, 1.08, 0.481699, 0.481699
2.8, 1.08, 0.577002, 0.410639
2.88, 1.08, 0.258967, 0.183117
2.96, 1.08, 0.747236, 0.440419
3.04, 1.08, 0.426259, 0.301412
3.12, 1.08, 1.21902, 0.663544
3.2, 1.08, 0.754719, 0.596183
3.28, 1.08, 0.213127, 0.213127
3.36, 1.08, 0, 0
3.44, 1.08, 0, 0
3.52, 1.08, 0, 0
3.6, 1.08, 0.233129, 0.233129
3.68, 1.08, 0, 0
3.76, 1.08, 0.963932, 0.963932
3.84, 1.08, 0, 0
3.92, 1.08, 0.565708, 0.565708
4, 1.08, 0, 0
4.08, 1.08, 0.639698, 0.461497
4.16, 1.08, 0, 0
4.24, 1.08, 0.29921, 0.29921
4.32, 1.08, 0.563138, 0.398203
4.4, 1.08, 0, 0
4.48, 1.08, 0, 0
4.56, 1.08, 0, 0
4.64, 1.08, 0.421133, 0.421133
4.72, 1.08, 0, 0
4.8, 1.08, 0.269093, 0.269093
4.88, 1.08, 0, 0
4.96, 1.08, 0, 0
5.04, 1.08, 0, 0
5.12, 1.08, 0, 0
5.2, 1.08, 0, 0
5.28, 1.08, 0, 0
5.36, 1.08, 0.246176, 0.246176
5.44, 1.08, 0, 0
5.52, 1.08, 0, 0
5.6, 1.08, 0, 0
5.68, 1.08, 0.248988, 0.248988
5.76, 1.08, 0, 0
5.84, 1.08, 0, 0
5.92, 1.08, 0, 0
6, 1.08, 0, 0
6.08, 1.08, 0, 0
6.16, 1.08, 0, 0
6.24, 1.08, 0.927019, 0.662058
6.32, 1.08, 0, 0
6.4, 1.08, 0, 0
6.48, 1.08, 0, 0
6.56, 1.08, 0, 0
6.64, 1.08, 0, 0
6.72, 1.08, 0, 0
6.8, 1.08, 0, 0
6.88, 1.08, 0, 0
6.96, 1.08, 0, 0
7.04, 1.08, 0.317914, 0.317914
7.12, 1.08, 0, 0
7.2, 1.08, 0, 0
7.28, 1.08, 0, 0
7.36, 1.08, 0.318411, 0.318411
7.44, 1.08, 0, 0
7.52, 1.08, 0, 0
7.6, 1.08, 0.643213, 0.454821
7.68, 1.08, 1.48925, 0.876352
7.76, 1.08, 0, 0
7.84, 1.08, 0.409605, 0.289635
7.92, 1.08, 0, 0
8, 1.08, 0, 0
-1.12, 1.12, -1, 0
-1.04, 1.12, -1, 0
-0.96, 1.12, -1, 0
-0.88, 1.12, -1, 0
-0.8, 1.12, -1, 0
-0.72, 1.12, -1, 0
-0.64, 1.12, -1, 0
-0.56, 1.12, -1, 0
-0.48, 1.12, -1, 0
-0.4, 1.12, -1, 0
-0.32, 1.12, -1, 0
-0.24, 1.12, 0, 0
-0.16, 1.12, 0.1588, 0.1588
-0.08, 1.12, 0.125117, 0.125117
1.11022e-16, 1.12, 0.094875, 0.094875
0.08, 1.12, 0.890475, 0.454424
0.16, 1.12, 0, 0
0.24, 1.12, 0.394377, 0.197189
0.32, 1.12, 0.261671, 0.195069
0.4, 1.12, 0.095971, 0.095971
0.48, 1.12, 0.0965866, 0.0965866
0.56, 1.12, 0.196548, 0.196548
0.64, 1.12, 0.101488, 0.101488
0.72, 1.12, 0.202114, 0.142917
0.8, 1.12, 0.099728, 0.099728
0.88, 1.12, 0.339254, 0.252948
0.96, 1.12, 0.319034, 0.184194
1.04, 1.12, 0.15201, 0.15201
1.12, 1.12, 0, 0
1.2, 1.12, 0.347582, 0.245779
1.28, 1.12, 0, 0
1.36, 1.12, 0.404974, 0.238492
1.44, 1.12, 0.601591, 0.42539
1.52, 1.12, 0.25077, 0.25077
1.6, 1.12, 0, 0
1.68, 1.12, 0.583064, 0.291537
1.76, 1.12, 0.328509, 0.328509
1.84, 1.12, 0.258413, 0.186169
1.92, 1.12, 0.267012, 0.192575
2, 1.12, 0.159923, 0.159923
2.08, 1.12, 0, 0
2.16, 1.12, 0, 0
2.24, 1.12, 0.14015, 0.14015
2.32, 1.12, 0.37333, 0.263984
2.4, 1.12, 0.477695, 0.279417
2.48, 1.12, 0.812511, 0.487246
2.56, 1.12, 1.26019, 0.909996
2.64, 1.12, 0, 0
2.72, 1.12, 0.501106, 0.354339
2.8, 1.12, 0.551572, 0.320078
2.88, 1.12, 0.751773, 0.442648
2.96, 1.12, 1.00623, 0.547043
3.04, 1.12, 0.74828, 0.440833
3.12, 1.12, 0.532785, 0.384088
3.2, 1.12, 0.450782, 0.319968
3.28, 1.12, 0.195134, 0.195134
3.36, 1.12, 0.85819, 0.503123
3.44, 1.12, 0.32256, 0.32256
3.52, 1.12, 0.214486, 0.214486
3.6, 1.12, 0.446816, 0.315952
3.68, 1.12, 0, 0
3.76, 1.12, 0, 0
3.84, 1.12, 0, 0
3.92, 1.12, 0.302234, 0.302234
4, 1.12, 0, 0
4.08, 1.12, 0, 0
4.16, 1.12, 0.284343, 0.284343
4.24, 1.12, 0.284424, 0.284424
4.32, 1.12, 0, 0
4.4, 1.12, 0, 0
4.48, 1.12, 0, 0
4.56, 1.12, 0, 0
4.64, 1.12, 0, 0
4.72, 1.12, 0, 0
4.8, 1.12, 0, 0
4.88, 1.12, 0, 0
4.96, 1.12, 0.629559, 0.453947
5.04, 1.12, 0.378283, 0.378283
5.12, 1.12, 0, 0
5.2, 1.12, 0, 0
5.28, 1.12, 0, 0
5.36, 1.12, 0, 0
5.44, 1.12, 0, 0
5.52, 1.12, 0, 0
5.6, 1.12, 0, 0
5.68, 1.12, 0.303389, 0.303389
5.76, 1.12, 0, 0
5.84, 1.12, 0, 0
5.92, 1.12, 0.853409, 0.853409
6, 1.12, 0, 0
6.08, 1.12, 0, 0
6.16, 1.12, 0, 0
6.24, 1.12, 0, 0
6.32, 1.12, 0.446532, 0.446532
6.4, 1.12, 0, 0
6.48, 1.12, 0, 0
6.56, 1.12, 0.248608, 0.248608
6.64, 1.12, 0, 0
6.72, 1.12, 0, 0
6.8, 1.12, 0.351989, 0.351989
6.88, 1.12, 0, 0
6.96, 1.12, 0, 0
7.04, 1.12, 0.297593, 0.297593
7.12, 1.12, 0, 0
7.2, 1.12, 0.221626, 0.221626
7.28, 1.12, 0, 0
7.36, 1.12, 0, 0
7.44, 1.12, 0, 0
7.52, 1.12, 0, 0
7.6, 1.12, 1.10136, 0.781813
7.68, 1.12, 0, 0
7.76, 1.12, 0, 0
7.84, 1.12, 0, 0
7.92, 1.12, 0.320267, 0.320267
8, 1.12, 0.751712, 0.751712
-1.12, 1.16, -1, 0
-1.04, 1.16, -1, 0
-0.96, 1.16, -1, 0
-0.88, 1.16, -1, 0
-0.8, 1.16, -1, 0
-0.72, 1.16, -1, 0
-0.64, 1.16, -1, 0
-0.56, 1.16, -1, 0
-0.48, 1.16, -1, 0
-0.4, 1.16, -1, 0
-0.32, 1.16, -1, 0
-0.24, 1.16, 0, 0
-0.16, 1.16, 0, 0
-0.08, 1.16, 0.299867, 0.223562
1.11022e-16, 1.16, 0.111348, 0.111348
0.08, 1.16, 0, 0
0.16, 1.16, 0.0910877, 0.0910877
0.24, 1.16, 0.182739, 0.129216
0.32, 1.16, 0.446636, 0.199744
0.4, 1.16, 0.326245, 0.188358
0.48, 1.16, 0.389072, 0.194542
0.56, 1.16, 0, 0
0.64, 1.16, 0.301363, 0.224698
0.72, 1.16, 0.565841, 0.292058
0.8, 1.16, 0.201997, 0.201997
0.88, 1.16, 0.102479, 0.102479
0.96, 1.16, 0.111377, 0.111377
1.04, 1.16, 0.113765, 0.113765
1.12, 1.16, 0.26315, 0.186075
1.2, 1.16, 0.0937526, 0.0937526
1.28, 1.16, 0.565429, 0.34636
1.36, 1.16, 0.258612, 0.18653
1.44, 1.16, 0.18403, 0.18403
1.52, 1.16, 0, 0
1.6, 1.16, 0, 0
1.68, 1.16, 0.149552, 0.149552
1.76, 1.16, 0.156216, 0.156216
1.84, 1.16, 0, 0
1.92, 1.16, 0.125379, 0.125379
2, 1.16, 0, 0
2.08, 1.16, 0.132821, 0.132821
2.16, 1.16, 0.338785, 0.240528
2.24, 1.16, 0.207116, 0.207116
2.32, 1.16, 0.514347, 0.383608
2.4, 1.16, 0.859774, 0.455259
2.48, 1.16, 0, 0
2.56, 1.16, 0, 0
2.64, 1.16, 0.338094, 0.338094
2.72, 1.16, 0.251935, 0.251935
2.8, 1.16, 0.215621, 0.215621
2.88, 1.16, 0.5347, 0.378091
2.96, 1.16, 0.644332, 0.372006
3.04, 1.16, 1.00361, 0.602837
3.12, 1.16, 0.286815, 0.286815
3.2, 1.16, 0.213917, 0.213917
3.28, 1.16, 0.559231, 0.395436
3.36, 1.16, 0.3102, 0.3102
3.44, 1.16, 0.319251, 0.319251
3.52, 1.16, 0.539335, 0.388647
3.6, 1.16, 0, 0
3.68, 1.16, 0, 0
3.76, 1.16, 0, 0
3.84, 1.16, 0, 0
3.92, 1.16, 0, 0
4, 1.16, 0.254065, 0.254065
4.08, 1.16, 0.252885, 0.252885
4.16, 1.16, 0.378259, 0.378259
4.24, 1.16, 0, 0
4.32, 1.16, 0, 0
4.4, 1.16, 0, 0
4.48, 1.16, 0, 0
4.56, 1.16, 0, 0
4.64, 1.16, 0, 0
4.72, 1.16, 0, 0
4.8, 1.16, 0, 0
4.88, 1.16, 0, 0
4.96, 1.16, 0, 0
5.04, 1.16, 0, 0
5.12, 1.16, 0, 0
5.2, 1.16, 0, 0
5.28, 1.16, 0, 0
5.36, 1.16, 0, 0
5.44, 1.16, 0, 0
5.52, 1.16, 0, 0
5.6, 1.16, 0.379683, 0.379683
5.68, 1.16, 0, 0
5.76, 1.16, 0, 0
5.84, 1.16, 0, 0
5.92, 1.16, 0, 0
6, 1.16, 0, 0
6.08, 1.16, 0, 0
6.16, 1.16, 0, 0
6.24, 1.16, 0.297473, 0.297473
6.32, 1.16, 0.374217, 0.374217
6.4, 1.16, 0, 0
6.48, 1.16, 1.34685, 0.806289
6.56, 1.16, 0.37008, 0.37008
6.64, 1.16, 0, 0
6.72, 1.16, 0, 0
6.8, 1.16, 0, 0
6.88, 1.16, 0.416777, 0.416777
6.96, 1.16, 0, 0
7.04, 1.16, 0, 0
7.12, 1.16, 0, 0
7.2, 1.16, 0.427634, 0.427634
7.28, 1.16, 0, 0
7.36, 1.16, 0, 0
7.44, 1.16, 0, 0
7.52, 1.16, 0, 0
7.6, 1.16, 0, 0
7.68, 1.16, 0.645567, 0.456485
7.76, 1.16, 0, 0
7.84, 1.16, 0, 0
7.92, 1.16, 0, 0
8, 1.16, 0, 0
-1.12, 1.2, -1, 0
-1.04, 1.2, -1, 0
-0.96, 1.2, -1, 0
-0.88, 1.2, -1, 0
-0.8, 1.2, -1, 0
-0.72, 1.2, -1, 0
-0.64, 1.2, -1, 0
-0.56, 1.2, -1, 0
-0.48, 1.2, -1, 0
-0.4, 1.2, -1, 0
-0.32, 1.2, -1, 0
-0.24, 1.2, -1, 0
-0.16, 1.2, 0, 0
-0.08, 1.2, 0.347604, 0.200694
1.11022e-16, 1.2, 0.354618, 0.216833
0.08, 1.2, 0.361606, 0.180803
0.16, 1.2, 0.0897649, 0.0897649
0.24, 1.2, 0.0938021, 0.0938021
0.32, 1.2, 0.0940413, 0.0940413
0.4, 1.2, 0, 0
0.48, 1.2, 0.280766, 0.162104
0.56, 1.2, 0, 0
0.64, 1.2, 0, 0
0.72, 1.2, 0, 0
0.8, 1.2, 0.10914, 0.10914
0.88, 1.2, 0, 0
0.96, 1.2, 0.316264, 0.182596
1.04, 1.2, 0.335057, 0.249804
1.12, 1.2, 0.12559, 0.12559
1.2, 1.2, 0, 0
1.28, 1.2, 0, 0
1.36, 1.2, 0.108222, 0.108222
1.44, 1.2, 0.160918, 0.160918
1.52, 1.2, 0.305752, 0.220267
1.6, 1.2, 0, 0
1.68, 1.2, 0, 0
1.76, 1.2, 0.334602, 0.334602
1.84, 1.2, 0, 0
1.92, 1.2, 0.160905, 0.160905
2, 1.2, 0.161747, 0.161747
2.08, 1.2, 0.322896, 0.228324
2.16, 1.2, 0.16126, 0.16126
2.24, 1.2, 0, 0
2.32, 1.2, 0, 0
2.4, 1.2, 0, 0
2.48, 1.2, 0.379273, 0.268189
2.56, 1.2, 0.284424, 0.284424
2.64, 1.2, 0.360095, 0.360095
2.72, 1.2, 0.447377, 0.322308
2.8, 1.2, 0.215988, 0.215988
2.88, 1.2, 0, 0
2.96, 1.2, 0.372295, 0.263256
3.04, 1.2, 0.477651, 0.339214
3.12, 1.2, 0, 0
3.2, 1.2, 0, 0
3.28, 1.2, 0.215149, 0.215149
3.36, 1.2, 0.206745, 0.206745
3.44, 1.2, 1.22724, 0.86779
3.52, 1.2, 0, 0
3.6, 1.2, 0, 0
3.68, 1.2, 0, 0
3.76, 1.2, 0, 0
3.84, 1.2, 0, 0
3.92, 1.2, 0, 0
4, 1.2, 0.279427, 0.279427
4.08, 1.2, 0, 0
4.16, 1.2, 0, 0
4.24, 1.2, 0, 0
4.32, 1.2, 0.265441, 0.265441
4.4, 1.2, 0, 0
4.48, 1.2, 0, 0
4.56, 1.2, 0.37971, 0.37971
4.64, 1.2, 0, 0
4.72, 1.2, 0, 0
4.8, 1.2, 0, 0
4.88, 1.2, 0, 0
4.96, 1.2, 0, 0
5.04, 1.2, 0.273213, 0.273213
5.12, 1.2, 0, 0
5.2, 1.2, 0, 0
5.28, 1.2, 0, 0
5.36, 1.2, 0.276373, 0.276373
5.44, 1.2, 0, 0
5.52, 1.2, 0.285261, 0.285261
5.6, 1.2, 0.267373, 0.267373
5.68, 1.2, 0.343359, 0.343359
5.76, 1.2, 0, 0
5.84, 1.2, 0, 0
5.92, 1.2, 0, 0
6, 1.2, 0, 0
6.08, 1.2, 0, 0
6.16, 1.2, 0.448168, 0.448168
6.24, 1.2, 0.277769, 0.277769
6.32, 1.2, 0, 0
6.4, 1.2, 0, 0
6.48, 1.2, 0, 0
6.56, 1.2, 0, 0
6.64, 1.2, 0, 0
6.72, 1.2, 0.7569, 0.7569
6.8, 1.2, 0, 0
6.88, 1.2, 0, 0
6.96, 1.2, 0, 0
7.04, 1.2, 0, 0
7.12, 1.2, 0, 0
7.2, 1.2, 0, 0
7.28, 1.2, 0, 0
7.36, 1.2, 0, 0
7.44, 1.2, 0, 0
7.52, 1.2, 0, 0
7.6, 1.2, 0, 0
7.68, 1.2, 0.527019, 0.527019
7.76, 1.2, 0, 0
7.84, 1.2, 0, 0
7.92, 1.2, 0.322899, 0.322899
8, 1.2, 0, 0
-1.12, 1.24, -1, 0
-1.04, 1.24, -1, 0
-0.96, 1.24, -1, 0
-0.88, 1.24, -1, 0
-0.8, 1.24, -1, 0
-0.72, 1.24, -1, 0
-0.64, 1.24, -1, 0
-0.56, 1.24, -1, 0
-0.48, 1.24, -1, 0
-0.4, 1.24, -1, 0
-0.32, 1.24, -1, 0
-0.24, 1.24, -1, 0
-0.16, 1.24, 0, 0
-0.08, 1.24, 0.14228, 0.14228
1.11022e-16, 1.24, 0.185498, 0.131167
0.08, 1.24, 0.17323, 0.17323
0.16, 1.24, 0.185318, 0.13104
0.24, 1.24, 0.184306, 0.130324
0.32, 1.24, 0.0974401, 0.0974401
0.4, 1.24, 0.0995861, 0.0995861
0.48, 1.24, 0.189882, 0.134267
0.56, 1.24, 0.100631, 0.100631
0.64, 1.24, 0.19988, 0.141337
0.72, 1.24, 0.396915, 0.280666
0.8, 1.24, 0.214032, 0.214032
0.88, 1.24, 0, 0
0.96, 1.24, 0, 0
1.04, 1.24, 0, 0
1.12, 1.24, 0, 0
1.2, 1.24, 0.16079, 0.16079
1.28, 1.24, 0.160037, 0.160037
1.36, 1.24, 0.82352, 0.512702
1.44, 1.24, 0, 0
1.52, 1.24, 0, 0
1.6, 1.24, 0, 0
1.68, 1.24, 0.461496, 0.343863
1.76, 1.24, 0.162616, 0.162616
1.84, 1.24, 0, 0
1.92, 1.24, 0.314984, 0.227363
2, 1.24, 0, 0
2.08, 1.24, 0, 0
2.16, 1.24, 0.658256, 0.519713
2.24, 1.24, 0, 0
2.32, 1.24, 0, 0
2.4, 1.24, 0, 0
2.48, 1.24, 0.189922, 0.189922
2.56, 1.24, 0.256184, 0.256184
2.64, 1.24, 0.256952, 0.256952
2.72, 1.24, 0, 0
2.8, 1.24, 0.490842, 0.366324
2.88, 1.24, 0, 0
2.96, 1.24, 0, 0
3.04, 1.24, 0, 0
3.12, 1.24, 0, 0
3.2, 1.24, 0, 0
3.28, 1.24, 0.28807, 0.28807
3.36, 1.24, 0, 0
3.44, 1.24, 0.19665, 0.19665
3.52, 1.24, 0.217903, 0.217903
3.6, 1.24, 0, 0
3.68, 1.24, 0, 0
3.76, 1.24, 0.578194, 0.578194
3.84, 1.24, 0, 0
3.92, 1.24, 0.43512, 0.43512
4, 1.24, 0, 0
4.08, 1.24, 0, 0
4.16, 1.24, 0, 0
4.24, 1.24, 0, 0
4.32, 1.24, 0.259023, 0.259023
4.4, 1.24, 0, 0
4.48, 1.24, 0.303067, 0.303067
4.56, 1.24, 0, 0
4.64, 1.24, 0.723988, 0.521571
4.72, 1.24, 0, 0
4.8, 1.24, 0, 0
4.88, 1.24, 0, 0
4.96, 1.24, 0.22632, 0.22632
5.04, 1.24, 0, 0
5.12, 1.24, 0, 0
5.2, 1.24, 0, 0
5.28, 1.24, 0, 0
5.36, 1.24, 0, 0
5.44, 1.24, 0, 0
5.52, 1.24, 0, 0
5.6, 1.24, 0, 0
5.68, 1.24, 0, 0
5.76, 1.24, 0, 0
5.84, 1.24, 0, 0
5.92, 1.24, 0.243142, 0.243142
6, 1.24, 0.453012, 0.453012
6.08, 1.24, 0, 0
6.16, 1.24, 0, 0
6.24, 1.24, 0, 0
6.32, 1.24, 0.424444, 0.424444
6.4, 1.24, 0, 0
6.48, 1.24, 0, 0
6.56, 1.24, 0.761819, 0.568208
6.64, 1.24, 0, 0
6.72, 1.24, 0, 0
6.8, 1.24, 0, 0
6.88, 1.24, 0.323347, 0.323347
6.96, 1.24, 0.34411, 0.34411
7.04, 1.24, 0, 0
7.12, 1.24, 0, 0
7.2, 1.24, 0, 0
7.28, 1.24, 0.492701, 0.492701
7.36, 1.24, 0, 0
7.44, 1.24, 0, 0
7.52, 1.24, 0, 0
7.6, 1.24, 0, 0
7.68, 1.24, 0, 0
7.76, 1.24, 0, 0
7.84, 1.24, 0.215655, 0.215655
7.92, 1.24, 0, 0
8, 1.24, 0, 0
-1.12, 1.28, -1, 0
-1.04, 1.28, -1, 0
-0.96, 1.28, -1, 0
-0.88, 1.28, -1, 0
-0.8, 1.28, -1, 0
-0.72, 1.28, -1, 0
-0.64, 1.28, -1, 0
-0.56, 1.28, -1, 0
-0.48, 1.28, -1, 0
-0.4, 1.28, -1, 0
-0.32, 1.28, -1, 0
-0.24, 1.28, -1, 0
-0.16, 1.28, 0, 0
-0.08, 1.28, 0, 0
1.11022e-16, 1.28, 0.386691, 0.236798
0.08, 1.28, 0.175501, 0.175501
0.16, 1.28, 0.0947623, 0.0947623
0.24, 1.28, 0.276259, 0.159498
0.32, 1.28, 0.200398, 0.141703
0.4, 1.28, 0.0890337, 0.0890337
0.48, 1.28, 0.195445, 0.138204
0.56, 1.28, 0.195838, 0.138479
0.64, 1.28, 0.203443, 0.143856
0.72, 1.28, 0.212964, 0.150589
0.8, 1.28, 0.108175, 0.108175
0.88, 1.28, 0.341751, 0.254716
0.96, 1.28, 0, 0
1.04, 1.28, 0.120314, 0.120314
1.12, 1.28, 0, 0
1.2, 1.28, 0, 0
1.28, 1.28, 0.0953356, 0.0953356
1.36, 1.28, 0, 0
1.44, 1.28, 0.52587, 0.379236
1.52, 1.28, 0.410382, 0.410382
1.6, 1.28, 0.120049, 0.120049
1.68, 1.28, 0, 0
1.76, 1.28, 0, 0
1.84, 1.28, 0.321483, 0.321483
1.92, 1.28, 0, 0
2, 1.28, 0.164179, 0.164179
2.08, 1.28, 0.162959, 0.162959
2.16, 1.28, 0.629841, 0.318935
2.24, 1.28, 0.277449, 0.200247
2.32, 1.28, 0, 0
2.4, 1.28, 0.360188, 0.255559
2.48, 1.28, 0, 0
2.56, 1.28, 0, 0
2.64, 1.28, 0, 0
2.72, 1.28, 0, 0
2.8, 1.28, 0, 0
2.88, 1.28, 0.432461, 0.432461
2.96, 1.28, 0.5458, 0.393262
3.04, 1.28, 0.396191, 0.285637
3.12, 1.28, 0.210846, 0.210846
3.2, 1.28, 0, 0
3.28, 1.28, 0.62654, 0.467242
3.36, 1.28, 0.570054, 0.403089
3.44, 1.28, 0.21763, 0.21763
3.52, 1.28, 0, 0
3.6, 1.28, 0, 0
3.68, 1.28, 0, 0
3.76, 1.28, 0, 0
3.84, 1.28, 0, 0
3.92, 1.28, 0, 0
4, 1.28, 0, 0
4.08, 1.28, 0, 0
4.16, 1.28, 0, 0
4.24, 1.28, 0, 0
4.32, 1.28, 0, 0
4.4, 1.28, 0.382259, 0.382259
4.48, 1.28, 0.253651, 0.253651
4.56, 1.28, 0, 0
4.64, 1.28, 0, 0
4.72, 1.28, 0, 0
4.8, 1.28, 0, 0
4.88, 1.28, 0, 0
4.96, 1.28, 0, 0
5.04, 1.28, 0.937258, 0.937258
5.12, 1.28, 0, 0
5.2, 1.28, 0, 0
5.28, 1.28, 0, 0
5.36, 1.28, 0, 0
5.44, 1.28, 0, 0
5.52, 1.28, 0, 0
5.6, 1.28, 0, 0
5.68, 1.28, 0, 0
5.76, 1.28, 0, 0
5.84, 1.28, 0, 0
5.92, 1.28, 0, 0
6, 1.28, 0, 0
6.08, 1.28, 0, 0
6.16, 1.28, 1.13192, 0.676982
6.24, 1.28, 0.250483, 0.250483
6.32, 1.28, 0, 0
6.4, 1.28, 0, 0
6.48, 1.28, 0, 0
6.56, 1.28, 0, 0
6.64, 1.28, 0, 0
6.72, 1.28, 0, 0
6.8, 1.28, 0, 0
6.88, 1.28, 0, 0
6.96, 1.28, 0, 0
7.04, 1.28, 0, 0
7.12, 1.28, 0.338118, 0.338118
7.2, 1.28, 0, 0
7.28, 1.28, 0.325446, 0.325446
7.36, 1.28, 0, 0
7.44, 1.28, 0, 0
7.52, 1.28, 0.439728, 0.439728
7.6, 1.28, 0, 0
7.68, 1.28, 0, 0
7.76, 1.28, 0, 0
7.84, 1.28, 0, 0
7.92, 1.28, 0, 0
8, 1.28, 0, 0
-1.12, 1.32, -1, 0
-1.04, 1.32, -1, 0
-0.96, 1.32, -1, 0
-0.88, 1.32, -1, 0
-0.8, 1.32, -1, 0
-0.72, 1.32, -1, 0
-0.64, 1.32, -1, 0
-0.56, 1.32, -1, 0
-0.48, 1.32, -1, 0
-0.4, 1.32, -1, 0
-0.32, 1.32, -1, 0
-0.24, 1.32, -1, 0
-0.16, 1.32, -1, 0
-0.08, 1.32, 0.53335, 0.53335
1.11022e-16, 1.32, 0.100998, 0.100998
0.08, 1.32, 0, 0
0.16, 1.32, 0.271725, 0.202533
0.24, 1.32, 0.0942785, 0.0942785
0.32, 1.32, 0.0914719, 0.0914719
0.4, 1.32, 0.182543, 0.129077
0.48, 1.32, 0, 0
0.56, 1.32, 0, 0
0.64, 1.32, 0.101631, 0.101631
0.72, 1.32, 0, 0
0.8, 1.32, 0, 0
0.88, 1.32, 0.105617, 0.105617
0.96, 1.32, 0.218727, 0.154663
1.04, 1.32, 0, 0
1.12, 1.32, 0.171304, 0.171304
1.2, 1.32, 0, 0
1.28, 1.32, 0, 0
1.36, 1.32, 0, 0
1.44, 1.32, 0, 0
1.52, 1.32, 0, 0
1.6, 1.32, 0, 0
1.68, 1.32, 0, 0
1.76, 1.32, 0, 0
1.84, 1.32, 0, 0
1.92, 1.32, 0, 0
2, 1.32, 0, 0
2.08, 1.32, 0, 0
2.16, 1.32, 0, 0
2.24, 1.32, 0.380877, 0.269321
2.32, 1.32, 0, 0
2.4, 1.32, 0, 0
2.48, 1.32, 0, 0
2.56, 1.32, 0, 0
2.64, 1.32, 0, 0
2.72, 1.32, 0.352166, 0.352166
2.8, 1.32, 0, 0
2.88, 1.32, 0, 0
2.96, 1.32, 0, 0
3.04, 1.32, 0.218186, 0.218186
3.12, 1.32, 0.271488, 0.271488
3.2, 1.32, 0, 0
3.28, 1.32, 0.21878, 0.21878
3.36, 1.32, 0, 0
3.44, 1.32, 0, 0
3.52, 1.32, 0, 0
3.6, 1.32, 0, 0
3.68, 1.32, 0, 0
3.76, 1.32, 0, 0
3.84, 1.32, 0, 0
3.92, 1.32, 0, 0
4, 1.32, 0, 0
4.08, 1.32, 0, 0
4.16, 1.32, 0, 0
4.24, 1.32, 0, 0
4.32, 1.32, 0, 0
4.4, 1.32, 0, 0
4.48, 1.32, 0, 0
4.56, 1.32, 0.243831, 0.243831
4.64, 1.32, 0.3077, 0.3077
4.72, 1.32, 0, 0
4.8, 1.32, 0, 0
4.88, 1.32, 0, 0
4.96, 1.32, 0, 0
5.04, 1.32, 0, 0
5.12, 1.32, 0, 0
5.2, 1.32, 0, 0
5.28, 1.32, 0, 0
5.36, 1.32, 0, 0
5.44, 1.32, 0.26291, 0.26291
5.52, 1.32, 0, 0
5.6, 1.32, 0, 0
5.68, 1.32, 0, 0
5.76, 1.32, 0, 0
5.84, 1.32, 0.794588, 0.794588
5.92, 1.32, 0, 0
6, 1.32, 0, 0
6.08, 1.32, 0, 0
6.16, 1.32, 0, 0
6.24, 1.32, 0, 0
6.32, 1.32, 0, 0
6.4, 1.32, 0, 0
6.48, 1.32, 0.363159, 0.363159
6.56, 1.32, 0, 0
6.64, 1.32, 0, 0
6.72, 1.32, 0, 0
6.8, 1.32, 0, 0
6.88, 1.32, 0, 0
6.96, 1.32, 0, 0
7.04, 1.32, 0, 0
7.12, 1.32, 0, 0
7.2, 1.32, 0, 0
7.28, 1.32, 0, 0
7.36, 1.32, 0, 0
7.44, 1.32, 0, 0
7.52, 1.32, 0, 0
7.6, 1.32, 0, 0
7.68, 1.32, 0, 0
7.76, 1.32, 0, 0
7.84, 1.32, 0, 0
7.92, 1.32, 0, 0
8, 1.32, 0, 0
-1.12, 1.36, -1, 0
-1.04, 1.36, -1, 0
-0.96, 1.36, -1, 0
-0.88, 1.36, -1, 0
-0.8, 1.36, -1, 0
-0.72, 1.36, -1, 0
-0.64, 1.36, -1, 0
-0.56, 1.36, -1, 0
-0.48, 1.36, -1, 0
-0.4, 1.36, -1, 0
-0.32, 1.36, -1, 0
-0.24, 1.36, -1, 0
-0.16, 1.36, -1, 0
-0.08, 1.36, 0, 0
1.11022e-16, 1.36, 0, 0
0.08, 1.36, 0.0884664, 0.0884664
0.16, 1.36, 0, 0
0.24, 1.36, 0, 0
0.32, 1.36, 0.0920138, 0.0920138
0.4, 1.36, 0.574034, 0.270701
0.48, 1.36, 0.109759, 0.109759
0.56, 1.36, 0.0945219, 0.0945219
0.64, 1.36, 0, 0
0.72, 1.36, 0.205641, 0.145412
0.8, 1.36, 0.106219, 0.106219
0.88, 1.36, 0, 0
0.96, 1.36, 0.11517, 0.11517
1.04, 1.36, 0.115489, 0.115489
1.12, 1.36, 0, 0
1.2, 1.36, 0.160563, 0.160563
1.28, 1.36, 0, 0
1.36, 1.36, 0, 0
1.44, 1.36, 0.164116, 0.164116
1.52, 1.36, 0.199737, 0.199737
1.6, 1.36, 0, 0
1.68, 1.36, 0, 0
1.76, 1.36, 0, 0
1.84, 1.36, 0, 0
1.92, 1.36, 0, 0
2, 1.36, 0, 0
2.08, 1.36, 0, 0
2.16, 1.36, 0, 0
2.24, 1.36, 0, 0
2.32, 1.36, 0, 0
2.4, 1.36, 0, 0
2.48, 1.36, 0, 0
2.56, 1.36, 0.469167, 0.469167
2.64, 1.36, 0, 0
2.72, 1.36, 0, 0
2.8, 1.36, 0.200746, 0.200746
2.88, 1.36, 0, 0
2.96, 1.36, 0.170782, 0.170782
3.04, 1.36, 0.197975, 0.197975
3.12, 1.36, 0.327675, 0.327675
3.2, 1.36, 0.184864, 0.184864
3.28, 1.36, 0.17317, 0.17317
3.36, 1.36, 0, 0
3.44, 1.36, 0, 0
3.52, 1.36, 0, 0
3.6, 1.36, 0, 0
3.68, 1.36, 0, 0
3.76, 1.36, 0, 0
3.84, 1.36, 0, 0
3.92, 1.36, 0, 0
4, 1.36, 0, 0
4.08, 1.36, 0, 0
4.16, 1.36, 0, 0
4.24, 1.36, 0, 0
4.32, 1.36, 0, 0
4.4, 1.36, 0, 0
4.48, 1.36, 0, 0
4.56, 1.36, 0, 0
4.64, 1.36, 0, 0
4.72, 1.36, 0, 0
4.8, 1.36, 0, 0
4.88, 1.36, 0, 0
4.96, 1.36, 0.772213, 0.772213
5.04, 1.36, 0, 0
5.12, 1.36, 0.393135, 0.393135
5.2, 1.36, 0, 0
5.28, 1.36, 0, 0
5.36, 1.36, 0, 0
5.44, 1.36, 0.387342, 0.387342
5.52, 1.36, 0, 0
5.6, 1.36, 0, 0
5.68, 1.36, 0, 0
5.76, 1.36, 0, 0
5.84, 1.36, 0, 0
5.92, 1.36, 0, 0
6, 1.36, 0, 0
6.08, 1.36, 0, 0
6.16, 1.36, 0, 0
6.24, 1.36, 0, 0
6.32, 1.36, 0, 0
6.4, 1.36, 0.509933, 0.509933
6.48, 1.36, 0, 0
6.56, 1.36, 0, 0
6.64, 1.36, 0, 0
6.72, 1.36, 0, 0
6.8, 1.36, 0, 0
6.88, 1.36, 0, 0
6.96, 1.36, 0, 0
7.04, 1.36, 0, 0
7.12, 1.36, 0, 0
7.2, 1.36, 0, 0
7.28, 1.36, 0, 0
7.36, 1.36, 0, 0
7.44, 1.36, 0, 0
7.52, 1.36, 0, 0
7.6, 1.36, 0, 0
7.68, 1.36, 0, 0
7.76, 1.36, 0, 0
7.84, 1.36, 0, 0
7.92, 1.36, 0, 0
8, 1.36, 0, 0
-1.12, 1.4, -1, 0
-1.04, 1.4, -1, 0
-0.96, 1.4, -1, 0
-0.88, 1.4, -1, 0
-0.8, 1.4, -1, 0
-0.72, 1.4, -1, 0
-0.64, 1.4, -1, 0
-0.56, 1.4, -1, 0
-0.48, 1.4, -1, 0
-0.4, 1.4, -1, 0
-0.32, 1.4, -1, 0
-0.24, 1.4, -1, 0
-0.16, 1.4, -1, 0
-0.08, 1.4, 0, 0
1.11022e-16, 1.4, 0, 0
0.08, 1.4, 0.0894983, 0.0894983
0.16, 1.4, 0, 0
0.24, 1.4, 0, 0
0.32, 1.4, 0, 0
0.4, 1.4, 0, 0
0.48, 1.4, 0, 0
0.56, 1.4, 0, 0
0.64, 1.4, 0, 0
0.72, 1.4, 0, 0
0.8, 1.4, 0, 0
0.88, 1.4, 0.108554, 0.108554
0.96, 1.4, 0, 0
1.04, 1.4, 0.111972, 0.111972
1.12, 1.4, 0, 0
1.2, 1.4, 0.274928, 0.274928
1.28, 1.4, 0, 0
1.36, 1.4, 0, 0
1.44, 1.4, 0, 0
1.52, 1.4, 0, 0
1.6, 1.4, 0, 0
1.68, 1.4, 0, 0
1.76, 1.4, 0.165403, 0.165403
1.84, 1.4, 0, 0
1.92, 1.4, 0, 0
2, 1.4, 0, 0
2.08, 1.4, 0, 0
2.16, 1.4, 0, 0
2.24, 1.4, 0, 0
2.32, 1.4, 0, 0
2.4, 1.4, 0, 0
2.48, 1.4, 0.164911, 0.164911
2.56, 1.4, 0, 0
2.64, 1.4, 0, 0
2.72, 1.4, 0, 0
2.8, 1.4, 0, 0
2.88, 1.4, 0, 0
2.96, 1.4, 0.21964, 0.21964
3.04, 1.4, 0, 0
3.12, 1.4, 0, 0
3.2, 1.4, 0, 0
3.28, 1.4, 0, 0
3.36, 1.4, 0, 0
3.44, 1.4, 0, 0
3.52, 1.4, 0, 0
3.6, 1.4, 0, 0
3.68, 1.4, 0, 0
3.76, 1.4, 0, 0
3.84, 1.4, 0.884621, 0.884621
3.92, 1.4, 0, 0
4, 1.4, 0, 0
4.08, 1.4, 0, 0
4.16, 1.4, 0, 0
4.24, 1.4, 0, 0
4.32, 1.4, 0, 0
4.4, 1.4, 0, 0
4.48, 1.4, 0.295853, 0.295853
4.56, 1.4, 0, 0
4.64, 1.4, 0.421047, 0.421047
4.72, 1.4, 0, 0
4.8, 1.4, 0, 0
4.88, 1.4, 0, 0
4.96, 1.4, 0, 0
5.04, 1.4, 0.468056, 0.468056
5.12, 1.4, 0, 0
5.2, 1.4, 0, 0
5.28, 1.4, 0.376511, 0.376511
5.36, 1.4, 0, 0
5.44, 1.4, 0, 0
5.52, 1.4, 0, 0
5.6, 1.4, 0, 0
5.68, 1.4, 0, 0
5.76, 1.4, 0, 0
5.84, 1.4, 0, 0
5.92, 1.4, 0, 0
6, 1.4, 0, 0
6.08, 1.4, 0, 0
6.16, 1.4, 0, 0
6.24, 1.4, 0, 0
6.32, 1.4, 0, 0
6.4, 1.4, 0, 0
6.48, 1.4, 0, 0
6.56, 1.4, 0, 0
6.64, 1.4, 0, 0
6.72, 1.4, 0, 0
6.8, 1.4, 0, 0
6.88, 1.4, 0, 0
6.96, 1.4, 0.284661, 0.284661
7.04, 1.4, 0, 0
7.12, 1.4, 0, 0
7.2, 1.4, 0, 0
7.28, 1.4, 0, 0
7.36, 1.4, 0.771672, 0.771672
7.44, 1.4, 0, 0
7.52, 1.4, 0, 0
7.6, 1.4, 0, 0
7.68, 1.4, 0, 0
7.76, 1.4, 0, 0
7.84, 1.4, 0, 0
7.92, 1.4, 0, 0
8, 1.4, 0, 0
-1.12, 1.44, -1, 0
-1.04, 1.44, -1, 0
-0.96, 1.44, -1, 0
-0.88, 1.44, -1, 0
-0.8, 1.44, -1, 0
-0.72, 1.44, -1, 0
-0.64, 1.44, -1, 0
-0.56, 1.44, -1, 0
-0.48, 1.44, -1, 0
-0.4, 1.44, -1, 0
-0.32, 1.44, -1, 0
-0.24, 1.44, -1, 0
-0.16, 1.44, -1, 0
-0.08, 1.44, 0, 0
1.11022e-16, 1.44, 0, 0
0.08, 1.44, 0, 0
0.16, 1.44, 0.274981, 0.204839
0.24, 1.44, 0.181504, 0.128343
0.32, 1.44, 0.198264, 0.140194
0.4, 1.44, 0, 0
0.48, 1.44, 0, 0
0.56, 1.44, 0.197744, 0.139832
0.64, 1.44, 0.20265, 0.143296
0.72, 1.44, 0, 0
0.8, 1.44, 0, 0
0.88, 1.44, 0, 0
0.96, 1.44, 0.111078, 0.111078
1.04, 1.44, 0, 0
1.12, 1.44, 0, 0
1.2, 1.44, 0.156526, 0.156526
1.28, 1.44, 0, 0
1.36, 1.44, 0, 0
1.44, 1.44, 0, 0
1.52, 1.44, 0, 0
1.6, 1.44, 0, 0
1.68, 1.44, 0, 0
1.76, 1.44, 0, 0
1.84, 1.44, 0, 0
1.92, 1.44, 0, 0
2, 1.44, 0, 0
2.08, 1.44, 0.137336, 0.137336
2.16, 1.44, 0, 0
2.24, 1.44, 0, 0
2.32, 1.44, 0, 0
2.4, 1.44, 0.332386, 0.332386
2.48, 1.44, 0, 0
2.56, 1.44, 0, 0
2.64, 1.44, 0, 0
2.72, 1.44, 0, 0
2.8, 1.44, 0, 0
2.88, 1.44, 0, 0
2.96, 1.44, 0, 0
3.04, 1.44, 0, 0
3.12, 1.44, 0, 0
3.2, 1.44, 0, 0
3.28, 1.44, 0, 0
3.36, 1.44, 0, 0
3.44, 1.44, 0, 0
3.52, 1.44, 0, 0
3.6, 1.44, 0.249039, 0.249039
3.68, 1.44, 0, 0
3.76, 1.44, 0, 0
3.84, 1.44, 0.470455, 0.470455
3.92, 1.44, 0.2323, 0.2323
4, 1.44, 0, 0
4.08, 1.44, 0, 0
4.16, 1.44, 0, 0
4.24, 1.44, 0, 0
4.32, 1.44, 0, 0
4.4, 1.44, 0.258981, 0.258981
4.48, 1.44, 0.251846, 0.251846
4.56, 1.44, 0, 0
4.64, 1.44, 0.8394, 0.8394
4.72, 1.44, 0, 0
4.8, 1.44, 0, 0
4.88, 1.44, 0, 0
4.96, 1.44, 0, 0
5.04, 1.44, 0, 0
5.12, 1.44, 0, 0
5.2, 1.44, 0, 0
5.28, 1.44, 0, 0
5.36, 1.44, 0, 0
5.44, 1.44, 0, 0
5.52, 1.44, 0, 0
5.6, 1.44, 0, 0
5.68, 1.44, 0, 0
5.76, 1.44, 0, 0
5.84, 1.44, 0, 0
5.92, 1.44, 0, 0
6, 1.44, 0, 0
6.08, 1.44, 0, 0
6.16, 1.44, 0, 0
6.24, 1.44, 0, 0
6.32, 1.44, 0, 0
6.4, 1.44, 0, 0
6.48, 1.44, 0, 0
6.56, 1.44, 0, 0
6.64, 1.44, 0, 0
6.72, 1.44, 0, 0
6.8, 1.44, 0, 0
6.88, 1.44, 0, 0
6.96, 1.44, 0, 0
7.04, 1.44, 0, 0
7.12, 1.44, 0, 0
7.2, 1.44, 0, 0
7.28, 1.44, 1.33734, 0.945641
7.36, 1.44, 0, 0
7.44, 1.44, 0, 0
7.52, 1.44, 0, 0
7.6, 1.44, 0.663892, 0.663892
7.68, 1.44, 0, 0
7.76, 1.44, 0, 0
7.84, 1.44, 0, 0
7.92, 1.44, 0, 0
8, 1.44, 0, 0
-1.12, 1.48, -1, 0
-1.04, 1.48, -1, 0
-0.96, 1.48, -1, 0
-0.88, 1.48, -1, 0
-0.8, 1.48, -1, 0
-0.72, 1.48, -1, 0
-0.64, 1.48, -1, 0
-0.56, 1.48, -1, 0
-0.48, 1.48, -1, 0
-0.4, 1.48, -1, 0
-0.32, 1.48, -1, 0
-0.24, 1.48, -1, 0
-0.16, 1.48, -1, 0
-0.08, 1.48, -1, 0
1.11022e-16, 1.48, 0, 0
0.08, 1.48, 0.112808, 0.112808
0.16, 1.48, 0, 0
0.24, 1.48, 0.0927445, 0.0927445
0.32, 1.48, 0.090166, 0.090166
0.4, 1.48, 0.0943239, 0.0943239
0.48, 1.48, 0.092123, 0.092123
0.56, 1.48, 0, 0
0.64, 1.48, 0.104009, 0.104009
0.72, 1.48, 0.218528, 0.218528
0.8, 1.48, 0.102932, 0.102932
0.88, 1.48, 0, 0
0.96, 1.48, 0, 0
1.04, 1.48, 0, 0
1.12, 1.48, 0, 0
1.2, 1.48, 0, 0
1.28, 1.48, 0, 0
1.36, 1.48, 0, 0
1.44, 1.48, 0, 0
1.52, 1.48, 0, 0
1.6, 1.48, 0.329048, 0.232688
1.68, 1.48, 0.0866152, 0.0866152
1.76, 1.48, 0, 0
1.84, 1.48, 0, 0
1.92, 1.48, 0, 0
2, 1.48, 0, 0
2.08, 1.48, 0, 0
2.16, 1.48, 0, 0
2.24, 1.48, 0, 0
2.32, 1.48, 0, 0
2.4, 1.48, 0, 0
2.48, 1.48, 0, 0
2.56, 1.48, 0, 0
2.64, 1.48, 0, 0
2.72, 1.48, 0.57672, 0.57672
2.8, 1.48, 0, 0
2.88, 1.48, 0.205646, 0.205646
2.96, 1.48, 0, 0
3.04, 1.48, 0.453017, 0.453017
3.12, 1.48, 0, 0
3.2, 1.48, 0, 0
3.28, 1.48, 0, 0
3.36, 1.48, 0, 0
3.44, 1.48, 0.669098, 0.669098
3.52, 1.48, 0, 0
3.6, 1.48, 0.33545, 0.33545
3.68, 1.48, 0.336944, 0.336944
3.76, 1.48, 0, 0
3.84, 1.48, 0, 0
3.92, 1.48, 0, 0
4, 1.48, 0, 0
4.08, 1.48, 0.297783, 0.297783
4.16, 1.48, 0, 0
4.24, 1.48, 0, 0
4.32, 1.48, 0, 0
4.4, 1.48, 0, 0
4.48, 1.48, 0, 0
4.56, 1.48, 0, 0
4.64, 1.48, 0, 0
4.72, 1.48, 0, 0
4.8, 1.48, 0, 0
4.88, 1.48, 0, 0
4.96, 1.48, 0, 0
5.04, 1.48, 0, 0
5.12, 1.48, 0, 0
5.2, 1.48, 0, 0
5.28, 1.48, 0, 0
5.36, 1.48, 0, 0
5.44, 1.48, 0, 0
5.52, 1.48, 0, 0
5.6, 1.48, 0, 0
5.68, 1.48, 0, 0
5.76, 1.48, 0, 0
5.84, 1.48, 0, 0
5.92, 1.48, 0, 0
6, 1.48, 0, 0
6.08, 1.48, 0, 0
6.16, 1.48, 0, 0
6.24, 1.48, 0, 0
6.32, 1.48, 0, 0
6.4, 1.48, 0, 0
6.48, 1.48, 0, 0
6.56, 1.48, 1.26306, 1.26306
6.64, 1.48, 0, 0
6.72, 1.48, 0, 0
6.8, 1.48, 0, 0
6.88, 1.48, 0, 0
6.96, 1.48, 0, 0
7.04, 1.48, 0, 0
7.12, 1.48, 0, 0
7.2, 1.48, 0, 0
7.28, 1.48, 0, 0
7.36, 1.48, 0, 0
7.44, 1.48, 0, 0
7.52, 1.48, 0, 0
7.6, 1.48, 0, 0
7.68, 1.48, 0, 0
7.76, 1.48, 0, 0
7.84, 1.48, 0.333222, 0.333222
7.92, 1.48, 0.336246, 0.336246
8, 1.48, 0, 0
-1.12, 1.52, -1, 0
-1.04, 1.52, -1, 0
-0.96, 1.52, -1, 0
-0.88, 1.52, -1, 0
-0.8, 1.52, -1, 0
-0.72, 1.52, -1, 0
-0.64, 1.52, -1, 0
-0.56, 1.52, -1, 0
-0.48, 1.52, -1, 0
-0.4, 1.52, -1, 0
-0.32, 1.52, -1, 0
-0.24, 1.52, -1, 0
-0.16, 1.52, -1, 0
-0.08, 1.52, -1, 0
1.11022e-16, 1.52, 0, 0
0.08, 1.52, 0, 0
0.16, 1.52, 0.0895477, 0.0895477
0.24, 1.52, 0.0916942, 0.0916942
0.32, 1.52, 0, 0
0.4, 1.52, 0.0925496, 0.0925496
0.48, 1.52, 0, 0
0.56, 1.52, 0, 0
0.64, 1.52, 0, 0
0.72, 1.52, 0.108076, 0.108076
0.8, 1.52, 0, 0
0.88, 1.52, 0.114604, 0.114604
0.96, 1.52, 0, 0
1.04, 1.52, 0.0817821, 0.0817821
1.12, 1.52, 0, 0
1.2, 1.52, 0, 0
1.28, 1.52, 0, 0
1.36, 1.52, 0, 0
1.44, 1.52, 0, 0
1.52, 1.52, 0.159835, 0.159835
1.6, 1.52, 0, 0
1.68, 1.52, 0, 0
1.76, 1.52, 0, 0
1.84, 1.52, 0, 0
1.92, 1.52, 0, 0
2, 1.52, 0, 0
2.08, 1.52, 0, 0
2.16, 1.52, 0.180847, 0.180847
2.24, 1.52, 0, 0
2.32, 1.52, 0, 0
2.4, 1.52, 0, 0
2.48, 1.52, 0, 0
2.56, 1.52, 0, 0
2.64, 1.52, 0, 0
2.72, 1.52, 0.26732, 0.26732
2.8, 1.52, 0, 0
2.88, 1.52, 0, 0
2.96, 1.52, 0, 0
3.04, 1.52, 0, 0
3.12, 1.52, 0, 0
3.2, 1.52, 0.223762, 0.223762
3.28, 1.52, 0, 0
3.36, 1.52, 0, 0
3.44, 1.52, 0, 0
3.52, 1.52, 0.223854, 0.223854
3.6, 1.52, 0, 0
3.68, 1.52, 0, 0
3.76, 1.52, 0, 0
3.84, 1.52, 0.262652, 0.262652
3.92, 1.52, 0, 0
4, 1.52, 0, 0
4.08, 1.52, 0, 0
4.16, 1.52, 0, 0
4.24, 1.52, 0, 0
4.32, 1.52, 0, 0
4.4, 1.52, 0, 0
4.48, 1.52, 0, 0
4.56, 1.52, 0, 0
4.64, 1.52, 0, 0
4.72, 1.52, 0, 0
4.8, 1.52, 0, 0
4.88, 1.52, 0, 0
4.96, 1.52, 0, 0
5.04, 1.52, 0, 0
5.12, 1.52, 0, 0
5.2, 1.52, 0, 0
5.28, 1.52, 0, 0
5.36, 1.52, 0, 0
5.44, 1.52, 0, 0
5.52, 1.52, 0, 0
5.6, 1.52, 0, 0
5.68, 1.52, 0, 0
5.76, 1.52, 0, 0
5.84, 1.52, 0, 0
5.92, 1.52, 0, 0
6, 1.52, 0, 0
6.08, 1.52, 0, 0
6.16, 1.52, 0, 0
6.24, 1.52, 0, 0
6.32, 1.52, 0, 0
6.4, 1.52, 0, 0
6.48, 1.52, 0, 0
6.56, 1.52, 0, 0
6.64, 1.52, 0, 0
6.72, 1.52, 0, 0
6.8, 1.52, 0, 0
6.88, 1.52, 0.366111, 0.366111
6.96, 1.52, 0, 0
7.04, 1.52, 0, 0
7.12, 1.52, 0, 0
7.2, 1.52, 0, 0
7.28, 1.52, 0, 0
7.36, 1.52, 0, 0
7.44, 1.52, 0, 0
7.52, 1.52, 0, 0
7.6, 1.52, 0.336845, 0.336845
7.68, 1.52, 0, 0
7.76, 1.52, 0, 0
7.84, 1.52, 0, 0
7.92, 1.52, 0, 0
8, 1.52, 0, 0
-1.12, 1.56, -1, 0
-1.04, 1.56, -1, 0
-0.96, 1.56, -1, 0
-0.88, 1.56, -1, 0
-0.8, 1.56, -1, 0
-0.72, 1.56, -1, 0
-0.64, 1.56, -1, 0
-0.56, 1.56, -1, 0
-0.48, 1.56, -1, 0
-0.4, 1.56, -1, 0
-0.32, 1.56, -1, 0
-0.24, 1.56, -1, 0
-0.16, 1.56, -1, 0
-0.08, 1.56, -1, 0
1.11022e-16, 1.56, 0, 0
0.08, 1.56, 0, 0
0.16, 1.56, 0, 0
0.24, 1.56, 0.0883573, 0.0883573
0.32, 1.56, 0, 0
0.4, 1.56, 0.281678, 0.209965
0.48, 1.56, 0, 0
0.56, 1.56, 0, 0
0.64, 1.56, 0, 0
0.72, 1.56, 0, 0
0.8, 1.56, 0, 0
0.88, 1.56, 0, 0
0.96, 1.56, 0, 0
1.04, 1.56, 0, 0
1.12, 1.56, 0, 0
1.2, 1.56, 0, 0
1.28, 1.56, 0, 0
1.36, 1.56, 0, 0
1.44, 1.56, 0, 0
1.52, 1.56, 0, 0
1.6, 1.56, 0.158089, 0.158089
1.68, 1.56, 0, 0
1.76, 1.56, 0, 0
1.84, 1.56, 0, 0
1.92, 1.56, 0, 0
2, 1.56, 0.112184, 0.112184
2.08, 1.56, 0, 0
2.16, 1.56, 0, 0
2.24, 1.56, 0, 0
2.32, 1.56, 0, 0
2.4, 1.56, 0, 0
2.48, 1.56, 0, 0
2.56, 1.56, 0, 0
2.64, 1.56, 0, 0
2.72, 1.56, 0, 0
2.8, 1.56, 0, 0
2.88, 1.56, 0, 0
2.96, 1.56, 0.470085, 0.470085
3.04, 1.56, 0, 0
3.12, 1.56, 0, 0
3.2, 1.56, 0, 0
3.28, 1.56, 0, 0
3.36, 1.56, 0, 0
3.44, 1.56, 0, 0
3.52, 1.56, 0, 0
3.6, 1.56, 0, 0
3.68, 1.56, 0, 0
3.76, 1.56, 0, 0
3.84, 1.56, 0, 0
3.92, 1.56, 0, 0
4, 1.56, 0, 0
4.08, 1.56, 0.251553, 0.251553
4.16, 1.56, 0, 0
4.24, 1.56, 0, 0
4.32, 1.56, 0, 0
4.4, 1.56, 0, 0
4.48, 1.56, 0, 0
4.56, 1.56, 0, 0
4.64, 1.56, 0, 0
4.72, 1.56, 0, 0
4.8, 1.56, 0, 0
4.88, 1.56, 0, 0
4.96, 1.56, 0, 0
5.04, 1.56, 0, 0
5.12, 1.56, 0, 0
5.2, 1.56, 0, 0
5.28, 1.56, 0, 0
5.36, 1.56, 0, 0
5.44, 1.56, 0, 0
5.52, 1.56, 0, 0
5.6, 1.56, 0, 0
5.68, 1.56, 0.597161, 0.597161
5.76, 1.56, 0, 0
5.84, 1.56, 0, 0
5.92, 1.56, 0, 0
6, 1.56, 0, 0
6.08, 1.56, 0, 0
6.16, 1.56, 0, 0
6.24, 1.56, 0, 0
6.32, 1.56, 0, 0
6.4, 1.56, 0, 0
6.48, 1.56, 0, 0
6.56, 1.56, 0, 0
6.64, 1.56, 0, 0
6.72, 1.56, 0, 0
6.8, 1.56, 0, 0
6.88, 1.56, 0, 0
6.96, 1.56, 0, 0
7.04, 1.56, 0, 0
7.12, 1.56, 0, 0
7.2, 1.56, 0, 0
7.28, 1.56, 0, 0
7.36, 1.56, 0, 0
7.44, 1.56, 0, 0
7.52, 1.56, 0, 0
7.6, 1.56, 0, 0
7.68, 1.56, 0, 0
7.76, 1.56, 0, 0
7.84, 1.56, 0, 0
7.92, 1.56, 0.337299, 0.337299
8, 1.56, 0, 0
-1.12, 1.6, -1, 0
-1.04, 1.6, -1, 0
-0.96, 1.6, -1, 0
-0.88, 1.6, -1, 0
-0.8, 1.6, -1, 0
-0.72, 1.6, -1, 0
-0.64, 1.6, -1, 0
-0.56, 1.6, -1, 0
-0.48, 1.6, -1, 0
-0.4, 1.6, -1, 0
-0.32, 1.6, -1, 0
-0.24, 1.6, -1, 0
-0.16, 1.6, -1, 0
-0.08, 1.6, -1, 0
1.11022e-16, 1.6, 0, 0
0.08, 1.6, 0, 0
0.16, 1.6, 0, 0
0.24, 1.6, 0, 0
0.32, 1.6, 0, 0
0.4, 1.6, 0, 0
0.48, 1.6, 0, 0
0.56, 1.6, 0, 0
0.64, 1.6, 0, 0
0.72, 1.6, 0, 0
0.8, 1.6, 0, 0
0.88, 1.6, 0, 0
0.96, 1.6, 0, 0
1.04, 1.6, 0, 0
1.12, 1.6, 0, 0
1.2, 1.6, 0, 0
1.28, 1.6, 0, 0
1.36, 1.6, 0.299885, 0.299885
1.44, 1.6, 0.163826, 0.163826
1.52, 1.6, 0, 0
1.6, 1.6, 0, 0
1.68, 1.6, 0, 0
1.76, 1.6, 0, 0
1.84, 1.6, 0, 0
1.92, 1.6, 0.169411, 0.169411
2, 1.6, 0, 0
2.08, 1.6, 0, 0
2.16, 1.6, 0, 0
2.24, 1.6, 0, 0
2.32, 1.6, 0, 0
2.4, 1.6, 0, 0
2.48, 1.6, 0, 0
2.56, 1.6, 0, 0
2.64, 1.6, 0, 0
2.72, 1.6, 0, 0
2.8, 1.6, 0, 0
2.88, 1.6, 0, 0
2.96, 1.6, 0, 0
3.04, 1.6, 0, 0
3.12, 1.6, 0, 0
3.2, 1.6, 0, 0
3.28, 1.6, 0, 0
3.36, 1.6, 0, 0
3.44, 1.6, 0, 0
3.52, 1.6, 0, 0
3.6, 1.6, 0, 0
3.68, 1.6, 0, 0
3.76, 1.6, 0, 0
3.84, 1.6, 0, 0
3.92, 1.6, 0, 0
4, 1.6, 0, 0
4.08, 1.6, 0, 0
4.16, 1.6, 0, 0
4.24, 1.6, 0, 0
4.32, 1.6, 0, 0
4.4, 1.6, 0, 0
4.48, 1.6, 0, 0
4.56, 1.6, 0, 0
4.64, 1.6, 0, 0
4.72, 1.6, 0, 0
4.8, 1.6, 0, 0
4.88, 1.6, 0, 0
4.96, 1.6, 0, 0
5.04, 1.6, 0, 0
5.12, 1.6, 0, 0
5.2, 1.6, 0.472281, 0.472281
5.28, 1.6, 0, 0
5.36, 1.6, 0, 0
5.44, 1.6, 0.262811, 0.262811
5.52, 1.6, 0, 0
5.6, 1.6, 0, 0
5.68, 1.6, 0, 0
5.76, 1.6, 0, 0
5.84, 1.6, 0.336055, 0.336055
5.92, 1.6, 0, 0
6, 1.6, 0, 0
6.08, 1.6, 0, 0
6.16, 1.6, 0, 0
6.24, 1.6, 0, 0
6.32, 1.6, 0, 0
6.4, 1.6, 0, 0
6.48, 1.6, 0, 0
6.56, 1.6, 0, 0
6.64, 1.6, 0, 0
6.72, 1.6, 0, 0
6.8, 1.6, 0, 0
6.88, 1.6, 0, 0
6.96, 1.6, 0, 0
7.04, 1.6, 0, 0
7.12, 1.6, 0, 0
7.2, 1.6, 0, 0
7.28, 1.6, 0, 0
7.36, 1.6, 0, 0
7.44, 1.6, 0, 0
7.52, 1.6, 0, 0
7.6, 1.6, 0, 0
7.68, 1.6, 0, 0
7.76, 1.6, 0, 0
7.84, 1.6, 0, 0
7.92, 1.6, 0, 0
8, 1.6, 0, 0
-1.12, 1.64, -1, 0
-1.04, 1.64, -1, 0
-0.96, 1.64, -1, 0
-0.88, 1.64, -1, 0
-0.8, 1.64, -1, 0
-0.72, 1.64, -1, 0
-0.64, 1.64, -1, 0
-0.56, 1.64, -1, 0
-0.48, 1.64, -1, 0
-0.4, 1.64, -1, 0
-0.32, 1.64, -1, 0
-0.24, 1.64, -1, 0
-0.16, 1.64, -1, 0
-0.08, 1.64, -1, 0
1.11022e-16, 1.64, -1, 0
0.08, 1.64, 0, 0
0.16, 1.64, 0, 0
0.24, 1.64, 0.0852344, 0.0852344
0.32, 1.64, 0, 0
0.4, 1.64, 0, 0
0.48, 1.64, 0.094838, 0.094838
0.56, 1.64, 0, 0
0.64, 1.64, 0, 0
0.72, 1.64, 0, 0
0.8, 1.64, 0.105091, 0.105091
0.88, 1.64, 0.114608, 0.114608
0.96, 1.64, 0, 0
1.04, 1.64, 0, 0
1.12, 1.64, 0, 0
1.2, 1.64, 0, 0
1.28, 1.64, 0, 0
1.36, 1.64, 0.304184, 0.304184
1.44, 1.64, 0, 0
1.52, 1.64, 0, 0
1.6, 1.64, 0, 0
1.68, 1.64, 0, 0
1.76, 1.64, 0, 0
1.84, 1.64, 0, 0
1.92, 1.64, 0, 0
2, 1.64, 0, 0
2.08, 1.64, 0, 0
2.16, 1.64, 0, 0
2.24, 1.64, 0, 0
2.32, 1.64, 0, 0
2.4, 1.64, 0, 0
2.48, 1.64, 0, 0
2.56, 1.64, 0, 0
2.64, 1.64, 0, 0
2.72, 1.64, 0, 0
2.8, 1.64, 0, 0
2.88, 1.64, 0, 0
2.96, 1.64, 0, 0
3.04, 1.64, 0, 0
3.12, 1.64, 0, 0
3.2, 1.64, 0, 0
3.28, 1.64, 0, 0
3.36, 1.64, 0, 0
3.44, 1.64, 0, 0
3.52, 1.64, 0, 0
3.6, 1.64, 0.242401, 0.242401
3.68, 1.64, 0, 0
3.76, 1.64, 0, 0
3.84, 1.64, 0, 0
3.92, 1.64, 0, 0
4, 1.64, 0, 0
4.08, 1.64, 0, 0
4.16, 1.64, 0, 0
4.24, 1.64, 0, 0
4.32, 1.64, 0, 0
4.4, 1.64, 0, 0
4.48, 1.64, 0, 0
4.56, 1.64, 0, 0
4.64, 1.64, 0, 0
4.72, 1.64, 0, 0
4.8, 1.64, 0, 0
4.88, 1.64, 0, 0
4.96, 1.64, 0, 0
5.04, 1.64, 0, 0
5.12, 1.64, 0, 0
5.2, 1.64, 0, 0
5.28, 1.64, 0, 0
5.36, 1.64, 0, 0
5.44, 1.64, 0, 0
5.52, 1.64, 0, 0
5.6, 1.64, 0, 0
5.68, 1.64, 0, 0
5.76, 1.64, 0, 0
5.84, 1.64, 0, 0
5.92, 1.64, 0, 0
6, 1.64, 0, 0
6.08, 1.64, 0, 0
6.16, 1.64, 0, 0
6.24, 1.64, 0, 0
6.32, 1.64, 0, 0
6.4, 1.64, 0, 0
6.48, 1.64, 0, 0
6.56, 1.64, 0, 0
6.64, 1.64, 0, 0
6.72, 1.64, 0, 0
6.8, 1.64, 0, 0
6.88, 1.64, 0, 0
6.96, 1.64, 0, 0
7.04, 1.64, 0, 0
7.12, 1.64, 0, 0
7.2, 1.64, 0, 0
7.28, 1.64, 0, 0
7.36, 1.64, 0, 0
7.44, 1.64, 0, 0
7.52, 1.64, 0, 0
7.6, 1.64, 0, 0
7.68, 1.64, 0, 0
7.76, 1.64, 0, 0
7.84, 1.64, 0, 0
7.92, 1.64, 0, 0
8, 1.64, -1, 0
-1.12, 1.68, -1, 0
-1.04, 1.68, -1, 0
-0.96, 1.68, -1, 0
-0.88, 1.68, -1, 0
-0.8, 1.68, -1, 0
-0.72, 1.68, -1, 0
-0.64, 1.68, -1, 0
-0.56, 1.68, -1, 0
-0.48, 1.68, -1, 0
-0.4, 1.68, -1, 0
-0.32, 1.68, -1, 0
-0.24, 1.68, -1, 0
-0.16, 1.68, -1, 0
-0.08, 1.68, -1, 0
1.11022e-16, 1.68, -1, 0
0.08, 1.68, 0, 0
0.16, 1.68, 0.280908, 0.280908
0.24, 1.68, 0, 0
0.32, 1.68, 0, 0
0.4, 1.68, 0, 0
0.48, 1.68, 0, 0
0.56, 1.68, 0.188404, 0.133222
0.64, 1.68, 0, 0
0.72, 1.68, 0, 0
0.8, 1.68, 0.108764, 0.108764
0.88, 1.68, 0, 0
0.96, 1.68, 0.112191, 0.112191
1.04, 1.68, 0, 0
1.12, 1.68, 0.113582, 0.113582
1.2, 1.68, 0, 0
1.28, 1.68, 0.457021, 0.341368
1.36, 1.68, 0, 0
1.44, 1.68, 0, 0
1.52, 1.68, 0, 0
1.6, 1.68, 0, 0
1.68, 1.68, 0, 0
1.76, 1.68, 0, 0
1.84, 1.68, 0, 0
1.92, 1.68, 0, 0
2, 1.68, 0, 0
2.08, 1.68, 0, 0
2.16, 1.68, 0, 0
2.24, 1.68, 0, 0
2.32, 1.68, 0, 0
2.4, 1.68, 0.155543, 0.155543
2.48, 1.68, 0, 0
2.56, 1.68, 0, 0
2.64, 1.68, 0, 0
2.72, 1.68, 0, 0
2.8, 1.68, 0.145547, 0.145547
2.88, 1.68, 0, 0
2.96, 1.68, 0.23741, 0.23741
3.04, 1.68, 0, 0
3.12, 1.68, 0, 0
3.2, 1.68, 0, 0
3.28, 1.68, 0, 0
3.36, 1.68, 0, 0
3.44, 1.68, 0, 0
3.52, 1.68, 0, 0
3.6, 1.68, 0, 0
3.68, 1.68, 0, 0
3.76, 1.68, 0, 0
3.84, 1.68, 0, 0
3.92, 1.68, 0, 0
4, 1.68, 0, 0
4.08, 1.68, 0, 0
4.16, 1.68, 0, 0
4.24, 1.68, 0, 0
4.32, 1.68, 0, 0
4.4, 1.68, 0, 0
4.48, 1.68, 0, 0
4.56, 1.68, 0, 0
4.64, 1.68, 0, 0
4.72, 1.68, 0, 0
4.8, 1.68, 0, 0
4.88, 1.68, 0, 0
4.96, 1.68, 0, 0
5.04, 1.68, 0, 0
5.12, 1.68, 0, 0
5.2, 1.68, 0, 0
5.28, 1.68, 0, 0
5.36, 1.68, 0, 0
5.44, 1.68, 0, 0
5.52, 1.68, 0, 0
5.6, 1.68, 0, 0
5.68, 1.68, 0, 0
5.76, 1.68, 0, 0
5.84, 1.68, 0, 0
5.92, 1.68, 0, 0
6, 1.68, 0, 0
6.08, 1.68, 0, 0
6.16, 1.68, 0, 0
6.24, 1.68, 0.89793, 0.89793
6.32, 1.68, 0, 0
6.4, 1.68, 0, 0
6.48, 1.68, 0, 0
6.56, 1.68, 0, 0
6.64, 1.68, 0, 0
6.72, 1.68, 0, 0
6.8, 1.68, 0, 0
6.88, 1.68, 0, 0
6.96, 1.68, 0, 0
7.04, 1.68, 0, 0
7.12, 1.68, 0, 0
7.2, 1.68, 0, 0
7.28, 1.68, 0, 0
7.36, 1.68, 0, 0
7.44, 1.68, 0, 0
7.52, 1.68, 0, 0
7.6, 1.68, 0, 0
7.68, 1.68, 0, 0
7.76, 1.68, 0, 0
7.84, 1.68, 0, 0
7.92, 1.68, 0, 0
8, 1.68, -1, 0
-1.12, 1.72, -1, 0
-1.04, 1.72, -1, 0
-0.96, 1.72, -1, 0
-0.88, 1.72, -1, 0
-0.8, 1.72, -1, 0
-0.72, 1.72, -1, 0
-0.64, 1.72, -1, 0
-0.56, 1.72, -1, 0
-0.48, 1.72, -1, 0
-0.4, 1.72, -1, 0
-0.32, 1.72, -1, 0
-0.24, 1.72, -1, 0
-0.16, 1.72, -1, 0
-0.08, 1.72, -1, 0
1.11022e-16, 1.72, -1, 0
0.08, 1.72, 0, 0
0.16, 1.72, 0, 0
0.24, 1.72, 0.092232, 0.092232
0.32, 1.72, 0, 0
0.4, 1.72, 0.0886846, 0.0886846
0.48, 1.72, 0.0918519, 0.0918519
0.56, 1.72, 0, 0
0.64, 1.72, 0, 0
0.72, 1.72, 0.0998357, 0.0998357
0.8, 1.72, 0, 0
0.88, 1.72, 0.106567, 0.106567
0.96, 1.72, 0, 0
1.04, 1.72, 0, 0
1.12, 1.72, 0, 0
1.2, 1.72, 0, 0
1.28, 1.72, 0, 0
1.36, 1.72, 0, 0
1.44, 1.72, 0, 0
1.52, 1.72, 0, 0
1.6, 1.72, 0, 0
1.68, 1.72, 0, 0
1.76, 1.72, 0, 0
1.84, 1.72, 0, 0
1.92, 1.72, 0, 0
2, 1.72, 0, 0
2.08, 1.72, 0, 0
2.16, 1.72, 0, 0
2.24, 1.72, 0, 0
2.32, 1.72, 0, 0
2.4, 1.72, 0, 0
2.48, 1.72, 0.149684, 0.149684
2.56, 1.72, 0.243176, 0.243176
2.64, 1.72, 0, 0
2.72, 1.72, 0, 0
2.8, 1.72, 0, 0
2.88, 1.72, 0, 0
2.96, 1.72, 0, 0
3.04, 1.72, 0, 0
3.12, 1.72, 0, 0
3.2, 1.72, 0, 0
3.28, 1.72, 0, 0
3.36, 1.72, 0, 0
3.44, 1.72, 0, 0
3.52, 1.72, 0, 0
3.6, 1.72, 0, 0
3.68, 1.72, 0, 0
3.76, 1.72, 0, 0
3.84, 1.72, 0, 0
3.92, 1.72, 0, 0
4, 1.72, 0, 0
4.08, 1.72, 0, 0
4.16, 1.72, 0, 0
4.24, 1.72, 0, 0
4.32, 1.72, 0, 0
4.4, 1.72, 0, 0
4.48, 1.72, 0, 0
4.56, 1.72, 0, 0
4.64, 1.72, 0, 0
4.72, 1.72, 0, 0
4.8, 1.72, 0, 0
4.88, 1.72, 0, 0
4.96, 1.72, 0, 0
5.04, 1.72, 0, 0
5.12, 1.72, 0, 0
5.2, 1.72, 0, 0
5.28, 1.72, 0, 0
5.36, 1.72, 0, 0
5.44, 1.72, 0, 0
5.52, 1.72, 0, 0
5.6, 1.72, 0, 0
5.68, 1.72, 0, 0
5.76, 1.72, 0, 0
5.84, 1.72, 0, 0
5.92, 1.72, 0, 0
6, 1.72, 0, 0
6.08, 1.72, 0, 0
6.16, 1.72, 0, 0
6.24, 1.72, 0, 0
6.32, 1.72, 0, 0
6.4, 1.72, 0, 0
6.48, 1.72, 0, 0
6.56, 1.72, 0, 0
6.64, 1.72, 0, 0
6.72, 1.72, 0, 0
6.8, 1.72, 0, 0
6.88, 1.72, 0, 0
6.96, 1.72, 0, 0
7.04, 1.72, 0, 0
7.12, 1.72, 0, 0
7.2, 1.72, 0, 0
7.28, 1.72, 0, 0
7.36, 1.72, 0.345166, 0.345166
7.44, 1.72, 0, 0
7.52, 1.72, 0, 0
7.6, 1.72, 0, 0
7.68, 1.72, 0, 0
7.76, 1.72, 0, 0
7.84, 1.72, 0, 0
7.92, 1.72, 0, 0
8, 1.72, -1, 0
-1.12, 1.76, -1, 0
-1.04, 1.76, -1, 0
-0.96, 1.76, -1, 0
-0.88, 1.76, -1, 0
-0.8, 1.76, -1, 0
-0.72, 1.76, -1, 0
-0.64, 1.76, -1, 0
-0.56, 1.76, -1, 0
-0.48, 1.76, -1, 0
-0.4, 1.76, -1, 0
-0.32, 1.76, -1, 0
-0.24, 1.76, -1, 0
-0.16, 1.76, -1, 0
-0.08, 1.76, -1, 0
1.11022e-16, 1.76, -1, 0
0.08, 1.76, 0, 0
0.16, 1.76, 0, 0
0.24, 1.76, 0, 0
0.32, 1.76, 0.0862086, 0.0862086
0.4, 1.76, 0, 0
0.48, 1.76, 0, 0
0.56, 1.76, 0, 0
0.64, 1.76, 0, 0
0.72, 1.76, 0, 0
0.8, 1.76, 0, 0
0.88, 1.76, 0.107865, 0.107865
0.96, 1.76, 0, 0
1.04, 1.76, 0, 0
1.12, 1.76, 0, 0
1.2, 1.76, 0, 0
1.28, 1.76, 0, 0
1.36, 1.76, 0, 0
1.44, 1.76, 0, 0
1.52, 1.76, 0, 0
1.6, 1.76, 0, 0
1.68, 1.76, 0, 0
1.76, 1.76, 0, 0
1.84, 1.76, 0, 0
1.92, 1.76, 0, 0
2, 1.76, 0, 0
2.08, 1.76, 0, 0
2.16, 1.76, 0, 0
2.24, 1.76, 0, 0
2.32, 1.76, 0, 0
2.4, 1.76, 0, 0
2.48, 1.76, 0, 0
2.56, 1.76, 0, 0
2.64, 1.76, 0, 0
2.72, 1.76, 0, 0
2.8, 1.76, 0, 0
2.88, 1.76, 0, 0
2.96, 1.76, 0, 0
3.04, 1.76, 0, 0
3.12, 1.76, 0, 0
3.2, 1.76, 0, 0
3.28, 1.76, 0, 0
3.36, 1.76, 0, 0
3.44, 1.76, 0, 0
3.52, 1.76, 0, 0
3.6, 1.76, 0, 0
3.68, 1.76, 0, 0
3.76, 1.76, 0, 0
3.84, 1.76, 0, 0
3.92, 1.76, 0, 0
4, 1.76, 0, 0
4.08, 1.76, 0, 0
4.16, 1.76, 0, 0
4.24, 1.76, 0, 0
4.32, 1.76, 0, 0
4.4, 1.76, 0, 0
4.48, 1.76, 0, 0
4.56, 1.76, 0, 0
4.64, 1.76, 0, 0
4.72, 1.76, 0, 0
4.8, 1.76, 0, 0
4.88, 1.76, 0, 0
4.96, 1.76, 0, 0
5.04, 1.76, 0, 0
5.12, 1.76, 0, 0
5.2, 1.76, 0, 0
5.28, 1.76, 0, 0
5.36, 1.76, 0, 0
5.44, 1.76, 0, 0
5.52, 1.76, 0, 0
5.6, 1.76, 0, 0
5.68, 1.76, 0, 0
5.76, 1.76, 0, 0
5.84, 1.76, 0, 0
5.92, 1.76, 0.433017, 0.433017
6, 1.76, 0, 0
6.08, 1.76, 0, 0
6.16, 1.76, 0, 0
6.24, 1.76, 0, 0
6.32, 1.76, 0, 0
6.4, 1.76, 0, 0
6.48, 1.76, 0, 0
6.56, 1.76, 0, 0
6.64, 1.76, 0, 0
6.72, 1.76, 0, 0
6.8, 1.76, 0.228722, 0.228722
6.88, 1.76, 0, 0
6.96, 1.76, 0, 0
7.04, 1.76, 0, 0
7.12, 1.76, 0, 0
7.2, 1.76, 0, 0
7.28, 1.76, 0, 0
7.36, 1.76, 0, 0
7.44, 1.76, 0, 0
7.52, 1.76, 0, 0
7.6, 1.76, 0, 0
7.68, 1.76, 0, 0
7.76, 1.76, 0, 0
7.84, 1.76, 0, 0
7.92, 1.76, 0, 0
8, 1.76, -1, 0
-1.12, 1.8, -1, 0
-1.04, 1.8, -1, 0
-0.96, 1.8, -1, 0
-0.88, 1.8, -1, 0
-0.8, 1.8, -1, 0
-0.72, 1.8, -1, 0
-0.64, 1.8, -1, 0
-0.56, 1.8, -1, 0
-0.48, 1.8, -1, 0
-0.4, 1.8, -1, 0
-0.32, 1.8, -1, 0
-0.24, 1.8, -1, 0
-0.16, 1.8, -1, 0
-0.08, 1.8, -1, 0
1.11022e-16, 1.8, -1, 0
0.08, 1.8, -1, 0
0.16, 1.8, 0, 0
0.24, 1.8, 0, 0
0.32, 1.8, 0.0877154, 0.0877154
0.4, 1.8, 0, 0
0.48, 1.8, 0, 0
0.56, 1.8, 0, 0
0.64, 1.8, 0, 0
0.72, 1.8, 0, 0
0.8, 1.8, 0, 0
0.88, 1.8, 0.111881, 0.111881
0.96, 1.8, 0, 0
1.04, 1.8, 0, 0
1.12, 1.8, 0, 0
1.2, 1.8, 0, 0
1.28, 1.8, 0, 0
1.36, 1.8, 0, 0
1.44, 1.8, 0, 0
1.52, 1.8, 0, 0
1.6, 1.8, 0, 0
1.68, 1.8, 0, 0
1.76, 1.8, 0, 0
1.84, 1.8, 0, 0
1.92, 1.8, 0, 0
2, 1.8, 0, 0
2.08, 1.8, 0, 0
2.16, 1.8, 0, 0
2.24, 1.8, 0, 0
2.32, 1.8, 0, 0
2.4, 1.8, 0, 0
2.48, 1.8, 0, 0
2.56, 1.8, 0, 0
2.64, 1.8, 0, 0
2.72, 1.8, 0, 0
2.8, 1.8, 0.180932, 0.180932
2.88, 1.8, 0.188994, 0.188994
2.96, 1.8, 0, 0
3.04, 1.8, 0, 0
3.12, 1.8, 0, 0
3.2, 1.8, 0, 0
3.28, 1.8, 0, 0
3.36, 1.8, 0, 0
3.44, 1.8, 0, 0
3.52, 1.8, 0, 0
3.6, 1.8, 0, 0
3.68, 1.8, 0, 0
3.76, 1.8, 0, 0
3.84, 1.8, 0, 0
3.92, 1.8, 0, 0
4, 1.8, 0, 0
4.08, 1.8, 0, 0
4.16, 1.8, 0, 0
4.24, 1.8, 0, 0
4.32, 1.8, 0, 0
4.4, 1.8, 0, 0
4.48, 1.8, 0, 0
4.56, 1.8, 0, 0
4.64, 1.8, 0, 0
4.72, 1.8, 0, 0
4.8, 1.8, 0, 0
4.88, 1.8, 0, 0
4.96, 1.8, 0, 0
5.04, 1.8, 0, 0
5.12, 1.8, 0, 0
5.2, 1.8, 0, 0
5.28, 1.8, 0, 0
5.36, 1.8, 0, 0
5.44, 1.8, 0, 0
5.52, 1.8, 0, 0
5.6, 1.8, 0, 0
5.68, 1.8, 0, 0
5.76, 1.8, 0, 0
5.84, 1.8, 0, 0
5.92, 1.8, 0, 0
6, 1.8, 0, 0
6.08, 1.8, 0, 0
6.16, 1.8, 0, 0
6.24, 1.8, 0, 0
6.32, 1.8, 0, 0
6.4, 1.8, 0, 0
6.48, 1.8, 0, 0
6.56, 1.8, 0, 0
6.64, 1.8, 0, 0
6.72, 1.8, 0, 0
6.8, 1.8, 0, 0
6.88, 1.8, 0, 0
6.96, 1.8, 0, 0
7.04, 1.8, 0, 0
7.12, 1.8, 0, 0
7.2, 1.8, 0, 0
7.28, 1.8, 0, 0
7.36, 1.8, 0, 0
7.44, 1.8, 0, 0
7.52, 1.8, 0, 0
7.6, 1.8, 0, 0
7.68, 1.8, 0, 0
7.76, 1.8, 0, 0
7.84, 1.8, 0.489525, 0.489525
7.92, 1.8, -1, 0
8, 1.8, -1, 0
-1.12, 1.84, -1, 0
-1.04, 1.84, -1, 0
-0.96, 1.84, -1, 0
-0.88, 1.84, -1, 0
-0.8, 1.84, -1, 0
-0.72, 1.84, -1, 0
-0.64, 1.84, -1, 0
-0.56, 1.84, -1, 0
-0.48, 1.84, -1, 0
-0.4, 1.84, -1, 0
-0.32, 1.84, -1, 0
-0.24, 1.84, -1, 0
-0.16, 1.84, -1, 0
-0.08, 1.84, -1, 0
1.11022e-16, 1.84, -1, 0
0.08, 1.84, -1, 0
0.16, 1.84, 0, 0
0.24, 1.84, 0, 0
0.32, 1.84, 0, 0
0.4, 1.84, 0, 0
0.48, 1.84, 0, 0
0.56, 1.84, 0, 0
0.64, 1.84, 0, 0
0.72, 1.84, 0, 0
0.8, 1.84, 0.152633, 0.152633
0.88, 1.84, 0, 0
0.96, 1.84, 0.118445, 0.118445
1.04, 1.84, 0, 0
1.12, 1.84, 0, 0
1.2, 1.84, 0, 0
1.28, 1.84, 0, 0
1.36, 1.84, 0, 0
1.44, 1.84, 0, 0
1.52, 1.84, 0, 0
1.6, 1.84, 0, 0
1.68, 1.84, 0, 0
1.76, 1.84, 0, 0
1.84, 1.84, 0, 0
1.92, 1.84, 0, 0
2, 1.84, 0.116894, 0.116894
2.08, 1.84, 0, 0
2.16, 1.84, 0, 0
2.24, 1.84, 0, 0
2.32, 1.84, 0, 0
2.4, 1.84, 0.217614, 0.217614
2.48, 1.84, 0, 0
2.56, 1.84, 0, 0
2.64, 1.84, 0, 0
2.72, 1.84, 0, 0
2.8, 1.84, 0, 0
2.88, 1.84, 0, 0
2.96, 1.84, 0, 0
3.04, 1.84, 0, 0
3.12, 1.84, 0, 0
3.2, 1.84, 0, 0
3.28, 1.84, 0, 0
3.36, 1.84, 0, 0
3.44, 1.84, 0, 0
3.52, 1.84, 0, 0
3.6, 1.84, 0.23268, 0.23268
3.68, 1.84, 0, 0
3.76, 1.84, 0, 0
3.84, 1.84, 0, 0
3.92, 1.84, 0, 0
4, 1.84, 0, 0
4.08, 1.84, 0, 0
4.16, 1.84, 0, 0
4.24, 1.84, 0, 0
4.32, 1.84, 0, 0
4.4, 1.84, 0, 0
4.48, 1.84, 0, 0
4.56, 1.84, 0, 0
4.64, 1.84, 0, 0
4.72, 1.84, 0, 0
4.8, 1.84, 0, 0
4.88, 1.84, 0, 0
4.96, 1.84, 0, 0
5.04, 1.84, 0, 0
5.12, 1.84, 0, 0
5.2, 1.84, 0, 0
5.28, 1.84, 0, 0
5.36, 1.84, 0, 0
5.44, 1.84, 0, 0
5.52, 1.84, 0, 0
5.6, 1.84, 0, 0
5.68, 1.84, 0, 0
5.76, 1.84, 0, 0
5.84, 1.84, 0, 0
5.92, 1.84, 0, 0
6, 1.84, 0, 0
6.08, 1.84, 0, 0
6.16, 1.84, 0, 0
6.24, 1.84, 0.35627, 0.35627
6.32, 1.84, 0, 0
6.4, 1.84, 0, 0
6.48, 1.84, 0, 0
6.56, 1.84, 0, 0
6.64, 1.84, 0, 0
6.72, 1.84, 0, 0
6.8, 1.84, 0, 0
6.88, 1.84, 0.210781, 0.210781
6.96, 1.84, 0, 0
7.04, 1.84, 0, 0
7.12, 1.84, 0, 0
7.2, 1.84, 0, 0
7.28, 1.84, 0, 0
7.36, 1.84, 0, 0
7.44, 1.84, 0, 0
7.52, 1.84, 0, 0
7.6, 1.84, 0, 0
7.68, 1.84, 0, 0
7.76, 1.84, 0, 0
7.84, 1.84, 0, 0
7.92, 1.84, -1, 0
8, 1.84, -1, 0
-1.12, 1.88, -1, 0
-1.04, 1.88, -1, 0
-0.96, 1.88, -1, 0
-0.88, 1.88, -1, 0
-0.8, 1.88, -1, 0
-0.72, 1.88, -1, 0
-0.64, 1.88, -1, 0
-0.56, 1.88, -1, 0
-0.48, 1.88, -1, 0
-0.4, 1.88, -1, 0
-0.32, 1.88, -1, 0
-0.24, 1.88, -1, 0
-0.16, 1.88, -1, 0
-0.08, 1.88, -1, 0
1.11022e-16, 1.88, -1, 0
0.08, 1.88, -1, 0
0.16, 1.88, 0, 0
0.24, 1.88, 0.235142, 0.235142
0.32, 1.88, 0.101199, 0.101199
0.4, 1.88, 0.0878733, 0.0878733
0.48, 1.88, 0, 0
0.56, 1.88, 0.0965725, 0.0965725
0.64, 1.88, 0, 0
0.72, 1.88, 0, 0
0.8, 1.88, 0, 0
0.88, 1.88, 0, 0
0.96, 1.88, 0, 0
1.04, 1.88, 0, 0
1.12, 1.88, 0.246044, 0.246044
1.2, 1.88, 0, 0
1.28, 1.88, 0, 0
1.36, 1.88, 0, 0
1.44, 1.88, 0, 0
1.52, 1.88, 0.166568, 0.166568
1.6, 1.88, 0, 0
1.68, 1.88, 0, 0
1.76, 1.88, 0, 0
1.84, 1.88, 0, 0
1.92, 1.88, 0, 0
2, 1.88, 0, 0
2.08, 1.88, 0, 0
2.16, 1.88, 0, 0
2.24, 1.88, 0, 0
2.32, 1.88, 0.369671, 0.369671
2.4, 1.88, 0, 0
2.48, 1.88, 0, 0
2.56, 1.88, 0, 0
2.64, 1.88, 0, 0
2.72, 1.88, 0, 0
2.8, 1.88, 0, 0
2.88, 1.88, 0.233643, 0.233643
2.96, 1.88, 0, 0
3.04, 1.88, 0, 0
3.12, 1.88, 0, 0
3.2, 1.88, 0, 0
3.28, 1.88, 0, 0
3.36, 1.88, 0, 0
3.44, 1.88, 0, 0
3.52, 1.88, 0, 0
3.6, 1.88, 0, 0
3.68, 1.88, 0, 0
3.76, 1.88, 0, 0
3.84, 1.88, 0, 0
3.92, 1.88, 0, 0
4, 1.88, 0, 0
4.08, 1.88, 0, 0
4.16, 1.88, 0, 0
4.24, 1.88, 0, 0
4.32, 1.88, 0, 0
4.4, 1.88, 0, 0
4.48, 1.88, 0, 0
4.56, 1.88, 0, 0
4.64, 1.88, 0, 0
4.72, 1.88, 0, 0
4.8, 1.88, 0, 0
4.88, 1.88, 0.294024, 0.294024
4.96, 1.88, 0, 0
5.04, 1.88, 0, 0
5.12, 1.88, 0.232409, 0.232409
5.2, 1.88, 0, 0
5.28, 1.88, 0, 0
5.36, 1.88, 0, 0
5.44, 1.88, 0, 0
5.52, 1.88, 0, 0
5.6, 1.88, 0, 0
5.68, 1.88, 0, 0
5.76, 1.88, 0, 0
5.84, 1.88, 0, 0
5.92, 1.88, 0, 0
6, 1.88, 0, 0
6.08, 1.88, 0, 0
6.16, 1.88, 0, 0
6.24, 1.88, 0, 0
6.32, 1.88, 0, 0
6.4, 1.88, 0, 0
6.48, 1.88, 0, 0
6.56, 1.88, 0, 0
6.64, 1.88, 0, 0
6.72, 1.88, 0, 0
6.8, 1.88, 0, 0
6.88, 1.88, 0, 0
6.96, 1.88, 0, 0
7.04, 1.88, 0, 0
7.12, 1.88, 0, 0
7.2, 1.88, 0, 0
7.28, 1.88, 0, 0
7.36, 1.88, 0, 0
7.44, 1.88, 0, 0
7.52, 1.88, 0, 0
7.6, 1.88, 0, 0
7.68, 1.88, 0, 0
7.76, 1.88, 0, 0
7.84, 1.88, 0, 0
7.92, 1.88, -1, 0
8, 1.88, -1, 0
-1.12, 1.92, -1, 0
-1.04, 1.92, -1, 0
-0.96, 1.92, -1, 0
-0.88, 1.92, -1, 0
-0.8, 1.92, -1, 0
-0.72, 1.92, -1, 0
-0.64, 1.92, -1, 0
-0.56, 1.92, -1, 0
-0.48, 1.92, -1, 0
-0.4, 1.92, -1, 0
-0.32, 1.92, -1, 0
-0.24, 1.92, -1, 0
-0.16, 1.92, -1, 0
-0.08, 1.92, -1, 0
1.11022e-16, 1.92, -1, 0
0.08, 1.92, -1, 0
0.16, 1.92, -1, 0
0.24, 1.92, 0, 0
0.32, 1.92, 0, 0
0.4, 1.92, 0, 0
0.48, 1.92, 0, 0
0.56, 1.92, 0.191607, 0.135487
0.64, 1.92, 0, 0
0.72, 1.92, 0, 0
0.8, 1.92, 0, 0
0.88, 1.92, 0, 0
0.96, 1.92, 0.117218, 0.117218
1.04, 1.92, 0, 0
1.12, 1.92, 0, 0
1.2, 1.92, 0, 0
1.28, 1.92, 0, 0
1.36, 1.92, 0, 0
1.44, 1.92, 0, 0
1.52, 1.92, 0, 0
1.6, 1.92, 0, 0
1.68, 1.92, 0, 0
1.76, 1.92, 0, 0
1.84, 1.92, 0, 0
1.92, 1.92, 0.527886, 0.304777
2, 1.92, 0, 0
2.08, 1.92, 0, 0
2.16, 1.92, 0, 0
2.24, 1.92, 0, 0
2.32, 1.92, 0.116732, 0.116732
2.4, 1.92, 0, 0
2.48, 1.92, 0, 0
2.56, 1.92, 0.206864, 0.206864
2.64, 1.92, 0, 0
2.72, 1.92, 0, 0
2.8, 1.92, 0, 0
2.88, 1.92, 0, 0
2.96, 1.92, 0, 0
3.04, 1.92, 0.264829, 0.264829
3.12, 1.92, 0, 0
3.2, 1.92, 0, 0
3.28, 1.92, 0, 0
3.36, 1.92, 0, 0
3.44, 1.92, 0, 0
3.52, 1.92, 0, 0
3.6, 1.92, 0, 0
3.68, 1.92, 0, 0
3.76, 1.92, 0, 0
3.84, 1.92, 0, 0
3.92, 1.92, 0, 0
4, 1.92, 0, 0
4.08, 1.92, 0, 0
4.16, 1.92, 0, 0
4.24, 1.92, 0, 0
4.32, 1.92, 0, 0
4.4, 1.92, 0, 0
4.48, 1.92, 0, 0
4.56, 1.92, 0, 0
4.64, 1.92, 0, 0
4.72, 1.92, 0, 0
4.8, 1.92, 0, 0
4.88, 1.92, 0, 0
4.96, 1.92, 0, 0
5.04, 1.92, 0, 0
5.12, 1.92, 0, 0
5.2, 1.92, 0, 0
5.28, 1.92, 0, 0
5.36, 1.92, 0, 0
5.44, 1.92, 0, 0
5.52, 1.92, 0, 0
5.6, 1.92, 0, 0
5.68, 1.92, 0, 0
5.76, 1.92, 0, 0
5.84, 1.92, 0, 0
5.92, 1.92, 0, 0
6, 1.92, 0, 0
6.08, 1.92, 0, 0
6.16, 1.92, 0, 0
6.24, 1.92, 0, 0
6.32, 1.92, 0, 0
6.4, 1.92, 0, 0
6.48, 1.92, 0, 0
6.56, 1.92, 0, 0
6.64, 1.92, 0, 0
6.72, 1.92, 0.357484, 0.357484
6.8, 1.92, 0.350219, 0.350219
6.88, 1.92, 0, 0
6.96, 1.92, 0, 0
7.04, 1.92, 0.524689, 0.524689
7.12, 1.92, 0, 0
7.2, 1.92, 0, 0
7.28, 1.92, 0, 0
7.36, 1.92, 0, 0
7.44, 1.92, 0, 0
7.52, 1.92, 0, 0
7.6, 1.92, 0, 0
7.68, 1.92, 0, 0
7.76, 1.92, 0, 0
7.84, 1.92, 0, 0
7.92, 1.92, -1, 0
8, 1.92, -1, 0
-1.12, 1.96, -1, 0
-1.04, 1.96, -1, 0
-0.96, 1.96, -1, 0
-0.88, 1.96, -1, 0
-0.8, 1.96, -1, 0
-0.72, 1.96, -1, 0
-0.64, 1.96, -1, 0
-0.56, 1.96, -1, 0
-0.48, 1.96, -1, 0
-0.4, 1.96, -1, 0
-0.32, 1.96, -1, 0
-0.24, 1.96, -1, 0
-0.16, 1.96, -1, 0
-0.08, 1.96, -1, 0
1.11022e-16, 1.96, -1, 0
0.08, 1.96, -1, 0
0.16, 1.96, -1, 0
0.24, 1.96, 0, 0
0.32, 1.96, 0, 0
0.4, 1.96, 0.182754, 0.182754
0.48, 1.96, 0, 0
0.56, 1.96, 0, 0
0.64, 1.96, 0, 0
0.72, 1.96, 0, 0
0.8, 1.96, 0, 0
0.88, 1.96, 0, 0
0.96, 1.96, 0.117695, 0.117695
1.04, 1.96, 0, 0
1.12, 1.96, 0, 0
1.2, 1.96, 0, 0
1.28, 1.96, 0, 0
1.36, 1.96, 0, 0
1.44, 1.96, 0, 0
1.52, 1.96, 0, 0
1.6, 1.96, 0.182859, 0.182859
1.68, 1.96, 0, 0
1.76, 1.96, 0.108912, 0.108912
1.84, 1.96, 0, 0
1.92, 1.96, 0, 0
2, 1.96, 0, 0
2.08, 1.96, 0, 0
2.16, 1.96, 0.117855, 0.117855
2.24, 1.96, 0, 0
2.32, 1.96, 0, 0
2.4, 1.96, 0, 0
2.48, 1.96, 0.229925, 0.229925
2.56, 1.96, 0, 0
2.64, 1.96, 0, 0
2.72, 1.96, 0, 0
2.8, 1.96, 0, 0
2.88, 1.96, 0.98351, 0.98351
2.96, 1.96, 0, 0
3.04, 1.96, 0, 0
3.12, 1.96, 0, 0
3.2, 1.96, 0, 0
3.28, 1.96, 0, 0
3.36, 1.96, 0, 0
3.44, 1.96, 0, 0
3.52, 1.96, 0, 0
3.6, 1.96, 0, 0
3.68, 1.96, 0, 0
3.76, 1.96, 0, 0
3.84, 1.96, 0, 0
3.92, 1.96, 0, 0
4, 1.96, 0, 0
4.08, 1.96, 0, 0
4.16, 1.96, 0, 0
4.24, 1.96, 0, 0
4.32, 1.96, 0, 0
4.4, 1.96, 0, 0
4.48, 1.96, 0, 0
4.56, 1.96, 0.249039, 0.249039
4.64, 1.96, 0, 0
4.72, 1.96, 0, 0
4.8, 1.96, 0, 0
4.88, 1.96, 0, 0
4.96, 1.96, 0, 0
5.04, 1.96, 0, 0
5.12, 1.96, 0, 0
5.2, 1.96, 0, 0
5.28, 1.96, 0, 0
5.36, 1.96, 0, 0
5.44, 1.96, 0, 0
5.52, 1.96, 0, 0
5.6, 1.96, 0, 0
5.68, 1.96, 0, 0
5.76, 1.96, 0, 0
5.84, 1.96, 0, 0
5.92, 1.96, 0, 0
6, 1.96, 0, 0
6.08, 1.96, 0.923387, 0.923387
6.16, 1.96, 0, 0
6.24, 1.96, 0, 0
6.32, 1.96, 0, 0
6.4, 1.96, 0, 0
6.48, 1.96, 0, 0
6.56, 1.96, 0, 0
6.64, 1.96, 0, 0
6.72, 1.96, 0, 0
6.8, 1.96, 0, 0
6.88, 1.96, 0, 0
6.96, 1.96, 0, 0
7.04, 1.96, 0, 0
7.12, 1.96, 0, 0
7.2, 1.96, 0, 0
7.28, 1.96, 0, 0
7.36, 1.96, 0, 0
7.44, 1.96, 0, 0
7.52, 1.96, 0, 0
7.6, 1.96, 0, 0
7.68, 1.96, 0, 0
7.76, 1.96, 0, 0
7.84, 1.96, 0, 0
7.92, 1.96, -1, 0
8, 1.96, -1, 0
-1.12, 2, -1, 0
-1.04, 2, -1, 0
-0.96, 2, -1, 0
-0.88, 2, -1, 0
-0.8, 2, -1, 0
-0.72, 2, -1, 0
-0.64, 2, -1, 0
-0.56, 2, -1, 0
-0.48, 2, -1, 0
-0.4, 2, -1, 0
-0.32, 2, -1, 0
-0.24, 2, -1, 0
-0.16, 2, -1, 0
-0.08, 2, -1, 0
1.11022e-16, 2, -1, 0
0.08, 2, -1, 0
0.16, 2, -1, 0
0.24, 2, 0, 0
0.32, 2, 0.126197, 0.126197
0.4, 2, 0.282068, 0.210401
0.48, 2, 0, 0
0.56, 2, 0, 0
0.64, 2, 0, 0
0.72, 2, 0, 0
0.8, 2, 0.200638, 0.141872
0.88, 2, 0, 0
0.96, 2, 0, 0
1.04, 2, 0, 0
1.12, 2, 0, 0
1.2, 2, 0, 0
1.28, 2, 0, 0
1.36, 2, 0, 0
1.44, 2, 0, 0
1.52, 2, 0, 0
1.6, 2, 0, 0
1.68, 2, 0, 0
1.76, 2, 0, 0
1.84, 2, 0, 0
1.92, 2, 0, 0
2, 2, 0, 0
2.08, 2, 0.126273, 0.126273
2.16, 2, 0, 0
2.24, 2, 0, 0
2.32, 2, 0, 0
2.4, 2, 0, 0
2.48, 2, 0, 0
2.56, 2, 0, 0
2.64, 2, 0, 0
2.72, 2, 0, 0
2.8, 2, 0, 0
2.88, 2, 0, 0
2.96, 2, 0, 0
3.04, 2, 0, 0
3.12, 2, 0.509782, 0.509782
3.2, 2, 0, 0
3.28, 2, 0.205451, 0.205451
3.36, 2, 0, 0
3.44, 2, 0, 0
3.52, 2, 0, 0
3.6, 2, 0, 0
3.68, 2, 0, 0
3.76, 2, 0, 0
3.84, 2, 0, 0
3.92, 2, 0, 0
4, 2, 0, 0
4.08, 2, 0, 0
4.16, 2, 0, 0
4.24, 2, 0, 0
4.32, 2, 0, 0
4.4, 2, 0, 0
4.48, 2, 0, 0
4.56, 2, 0, 0
4.64, 2, 0, 0
4.72, 2, 0, 0
4.8, 2, 0, 0
4.88, 2, 0.235579, 0.235579
4.96, 2, 0, 0
5.04, 2, 0, 0
5.12, 2, 0, 0
5.2, 2, 0, 0
5.28, 2, 0, 0
5.36, 2, 0, 0
5.44, 2, 0, 0
5.52, 2, 0, 0
5.6, 2, 0, 0
5.68, 2, 0, 0
5.76, 2, 0, 0
5.84, 2, 0, 0
5.92, 2, 0, 0
6, 2, 0, 0
6.08, 2, 0, 0
6.16, 2, 0, 0
6.24, 2, 0, 0
6.32, 2, 0, 0
6.4, 2, 0, 0
6.48, 2, 0, 0
6.56, 2, 0, 0
6.64, 2, 0, 0
6.72, 2, 0, 0
6.8, 2, 0, 0
6.88, 2, 0, 0
6.96, 2, 0, 0
7.04, 2, 0, 0
7.12, 2, 0, 0
7.2, 2, 0, 0
7.28, 2, 0, 0
7.36, 2, 0, 0
7.44, 2, 0, 0
7.52, 2, 0, 0
7.6, 2, 0, 0
7.68, 2, 0.284748, 0.284748
7.76, 2, 0, 0
7.84, 2, 0, 0
7.92, 2, -1, 0
8, 2, -1, 0
-1.12, 2.04, -1, 0
-1.04, 2.04, -1, 0
-0.96, 2.04, -1, 0
-0.88, 2.04, -1, 0
-0.8, 2.04, -1, 0
-0.72, 2.04, -1, 0
-0.64, 2.04, -1, 0
-0.56, 2.04, -1, 0
-0.48, 2.04, -1, 0
-0.4, 2.04, -1, 0
-0.32, 2.04, -1, 0
-0.24, 2.04, -1, 0
-0.16, 2.04, -1, 0
-0.08, 2.04, -1, 0
1.11022e-16, 2.04, -1, 0
0.08, 2.04, -1, 0
0.16, 2.04, -1, 0
0.24, 2.04, -1, 0
0.32, 2.04, 0.501392, 0.357142
0.4, 2.04, 0.0755586, 0.0755586
0.48, 2.04, 0.0834054, 0.0834054
0.56, 2.04, 0.0880588, 0.0880588
0.64, 2.04, 0, 0
0.72, 2.04, 0.101329, 0.101329
0.8, 2.04, 0.0484343, 0.0484343
0.88, 2.04, 0, 0
0.96, 2.04, 0, 0
1.04, 2.04, 0, 0
1.12, 2.04, 0, 0
1.2, 2.04, 0.099824, 0.099824
1.28, 2.04, 0, 0
1.36, 2.04, 0.146765, 0.146765
1.44, 2.04, 0, 0
1.52, 2.04, 0, 0
1.6, 2.04, 0, 0
1.68, 2.04, 0, 0
1.76, 2.04, 0, 0
1.84, 2.04, 0, 0
1.92, 2.04, 0, 0
2, 2.04, 0, 0
2.08, 2.04, 0, 0
2.16, 2.04, 0, 0
2.24, 2.04, 0, 0
2.32, 2.04, 0, 0
2.4, 2.04, 0, 0
2.48, 2.04, 0, 0
2.56, 2.04, 0, 0
2.64, 2.04, 0, 0
2.72, 2.04, 0, 0
2.8, 2.04, 0, 0
2.88, 2.04, 0, 0
2.96, 2.04, 0, 0
3.04, 2.04, 0, 0
3.12, 2.04, 0, 0
3.2, 2.04, 0, 0
3.28, 2.04, 0.562783, 0.562783
3.36, 2.04, 0, 0
3.44, 2.04, 0, 0
3.52, 2.04, 0, 0
3.6, 2.04, 0.842863, 0.842863
3.68, 2.04, 0, 0
3.76, 2.04, 0, 0
3.84, 2.04, 0, 0
3.92, 2.04, 0, 0
4, 2.04, 0.250579, 0.250579
4.08, 2.04, 0, 0
4.16, 2.04, 0, 0
4.24, 2.04, 0, 0
4.32, 2.04, 0, 0
4.4, 2.04, 0, 0
4.48, 2.04, 0.337308, 0.337308
4.56, 2.04, 0, 0
4.64, 2.04, 0, 0
4.72, 2.04, 0, 0
4.8, 2.04, 0, 0
4.88, 2.04, 0, 0
4.96, 2.04, 0, 0
5.04, 2.04, 0, 0
5.12, 2.04, 0, 0
5.2, 2.04, 0.413561, 0.413561
5.28, 2.04, 0.481927, 0.481927
5.36, 2.04, 0, 0
5.44, 2.04, 0, 0
5.52, 2.04, 0, 0
5.6, 2.04, 0, 0
5.68, 2.04, 0, 0
5.76, 2.04, 0, 0
5.84, 2.04, 0, 0
5.92, 2.04, 0, 0
6, 2.04, 0, 0
6.08, 2.04, 0, 0
6.16, 2.04, 0, 0
6.24, 2.04, 0, 0
6.32, 2.04, 0, 0
6.4, 2.04, 0, 0
6.48, 2.04, 0, 0
6.56, 2.04, 0, 0
6.64, 2.04, 0, 0
6.72, 2.04, 0, 0
6.8, 2.04, 0, 0
6.88, 2.04, 0, 0
6.96, 2.04, 0, 0
7.04, 2.04, 0, 0
7.12, 2.04, 0, 0
7.2, 2.04, 0, 0
7.28, 2.04, 0, 0
7.36, 2.04, 0, 0
7.44, 2.04, 0, 0
7.52, 2.04, 0, 0
7.6, 2.04, 0, 0
7.68, 2.04, 0, 0
7.76, 2.04, 0, 0
7.84, 2.04, -1, 0
7.92, 2.04, -1, 0
8, 2.04, -1, 0
-1.12, 2.08, -1, 0
-1.04, 2.08, -1, 0
-0.96, 2.08, -1, 0
-0.88, 2.08, -1, 0
-0.8, 2.08, -1, 0
-0.72, 2.08, -1, 0
-0.64, 2.08, -1, 0
-0.56, 2.08, -1, 0
-0.48, 2.08, -1, 0
-0.4, 2.08, -1, 0
-0.32, 2.08, -1, 0
-0.24, 2.08, -1, 0
-0.16, 2.08, -1, 0
-0.08, 2.08, -1, 0
1.11022e-16, 2.08, -1, 0
0.08, 2.08, -1, 0
0.16, 2.08, -1, 0
0.24, 2.08, -1, 0
0.32, 2.08, 0.425457, 0.425457
0.4, 2.08, 0, 0
0.48, 2.08, 0.0858869, 0.0858869
0.56, 2.08, 0, 0
0.64, 2.08, 0, 0
0.72, 2.08, 0, 0
0.8, 2.08, 0, 0
0.88, 2.08, 0, 0
0.96, 2.08, 0, 0
1.04, 2.08, 0, 0
1.12, 2.08, 0, 0
1.2, 2.08, 0, 0
1.28, 2.08, 0, 0
1.36, 2.08, 0.348743, 0.249358
1.44, 2.08, 0, 0
1.52, 2.08, 0, 0
1.6, 2.08, 0, 0
1.68, 2.08, 0, 0
1.76, 2.08, 0, 0
1.84, 2.08, 0, 0
1.92, 2.08, 0.179194, 0.179194
2, 2.08, 0, 0
2.08, 2.08, 0, 0
2.16, 2.08, 0, 0
2.24, 2.08, 0, 0
2.32, 2.08, 0, 0
2.4, 2.08, 0, 0
2.48, 2.08, 0, 0
2.56, 2.08, 0, 0
2.64, 2.08, 0, 0
2.72, 2.08, 0, 0
2.8, 2.08, 0.143132, 0.143132
2.88, 2.08, 0, 0
2.96, 2.08, 0, 0
3.04, 2.08, 0, 0
3.12, 2.08, 0, 0
3.2, 2.08, 0, 0
3.28, 2.08, 0, 0
3.36, 2.08, 0, 0
3.44, 2.08, 0, 0
3.52, 2.08, 0, 0
3.6, 2.08, 0, 0
3.68, 2.08, 0, 0
3.76, 2.08, 0, 0
3.84, 2.08, 0, 0
3.92, 2.08, 0, 0
4, 2.08, 0, 0
4.08, 2.08, 0, 0
4.16, 2.08, 0, 0
4.24, 2.08, 0, 0
4.32, 2.08, 0, 0
4.4, 2.08, 0, 0
4.48, 2.08, 0, 0
4.56, 2.08, 0, 0
4.64, 2.08, 0, 0
4.72, 2.08, 0, 0
4.8, 2.08, 0, 0
4.88, 2.08, 0, 0
4.96, 2.08, 0, 0
5.04, 2.08, 0, 0
5.12, 2.08, 0, 0
5.2, 2.08, 0.286271, 0.286271
5.28, 2.08, 0, 0
5.36, 2.08, 0.334329, 0.334329
5.44, 2.08, 0, 0
5.52, 2.08, 0, 0
5.6, 2.08, 0, 0
5.68, 2.08, 0, 0
5.76, 2.08, 0, 0
5.84, 2.08, 0, 0
5.92, 2.08, 0, 0
6, 2.08, 0, 0
6.08, 2.08, 0, 0
6.16, 2.08, 0, 0
6.24, 2.08, 0, 0
6.32, 2.08, 0, 0
6.4, 2.08, 0, 0
6.48, 2.08, 0, 0
6.56, 2.08, 0, 0
6.64, 2.08, 0, 0
6.72, 2.08, 0.358531, 0.358531
6.8, 2.08, 0, 0
6.88, 2.08, 0, 0
6.96, 2.08, 0.220292, 0.220292
7.04, 2.08, 0, 0
7.12, 2.08, 0, 0
7.2, 2.08, 0.629198, 0.629198
7.28, 2.08, 0, 0
7.36, 2.08, 0, 0
7.44, 2.08, 0, 0
7.52, 2.08, 0, 0
7.6, 2.08, 0, 0
7.68, 2.08, 0, 0
7.76, 2.08, 0, 0
7.84, 2.08, -1, 0
7.92, 2.08, -1, 0
8, 2.08, -1, 0
-1.12, 2.12, -1, 0
-1.04, 2.12, -1, 0
-0.96, 2.12, -1, 0
-0.88, 2.12, -1, 0
-0.8, 2.12, -1, 0
-0.72, 2.12, -1, 0
-0.64, 2.12, -1, 0
-0.56, 2.12, -1, 0
-0.48, 2.12, -1, 0
-0.4, 2.12, -1, 0
-0.32, 2.12, -1, 0
-0.24, 2.12, -1, 0
-0.16, 2.12, -1, 0
-0.08, 2.12, -1, 0
1.11022e-16, 2.12, -1, 0
0.08, 2.12, -1, 0
0.16, 2.12, -1, 0
0.24, 2.12, -1, 0
0.32, 2.12, 0, 0
0.4, 2.12, 0, 0
0.48, 2.12, 0.0769311, 0.0769311
0.56, 2.12, 0, 0
0.64, 2.12, 0.167467, 0.119153
0.72, 2.12, 0.0945603, 0.0945603
0.8, 2.12, 0, 0
0.88, 2.12, 0.117945, 0.117945
0.96, 2.12, 0.111573, 0.111573
1.04, 2.12, 0.116506, 0.116506
1.12, 2.12, 0, 0
1.2, 2.12, 0, 0
1.28, 2.12, 0, 0
1.36, 2.12, 0, 0
1.44, 2.12, 0, 0
1.52, 2.12, 0, 0
1.6, 2.12, 0, 0
1.68, 2.12, 0, 0
1.76, 2.12, 0, 0
1.84, 2.12, 0.100619, 0.100619
1.92, 2.12, 0, 0
2, 2.12, 0.105237, 0.105237
2.08, 2.12, 0.183244, 0.183244
2.16, 2.12, 0, 0
2.24, 2.12, 0, 0
2.32, 2.12, 0, 0
2.4, 2.12, 0, 0
2.48, 2.12, 0, 0
2.56, 2.12, 0, 0
2.64, 2.12, 0, 0
2.72, 2.12, 0, 0
2.8, 2.12, 0, 0
2.88, 2.12, 0.48218, 0.48218
2.96, 2.12, 0, 0
3.04, 2.12, 0, 0
3.12, 2.12, 0, 0
3.2, 2.12, 0, 0
3.28, 2.12, 0, 0
3.36, 2.12, 0, 0
3.44, 2.12, 0, 0
3.52, 2.12, 0.222851, 0.222851
3.6, 2.12, 0, 0
3.68, 2.12, 0, 0
3.76, 2.12, 0, 0
3.84, 2.12, 0, 0
3.92, 2.12, 0, 0
4, 2.12, 0, 0
4.08, 2.12, 0, 0
4.16, 2.12, 0, 0
4.24, 2.12, 0, 0
4.32, 2.12, 0, 0
4.4, 2.12, 0, 0
4.48, 2.12, 0, 0
4.56, 2.12, 0, 0
4.64, 2.12, 0, 0
4.72, 2.12, 0, 0
4.8, 2.12, 0, 0
4.88, 2.12, 0, 0
4.96, 2.12, 0, 0
5.04, 2.12, 0, 0
5.12, 2.12, 0, 0
5.2, 2.12, 0, 0
5.28, 2.12, 0, 0
5.36, 2.12, 0, 0
5.44, 2.12, 0, 0
5.52, 2.12, 0, 0
5.6, 2.12, 0, 0
5.68, 2.12, 0, 0
5.76, 2.12, 0, 0
5.84, 2.12, 0, 0
5.92, 2.12, 0, 0
6, 2.12, 0, 0
6.08, 2.12, 0, 0
6.16, 2.12, 0.277883, 0.277883
6.24, 2.12, 0, 0
6.32, 2.12, 0, 0
6.4, 2.12, 0.291205, 0.291205
6.48, 2.12, 0, 0
6.56, 2.12, 0, 0
6.64, 2.12, 0, 0
6.72, 2.12, 0, 0
6.8, 2.12, 0, 0
6.88, 2.12, 0, 0
6.96, 2.12, 0, 0
7.04, 2.12, 0, 0
7.12, 2.12, 0, 0
7.2, 2.12, 0, 0
7.28, 2.12, 0, 0
7.36, 2.12, 0, 0
7.44, 2.12, 0, 0
7.52, 2.12, 0, 0
7.6, 2.12, 0, 0
7.68, 2.12, 0.385078, 0.276547
7.76, 2.12, 0, 0
7.84, 2.12, -1, 0
7.92, 2.12, -1, 0
8, 2.12, -1, 0
-1.12, 2.16, -1, 0
-1.04, 2.16, -1, 0
-0.96, 2.16, -1, 0
-0.88, 2.16, -1, 0
-0.8, 2.16, -1, 0
-0.72, 2.16, -1, 0
-0.64, 2.16, -1, 0
-0.56, 2.16, -1, 0
-0.48, 2.16, -1, 0
-0.4, 2.16, -1, 0
-0.32, 2.16, -1, 0
-0.24, 2.16, -1, 0
-0.16, 2.16, -1, 0
-0.08, 2.16, -1, 0
1.11022e-16, 2.16, -1, 0
0.08, 2.16, -1, 0
0.16, 2.16, -1, 0
0.24, 2.16, -1, 0
0.32, 2.16, 0, 0
0.4, 2.16, 0, 0
0.48, 2.16, 0, 0
0.56, 2.16, 0.0837924, 0.0837924
0.64, 2.16, 0.0890034, 0.0890034
0.72, 2.16, 0.062779, 0.062779
0.8, 2.16, 0, 0
0.88, 2.16, 0.113555, 0.113555
0.96, 2.16, 0, 0
1.04, 2.16, 0, 0
1.12, 2.16, 0, 0
1.2, 2.16, 0, 0
1.28, 2.16, 0, 0
1.36, 2.16, 0, 0
1.44, 2.16, 0, 0
1.52, 2.16, 0, 0
1.6, 2.16, 0, 0
1.68, 2.16, 0, 0
1.76, 2.16, 0.109021, 0.109021
1.84, 2.16, 0, 0
1.92, 2.16, 0.0821814, 0.0821814
2, 2.16, 0, 0
2.08, 2.16, 0, 0
2.16, 2.16, 0, 0
2.24, 2.16, 0, 0
2.32, 2.16, 0, 0
2.4, 2.16, 0, 0
2.48, 2.16, 0, 0
2.56, 2.16, 0, 0
2.64, 2.16, 0, 0
2.72, 2.16, 0.284621, 0.284621
2.8, 2.16, 0, 0
2.88, 2.16, 0.144916, 0.144916
2.96, 2.16, 0.316386, 0.316386
3.04, 2.16, 0, 0
3.12, 2.16, 0, 0
3.2, 2.16, 0, 0
3.28, 2.16, 0, 0
3.36, 2.16, 0, 0
3.44, 2.16, 0, 0
3.52, 2.16, 0, 0
3.6, 2.16, 0, 0
3.68, 2.16, 0, 0
3.76, 2.16, 0, 0
3.84, 2.16, 0, 0
3.92, 2.16, 0, 0
4, 2.16, 0, 0
4.08, 2.16, 0, 0
4.16, 2.16, 0, 0
4.24, 2.16, 0, 0
4.32, 2.16, 0, 0
4.4, 2.16, 0, 0
4.48, 2.16, 0, 0
4.56, 2.16, 0, 0
4.64, 2.16, 0.429367, 0.429367
4.72, 2.16, 0, 0
4.8, 2.16, 0, 0
4.88, 2.16, 0, 0
4.96, 2.16, 0, 0
5.04, 2.16, 0, 0
5.12, 2.16, 0, 0
5.2, 2.16, 0, 0
5.28, 2.16, 0, 0
5.36, 2.16, 0, 0
5.44, 2.16, 0, 0
5.52, 2.16, 0, 0
5.6, 2.16, 0, 0
5.68, 2.16, 0, 0
5.76, 2.16, 0, 0
5.84, 2.16, 0, 0
5.92, 2.16, 0, 0
6, 2.16, 0, 0
6.08, 2.16, 0, 0
6.16, 2.16, 0, 0
6.24, 2.16, 0, 0
6.32, 2.16, 0, 0
6.4, 2.16, 0, 0
6.48, 2.16, 0, 0
6.56, 2.16, 0, 0
6.64, 2.16, 0, 0
6.72, 2.16, 0.267025, 0.267025
6.8, 2.16, 0, 0
6.88, 2.16, 0, 0
6.96, 2.16, 1.23646, 1.01882
7.04, 2.16, 0, 0
7.12, 2.16, 0, 0
7.2, 2.16, 0, 0
7.28, 2.16, 0, 0
7.36, 2.16, 0, 0
7.44, 2.16, 0, 0
7.52, 2.16, 0, 0
7.6, 2.16, 0, 0
7.68, 2.16, 0, 0
7.76, 2.16, -1, 0
7.84, 2.16, -1, 0
7.92, 2.16, -1, 0
8, 2.16, -1, 0
-1.12, 2.2, -1, 0
-1.04, 2.2, -1, 0
-0.96, 2.2, -1, 0
-0.88, 2.2, -1, 0
-0.8, 2.2, -1, 0
-0.72, 2.2, -1, 0
-0.64, 2.2, -1, 0
-0.56, 2.2, -1, 0
-0.48, 2.2, -1, 0
-0.4, 2.2, -1, 0
-0.32, 2.2, -1, 0
-0.24, 2.2, -1, 0
-0.16, 2.2, -1, 0
-0.08, 2.2, -1, 0
1.11022e-16, 2.2, -1, 0
0.08, 2.2, -1, 0
0.16, 2.2, -1, 0
0.24, 2.2, -1, 0
0.32, 2.2, -1, 0
0.4, 2.2, 0, 0
0.48, 2.2, 0.181716, 0.128994
0.56, 2.2, 0.087215, 0.087215
0.64, 2.2, 0, 0
0.72, 2.2, 0, 0
0.8, 2.2, 0.0991599, 0.0991599
0.88, 2.2, 0, 0
0.96, 2.2, 0, 0
1.04, 2.2, 0, 0
1.12, 2.2, 0.4362, 0.277632
1.2, 2.2, 0.117431, 0.117431
1.28, 2.2, 0, 0
1.36, 2.2, 0, 0
1.44, 2.2, 0, 0
1.52, 2.2, 0, 0
1.6, 2.2, 0, 0
1.68, 2.2, 0, 0
1.76, 2.2, 0, 0
1.84, 2.2, 0.0790857, 0.0790857
1.92, 2.2, 0, 0
2, 2.2, 0, 0
2.08, 2.2, 0, 0
2.16, 2.2, 0, 0
2.24, 2.2, 0, 0
2.32, 2.2, 0, 0
2.4, 2.2, 0, 0
2.48, 2.2, 0, 0
2.56, 2.2, 0, 0
2.64, 2.2, 0.647579, 0.647579
2.72, 2.2, 0, 0
2.8, 2.2, 0, 0
2.88, 2.2, 0, 0
2.96, 2.2, 0, 0
3.04, 2.2, 0, 0
3.12, 2.2, 0, 0
3.2, 2.2, 0, 0
3.28, 2.2, 0, 0
3.36, 2.2, 0, 0
3.44, 2.2, 0.391446, 0.27735
3.52, 2.2, 0, 0
3.6, 2.2, 0, 0
3.68, 2.2, 0, 0
3.76, 2.2, 0.243059, 0.243059
3.84, 2.2, 0, 0
3.92, 2.2, 0, 0
4, 2.2, 0, 0
4.08, 2.2, 0, 0
4.16, 2.2, 0, 0
4.24, 2.2, 0, 0
4.32, 2.2, 0, 0
4.4, 2.2, 0, 0
4.48, 2.2, 0.598769, 0.427522
4.56, 2.2, 0, 0
4.64, 2.2, 0, 0
4.72, 2.2, 0, 0
4.8, 2.2, 0.285186, 0.285186
4.88, 2.2, 0.255361, 0.255361
4.96, 2.2, 0, 0
5.04, 2.2, 0, 0
5.12, 2.2, 0, 0
5.2, 2.2, 0, 0
5.28, 2.2, 0, 0
5.36, 2.2, 0, 0
5.44, 2.2, 0, 0
5.52, 2.2, 0, 0
5.6, 2.2, 0.894131, 0.894131
5.68, 2.2, 0, 0
5.76, 2.2, 0.211036, 0.211036
5.84, 2.2, 0, 0
5.92, 2.2, 0, 0
6, 2.2, 0, 0
6.08, 2.2, 0, 0
6.16, 2.2, 0, 0
6.24, 2.2, 0.216172, 0.216172
6.32, 2.2, 0, 0
6.4, 2.2, 0, 0
6.48, 2.2, 0, 0
6.56, 2.2, 0, 0
6.64, 2.2, 0, 0
6.72, 2.2, 0, 0
6.8, 2.2, 0, 0
6.88, 2.2, 0, 0
6.96, 2.2, 0, 0
7.04, 2.2, 0, 0
7.12, 2.2, 0, 0
7.2, 2.2, 0, 0
7.28, 2.2, 0, 0
7.36, 2.2, 0, 0
7.44, 2.2, 0.364091, 0.364091
7.52, 2.2, 0, 0
7.6, 2.2, 0, 0
7.68, 2.2, 0.941446, 0.941446
7.76, 2.2, -1, 0
7.84, 2.2, -1, 0
7.92, 2.2, -1, 0
8, 2.2, -1, 0
-1.12, 2.24, -1, 0
-1.04, 2.24, -1, 0
-0.96, 2.24, -1, 0
-0.88, 2.24, -1, 0
-0.8, 2.24, -1, 0
-0.72, 2.24, -1, 0
-0.64, 2.24, -1, 0
-0.56, 2.24, -1, 0
-0.48, 2.24, -1, 0
-0.4, 2.24, -1, 0
-0.32, 2.24, -1, 0
-0.24, 2.24, -1, 0
-0.16, 2.24, -1, 0
-0.08, 2.24, -1, 0
1.11022e-16, 2.24, -1, 0
0.08, 2.24, -1, 0
0.16, 2.24, -1, 0
0.24, 2.24, -1, 0
0.32, 2.24, -1, 0
0.4, 2.24, 0, 0
0.48, 2.24, 0, 0
0.56, 2.24, 0.0491858, 0.0491858
0.64, 2.24, 0.0849157, 0.0849157
0.72, 2.24, 0, 0
0.8, 2.24, 0, 0
0.88, 2.24, 0.0750602, 0.0750602
0.96, 2.24, 0, 0
1.04, 2.24, 0.118327, 0.118327
1.12, 2.24, 0, 0
1.2, 2.24, 0.101209, 0.101209
1.28, 2.24, 0, 0
1.36, 2.24, 0, 0
1.44, 2.24, 0, 0
1.52, 2.24, 0.0777146, 0.0777146
1.6, 2.24, 0, 0
1.68, 2.24, 0, 0
1.76, 2.24, 0, 0
1.84, 2.24, 0, 0
1.92, 2.24, 0.0916058, 0.0916058
2, 2.24, 0, 0
2.08, 2.24, 0, 0
2.16, 2.24, 0, 0
2.24, 2.24, 0, 0
2.32, 2.24, 0, 0
2.4, 2.24, 0, 0
2.48, 2.24, 0, 0
2.56, 2.24, 0, 0
2.64, 2.24, 0, 0
2.72, 2.24, 0, 0
2.8, 2.24, 0, 0
2.88, 2.24, 0, 0
2.96, 2.24, 0, 0
3.04, 2.24, 0, 0
3.12, 2.24, 0.206947, 0.206947
3.2, 2.24, 0, 0
3.28, 2.24, 0, 0
3.36, 2.24, 0, 0
3.44, 2.24, 0, 0
3.52, 2.24, 0, 0
3.6, 2.24, 0.504359, 0.364287
3.68, 2.24, 0, 0
3.76, 2.24, 0, 0
3.84, 2.24, 0, 0
3.92, 2.24, 1.04952, 0.531304
4, 2.24, 0, 0
4.08, 2.24, 0.255535, 0.255535
4.16, 2.24, 0, 0
4.24, 2.24, 0, 0
4.32, 2.24, 0, 0
4.4, 2.24, 0.664657, 0.469985
4.48, 2.24, 0.257905, 0.257905
4.56, 2.24, 0, 0
4.64, 2.24, 1.30177, 1.30177
4.72, 2.24, 0, 0
4.8, 2.24, 0, 0
4.88, 2.24, 0, 0
4.96, 2.24, 0, 0
5.04, 2.24, 0, 0
5.12, 2.24, 0.781844, 0.781844
5.2, 2.24, 0.33957, 0.33957
5.28, 2.24, 0.233457, 0.233457
5.36, 2.24, 0, 0
5.44, 2.24, 0, 0
5.52, 2.24, 0, 0
5.6, 2.24, 0.345051, 0.345051
5.68, 2.24, 0, 0
5.76, 2.24, 0, 0
5.84, 2.24, 0, 0
5.92, 2.24, 0, 0
6, 2.24, 0, 0
6.08, 2.24, 0, 0
6.16, 2.24, 0.340029, 0.340029
6.24, 2.24, 0, 0
6.32, 2.24, 0, 0
6.4, 2.24, 0, 0
6.48, 2.24, 0, 0
6.56, 2.24, 0, 0
6.64, 2.24, 0, 0
6.72, 2.24, 0, 0
6.8, 2.24, 0, 0
6.88, 2.24, 0, 0
6.96, 2.24, 0, 0
7.04, 2.24, 0, 0
7.12, 2.24, 0, 0
7.2, 2.24, 0, 0
7.28, 2.24, 0, 0
7.36, 2.24, 0, 0
7.44, 2.24, 0.761035, 0.761035
7.52, 2.24, 0, 0
7.6, 2.24, 0, 0
7.68, 2.24, 0, 0
7.76, 2.24, -1, 0
7.84, 2.24, -1, 0
7.92, 2.24, -1, 0
8, 2.24, -1, 0
-1.12, 2.28, -1, 0
-1.04, 2.28, -1, 0
-0.96, 2.28, -1, 0
-0.88, 2.28, -1, 0
-0.8, 2.28, -1, 0
-0.72, 2.28, -1, 0
-0.64, 2.28, -1, 0
-0.56, 2.28, -1, 0
-0.48, 2.28, -1, 0
-0.4, 2.28, -1, 0
-0.32, 2.28, -1, 0
-0.24, 2.28, -1, 0
-0.16, 2.28, -1, 0
-0.08, 2.28, -1, 0
1.11022e-16, 2.28, -1, 0
0.08, 2.28, -1, 0
0.16, 2.28, -1, 0
0.24, 2.28, -1, 0
0.32, 2.28, -1, 0
0.4, 2.28, 0, 0
0.48, 2.28, 0, 0
0.56, 2.28, 0, 0
0.64, 2.28, 0, 0
0.72, 2.28, 0.120156, 0.120156
0.8, 2.28, 0, 0
0.88, 2.28, 0.0862374, 0.0862374
0.96, 2.28, 0, 0
1.04, 2.28, 0, 0
1.12, 2.28, 0.117162, 0.117162
1.2, 2.28, 0, 0
1.28, 2.28, 0, 0
1.36, 2.28, 0, 0
1.44, 2.28, 0.3005, 0.3005
1.52, 2.28, 0, 0
1.6, 2.28, 0.176174, 0.176174
1.68, 2.28, 0, 0
1.76, 2.28, 0, 0
1.84, 2.28, 0, 0
1.92, 2.28, 0, 0
2, 2.28, 0, 0
2.08, 2.28, 0, 0
2.16, 2.28, 0.3299, 0.238019
2.24, 2.28, 0.266256, 0.188857
2.32, 2.28, 0.152818, 0.152818
2.4, 2.28, 0, 0
2.48, 2.28, 0.130008, 0.130008
2.56, 2.28, 0.277572, 0.277572
2.64, 2.28, 0.291042, 0.291042
2.72, 2.28, 0.252186, 0.252186
2.8, 2.28, 0, 0
2.88, 2.28, 0.189512, 0.189512
2.96, 2.28, 0.506337, 0.506337
3.04, 2.28, 0.385535, 0.272615
3.12, 2.28, 0.366276, 0.366276
3.2, 2.28, 0.146686, 0.146686
3.28, 2.28, 0, 0
3.36, 2.28, 0.404677, 0.288975
3.44, 2.28, 0.356144, 0.252405
3.52, 2.28, 0.394, 0.279231
3.6, 2.28, 0, 0
3.68, 2.28, 0, 0
3.76, 2.28, 0, 0
3.84, 2.28, 0.457945, 0.330304
3.92, 2.28, 0.275671, 0.275671
4, 2.28, 0, 0
4.08, 2.28, 0, 0
4.16, 2.28, 0.593238, 0.347732
4.24, 2.28, 0, 0
4.32, 2.28, 0, 0
4.4, 2.28, 0, 0
4.48, 2.28, 0, 0
4.56, 2.28, 0.34511, 0.34511
4.64, 2.28, 0, 0
4.72, 2.28, 0, 0
4.8, 2.28, 0.796911, 0.565045
4.88, 2.28, 0.294942, 0.294942
4.96, 2.28, 0.199126, 0.199126
5.04, 2.28, 0, 0
5.12, 2.28, 0, 0
5.2, 2.28, 1.19675, 0.945442
5.28, 2.28, 0, 0
5.36, 2.28, 0.237375, 0.237375
5.44, 2.28, 0.260255, 0.260255
5.52, 2.28, 1.30129, 1.3013
5.6, 2.28, 0, 0
5.68, 2.28, 0, 0
5.76, 2.28, 0, 0
5.84, 2.28, 0, 0
5.92, 2.28, 0.25262, 0.25262
6, 2.28, 0, 0
6.08, 2.28, 0, 0
6.16, 2.28, 0, 0
6.24, 2.28, 0, 0
6.32, 2.28, 0, 0
6.4, 2.28, 0, 0
6.48, 2.28, 0, 0
6.56, 2.28, 0, 0
6.64, 2.28, 0, 0
6.72, 2.28, 0, 0
6.8, 2.28, 0, 0
6.88, 2.28, 0, 0
6.96, 2.28, 0, 0
7.04, 2.28, 0, 0
7.12, 2.28, 0, 0
7.2, 2.28, 0, 0
7.28, 2.28, 0, 0
7.36, 2.28, 0, 0
7.44, 2.28, 0, 0
7.52, 2.28, 0, 0
7.6, 2.28, 0.488835, 0.488835
7.68, 2.28, 0, 0
7.76, 2.28, -1, 0
7.84, 2.28, -1, 0
7.92, 2.28, -1, 0
8, 2.28, -1, 0
-1.12, 2.32, -1, 0
-1.04, 2.32, -1, 0
-0.96, 2.32, -1, 0
-0.88, 2.32, -1, 0
-0.8, 2.32, -1, 0
-0.72, 2.32, -1, 0
-0.64, 2.32, -1, 0
-0.56, 2.32, -1, 0
-0.48, 2.32, -1, 0
-0.4, 2.32, -1, 0
-0.32, 2.32, -1, 0
-0.24, 2.32, -1, 0
-0.16, 2.32, -1, 0
-0.08, 2.32, -1, 0
1.11022e-16, 2.32, -1, 0
0.08, 2.32, -1, 0
0.16, 2.32, -1, 0
0.24, 2.32, -1, 0
0.32, 2.32, -1, 0
0.4, 2.32, -1, 0
0.48, 2.32, 0, 0
0.56, 2.32, 0, 0
0.64, 2.32, 0.144702, 0.104249
0.72, 2.32, 0.11351, 0.0802639
0.8, 2.32, 0.147774, 0.104492
0.88, 2.32, 0, 0
0.96, 2.32, 0.186492, 0.132685
1.04, 2.32, 0.122526, 0.122526
1.12, 2.32, 0.32323, 0.187589
1.2, 2.32, 0.119302, 0.119302
1.28, 2.32, 0.101905, 0.101905
1.36, 2.32, 0.0986257, 0.0986257
1.44, 2.32, 0.322455, 0.322455
1.52, 2.32, 0.173212, 0.173212
1.6, 2.32, 0, 0
1.68, 2.32, 0, 0
1.76, 2.32, 0.212392, 0.212392
1.84, 2.32, 0, 0
1.92, 2.32, 0.0741343, 0.0741343
2, 2.32, 0.496898, 0.304796
2.08, 2.32, 0.132337, 0.132337
2.16, 2.32, 0.13256, 0.13256
2.24, 2.32, 0, 0
2.32, 2.32, 0, 0
2.4, 2.32, 0, 0
2.48, 2.32, 0.582513, 0.433725
2.56, 2.32, 0.380802, 0.269272
2.64, 2.32, 0.266407, 0.266407
2.72, 2.32, 0.193516, 0.193516
2.8, 2.32, 0.658533, 0.395299
2.88, 2.32, 0.248552, 0.248552
2.96, 2.32, 0.191827, 0.191827
3.04, 2.32, 0.910557, 0.531068
3.12, 2.32, 0, 0
3.2, 2.32, 1.36816, 0.720521
3.28, 2.32, 0.344691, 0.244241
3.36, 2.32, 0, 0
3.44, 2.32, 0.406107, 0.287959
3.52, 2.32, 0.63864, 0.371789
3.6, 2.32, 1.16649, 0.694123
3.68, 2.32, 0, 0
3.76, 2.32, 0.236275, 0.236275
3.84, 2.32, 1.04032, 0.523567
3.92, 2.32, 0.512157, 0.363122
4, 2.32, 0, 0
4.08, 2.32, 0, 0
4.16, 2.32, 0.200993, 0.200993
4.24, 2.32, 1.40166, 0.635154
4.32, 2.32, 0.937792, 0.542679
4.4, 2.32, 0.230138, 0.230138
4.48, 2.32, 0, 0
4.56, 2.32, 0.37348, 0.37348
4.64, 2.32, 0.873764, 0.873764
4.72, 2.32, 0.591585, 0.419757
4.8, 2.32, 0.492283, 0.348722
4.88, 2.32, 0.294667, 0.294667
4.96, 2.32, 0, 0
5.04, 2.32, 0.296519, 0.296519
5.12, 2.32, 0.686791, 0.485635
5.2, 2.32, 0.244102, 0.244102
5.28, 2.32, 0.270502, 0.270502
5.36, 2.32, 0, 0
5.44, 2.32, 0.628119, 0.445177
5.52, 2.32, 0, 0
5.6, 2.32, 0, 0
5.68, 2.32, 0, 0
5.76, 2.32, 0, 0
5.84, 2.32, 0.315785, 0.315785
5.92, 2.32, 0.342007, 0.342007
6, 2.32, 0.243883, 0.243883
6.08, 2.32, 0, 0
6.16, 2.32, 0.432455, 0.432455
6.24, 2.32, 0.258203, 0.258203
6.32, 2.32, 1.4461, 1.4461
6.4, 2.32, 0, 0
6.48, 2.32, 0, 0
6.56, 2.32, 0.654543, 0.654543
6.64, 2.32, 0, 0
6.72, 2.32, 0, 0
6.8, 2.32, 0, 0
6.88, 2.32, 0, 0
6.96, 2.32, 0, 0
7.04, 2.32, 0, 0
7.12, 2.32, 0, 0
7.2, 2.32, 0, 0
7.28, 2.32, 0, 0
7.36, 2.32, 0, 0
7.44, 2.32, 0, 0
7.52, 2.32, 0, 0
7.6, 2.32, 0, 0
7.68, 2.32, 0, 0
7.76, 2.32, -1, 0
7.84, 2.32, -1, 0
7.92, 2.32, -1, 0
8, 2.32, -1, 0
-1.12, 2.36, -1, 0
-1.04, 2.36, -1, 0
-0.96, 2.36, -1, 0
-0.88, 2.36, -1, 0
-0.8, 2.36, -1, 0
-0.72, 2.36, -1, 0
-0.64, 2.36, -1, 0
-0.56, 2.36, -1, 0
-0.48, 2.36, -1, 0
-0.4, 2.36, -1, 0
-0.32, 2.36, -1, 0
-0.24, 2.36, -1, 0
-0.16, 2.36, -1, 0
-0.08, 2.36, -1, 0
1.11022e-16, 2.36, -1, 0
0.08, 2.36, -1, 0
0.16, 2.36, -1, 0
0.24, 2.36, -1, 0
0.32, 2.36, -1, 0
0.4, 2.36, -1, 0
0.48, 2.36, 0.870341, 0.615455
0.56, 2.36, 0, 0
0.64, 2.36, 0.207125, 0.148066
0.72, 2.36, 0.241118, 0.139876
0.8, 2.36, 0.390057, 0.198412
0.88, 2.36, 0.0551858, 0.0551858
0.96, 2.36, 0.315981, 0.182432
1.04, 2.36, 0.158341, 0.116406
1.12, 2.36, 0.228554, 0.161612
1.2, 2.36, 0.121744, 0.121744
1.28, 2.36, 0.24777, 0.175201
1.36, 2.36, 0.263506, 0.186327
1.44, 2.36, 0.0894346, 0.0894346
1.52, 2.36, 0.308014, 0.219109
1.6, 2.36, 0.950579, 0.548356
1.68, 2.36, 0.337522, 0.240176
1.76, 2.36, 0.839793, 0.417333
1.84, 2.36, 0.473236, 0.237453
1.92, 2.36, 1.23374, 0.495043
2, 2.36, 0.628563, 0.319043
2.08, 2.36, 0.688008, 0.317687
2.16, 2.36, 0.517298, 0.303356
2.24, 2.36, 1.56531, 0.557136
2.32, 2.36, 0.923919, 0.501042
2.4, 2.36, 1.21221, 0.488854
2.48, 2.36, 1.08468, 0.586754
2.56, 2.36, 0.582508, 0.411897
2.64, 2.36, 1.40507, 0.586795
2.72, 2.36, 0.994086, 0.785734
2.8, 2.36, 1.50982, 0.650536
2.88, 2.36, 1.40105, 0.621286
2.96, 2.36, 1.70751, 0.744381
3.04, 2.36, 0.480815, 0.280257
3.12, 2.36, 0.950986, 0.429758
3.2, 2.36, 1.72413, 0.806911
3.28, 2.36, 0.331166, 0.234604
3.36, 2.36, 0.975325, 0.583698
3.44, 2.36, 1.92922, 0.809181
3.52, 2.36, 0.732817, 0.43525
3.6, 2.36, 2.16724, 1.00454
3.68, 2.36, 0.376493, 0.376493
3.76, 2.36, 0.985806, 0.577312
3.84, 2.36, 0.713492, 0.429633
3.92, 2.36, 0.484176, 0.351512
4, 2.36, 0.41412, 0.29336
4.08, 2.36, 0.916703, 0.55061
4.16, 2.36, 0.606417, 0.432938
4.24, 2.36, 1.50144, 0.72898
4.32, 2.36, 0.247597, 0.247597
4.4, 2.36, 0.347669, 0.347669
4.48, 2.36, 0.831838, 0.483133
4.56, 2.36, 0, 0
4.64, 2.36, 3.08604, 1.81717
4.72, 2.36, 0, 0
4.8, 2.36, 0.643091, 0.456038
4.88, 2.36, 2.07092, 0.788712
4.96, 2.36, 1.04968, 0.533136
5.04, 2.36, 1.2195, 0.90907
5.12, 2.36, 1.06675, 0.617102
5.2, 2.36, 1.04205, 0.619518
5.28, 2.36, 0, 0
5.36, 2.36, 1.02208, 0.729981
5.44, 2.36, 3.21413, 2.51229
5.52, 2.36, 0, 0
5.6, 2.36, 0.216309, 0.216309
5.68, 2.36, 0, 0
5.76, 2.36, 0.882208, 0.510717
5.84, 2.36, 0, 0
5.92, 2.36, 0, 0
6, 2.36, 0.326825, 0.326825
6.08, 2.36, 0, 0
6.16, 2.36, 0, 0
6.24, 2.36, 0, 0
6.32, 2.36, 0, 0
6.4, 2.36, 0, 0
6.48, 2.36, 0, 0
6.56, 2.36, 0, 0
6.64, 2.36, 0, 0
6.72, 2.36, 0, 0
6.8, 2.36, 0, 0
6.88, 2.36, 0.247891, 0.247891
6.96, 2.36, 0, 0
7.04, 2.36, 0, 0
7.12, 2.36, 0, 0
7.2, 2.36, 0, 0
7.28, 2.36, 0, 0
7.36, 2.36, 0, 0
7.44, 2.36, 0, 0
7.52, 2.36, 0, 0
7.6, 2.36, 0.320156, 0.320156
7.68, 2.36, 0, 0
7.76, 2.36, -1, 0
7.84, 2.36, -1, 0
7.92, 2.36, -1, 0
8, 2.36, -1, 0
-1.12, 2.4, -1, 0
-1.04, 2.4, -1, 0
-0.96, 2.4, -1, 0
-0.88, 2.4, -1, 0
-0.8, 2.4, -1, 0
-0.72, 2.4, -1, 0
-0.64, 2.4, -1, 0
-0.56, 2.4, -1, 0
-0.48, 2.4, -1, 0
-0.4, 2.4, -1, 0
-0.32, 2.4, -1, 0
-0.24, 2.4, -1, 0
-0.16, 2.4, -1, 0
-0.08, 2.4, -1, 0
1.11022e-16, 2.4, -1, 0
0.08, 2.4, -1, 0
0.16, 2.4, -1, 0
0.24, 2.4, -1, 0
0.32, 2.4, -1, 0
0.4, 2.4, -1, 0
0.48, 2.4, 0, 0
0.56, 2.4, 0, 0
0.64, 2.4, 0.81006, 0.438613
0.72, 2.4, 0.315957, 0.159955
0.8, 2.4, 0.51661, 0.215574
0.88, 2.4, 0.391353, 0.182957
0.96, 2.4, 0.381663, 0.243271
1.04, 2.4, 0.950913, 0.31141
1.12, 2.4, 0.325877, 0.169502
1.2, 2.4, 0.706772, 0.270775
1.28, 2.4, 0.326922, 0.165448
1.36, 2.4, 1.09719, 0.358344
1.44, 2.4, 0.876458, 0.319585
1.52, 2.4, 1.1898, 0.476295
1.6, 2.4, 1.86661, 0.633872
1.68, 2.4, 1.16498, 0.445704
1.76, 2.4, 0.923585, 0.354525
1.84, 2.4, 1.77697, 0.607009
1.92, 2.4, 0.747253, 0.349871
2, 2.4, 2.05982, 0.701624
2.08, 2.4, 3.17249, 0.838004
2.16, 2.4, 2.00265, 0.88457
2.24, 2.4, 2.82318, 0.787831
2.32, 2.4, 2.45617, 0.680673
2.4, 2.4, 3.84097, 1.04343
2.48, 2.4, 1.75635, 0.686547
2.56, 2.4, 2.30458, 0.74944
2.64, 2.4, 1.98625, 0.911859
2.72, 2.4, 3.1303, 1.09813
2.8, 2.4, 1.92547, 0.753621
2.88, 2.4, 3.38094, 1.30489
2.96, 2.4, 2.81331, 0.770942
3.04, 2.4, 1.48048, 0.564605
3.12, 2.4, 2.70173, 0.960988
3.2, 2.4, 1.70657, 0.541196
3.28, 2.4, 1.80509, 0.617479
3.36, 2.4, 3.24069, 1.11968
3.44, 2.4, 1.34234, 0.549671
3.52, 2.4, 1.55686, 0.594025
3.6, 2.4, 2.49658, 1.20606
3.68, 2.4, 1.77101, 1.10012
3.76, 2.4, 1.66882, 0.653174
3.84, 2.4, 1.3365, 0.560749
3.92, 2.4, 2.05433, 0.734214
4, 2.4, 2.14772, 0.730548
4.08, 2.4, 2.54587, 0.933864
4.16, 2.4, 3.58506, 0.965857
4.24, 2.4, 0.579364, 0.409676
4.32, 2.4, 1.35631, 0.609998
4.4, 2.4, 1.59357, 0.652109
4.48, 2.4, 1.48103, 0.665995
4.56, 2.4, 0.818812, 0.580657
4.64, 2.4, 0, 0
4.72, 2.4, 1.21043, 0.612228
4.8, 2.4, 1.1237, 0.568686
4.88, 2.4, 1.84314, 0.83781
4.96, 2.4, 0.374379, 0.374379
5.04, 2.4, 0.697672, 0.51125
5.12, 2.4, 0.858324, 0.496398
5.2, 2.4, 1.74115, 0.712042
5.28, 2.4, 0.631127, 0.364856
5.36, 2.4, 2.05981, 0.868414
5.44, 2.4, 0.748787, 0.748787
5.52, 2.4, 0, 0
5.6, 2.4, 0.72315, 0.511345
5.68, 2.4, 0.315341, 0.315341
5.76, 2.4, 0.295436, 0.295436
5.84, 2.4, 0.346925, 0.346925
5.92, 2.4, 0.480845, 0.345523
6, 2.4, 0, 0
6.08, 2.4, 0.37168, 0.37168
6.16, 2.4, 0, 0
6.24, 2.4, 0, 0
6.32, 2.4, 0, 0
6.4, 2.4, 0.186173, 0.186173
6.48, 2.4, 0, 0
6.56, 2.4, 0.874837, 0.874837
6.64, 2.4, 0, 0
6.72, 2.4, 0, 0
6.8, 2.4, 0, 0
6.88, 2.4, 0, 0
6.96, 2.4, 0.420319, 0.420319
7.04, 2.4, 0, 0
7.12, 2.4, 0, 0
7.2, 2.4, 0, 0
7.28, 2.4, 0, 0
7.36, 2.4, 0.186532, 0.186532
7.44, 2.4, 0, 0
7.52, 2.4, 0, 0
7.6, 2.4, 0.40296, 0.40296
7.68, 2.4, -1, 0
7.76, 2.4, -1, 0
7.84, 2.4, -1, 0
7.92, 2.4, -1, 0
8, 2.4, -1, 0
-1.12, 2.44, -1, 0
-1.04, 2.44, -1, 0
-0.96, 2.44, -1, 0
-0.88, 2.44, -1, 0
-0.8, 2.44, -1, 0
-0.72, 2.44, -1, 0
-0.64, 2.44, -1, 0
-0.56, 2.44, -1, 0
-0.48, 2.44, -1, 0
-0.4, 2.44, -1, 0
-0.32, 2.44, -1, 0
-0.24, 2.44, -1, 0
-0.16, 2.44, -1, 0
-0.08, 2.44, -1, 0
1.11022e-16, 2.44, -1, 0
0.08, 2.44, -1, 0
0.16, 2.44, -1, 0
0.24, 2.44, -1, 0
0.32, 2.44, -1, 0
0.4, 2.44, -1, 0
0.48, 2.44, -1, 0
0.56, 2.44, 0.700041, 0.495005
0.64, 2.44, 0.896694, 0.323984
0.72, 2.44, 0.434803, 0.182229
0.8, 2.44, 0.863685, 0.319844
0.88, 2.44, 0.444812, 0.201175
0.96, 2.44, 0.87391, 0.28436
1.04, 2.44, 0.888487, 0.318146
1.12, 2.44, 0.716815, 0.246473
1.2, 2.44, 1.37619, 0.428313
1.28, 2.44, 1.2368, 0.448377
1.36, 2.44, 1.79226, 0.493854
1.44, 2.44, 3.00108, 0.797867
1.52, 2.44, 2.15505, 0.805103
1.6, 2.44, 2.05174, 0.62994
1.68, 2.44, 3.18928, 0.829264
1.76, 2.44, 1.87958, 0.585033
1.84, 2.44, 2.49348, 0.644796
1.92, 2.44, 1.75771, 0.577788
2, 2.44, 2.96985, 0.725401
2.08, 2.44, 2.33061, 0.557483
2.16, 2.44, 2.616, 0.652067
2.24, 2.44, 3.31301, 1.04984
2.32, 2.44, 3.47951, 0.891953
2.4, 2.44, 4.44896, 1.1418
2.48, 2.44, 2.96593, 0.918063
2.56, 2.44, 3.02915, 1.15018
2.64, 2.44, 5.31036, 1.48474
2.72, 2.44, 2.5498, 0.968879
2.8, 2.44, 3.51263, 1.03499
2.88, 2.44, 2.43181, 0.835774
2.96, 2.44, 4.17719, 0.990555
3.04, 2.44, 3.65817, 0.984444
3.12, 2.44, 5.90623, 1.25162
3.2, 2.44, 3.44012, 0.857252
3.28, 2.44, 4.38736, 1.08104
3.36, 2.44, 3.44255, 0.858641
3.44, 2.44, 6.76951, 2.16321
3.52, 2.44, 4.95519, 1.13342
3.6, 2.44, 3.26369, 1.65235
3.68, 2.44, 0.426695, 0.426695
3.76, 2.44, 2.99631, 1.20708
3.84, 2.44, 1.94023, 0.736972
3.92, 2.44, 1.90479, 0.680972
4, 2.44, 2.28872, 1.58004
4.08, 2.44, 4.47882, 1.38222
4.16, 2.44, 2.42052, 0.799805
4.24, 2.44, 2.33446, 0.743359
4.32, 2.44, 0.898832, 0.520035
4.4, 2.44, 2.44639, 0.822059
4.48, 2.44, 0, 0
4.56, 2.44, 1.04888, 0.769918
4.64, 2.44, 2.53126, 1.30182
4.72, 2.44, 1.99512, 0.821407
4.8, 2.44, 1.00969, 0.518223
4.88, 2.44, 1.02548, 0.610083
4.96, 2.44, 0.947043, 0.548274
5.04, 2.44, 1.95877, 0.804088
5.12, 2.44, 3.65886, 1.51274
5.2, 2.44, 0.827059, 0.478707
5.28, 2.44, 1.00802, 0.507812
5.36, 2.44, 1.53263, 0.794342
5.44, 2.44, 0, 0
5.52, 2.44, 1.16368, 0.68562
5.6, 2.44, 0.295609, 0.295609
5.68, 2.44, 1.18672, 0.687404
5.76, 2.44, 0.495925, 0.350672
5.84, 2.44, 0.424917, 0.304104
5.92, 2.44, 0.538503, 0.381822
6, 2.44, 0, 0
6.08, 2.44, 0, 0
6.16, 2.44, 0, 0
6.24, 2.44, 0, 0
6.32, 2.44, 0, 0
6.4, 2.44, 0, 0
6.48, 2.44, 0, 0
6.56, 2.44, 0, 0
6.64, 2.44, 0, 0
6.72, 2.44, 0, 0
6.8, 2.44, 0.368611, 0.368611
6.88, 2.44, 0.719932, 0.547382
6.96, 2.44, 0, 0
7.04, 2.44, 0, 0
7.12, 2.44, 0, 0
7.2, 2.44, 0.373773, 0.373773
7.28, 2.44, 0, 0
7.36, 2.44, 0, 0
7.44, 2.44, 0.298987, 0.298987
7.52, 2.44, 0, 0
7.6, 2.44, 0, 0
7.68, 2.44, -1, 0
7.76, 2.44, -1, 0
7.84, 2.44, -1, 0
7.92, 2.44, -1, 0
8, 2.44, -1, 0
-1.12, 2.48, -1, 0
-1.04, 2.48, -1, 0
-0.96, 2.48, -1, 0
-0.88, 2.48, -1, 0
-0.8, 2.48, -1, 0
-0.72, 2.48, -1, 0
-0.64, 2.48, -1, 0
-0.56, 2.48, -1, 0
-0.48, 2.48, -1, 0
-0.4, 2.48, -1, 0
-0.32, 2.48, -1, 0
-0.24, 2.48, -1, 0
-0.16, 2.48, -1, 0
-0.08, 2.48, -1, 0
1.11022e-16, 2.48, -1, 0
0.08, 2.48, -1, 0
0.16, 2.48, -1, 0
0.24, 2.48, -1, 0
0.32, 2.48, -1, 0
0.4, 2.48, -1, 0
0.48, 2.48, -1, 0
0.56, 2.48, 0, 0
0.64, 2.48, 0.223047, 0.163345
0.72, 2.48, 0.701087, 0.237454
0.8, 2.48, 0.547552, 0.199356
0.88, 2.48, 0.453068, 0.19341
0.96, 2.48, 0.945594, 0.292845
1.04, 2.48, 1.04899, 0.321655
1.12, 2.48, 1.46248, 0.371457
1.2, 2.48, 0.852113, 0.317143
1.28, 2.48, 0.812442, 0.329755
1.36, 2.48, 0.970358, 0.332074
1.44, 2.48, 1.35187, 0.444071
1.52, 2.48, 1.30995, 0.552147
1.6, 2.48, 2.20643, 0.748588
1.68, 2.48, 1.7465, 0.65238
1.76, 2.48, 2.61039, 0.716197
1.84, 2.48, 1.92283, 0.671548
1.92, 2.48, 2.28288, 0.81571
2, 2.48, 1.89336, 0.619558
2.08, 2.48, 2.9001, 0.654338
2.16, 2.48, 2.07692, 0.566204
2.24, 2.48, 3.00183, 0.780886
2.32, 2.48, 2.79297, 0.781953
2.4, 2.48, 2.90505, 0.744401
2.48, 2.48, 2.06827, 0.572845
2.56, 2.48, 3.39346, 1.03081
2.64, 2.48, 3.29598, 1.15697
2.72, 2.48, 1.10485, 0.663285
2.8, 2.48, 3.56375, 1.07467
2.88, 2.48, 3.26562, 1.00495
2.96, 2.48, 2.6558, 0.686081
3.04, 2.48, 3.71304, 1.20915
3.12, 2.48, 2.80746, 0.754239
3.2, 2.48, 4.59717, 1.12101
3.28, 2.48, 4.7698, 1.26161
3.36, 2.48, 5.05996, 1.38105
3.44, 2.48, 2.13215, 0.60157
3.52, 2.48, 3.85225, 1.14342
3.6, 2.48, 2.4518, 1.37416
3.68, 2.48, 4.87981, 2.06527
3.76, 2.48, 1.48699, 0.879591
3.84, 2.48, 3.35693, 1.1889
3.92, 2.48, 3.41042, 1.11798
4, 2.48, 1.87172, 0.669995
4.08, 2.48, 1.81109, 0.701533
4.16, 2.48, 2.11784, 0.831986
4.24, 2.48, 1.09544, 0.55373
4.32, 2.48, 2.09714, 0.761103
4.4, 2.48, 1.43165, 0.59301
4.48, 2.48, 0.625886, 0.447055
4.56, 2.48, 2.69401, 1.64703
4.64, 2.48, 1.89735, 0.780741
4.72, 2.48, 1.2061, 0.6122
4.8, 2.48, 1.30167, 0.593861
4.88, 2.48, 1.16891, 0.525794
4.96, 2.48, 0.349511, 0.349511
5.04, 2.48, 2.28538, 0.813844
5.12, 2.48, 0.727511, 0.420966
5.2, 2.48, 2.2738, 1.31788
5.28, 2.48, 0.38508, 0.38508
5.36, 2.48, 1.44665, 0.728595
5.44, 2.48, 0, 0
5.52, 2.48, 0.621137, 0.43921
5.6, 2.48, 0.773261, 0.549061
5.68, 2.48, 1.08594, 0.635478
5.76, 2.48, 0, 0
5.84, 2.48, 0.269017, 0.269017
5.92, 2.48, 0.300983, 0.300983
6, 2.48, 0, 0
6.08, 2.48, 0.350849, 0.350849
6.16, 2.48, 0, 0
6.24, 2.48, 0, 0
6.32, 2.48, 0.466669, 0.466669
6.4, 2.48, 0, 0
6.48, 2.48, 0.589897, 0.589897
6.56, 2.48, 0.259038, 0.259038
6.64, 2.48, 0.504547, 0.356772
6.72, 2.48, 0, 0
6.8, 2.48, 0.356712, 0.356712
6.88, 2.48, 0, 0
6.96, 2.48, 0, 0
7.04, 2.48, 0.313717, 0.313717
7.12, 2.48, 0, 0
7.2, 2.48, 0.909056, 0.909056
7.28, 2.48, 0, 0
7.36, 2.48, 0.247975, 0.247975
7.44, 2.48, 0.186107, 0.186107
7.52, 2.48, 0, 0
7.6, 2.48, 0, 0
7.68, 2.48, -1, 0
7.76, 2.48, -1, 0
7.84, 2.48, -1, 0
7.92, 2.48, -1, 0
8, 2.48, -1, 0
-1.12, 2.52, -1, 0
-1.04, 2.52, -1, 0
-0.96, 2.52, -1, 0
-0.88, 2.52, -1, 0
-0.8, 2.52, -1, 0
-0.72, 2.52, -1, 0
-0.64, 2.52, -1, 0
-0.56, 2.52, -1, 0
-0.48, 2.52, -1, 0
-0.4, 2.52, -1, 0
-0.32, 2.52, -1, 0
-0.24, 2.52, -1, 0
-0.16, 2.52, -1, 0
-0.08, 2.52, -1, 0
1.11022e-16, 2.52, -1, 0
0.08, 2.52, -1, 0
0.16, 2.52, -1, 0
0.24, 2.52, -1, 0
0.32, 2.52, -1, 0
0.4, 2.52, -1, 0
0.48, 2.52, -1, 0
0.56, 2.52, 0, 0
0.64, 2.52, 0.188354, 0.188354
0.72, 2.52, 0.168501, 0.0982905
0.8, 2.52, 0.455015, 0.225889
0.88, 2.52, 0.183018, 0.136528
0.96, 2.52, 0.474266, 0.194019
1.04, 2.52, 0.354545, 0.177797
1.12, 2.52, 0.845416, 0.326045
1.2, 2.52, 0.371623, 0.188479
1.28, 2.52, 0.379041, 0.193086
1.36, 2.52, 0.631536, 0.260781
1.44, 2.52, 0.553626, 0.25154
1.52, 2.52, 0.920355, 0.379954
1.6, 2.52, 0.413656, 0.243682
1.68, 2.52, 0.090526, 0.090526
1.76, 2.52, 1.1214, 0.609373
1.84, 2.52, 0.852053, 0.328948
1.92, 2.52, 1.10009, 0.374631
2, 2.52, 1.62494, 0.832185
2.08, 2.52, 1.69712, 0.714239
2.16, 2.52, 1.20925, 0.550442
2.24, 2.52, 1.80382, 0.614233
2.32, 2.52, 0.974826, 0.508091
2.4, 2.52, 0.415085, 0.316684
2.48, 2.52, 1.21686, 0.456933
2.56, 2.52, 1.53037, 0.596341
2.64, 2.52, 2.22449, 1.03555
2.72, 2.52, 2.26763, 1.09259
2.8, 2.52, 0.712242, 0.293211
2.88, 2.52, 2.36684, 0.794471
2.96, 2.52, 1.55316, 0.739856
3.04, 2.52, 1.71576, 0.58184
3.12, 2.52, 0.612999, 0.35738
3.2, 2.52, 1.54382, 0.738703
3.28, 2.52, 0.973637, 0.501031
3.36, 2.52, 1.99398, 0.885952
3.44, 2.52, 1.4951, 0.589288
3.52, 2.52, 1.89741, 1.00522
3.6, 2.52, 1.2385, 0.942952
3.68, 2.52, 0.865486, 0.865486
3.76, 2.52, 1.62251, 0.692025
3.84, 2.52, 1.20269, 0.633687
3.92, 2.52, 0.812977, 0.473263
4, 2.52, 1.77506, 0.738733
4.08, 2.52, 1.47646, 0.6265
4.16, 2.52, 0.8136, 0.473535
4.24, 2.52, 0.917678, 0.478123
4.32, 2.52, 0.530116, 0.374849
4.4, 2.52, 0.403985, 0.285663
4.48, 2.52, 1.1776, 0.591969
4.56, 2.52, 0.452972, 0.452972
4.64, 2.52, 0.235999, 0.235999
4.72, 2.52, 0.237396, 0.237396
4.8, 2.52, 0.77072, 0.445712
4.88, 2.52, 0.906435, 0.674859
4.96, 2.52, 2.47683, 1.77821
5.04, 2.52, 1.59241, 0.801528
5.12, 2.52, 0.746124, 0.533006
5.2, 2.52, 0.636242, 0.456112
5.28, 2.52, 0.711327, 0.502986
5.36, 2.52, 0.211908, 0.211908
5.44, 2.52, 0, 0
5.52, 2.52, 0.571171, 0.404793
5.6, 2.52, 0, 0
5.68, 2.52, 0.201427, 0.201427
5.76, 2.52, 0, 0
5.84, 2.52, 0.263078, 0.263078
5.92, 2.52, 0, 0
6, 2.52, 0.334595, 0.236595
6.08, 2.52, 0, 0
6.16, 2.52, 0.268276, 0.268276
6.24, 2.52, 0, 0
6.32, 2.52, 0.46775, 0.46775
6.4, 2.52, 0, 0
6.48, 2.52, 0, 0
6.56, 2.52, 0, 0
6.64, 2.52, 0.775115, 0.548092
6.72, 2.52, 1.01635, 1.01635
6.8, 2.52, 0.199031, 0.199031
6.88, 2.52, 0, 0
6.96, 2.52, 0, 0
7.04, 2.52, 0, 0
7.12, 2.52, 0, 0
7.2, 2.52, 0, 0
7.28, 2.52, 0, 0
7.36, 2.52, 0.218133, 0.218133
7.44, 2.52, 0.30489, 0.30489
7.52, 2.52, 0, 0
7.6, 2.52, 0, 0
7.68, 2.52, -1, 0
7.76, 2.52, -1, 0
7.84, 2.52, -1, 0
7.92, 2.52, -1, 0
8, 2.52, -1, 0
-1.12, 2.56, -1, 0
-1.04, 2.56, -1, 0
-0.96, 2.56, -1, 0
-0.88, 2.56, -1, 0
-0.8, 2.56, -1, 0
-0.72, 2.56, -1, 0
-0.64, 2.56, -1, 0
-0.56, 2.56, -1, 0
-0.48, 2.56, -1, 0
-0.4, 2.56, -1, 0
-0.32, 2.56, -1, 0
-0.24, 2.56, -1, 0
-0.16, 2.56, -1, 0
-0.08, 2.56, -1, 0
1.11022e-16, 2.56, -1, 0
0.08, 2.56, -1, 0
0.16, 2.56, -1, 0
0.24, 2.56, -1, 0
0.32, 2.56, -1, 0
0.4, 2.56, -1, 0
0.48, 2.56, -1, 0
0.56, 2.56, 0, 0
0.64, 2.56, 0.537467, 0.380077
0.72, 2.56, 0, 0
0.8, 2.56, 0.171225, 0.121077
0.88, 2.56, 0.125488, 0.0889998
0.96, 2.56, 0, 0
1.04, 2.56, 0.231622, 0.141764
1.12, 2.56, 0.104248, 0.104248
1.2, 2.56, 0.08299, 0.08299
1.28, 2.56, 0, 0
1.36, 2.56, 0, 0
1.44, 2.56, 0.0963341, 0.0963341
1.52, 2.56, 0.109956, 0.109956
1.6, 2.56, 0.339907, 0.240351
1.68, 2.56, 0, 0
1.76, 2.56, 0.129439, 0.129439
1.84, 2.56, 0.074846, 0.074846
1.92, 2.56, 0.0940246, 0.0940246
2, 2.56, 0.640963, 0.407223
2.08, 2.56, 0.348607, 0.204392
2.16, 2.56, 0.320138, 0.230906
2.24, 2.56, 0.460354, 0.279357
2.32, 2.56, 0.274434, 0.194054
2.4, 2.56, 0.892132, 0.630833
2.48, 2.56, 0.141863, 0.141863
2.56, 2.56, 0.400738, 0.284286
2.64, 2.56, 0.70171, 0.412663
2.72, 2.56, 2.57096, 1.18497
2.8, 2.56, 0.495704, 0.350516
2.88, 2.56, 0.40423, 0.286924
2.96, 2.56, 0.402726, 0.300117
3.04, 2.56, 0.595821, 0.595821
3.12, 2.56, 0, 0
3.2, 2.56, 1.3402, 0.76336
3.28, 2.56, 0.239998, 0.239998
3.36, 2.56, 1.40578, 0.602693
3.44, 2.56, 0.340284, 0.241115
3.52, 2.56, 0, 0
3.6, 2.56, 0, 0
3.68, 2.56, 1.35524, 0.958299
3.76, 2.56, 0.412794, 0.301134
3.84, 2.56, 0.385266, 0.272427
3.92, 2.56, 0.539691, 0.389176
4, 2.56, 0, 0
4.08, 2.56, 0.237538, 0.237538
4.16, 2.56, 0.355829, 0.355829
4.24, 2.56, 0.248608, 0.248608
4.32, 2.56, 0, 0
4.4, 2.56, 0.223784, 0.223784
4.48, 2.56, 0.634643, 0.450058
4.56, 2.56, 0, 0
4.64, 2.56, 0, 0
4.72, 2.56, 1.00176, 0.578366
4.8, 2.56, 1.11139, 0.647657
4.88, 2.56, 0.890441, 0.629637
4.96, 2.56, 0.848253, 0.491151
5.04, 2.56, 0.239524, 0.239524
5.12, 2.56, 0.622035, 0.444399
5.2, 2.56, 0, 0
5.28, 2.56, 0.329272, 0.329272
5.36, 2.56, 0, 0
5.44, 2.56, 0, 0
5.52, 2.56, 0.732515, 0.522994
5.6, 2.56, 0, 0
5.68, 2.56, 0.25441, 0.25441
5.76, 2.56, 0, 0
5.84, 2.56, 0, 0
5.92, 2.56, 0, 0
6, 2.56, 0, 0
6.08, 2.56, 0, 0
6.16, 2.56, 1.62031, 1.169
6.24, 2.56, 0, 0
6.32, 2.56, 0, 0
6.4, 2.56, 0, 0
6.48, 2.56, 0.204066, 0.204066
6.56, 2.56, 0, 0
6.64, 2.56, 0, 0
6.72, 2.56, 0, 0
6.8, 2.56, 0.190993, 0.190993
6.88, 2.56, 0, 0
6.96, 2.56, 0, 0
7.04, 2.56, 0, 0
7.12, 2.56, 0, 0
7.2, 2.56, 0, 0
7.28, 2.56, 0, 0
7.36, 2.56, 0, 0
7.44, 2.56, 0, 0
7.52, 2.56, 0, 0
7.6, 2.56, -1, 0
7.68, 2.56, -1, 0
7.76, 2.56, -1, 0
7.84, 2.56, -1, 0
7.92, 2.56, -1, 0
8, 2.56, -1, 0
-1.12, 2.6, -1, 0
-1.04, 2.6, -1, 0
-0.96, 2.6, -1, 0
-0.88, 2.6, -1, 0
-0.8, 2.6, -1, 0
-0.72, 2.6, -1, 0
-0.64, 2.6, -1, 0
-0.56, 2.6, -1, 0
-0.48, 2.6, -1, 0
-0.4, 2.6, -1, 0
-0.32, 2.6, -1, 0
-0.24, 2.6, -1, 0
-0.16, 2.6, -1, 0
-0.08, 2.6, -1, 0
1.11022e-16, 2.6, -1, 0
0.08, 2.6, -1, 0
0.16, 2.6, -1, 0
0.24, 2.6, -1, 0
0.32, 2.6, -1, 0
0.4, 2.6, -1, 0
0.48, 2.6, -1, 0
0.56, 2.6, -1, 0
0.64, 2.6, 0, 0
0.72, 2.6, 0, 0
0.8, 2.6, 0.0624119, 0.0624119
0.88, 2.6, 0.0619282, 0.0619282
0.96, 2.6, 0.130868, 0.0929422
1.04, 2.6, 0.102763, 0.102763
1.12, 2.6, 0.0842966, 0.0842966
1.2, 2.6, 0, 0
1.28, 2.6, 0.0825748, 0.0825748
1.36, 2.6, 0, 0
1.44, 2.6, 0, 0
1.52, 2.6, 0, 0
1.6, 2.6, 0, 0
1.68, 2.6, 0, 0
1.76, 2.6, 0, 0
1.84, 2.6, 0.378556, 0.225038
1.92, 2.6, 0.122291, 0.122291
2, 2.6, 0.123961, 0.123961
2.08, 2.6, 0.385151, 0.286957
2.16, 2.6, 0.14409, 0.14409
2.24, 2.6, 0.138834, 0.138834
2.32, 2.6, 0, 0
2.4, 2.6, 0, 0
2.48, 2.6, 0.425203, 0.425203
2.56, 2.6, 0.255001, 0.255001
2.64, 2.6, 0, 0
2.72, 2.6, 0, 0
2.8, 2.6, 0, 0
2.88, 2.6, 0.257946, 0.257946
2.96, 2.6, 0.185279, 0.185279
3.04, 2.6, 0, 0
3.12, 2.6, 0.272687, 0.196662
3.2, 2.6, 0.838415, 0.678916
3.28, 2.6, 0, 0
3.36, 2.6, 0.840325, 0.422872
3.44, 2.6, 1.25341, 1.25341
3.52, 2.6, 0.459426, 0.325578
3.6, 2.6, 0, 0
3.68, 2.6, 0, 0
3.76, 2.6, 0, 0
3.84, 2.6, 0.671684, 0.390658
3.92, 2.6, 0.193644, 0.193644
4, 2.6, 0, 0
4.08, 2.6, 0, 0
4.16, 2.6, 0, 0
4.24, 2.6, 0, 0
4.32, 2.6, 0.598467, 0.423192
4.4, 2.6, 0, 0
4.48, 2.6, 0.529976, 0.529976
4.56, 2.6, 0.663649, 0.663649
4.64, 2.6, 0, 0
4.72, 2.6, 0.214653, 0.214653
4.8, 2.6, 0.267403, 0.267403
4.88, 2.6, 0, 0
4.96, 2.6, 0, 0
5.04, 2.6, 0, 0
5.12, 2.6, 0, 0
5.2, 2.6, 0, 0
5.28, 2.6, 0, 0
5.36, 2.6, 0.310274, 0.310274
5.44, 2.6, 0, 0
5.52, 2.6, 0, 0
5.6, 2.6, 0.223005, 0.223005
5.68, 2.6, 0, 0
5.76, 2.6, 0.52014, 0.371509
5.84, 2.6, 0, 0
5.92, 2.6, 0, 0
6, 2.6, 0, 0
6.08, 2.6, 0, 0
6.16, 2.6, 0, 0
6.24, 2.6, 0, 0
6.32, 2.6, 0, 0
6.4, 2.6, 0, 0
6.48, 2.6, 0, 0
6.56, 2.6, 0, 0
6.64, 2.6, 0, 0
6.72, 2.6, 0.701921, 0.701921
6.8, 2.6, 0, 0
6.88, 2.6, 0, 0
6.96, 2.6, 0.301161, 0.301161
7.04, 2.6, 0, 0
7.12, 2.6, 0, 0
7.2, 2.6, 0, 0
7.28, 2.6, 0, 0
7.36, 2.6, 0, 0
7.44, 2.6, 0, 0
7.52, 2.6, 0, 0
7.6, 2.6, -1, 0
7.68, 2.6, -1, 0
7.76, 2.6, -1, 0
7.84, 2.6, -1, 0
7.92, 2.6, -1, 0
8, 2.6, -1, 0
-1.12, 2.64, -1, 0
-1.04, 2.64, -1, 0
-0.96, 2.64, -1, 0
-0.88, 2.64, -1, 0
-0.8, 2.64, -1, 0
-0.72, 2.64, -1, 0
-0.64, 2.64, -1, 0
-0.56, 2.64, -1, 0
-0.48, 2.64, -1, 0
-0.4, 2.64, -1, 0
-0.32, 2.64, -1, 0
-0.24, 2.64, -1, 0
-0.16, 2.64, -1, 0
-0.08, 2.64, -1, 0
1.11022e-16, 2.64, -1, 0
0.08, 2.64, -1, 0
0.16, 2.64, -1, 0
0.24, 2.64, -1, 0
0.32, 2.64, -1, 0
0.4, 2.64, -1, 0
0.48, 2.64, -1, 0
0.56, 2.64, -1, 0
0.64, 2.64, 0, 0
0.72, 2.64, 0, 0
0.8, 2.64, 0, 0
0.88, 2.64, 0.153033, 0.110327
0.96, 2.64, 0, 0
1.04, 2.64, 0.0792645, 0.0792645
1.12, 2.64, 0.0686485, 0.0686485
1.2, 2.64, 0.129385, 0.0921806
1.28, 2.64, 0, 0
1.36, 2.64, 0.128317, 0.128317
1.44, 2.64, 0, 0
1.52, 2.64, 0.214297, 0.151534
1.6, 2.64, 0.169806, 0.169806
1.68, 2.64, 0.406041, 0.239137
1.76, 2.64, 0, 0
1.84, 2.64, 1.24553, 0.729385
1.92, 2.64, 0.213307, 0.150832
2, 2.64, 0.129313, 0.129313
2.08, 2.64, 0.731199, 0.349421
2.16, 2.64, 0.756676, 0.388665
2.24, 2.64, 0.523435, 0.438886
2.32, 2.64, 0.478521, 0.277336
2.4, 2.64, 0.587344, 0.451873
2.48, 2.64, 0.173497, 0.173497
2.56, 2.64, 0.63674, 0.454561
2.64, 2.64, 0.248071, 0.248071
2.72, 2.64, 0.189883, 0.189883
2.8, 2.64, 0.503386, 0.314516
2.88, 2.64, 0.691671, 0.494362
2.96, 2.64, 0.228487, 0.161798
3.04, 2.64, 0.83655, 0.591745
3.12, 2.64, 1.0574, 0.453488
3.2, 2.64, 1.43689, 1.28611
3.28, 2.64, 0.487522, 0.286064
3.36, 2.64, 0.438527, 0.311041
3.44, 2.64, 0.622044, 0.361692
3.52, 2.64, 0.376836, 0.27447
3.6, 2.64, 0, 0
3.68, 2.64, 0, 0
3.76, 2.64, 0.613417, 0.449372
3.84, 2.64, 0.959763, 0.576116
3.92, 2.64, 0.90857, 0.642456
4, 2.64, 0, 0
4.08, 2.64, 0.24783, 0.24783
4.16, 2.64, 0, 0
4.24, 2.64, 0.601996, 0.425684
4.32, 2.64, 0.631565, 0.446584
4.4, 2.64, 0, 0
4.48, 2.64, 0, 0
4.56, 2.64, 0, 0
4.64, 2.64, 0, 0
4.72, 2.64, 0, 0
4.8, 2.64, 0.360802, 0.360802
4.88, 2.64, 0.991443, 0.577324
4.96, 2.64, 0.271769, 0.271769
5.04, 2.64, 0.339818, 0.339818
5.12, 2.64, 0.634429, 0.44861
5.2, 2.64, 0.571928, 0.405021
5.28, 2.64, 0.535691, 0.379628
5.36, 2.64, 0, 0
5.44, 2.64, 0.504939, 0.504939
5.52, 2.64, 0.364067, 0.364067
5.6, 2.64, 0, 0
5.68, 2.64, 0, 0
5.76, 2.64, 0.277532, 0.277532
5.84, 2.64, 0, 0
5.92, 2.64, 0, 0
6, 2.64, 0.182132, 0.182132
6.08, 2.64, 0, 0
6.16, 2.64, 0, 0
6.24, 2.64, 0, 0
6.32, 2.64, 0, 0
6.4, 2.64, 0, 0
6.48, 2.64, 0.40167, 0.284437
6.56, 2.64, 0, 0
6.64, 2.64, 0, 0
6.72, 2.64, 0, 0
6.8, 2.64, 0, 0
6.88, 2.64, 0, 0
6.96, 2.64, 0, 0
7.04, 2.64, 0, 0
7.12, 2.64, 0, 0
7.2, 2.64, 0, 0
7.28, 2.64, 0, 0
7.36, 2.64, 0, 0
7.44, 2.64, 0, 0
7.52, 2.64, 0, 0
7.6, 2.64, -1, 0
7.68, 2.64, -1, 0
7.76, 2.64, -1, 0
7.84, 2.64, -1, 0
7.92, 2.64, -1, 0
8, 2.64, -1, 0
-1.12, 2.68, -1, 0
-1.04, 2.68, -1, 0
-0.96, 2.68, -1, 0
-0.88, 2.68, -1, 0
-0.8, 2.68, -1, 0
-0.72, 2.68, -1, 0
-0.64, 2.68, -1, 0
-0.56, 2.68, -1, 0
-0.48, 2.68, -1, 0
-0.4, 2.68, -1, 0
-0.32, 2.68, -1, 0
-0.24, 2.68, -1, 0
-0.16, 2.68, -1, 0
-0.08, 2.68, -1, 0
1.11022e-16, 2.68, -1, 0
0.08, 2.68, -1, 0
0.16, 2.68, -1, 0
0.24, 2.68, -1, 0
0.32, 2.68, -1, 0
0.4, 2.68, -1, 0
0.48, 2.68, -1, 0
0.56, 2.68, -1, 0
0.64, 2.68, 0, 0
0.72, 2.68, 0, 0
0.8, 2.68, 0.280215, 0.16509
0.88, 2.68, 0.0426376, 0.0426376
0.96, 2.68, 0.579573, 0.22872
1.04, 2.68, 0.205173, 0.118921
1.12, 2.68, 0.202979, 0.117505
1.2, 2.68, 0.202827, 0.146303
1.28, 2.68, 0.882926, 0.367161
1.36, 2.68, 0.0732264, 0.0732264
1.44, 2.68, 0.356707, 0.209268
1.52, 2.68, 0.376032, 0.2684
1.6, 2.68, 1.53729, 0.604196
1.68, 2.68, 1.53413, 0.572217
1.76, 2.68, 0.329326, 0.234303
1.84, 2.68, 0.861594, 0.443541
1.92, 2.68, 1.60377, 0.565697
2, 2.68, 0.627351, 0.282943
2.08, 2.68, 1.0489, 0.378538
2.16, 2.68, 0.711065, 0.29368
2.24, 2.68, 1.55078, 0.578684
2.32, 2.68, 1.55191, 0.54474
2.4, 2.68, 1.01199, 0.488547
2.48, 2.68, 2.47454, 0.785376
2.56, 2.68, 3.2956, 1.38739
2.64, 2.68, 1.43225, 0.600614
2.72, 2.68, 1.20354, 0.655698
2.8, 2.68, 2.57746, 1.28262
2.88, 2.68, 1.07813, 0.523157
2.96, 2.68, 2.19403, 0.800828
3.04, 2.68, 2.6182, 0.9373
3.12, 2.68, 0.963178, 0.436424
3.2, 2.68, 2.59478, 0.850782
3.28, 2.68, 0.758424, 0.625435
3.36, 2.68, 1.53706, 0.544649
3.44, 2.68, 1.83264, 0.972009
3.52, 2.68, 1.81056, 0.797338
3.6, 2.68, 1.30031, 0.651709
3.68, 2.68, 1.57886, 1.00496
3.76, 2.68, 0.47437, 0.342241
3.84, 2.68, 0.509877, 0.367705
3.92, 2.68, 0.914983, 0.528271
4, 2.68, 1.40944, 0.533427
4.08, 2.68, 0.699578, 0.415205
4.16, 2.68, 1.03967, 0.601852
4.24, 2.68, 1.53603, 0.630226
4.32, 2.68, 1.36006, 0.621991
4.4, 2.68, 0.900736, 0.523296
4.48, 2.68, 0.991812, 0.572625
4.56, 2.68, 0, 0
4.64, 2.68, 0.866726, 0.635733
4.72, 2.68, 0.549321, 0.39591
4.8, 2.68, 0.677634, 0.480718
4.88, 2.68, 0, 0
4.96, 2.68, 0.753006, 0.542908
5.04, 2.68, 1.01513, 0.586087
5.12, 2.68, 0.536699, 0.389334
5.2, 2.68, 0.273562, 0.273562
5.28, 2.68, 0.260678, 0.260678
5.36, 2.68, 0, 0
5.44, 2.68, 0.81726, 0.589255
5.52, 2.68, 0, 0
5.6, 2.68, 1.04695, 0.606287
5.68, 2.68, 1.13508, 0.607473
5.76, 2.68, 0, 0
5.84, 2.68, 0, 0
5.92, 2.68, 0, 0
6, 2.68, 0, 0
6.08, 2.68, 0, 0
6.16, 2.68, 0, 0
6.24, 2.68, 0, 0
6.32, 2.68, 0, 0
6.4, 2.68, 0, 0
6.48, 2.68, 0.478806, 0.478806
6.56, 2.68, 0, 0
6.64, 2.68, 0, 0
6.72, 2.68, 0, 0
6.8, 2.68, 0, 0
6.88, 2.68, 0.689474, 0.689474
6.96, 2.68, 0, 0
7.04, 2.68, 0, 0
7.12, 2.68, 0, 0
7.2, 2.68, 0, 0
7.28, 2.68, 0.391755, 0.391755
7.36, 2.68, 0.391348, 0.391348
7.44, 2.68, 0, 0
7.52, 2.68, 0, 0
7.6, 2.68, -1, 0
7.68, 2.68, -1, 0
7.76, 2.68, -1, 0
7.84, 2.68, -1, 0
7.92, 2.68, -1, 0
8, 2.68, -1, 0
-1.12, 2.72, -1, 0
-1.04, 2.72, -1, 0
-0.96, 2.72, -1, 0
-0.88, 2.72, -1, 0
-0.8, 2.72, -1, 0
-0.72, 2.72, -1, 0
-0.64, 2.72, -1, 0
-0.56, 2.72, -1, 0
-0.48, 2.72, -1, 0
-0.4, 2.72, -1, 0
-0.32, 2.72, -1, 0
-0.24, 2.72, -1, 0
-0.16, 2.72, -1, 0
-0.08, 2.72, -1, 0
1.11022e-16, 2.72, -1, 0
0.08, 2.72, -1, 0
0.16, 2.72, -1, 0
0.24, 2.72, -1, 0
0.32, 2.72, -1, 0
0.4, 2.72, -1, 0
0.48, 2.72, -1, 0
0.56, 2.72, -1, 0
0.64, 2.72, -1, 0
0.72, 2.72, 0.310139, 0.310139
0.8, 2.72, 0.728088, 0.263696
0.88, 2.72, 1.08091, 0.361874
0.96, 2.72, 0.670472, 0.22002
1.04, 2.72, 1.5099, 0.385062
1.12, 2.72, 0.589241, 0.227346
1.2, 2.72, 1.56451, 0.398038
1.28, 2.72, 0.864171, 0.319115
1.36, 2.72, 0.788786, 0.284922
1.44, 2.72, 0.43351, 0.222893
1.52, 2.72, 0.70038, 0.298027
1.6, 2.72, 2.51745, 0.706245
1.68, 2.72, 1.02903, 0.479787
1.76, 2.72, 3.10745, 0.796809
1.84, 2.72, 1.76958, 0.566565
1.92, 2.72, 1.55796, 0.490912
2, 2.72, 2.35035, 0.56852
2.08, 2.72, 1.65908, 0.606286
2.16, 2.72, 2.27867, 0.561268
2.24, 2.72, 3.0219, 0.841778
2.32, 2.72, 3.03956, 0.835867
2.4, 2.72, 3.09321, 0.823319
2.48, 2.72, 3.41696, 0.927069
2.56, 2.72, 2.10717, 0.784125
2.64, 2.72, 5.10799, 1.3822
2.72, 2.72, 3.5629, 1.37196
2.8, 2.72, 2.44912, 0.688009
2.88, 2.72, 3.06331, 0.986774
2.96, 2.72, 2.08355, 0.888416
3.04, 2.72, 1.80201, 0.79555
3.12, 2.72, 4.50281, 1.62159
3.2, 2.72, 3.26861, 0.955417
3.28, 2.72, 5.46967, 1.34896
3.36, 2.72, 3.05192, 0.917932
3.44, 2.72, 2.35974, 0.682509
3.52, 2.72, 1.61184, 0.763326
3.6, 2.72, 2.47158, 0.947415
3.68, 2.72, 3.01842, 1.37366
3.76, 2.72, 2.70628, 0.778754
3.84, 2.72, 1.91232, 0.838612
3.92, 2.72, 2.26001, 0.822461
4, 2.72, 1.81247, 0.689112
4.08, 2.72, 2.72479, 0.901766
4.16, 2.72, 1.37846, 0.619162
4.24, 2.72, 1.27353, 0.636765
4.32, 2.72, 1.34008, 0.606359
4.4, 2.72, 2.03191, 0.836613
4.48, 2.72, 0.997187, 0.501547
4.56, 2.72, 2.01696, 1.39718
4.64, 2.72, 1.62445, 0.680774
4.72, 2.72, 1.77263, 0.674337
4.8, 2.72, 1.54794, 0.716461
4.88, 2.72, 0.95974, 0.554118
4.96, 2.72, 1.092, 0.630465
5.04, 2.72, 0.859806, 0.497576
5.12, 2.72, 0.759591, 0.381329
5.2, 2.72, 1.0488, 0.636354
5.28, 2.72, 1.06821, 0.625118
5.36, 2.72, 0, 0
5.44, 2.72, 0.428029, 0.428029
5.52, 2.72, 0.273511, 0.273511
5.6, 2.72, 1.7097, 0.759872
5.68, 2.72, 1.29103, 0.666047
5.76, 2.72, 0, 0
5.84, 2.72, 0.788908, 0.396185
5.92, 2.72, 0.489534, 0.34616
6, 2.72, 0, 0
6.08, 2.72, 0.802738, 0.578955
6.16, 2.72, 1.37813, 1.37813
6.24, 2.72, 0.369672, 0.369672
6.32, 2.72, 0.153535, 0.153535
6.4, 2.72, 0, 0
6.48, 2.72, 0.319581, 0.319581
6.56, 2.72, 0, 0
6.64, 2.72, 0, 0
6.72, 2.72, 0, 0
6.8, 2.72, 0.335466, 0.335466
6.88, 2.72, 0, 0
6.96, 2.72, 0, 0
7.04, 2.72, 0.299927, 0.299927
7.12, 2.72, 0.427979, 0.427979
7.2, 2.72, 0, 0
7.28, 2.72, 1.42367, 0.977786
7.36, 2.72, 0.197018, 0.197018
7.44, 2.72, 0, 0
7.52, 2.72, -1, 0
7.6, 2.72, -1, 0
7.68, 2.72, -1, 0
7.76, 2.72, -1, 0
7.84, 2.72, -1, 0
7.92, 2.72, -1, 0
8, 2.72, -1, 0
-1.12, 2.76, -1, 0
-1.04, 2.76, -1, 0
-0.96, 2.76, -1, 0
-0.88, 2.76, -1, 0
-0.8, 2.76, -1, 0
-0.72, 2.76, -1, 0
-0.64, 2.76, -1, 0
-0.56, 2.76, -1, 0
-0.48, 2.76, -1, 0
-0.4, 2.76, -1, 0
-0.32, 2.76, -1, 0
-0.24, 2.76, -1, 0
-0.16, 2.76, -1, 0
-0.08, 2.76, -1, 0
1.11022e-16, 2.76, -1, 0
0.08, 2.76, -1, 0
0.16, 2.76, -1, 0
0.24, 2.76, -1, 0
0.32, 2.76, -1, 0
0.4, 2.76, -1, 0
0.48, 2.76, -1, 0
0.56, 2.76, -1, 0
0.64, 2.76, -1, 0
0.72, 2.76, 0, 0
0.8, 2.76, 0.073758, 0.073758
0.88, 2.76, 1.02394, 0.311868
0.96, 2.76, 0.894184, 0.266957
1.04, 2.76, 1.22777, 0.357428
1.12, 2.76, 1.13037, 0.320417
1.2, 2.76, 1.17783, 0.324643
1.28, 2.76, 1.68441, 0.409087
1.36, 2.76, 1.98745, 0.467734
1.44, 2.76, 1.33901, 0.358217
1.52, 2.76, 1.99887, 0.542318
1.6, 2.76, 1.68966, 0.542145
1.68, 2.76, 1.70249, 0.573902
1.76, 2.76, 1.95277, 0.602161
1.84, 2.76, 1.66938, 0.567038
1.92, 2.76, 2.98488, 0.808068
2, 2.76, 2.76467, 0.736336
2.08, 2.76, 3.57131, 0.892661
2.16, 2.76, 3.71264, 0.798653
2.24, 2.76, 2.70577, 0.771917
2.32, 2.76, 3.62503, 0.960422
2.4, 2.76, 2.57772, 0.667286
2.48, 2.76, 3.43174, 0.848356
2.56, 2.76, 5.18416, 1.57444
2.64, 2.76, 2.99089, 0.890954
2.72, 2.76, 3.43736, 1.10369
2.8, 2.76, 3.9733, 0.989345
2.88, 2.76, 3.88015, 1.08464
2.96, 2.76, 3.6405, 1.03858
3.04, 2.76, 3.29222, 0.864963
3.12, 2.76, 4.53079, 1.15941
3.2, 2.76, 2.27991, 0.701108
3.28, 2.76, 3.49355, 0.890379
3.36, 2.76, 5.43534, 1.4436
3.44, 2.76, 3.96863, 1.16417
3.52, 2.76, 2.37807, 0.807992
3.6, 2.76, 2.31232, 1.12559
3.68, 2.76, 2.54966, 1.3531
3.76, 2.76, 2.87671, 1.1162
3.84, 2.76, 2.79656, 0.795072
3.92, 2.76, 2.81833, 1.19114
4, 2.76, 4.15677, 1.11778
4.08, 2.76, 1.48096, 0.612938
4.16, 2.76, 2.21367, 0.758531
4.24, 2.76, 2.86025, 1.30894
4.32, 2.76, 2.22572, 1.18627
4.4, 2.76, 3.59302, 2.08248
4.48, 2.76, 2.12599, 0.941692
4.56, 2.76, 0.861635, 0.861635
4.64, 2.76, 3.4782, 1.36378
4.72, 2.76, 0.239409, 0.239409
4.8, 2.76, 2.474, 1.22745
4.88, 2.76, 1.71107, 0.805933
4.96, 2.76, 0.489346, 0.34602
5.04, 2.76, 0.182564, 0.182564
5.12, 2.76, 2.04063, 0.785826
5.2, 2.76, 0.299211, 0.299211
5.28, 2.76, 0.802972, 0.567787
5.36, 2.76, 1.68402, 1.25583
5.44, 2.76, 0.837643, 0.59458
5.52, 2.76, 0.502731, 0.292514
5.6, 2.76, 1.62675, 0.729043
5.68, 2.76, 0.309618, 0.309618
5.76, 2.76, 1.10614, 0.56216
5.84, 2.76, 0.307297, 0.307297
5.92, 2.76, 0, 0
6, 2.76, 0.307887, 0.307887
6.08, 2.76, 0.741471, 0.741471
6.16, 2.76, 0, 0
6.24, 2.76, 0, 0
6.32, 2.76, 0.168993, 0.168993
6.4, 2.76, 0, 0
6.48, 2.76, 0, 0
6.56, 2.76, 0, 0
6.64, 2.76, 0, 0
6.72, 2.76, 0, 0
6.8, 2.76, 0, 0
6.88, 2.76, 0, 0
6.96, 2.76, 0, 0
7.04, 2.76, 0, 0
7.12, 2.76, 0, 0
7.2, 2.76, 0.262486, 0.262486
7.28, 2.76, 0.198174, 0.198174
7.36, 2.76, 0.130989, 0.130989
7.44, 2.76, 0, 0
7.52, 2.76, -1, 0
7.6, 2.76, -1, 0
7.68, 2.76, -1, 0
7.76, 2.76, -1, 0
7.84, 2.76, -1, 0
7.92, 2.76, -1, 0
8, 2.76, -1, 0
-1.12, 2.8, -1, 0
-1.04, 2.8, -1, 0
-0.96, 2.8, -1, 0
-0.88, 2.8, -1, 0
-0.8, 2.8, -1, 0
-0.72, 2.8, -1, 0
-0.64, 2.8, -1, 0
-0.56, 2.8, -1, 0
-0.48, 2.8, -1, 0
-0.4, 2.8, -1, 0
-0.32, 2.8, -1, 0
-0.24, 2.8, -1, 0
-0.16, 2.8, -1, 0
-0.08, 2.8, -1, 0
1.11022e-16, 2.8, -1, 0
0.08, 2.8, -1, 0
0.16, 2.8, -1, 0
0.24, 2.8, -1, 0
0.32, 2.8, -1, 0
0.4, 2.8, -1, 0
0.48, 2.8, -1, 0
0.56, 2.8, -1, 0
0.64, 2.8, -1, 0
0.72, 2.8, 0, 0
0.8, 2.8, 0.430502, 0.311042
0.88, 2.8, 0.324045, 0.198901
0.96, 2.8, 0.158043, 0.0936841
1.04, 2.8, 0.657367, 0.239326
1.12, 2.8, 0.243016, 0.142261
1.2, 2.8, 0.427658, 0.193569
1.28, 2.8, 0.67959, 0.26342
1.36, 2.8, 1.451, 0.38072
1.44, 2.8, 0.0590749, 0.0590749
1.52, 2.8, 0.521343, 0.261801
1.6, 2.8, 0.673465, 0.306491
1.68, 2.8, 0.805648, 0.438561
1.76, 2.8, 1.2914, 0.478674
1.84, 2.8, 0.224095, 0.161578
1.92, 2.8, 0.716066, 0.277224
2, 2.8, 1.17596, 0.429085
2.08, 2.8, 1.52755, 0.572784
2.16, 2.8, 1.38046, 0.552398
2.24, 2.8, 1.54023, 0.597132
2.32, 2.8, 0.489792, 0.247787
2.4, 2.8, 1.52403, 0.679738
2.48, 2.8, 1.56655, 0.479304
2.56, 2.8, 0.804366, 0.365854
2.64, 2.8, 0.892814, 0.452771
2.72, 2.8, 3.16232, 1.15774
2.8, 2.8, 3.67061, 1.09044
2.88, 2.8, 1.69275, 0.736628
2.96, 2.8, 2.73934, 1.00169
3.04, 2.8, 2.26992, 0.934418
3.12, 2.8, 1.18046, 0.66396
3.2, 2.8, 2.29677, 0.695584
3.28, 2.8, 0.957116, 0.578094
3.36, 2.8, 1.38532, 0.550297
3.44, 2.8, 1.12403, 0.507744
3.52, 2.8, 0.826204, 0.37769
3.6, 2.8, 2.96287, 1.81557
3.68, 2.8, 2.88126, 1.45254
3.76, 2.8, 2.07767, 0.999195
3.84, 2.8, 1.68014, 0.664472
3.92, 2.8, 2.3345, 1.11455
4, 2.8, 0, 0
4.08, 2.8, 1.33271, 0.617714
4.16, 2.8, 1.19215, 0.59744
4.24, 2.8, 1.90168, 1.70476
4.32, 2.8, 0, 0
4.4, 2.8, 0, 0
4.48, 2.8, 1.53957, 0.893597
4.56, 2.8, 0, 0
4.64, 2.8, 0.529503, 0.374416
4.72, 2.8, 0.804007, 0.48329
4.8, 2.8, 0.684961, 0.485591
4.88, 2.8, 1.56531, 0.647461
4.96, 2.8, 0.719325, 0.519072
5.04, 2.8, 0.617474, 0.43663
5.12, 2.8, 0, 0
5.2, 2.8, 0, 0
5.28, 2.8, 0.436257, 0.436257
5.36, 2.8, 2.58733, 1.6342
5.44, 2.8, 0.311237, 0.311237
5.52, 2.8, 0.596397, 0.422695
5.6, 2.8, 0.601167, 0.425089
5.68, 2.8, 0.303087, 0.303087
5.76, 2.8, 0.185053, 0.185053
5.84, 2.8, 0, 0
5.92, 2.8, 0.155138, 0.155138
6, 2.8, 0.522373, 0.378665
6.08, 2.8, 0, 0
6.16, 2.8, 0, 0
6.24, 2.8, 0, 0
6.32, 2.8, 0.319283, 0.319283
6.4, 2.8, 0, 0
6.48, 2.8, 0.465095, 0.328872
6.56, 2.8, 0, 0
6.64, 2.8, 0, 0
6.72, 2.8, 0, 0
6.8, 2.8, 0, 0
6.88, 2.8, 0, 0
6.96, 2.8, 0, 0
7.04, 2.8, 0, 0
7.12, 2.8, 0, 0
7.2, 2.8, 0, 0
7.28, 2.8, 0, 0
7.36, 2.8, 0, 0
7.44, 2.8, 0, 0
7.52, 2.8, -1, 0
7.6, 2.8, -1, 0
7.68, 2.8, -1, 0
7.76, 2.8, -1, 0
7.84, 2.8, -1, 0
7.92, 2.8, -1, 0
8, 2.8, -1, 0
-1.12, 2.84, -1, 0
-1.04, 2.84, -1, 0
-0.96, 2.84, -1, 0
-0.88, 2.84, -1, 0
-0.8, 2.84, -1, 0
-0.72, 2.84, -1, 0
-0.64, 2.84, -1, 0
-0.56, 2.84, -1, 0
-0.48, 2.84, -1, 0
-0.4, 2.84, -1, 0
-0.32, 2.84, -1, 0
-0.24, 2.84, -1, 0
-0.16, 2.84, -1, 0
-0.08, 2.84, -1, 0
1.11022e-16, 2.84, -1, 0
0.08, 2.84, -1, 0
0.16, 2.84, -1, 0
0.24, 2.84, -1, 0
0.32, 2.84, -1, 0
0.4, 2.84, -1, 0
0.48, 2.84, -1, 0
0.56, 2.84, -1, 0
0.64, 2.84, -1, 0
0.72, 2.84, -1, 0
0.8, 2.84, 0.474781, 0.474781
0.88, 2.84, 0, 0
0.96, 2.84, 0.0434933, 0.0434933
1.04, 2.84, 0, 0
1.12, 2.84, 0.0991517, 0.0991517
1.2, 2.84, 0.0868879, 0.0868879
1.28, 2.84, 0, 0
1.36, 2.84, 0.194134, 0.139969
1.44, 2.84, 0, 0
1.52, 2.84, 0, 0
1.6, 2.84, 0, 0
1.68, 2.84, 0.395672, 0.282518
1.76, 2.84, 0.250652, 0.250652
1.84, 2.84, 0.188347, 0.188347
1.92, 2.84, 0, 0
2, 2.84, 0.336845, 0.239671
2.08, 2.84, 0.124991, 0.124991
2.16, 2.84, 0.355867, 0.207134
2.24, 2.84, 0.658828, 0.475059
2.32, 2.84, 0, 0
2.4, 2.84, 0.410161, 0.30574
2.48, 2.84, 0.137267, 0.137267
2.56, 2.84, 0.231471, 0.231471
2.64, 2.84, 0, 0
2.72, 2.84, 0.970271, 0.6719
2.8, 2.84, 0.970815, 0.454849
2.88, 2.84, 1.07326, 0.542132
2.96, 2.84, 0.602162, 0.373734
3.04, 2.84, 0.73007, 0.627279
3.12, 2.84, 0.638324, 0.374988
3.2, 2.84, 1.23717, 0.87481
3.28, 2.84, 0.557536, 0.336539
3.36, 2.84, 0.213021, 0.213021
3.44, 2.84, 0.141271, 0.141271
3.52, 2.84, 0, 0
3.6, 2.84, 1.78913, 1.28898
3.68, 2.84, 0.567024, 0.408797
3.76, 2.84, 1.21811, 0.627273
3.84, 2.84, 0, 0
3.92, 2.84, 0.347184, 0.248801
4, 2.84, 0, 0
4.08, 2.84, 0, 0
4.16, 2.84, 0.263563, 0.263563
4.24, 2.84, 0.812948, 0.502721
4.32, 2.84, 0.890524, 0.51924
4.4, 2.84, 0.603357, 0.430511
4.48, 2.84, 0.357014, 0.357014
4.56, 2.84, 0, 0
4.64, 2.84, 0, 0
4.72, 2.84, 0, 0
4.8, 2.84, 0, 0
4.88, 2.84, 0, 0
4.96, 2.84, 0, 0
5.04, 2.84, 0, 0
5.12, 2.84, 0, 0
5.2, 2.84, 0.304468, 0.304468
5.28, 2.84, 0.186153, 0.186153
5.36, 2.84, 0, 0
5.44, 2.84, 0, 0
5.52, 2.84, 0, 0
5.6, 2.84, 0, 0
5.68, 2.84, 0, 0
5.76, 2.84, 0.323686, 0.323686
5.84, 2.84, 0.373689, 0.373689
5.92, 2.84, 0, 0
6, 2.84, 0, 0
6.08, 2.84, 0, 0
6.16, 2.84, 0.374504, 0.374504
6.24, 2.84, 0, 0
6.32, 2.84, 0, 0
6.4, 2.84, 0.608826, 0.431806
6.48, 2.84, 0, 0
6.56, 2.84, 0, 0
6.64, 2.84, 0, 0
6.72, 2.84, 0, 0
6.8, 2.84, 0, 0
6.88, 2.84, 0, 0
6.96, 2.84, 0, 0
7.04, 2.84, 0, 0
7.12, 2.84, 0, 0
7.2, 2.84, 0, 0
7.28, 2.84, 0, 0
7.36, 2.84, 0.230474, 0.230474
7.44, 2.84, 0, 0
7.52, 2.84, -1, 0
7.6, 2.84, -1, 0
7.68, 2.84, -1, 0
7.76, 2.84, -1, 0
7.84, 2.84, -1, 0
7.92, 2.84, -1, 0
8, 2.84, -1, 0
-1.12, 2.88, -1, 0
-1.04, 2.88, -1, 0
-0.96, 2.88, -1, 0
-0.88, 2.88, -1, 0
-0.8, 2.88, -1, 0
-0.72, 2.88, -1, 0
-0.64, 2.88, -1, 0
-0.56, 2.88, -1, 0
-0.48, 2.88, -1, 0
-0.4, 2.88, -1, 0
-0.32, 2.88, -1, 0
-0.24, 2.88, -1, 0
-0.16, 2.88, -1, 0
-0.08, 2.88, -1, 0
1.11022e-16, 2.88, -1, 0
0.08, 2.88, -1, 0
0.16, 2.88, -1, 0
0.24, 2.88, -1, 0
0.32, 2.88, -1, 0
0.4, 2.88, -1, 0
0.48, 2.88, -1, 0
0.56, 2.88, -1, 0
0.64, 2.88, -1, 0
0.72, 2.88, -1, 0
0.8, 2.88, 0, 0
0.88, 2.88, 0.120018, 0.120018
0.96, 2.88, 0.0655304, 0.0655304
1.04, 2.88, 0, 0
1.12, 2.88, 0, 0
1.2, 2.88, 0, 0
1.28, 2.88, 0.122621, 0.122621
1.36, 2.88, 0, 0
1.44, 2.88, 0.0684975, 0.0684975
1.52, 2.88, 0.227163, 0.163832
1.6, 2.88, 0, 0
1.68, 2.88, 0, 0
1.76, 2.88, 0.183583, 0.183583
1.84, 2.88, 0, 0
1.92, 2.88, 0, 0
2, 2.88, 0.107718, 0.107718
2.08, 2.88, 0.184574, 0.184574
2.16, 2.88, 0, 0
2.24, 2.88, 0.134385, 0.134385
2.32, 2.88, 0.147531, 0.147531
2.4, 2.88, 0, 0
2.48, 2.88, 0.0957633, 0.0957633
2.56, 2.88, 0.697591, 0.520243
2.64, 2.88, 0.549159, 0.549159
2.72, 2.88, 0.191234, 0.191234
2.8, 2.88, 0.306737, 0.306737
2.88, 2.88, 0.200574, 0.200574
2.96, 2.88, 0.255179, 0.182459
3.04, 2.88, 0.377775, 0.269813
3.12, 2.88, 0.155168, 0.155168
3.2, 2.88, 0.6553, 0.6553
3.28, 2.88, 0.1941, 0.1941
3.36, 2.88, 0, 0
3.44, 2.88, 0.440643, 0.440643
3.52, 2.88, 0.180664, 0.180664
3.6, 2.88, 0, 0
3.68, 2.88, 0, 0
3.76, 2.88, 0.160425, 0.160425
3.84, 2.88, 0, 0
3.92, 2.88, 0.331654, 0.331654
4, 2.88, 0, 0
4.08, 2.88, 0.27016, 0.27016
4.16, 2.88, 1.14409, 0.904846
4.24, 2.88, 0, 0
4.32, 2.88, 0.242076, 0.242076
4.4, 2.88, 0, 0
4.48, 2.88, 1.14132, 1.14132
4.56, 2.88, 0, 0
4.64, 2.88, 0.377139, 0.377139
4.72, 2.88, 0.251512, 0.251512
4.8, 2.88, 0, 0
4.88, 2.88, 0, 0
4.96, 2.88, 0.236739, 0.236739
5.04, 2.88, 0, 0
5.12, 2.88, 0, 0
5.2, 2.88, 0.280667, 0.280667
5.28, 2.88, 0, 0
5.36, 2.88, 0, 0
5.44, 2.88, 0.494629, 0.494629
5.52, 2.88, 0.354127, 0.354127
5.6, 2.88, 0.559996, 0.324682
5.68, 2.88, 0, 0
5.76, 2.88, 0, 0
5.84, 2.88, 0, 0
5.92, 2.88, 0, 0
6, 2.88, 0, 0
6.08, 2.88, 0, 0
6.16, 2.88, 0, 0
6.24, 2.88, 0.632453, 0.632453
6.32, 2.88, 0, 0
6.4, 2.88, 0, 0
6.48, 2.88, 0, 0
6.56, 2.88, 0, 0
6.64, 2.88, 0, 0
6.72, 2.88, 0, 0
6.8, 2.88, 0, 0
6.88, 2.88, 0, 0
6.96, 2.88, 0, 0
7.04, 2.88, 0, 0
7.12, 2.88, 0, 0
7.2, 2.88, 0, 0
7.28, 2.88, 0.269081, 0.269081
7.36, 2.88, 0, 0
7.44, 2.88, 0, 0
7.52, 2.88, -1, 0
7.6, 2.88, -1, 0
7.68, 2.88, -1, 0
7.76, 2.88, -1, 0
7.84, 2.88, -1, 0
7.92, 2.88, -1, 0
8, 2.88, -1, 0
-1.12, 2.92, -1, 0
-1.04, 2.92, -1, 0
-0.96, 2.92, -1, 0
-0.88, 2.92, -1, 0
-0.8, 2.92, -1, 0
-0.72, 2.92, -1, 0
-0.64, 2.92, -1, 0
-0.56, 2.92, -1, 0
-0.48, 2.92, -1, 0
-0.4, 2.92, -1, 0
-0.32, 2.92, -1, 0
-0.24, 2.92, -1, 0
-0.16, 2.92, -1, 0
-0.08, 2.92, -1, 0
1.11022e-16, 2.92, -1, 0
0.08, 2.92, -1, 0
0.16, 2.92, -1, 0
0.24, 2.92, -1, 0
0.32, 2.92, -1, 0
0.4, 2.92, -1, 0
0.48, 2.92, -1, 0
0.56, 2.92, -1, 0
0.64, 2.92, -1, 0
0.72, 2.92, -1, 0
0.8, 2.92, 0, 0
0.88, 2.92, 0.529999, 0.529999
0.96, 2.92, 0.0857417, 0.0857417
1.04, 2.92, 0.0586482, 0.0586482
1.12, 2.92, 0.0946891, 0.0946891
1.2, 2.92, 0, 0
1.28, 2.92, 0, 0
1.36, 2.92, 0.0780291, 0.0780291
1.44, 2.92, 0, 0
1.52, 2.92, 0, 0
1.6, 2.92, 0, 0
1.68, 2.92, 0, 0
1.76, 2.92, 0, 0
1.84, 2.92, 0.111557, 0.111557
1.92, 2.92, 0, 0
2, 2.92, 0, 0
2.08, 2.92, 0, 0
2.16, 2.92, 0, 0
2.24, 2.92, 0, 0
2.32, 2.92, 0, 0
2.4, 2.92, 0.414344, 0.321491
2.48, 2.92, 0, 0
2.56, 2.92, 0, 0
2.64, 2.92, 0, 0
2.72, 2.92, 0.160168, 0.160168
2.8, 2.92, 0, 0
2.88, 2.92, 0, 0
2.96, 2.92, 0.139643, 0.139643
3.04, 2.92, 0, 0
3.12, 2.92, 0.208173, 0.208173
3.2, 2.92, 0, 0
3.28, 2.92, 0, 0
3.36, 2.92, 0, 0
3.44, 2.92, 0, 0
3.52, 2.92, 0, 0
3.6, 2.92, 0, 0
3.68, 2.92, 0, 0
3.76, 2.92, 0, 0
3.84, 2.92, 0, 0
3.92, 2.92, 0, 0
4, 2.92, 0.277073, 0.277073
4.08, 2.92, 0, 0
4.16, 2.92, 0, 0
4.24, 2.92, 0.272109, 0.272109
4.32, 2.92, 0, 0
4.4, 2.92, 0, 0
4.48, 2.92, 0, 0
4.56, 2.92, 0.285497, 0.285497
4.64, 2.92, 0.377159, 0.377159
4.72, 2.92, 0.380381, 0.380381
4.8, 2.92, 0.325966, 0.325966
4.88, 2.92, 0.663855, 0.474457
4.96, 2.92, 0, 0
5.04, 2.92, 0, 0
5.12, 2.92, 0, 0
5.2, 2.92, 0, 0
5.28, 2.92, 0.339423, 0.339423
5.36, 2.92, 0, 0
5.44, 2.92, 0.476963, 0.476963
5.52, 2.92, 0, 0
5.6, 2.92, 0, 0
5.68, 2.92, 0, 0
5.76, 2.92, 0, 0
5.84, 2.92, 0, 0
5.92, 2.92, 0, 0
6, 2.92, 0, 0
6.08, 2.92, 1.43498, 1.43498
6.16, 2.92, 0.284762, 0.284762
6.24, 2.92, 0.499007, 0.499007
6.32, 2.92, 0, 0
6.4, 2.92, 0.583223, 0.413479
6.48, 2.92, 0, 0
6.56, 2.92, 0, 0
6.64, 2.92, 0.851516, 0.851516
6.72, 2.92, 0, 0
6.8, 2.92, 0.666976, 0.666976
6.88, 2.92, 0, 0
6.96, 2.92, 0.798329, 0.798329
7.04, 2.92, 0, 0
7.12, 2.92, 0, 0
7.2, 2.92, 0, 0
7.28, 2.92, 0, 0
7.36, 2.92, 0, 0
7.44, 2.92, -1, 0
7.52, 2.92, -1, 0
7.6, 2.92, -1, 0
7.68, 2.92, -1, 0
7.76, 2.92, -1, 0
7.84, 2.92, -1, 0
7.92, 2.92, -1, 0
8, 2.92, -1, 0
-1.12, 2.96, -1, 0
-1.04, 2.96, -1, 0
-0.96, 2.96, -1, 0
-0.88, 2.96, -1, 0
-0.8, 2.96, -1, 0
-0.72, 2.96, -1, 0
-0.64, 2.96, -1, 0
-0.56, 2.96, -1, 0
-0.48, 2.96, -1, 0
-0.4, 2.96, -1, 0
-0.32, 2.96, -1, 0
-0.24, 2.96, -1, 0
-0.16, 2.96, -1, 0
-0.08, 2.96, -1, 0
1.11022e-16, 2.96, -1, 0
0.08, 2.96, -1, 0
0.16, 2.96, -1, 0
0.24, 2.96, -1, 0
0.32, 2.96, -1, 0
0.4, 2.96, -1, 0
0.48, 2.96, -1, 0
0.56, 2.96, -1, 0
0.64, 2.96, -1, 0
0.72, 2.96, -1, 0
0.8, 2.96, -1, 0
0.88, 2.96, 0, 0
0.96, 2.96, 0, 0
1.04, 2.96, 0, 0
1.12, 2.96, 0.0729053, 0.0729053
1.2, 2.96, 0, 0
1.28, 2.96, 0, 0
1.36, 2.96, 0, 0
1.44, 2.96, 0.0857979, 0.0857979
1.52, 2.96, 0, 0
1.6, 2.96, 0.46193, 0.32225
1.68, 2.96, 0, 0
1.76, 2.96, 0, 0
1.84, 2.96, 0, 0
1.92, 2.96, 0, 0
2, 2.96, 0.103515, 0.103515
2.08, 2.96, 0.200613, 0.144566
2.16, 2.96, 0, 0
2.24, 2.96, 0.407865, 0.407865
2.32, 2.96, 0, 0
2.4, 2.96, 0, 0
2.48, 2.96, 0, 0
2.56, 2.96, 0, 0
2.64, 2.96, 0, 0
2.72, 2.96, 0, 0
2.8, 2.96, 0, 0
2.88, 2.96, 0, 0
2.96, 2.96, 0.278239, 0.278239
3.04, 2.96, 0, 0
3.12, 2.96, 0, 0
3.2, 2.96, 0, 0
3.28, 2.96, 0, 0
3.36, 2.96, 0, 0
3.44, 2.96, 0, 0
3.52, 2.96, 0, 0
3.6, 2.96, 0, 0
3.68, 2.96, 0, 0
3.76, 2.96, 0, 0
3.84, 2.96, 0, 0
3.92, 2.96, 0, 0
4, 2.96, 0.271963, 0.271963
4.08, 2.96, 0, 0
4.16, 2.96, 0, 0
4.24, 2.96, 0, 0
4.32, 2.96, 0, 0
4.4, 2.96, 0, 0
4.48, 2.96, 0, 0
4.56, 2.96, 0, 0
4.64, 2.96, 0, 0
4.72, 2.96, 0, 0
4.8, 2.96, 0, 0
4.88, 2.96, 0, 0
4.96, 2.96, 0, 0
5.04, 2.96, 0, 0
5.12, 2.96, 0, 0
5.2, 2.96, 0, 0
5.28, 2.96, 0, 0
5.36, 2.96, 0, 0
5.44, 2.96, 0, 0
5.52, 2.96, 0, 0
5.6, 2.96, 0, 0
5.68, 2.96, 0, 0
5.76, 2.96, 0, 0
5.84, 2.96, 0, 0
5.92, 2.96, 0.317602, 0.317602
6, 2.96, 0, 0
6.08, 2.96, 0, 0
6.16, 2.96, 0, 0
6.24, 2.96, 0, 0
6.32, 2.96, 0, 0
6.4, 2.96, 0, 0
6.48, 2.96, 0, 0
6.56, 2.96, 0, 0
6.64, 2.96, 0.212238, 0.212238
6.72, 2.96, 0, 0
6.8, 2.96, 0, 0
6.88, 2.96, 0, 0
6.96, 2.96, 0.233473, 0.233473
7.04, 2.96, 0, 0
7.12, 2.96, 0, 0
7.2, 2.96, 0, 0
7.28, 2.96, 0, 0
7.36, 2.96, 0, 0
7.44, 2.96, -1, 0
7.52, 2.96, -1, 0
7.6, 2.96, -1, 0
7.68, 2.96, -1, 0
7.76, 2.96, -1, 0
7.84, 2.96, -1, 0
7.92, 2.96, -1, 0
8, 2.96, -1, 0
-1.12, 3, -1, 0
-1.04, 3, -1, 0
-0.96, 3, -1, 0
-0.88, 3, -1, 0
-0.8, 3, -1, 0
-0.72, 3, -1, 0
-0.64, 3, -1, 0
-0.56, 3, -1, 0
-0.48, 3, -1, 0
-0.4, 3, -1, 0
-0.32, 3, -1, 0
-0.24, 3, -1, 0
-0.16, 3, -1, 0
-0.08, 3, -1, 0
1.11022e-16, 3, -1, 0
0.08, 3, -1, 0
0.16, 3, -1, 0
0.24, 3, -1, 0
0.32, 3, -1, 0
0.4, 3, -1, 0
0.48, 3, -1, 0
0.56, 3, -1, 0
0.64, 3, -1, 0
0.72, 3, -1, 0
0.8, 3, -1, 0
0.88, 3, 0, 0
0.96, 3, 0.127602, 0.127602
1.04, 3, 0.0482839, 0.0482839
1.12, 3, 0.144406, 0.104168
1.2, 3, 0, 0
1.28, 3, 0, 0
1.36, 3, 0, 0
1.44, 3, 0.11562, 0.11562
1.52, 3, 0, 0
1.6, 3, 0, 0
1.68, 3, 0, 0
1.76, 3, 0.385113, 0.280978
1.84, 3, 0, 0
1.92, 3, 0, 0
2, 3, 0.0767599, 0.0767599
2.08, 3, 0, 0
2.16, 3, 0, 0
2.24, 3, 0.413773, 0.308048
2.32, 3, 0.0977298, 0.0977298
2.4, 3, 0, 0
2.48, 3, 0.20908, 0.14896
2.56, 3, 0, 0
2.64, 3, 0, 0
2.72, 3, 0, 0
2.8, 3, 0, 0
2.88, 3, 0.281367, 0.199285
2.96, 3, 0, 0
3.04, 3, 0, 0
3.12, 3, 0, 0
3.2, 3, 0, 0
3.28, 3, 0, 0
3.36, 3, 0, 0
3.44, 3, 0, 0
3.52, 3, 0, 0
3.6, 3, 0, 0
3.68, 3, 0, 0
3.76, 3, 0, 0
3.84, 3, 0.204801, 0.204801
3.92, 3, 0, 0
4, 3, 0.289416, 0.289416
4.08, 3, 0.306818, 0.306818
4.16, 3, 0.1735, 0.1735
4.24, 3, 0.276434, 0.276434
4.32, 3, 0, 0
4.4, 3, 0, 0
4.48, 3, 0, 0
4.56, 3, 0, 0
4.64, 3, 0, 0
4.72, 3, 0, 0
4.8, 3, 0, 0
4.88, 3, 0.383792, 0.383792
4.96, 3, 0, 0
5.04, 3, 0, 0
5.12, 3, 0, 0
5.2, 3, 0, 0
5.28, 3, 0, 0
5.36, 3, 0.437183, 0.437183
5.44, 3, 0, 0
5.52, 3, 0, 0
5.6, 3, 0, 0
5.68, 3, 0, 0
5.76, 3, 0, 0
5.84, 3, 0, 0
5.92, 3, 0, 0
6, 3, 0, 0
6.08, 3, 0, 0
6.16, 3, 0, 0
6.24, 3, 0, 0
6.32, 3, 0.303557, 0.303557
6.4, 3, 0, 0
6.48, 3, 0, 0
6.56, 3, 0, 0
6.64, 3, 0, 0
6.72, 3, 0, 0
6.8, 3, 0, 0
6.88, 3, 0, 0
6.96, 3, 0, 0
7.04, 3, 0, 0
7.12, 3, 0, 0
7.2, 3, 0, 0
7.28, 3, 0, 0
7.36, 3, 0, 0
7.44, 3, -1, 0
7.52, 3, -1, 0
7.6, 3, -1, 0
7.68, 3, -1, 0
7.76, 3, -1, 0
7.84, 3, -1, 0
7.92, 3, -1, 0
8, 3, -1, 0
-1.12, 3.04, -1, 0
-1.04, 3.04, -1, 0
-0.96, 3.04, -1, 0
-0.88, 3.04, -1, 0
-0.8, 3.04, -1, 0
-0.72, 3.04, -1, 0
-0.64, 3.04, -1, 0
-0.56, 3.04, -1, 0
-0.48, 3.04, -1, 0
-0.4, 3.04, -1, 0
-0.32, 3.04, -1, 0
-0.24, 3.04, -1, 0
-0.16, 3.04, -1, 0
-0.08, 3.04, -1, 0
1.11022e-16, 3.04, -1, 0
0.08, 3.04, -1, 0
0.16, 3.04, -1, 0
0.24, 3.04, -1, 0
0.32, 3.04, -1, 0
0.4, 3.04, -1, 0
0.48, 3.04, -1, 0
0.56, 3.04, -1, 0
0.64, 3.04, -1, 0
0.72, 3.04, -1, 0
0.8, 3.04, -1, 0
0.88, 3.04, 0, 0
0.96, 3.04, 0, 0
1.04, 3.04, 0.10488, 0.10488
1.12, 3.04, 0.231889, 0.163976
1.2, 3.04, 0, 0
1.28, 3.04, 0, 0
1.36, 3.04, 0, 0
1.44, 3.04, 0, 0
1.52, 3.04, 0, 0
1.6, 3.04, 0, 0
1.68, 3.04, 0.227376, 0.227376
1.76, 3.04, 0, 0
1.84, 3.04, 0, 0
1.92, 3.04, 0, 0
2, 3.04, 0, 0
2.08, 3.04, 0.189012, 0.189012
2.16, 3.04, 0, 0
2.24, 3.04, 0.193618, 0.193618
2.32, 3.04, 0.323544, 0.244705
2.4, 3.04, 0.118405, 0.118405
2.48, 3.04, 0, 0
2.56, 3.04, 0, 0
2.64, 3.04, 0, 0
2.72, 3.04, 0, 0
2.8, 3.04, 0.227109, 0.227109
2.88, 3.04, 0.263738, 0.263738
2.96, 3.04, 0, 0
3.04, 3.04, 0.210148, 0.210148
3.12, 3.04, 0.127218, 0.127218
3.2, 3.04, 0, 0
3.28, 3.04, 0, 0
3.36, 3.04, 0.270686, 0.270686
3.44, 3.04, 0, 0
3.52, 3.04, 0, 0
3.6, 3.04, 0, 0
3.68, 3.04, 0, 0
3.76, 3.04, 0, 0
3.84, 3.04, 0.275282, 0.275282
3.92, 3.04, 0.278644, 0.278644
4, 3.04, 0, 0
4.08, 3.04, 0, 0
4.16, 3.04, 0, 0
4.24, 3.04, 0.318967, 0.318967
4.32, 3.04, 0, 0
4.4, 3.04, 0.207595, 0.207595
4.48, 3.04, 0, 0
4.56, 3.04, 0, 0
4.64, 3.04, 0, 0
4.72, 3.04, 0, 0
4.8, 3.04, 0, 0
4.88, 3.04, 0, 0
4.96, 3.04, 0, 0
5.04, 3.04, 0, 0
5.12, 3.04, 0, 0
5.2, 3.04, 0, 0
5.28, 3.04, 0, 0
5.36, 3.04, 0, 0
5.44, 3.04, 0, 0
5.52, 3.04, 0, 0
5.6, 3.04, 0, 0
5.68, 3.04, 0, 0
5.76, 3.04, 0, 0
5.84, 3.04, 0, 0
5.92, 3.04, 0, 0
6, 3.04, 0, 0
6.08, 3.04, 0, 0
6.16, 3.04, 0, 0
6.24, 3.04, 0, 0
6.32, 3.04, 0, 0
6.4, 3.04, 0, 0
6.48, 3.04, 0, 0
6.56, 3.04, 0, 0
6.64, 3.04, 0.216781, 0.216781
6.72, 3.04, 0, 0
6.8, 3.04, 0, 0
6.88, 3.04, 0, 0
6.96, 3.04, 0, 0
7.04, 3.04, 0, 0
7.12, 3.04, 0, 0
7.2, 3.04, 0, 0
7.28, 3.04, 0.186651, 0.186651
7.36, 3.04, -1, 0
7.44, 3.04, -1, 0
7.52, 3.04, -1, 0
7.6, 3.04, -1, 0
7.68, 3.04, -1, 0
7.76, 3.04, -1, 0
7.84, 3.04, -1, 0
7.92, 3.04, -1, 0
8, 3.04, -1, 0
-1.12, 3.08, -1, 0
-1.04, 3.08, -1, 0
-0.96, 3.08, -1, 0
-0.88, 3.08, -1, 0
-0.8, 3.08, -1, 0
-0.72, 3.08, -1, 0
-0.64, 3.08, -1, 0
-0.56, 3.08, -1, 0
-0.48, 3.08, -1, 0
-0.4, 3.08, -1, 0
-0.32, 3.08, -1, 0
-0.24, 3.08, -1, 0
-0.16, 3.08, -1, 0
-0.08, 3.08, -1, 0
1.11022e-16, 3.08, -1, 0
0.08, 3.08, -1, 0
0.16, 3.08, -1, 0
0.24, 3.08, -1, 0
0.32, 3.08, -1, 0
0.4, 3.08, -1, 0
0.48, 3.08, -1, 0
0.56, 3.08, -1, 0
0.64, 3.08, -1, 0
0.72, 3.08, -1, 0
0.8, 3.08, -1, 0
0.88, 3.08, -1, 0
0.96, 3.08, 0, 0
1.04, 3.08, 0, 0
1.12, 3.08, 0.0578198, 0.0578198
1.2, 3.08, 0.0406011, 0.0406011
1.28, 3.08, 0, 0
1.36, 3.08, 0, 0
1.44, 3.08, 0, 0
1.52, 3.08, 0, 0
1.6, 3.08, 0, 0
1.68, 3.08, 0, 0
1.76, 3.08, 0, 0
1.84, 3.08, 0, 0
1.92, 3.08, 0, 0
2, 3.08, 0, 0
2.08, 3.08, 0.176273, 0.176273
2.16, 3.08, 0, 0
2.24, 3.08, 0, 0
2.32, 3.08, 0, 0
2.4, 3.08, 0, 0
2.48, 3.08, 0, 0
2.56, 3.08, 0, 0
2.64, 3.08, 0, 0
2.72, 3.08, 0, 0
2.8, 3.08, 0.388941, 0.388941
2.88, 3.08, 0, 0
2.96, 3.08, 0.132942, 0.132942
3.04, 3.08, 0, 0
3.12, 3.08, 0, 0
3.2, 3.08, 0, 0
3.28, 3.08, 0, 0
3.36, 3.08, 0, 0
3.44, 3.08, 0.15188, 0.15188
3.52, 3.08, 0, 0
3.6, 3.08, 0, 0
3.68, 3.08, 0, 0
3.76, 3.08, 0, 0
3.84, 3.08, 0, 0
3.92, 3.08, 0.292028, 0.292028
4, 3.08, 0, 0
4.08, 3.08, 0, 0
4.16, 3.08, 0, 0
4.24, 3.08, 0, 0
4.32, 3.08, 0.391828, 0.391828
4.4, 3.08, 0, 0
4.48, 3.08, 0, 0
4.56, 3.08, 0, 0
4.64, 3.08, 0, 0
4.72, 3.08, 0, 0
4.8, 3.08, 0, 0
4.88, 3.08, 0, 0
4.96, 3.08, 0, 0
5.04, 3.08, 0, 0
5.12, 3.08, 0, 0
5.2, 3.08, 0, 0
5.28, 3.08, 0, 0
5.36, 3.08, 0.21981, 0.21981
5.44, 3.08, 0, 0
5.52, 3.08, 0, 0
5.6, 3.08, 0, 0
5.68, 3.08, 0, 0
5.76, 3.08, 0, 0
5.84, 3.08, 0, 0
5.92, 3.08, 0, 0
6, 3.08, 0, 0
6.08, 3.08, 0, 0
6.16, 3.08, 0, 0
6.24, 3.08, 0, 0
6.32, 3.08, 0, 0
6.4, 3.08, 0, 0
6.48, 3.08, 0, 0
6.56, 3.08, 0, 0
6.64, 3.08, 0, 0
6.72, 3.08, 0.693227, 0.693227
6.8, 3.08, 0, 0
6.88, 3.08, 0, 0
6.96, 3.08, 0, 0
7.04, 3.08, 0, 0
7.12, 3.08, 0, 0
7.2, 3.08, 0, 0
7.28, 3.08, 0, 0
7.36, 3.08, -1, 0
7.44, 3.08, -1, 0
7.52, 3.08, -1, 0
7.6, 3.08, -1, 0
7.68, 3.08, -1, 0
7.76, 3.08, -1, 0
7.84, 3.08, -1, 0
7.92, 3.08, -1, 0
8, 3.08, -1, 0
-1.12, 3.12, -1, 0
-1.04, 3.12, -1, 0
-0.96, 3.12, -1, 0
-0.88, 3.12, -1, 0
-0.8, 3.12, -1, 0
-0.72, 3.12, -1, 0
-0.64, 3.12, -1, 0
-0.56, 3.12, -1, 0
-0.48, 3.12, -1, 0
-0.4, 3.12, -1, 0
-0.32, 3.12, -1, 0
-0.24, 3.12, -1, 0
-0.16, 3.12, -1, 0
-0.08, 3.12, -1, 0
1.11022e-16, 3.12, -1, 0
0.08, 3.12, -1, 0
0.16, 3.12, -1, 0
0.24, 3.12, -1, 0
0.32, 3.12, -1, 0
0.4, 3.12, -1, 0
0.48, 3.12, -1, 0
0.56, 3.12, -1, 0
0.64, 3.12, -1, 0
0.72, 3.12, -1, 0
0.8, 3.12, -1, 0
0.88, 3.12, -1, 0
0.96, 3.12, 0, 0
1.04, 3.12, 0, 0
1.12, 3.12, 0, 0
1.2, 3.12, 0.315271, 0.153785
1.28, 3.12, 0, 0
1.36, 3.12, 0, 0
1.44, 3.12, 0.0739762, 0.0739762
1.52, 3.12, 0, 0
1.6, 3.12, 0, 0
1.68, 3.12, 0, 0
1.76, 3.12, 0, 0
1.84, 3.12, 0, 0
1.92, 3.12, 0, 0
2, 3.12, 0, 0
2.08, 3.12, 0, 0
2.16, 3.12, 0, 0
2.24, 3.12, 0.0874155, 0.0874155
2.32, 3.12, 0, 0
2.4, 3.12, 0, 0
2.48, 3.12, 0, 0
2.56, 3.12, 0, 0
2.64, 3.12, 0, 0
2.72, 3.12, 0, 0
2.8, 3.12, 0, 0
2.88, 3.12, 0.268205, 0.268205
2.96, 3.12, 0, 0
3.04, 3.12, 0, 0
3.12, 3.12, 0, 0
3.2, 3.12, 0, 0
3.28, 3.12, 0, 0
3.36, 3.12, 0, 0
3.44, 3.12, 0, 0
3.52, 3.12, 0, 0
3.6, 3.12, 0, 0
3.68, 3.12, 0, 0
3.76, 3.12, 0, 0
3.84, 3.12, 0, 0
3.92, 3.12, 0.346042, 0.346042
4, 3.12, 0, 0
4.08, 3.12, 0, 0
4.16, 3.12, 0, 0
4.24, 3.12, 0, 0
4.32, 3.12, 0, 0
4.4, 3.12, 0, 0
4.48, 3.12, 0, 0
4.56, 3.12, 0, 0
4.64, 3.12, 0, 0
4.72, 3.12, 0, 0
4.8, 3.12, 0, 0
4.88, 3.12, 0, 0
4.96, 3.12, 0, 0
5.04, 3.12, 0, 0
5.12, 3.12, 0.293793, 0.293793
5.2, 3.12, 0, 0
5.28, 3.12, 0, 0
5.36, 3.12, 0, 0
5.44, 3.12, 0, 0
5.52, 3.12, 0, 0
5.6, 3.12, 0, 0
5.68, 3.12, 0, 0
5.76, 3.12, 0, 0
5.84, 3.12, 0.262062, 0.262062
5.92, 3.12, 0, 0
6, 3.12, 0, 0
6.08, 3.12, 0, 0
6.16, 3.12, 0.472503, 0.472503
6.24, 3.12, 0, 0
6.32, 3.12, 0, 0
6.4, 3.12, 0, 0
6.48, 3.12, 0, 0
6.56, 3.12, 0.208607, 0.208607
6.64, 3.12, 0, 0
6.72, 3.12, 0, 0
6.8, 3.12, 0, 0
6.88, 3.12, 0, 0
6.96, 3.12, 0, 0
7.04, 3.12, 0, 0
7.12, 3.12, 0, 0
7.2, 3.12, 0, 0
7.28, 3.12, 0, 0
7.36, 3.12, -1, 0
7.44, 3.12, -1, 0
7.52, 3.12, -1, 0
7.6, 3.12, -1, 0
7.68, 3.12, -1, 0
7.76, 3.12, -1, 0
7.84, 3.12, -1, 0
7.92, 3.12, -1, 0
8, 3.12, -1, 0
-1.12, 3.16, -1, 0
-1.04, 3.16, -1, 0
-0.96, 3.16, -1, 0
-0.88, 3.16, -1, 0
-0.8, 3.16, -1, 0
-0.72, 3.16, -1, 0
-0.64, 3.16, -1, 0
-0.56, 3.16, -1, 0
-0.48, 3.16, -1, 0
-0.4, 3.16, -1, 0
-0.32, 3.16, -1, 0
-0.24, 3.16, -1, 0
-0.16, 3.16, -1, 0
-0.08, 3.16, -1, 0
1.11022e-16, 3.16, -1, 0
0.08, 3.16, -1, 0
0.16, 3.16, -1, 0
0.24, 3.16, -1, 0
0.32, 3.16, -1, 0
0.4, 3.16, -1, 0
0.48, 3.16, -1, 0
0.56, 3.16, -1, 0
0.64, 3.16, -1, 0
0.72, 3.16, -1, 0
0.8, 3.16, -1, 0
0.88, 3.16, -1, 0
0.96, 3.16, -1, 0
1.04, 3.16, 0, 0
1.12, 3.16, 0, 0
1.2, 3.16, 0.083733, 0.083733
1.28, 3.16, 0, 0
1.36, 3.16, 0, 0
1.44, 3.16, 0, 0
1.52, 3.16, 0, 0
1.6, 3.16, 0, 0
1.68, 3.16, 0, 0
1.76, 3.16, 0, 0
1.84, 3.16, 0, 0
1.92, 3.16, 0, 0
2, 3.16, 0, 0
2.08, 3.16, 0, 0
2.16, 3.16, 0, 0
2.24, 3.16, 0, 0
2.32, 3.16, 0, 0
2.4, 3.16, 0, 0
2.48, 3.16, 0, 0
2.56, 3.16, 0, 0
2.64, 3.16, 0, 0
2.72, 3.16, 0, 0
2.8, 3.16, 0, 0
2.88, 3.16, 0, 0
2.96, 3.16, 0, 0
3.04, 3.16, 0, 0
3.12, 3.16, 0, 0
3.2, 3.16, 0, 0
3.28, 3.16, 0, 0
3.36, 3.16, 0, 0
3.44, 3.16, 0, 0
3.52, 3.16, 0, 0
3.6, 3.16, 0, 0
3.68, 3.16, 0, 0
3.76, 3.16, 0.157759, 0.157759
3.84, 3.16, 0, 0
3.92, 3.16, 0, 0
4, 3.16, 0, 0
4.08, 3.16, 0, 0
4.16, 3.16, 0, 0
4.24, 3.16, 0.157027, 0.157027
4.32, 3.16, 0, 0
4.4, 3.16, 0, 0
4.48, 3.16, 0, 0
4.56, 3.16, 0, 0
4.64, 3.16, 0, 0
4.72, 3.16, 0, 0
4.8, 3.16, 0, 0
4.88, 3.16, 0, 0
4.96, 3.16, 0, 0
5.04, 3.16, 0, 0
5.12, 3.16, 0, 0
5.2, 3.16, 0, 0
5.28, 3.16, 0, 0
5.36, 3.16, 0, 0
5.44, 3.16, 0, 0
5.52, 3.16, 0, 0
5.6, 3.16, 0, 0
5.68, 3.16, 0, 0
5.76, 3.16, 0, 0
5.84, 3.16, 0, 0
5.92, 3.16, 0, 0
6, 3.16, 0, 0
6.08, 3.16, 0, 0
6.16, 3.16, 0.397994, 0.397994
6.24, 3.16, 0, 0
6.32, 3.16, 0, 0
6.4, 3.16, 0.186346, 0.186346
6.48, 3.16, 0, 0
6.56, 3.16, 0, 0
6.64, 3.16, 0, 0
6.72, 3.16, 0, 0
6.8, 3.16, 0, 0
6.88, 3.16, 0, 0
6.96, 3.16, 0, 0
7.04, 3.16, 0, 0
7.12, 3.16, 0, 0
7.2, 3.16, 0, 0
7.28, 3.16, 0, 0
7.36, 3.16, -1, 0
7.44, 3.16, -1, 0
7.52, 3.16, -1, 0
7.6, 3.16, -1, 0
7.68, 3.16, -1, 0
7.76, 3.16, -1, 0
7.84, 3.16, -1, 0
7.92, 3.16, -1, 0
8, 3.16, -1, 0
-1.12, 3.2, -1, 0
-1.04, 3.2, -1, 0
-0.96, 3.2, -1, 0
-0.88, 3.2, -1, 0
-0.8, 3.2, -1, 0
-0.72, 3.2, -1, 0
-0.64, 3.2, -1, 0
-0.56, 3.2, -1, 0
-0.48, 3.2, -1, 0
-0.4, 3.2, -1, 0
-0.32, 3.2, -1, 0
-0.24, 3.2, -1, 0
-0.16, 3.2, -1, 0
-0.08, 3.2, -1, 0
1.11022e-16, 3.2, -1, 0
0.08, 3.2, -1, 0
0.16, 3.2, -1, 0
0.24, 3.2, -1, 0
0.32, 3.2, -1, 0
0.4, 3.2, -1, 0
0.48, 3.2, -1, 0
0.56, 3.2, -1, 0
0.64, 3.2, -1, 0
0.72, 3.2, -1, 0
0.8, 3.2, -1, 0
0.88, 3.2, -1, 0
0.96, 3.2, -1, 0
1.04, 3.2, 0, 0
1.12, 3.2, 0, 0
1.2, 3.2, 0, 0
1.28, 3.2, 0, 0
1.36, 3.2, 0, 0
1.44, 3.2, 0, 0
1.52, 3.2, 0, 0
1.6, 3.2, 0.0939842, 0.0939842
1.68, 3.2, 0, 0
1.76, 3.2, 0, 0
1.84, 3.2, 0, 0
1.92, 3.2, 0, 0
2, 3.2, 0, 0
2.08, 3.2, 0, 0
2.16, 3.2, 0.471555, 0.39497
2.24, 3.2, 0, 0
2.32, 3.2, 0, 0
2.4, 3.2, 0, 0
2.48, 3.2, 0, 0
2.56, 3.2, 0, 0
2.64, 3.2, 0, 0
2.72, 3.2, 0, 0
2.8, 3.2, 0, 0
2.88, 3.2, 0, 0
2.96, 3.2, 0, 0
3.04, 3.2, 0, 0
3.12, 3.2, 0, 0
3.2, 3.2, 0, 0
3.28, 3.2, 0, 0
3.36, 3.2, 0, 0
3.44, 3.2, 0, 0
3.52, 3.2, 0, 0
3.6, 3.2, 0, 0
3.68, 3.2, 0, 0
3.76, 3.2, 0, 0
3.84, 3.2, 0, 0
3.92, 3.2, 0, 0
4, 3.2, 0, 0
4.08, 3.2, 0, 0
4.16, 3.2, 0, 0
4.24, 3.2, 0, 0
4.32, 3.2, 0.174577, 0.174577
4.4, 3.2, 0, 0
4.48, 3.2, 0.606559, 0.606559
4.56, 3.2, 0, 0
4.64, 3.2, 0, 0
4.72, 3.2, 0.23234, 0.23234
4.8, 3.2, 0, 0
4.88, 3.2, 0, 0
4.96, 3.2, 0, 0
5.04, 3.2, 0, 0
5.12, 3.2, 0, 0
5.2, 3.2, 0, 0
5.28, 3.2, 0, 0
5.36, 3.2, 0.329351, 0.329351
5.44, 3.2, 0, 0
5.52, 3.2, 0, 0
5.6, 3.2, 0.29345, 0.29345
5.68, 3.2, 0, 0
5.76, 3.2, 0, 0
5.84, 3.2, 0, 0
5.92, 3.2, 0, 0
6, 3.2, 0, 0
6.08, 3.2, 0, 0
6.16, 3.2, 0, 0
6.24, 3.2, 0, 0
6.32, 3.2, 0, 0
6.4, 3.2, 0, 0
6.48, 3.2, 0, 0
6.56, 3.2, 0, 0
6.64, 3.2, 0, 0
6.72, 3.2, 0, 0
6.8, 3.2, 0, 0
6.88, 3.2, 0, 0
6.96, 3.2, 0, 0
7.04, 3.2, 0, 0
7.12, 3.2, 0, 0
7.2, 3.2, 0, 0
7.28, 3.2, -1, 0
7.36, 3.2, -1, 0
7.44, 3.2, -1, 0
7.52, 3.2, -1, 0
7.6, 3.2, -1, 0
7.68, 3.2, -1, 0
7.76, 3.2, -1, 0
7.84, 3.2, -1, 0
7.92, 3.2, -1, 0
8, 3.2, -1, 0
-1.12, 3.24, -1, 0
-1.04, 3.24, -1, 0
-0.96, 3.24, -1, 0
-0.88, 3.24, -1, 0
-0.8, 3.24, -1, 0
-0.72, 3.24, -1, 0
-0.64, 3.24, -1, 0
-0.56, 3.24, -1, 0
-0.48, 3.24, -1, 0
-0.4, 3.24, -1, 0
-0.32, 3.24, -1, 0
-0.24, 3.24, -1, 0
-0.16, 3.24, -1, 0
-0.08, 3.24, -1, 0
1.11022e-16, 3.24, -1, 0
0.08, 3.24, -1, 0
0.16, 3.24, -1, 0
0.24, 3.24, -1, 0
0.32, 3.24, -1, 0
0.4, 3.24, -1, 0
0.48, 3.24, -1, 0
0.56, 3.24, -1, 0
0.64, 3.24, -1, 0
0.72, 3.24, -1, 0
0.8, 3.24, -1, 0
0.88, 3.24, -1, 0
0.96, 3.24, -1, 0
1.04, 3.24, 0, 0
1.12, 3.24, 0.15167, 0.15167
1.2, 3.24, 0, 0
1.28, 3.24, 0, 0
1.36, 3.24, 0, 0
1.44, 3.24, 0, 0
1.52, 3.24, 0, 0
1.6, 3.24, 0, 0
1.68, 3.24, 0, 0
1.76, 3.24, 0.0714415, 0.0714415
1.84, 3.24, 0, 0
1.92, 3.24, 0, 0
2, 3.24, 0, 0
2.08, 3.24, 0.0798416, 0.0798416
2.16, 3.24, 0, 0
2.24, 3.24, 0, 0
2.32, 3.24, 0, 0
2.4, 3.24, 0, 0
2.48, 3.24, 0, 0
2.56, 3.24, 0, 0
2.64, 3.24, 0, 0
2.72, 3.24, 0, 0
2.8, 3.24, 0, 0
2.88, 3.24, 0, 0
2.96, 3.24, 0, 0
3.04, 3.24, 0, 0
3.12, 3.24, 0, 0
3.2, 3.24, 0.207761, 0.207761
3.28, 3.24, 0, 0
3.36, 3.24, 0, 0
3.44, 3.24, 0, 0
3.52, 3.24, 0, 0
3.6, 3.24, 0, 0
3.68, 3.24, 0, 0
3.76, 3.24, 0.150762, 0.150762
3.84, 3.24, 0, 0
3.92, 3.24, 0, 0
4, 3.24, 0, 0
4.08, 3.24, 0, 0
4.16, 3.24, 0, 0
4.24, 3.24, 0, 0
4.32, 3.24, 0, 0
4.4, 3.24, 0, 0
4.48, 3.24, 0, 0
4.56, 3.24, 0, 0
4.64, 3.24, 0, 0
4.72, 3.24, 0, 0
4.8, 3.24, 0, 0
4.88, 3.24, 0, 0
4.96, 3.24, 0, 0
5.04, 3.24, 0, 0
5.12, 3.24, 0, 0
5.2, 3.24, 0.202262, 0.202262
5.28, 3.24, 0, 0
5.36, 3.24, 0, 0
5.44, 3.24, 0, 0
5.52, 3.24, 0, 0
5.6, 3.24, 0.199289, 0.199289
5.68, 3.24, 0.299926, 0.299926
5.76, 3.24, 0.246289, 0.246289
5.84, 3.24, 0, 0
5.92, 3.24, 0, 0
6, 3.24, 0, 0
6.08, 3.24, 0, 0
6.16, 3.24, 0, 0
6.24, 3.24, 0, 0
6.32, 3.24, 0, 0
6.4, 3.24, 0, 0
6.48, 3.24, 0, 0
6.56, 3.24, 0, 0
6.64, 3.24, 0, 0
6.72, 3.24, 0, 0
6.8, 3.24, 0.34361, 0.34361
6.88, 3.24, 0, 0
6.96, 3.24, 0, 0
7.04, 3.24, 0, 0
7.12, 3.24, 0, 0
7.2, 3.24, 0, 0
7.28, 3.24, -1, 0
7.36, 3.24, -1, 0
7.44, 3.24, -1, 0
7.52, 3.24, -1, 0
7.6, 3.24, -1, 0
7.68, 3.24, -1, 0
7.76, 3.24, -1, 0
7.84, 3.24, -1, 0
7.92, 3.24, -1, 0
8, 3.24, -1, 0
-1.12, 3.28, -1, 0
-1.04, 3.28, -1, 0
-0.96, 3.28, -1, 0
-0.88, 3.28, -1, 0
-0.8, 3.28, -1, 0
-0.72, 3.28, -1, 0
-0.64, 3.28, -1, 0
-0.56, 3.28, -1, 0
-0.48, 3.28, -1, 0
-0.4, 3.28, -1, 0
-0.32, 3.28, -1, 0
-0.24, 3.28, -1, 0
-0.16, 3.28, -1, 0
-0.08, 3.28, -1, 0
1.11022e-16, 3.28, -1, 0
0.08, 3.28, -1, 0
0.16, 3.28, -1, 0
0.24, 3.28, -1, 0
0.32, 3.28, -1, 0
0.4, 3.28, -1, 0
0.48, 3.28, -1, 0
0.56, 3.28, -1, 0
0.64, 3.28, -1, 0
0.72, 3.28, -1, 0
0.8, 3.28, -1, 0
0.88, 3.28, -1, 0
0.96, 3.28, -1, 0
1.04, 3.28, -1, 0
1.12, 3.28, 0, 0
1.2, 3.28, 0, 0
1.28, 3.28, 0.0481551, 0.0481551
1.36, 3.28, 0, 0
1.44, 3.28, 0.111327, 0.111327
1.52, 3.28, 0.0516309, 0.0516309
1.6, 3.28, 0, 0
1.68, 3.28, 0, 0
1.76, 3.28, 0, 0
1.84, 3.28, 0, 0
1.92, 3.28, 0, 0
2, 3.28, 0.265467, 0.265467
2.08, 3.28, 0.130128, 0.130128
2.16, 3.28, 0, 0
2.24, 3.28, 0, 0
2.32, 3.28, 0, 0
2.4, 3.28, 0, 0
2.48, 3.28, 0, 0
2.56, 3.28, 0, 0
2.64, 3.28, 0, 0
2.72, 3.28, 0, 0
2.8, 3.28, 0, 0
2.88, 3.28, 0, 0
2.96, 3.28, 0, 0
3.04, 3.28, 0, 0
3.12, 3.28, 0, 0
3.2, 3.28, 0, 0
3.28, 3.28, 0, 0
3.36, 3.28, 0, 0
3.44, 3.28, 0, 0
3.52, 3.28, 0, 0
3.6, 3.28, 0, 0
3.68, 3.28, 0, 0
3.76, 3.28, 0, 0
3.84, 3.28, 0, 0
3.92, 3.28, 0, 0
4, 3.28, 0.167829, 0.167829
4.08, 3.28, 0, 0
4.16, 3.28, 0, 0
4.24, 3.28, 0, 0
4.32, 3.28, 0, 0
4.4, 3.28, 0, 0
4.48, 3.28, 0, 0
4.56, 3.28, 0, 0
4.64, 3.28, 0, 0
4.72, 3.28, 0, 0
4.8, 3.28, 0, 0
4.88, 3.28, 0, 0
4.96, 3.28, 0, 0
5.04, 3.28, 0, 0
5.12, 3.28, 0, 0
5.2, 3.28, 0, 0
5.28, 3.28, 0, 0
5.36, 3.28, 0, 0
5.44, 3.28, 0, 0
5.52, 3.28, 0, 0
5.6, 3.28, 0, 0
5.68, 3.28, 0, 0
5.76, 3.28, 0, 0
5.84, 3.28, 0, 0
5.92, 3.28, 0, 0
6, 3.28, 0, 0
6.08, 3.28, 0, 0
6.16, 3.28, 0, 0
6.24, 3.28, 0, 0
6.32, 3.28, 0, 0
6.4, 3.28, 0, 0
6.48, 3.28, 0, 0
6.56, 3.28, 0, 0
6.64, 3.28, 0, 0
6.72, 3.28, 0, 0
6.8, 3.28, 0, 0
6.88, 3.28, 0, 0
6.96, 3.28, 0, 0
7.04, 3.28, 0, 0
7.12, 3.28, 0, 0
7.2, 3.28, 0, 0
7.28, 3.28, -1, 0
7.36, 3.28, -1, 0
7.44, 3.28, -1, 0
7.52, 3.28, -1, 0
7.6, 3.28, -1, 0
7.68, 3.28, -1, 0
7.76, 3.28, -1, 0
7.84, 3.28, -1, 0
7.92, 3.28, -1, 0
8, 3.28, -1, 0
-1.12, 3.32, -1, 0
-1.04, 3.32, -1, 0
-0.96, 3.32, -1, 0
-0.88, 3.32, -1, 0
-0.8, 3.32, -1, 0
-0.72, 3.32, -1, 0
-0.64, 3.32, -1, 0
-0.56, 3.32, -1, 0
-0.48, 3.32, -1, 0
-0.4, 3.32, -1, 0
-0.32, 3.32, -1, 0
-0.24, 3.32, -1, 0
-0.16, 3.32, -1, 0
-0.08, 3.32, -1, 0
1.11022e-16, 3.32, -1, 0
0.08, 3.32, -1, 0
0.16, 3.32, -1, 0
0.24, 3.32, -1, 0
0.32, 3.32, -1, 0
0.4, 3.32, -1, 0
0.48, 3.32, -1, 0
0.56, 3.32, -1, 0
0.64, 3.32, -1, 0
0.72, 3.32, -1, 0
0.8, 3.32, -1, 0
0.88, 3.32, -1, 0
0.96, 3.32, -1, 0
1.04, 3.32, -1, 0
1.12, 3.32, 0, 0
1.2, 3.32, 0, 0
1.28, 3.32, 0.111824, 0.0799477
1.36, 3.32, 0, 0
1.44, 3.32, 0.191577, 0.148809
1.52, 3.32, 0, 0
1.6, 3.32, 0.0816561, 0.0816561
1.68, 3.32, 0, 0
1.76, 3.32, 0, 0
1.84, 3.32, 0, 0
1.92, 3.32, 0, 0
2, 3.32, 0, 0
2.08, 3.32, 0.0858444, 0.0858444
2.16, 3.32, 0, 0
2.24, 3.32, 0, 0
2.32, 3.32, 0, 0
2.4, 3.32, 0, 0
2.48, 3.32, 0, 0
2.56, 3.32, 0, 0
2.64, 3.32, 0, 0
2.72, 3.32, 0, 0
2.8, 3.32, 0, 0
2.88, 3.32, 0, 0
2.96, 3.32, 0, 0
3.04, 3.32, 0, 0
3.12, 3.32, 0, 0
3.2, 3.32, 0, 0
3.28, 3.32, 0, 0
3.36, 3.32, 0, 0
3.44, 3.32, 0, 0
3.52, 3.32, 0, 0
3.6, 3.32, 0, 0
3.68, 3.32, 0, 0
3.76, 3.32, 0, 0
3.84, 3.32, 0, 0
3.92, 3.32, 0, 0
4, 3.32, 0, 0
4.08, 3.32, 0, 0
4.16, 3.32, 0, 0
4.24, 3.32, 0, 0
4.32, 3.32, 0, 0
4.4, 3.32, 0, 0
4.48, 3.32, 0, 0
4.56, 3.32, 0, 0
4.64, 3.32, 0, 0
4.72, 3.32, 0, 0
4.8, 3.32, 0, 0
4.88, 3.32, 0, 0
4.96, 3.32, 0.653058, 0.462796
5.04, 3.32, 0, 0
5.12, 3.32, 0.222824, 0.222824
5.2, 3.32, 0, 0
5.28, 3.32, 0, 0
5.36, 3.32, 0.205539, 0.205539
5.44, 3.32, 0, 0
5.52, 3.32, 0, 0
5.6, 3.32, 0, 0
5.68, 3.32, 0, 0
5.76, 3.32, 0, 0
5.84, 3.32, 0, 0
5.92, 3.32, 0, 0
6, 3.32, 0, 0
6.08, 3.32, 0, 0
6.16, 3.32, 0, 0
6.24, 3.32, 0, 0
6.32, 3.32, 0, 0
6.4, 3.32, 0, 0
6.48, 3.32, 0, 0
6.56, 3.32, 0, 0
6.64, 3.32, 0.705807, 0.705807
6.72, 3.32, 0, 0
6.8, 3.32, 0, 0
6.88, 3.32, 0, 0
6.96, 3.32, 0, 0
7.04, 3.32, 0, 0
7.12, 3.32, 0, 0
7.2, 3.32, 0, 0
7.28, 3.32, -1, 0
7.36, 3.32, -1, 0
7.44, 3.32, -1, 0
7.52, 3.32, -1, 0
7.6, 3.32, -1, 0
7.68, 3.32, -1, 0
7.76, 3.32, -1, 0
7.84, 3.32, -1, 0
7.92, 3.32, -1, 0
8, 3.32, -1, 0
-1.12, 3.36, -1, 0
-1.04, 3.36, -1, 0
-0.96, 3.36, -1, 0
-0.88, 3.36, -1, 0
-0.8, 3.36, -1, 0
-0.72, 3.36, -1, 0
-0.64, 3.36, -1, 0
-0.56, 3.36, -1, 0
-0.48, 3.36, -1, 0
-0.4, 3.36, -1, 0
-0.32, 3.36, -1, 0
-0.24, 3.36, -1, 0
-0.16, 3.36, -1, 0
-0.08, 3.36, -1, 0
1.11022e-16, 3.36, -1, 0
0.08, 3.36, -1, 0
0.16, 3.36, -1, 0
0.24, 3.36, -1, 0
0.32, 3.36, -1, 0
0.4, 3.36, -1, 0
0.48, 3.36, -1, 0
0.56, 3.36, -1, 0
0.64, 3.36, -1, 0
0.72, 3.36, -1, 0
0.8, 3.36, -1, 0
0.88, 3.36, -1, 0
0.96, 3.36, -1, 0
1.04, 3.36, -1, 0
1.12, 3.36, 0, 0
1.2, 3.36, 0, 0
1.28, 3.36, 0, 0
1.36, 3.36, 0.0579421, 0.0579421
1.44, 3.36, 0, 0
1.52, 3.36, 0, 0
1.6, 3.36, 0, 0
1.68, 3.36, 0.0808328, 0.0808328
1.76, 3.36, 0, 0
1.84, 3.36, 0, 0
1.92, 3.36, 0, 0
2, 3.36, 0, 0
2.08, 3.36, 0, 0
2.16, 3.36, 0, 0
2.24, 3.36, 0, 0
2.32, 3.36, 0, 0
2.4, 3.36, 0.258776, 0.184855
2.48, 3.36, 0, 0
2.56, 3.36, 0, 0
2.64, 3.36, 0, 0
2.72, 3.36, 0, 0
2.8, 3.36, 0, 0
2.88, 3.36, 0, 0
2.96, 3.36, 0, 0
3.04, 3.36, 0.138094, 0.138094
3.12, 3.36, 0, 0
3.2, 3.36, 0, 0
3.28, 3.36, 0, 0
3.36, 3.36, 0, 0
3.44, 3.36, 0, 0
3.52, 3.36, 0, 0
3.6, 3.36, 0, 0
3.68, 3.36, 0, 0
3.76, 3.36, 0.438165, 0.438165
3.84, 3.36, 0, 0
3.92, 3.36, 0, 0
4, 3.36, 0, 0
4.08, 3.36, 0, 0
4.16, 3.36, 0, 0
4.24, 3.36, 0, 0
4.32, 3.36, 0, 0
4.4, 3.36, 0, 0
4.48, 3.36, 0, 0
4.56, 3.36, 0, 0
4.64, 3.36, 0, 0
4.72, 3.36, 0, 0
4.8, 3.36, 0, 0
4.88, 3.36, 0, 0
4.96, 3.36, 0.255103, 0.255103
5.04, 3.36, 0.298846, 0.298846
5.12, 3.36, 0, 0
5.2, 3.36, 0, 0
5.28, 3.36, 0, 0
5.36, 3.36, 0, 0
5.44, 3.36, 0, 0
5.52, 3.36, 0, 0
5.6, 3.36, 0, 0
5.68, 3.36, 0, 0
5.76, 3.36, 0, 0
5.84, 3.36, 0, 0
5.92, 3.36, 0, 0
6, 3.36, 0, 0
6.08, 3.36, 0, 0
6.16, 3.36, 0, 0
6.24, 3.36, 0, 0
6.32, 3.36, 0, 0
6.4, 3.36, 0.228043, 0.228043
6.48, 3.36, 0, 0
6.56, 3.36, 0, 0
6.64, 3.36, 1.02617, 1.02617
6.72, 3.36, 0, 0
6.8, 3.36, 0, 0
6.88, 3.36, 0, 0
6.96, 3.36, 0, 0
7.04, 3.36, 0, 0
7.12, 3.36, 0, 0
7.2, 3.36, 0, 0
7.28, 3.36, -1, 0
7.36, 3.36, -1, 0
7.44, 3.36, -1, 0
7.52, 3.36, -1, 0
7.6, 3.36, -1, 0
7.68, 3.36, -1, 0
7.76, 3.36, -1, 0
7.84, 3.36, -1, 0
7.92, 3.36, -1, 0
8, 3.36, -1, 0
-1.12, 3.4, -1, 0
-1.04, 3.4, -1, 0
-0.96, 3.4, -1, 0
-0.88, 3.4, -1, 0
-0.8, 3.4, -1, 0
-0.72, 3.4, -1, 0
-0.64, 3.4, -1, 0
-0.56, 3.4, -1, 0
-0.48, 3.4, -1, 0
-0.4, 3.4, -1, 0
-0.32, 3.4, -1, 0
-0.24, 3.4, -1, 0
-0.16, 3.4, -1, 0
-0.08, 3.4, -1, 0
1.11022e-16, 3.4, -1, 0
0.08, 3.4, -1, 0
0.16, 3.4, -1, 0
0.24, 3.4, -1, 0
0.32, 3.4, -1, 0
0.4, 3.4, -1, 0
0.48, 3.4, -1, 0
0.56, 3.4, -1, 0
0.64, 3.4, -1, 0
0.72, 3.4, -1, 0
0.8, 3.4, -1, 0
0.88, 3.4, -1, 0
0.96, 3.4, -1, 0
1.04, 3.4, -1, 0
1.12, 3.4, -1, 0
1.2, 3.4, 0, 0
1.28, 3.4, 0.152805, 0.110247
1.36, 3.4, 0, 0
1.44, 3.4, 0.111511, 0.0791015
1.52, 3.4, 0.0634176, 0.0634176
1.6, 3.4, 0, 0
1.68, 3.4, 0, 0
1.76, 3.4, 0, 0
1.84, 3.4, 0, 0
1.92, 3.4, 0, 0
2, 3.4, 0, 0
2.08, 3.4, 0, 0
2.16, 3.4, 0.160056, 0.160056
2.24, 3.4, 0.309414, 0.230666
2.32, 3.4, 0, 0
2.4, 3.4, 0, 0
2.48, 3.4, 0, 0
2.56, 3.4, 0, 0
2.64, 3.4, 0, 0
2.72, 3.4, 0, 0
2.8, 3.4, 0, 0
2.88, 3.4, 0, 0
2.96, 3.4, 0.133076, 0.133076
3.04, 3.4, 0.111891, 0.111891
3.12, 3.4, 0.443439, 0.443439
3.2, 3.4, 0, 0
3.28, 3.4, 0, 0
3.36, 3.4, 0, 0
3.44, 3.4, 0, 0
3.52, 3.4, 0, 0
3.6, 3.4, 0, 0
3.68, 3.4, 0, 0
3.76, 3.4, 0, 0
3.84, 3.4, 0.132315, 0.132315
3.92, 3.4, 0, 0
4, 3.4, 0, 0
4.08, 3.4, 0, 0
4.16, 3.4, 0, 0
4.24, 3.4, 0, 0
4.32, 3.4, 0, 0
4.4, 3.4, 0, 0
4.48, 3.4, 0, 0
4.56, 3.4, 0, 0
4.64, 3.4, 0, 0
4.72, 3.4, 0, 0
4.8, 3.4, 0, 0
4.88, 3.4, 0, 0
4.96, 3.4, 0, 0
5.04, 3.4, 0, 0
5.12, 3.4, 0, 0
5.2, 3.4, 0.630763, 0.630763
5.28, 3.4, 0, 0
5.36, 3.4, 0, 0
5.44, 3.4, 0, 0
5.52, 3.4, 0, 0
5.6, 3.4, 0, 0
5.68, 3.4, 0.170773, 0.170773
5.76, 3.4, 0, 0
5.84, 3.4, 0.467616, 0.467616
5.92, 3.4, 0, 0
6, 3.4, 0, 0
6.08, 3.4, 0, 0
6.16, 3.4, 0, 0
6.24, 3.4, 0, 0
6.32, 3.4, 0, 0
6.4, 3.4, 0, 0
6.48, 3.4, 0, 0
6.56, 3.4, 0.346416, 0.346416
6.64, 3.4, 0, 0
6.72, 3.4, 0, 0
6.8, 3.4, 0, 0
6.88, 3.4, 0.194134, 0.194134
6.96, 3.4, 0, 0
7.04, 3.4, 0, 0
7.12, 3.4, 0, 0
7.2, 3.4, -1, 0
7.28, 3.4, -1, 0
7.36, 3.4, -1, 0
7.44, 3.4, -1, 0
7.52, 3.4, -1, 0
7.6, 3.4, -1, 0
7.68, 3.4, -1, 0
7.76, 3.4, -1, 0
7.84, 3.4, -1, 0
7.92, 3.4, -1, 0
8, 3.4, -1, 0
-1.12, 3.44, -1, 0
-1.04, 3.44, -1, 0
-0.96, 3.44, -1, 0
-0.88, 3.44, -1, 0
-0.8, 3.44, -1, 0
-0.72, 3.44, -1, 0
-0.64, 3.44, -1, 0
-0.56, 3.44, -1, 0
-0.48, 3.44, -1, 0
-0.4, 3.44, -1, 0
-0.32, 3.44, -1, 0
-0.24, 3.44, -1, 0
-0.16, 3.44, -1, 0
-0.08, 3.44, -1, 0
1.11022e-16, 3.44, -1, 0
0.08, 3.44, -1, 0
0.16, 3.44, -1, 0
0.24, 3.44, -1, 0
0.32, 3.44, -1, 0
0.4, 3.44, -1, 0
0.48, 3.44, -1, 0
0.56, 3.44, -1, 0
0.64, 3.44, -1, 0
0.72, 3.44, -1, 0
0.8, 3.44, -1, 0
0.88, 3.44, -1, 0
0.96, 3.44, -1, 0
1.04, 3.44, -1, 0
1.12, 3.44, -1, 0
1.2, 3.44, 0, 0
1.28, 3.44, 0.129798, 0.129798
1.36, 3.44, 0, 0
1.44, 3.44, 0.14078, 0.0995465
1.52, 3.44, 0, 0
1.6, 3.44, 0.0993762, 0.0993762
1.68, 3.44, 0, 0
1.76, 3.44, 0.0715148, 0.0715148
1.84, 3.44, 0, 0
1.92, 3.44, 0.191881, 0.138357
2, 3.44, 0, 0
2.08, 3.44, 0, 0
2.16, 3.44, 0, 0
2.24, 3.44, 0.133641, 0.133641
2.32, 3.44, 0, 0
2.4, 3.44, 0, 0
2.48, 3.44, 0, 0
2.56, 3.44, 0, 0
2.64, 3.44, 0, 0
2.72, 3.44, 0, 0
2.8, 3.44, 0, 0
2.88, 3.44, 0, 0
2.96, 3.44, 0, 0
3.04, 3.44, 0, 0
3.12, 3.44, 0, 0
3.2, 3.44, 0, 0
3.28, 3.44, 0.20195, 0.20195
3.36, 3.44, 0, 0
3.44, 3.44, 0, 0
3.52, 3.44, 0, 0
3.6, 3.44, 0, 0
3.68, 3.44, 0, 0
3.76, 3.44, 0, 0
3.84, 3.44, 0, 0
3.92, 3.44, 0, 0
4, 3.44, 0, 0
4.08, 3.44, 0, 0
4.16, 3.44, 0, 0
4.24, 3.44, 0, 0
4.32, 3.44, 0, 0
4.4, 3.44, 0, 0
4.48, 3.44, 0, 0
4.56, 3.44, 0, 0
4.64, 3.44, 0, 0
4.72, 3.44, 0, 0
4.8, 3.44, 0, 0
4.88, 3.44, 0, 0
4.96, 3.44, 0, 0
5.04, 3.44, 0, 0
5.12, 3.44, 0, 0
5.2, 3.44, 0, 0
5.28, 3.44, 0, 0
5.36, 3.44, 0, 0
5.44, 3.44, 0, 0
5.52, 3.44, 0, 0
5.6, 3.44, 0, 0
5.68, 3.44, 0, 0
5.76, 3.44, 0, 0
5.84, 3.44, 0, 0
5.92, 3.44, 0, 0
6, 3.44, 0, 0
6.08, 3.44, 0, 0
6.16, 3.44, 0, 0
6.24, 3.44, 0, 0
6.32, 3.44, 0, 0
6.4, 3.44, 0, 0
6.48, 3.44, 0, 0
6.56, 3.44, 0, 0
6.64, 3.44, 0, 0
6.72, 3.44, 0, 0
6.8, 3.44, 0, 0
6.88, 3.44, 0, 0
6.96, 3.44, 0, 0
7.04, 3.44, 0, 0
7.12, 3.44, 0, 0
7.2, 3.44, -1, 0
7.28, 3.44, -1, 0
7.36, 3.44, -1, 0
7.44, 3.44, -1, 0
7.52, 3.44, -1, 0
7.6, 3.44, -1, 0
7.68, 3.44, -1, 0
7.76, 3.44, -1, 0
7.84, 3.44, -1, 0
7.92, 3.44, -1, 0
8, 3.44, -1, 0
-1.12, 3.48, -1, 0
-1.04, 3.48, -1, 0
-0.96, 3.48, -1, 0
-0.88, 3.48, -1, 0
-0.8, 3.48, -1, 0
-0.72, 3.48, -1, 0
-0.64, 3.48, -1, 0
-0.56, 3.48, -1, 0
-0.48, 3.48, -1, 0
-0.4, 3.48, -1, 0
-0.32, 3.48, -1, 0
-0.24, 3.48, -1, 0
-0.16, 3.48, -1, 0
-0.08, 3.48, -1, 0
1.11022e-16, 3.48, -1, 0
0.08, 3.48, -1, 0
0.16, 3.48, -1, 0
0.24, 3.48, -1, 0
0.32, 3.48, -1, 0
0.4, 3.48, -1, 0
0.48, 3.48, -1, 0
0.56, 3.48, -1, 0
0.64, 3.48, -1, 0
0.72, 3.48, -1, 0
0.8, 3.48, -1, 0
0.88, 3.48, -1, 0
0.96, 3.48, -1, 0
1.04, 3.48, -1, 0
1.12, 3.48, -1, 0
1.2, 3.48, 0, 0
1.28, 3.48, 0.16675, 0.16675
1.36, 3.48, 0, 0
1.44, 3.48, 0.0688775, 0.0688775
1.52, 3.48, 0.0779338, 0.0779338
1.6, 3.48, 0.237326, 0.237326
1.68, 3.48, 0.0966503, 0.0966503
1.76, 3.48, 0, 0
1.84, 3.48, 0, 0
1.92, 3.48, 0, 0
2, 3.48, 0, 0
2.08, 3.48, 0, 0
2.16, 3.48, 0, 0
2.24, 3.48, 0, 0
2.32, 3.48, 0, 0
2.4, 3.48, 0.0957173, 0.0957173
2.48, 3.48, 0, 0
2.56, 3.48, 0, 0
2.64, 3.48, 0, 0
2.72, 3.48, 0, 0
2.8, 3.48, 0, 0
2.88, 3.48, 0, 0
2.96, 3.48, 0, 0
3.04, 3.48, 0, 0
3.12, 3.48, 0, 0
3.2, 3.48, 0, 0
3.28, 3.48, 0, 0
3.36, 3.48, 0, 0
3.44, 3.48, 0, 0
3.52, 3.48, 0, 0
3.6, 3.48, 0, 0
3.68, 3.48, 0, 0
3.76, 3.48, 0, 0
3.84, 3.48, 0, 0
3.92, 3.48, 0, 0
4, 3.48, 0, 0
4.08, 3.48, 0, 0
4.16, 3.48, 0, 0
4.24, 3.48, 0, 0
4.32, 3.48, 0, 0
4.4, 3.48, 0, 0
4.48, 3.48, 0, 0
4.56, 3.48, 0, 0
4.64, 3.48, 0, 0
4.72, 3.48, 0, 0
4.8, 3.48, 0, 0
4.88, 3.48, 0, 0
4.96, 3.48, 0, 0
5.04, 3.48, 0, 0
5.12, 3.48, 0, 0
5.2, 3.48, 0, 0
5.28, 3.48, 0, 0
5.36, 3.48, 0, 0
5.44, 3.48, 0, 0
5.52, 3.48, 0, 0
5.6, 3.48, 0, 0
5.68, 3.48, 0, 0
5.76, 3.48, 0, 0
5.84, 3.48, 0, 0
5.92, 3.48, 0, 0
6, 3.48, 0, 0
6.08, 3.48, 0, 0
6.16, 3.48, 0, 0
6.24, 3.48, 0, 0
6.32, 3.48, 0, 0
6.4, 3.48, 0, 0
6.48, 3.48, 0, 0
6.56, 3.48, 0.262569, 0.262569
6.64, 3.48, 0, 0
6.72, 3.48, 0, 0
6.8, 3.48, 0, 0
6.88, 3.48, 0, 0
6.96, 3.48, 0, 0
7.04, 3.48, 0, 0
7.12, 3.48, 0, 0
7.2, 3.48, -1, 0
7.28, 3.48, -1, 0
7.36, 3.48, -1, 0
7.44, 3.48, -1, 0
7.52, 3.48, -1, 0
7.6, 3.48, -1, 0
7.68, 3.48, -1, 0
7.76, 3.48, -1, 0
7.84, 3.48, -1, 0
7.92, 3.48, -1, 0
8, 3.48, -1, 0
-1.12, 3.52, -1, 0
-1.04, 3.52, -1, 0
-0.96, 3.52, -1, 0
-0.88, 3.52, -1, 0
-0.8, 3.52, -1, 0
-0.72, 3.52, -1, 0
-0.64, 3.52, -1, 0
-0.56, 3.52, -1, 0
-0.48, 3.52, -1, 0
-0.4, 3.52, -1, 0
-0.32, 3.52, -1, 0
-0.24, 3.52, -1, 0
-0.16, 3.52, -1, 0
-0.08, 3.52, -1, 0
1.11022e-16, 3.52, -1, 0
0.08, 3.52, -1, 0
0.16, 3.52, -1, 0
0.24, 3.52, -1, 0
0.32, 3.52, -1, 0
0.4, 3.52, -1, 0
0.48, 3.52, -1, 0
0.56, 3.52, -1, 0
0.64, 3.52, -1, 0
0.72, 3.52, -1, 0
0.8, 3.52, -1, 0
0.88, 3.52, -1, 0
0.96, 3.52, -1, 0
1.04, 3.52, -1, 0
1.12, 3.52, -1, 0
1.2, 3.52, -1, 0
1.28, 3.52, 0.641037, 0.641037
1.36, 3.52, 0.1105, 0.1105
1.44, 3.52, 0.143625, 0.143625
1.52, 3.52, 0, 0
1.6, 3.52, 0, 0
1.68, 3.52, 0, 0
1.76, 3.52, 0.0853288, 0.0853288
1.84, 3.52, 0, 0
1.92, 3.52, 0, 0
2, 3.52, 0, 0
2.08, 3.52, 0.126999, 0.126999
2.16, 3.52, 0, 0
2.24, 3.52, 0, 0
2.32, 3.52, 0, 0
2.4, 3.52, 0.100576, 0.100576
2.48, 3.52, 0, 0
2.56, 3.52, 0, 0
2.64, 3.52, 0, 0
2.72, 3.52, 0, 0
2.8, 3.52, 0, 0
2.88, 3.52, 0, 0
2.96, 3.52, 0, 0
3.04, 3.52, 0, 0
3.12, 3.52, 0.110309, 0.110309
3.2, 3.52, 0, 0
3.28, 3.52, 0, 0
3.36, 3.52, 0, 0
3.44, 3.52, 0, 0
3.52, 3.52, 0, 0
3.6, 3.52, 0, 0
3.68, 3.52, 0, 0
3.76, 3.52, 0, 0
3.84, 3.52, 0, 0
3.92, 3.52, 0, 0
4, 3.52, 0, 0
4.08, 3.52, 0, 0
4.16, 3.52, 0, 0
4.24, 3.52, 0, 0
4.32, 3.52, 0, 0
4.4, 3.52, 0, 0
4.48, 3.52, 0, 0
4.56, 3.52, 0, 0
4.64, 3.52, 0, 0
4.72, 3.52, 0, 0
4.8, 3.52, 0, 0
4.88, 3.52, 0, 0
4.96, 3.52, 0, 0
5.04, 3.52, 0, 0
5.12, 3.52, 0, 0
5.2, 3.52, 0, 0
5.28, 3.52, 0, 0
5.36, 3.52, 0, 0
5.44, 3.52, 0, 0
5.52, 3.52, 0, 0
5.6, 3.52, 0, 0
5.68, 3.52, 0, 0
5.76, 3.52, 0, 0
5.84, 3.52, 0, 0
5.92, 3.52, 0, 0
6, 3.52, 0, 0
6.08, 3.52, 0, 0
6.16, 3.52, 0, 0
6.24, 3.52, 0, 0
6.32, 3.52, 0, 0
6.4, 3.52, 0, 0
6.48, 3.52, 0, 0
6.56, 3.52, 0, 0
6.64, 3.52, 0, 0
6.72, 3.52, 0, 0
6.8, 3.52, 0, 0
6.88, 3.52, 0, 0
6.96, 3.52, 0, 0
7.04, 3.52, 0, 0
7.12, 3.52, -1, 0
7.2, 3.52, -1, 0
7.28, 3.52, -1, 0
7.36, 3.52, -1, 0
7.44, 3.52, -1, 0
7.52, 3.52, -1, 0
7.6, 3.52, -1, 0
7.68, 3.52, -1, 0
7.76, 3.52, -1, 0
7.84, 3.52, -1, 0
7.92, 3.52, -1, 0
8, 3.52, -1, 0
-1.12, 3.56, -1, 0
-1.04, 3.56, -1, 0
-0.96, 3.56, -1, 0
-0.88, 3.56, -1, 0
-0.8, 3.56, -1, 0
-0.72, 3.56, -1, 0
-0.64, 3.56, -1, 0
-0.56, 3.56, -1, 0
-0.48, 3.56, -1, 0
-0.4, 3.56, -1, 0
-0.32, 3.56, -1, 0
-0.24, 3.56, -1, 0
-0.16, 3.56, -1, 0
-0.08, 3.56, -1, 0
1.11022e-16, 3.56, -1, 0
0.08, 3.56, -1, 0
0.16, 3.56, -1, 0
0.24, 3.56, -1, 0
0.32, 3.56, -1, 0
0.4, 3.56, -1, 0
0.48, 3.56, -1, 0
0.56, 3.56, -1, 0
0.64, 3.56, -1, 0
0.72, 3.56, -1, 0
0.8, 3.56, -1, 0
0.88, 3.56, -1, 0
0.96, 3.56, -1, 0
1.04, 3.56, -1, 0
1.12, 3.56, -1, 0
1.2, 3.56, -1, 0
1.28, 3.56, 0, 0
1.36, 3.56, 0, 0
1.44, 3.56, 0, 0
1.52, 3.56, 0.0394683, 0.0394683
1.6, 3.56, 0, 0
1.68, 3.56, 0, 0
1.76, 3.56, 0, 0
1.84, 3.56, 0, 0
1.92, 3.56, 0, 0
2, 3.56, 0, 0
2.08, 3.56, 0, 0
2.16, 3.56, 0, 0
2.24, 3.56, 0, 0
2.32, 3.56, 0, 0
2.4, 3.56, 0, 0
2.48, 3.56, 0, 0
2.56, 3.56, 0, 0
2.64, 3.56, 0, 0
2.72, 3.56, 0, 0
2.8, 3.56, 0, 0
2.88, 3.56, 0, 0
2.96, 3.56, 0, 0
3.04, 3.56, 0, 0
3.12, 3.56, 0, 0
3.2, 3.56, 0, 0
3.28, 3.56, 0, 0
3.36, 3.56, 0.155276, 0.155276
3.44, 3.56, 0, 0
3.52, 3.56, 0, 0
3.6, 3.56, 0, 0
3.68, 3.56, 0, 0
3.76, 3.56, 0, 0
3.84, 3.56, 0, 0
3.92, 3.56, 0, 0
4, 3.56, 0, 0
4.08, 3.56, 0, 0
4.16, 3.56, 0, 0
4.24, 3.56, 0, 0
4.32, 3.56, 0, 0
4.4, 3.56, 0, 0
4.48, 3.56, 0, 0
4.56, 3.56, 0, 0
4.64, 3.56, 0.392428, 0.392428
4.72, 3.56, 0, 0
4.8, 3.56, 0, 0
4.88, 3.56, 0, 0
4.96, 3.56, 0, 0
5.04, 3.56, 0, 0
5.12, 3.56, 0, 0
5.2, 3.56, 0, 0
5.28, 3.56, 0, 0
5.36, 3.56, 0, 0
5.44, 3.56, 0, 0
5.52, 3.56, 0, 0
5.6, 3.56, 0, 0
5.68, 3.56, 0, 0
5.76, 3.56, 0, 0
5.84, 3.56, 0, 0
5.92, 3.56, 0, 0
6, 3.56, 0, 0
6.08, 3.56, 0, 0
6.16, 3.56, 0.251445, 0.251445
6.24, 3.56, 0, 0
6.32, 3.56, 0, 0
6.4, 3.56, 0, 0
6.48, 3.56, 0, 0
6.56, 3.56, 0, 0
6.64, 3.56, 0, 0
6.72, 3.56, 0, 0
6.8, 3.56, 0, 0
6.88, 3.56, 0, 0
6.96, 3.56, 0, 0
7.04, 3.56, 0, 0
7.12, 3.56, -1, 0
7.2, 3.56, -1, 0
7.28, 3.56, -1, 0
7.36, 3.56, -1, 0
7.44, 3.56, -1, 0
7.52, 3.56, -1, 0
7.6, 3.56, -1, 0
7.68, 3.56, -1, 0
7.76, 3.56, -1, 0
7.84, 3.56, -1, 0
7.92, 3.56, -1, 0
8, 3.56, -1, 0
-1.12, 3.6, -1, 0
-1.04, 3.6, -1, 0
-0.96, 3.6, -1, 0
-0.88, 3.6, -1, 0
-0.8, 3.6, -1, 0
-0.72, 3.6, -1, 0
-0.64, 3.6, -1, 0
-0.56, 3.6, -1, 0
-0.48, 3.6, -1, 0
-0.4, 3.6, -1, 0
-0.32, 3.6, -1, 0
-0.24, 3.6, -1, 0
-0.16, 3.6, -1, 0
-0.08, 3.6, -1, 0
1.11022e-16, 3.6, -1, 0
0.08, 3.6, -1, 0
0.16, 3.6, -1, 0
0.24, 3.6, -1, 0
0.32, 3.6, -1, 0
0.4, 3.6, -1, 0
0.48, 3.6, -1, 0
0.56, 3.6, -1, 0
0.64, 3.6, -1, 0
0.72, 3.6, -1, 0
0.8, 3.6, -1, 0
0.88, 3.6, -1, 0
0.96, 3.6, -1, 0
1.04, 3.6, -1, 0
1.12, 3.6, -1, 0
1.2, 3.6, -1, 0
1.28, 3.6, -1, 0
1.36, 3.6, 0, 0
1.44, 3.6, 0.0567459, 0.0567459
1.52, 3.6, 0, 0
1.6, 3.6, 0.0898948, 0.0636714
1.68, 3.6, 0, 0
1.76, 3.6, 0, 0
1.84, 3.6, 0, 0
1.92, 3.6, 0, 0
2, 3.6, 0, 0
2.08, 3.6, 0, 0
2.16, 3.6, 0, 0
2.24, 3.6, 0, 0
2.32, 3.6, 0, 0
2.4, 3.6, 0, 0
2.48, 3.6, 0, 0
2.56, 3.6, 0, 0
2.64, 3.6, 0, 0
2.72, 3.6, 0, 0
2.8, 3.6, 0, 0
2.88, 3.6, 0, 0
2.96, 3.6, 0, 0
3.04, 3.6, 0.117571, 0.117571
3.12, 3.6, 0, 0
3.2, 3.6, 0, 0
3.28, 3.6, 0, 0
3.36, 3.6, 0, 0
3.44, 3.6, 0, 0
3.52, 3.6, 0, 0
3.6, 3.6, 0, 0
3.68, 3.6, 0, 0
3.76, 3.6, 0, 0
3.84, 3.6, 0, 0
3.92, 3.6, 0, 0
4, 3.6, 0, 0
4.08, 3.6, 0, 0
4.16, 3.6, 0, 0
4.24, 3.6, 0, 0
4.32, 3.6, 0, 0
4.4, 3.6, 0, 0
4.48, 3.6, 0, 0
4.56, 3.6, 0, 0
4.64, 3.6, 0, 0
4.72, 3.6, 0, 0
4.8, 3.6, 0, 0
4.88, 3.6, 0, 0
4.96, 3.6, 0, 0
5.04, 3.6, 0, 0
5.12, 3.6, 0, 0
5.2, 3.6, 0, 0
5.28, 3.6, 0.312815, 0.312815
5.36, 3.6, 0, 0
5.44, 3.6, 0, 0
5.52, 3.6, 0, 0
5.6, 3.6, 0, 0
5.68, 3.6, 0, 0
5.76, 3.6, 0, 0
5.84, 3.6, 0, 0
5.92, 3.6, 0, 0
6, 3.6, 0, 0
6.08, 3.6, 0, 0
6.16, 3.6, 0.251236, 0.251236
6.24, 3.6, 0, 0
6.32, 3.6, 0, 0
6.4, 3.6, 0.280905, 0.280905
6.48, 3.6, 0, 0
6.56, 3.6, 0, 0
6.64, 3.6, 0, 0
6.72, 3.6, 0, 0
6.8, 3.6, 0, 0
6.88, 3.6, 0, 0
6.96, 3.6, 0, 0
7.04, 3.6, 0, 0
7.12, 3.6, -1, 0
7.2, 3.6, -1, 0
7.28, 3.6, -1, 0
7.36, 3.6, -1, 0
7.44, 3.6, -1, 0
7.52, 3.6, -1, 0
7.6, 3.6, -1, 0
7.68, 3.6, -1, 0
7.76, 3.6, -1, 0
7.84, 3.6, -1, 0
7.92, 3.6, -1, 0
8, 3.6, -1, 0
