# Supplementary material for: Triplon band splitting and topologically protected edge states in the dimerized antiferromagnet
Source: Nat Commun. 2019 May 8;10:2096. doi: 10.1038/s41467-019-10091-6 (PMC6506493; doi:10.1038/s41467-019-10091-6)
Supplement: Supplementary file 3 — Source Data [file 41467_2019_10091_MOESM3_ESM.zip › Source Data/SourceDataFigure3c.txt]

Figure 3c
L	Intensity	Error
0	NAN	NAN
0.07999999999999979	0.010873368	0.0047234339
0.16	0	0
0.24	0	0
0.32	0.008953576	0.0049622329
0.4	0.023540888	0.0070067546
0.48	0.031671263	0.008968340199999999
0.5600000000000001	0.024802703	0.0078588827
0.64	0.016541304	0.0066817184
0.72	0.031212363	0.007990898600000001
0.8	0.048115738	0.01089258
0.88	0.06667400900000001	0.013209659
0.96	0.041011889	0.010230118
1.04	0.07207846599999999	0.014156233
1.12	0.045707859	0.009857107
1.2	0.061605502	0.012878892
1.28	0.063805848	0.01294712
1.36	0.1100056	0.017900692
1.44	0.12573168	0.017767202
1.52	0.11879913	0.017226361
1.6	0.10425124	0.015263879
1.68	0.15088907	0.019169526
1.76	0.15224813	0.018916734
1.84	0.14659667	0.018275788
1.92	0.13275954	0.017827945
2	0.14420106	0.01817093
2.08	0.18313888	0.02084936
2.16	0.12047528	0.016352637
2.24	0.15969141	0.020059468
2.32	0.20321389	0.023597287
2.4	0.19514248	0.023966219
2.48	0.19311811	0.024315875
2.56	0.21166897	0.026684899
2.64	0.20225611	0.027914416
2.72	0.20679991	0.032369442
2.8	0.24137795	0.034337658
2.88	0.23410416	0.034436513
2.96	0.21583143	0.028750565
3.04	0.18606095	0.022515535
3.12	0.21843942	0.027781237
3.2	0.22669594	0.029019602
3.28	0.17322303	0.023948338
3.36	0.25409874	0.02839537
3.44	0.24273887	0.029133398
3.52	0.21121368	0.024325417
3.6	0.15945245	0.021120926
3.68	0.17559221	0.023300955
3.76	0.22671704	0.027750218
3.84	0.20246165	0.026184075
3.92	0.20457903	0.028692726
4	0.20634349	0.031983744
4.08	0.1926499	0.029426171
4.16	0.1596694	0.024657456
4.24	0.20153466	0.024105329
4.32	0.16946183	0.02749083
4.4	0.14098895	0.020538043
4.48	0.16084562	0.022762874
4.56	0.09864752	0.01770217
4.64	0.10278738	0.019149138
4.72	0.10586365	0.017928563
4.8	0.07119803099999999	0.01997729
4.88	0.067464784	0.01638939
4.96	0.054641355	0.013338067
5.04	0.062464613	0.017667983
5.12	0.078548834	0.019335771
5.2	0.06430725	0.014153182
5.28	0.071176633	0.014847375
5.36	0.051121414	0.013038398
5.44	0.056611758	0.014619105
5.52	0.057497215	0.014966285
5.6	0.03228458	0.0098450072
5.68	0.041213848	0.012604721
5.76	0.025177304	0.009127720299999999
5.84	0.049614489	0.013578718
5.92	0.041991223	0.01449433
6	0.032991279	0.013773609
6.08	0.020554176	0.0079152202
6.16	0.019654442	0.009010299100000001
6.24	0.013676705	0.0061600711
6.32	0.017440137	0.010596097
6.4	0.019210096	0.009679076300000001
6.48	0.005990712	0.0044029085
6.56	0.0066804402	0.0066804402
6.64	0.012203025	0.0077090538
6.72	0.0066835121	0.0066835121
6.8	0.003297712	0.003297712
6.88	0.021877816	0.010135592
6.96	0.0059033362	0.0043051811
7.04	0.0073768557	0.0043735788
7.12	0.008654952	0.0050580082
7.2	0.007525424	0.004436356
7.28	0.014041057	0.0084241135
7.36	0.012845024	0.0074120634
7.44	NAN	NAN
7.52	NAN	NAN
7.6	NAN	NAN
7.68	NAN	NAN
7.76	NAN	NAN
7.84	NAN	NAN
7.92	NAN	NAN
8	NAN	NAN
