# Supplementary material for: Triplon band splitting and topologically protected edge states in the dimerized antiferromagnet
Source: Nat Commun. 2019 May 8;10:2096. doi: 10.1038/s41467-019-10091-6 (PMC6506493; doi:10.1038/s41467-019-10091-6)
Supplement: Supplementary file 3 — Source Data [file 41467_2019_10091_MOESM3_ESM.zip › Source Data/SourceDataFigure3d.txt]

Figure 3d
L	Intensity_lower	Error_lower	Intensity_higher	Error_higher
0	NAN	NAN	NAN	NAN
0.07999999999999979	NAN	NAN	NAN	NAN
0.16	NAN	NAN	NAN	NAN
0.24	NAN	NAN	NAN	NAN
0.32	NAN	NAN	NAN	NAN
0.4	NAN	NAN	NAN	NAN
0.48	NAN	NAN	NAN	NAN
0.5600000000000001	NAN	NAN	NAN	NAN
0.64	0.027487686	0.0065559181	NAN	NAN
0.72	0.018623395	0.003613784	NAN	NAN
0.8	0.027483713	0.0049049151	NAN	NAN
0.88	0.01612642	0.003488584	NAN	NAN
0.96	0.028248055	0.0049835658	0.022195889	0.0039181951
1.04	0.034433346	0.0055931392	0.033227757	0.0053123226
1.12	0.03665584	0.0057583824	0.022231117	0.0041428683
1.2	0.033172831	0.0058899224	0.031903096	0.0051735137
1.28	0.027598934	0.005729822	0.037633047	0.0062121809
1.36	0.043142006	0.0068567093	0.041786153	0.0062375087
1.44	0.0585934	0.0097808242	0.020823086	0.0043304204
1.52	0.055502679	0.0105939	0.035894088	0.0067304252
1.6	0.071156412	0.011951782	0.062663116	0.010458607
1.68	0.05803385	0.01043379	0.052204538	0.0098033203
1.76	0.068591811	0.011202317	0.063246049	0.010434732
1.84	0.06749703	0.010537706	0.053956293	0.010686227
1.92	0.06561278600000001	0.010994142	0.06289763	0.01018771
2	0.091683507	0.013928597	0.06751752599999999	0.009842447900000001
2.08	0.1001713	0.012916592	0.08042859300000001	0.012019683
2.16	0.081819698	0.012729424	0.081736699	0.011024461
2.24	0.11763341	0.015736133	0.093717277	0.014329052
2.32	0.098263532	0.013886471	0.082954176	0.01281328
2.4	0.12190584	0.017060656	0.085500434	0.013258663
2.48	0.088413097	0.013829438	0.10041171	0.014009031
2.56	0.10577049	0.017104581	0.1151742	0.021190766
2.64	0.13761164	0.021984829	0.09974377600000001	0.016942907
2.72	0.11611847	0.021592671	0.11446823	0.020694962
2.8	0.11002799	0.016824102	0.12845714	0.0192424
2.88	0.12167604	0.019081898	0.10382085	0.01673618
2.96	0.12451431	0.016703054	0.10809894	0.017347466
3.04	0.11502381	0.017505445	0.10601551	0.01766446
3.12	0.12046781	0.016743997	0.11765603	0.019913441
3.2	0.14103872	0.019074095	0.12239493	0.02077193
3.28	0.11423772	0.016783088	0.10593704	0.01679646
3.36	0.14687078	0.020790514	0.10721056	0.017024424
3.44	0.1312965	0.022749828	0.093235545	0.016314588
3.52	0.12468592	0.018562721	0.063859321	0.012948181
3.6	0.11812142	0.026046004	0.096321858	0.02441944
3.68	0.085997634	0.024289321	0.09417977199999999	0.023525773
3.76	0.083640046	0.016903045	0.09001761699999999	0.016839748
3.84	0.092741095	0.016183231	0.069854759	0.01331569
3.92	0.098166503	0.016004456	0.088135384	0.018219393
4	0.075531907	0.018022552	0.07046859	0.01306269
4.08	0.10419569	0.017981453	0.060053587	0.012178903
4.16	0.095053315	0.015304305	0.06428092000000001	0.014239164
4.24	0.071810216	0.013340069	0.08229816700000001	0.021646157
4.32	0.053935882	0.011651324	0.059466891	0.014577314
4.4	0.065260835	0.012504913	0.063369088	0.020838374
4.48	0.044523574	0.010873256	0.063581266	0.017086143
4.56	0.050962348	0.018012706	0.028125264	0.014810167
4.64	0.088232741	0.025329689	0.06447267499999999	0.015781661
4.72	0.055487916	0.012543673	0.035531197	0.0093663288
4.8	0.064439602	0.013219072	0.053967133	0.014668741
4.88	0.07551053200000001	0.015391772	0.05236816	0.012362245
4.96	0.055509526	0.018411092	0.031663865	0.009783046300000001
5.04	0.07368689	0.015862189	0.026798151	0.0085745836
5.12	0.081317686	0.018691048	0.035300877	0.0093893185
5.2	0.07378420199999999	0.018072156	0.024698986	0.008455322100000001
5.28	0.031722534	0.009014087699999999	0.032261193	0.009999134599999999
5.36	0.057870694	0.014194687	0.037967555	0.018319994
5.44	0.043122586	0.023748806	0.034406226	0.011616724
5.52	0.039020378	0.014857326	0.018585183	0.0068680369
5.6	0.020918932	0.0080304416	0.04928501	0.011801193
5.68	0.027056336	0.0092422804	0.027011689	0.008890520799999999
5.76	0.014876168	0.0061009456	0.016821431	0.006483804
5.84	0.014397528	0.0059901918	0.013065724	0.005558488
5.92	0.017021848	0.0065110768	0.008553545900000001	0.0043976703
6	0.008047137399999999	0.0041907192	0.0089990394	0.0046303659
6.08	0.0064224801	0.0045432663	0.026481681	0.015251987
6.16	0.023653954	0.011729192	0.018110186	0.012944203
6.24	0.0022951376	0.0022951378	0.013343396	0.0078788968
6.32	0.021160169	0.014132426	0.0057049864	0.0034890817
6.4	0.0016548713	0.0016548712	0.01059599	0.0053141974
6.48	0.0070574484	0.0055484143	0.014801351	0.0064126318
6.56	0.015897049	0.009981184299999999	0	0
6.64	0.011374773	0.0058131642	0.009455591399999999	0.0078005986
6.72	0.009034222	0.0090342229	0	0
6.8	0.0099141961	0.0051770373	0.0089105954	0.006636342
6.88	0.0086028706	0.0053413049	0.0061286576	0.0061286576
6.96	0.0037361691	0.0037361688	0.009171572500000001	0.007393498
7.04	0.0027885956	0.0027885956	0.0026660177	0.0026660177
7.12	0	0	0.0038042578	0.0038042576
7.2	0.011402925	0.008736874	0.0023332089	0.0023332089
7.28	0	0	0.02029049	0.009822987
7.36	0.0058012446	0.0033715474	NAN	NAN
7.44	0.013786836	0.0079313666	NAN	NAN
7.52	NAN	NAN	NAN	NAN
7.6	NAN	NAN	NAN	NAN
7.68	NAN	NAN	NAN	NAN
7.76	NAN	NAN	NAN	NAN
7.84	NAN	NAN	NAN	NAN
7.92	NAN	NAN	NAN	NAN
8	NAN	NAN	NAN	NAN
