# Supplementary material for: Triplon band splitting and topologically protected edge states in the dimerized antiferromagnet
Source: Nat Commun. 2019 May 8;10:2096. doi: 10.1038/s41467-019-10091-6 (PMC6506493; doi:10.1038/s41467-019-10091-6)
Supplement: Supplementary file 3 — Source Data [file 41467_2019_10091_MOESM3_ESM.zip › Source Data/SourceDataFigure4a.txt]

## Figure 4a, color plot, intensity of -1 indicates that a data point is absent
## X,Y,Intensity,Error
## XRANGE=-0.040000,5.040000,0.040000
## YRANGE=-1.600000,1.080000,0.040000
## XLABEL=H (rlu)
## YLABEL=K (rlu)
-0.04, -1.6, -1, 0
3.46945e-18, -1.6, -1, 0
0.04, -1.6, -1, 0
0.08, -1.6, -1, 0
0.12, -1.6, -1, 0
0.16, -1.6, -1, 0
0.2, -1.6, -1, 0
0.24, -1.6, -1, 0
0.28, -1.6, -1, 0
0.32, -1.6, -1, 0
0.36, -1.6, -1, 0
0.4, -1.6, -1, 0
0.44, -1.6, -1, 0
0.48, -1.6, -1, 0
0.52, -1.6, -1, 0
0.56, -1.6, -1, 0
0.6, -1.6, -1, 0
0.64, -1.6, -1, 0
0.68, -1.6, -1, 0
0.72, -1.6, -1, 0
0.76, -1.6, -1, 0
0.8, -1.6, -1, 0
0.84, -1.6, -1, 0
0.88, -1.6, -1, 0
0.92, -1.6, -1, 0
0.96, -1.6, -1, 0
1, -1.6, -1, 0
1.04, -1.6, -1, 0
1.08, -1.6, -1, 0
1.12, -1.6, -1, 0
1.16, -1.6, -1, 0
1.2, -1.6, -1, 0
1.24, -1.6, -1, 0
1.28, -1.6, -1, 0
1.32, -1.6, -1, 0
1.36, -1.6, -1, 0
1.4, -1.6, -1, 0
1.44, -1.6, -1, 0
1.48, -1.6, -1, 0
1.52, -1.6, -1, 0
1.56, -1.6, -1, 0
1.6, -1.6, -1, 0
1.64, -1.6, -1, 0
1.68, -1.6, -1, 0
1.72, -1.6, -1, 0
1.76, -1.6, -1, 0
1.8, -1.6, -1, 0
1.84, -1.6, -1, 0
1.88, -1.6, -1, 0
1.92, -1.6, -1, 0
1.96, -1.6, -1, 0
2, -1.6, -1, 0
2.04, -1.6, -1, 0
2.08, -1.6, -1, 0
2.12, -1.6, -1, 0
2.16, -1.6, -1, 0
2.2, -1.6, -1, 0
2.24, -1.6, -1, 0
2.28, -1.6, -1, 0
2.32, -1.6, -1, 0
2.36, -1.6, -1, 0
2.4, -1.6, -1, 0
2.44, -1.6, -1, 0
2.48, -1.6, -1, 0
2.52, -1.6, -1, 0
2.56, -1.6, -1, 0
2.6, -1.6, -1, 0
2.64, -1.6, -1, 0
2.68, -1.6, -1, 0
2.72, -1.6, -1, 0
2.76, -1.6, -1, 0
2.8, -1.6, -1, 0
2.84, -1.6, -1, 0
2.88, -1.6, -1, 0
2.92, -1.6, -1, 0
2.96, -1.6, -1, 0
3, -1.6, -1, 0
3.04, -1.6, -1, 0
3.08, -1.6, -1, 0
3.12, -1.6, -1, 0
3.16, -1.6, -1, 0
3.2, -1.6, -1, 0
3.24, -1.6, -1, 0
3.28, -1.6, -1, 0
3.32, -1.6, -1, 0
3.36, -1.6, -1, 0
3.4, -1.6, -1, 0
3.44, -1.6, -1, 0
3.48, -1.6, -1, 0
3.52, -1.6, -1, 0
3.56, -1.6, -1, 0
3.6, -1.6, -1, 0
3.64, -1.6, -1, 0
3.68, -1.6, -1, 0
3.72, -1.6, -1, 0
3.76, -1.6, -1, 0
3.8, -1.6, -1, 0
3.84, -1.6, -1, 0
3.88, -1.6, -1, 0
3.92, -1.6, -1, 0
3.96, -1.6, -1, 0
4, -1.6, -1, 0
4.04, -1.6, -1, 0
4.08, -1.6, -1, 0
4.12, -1.6, -1, 0
4.16, -1.6, -1, 0
4.2, -1.6, -1, 0
4.24, -1.6, -1, 0
4.28, -1.6, -1, 0
4.32, -1.6, -1, 0
4.36, -1.6, -1, 0
4.4, -1.6, -1, 0
4.44, -1.6, -1, 0
4.48, -1.6, -1, 0
4.52, -1.6, -1, 0
4.56, -1.6, -1, 0
4.6, -1.6, -1, 0
4.64, -1.6, -1, 0
4.68, -1.6, -1, 0
4.72, -1.6, -1, 0
4.76, -1.6, -1, 0
4.8, -1.6, -1, 0
4.84, -1.6, -1, 0
4.88, -1.6, -1, 0
4.92, -1.6, -1, 0
4.96, -1.6, -1, 0
5, -1.6, -1, 0
5.04, -1.6, -1, 0
-0.04, -1.56, -1, 0
3.46945e-18, -1.56, -1, 0
0.04, -1.56, -1, 0
0.08, -1.56, -1, 0
0.12, -1.56, -1, 0
0.16, -1.56, -1, 0
0.2, -1.56, -1, 0
0.24, -1.56, -1, 0
0.28, -1.56, -1, 0
0.32, -1.56, -1, 0
0.36, -1.56, -1, 0
0.4, -1.56, -1, 0
0.44, -1.56, -1, 0
0.48, -1.56, -1, 0
0.52, -1.56, -1, 0
0.56, -1.56, -1, 0
0.6, -1.56, -1, 0
0.64, -1.56, -1, 0
0.68, -1.56, -1, 0
0.72, -1.56, -1, 0
0.76, -1.56, -1, 0
0.8, -1.56, -1, 0
0.84, -1.56, -1, 0
0.88, -1.56, -1, 0
0.92, -1.56, -1, 0
0.96, -1.56, -1, 0
1, -1.56, -1, 0
1.04, -1.56, -1, 0
1.08, -1.56, -1, 0
1.12, -1.56, -1, 0
1.16, -1.56, -1, 0
1.2, -1.56, -1, 0
1.24, -1.56, -1, 0
1.28, -1.56, -1, 0
1.32, -1.56, -1, 0
1.36, -1.56, -1, 0
1.4, -1.56, -1, 0
1.44, -1.56, -1, 0
1.48, -1.56, -1, 0
1.52, -1.56, -1, 0
1.56, -1.56, -1, 0
1.6, -1.56, -1, 0
1.64, -1.56, -1, 0
1.68, -1.56, -1, 0
1.72, -1.56, -1, 0
1.76, -1.56, -1, 0
1.8, -1.56, -1, 0
1.84, -1.56, -1, 0
1.88, -1.56, -1, 0
1.92, -1.56, -1, 0
1.96, -1.56, -1, 0
2, -1.56, -1, 0
2.04, -1.56, -1, 0
2.08, -1.56, -1, 0
2.12, -1.56, -1, 0
2.16, -1.56, -1, 0
2.2, -1.56, -1, 0
2.24, -1.56, -1, 0
2.28, -1.56, -1, 0
2.32, -1.56, -1, 0
2.36, -1.56, -1, 0
2.4, -1.56, -1, 0
2.44, -1.56, -1, 0
2.48, -1.56, -1, 0
2.52, -1.56, -1, 0
2.56, -1.56, -1, 0
2.6, -1.56, -1, 0
2.64, -1.56, -1, 0
2.68, -1.56, -1, 0
2.72, -1.56, -1, 0
2.76, -1.56, -1, 0
2.8, -1.56, -1, 0
2.84, -1.56, -1, 0
2.88, -1.56, -1, 0
2.92, -1.56, -1, 0
2.96, -1.56, -1, 0
3, -1.56, -1, 0
3.04, -1.56, -1, 0
3.08, -1.56, -1, 0
3.12, -1.56, -1, 0
3.16, -1.56, -1, 0
3.2, -1.56, -1, 0
3.24, -1.56, -1, 0
3.28, -1.56, -1, 0
3.32, -1.56, -1, 0
3.36, -1.56, -1, 0
3.4, -1.56, -1, 0
3.44, -1.56, -1, 0
3.48, -1.56, -1, 0
3.52, -1.56, -1, 0
3.56, -1.56, -1, 0
3.6, -1.56, -1, 0
3.64, -1.56, -1, 0
3.68, -1.56, -1, 0
3.72, -1.56, -1, 0
3.76, -1.56, -1, 0
3.8, -1.56, -1, 0
3.84, -1.56, -1, 0
3.88, -1.56, -1, 0
3.92, -1.56, -1, 0
3.96, -1.56, -1, 0
4, -1.56, -1, 0
4.04, -1.56, -1, 0
4.08, -1.56, -1, 0
4.12, -1.56, -1, 0
4.16, -1.56, -1, 0
4.2, -1.56, -1, 0
4.24, -1.56, -1, 0
4.28, -1.56, -1, 0
4.32, -1.56, -1, 0
4.36, -1.56, -1, 0
4.4, -1.56, -1, 0
4.44, -1.56, -1, 0
4.48, -1.56, -1, 0
4.52, -1.56, -1, 0
4.56, -1.56, -1, 0
4.6, -1.56, -1, 0
4.64, -1.56, -1, 0
4.68, -1.56, -1, 0
4.72, -1.56, -1, 0
4.76, -1.56, -1, 0
4.8, -1.56, -1, 0
4.84, -1.56, -1, 0
4.88, -1.56, -1, 0
4.92, -1.56, -1, 0
4.96, -1.56, -1, 0
5, -1.56, -1, 0
5.04, -1.56, -1, 0
-0.04, -1.52, -1, 0
3.46945e-18, -1.52, -1, 0
0.04, -1.52, -1, 0
0.08, -1.52, -1, 0
0.12, -1.52, -1, 0
0.16, -1.52, -1, 0
0.2, -1.52, -1, 0
0.24, -1.52, -1, 0
0.28, -1.52, -1, 0
0.32, -1.52, -1, 0
0.36, -1.52, -1, 0
0.4, -1.52, -1, 0
0.44, -1.52, -1, 0
0.48, -1.52, -1, 0
0.52, -1.52, -1, 0
0.56, -1.52, -1, 0
0.6, -1.52, -1, 0
0.64, -1.52, -1, 0
0.68, -1.52, -1, 0
0.72, -1.52, -1, 0
0.76, -1.52, -1, 0
0.8, -1.52, -1, 0
0.84, -1.52, -1, 0
0.88, -1.52, -1, 0
0.92, -1.52, -1, 0
0.96, -1.52, -1, 0
1, -1.52, -1, 0
1.04, -1.52, -1, 0
1.08, -1.52, -1, 0
1.12, -1.52, -1, 0
1.16, -1.52, -1, 0
1.2, -1.52, -1, 0
1.24, -1.52, -1, 0
1.28, -1.52, -1, 0
1.32, -1.52, -1, 0
1.36, -1.52, -1, 0
1.4, -1.52, -1, 0
1.44, -1.52, -1, 0
1.48, -1.52, -1, 0
1.52, -1.52, -1, 0
1.56, -1.52, -1, 0
1.6, -1.52, -1, 0
1.64, -1.52, -1, 0
1.68, -1.52, -1, 0
1.72, -1.52, -1, 0
1.76, -1.52, -1, 0
1.8, -1.52, -1, 0
1.84, -1.52, -1, 0
1.88, -1.52, -1, 0
1.92, -1.52, -1, 0
1.96, -1.52, -1, 0
2, -1.52, -1, 0
2.04, -1.52, -1, 0
2.08, -1.52, -1, 0
2.12, -1.52, -1, 0
2.16, -1.52, -1, 0
2.2, -1.52, -1, 0
2.24, -1.52, -1, 0
2.28, -1.52, -1, 0
2.32, -1.52, -1, 0
2.36, -1.52, -1, 0
2.4, -1.52, -1, 0
2.44, -1.52, -1, 0
2.48, -1.52, -1, 0
2.52, -1.52, -1, 0
2.56, -1.52, -1, 0
2.6, -1.52, -1, 0
2.64, -1.52, -1, 0
2.68, -1.52, -1, 0
2.72, -1.52, -1, 0
2.76, -1.52, -1, 0
2.8, -1.52, -1, 0
2.84, -1.52, -1, 0
2.88, -1.52, -1, 0
2.92, -1.52, -1, 0
2.96, -1.52, -1, 0
3, -1.52, -1, 0
3.04, -1.52, -1, 0
3.08, -1.52, -1, 0
3.12, -1.52, -1, 0
3.16, -1.52, -1, 0
3.2, -1.52, -1, 0
3.24, -1.52, -1, 0
3.28, -1.52, -1, 0
3.32, -1.52, -1, 0
3.36, -1.52, -1, 0
3.4, -1.52, -1, 0
3.44, -1.52, -1, 0
3.48, -1.52, -1, 0
3.52, -1.52, -1, 0
3.56, -1.52, -1, 0
3.6, -1.52, -1, 0
3.64, -1.52, -1, 0
3.68, -1.52, -1, 0
3.72, -1.52, -1, 0
3.76, -1.52, -1, 0
3.8, -1.52, -1, 0
3.84, -1.52, -1, 0
3.88, -1.52, -1, 0
3.92, -1.52, -1, 0
3.96, -1.52, -1, 0
4, -1.52, -1, 0
4.04, -1.52, -1, 0
4.08, -1.52, -1, 0
4.12, -1.52, -1, 0
4.16, -1.52, -1, 0
4.2, -1.52, -1, 0
4.24, -1.52, -1, 0
4.28, -1.52, -1, 0
4.32, -1.52, -1, 0
4.36, -1.52, -1, 0
4.4, -1.52, -1, 0
4.44, -1.52, -1, 0
4.48, -1.52, -1, 0
4.52, -1.52, -1, 0
4.56, -1.52, -1, 0
4.6, -1.52, -1, 0
4.64, -1.52, -1, 0
4.68, -1.52, -1, 0
4.72, -1.52, -1, 0
4.76, -1.52, -1, 0
4.8, -1.52, -1, 0
4.84, -1.52, -1, 0
4.88, -1.52, -1, 0
4.92, -1.52, -1, 0
4.96, -1.52, -1, 0
5, -1.52, -1, 0
5.04, -1.52, -1, 0
-0.04, -1.48, -1, 0
3.46945e-18, -1.48, -1, 0
0.04, -1.48, -1, 0
0.08, -1.48, -1, 0
0.12, -1.48, -1, 0
0.16, -1.48, -1, 0
0.2, -1.48, -1, 0
0.24, -1.48, -1, 0
0.28, -1.48, -1, 0
0.32, -1.48, -1, 0
0.36, -1.48, -1, 0
0.4, -1.48, -1, 0
0.44, -1.48, -1, 0
0.48, -1.48, -1, 0
0.52, -1.48, -1, 0
0.56, -1.48, -1, 0
0.6, -1.48, -1, 0
0.64, -1.48, -1, 0
0.68, -1.48, -1, 0
0.72, -1.48, -1, 0
0.76, -1.48, -1, 0
0.8, -1.48, -1, 0
0.84, -1.48, -1, 0
0.88, -1.48, -1, 0
0.92, -1.48, -1, 0
0.96, -1.48, -1, 0
1, -1.48, -1, 0
1.04, -1.48, -1, 0
1.08, -1.48, -1, 0
1.12, -1.48, -1, 0
1.16, -1.48, -1, 0
1.2, -1.48, -1, 0
1.24, -1.48, -1, 0
1.28, -1.48, -1, 0
1.32, -1.48, -1, 0
1.36, -1.48, -1, 0
1.4, -1.48, -1, 0
1.44, -1.48, -1, 0
1.48, -1.48, -1, 0
1.52, -1.48, -1, 0
1.56, -1.48, -1, 0
1.6, -1.48, -1, 0
1.64, -1.48, -1, 0
1.68, -1.48, -1, 0
1.72, -1.48, -1, 0
1.76, -1.48, -1, 0
1.8, -1.48, -1, 0
1.84, -1.48, -1, 0
1.88, -1.48, -1, 0
1.92, -1.48, -1, 0
1.96, -1.48, -1, 0
2, -1.48, -1, 0
2.04, -1.48, -1, 0
2.08, -1.48, -1, 0
2.12, -1.48, -1, 0
2.16, -1.48, -1, 0
2.2, -1.48, -1, 0
2.24, -1.48, -1, 0
2.28, -1.48, -1, 0
2.32, -1.48, -1, 0
2.36, -1.48, -1, 0
2.4, -1.48, -1, 0
2.44, -1.48, -1, 0
2.48, -1.48, -1, 0
2.52, -1.48, -1, 0
2.56, -1.48, -1, 0
2.6, -1.48, -1, 0
2.64, -1.48, -1, 0
2.68, -1.48, -1, 0
2.72, -1.48, -1, 0
2.76, -1.48, -1, 0
2.8, -1.48, -1, 0
2.84, -1.48, -1, 0
2.88, -1.48, -1, 0
2.92, -1.48, -1, 0
2.96, -1.48, -1, 0
3, -1.48, -1, 0
3.04, -1.48, -1, 0
3.08, -1.48, -1, 0
3.12, -1.48, -1, 0
3.16, -1.48, -1, 0
3.2, -1.48, -1, 0
3.24, -1.48, -1, 0
3.28, -1.48, -1, 0
3.32, -1.48, -1, 0
3.36, -1.48, -1, 0
3.4, -1.48, -1, 0
3.44, -1.48, -1, 0
3.48, -1.48, -1, 0
3.52, -1.48, -1, 0
3.56, -1.48, -1, 0
3.6, -1.48, -1, 0
3.64, -1.48, -1, 0
3.68, -1.48, -1, 0
3.72, -1.48, -1, 0
3.76, -1.48, -1, 0
3.8, -1.48, -1, 0
3.84, -1.48, -1, 0
3.88, -1.48, -1, 0
3.92, -1.48, -1, 0
3.96, -1.48, -1, 0
4, -1.48, -1, 0
4.04, -1.48, -1, 0
4.08, -1.48, -1, 0
4.12, -1.48, -1, 0
4.16, -1.48, -1, 0
4.2, -1.48, -1, 0
4.24, -1.48, -1, 0
4.28, -1.48, -1, 0
4.32, -1.48, -1, 0
4.36, -1.48, -1, 0
4.4, -1.48, -1, 0
4.44, -1.48, -1, 0
4.48, -1.48, -1, 0
4.52, -1.48, -1, 0
4.56, -1.48, -1, 0
4.6, -1.48, -1, 0
4.64, -1.48, -1, 0
4.68, -1.48, -1, 0
4.72, -1.48, -1, 0
4.76, -1.48, -1, 0
4.8, -1.48, -1, 0
4.84, -1.48, -1, 0
4.88, -1.48, -1, 0
4.92, -1.48, -1, 0
4.96, -1.48, -1, 0
5, -1.48, -1, 0
5.04, -1.48, -1, 0
-0.04, -1.44, -1, 0
3.46945e-18, -1.44, -1, 0
0.04, -1.44, -1, 0
0.08, -1.44, -1, 0
0.12, -1.44, -1, 0
0.16, -1.44, -1, 0
0.2, -1.44, -1, 0
0.24, -1.44, -1, 0
0.28, -1.44, -1, 0
0.32, -1.44, -1, 0
0.36, -1.44, -1, 0
0.4, -1.44, -1, 0
0.44, -1.44, -1, 0
0.48, -1.44, -1, 0
0.52, -1.44, -1, 0
0.56, -1.44, -1, 0
0.6, -1.44, -1, 0
0.64, -1.44, -1, 0
0.68, -1.44, -1, 0
0.72, -1.44, -1, 0
0.76, -1.44, -1, 0
0.8, -1.44, -1, 0
0.84, -1.44, -1, 0
0.88, -1.44, -1, 0
0.92, -1.44, -1, 0
0.96, -1.44, -1, 0
1, -1.44, -1, 0
1.04, -1.44, -1, 0
1.08, -1.44, -1, 0
1.12, -1.44, -1, 0
1.16, -1.44, -1, 0
1.2, -1.44, -1, 0
1.24, -1.44, -1, 0
1.28, -1.44, -1, 0
1.32, -1.44, -1, 0
1.36, -1.44, -1, 0
1.4, -1.44, -1, 0
1.44, -1.44, -1, 0
1.48, -1.44, -1, 0
1.52, -1.44, -1, 0
1.56, -1.44, -1, 0
1.6, -1.44, -1, 0
1.64, -1.44, -1, 0
1.68, -1.44, -1, 0
1.72, -1.44, -1, 0
1.76, -1.44, -1, 0
1.8, -1.44, -1, 0
1.84, -1.44, -1, 0
1.88, -1.44, -1, 0
1.92, -1.44, -1, 0
1.96, -1.44, -1, 0
2, -1.44, -1, 0
2.04, -1.44, -1, 0
2.08, -1.44, -1, 0
2.12, -1.44, -1, 0
2.16, -1.44, -1, 0
2.2, -1.44, -1, 0
2.24, -1.44, -1, 0
2.28, -1.44, -1, 0
2.32, -1.44, -1, 0
2.36, -1.44, -1, 0
2.4, -1.44, -1, 0
2.44, -1.44, -1, 0
2.48, -1.44, -1, 0
2.52, -1.44, -1, 0
2.56, -1.44, -1, 0
2.6, -1.44, -1, 0
2.64, -1.44, -1, 0
2.68, -1.44, -1, 0
2.72, -1.44, -1, 0
2.76, -1.44, -1, 0
2.8, -1.44, -1, 0
2.84, -1.44, -1, 0
2.88, -1.44, -1, 0
2.92, -1.44, -1, 0
2.96, -1.44, -1, 0
3, -1.44, -1, 0
3.04, -1.44, -1, 0
3.08, -1.44, -1, 0
3.12, -1.44, -1, 0
3.16, -1.44, -1, 0
3.2, -1.44, -1, 0
3.24, -1.44, -1, 0
3.28, -1.44, -1, 0
3.32, -1.44, -1, 0
3.36, -1.44, -1, 0
3.4, -1.44, -1, 0
3.44, -1.44, -1, 0
3.48, -1.44, -1, 0
3.52, -1.44, -1, 0
3.56, -1.44, -1, 0
3.6, -1.44, -1, 0
3.64, -1.44, -1, 0
3.68, -1.44, -1, 0
3.72, -1.44, -1, 0
3.76, -1.44, -1, 0
3.8, -1.44, -1, 0
3.84, -1.44, -1, 0
3.88, -1.44, -1, 0
3.92, -1.44, -1, 0
3.96, -1.44, -1, 0
4, -1.44, -1, 0
4.04, -1.44, -1, 0
4.08, -1.44, -1, 0
4.12, -1.44, -1, 0
4.16, -1.44, -1, 0
4.2, -1.44, -1, 0
4.24, -1.44, -1, 0
4.28, -1.44, -1, 0
4.32, -1.44, -1, 0
4.36, -1.44, -1, 0
4.4, -1.44, -1, 0
4.44, -1.44, -1, 0
4.48, -1.44, -1, 0
4.52, -1.44, -1, 0
4.56, -1.44, -1, 0
4.6, -1.44, -1, 0
4.64, -1.44, -1, 0
4.68, -1.44, -1, 0
4.72, -1.44, -1, 0
4.76, -1.44, -1, 0
4.8, -1.44, -1, 0
4.84, -1.44, -1, 0
4.88, -1.44, -1, 0
4.92, -1.44, -1, 0
4.96, -1.44, -1, 0
5, -1.44, -1, 0
5.04, -1.44, -1, 0
-0.04, -1.4, -1, 0
3.46945e-18, -1.4, -1, 0
0.04, -1.4, -1, 0
0.08, -1.4, -1, 0
0.12, -1.4, -1, 0
0.16, -1.4, -1, 0
0.2, -1.4, -1, 0
0.24, -1.4, -1, 0
0.28, -1.4, -1, 0
0.32, -1.4, -1, 0
0.36, -1.4, -1, 0
0.4, -1.4, -1, 0
0.44, -1.4, -1, 0
0.48, -1.4, -1, 0
0.52, -1.4, -1, 0
0.56, -1.4, -1, 0
0.6, -1.4, -1, 0
0.64, -1.4, -1, 0
0.68, -1.4, -1, 0
0.72, -1.4, -1, 0
0.76, -1.4, -1, 0
0.8, -1.4, -1, 0
0.84, -1.4, -1, 0
0.88, -1.4, -1, 0
0.92, -1.4, -1, 0
0.96, -1.4, -1, 0
1, -1.4, -1, 0
1.04, -1.4, -1, 0
1.08, -1.4, -1, 0
1.12, -1.4, -1, 0
1.16, -1.4, -1, 0
1.2, -1.4, -1, 0
1.24, -1.4, -1, 0
1.28, -1.4, -1, 0
1.32, -1.4, -1, 0
1.36, -1.4, -1, 0
1.4, -1.4, -1, 0
1.44, -1.4, -1, 0
1.48, -1.4, -1, 0
1.52, -1.4, -1, 0
1.56, -1.4, -1, 0
1.6, -1.4, -1, 0
1.64, -1.4, -1, 0
1.68, -1.4, -1, 0
1.72, -1.4, -1, 0
1.76, -1.4, -1, 0
1.8, -1.4, -1, 0
1.84, -1.4, -1, 0
1.88, -1.4, -1, 0
1.92, -1.4, -1, 0
1.96, -1.4, -1, 0
2, -1.4, -1, 0
2.04, -1.4, -1, 0
2.08, -1.4, -1, 0
2.12, -1.4, -1, 0
2.16, -1.4, -1, 0
2.2, -1.4, -1, 0
2.24, -1.4, -1, 0
2.28, -1.4, -1, 0
2.32, -1.4, -1, 0
2.36, -1.4, -1, 0
2.4, -1.4, -1, 0
2.44, -1.4, -1, 0
2.48, -1.4, -1, 0
2.52, -1.4, -1, 0
2.56, -1.4, -1, 0
2.6, -1.4, -1, 0
2.64, -1.4, -1, 0
2.68, -1.4, -1, 0
2.72, -1.4, -1, 0
2.76, -1.4, -1, 0
2.8, -1.4, -1, 0
2.84, -1.4, -1, 0
2.88, -1.4, -1, 0
2.92, -1.4, -1, 0
2.96, -1.4, -1, 0
3, -1.4, -1, 0
3.04, -1.4, -1, 0
3.08, -1.4, -1, 0
3.12, -1.4, -1, 0
3.16, -1.4, -1, 0
3.2, -1.4, -1, 0
3.24, -1.4, -1, 0
3.28, -1.4, -1, 0
3.32, -1.4, -1, 0
3.36, -1.4, -1, 0
3.4, -1.4, -1, 0
3.44, -1.4, -1, 0
3.48, -1.4, -1, 0
3.52, -1.4, -1, 0
3.56, -1.4, -1, 0
3.6, -1.4, -1, 0
3.64, -1.4, -1, 0
3.68, -1.4, -1, 0
3.72, -1.4, -1, 0
3.76, -1.4, -1, 0
3.8, -1.4, -1, 0
3.84, -1.4, -1, 0
3.88, -1.4, -1, 0
3.92, -1.4, -1, 0
3.96, -1.4, -1, 0
4, -1.4, -1, 0
4.04, -1.4, -1, 0
4.08, -1.4, -1, 0
4.12, -1.4, -1, 0
4.16, -1.4, -1, 0
4.2, -1.4, -1, 0
4.24, -1.4, -1, 0
4.28, -1.4, -1, 0
4.32, -1.4, -1, 0
4.36, -1.4, -1, 0
4.4, -1.4, -1, 0
4.44, -1.4, -1, 0
4.48, -1.4, -1, 0
4.52, -1.4, -1, 0
4.56, -1.4, -1, 0
4.6, -1.4, -1, 0
4.64, -1.4, -1, 0
4.68, -1.4, -1, 0
4.72, -1.4, -1, 0
4.76, -1.4, -1, 0
4.8, -1.4, -1, 0
4.84, -1.4, -1, 0
4.88, -1.4, -1, 0
4.92, -1.4, -1, 0
4.96, -1.4, -1, 0
5, -1.4, -1, 0
5.04, -1.4, -1, 0
-0.04, -1.36, -1, 0
3.46945e-18, -1.36, -1, 0
0.04, -1.36, -1, 0
0.08, -1.36, -1, 0
0.12, -1.36, -1, 0
0.16, -1.36, -1, 0
0.2, -1.36, -1, 0
0.24, -1.36, -1, 0
0.28, -1.36, -1, 0
0.32, -1.36, -1, 0
0.36, -1.36, -1, 0
0.4, -1.36, -1, 0
0.44, -1.36, -1, 0
0.48, -1.36, -1, 0
0.52, -1.36, -1, 0
0.56, -1.36, -1, 0
0.6, -1.36, -1, 0
0.64, -1.36, -1, 0
0.68, -1.36, -1, 0
0.72, -1.36, -1, 0
0.76, -1.36, -1, 0
0.8, -1.36, -1, 0
0.84, -1.36, -1, 0
0.88, -1.36, -1, 0
0.92, -1.36, -1, 0
0.96, -1.36, -1, 0
1, -1.36, -1, 0
1.04, -1.36, -1, 0
1.08, -1.36, -1, 0
1.12, -1.36, -1, 0
1.16, -1.36, -1, 0
1.2, -1.36, -1, 0
1.24, -1.36, -1, 0
1.28, -1.36, -1, 0
1.32, -1.36, -1, 0
1.36, -1.36, -1, 0
1.4, -1.36, -1, 0
1.44, -1.36, -1, 0
1.48, -1.36, -1, 0
1.52, -1.36, -1, 0
1.56, -1.36, -1, 0
1.6, -1.36, -1, 0
1.64, -1.36, -1, 0
1.68, -1.36, -1, 0
1.72, -1.36, -1, 0
1.76, -1.36, -1, 0
1.8, -1.36, -1, 0
1.84, -1.36, -1, 0
1.88, -1.36, -1, 0
1.92, -1.36, -1, 0
1.96, -1.36, -1, 0
2, -1.36, -1, 0
2.04, -1.36, -1, 0
2.08, -1.36, -1, 0
2.12, -1.36, -1, 0
2.16, -1.36, -1, 0
2.2, -1.36, -1, 0
2.24, -1.36, -1, 0
2.28, -1.36, -1, 0
2.32, -1.36, -1, 0
2.36, -1.36, -1, 0
2.4, -1.36, -1, 0
2.44, -1.36, -1, 0
2.48, -1.36, -1, 0
2.52, -1.36, -1, 0
2.56, -1.36, -1, 0
2.6, -1.36, -1, 0
2.64, -1.36, -1, 0
2.68, -1.36, -1, 0
2.72, -1.36, -1, 0
2.76, -1.36, -1, 0
2.8, -1.36, -1, 0
2.84, -1.36, -1, 0
2.88, -1.36, -1, 0
2.92, -1.36, -1, 0
2.96, -1.36, -1, 0
3, -1.36, -1, 0
3.04, -1.36, -1, 0
3.08, -1.36, -1, 0
3.12, -1.36, -1, 0
3.16, -1.36, -1, 0
3.2, -1.36, -1, 0
3.24, -1.36, -1, 0
3.28, -1.36, -1, 0
3.32, -1.36, -1, 0
3.36, -1.36, -1, 0
3.4, -1.36, -1, 0
3.44, -1.36, -1, 0
3.48, -1.36, -1, 0
3.52, -1.36, -1, 0
3.56, -1.36, -1, 0
3.6, -1.36, -1, 0
3.64, -1.36, -1, 0
3.68, -1.36, -1, 0
3.72, -1.36, -1, 0
3.76, -1.36, -1, 0
3.8, -1.36, -1, 0
3.84, -1.36, -1, 0
3.88, -1.36, -1, 0
3.92, -1.36, -1, 0
3.96, -1.36, -1, 0
4, -1.36, -1, 0
4.04, -1.36, -1, 0
4.08, -1.36, -1, 0
4.12, -1.36, -1, 0
4.16, -1.36, -1, 0
4.2, -1.36, -1, 0
4.24, -1.36, -1, 0
4.28, -1.36, -1, 0
4.32, -1.36, -1, 0
4.36, -1.36, -1, 0
4.4, -1.36, -1, 0
4.44, -1.36, -1, 0
4.48, -1.36, -1, 0
4.52, -1.36, -1, 0
4.56, -1.36, -1, 0
4.6, -1.36, -1, 0
4.64, -1.36, -1, 0
4.68, -1.36, -1, 0
4.72, -1.36, -1, 0
4.76, -1.36, -1, 0
4.8, -1.36, -1, 0
4.84, -1.36, -1, 0
4.88, -1.36, -1, 0
4.92, -1.36, -1, 0
4.96, -1.36, -1, 0
5, -1.36, -1, 0
5.04, -1.36, -1, 0
-0.04, -1.32, -1, 0
3.46945e-18, -1.32, -1, 0
0.04, -1.32, -1, 0
0.08, -1.32, -1, 0
0.12, -1.32, -1, 0
0.16, -1.32, -1, 0
0.2, -1.32, -1, 0
0.24, -1.32, -1, 0
0.28, -1.32, -1, 0
0.32, -1.32, -1, 0
0.36, -1.32, -1, 0
0.4, -1.32, -1, 0
0.44, -1.32, -1, 0
0.48, -1.32, -1, 0
0.52, -1.32, -1, 0
0.56, -1.32, -1, 0
0.6, -1.32, -1, 0
0.64, -1.32, -1, 0
0.68, -1.32, -1, 0
0.72, -1.32, -1, 0
0.76, -1.32, -1, 0
0.8, -1.32, -1, 0
0.84, -1.32, -1, 0
0.88, -1.32, -1, 0
0.92, -1.32, -1, 0
0.96, -1.32, -1, 0
1, -1.32, -1, 0
1.04, -1.32, -1, 0
1.08, -1.32, -1, 0
1.12, -1.32, -1, 0
1.16, -1.32, -1, 0
1.2, -1.32, -1, 0
1.24, -1.32, -1, 0
1.28, -1.32, -1, 0
1.32, -1.32, -1, 0
1.36, -1.32, -1, 0
1.4, -1.32, -1, 0
1.44, -1.32, -1, 0
1.48, -1.32, -1, 0
1.52, -1.32, -1, 0
1.56, -1.32, -1, 0
1.6, -1.32, -1, 0
1.64, -1.32, -1, 0
1.68, -1.32, -1, 0
1.72, -1.32, -1, 0
1.76, -1.32, -1, 0
1.8, -1.32, -1, 0
1.84, -1.32, -1, 0
1.88, -1.32, -1, 0
1.92, -1.32, -1, 0
1.96, -1.32, -1, 0
2, -1.32, -1, 0
2.04, -1.32, -1, 0
2.08, -1.32, -1, 0
2.12, -1.32, -1, 0
2.16, -1.32, -1, 0
2.2, -1.32, -1, 0
2.24, -1.32, -1, 0
2.28, -1.32, -1, 0
2.32, -1.32, -1, 0
2.36, -1.32, -1, 0
2.4, -1.32, -1, 0
2.44, -1.32, -1, 0
2.48, -1.32, -1, 0
2.52, -1.32, -1, 0
2.56, -1.32, -1, 0
2.6, -1.32, -1, 0
2.64, -1.32, -1, 0
2.68, -1.32, -1, 0
2.72, -1.32, -1, 0
2.76, -1.32, -1, 0
2.8, -1.32, -1, 0
2.84, -1.32, -1, 0
2.88, -1.32, -1, 0
2.92, -1.32, -1, 0
2.96, -1.32, -1, 0
3, -1.32, -1, 0
3.04, -1.32, -1, 0
3.08, -1.32, -1, 0
3.12, -1.32, -1, 0
3.16, -1.32, -1, 0
3.2, -1.32, -1, 0
3.24, -1.32, -1, 0
3.28, -1.32, -1, 0
3.32, -1.32, -1, 0
3.36, -1.32, -1, 0
3.4, -1.32, -1, 0
3.44, -1.32, -1, 0
3.48, -1.32, -1, 0
3.52, -1.32, -1, 0
3.56, -1.32, -1, 0
3.6, -1.32, -1, 0
3.64, -1.32, -1, 0
3.68, -1.32, -1, 0
3.72, -1.32, -1, 0
3.76, -1.32, -1, 0
3.8, -1.32, -1, 0
3.84, -1.32, -1, 0
3.88, -1.32, -1, 0
3.92, -1.32, -1, 0
3.96, -1.32, -1, 0
4, -1.32, -1, 0
4.04, -1.32, -1, 0
4.08, -1.32, -1, 0
4.12, -1.32, -1, 0
4.16, -1.32, -1, 0
4.2, -1.32, -1, 0
4.24, -1.32, -1, 0
4.28, -1.32, -1, 0
4.32, -1.32, -1, 0
4.36, -1.32, -1, 0
4.4, -1.32, -1, 0
4.44, -1.32, -1, 0
4.48, -1.32, -1, 0
4.52, -1.32, -1, 0
4.56, -1.32, -1, 0
4.6, -1.32, -1, 0
4.64, -1.32, -1, 0
4.68, -1.32, -1, 0
4.72, -1.32, -1, 0
4.76, -1.32, -1, 0
4.8, -1.32, -1, 0
4.84, -1.32, -1, 0
4.88, -1.32, -1, 0
4.92, -1.32, -1, 0
4.96, -1.32, -1, 0
5, -1.32, -1, 0
5.04, -1.32, -1, 0
-0.04, -1.28, -1, 0
3.46945e-18, -1.28, -1, 0
0.04, -1.28, -1, 0
0.08, -1.28, -1, 0
0.12, -1.28, -1, 0
0.16, -1.28, -1, 0
0.2, -1.28, -1, 0
0.24, -1.28, -1, 0
0.28, -1.28, -1, 0
0.32, -1.28, -1, 0
0.36, -1.28, -1, 0
0.4, -1.28, -1, 0
0.44, -1.28, -1, 0
0.48, -1.28, -1, 0
0.52, -1.28, -1, 0
0.56, -1.28, -1, 0
0.6, -1.28, -1, 0
0.64, -1.28, -1, 0
0.68, -1.28, -1, 0
0.72, -1.28, -1, 0
0.76, -1.28, -1, 0
0.8, -1.28, -1, 0
0.84, -1.28, -1, 0
0.88, -1.28, -1, 0
0.92, -1.28, -1, 0
0.96, -1.28, -1, 0
1, -1.28, -1, 0
1.04, -1.28, -1, 0
1.08, -1.28, -1, 0
1.12, -1.28, -1, 0
1.16, -1.28, -1, 0
1.2, -1.28, -1, 0
1.24, -1.28, -1, 0
1.28, -1.28, -1, 0
1.32, -1.28, -1, 0
1.36, -1.28, -1, 0
1.4, -1.28, -1, 0
1.44, -1.28, -1, 0
1.48, -1.28, -1, 0
1.52, -1.28, -1, 0
1.56, -1.28, -1, 0
1.6, -1.28, -1, 0
1.64, -1.28, -1, 0
1.68, -1.28, -1, 0
1.72, -1.28, -1, 0
1.76, -1.28, -1, 0
1.8, -1.28, -1, 0
1.84, -1.28, -1, 0
1.88, -1.28, -1, 0
1.92, -1.28, -1, 0
1.96, -1.28, -1, 0
2, -1.28, -1, 0
2.04, -1.28, -1, 0
2.08, -1.28, -1, 0
2.12, -1.28, -1, 0
2.16, -1.28, -1, 0
2.2, -1.28, -1, 0
2.24, -1.28, -1, 0
2.28, -1.28, -1, 0
2.32, -1.28, -1, 0
2.36, -1.28, -1, 0
2.4, -1.28, -1, 0
2.44, -1.28, -1, 0
2.48, -1.28, -1, 0
2.52, -1.28, -1, 0
2.56, -1.28, -1, 0
2.6, -1.28, -1, 0
2.64, -1.28, -1, 0
2.68, -1.28, -1, 0
2.72, -1.28, -1, 0
2.76, -1.28, -1, 0
2.8, -1.28, -1, 0
2.84, -1.28, -1, 0
2.88, -1.28, -1, 0
2.92, -1.28, -1, 0
2.96, -1.28, -1, 0
3, -1.28, -1, 0
3.04, -1.28, -1, 0
3.08, -1.28, -1, 0
3.12, -1.28, -1, 0
3.16, -1.28, -1, 0
3.2, -1.28, -1, 0
3.24, -1.28, -1, 0
3.28, -1.28, -1, 0
3.32, -1.28, -1, 0
3.36, -1.28, -1, 0
3.4, -1.28, -1, 0
3.44, -1.28, -1, 0
3.48, -1.28, -1, 0
3.52, -1.28, -1, 0
3.56, -1.28, -1, 0
3.6, -1.28, -1, 0
3.64, -1.28, -1, 0
3.68, -1.28, -1, 0
3.72, -1.28, -1, 0
3.76, -1.28, -1, 0
3.8, -1.28, -1, 0
3.84, -1.28, -1, 0
3.88, -1.28, -1, 0
3.92, -1.28, -1, 0
3.96, -1.28, -1, 0
4, -1.28, -1, 0
4.04, -1.28, -1, 0
4.08, -1.28, -1, 0
4.12, -1.28, -1, 0
4.16, -1.28, -1, 0
4.2, -1.28, -1, 0
4.24, -1.28, -1, 0
4.28, -1.28, -1, 0
4.32, -1.28, -1, 0
4.36, -1.28, -1, 0
4.4, -1.28, -1, 0
4.44, -1.28, -1, 0
4.48, -1.28, -1, 0
4.52, -1.28, -1, 0
4.56, -1.28, -1, 0
4.6, -1.28, -1, 0
4.64, -1.28, -1, 0
4.68, -1.28, -1, 0
4.72, -1.28, -1, 0
4.76, -1.28, -1, 0
4.8, -1.28, -1, 0
4.84, -1.28, -1, 0
4.88, -1.28, -1, 0
4.92, -1.28, -1, 0
4.96, -1.28, -1, 0
5, -1.28, -1, 0
5.04, -1.28, -1, 0
-0.04, -1.24, -1, 0
3.46945e-18, -1.24, -1, 0
0.04, -1.24, -1, 0
0.08, -1.24, -1, 0
0.12, -1.24, -1, 0
0.16, -1.24, -1, 0
0.2, -1.24, -1, 0
0.24, -1.24, -1, 0
0.28, -1.24, -1, 0
0.32, -1.24, -1, 0
0.36, -1.24, -1, 0
0.4, -1.24, -1, 0
0.44, -1.24, -1, 0
0.48, -1.24, -1, 0
0.52, -1.24, -1, 0
0.56, -1.24, -1, 0
0.6, -1.24, -1, 0
0.64, -1.24, -1, 0
0.68, -1.24, -1, 0
0.72, -1.24, -1, 0
0.76, -1.24, -1, 0
0.8, -1.24, -1, 0
0.84, -1.24, -1, 0
0.88, -1.24, -1, 0
0.92, -1.24, -1, 0
0.96, -1.24, -1, 0
1, -1.24, -1, 0
1.04, -1.24, -1, 0
1.08, -1.24, -1, 0
1.12, -1.24, -1, 0
1.16, -1.24, -1, 0
1.2, -1.24, -1, 0
1.24, -1.24, -1, 0
1.28, -1.24, -1, 0
1.32, -1.24, -1, 0
1.36, -1.24, -1, 0
1.4, -1.24, -1, 0
1.44, -1.24, -1, 0
1.48, -1.24, -1, 0
1.52, -1.24, -1, 0
1.56, -1.24, -1, 0
1.6, -1.24, -1, 0
1.64, -1.24, -1, 0
1.68, -1.24, -1, 0
1.72, -1.24, -1, 0
1.76, -1.24, -1, 0
1.8, -1.24, -1, 0
1.84, -1.24, -1, 0
1.88, -1.24, -1, 0
1.92, -1.24, -1, 0
1.96, -1.24, -1, 0
2, -1.24, -1, 0
2.04, -1.24, -1, 0
2.08, -1.24, -1, 0
2.12, -1.24, -1, 0
2.16, -1.24, -1, 0
2.2, -1.24, -1, 0
2.24, -1.24, -1, 0
2.28, -1.24, -1, 0
2.32, -1.24, -1, 0
2.36, -1.24, -1, 0
2.4, -1.24, -1, 0
2.44, -1.24, -1, 0
2.48, -1.24, -1, 0
2.52, -1.24, -1, 0
2.56, -1.24, -1, 0
2.6, -1.24, -1, 0
2.64, -1.24, -1, 0
2.68, -1.24, -1, 0
2.72, -1.24, -1, 0
2.76, -1.24, -1, 0
2.8, -1.24, -1, 0
2.84, -1.24, -1, 0
2.88, -1.24, -1, 0
2.92, -1.24, -1, 0
2.96, -1.24, -1, 0
3, -1.24, -1, 0
3.04, -1.24, -1, 0
3.08, -1.24, -1, 0
3.12, -1.24, -1, 0
3.16, -1.24, -1, 0
3.2, -1.24, -1, 0
3.24, -1.24, -1, 0
3.28, -1.24, -1, 0
3.32, -1.24, -1, 0
3.36, -1.24, -1, 0
3.4, -1.24, -1, 0
3.44, -1.24, -1, 0
3.48, -1.24, -1, 0
3.52, -1.24, -1, 0
3.56, -1.24, -1, 0
3.6, -1.24, -1, 0
3.64, -1.24, -1, 0
3.68, -1.24, -1, 0
3.72, -1.24, -1, 0
3.76, -1.24, -1, 0
3.8, -1.24, -1, 0
3.84, -1.24, -1, 0
3.88, -1.24, -1, 0
3.92, -1.24, -1, 0
3.96, -1.24, -1, 0
4, -1.24, -1, 0
4.04, -1.24, -1, 0
4.08, -1.24, -1, 0
4.12, -1.24, -1, 0
4.16, -1.24, -1, 0
4.2, -1.24, -1, 0
4.24, -1.24, -1, 0
4.28, -1.24, -1, 0
4.32, -1.24, -1, 0
4.36, -1.24, -1, 0
4.4, -1.24, -1, 0
4.44, -1.24, -1, 0
4.48, -1.24, -1, 0
4.52, -1.24, -1, 0
4.56, -1.24, -1, 0
4.6, -1.24, -1, 0
4.64, -1.24, -1, 0
4.68, -1.24, -1, 0
4.72, -1.24, -1, 0
4.76, -1.24, -1, 0
4.8, -1.24, -1, 0
4.84, -1.24, -1, 0
4.88, -1.24, -1, 0
4.92, -1.24, -1, 0
4.96, -1.24, -1, 0
5, -1.24, -1, 0
5.04, -1.24, -1, 0
-0.04, -1.2, -1, 0
3.46945e-18, -1.2, -1, 0
0.04, -1.2, -1, 0
0.08, -1.2, -1, 0
0.12, -1.2, -1, 0
0.16, -1.2, -1, 0
0.2, -1.2, -1, 0
0.24, -1.2, -1, 0
0.28, -1.2, -1, 0
0.32, -1.2, -1, 0
0.36, -1.2, -1, 0
0.4, -1.2, -1, 0
0.44, -1.2, -1, 0
0.48, -1.2, -1, 0
0.52, -1.2, -1, 0
0.56, -1.2, -1, 0
0.6, -1.2, -1, 0
0.64, -1.2, -1, 0
0.68, -1.2, -1, 0
0.72, -1.2, -1, 0
0.76, -1.2, -1, 0
0.8, -1.2, -1, 0
0.84, -1.2, -1, 0
0.88, -1.2, -1, 0
0.92, -1.2, -1, 0
0.96, -1.2, -1, 0
1, -1.2, -1, 0
1.04, -1.2, -1, 0
1.08, -1.2, -1, 0
1.12, -1.2, -1, 0
1.16, -1.2, -1, 0
1.2, -1.2, -1, 0
1.24, -1.2, -1, 0
1.28, -1.2, -1, 0
1.32, -1.2, -1, 0
1.36, -1.2, -1, 0
1.4, -1.2, -1, 0
1.44, -1.2, -1, 0
1.48, -1.2, -1, 0
1.52, -1.2, -1, 0
1.56, -1.2, -1, 0
1.6, -1.2, -1, 0
1.64, -1.2, -1, 0
1.68, -1.2, -1, 0
1.72, -1.2, -1, 0
1.76, -1.2, -1, 0
1.8, -1.2, -1, 0
1.84, -1.2, -1, 0
1.88, -1.2, -1, 0
1.92, -1.2, -1, 0
1.96, -1.2, -1, 0
2, -1.2, -1, 0
2.04, -1.2, -1, 0
2.08, -1.2, -1, 0
2.12, -1.2, -1, 0
2.16, -1.2, -1, 0
2.2, -1.2, -1, 0
2.24, -1.2, -1, 0
2.28, -1.2, -1, 0
2.32, -1.2, -1, 0
2.36, -1.2, -1, 0
2.4, -1.2, -1, 0
2.44, -1.2, -1, 0
2.48, -1.2, -1, 0
2.52, -1.2, -1, 0
2.56, -1.2, -1, 0
2.6, -1.2, -1, 0
2.64, -1.2, -1, 0
2.68, -1.2, -1, 0
2.72, -1.2, -1, 0
2.76, -1.2, -1, 0
2.8, -1.2, -1, 0
2.84, -1.2, -1, 0
2.88, -1.2, -1, 0
2.92, -1.2, -1, 0
2.96, -1.2, -1, 0
3, -1.2, -1, 0
3.04, -1.2, -1, 0
3.08, -1.2, -1, 0
3.12, -1.2, -1, 0
3.16, -1.2, -1, 0
3.2, -1.2, -1, 0
3.24, -1.2, -1, 0
3.28, -1.2, -1, 0
3.32, -1.2, -1, 0
3.36, -1.2, -1, 0
3.4, -1.2, -1, 0
3.44, -1.2, -1, 0
3.48, -1.2, -1, 0
3.52, -1.2, -1, 0
3.56, -1.2, -1, 0
3.6, -1.2, -1, 0
3.64, -1.2, -1, 0
3.68, -1.2, -1, 0
3.72, -1.2, -1, 0
3.76, -1.2, -1, 0
3.8, -1.2, -1, 0
3.84, -1.2, -1, 0
3.88, -1.2, -1, 0
3.92, -1.2, -1, 0
3.96, -1.2, -1, 0
4, -1.2, -1, 0
4.04, -1.2, -1, 0
4.08, -1.2, -1, 0
4.12, -1.2, -1, 0
4.16, -1.2, -1, 0
4.2, -1.2, -1, 0
4.24, -1.2, -1, 0
4.28, -1.2, -1, 0
4.32, -1.2, -1, 0
4.36, -1.2, -1, 0
4.4, -1.2, -1, 0
4.44, -1.2, -1, 0
4.48, -1.2, -1, 0
4.52, -1.2, -1, 0
4.56, -1.2, -1, 0
4.6, -1.2, -1, 0
4.64, -1.2, -1, 0
4.68, -1.2, -1, 0
4.72, -1.2, -1, 0
4.76, -1.2, -1, 0
4.8, -1.2, -1, 0
4.84, -1.2, -1, 0
4.88, -1.2, -1, 0
4.92, -1.2, -1, 0
4.96, -1.2, -1, 0
5, -1.2, -1, 0
5.04, -1.2, -1, 0
-0.04, -1.16, -1, 0
3.46945e-18, -1.16, -1, 0
0.04, -1.16, -1, 0
0.08, -1.16, -1, 0
0.12, -1.16, -1, 0
0.16, -1.16, -1, 0
0.2, -1.16, -1, 0
0.24, -1.16, -1, 0
0.28, -1.16, -1, 0
0.32, -1.16, -1, 0
0.36, -1.16, -1, 0
0.4, -1.16, -1, 0
0.44, -1.16, -1, 0
0.48, -1.16, -1, 0
0.52, -1.16, -1, 0
0.56, -1.16, -1, 0
0.6, -1.16, -1, 0
0.64, -1.16, -1, 0
0.68, -1.16, -1, 0
0.72, -1.16, -1, 0
0.76, -1.16, -1, 0
0.8, -1.16, -1, 0
0.84, -1.16, -1, 0
0.88, -1.16, -1, 0
0.92, -1.16, -1, 0
0.96, -1.16, -1, 0
1, -1.16, -1, 0
1.04, -1.16, -1, 0
1.08, -1.16, -1, 0
1.12, -1.16, -1, 0
1.16, -1.16, -1, 0
1.2, -1.16, -1, 0
1.24, -1.16, -1, 0
1.28, -1.16, -1, 0
1.32, -1.16, -1, 0
1.36, -1.16, -1, 0
1.4, -1.16, -1, 0
1.44, -1.16, -1, 0
1.48, -1.16, -1, 0
1.52, -1.16, -1, 0
1.56, -1.16, -1, 0
1.6, -1.16, -1, 0
1.64, -1.16, -1, 0
1.68, -1.16, -1, 0
1.72, -1.16, -1, 0
1.76, -1.16, -1, 0
1.8, -1.16, -1, 0
1.84, -1.16, -1, 0
1.88, -1.16, -1, 0
1.92, -1.16, -1, 0
1.96, -1.16, -1, 0
2, -1.16, -1, 0
2.04, -1.16, -1, 0
2.08, -1.16, -1, 0
2.12, -1.16, -1, 0
2.16, -1.16, -1, 0
2.2, -1.16, -1, 0
2.24, -1.16, -1, 0
2.28, -1.16, -1, 0
2.32, -1.16, -1, 0
2.36, -1.16, -1, 0
2.4, -1.16, -1, 0
2.44, -1.16, -1, 0
2.48, -1.16, -1, 0
2.52, -1.16, -1, 0
2.56, -1.16, -1, 0
2.6, -1.16, -1, 0
2.64, -1.16, -1, 0
2.68, -1.16, -1, 0
2.72, -1.16, -1, 0
2.76, -1.16, -1, 0
2.8, -1.16, -1, 0
2.84, -1.16, -1, 0
2.88, -1.16, -1, 0
2.92, -1.16, -1, 0
2.96, -1.16, -1, 0
3, -1.16, -1, 0
3.04, -1.16, -1, 0
3.08, -1.16, -1, 0
3.12, -1.16, -1, 0
3.16, -1.16, -1, 0
3.2, -1.16, -1, 0
3.24, -1.16, -1, 0
3.28, -1.16, -1, 0
3.32, -1.16, -1, 0
3.36, -1.16, -1, 0
3.4, -1.16, -1, 0
3.44, -1.16, -1, 0
3.48, -1.16, -1, 0
3.52, -1.16, -1, 0
3.56, -1.16, -1, 0
3.6, -1.16, -1, 0
3.64, -1.16, -1, 0
3.68, -1.16, -1, 0
3.72, -1.16, -1, 0
3.76, -1.16, -1, 0
3.8, -1.16, -1, 0
3.84, -1.16, -1, 0
3.88, -1.16, -1, 0
3.92, -1.16, -1, 0
3.96, -1.16, -1, 0
4, -1.16, -1, 0
4.04, -1.16, -1, 0
4.08, -1.16, -1, 0
4.12, -1.16, -1, 0
4.16, -1.16, -1, 0
4.2, -1.16, -1, 0
4.24, -1.16, -1, 0
4.28, -1.16, -1, 0
4.32, -1.16, -1, 0
4.36, -1.16, -1, 0
4.4, -1.16, -1, 0
4.44, -1.16, -1, 0
4.48, -1.16, -1, 0
4.52, -1.16, -1, 0
4.56, -1.16, -1, 0
4.6, -1.16, -1, 0
4.64, -1.16, -1, 0
4.68, -1.16, -1, 0
4.72, -1.16, -1, 0
4.76, -1.16, -1, 0
4.8, -1.16, -1, 0
4.84, -1.16, -1, 0
4.88, -1.16, -1, 0
4.92, -1.16, -1, 0
4.96, -1.16, -1, 0
5, -1.16, -1, 0
5.04, -1.16, -1, 0
-0.04, -1.12, 0.520653, 0.375577
3.46945e-18, -1.12, 2.28816, 1.0685
0.04, -1.12, 1.96124, 0.752282
0.08, -1.12, 1.53717, 0.640436
0.12, -1.12, 1.51909, 0.764937
0.16, -1.12, 0.425829, 0.301107
0.2, -1.12, 1.92295, 0.955142
0.24, -1.12, 1.96757, 0.976444
0.28, -1.12, 0.320574, 0.320574
0.32, -1.12, 0.518738, 0.37444
0.36, -1.12, 0.508084, 0.36626
0.4, -1.12, 0, 0
0.44, -1.12, 0.15571, 0.15571
0.48, -1.12, 0, 0
0.52, -1.12, 0, 0
0.56, -1.12, 0, 0
0.6, -1.12, 0, 0
0.64, -1.12, 0, 0
0.68, -1.12, 0.196656, 0.196656
0.72, -1.12, 0, 0
0.76, -1.12, 0, 0
0.8, -1.12, 0, 0
0.84, -1.12, 0, 0
0.88, -1.12, 0, 0
0.92, -1.12, 0.295169, 0.295169
0.96, -1.12, 0, 0
1, -1.12, 0, 0
1.04, -1.12, 0, 0
1.08, -1.12, 0, 0
1.12, -1.12, 0, 0
1.16, -1.12, 0, 0
1.2, -1.12, 0, 0
1.24, -1.12, 0, 0
1.28, -1.12, 0, 0
1.32, -1.12, 0, 0
1.36, -1.12, 0, 0
1.4, -1.12, 0, 0
1.44, -1.12, 0, 0
1.48, -1.12, 0.259644, 0.259644
1.52, -1.12, 0, 0
1.56, -1.12, 0, 0
1.6, -1.12, 0, 0
1.64, -1.12, 0, 0
1.68, -1.12, 0, 0
1.72, -1.12, 0.158977, 0.158977
1.76, -1.12, 0.38687, 0.38687
1.8, -1.12, 0.956426, 0.563416
1.84, -1.12, 0.832418, 0.58861
1.88, -1.12, 3.09464, 1.4798
1.92, -1.12, 0.250632, 0.250632
1.96, -1.12, 0.443422, 0.443422
2, -1.12, 1.89538, 1.09333
2.04, -1.12, 0.68316, 0.483069
2.08, -1.12, 1.23412, 0.976164
2.12, -1.12, 1.06372, 0.627408
2.16, -1.12, 0, 0
2.2, -1.12, 0.286706, 0.286705
2.24, -1.12, 1.25084, 0.722174
2.28, -1.12, 1.68082, 1.0287
2.32, -1.12, 0.879531, 0.879531
2.36, -1.12, 0.456159, 0.456159
2.4, -1.12, 0, 0
2.44, -1.12, 0, 0
2.48, -1.12, 0.34023, 0.34023
2.52, -1.12, 0, 0
2.56, -1.12, 0, 0
2.6, -1.12, 0, 0
2.64, -1.12, 0, 0
2.68, -1.12, 0, 0
2.72, -1.12, 0, 0
2.76, -1.12, 0, 0
2.8, -1.12, 0, 0
2.84, -1.12, 0, 0
2.88, -1.12, 0, 0
2.92, -1.12, 0, 0
2.96, -1.12, 0, 0
3, -1.12, 0, 0
3.04, -1.12, 0, 0
3.08, -1.12, 0, 0
3.12, -1.12, 0, 0
3.16, -1.12, 0, 0
3.2, -1.12, 0, 0
3.24, -1.12, 0, 0
3.28, -1.12, 0, 0
3.32, -1.12, 0, 0
3.36, -1.12, 0, 0
3.4, -1.12, 0, 0
3.44, -1.12, 0.245166, 0.245166
3.48, -1.12, 0, 0
3.52, -1.12, 0, 0
3.56, -1.12, 0, 0
3.6, -1.12, 0, 0
3.64, -1.12, 0, 0
3.68, -1.12, 0, 0
3.72, -1.12, 0, 0
3.76, -1.12, 1.15922, 0.819716
3.8, -1.12, 0, 0
3.84, -1.12, 0, 0
3.88, -1.12, 0.557573, 0.557573
3.92, -1.12, 2.36872, 1.87447
3.96, -1.12, 4.28433, 3.02953
4, -1.12, 0.713866, 0.713866
4.04, -1.12, 1.23373, 0.872384
4.08, -1.12, 2.58494, 2.58494
4.12, -1.12, 0.924831, 0.924831
4.16, -1.12, 0, 0
4.2, -1.12, 0, 0
4.24, -1.12, 0, 0
4.28, -1.12, 0, 0
4.32, -1.12, 0, 0
4.36, -1.12, 0, 0
4.4, -1.12, 0, 0
4.44, -1.12, 0, 0
4.48, -1.12, 0, 0
4.52, -1.12, 0, 0
4.56, -1.12, 0, 0
4.6, -1.12, 0, 0
4.64, -1.12, 0, 0
4.68, -1.12, 0, 0
4.72, -1.12, 0, 0
4.76, -1.12, -1, 0
4.8, -1.12, -1, 0
4.84, -1.12, -1, 0
4.88, -1.12, -1, 0
4.92, -1.12, -1, 0
4.96, -1.12, -1, 0
5, -1.12, -1, 0
5.04, -1.12, -1, 0
-0.04, -1.08, 1.25719, 0.247965
3.46945e-18, -1.08, 1.4686, 0.261422
0.04, -1.08, 1.72105, 0.396998
0.08, -1.08, 1.17506, 0.218374
0.12, -1.08, 1.60513, 0.299324
0.16, -1.08, 1.405, 0.278211
0.2, -1.08, 1.48728, 0.279918
0.24, -1.08, 1.96696, 0.475911
0.28, -1.08, 0.869648, 0.194435
0.32, -1.08, 0.646085, 0.174916
0.36, -1.08, 0.235539, 0.101112
0.4, -1.08, 0.247014, 0.096142
0.44, -1.08, 0.226733, 0.0975779
0.48, -1.08, 0.110881, 0.0712498
0.52, -1.08, 0.0461247, 0.0327735
0.56, -1.08, 0.0772557, 0.0446707
0.6, -1.08, 0.112138, 0.0665167
0.64, -1.08, 0, 0
0.68, -1.08, 0, 0
0.72, -1.08, 0.0217127, 0.0217127
0.76, -1.08, 0, 0
0.8, -1.08, 0.108225, 0.0824957
0.84, -1.08, 0, 0
0.88, -1.08, 0, 0
0.92, -1.08, 0, 0
0.96, -1.08, 0.0391826, 0.0391826
1, -1.08, 0, 0
1.04, -1.08, 0.121832, 0.121832
1.08, -1.08, 0.118404, 0.118404
1.12, -1.08, 0, 0
1.16, -1.08, 0, 0
1.2, -1.08, 0, 0
1.24, -1.08, 0, 0
1.28, -1.08, 0.0334542, 0.0334542
1.32, -1.08, 0.053213, 0.053213
1.36, -1.08, 0, 0
1.4, -1.08, 0.0595276, 0.0426358
1.44, -1.08, 0.0676958, 0.0676958
1.48, -1.08, 0.0238731, 0.0238731
1.52, -1.08, 0.183867, 0.115394
1.56, -1.08, 0.0572036, 0.0572036
1.6, -1.08, 0.134962, 0.081441
1.64, -1.08, 0.147672, 0.0756308
1.68, -1.08, 0.246143, 0.107526
1.72, -1.08, 0.176707, 0.0948369
1.76, -1.08, 0.510988, 0.168751
1.8, -1.08, 1.30949, 0.288191
1.84, -1.08, 1.00067, 0.271559
1.88, -1.08, 1.31924, 0.27171
1.92, -1.08, 0.681781, 0.190525
1.96, -1.08, 1.20304, 0.300011
2, -1.08, 1.34708, 0.422273
2.04, -1.08, 1.09135, 0.301527
2.08, -1.08, 0.522167, 0.165478
2.12, -1.08, 1.26384, 0.498603
2.16, -1.08, 0.827413, 0.366309
2.2, -1.08, 0.702834, 0.191428
2.24, -1.08, 0.936624, 0.38349
2.28, -1.08, 0.688174, 0.258366
2.32, -1.08, 0.834697, 0.391891
2.36, -1.08, 0.293328, 0.123922
2.4, -1.08, 0.572759, 0.378983
2.44, -1.08, 0.166124, 0.0842514
2.48, -1.08, 0.0467298, 0.0467298
2.52, -1.08, 0, 0
2.56, -1.08, 0.067111, 0.067111
2.6, -1.08, 0.178056, 0.138122
2.64, -1.08, 0, 0
2.68, -1.08, 0, 0
2.72, -1.08, 0, 0
2.76, -1.08, 0.0444085, 0.0444085
2.8, -1.08, 0, 0
2.84, -1.08, 0, 0
2.88, -1.08, 0, 0
2.92, -1.08, 0, 0
2.96, -1.08, 0, 0
3, -1.08, 0.0620039, 0.0620039
3.04, -1.08, 0, 0
3.08, -1.08, 0.052493, 0.052493
3.12, -1.08, 0, 0
3.16, -1.08, 0, 0
3.2, -1.08, 0.0554833, 0.0554833
3.24, -1.08, 0.314392, 0.258902
3.28, -1.08, 0.147751, 0.105625
3.32, -1.08, 0, 0
3.36, -1.08, 0, 0
3.4, -1.08, 0, 0
3.44, -1.08, 0, 0
3.48, -1.08, 0.0499771, 0.0499771
3.52, -1.08, 0.14998, 0.14998
3.56, -1.08, 0, 0
3.6, -1.08, 0.481514, 0.244431
3.64, -1.08, 0.203521, 0.203521
3.68, -1.08, 0.404882, 0.166251
3.72, -1.08, 0.0622947, 0.0622947
3.76, -1.08, 1.09598, 0.665543
3.8, -1.08, 0.969938, 0.362446
3.84, -1.08, 0.683085, 0.308459
3.88, -1.08, 0.680088, 0.245175
3.92, -1.08, 1.922, 0.864827
3.96, -1.08, 1.56131, 0.812297
4, -1.08, 1.39635, 0.518361
4.04, -1.08, 0.792266, 0.454248
4.08, -1.08, 0.646841, 0.303216
4.12, -1.08, 1.43014, 0.498752
4.16, -1.08, 1.76322, 1.00695
4.2, -1.08, 0.499649, 0.256142
4.24, -1.08, 1.24595, 0.652295
4.28, -1.08, 0.67687, 0.428856
4.32, -1.08, 0.313427, 0.222226
4.36, -1.08, 0.718519, 0.470684
4.4, -1.08, 0.362147, 0.256623
4.44, -1.08, 0, 0
4.48, -1.08, 0.192374, 0.192374
4.52, -1.08, 0, 0
4.56, -1.08, 0, 0
4.6, -1.08, 0, 0
4.64, -1.08, 0.635957, 0.635957
4.68, -1.08, 0, 0
4.72, -1.08, 0, 0
4.76, -1.08, 0, 0
4.8, -1.08, -1, 0
4.84, -1.08, -1, 0
4.88, -1.08, -1, 0
4.92, -1.08, -1, 0
4.96, -1.08, -1, 0
5, -1.08, -1, 0
5.04, -1.08, -1, 0
-0.04, -1.04, 1.74364, 0.37397
3.46945e-18, -1.04, 2.20694, 0.473382
0.04, -1.04, 1.43235, 0.275366
0.08, -1.04, 2.04503, 0.372945
0.12, -1.04, 1.84633, 0.366498
0.16, -1.04, 1.52954, 0.304772
0.2, -1.04, 1.24588, 0.222548
0.24, -1.04, 1.08663, 0.317053
0.28, -1.04, 0.535331, 0.139583
0.32, -1.04, 0.502653, 0.135454
0.36, -1.04, 0.41729, 0.158566
0.4, -1.04, 0.451248, 0.176579
0.44, -1.04, 0.119535, 0.0738615
0.48, -1.04, 0.192472, 0.103789
0.52, -1.04, 0.121409, 0.0648727
0.56, -1.04, 0.033564, 0.033564
0.6, -1.04, 0, 0
0.64, -1.04, 0.0250202, 0.0250202
0.68, -1.04, 0.0588836, 0.0588836
0.72, -1.04, 0.023624, 0.023624
0.76, -1.04, 0, 0
0.8, -1.04, 0, 0
0.84, -1.04, 0.177204, 0.0901126
0.88, -1.04, 0, 0
0.92, -1.04, 0, 0
0.96, -1.04, 0, 0
1, -1.04, 0.0371451, 0.0371451
1.04, -1.04, 0, 0
1.08, -1.04, 0.0579907, 0.0579907
1.12, -1.04, 0.173574, 0.125871
1.16, -1.04, 0.0353384, 0.0353384
1.2, -1.04, 0.072942, 0.0544042
1.24, -1.04, 0.107149, 0.0874882
1.28, -1.04, 0.0252488, 0.0252488
1.32, -1.04, 0.129357, 0.129357
1.36, -1.04, 0.0521344, 0.0374759
1.4, -1.04, 0.129212, 0.0808587
1.44, -1.04, 0.0531219, 0.0531219
1.48, -1.04, 0.0384907, 0.0384907
1.52, -1.04, 0, 0
1.56, -1.04, 0.0888091, 0.064655
1.6, -1.04, 0.350618, 0.277825
1.64, -1.04, 0.305665, 0.122853
1.68, -1.04, 0.246055, 0.155106
1.72, -1.04, 0.531178, 0.164956
1.76, -1.04, 0.936224, 0.231391
1.8, -1.04, 0.790749, 0.198315
1.84, -1.04, 1.42621, 0.470346
1.88, -1.04, 1.25978, 0.319877
1.92, -1.04, 1.03094, 0.284417
1.96, -1.04, 1.10477, 0.331338
2, -1.04, 0.713128, 0.195578
2.04, -1.04, 1.13353, 0.250964
2.08, -1.04, 0.828807, 0.251918
2.12, -1.04, 1.65384, 0.342086
2.16, -1.04, 1.24988, 0.306054
2.2, -1.04, 1.02046, 0.299349
2.24, -1.04, 0.354601, 0.133256
2.28, -1.04, 0.472421, 0.146293
2.32, -1.04, 0.374366, 0.147222
2.36, -1.04, 0.176923, 0.0935633
2.4, -1.04, 0.256894, 0.145521
2.44, -1.04, 0, 0
2.48, -1.04, 0.127689, 0.0983936
2.52, -1.04, 0.0607011, 0.0607011
2.56, -1.04, 0, 0
2.6, -1.04, 0, 0
2.64, -1.04, 0.0424375, 0.0424375
2.68, -1.04, 0, 0
2.72, -1.04, 0, 0
2.76, -1.04, 0, 0
2.8, -1.04, 0.193982, 0.193982
2.84, -1.04, 0, 0
2.88, -1.04, 0, 0
2.92, -1.04, 0, 0
2.96, -1.04, 0.0543169, 0.0543169
3, -1.04, 0, 0
3.04, -1.04, 0.165387, 0.122986
3.08, -1.04, 0, 0
3.12, -1.04, 0.115847, 0.0824747
3.16, -1.04, 0, 0
3.2, -1.04, 0, 0
3.24, -1.04, 0, 0
3.28, -1.04, 0, 0
3.32, -1.04, 0, 0
3.36, -1.04, 0.100573, 0.100573
3.4, -1.04, 0.0891507, 0.0891507
3.44, -1.04, 0.103438, 0.103438
3.48, -1.04, 0.316586, 0.271795
3.52, -1.04, 0, 0
3.56, -1.04, 0.0767285, 0.0767285
3.6, -1.04, 0.0971325, 0.0971325
3.64, -1.04, 0.236262, 0.139208
3.68, -1.04, 0, 0
3.72, -1.04, 0.289827, 0.14681
3.76, -1.04, 1.03093, 0.420431
3.8, -1.04, 0.650873, 0.235132
3.84, -1.04, 0.622568, 0.241113
3.88, -1.04, 0.609371, 0.264983
3.92, -1.04, 1.05401, 0.334246
3.96, -1.04, 1.26174, 0.467924
4, -1.04, 2.09027, 0.926024
4.04, -1.04, 1.52785, 0.44881
4.08, -1.04, 1.16744, 0.53748
4.12, -1.04, 0.861163, 0.319912
4.16, -1.04, 0.25575, 0.148147
4.2, -1.04, 0.976289, 0.421995
4.24, -1.04, 0.486972, 0.245975
4.28, -1.04, 0.396507, 0.294848
4.32, -1.04, 0.302376, 0.214346
4.36, -1.04, 0.554632, 0.330342
4.4, -1.04, 0, 0
4.44, -1.04, 0, 0
4.48, -1.04, 0.315606, 0.315606
4.52, -1.04, 0, 0
4.56, -1.04, 0, 0
4.6, -1.04, 0.260192, 0.260192
4.64, -1.04, 0, 0
4.68, -1.04, 0, 0
4.72, -1.04, 0, 0
4.76, -1.04, 0, 0
4.8, -1.04, -1, 0
4.84, -1.04, -1, 0
4.88, -1.04, -1, 0
4.92, -1.04, -1, 0
4.96, -1.04, -1, 0
5, -1.04, -1, 0
5.04, -1.04, -1, 0
-0.04, -1, 1.91219, 0.404746
3.46945e-18, -1, 1.41971, 0.25475
0.04, -1, 1.43767, 0.251144
0.08, -1, 2.01057, 0.452641
0.12, -1, 1.57175, 0.300112
0.16, -1, 1.45519, 0.353497
0.2, -1, 2.44935, 0.521055
0.24, -1, 1.2548, 0.261408
0.28, -1, 1.03714, 0.31632
0.32, -1, 0.535818, 0.187357
0.36, -1, 0.210117, 0.0977921
0.4, -1, 0.102061, 0.0596166
0.44, -1, 0.434576, 0.17468
0.48, -1, 0.127343, 0.0647636
0.52, -1, 0.263917, 0.241714
0.56, -1, 0.03003, 0.03003
0.6, -1, 0.154882, 0.0962032
0.64, -1, 0, 0
0.68, -1, 0.21688, 0.128223
0.72, -1, 0.136469, 0.112523
0.76, -1, 0, 0
0.8, -1, 0.0509719, 0.0361062
0.84, -1, 0, 0
0.88, -1, 0.0314969, 0.0314969
0.92, -1, 0, 0
0.96, -1, 0.0380822, 0.0380822
1, -1, 0.0776427, 0.0607275
1.04, -1, 0.0229385, 0.0229385
1.08, -1, 0, 0
1.12, -1, 0.0291548, 0.0291548
1.16, -1, 0.0271401, 0.0271401
1.2, -1, 0, 0
1.24, -1, 0.0973024, 0.0688032
1.28, -1, 0.123679, 0.0946822
1.32, -1, 0.0280718, 0.0280718
1.36, -1, 0.050008, 0.0357607
1.4, -1, 0.103119, 0.0607658
1.44, -1, 0.139211, 0.10168
1.48, -1, 0.199034, 0.142743
1.52, -1, 0.0384694, 0.0384694
1.56, -1, 0.159868, 0.0723372
1.6, -1, 0.092637, 0.0655045
1.64, -1, 0.246206, 0.114398
1.68, -1, 0.843437, 0.411332
1.72, -1, 0.656664, 0.31544
1.76, -1, 0.593218, 0.232057
1.8, -1, 1.12853, 0.29868
1.84, -1, 0.943127, 0.240183
1.88, -1, 2.07115, 0.564922
1.92, -1, 1.03596, 0.259702
1.96, -1, 1.75842, 0.514673
2, -1, 0.592697, 0.173823
2.04, -1, 1.5363, 0.385796
2.08, -1, 0.86452, 0.207887
2.12, -1, 1.51189, 0.352576
2.16, -1, 1.27821, 0.305629
2.2, -1, 1.02108, 0.388211
2.24, -1, 0.410602, 0.153134
2.28, -1, 0.284573, 0.123562
2.32, -1, 0.483134, 0.175662
2.36, -1, 0.124781, 0.0721248
2.4, -1, 0.4185, 0.200447
2.44, -1, 0, 0
2.48, -1, 0.133542, 0.0996625
2.52, -1, 0, 0
2.56, -1, 0, 0
2.6, -1, 0, 0
2.64, -1, 0.375786, 0.375786
2.68, -1, 0.114296, 0.0815075
2.72, -1, 0, 0
2.76, -1, 0, 0
2.8, -1, 0.0569084, 0.0569083
2.84, -1, 0, 0
2.88, -1, 0, 0
2.92, -1, 0.0808757, 0.0808757
2.96, -1, 0, 0
3, -1, 0, 0
3.04, -1, 0, 0
3.08, -1, 0, 0
3.12, -1, 0.151115, 0.151115
3.16, -1, 0, 0
3.2, -1, 0.0658083, 0.0658083
3.24, -1, 0.113042, 0.113042
3.28, -1, 0, 0
3.32, -1, 0, 0
3.36, -1, 0, 0
3.4, -1, 0, 0
3.44, -1, 0, 0
3.48, -1, 0.127819, 0.127819
3.52, -1, 0.0474184, 0.0474184
3.56, -1, 0.353402, 0.215657
3.6, -1, 0.147558, 0.104539
3.64, -1, 0.145674, 0.103733
3.68, -1, 0.329376, 0.198069
3.72, -1, 0.565845, 0.271057
3.76, -1, 1.17237, 0.647428
3.8, -1, 0.869526, 0.396864
3.84, -1, 0.899145, 0.318442
3.88, -1, 1.21847, 0.384635
3.92, -1, 1.02487, 0.394408
3.96, -1, 0.804372, 0.274509
4, -1, 1.11817, 0.36979
4.04, -1, 2.45702, 0.936856
4.08, -1, 0.826004, 0.362933
4.12, -1, 1.13755, 0.517915
4.16, -1, 0.871414, 0.350435
4.2, -1, 1.18781, 0.419091
4.24, -1, 0.80568, 0.30611
4.28, -1, 1.3386, 0.992074
4.32, -1, 0, 0
4.36, -1, 0.229235, 0.229235
4.4, -1, 0.372506, 0.264208
4.44, -1, 0, 0
4.48, -1, 0, 0
4.52, -1, 0, 0
4.56, -1, 0, 0
4.6, -1, 0, 0
4.64, -1, 0, 0
4.68, -1, 0, 0
4.72, -1, 0, 0
4.76, -1, 0, 0
4.8, -1, -1, 0
4.84, -1, -1, 0
4.88, -1, -1, 0
4.92, -1, -1, 0
4.96, -1, -1, 0
5, -1, -1, 0
5.04, -1, -1, 0
-0.04, -0.96, 2.37453, 0.509043
3.46945e-18, -0.96, 1.32348, 0.255017
0.04, -0.96, 1.29987, 0.279302
0.08, -0.96, 1.76833, 0.384511
0.12, -0.96, 2.06313, 0.381145
0.16, -0.96, 1.59399, 0.365055
0.2, -0.96, 1.01066, 0.201395
0.24, -0.96, 1.29664, 0.391607
0.28, -0.96, 0.687395, 0.179556
0.32, -0.96, 0.842417, 0.309629
0.36, -0.96, 0.239464, 0.0925245
0.4, -0.96, 0.277137, 0.102001
0.44, -0.96, 0.0578927, 0.0578927
0.48, -0.96, 0.0664434, 0.0479653
0.52, -0.96, 0.0335957, 0.0335957
0.56, -0.96, 0.0866653, 0.0646096
0.6, -0.96, 0, 0
0.64, -0.96, 0, 0
0.68, -0.96, 0.080012, 0.0472517
0.72, -0.96, 0.118827, 0.0599619
0.76, -0.96, 0, 0
0.8, -0.96, 0, 0
0.84, -0.96, 0.0437447, 0.0437447
0.88, -0.96, 0.0559482, 0.0398946
0.92, -0.96, 0.0372776, 0.0372776
0.96, -0.96, 0.0606607, 0.0429838
1, -0.96, 0.0932922, 0.0545578
1.04, -0.96, 0, 0
1.08, -0.96, 0.0229283, 0.0229283
1.12, -0.96, 0, 0
1.16, -0.96, 0, 0
1.2, -0.96, 0.0342765, 0.0342765
1.24, -0.96, 0, 0
1.28, -0.96, 0, 0
1.32, -0.96, 0, 0
1.36, -0.96, 0.26219, 0.26219
1.4, -0.96, 0.0291911, 0.0291911
1.44, -0.96, 0.0541473, 0.0541473
1.48, -0.96, 0.183731, 0.105532
1.52, -0.96, 0.0764757, 0.0540787
1.56, -0.96, 0.129001, 0.0958944
1.6, -0.96, 0.0990641, 0.070365
1.64, -0.96, 0.111464, 0.0652971
1.68, -0.96, 0.177223, 0.0798639
1.72, -0.96, 0.443344, 0.183998
1.76, -0.96, 0.543959, 0.168963
1.8, -0.96, 1.81005, 0.573294
1.84, -0.96, 1.01199, 0.243724
1.88, -0.96, 1.06038, 0.273861
1.92, -0.96, 0.930428, 0.222104
1.96, -0.96, 1.26588, 0.389486
2, -0.96, 1.35595, 0.279399
2.04, -0.96, 1.45457, 0.408249
2.08, -0.96, 1.12742, 0.241615
2.12, -0.96, 0.940148, 0.254562
2.16, -0.96, 0.967321, 0.366924
2.2, -0.96, 0.481855, 0.159148
2.24, -0.96, 0.912389, 0.382257
2.28, -0.96, 0.312493, 0.114096
2.32, -0.96, 0.707411, 0.367298
2.36, -0.96, 0.202897, 0.0960617
2.4, -0.96, 0.161327, 0.101592
2.44, -0.96, 0.105595, 0.0748912
2.48, -0.96, 0, 0
2.52, -0.96, 0.0582592, 0.0582592
2.56, -0.96, 0, 0
2.6, -0.96, 0, 0
2.64, -0.96, 0.0422365, 0.0422365
2.68, -0.96, 0, 0
2.72, -0.96, 0, 0
2.76, -0.96, 0, 0
2.8, -0.96, 0.0483408, 0.0483408
2.84, -0.96, 0.0418674, 0.0418674
2.88, -0.96, 0, 0
2.92, -0.96, 0, 0
2.96, -0.96, 0.0345103, 0.0345103
3, -0.96, 0, 0
3.04, -0.96, 0, 0
3.08, -0.96, 0.209483, 0.159565
3.12, -0.96, 0, 0
3.16, -0.96, 0.0486708, 0.0486708
3.2, -0.96, 0, 0
3.24, -0.96, 0, 0
3.28, -0.96, 0.181148, 0.113972
3.32, -0.96, 0.116038, 0.116038
3.36, -0.96, 0, 0
3.4, -0.96, 0, 0
3.44, -0.96, 0, 0
3.48, -0.96, 0, 0
3.52, -0.96, 0, 0
3.56, -0.96, 0.0777634, 0.0777634
3.6, -0.96, 0.287242, 0.167576
3.64, -0.96, 0.253327, 0.161765
3.68, -0.96, 0.179453, 0.104089
3.72, -0.96, 0.61403, 0.303208
3.76, -0.96, 0.282347, 0.165093
3.8, -0.96, 0.595893, 0.338584
3.84, -0.96, 3.00815, 1.18039
3.88, -0.96, 1.14397, 0.313658
3.92, -0.96, 0.66771, 0.258419
3.96, -0.96, 0.859139, 0.4693
4, -0.96, 0.354428, 0.17902
4.04, -0.96, 0.659751, 0.284327
4.08, -0.96, 2.05048, 0.703536
4.12, -0.96, 0.578788, 0.268394
4.16, -0.96, 0.926735, 0.322609
4.2, -0.96, 0.646289, 0.356596
4.24, -0.96, 0.589934, 0.348112
4.28, -0.96, 0.26652, 0.154042
4.32, -0.96, 0.295359, 0.171274
4.36, -0.96, 0.512045, 0.364065
4.4, -0.96, 0, 0
4.44, -0.96, 0, 0
4.48, -0.96, 0, 0
4.52, -0.96, 0, 0
4.56, -0.96, 0, 0
4.6, -0.96, 0, 0
4.64, -0.96, 0, 0
4.68, -0.96, 0, 0
4.72, -0.96, 0, 0
4.76, -0.96, 0, 0
4.8, -0.96, 0, 0
4.84, -0.96, -1, 0
4.88, -0.96, -1, 0
4.92, -0.96, -1, 0
4.96, -0.96, -1, 0
5, -0.96, -1, 0
5.04, -0.96, -1, 0
-0.04, -0.92, 1.9103, 0.438884
3.46945e-18, -0.92, 1.13816, 0.244436
0.04, -0.92, 1.80603, 0.307524
0.08, -0.92, 2.04138, 0.456688
0.12, -0.92, 2.27826, 0.453297
0.16, -0.92, 1.39382, 0.391925
0.2, -0.92, 1.26823, 0.298326
0.24, -0.92, 1.27887, 0.344898
0.28, -0.92, 0.987748, 0.298928
0.32, -0.92, 0.336245, 0.114989
0.36, -0.92, 0.431549, 0.118717
0.4, -0.92, 0.261729, 0.108985
0.44, -0.92, 0.131035, 0.0855181
0.48, -0.92, 0.137328, 0.0705656
0.52, -0.92, 0.139988, 0.116955
0.56, -0.92, 0.0499064, 0.035291
0.6, -0.92, 0.0440988, 0.0440988
0.64, -0.92, 0, 0
0.68, -0.92, 0.0374732, 0.0374732
0.72, -0.92, 0.0244656, 0.0244656
0.76, -0.92, 0, 0
0.8, -0.92, 0.110937, 0.0808752
0.84, -0.92, 0.0428502, 0.0428502
0.88, -0.92, 0.0553431, 0.0553431
0.92, -0.92, 0.0369617, 0.0369617
0.96, -0.92, 0, 0
1, -0.92, 0.0246545, 0.0246545
1.04, -0.92, 0.0584136, 0.0584136
1.08, -0.92, 0, 0
1.12, -0.92, 0.117341, 0.117341
1.16, -0.92, 0.0347967, 0.0347967
1.2, -0.92, 0, 0
1.24, -0.92, 0, 0
1.28, -0.92, 0, 0
1.32, -0.92, 0, 0
1.36, -0.92, 0.23019, 0.145886
1.4, -0.92, 0, 0
1.44, -0.92, 0.0355785, 0.0355785
1.48, -0.92, 0.0655214, 0.0655214
1.52, -0.92, 0.0742818, 0.0536092
1.56, -0.92, 0.225274, 0.110641
1.6, -0.92, 0.0731692, 0.0527052
1.64, -0.92, 0.130197, 0.0754194
1.68, -0.92, 0.225111, 0.0939593
1.72, -0.92, 0.17932, 0.0825542
1.76, -0.92, 0.689328, 0.184976
1.8, -0.92, 0.397919, 0.134395
1.84, -0.92, 0.588805, 0.170887
1.88, -0.92, 1.45198, 0.467645
1.92, -0.92, 1.25942, 0.388033
1.96, -0.92, 1.41211, 0.396944
2, -0.92, 0.790317, 0.34292
2.04, -0.92, 0.787048, 0.217068
2.08, -0.92, 1.0465, 0.321544
2.12, -0.92, 1.91411, 0.475137
2.16, -0.92, 0.702683, 0.202205
2.2, -0.92, 0.879203, 0.218217
2.24, -0.92, 0.943138, 0.307856
2.28, -0.92, 0.336065, 0.127886
2.32, -0.92, 0.652151, 0.355385
2.36, -0.92, 0.343818, 0.17638
2.4, -0.92, 0.0976346, 0.0698232
2.44, -0.92, 0, 0
2.48, -0.92, 0, 0
2.52, -0.92, 0.169755, 0.120039
2.56, -0.92, 0.0732884, 0.052074
2.6, -0.92, 0.0498604, 0.0498604
2.64, -0.92, 0, 0
2.68, -0.92, 0.0474551, 0.0474551
2.72, -0.92, 0.119755, 0.0849825
2.76, -0.92, 0.172399, 0.136848
2.8, -0.92, 0, 0
2.84, -0.92, 0.0966769, 0.0966769
2.88, -0.92, 0, 0
2.92, -0.92, 0, 0
2.96, -0.92, 0.0804177, 0.0804177
3, -0.92, 0, 0
3.04, -0.92, 0.0534463, 0.0534463
3.08, -0.92, 0.0544118, 0.0544118
3.12, -0.92, 0.0706469, 0.0706469
3.16, -0.92, 0, 0
3.2, -0.92, 0, 0
3.24, -0.92, 0.0655227, 0.0655227
3.28, -0.92, 0, 0
3.32, -0.92, 0.119161, 0.119161
3.36, -0.92, 0, 0
3.4, -0.92, 0.0540963, 0.0540963
3.44, -0.92, 0, 0
3.48, -0.92, 0, 0
3.52, -0.92, 0.0573412, 0.0573412
3.56, -0.92, 0, 0
3.6, -0.92, 0.0683683, 0.0683683
3.64, -0.92, 0.114052, 0.114052
3.68, -0.92, 0.883418, 0.615741
3.72, -0.92, 0.277321, 0.138996
3.76, -0.92, 0.951962, 0.351051
3.8, -0.92, 0.849943, 0.273143
3.84, -0.92, 1.27479, 0.459808
3.88, -0.92, 1.86, 0.756052
3.92, -0.92, 1.05137, 0.379947
3.96, -0.92, 1.29823, 0.722647
4, -0.92, 0.694806, 0.275204
4.04, -0.92, 0.562224, 0.378348
4.08, -0.92, 1.56493, 0.828435
4.12, -0.92, 1.10374, 0.467991
4.16, -0.92, 2.87607, 1.10047
4.2, -0.92, 1.43835, 0.584629
4.24, -0.92, 0.983663, 0.38983
4.28, -0.92, 2.221, 1.18096
4.32, -0.92, 0.720987, 0.334047
4.36, -0.92, 3.33381, 1.61618
4.4, -0.92, 0.12947, 0.12947
4.44, -0.92, 0.28742, 0.208059
4.48, -0.92, 0, 0
4.52, -0.92, 0.215944, 0.215944
4.56, -0.92, 0, 0
4.6, -0.92, 0.313504, 0.313504
4.64, -0.92, 0, 0
4.68, -0.92, 0, 0
4.72, -0.92, 0, 0
4.76, -0.92, 0, 0
4.8, -0.92, 0, 0
4.84, -0.92, -1, 0
4.88, -0.92, -1, 0
4.92, -0.92, -1, 0
4.96, -0.92, -1, 0
5, -0.92, -1, 0
5.04, -0.92, -1, 0
-0.04, -0.88, 1.5424, 0.254752
3.46945e-18, -0.88, 1.6555, 0.303333
0.04, -0.88, 1.72666, 0.287014
0.08, -0.88, 1.62376, 0.287204
0.12, -0.88, 1.24659, 0.239472
0.16, -0.88, 1.18453, 0.254762
0.2, -0.88, 1.51067, 0.281958
0.24, -0.88, 1.02787, 0.23631
0.28, -0.88, 0.702279, 0.211101
0.32, -0.88, 0.504805, 0.159315
0.36, -0.88, 0.308946, 0.148346
0.4, -0.88, 0.197275, 0.0820496
0.44, -0.88, 0.0382116, 0.0382116
0.48, -0.88, 0.0843089, 0.0492678
0.52, -0.88, 0.0838352, 0.063463
0.56, -0.88, 0.0436582, 0.0436582
0.6, -0.88, 0, 0
0.64, -0.88, 0.0426083, 0.0426083
0.68, -0.88, 0, 0
0.72, -0.88, 0.0211537, 0.0211537
0.76, -0.88, 0.0407868, 0.0407868
0.8, -0.88, 0.0346395, 0.0346395
0.84, -0.88, 0.0294174, 0.0294174
0.88, -0.88, 0, 0
0.92, -0.88, 0, 0
0.96, -0.88, 0.139772, 0.073518
1, -0.88, 0, 0
1.04, -0.88, 0.0376344, 0.0376344
1.08, -0.88, 0, 0
1.12, -0.88, 0.113493, 0.0660917
1.16, -0.88, 0.0279774, 0.0279774
1.2, -0.88, 0, 0
1.24, -0.88, 0.0573131, 0.0573131
1.28, -0.88, 0, 0
1.32, -0.88, 0.126755, 0.0635219
1.36, -0.88, 0, 0
1.4, -0.88, 0.0629841, 0.0629841
1.44, -0.88, 0, 0
1.48, -0.88, 0.0261207, 0.0261207
1.52, -0.88, 0.1219, 0.0950444
1.56, -0.88, 0.0431338, 0.0431338
1.6, -0.88, 0.0237406, 0.0237406
1.64, -0.88, 0.0788838, 0.0580431
1.68, -0.88, 0.727239, 0.324197
1.72, -0.88, 0.754626, 0.229352
1.76, -0.88, 0.919243, 0.235575
1.8, -0.88, 1.07986, 0.285618
1.84, -0.88, 1.32655, 0.394204
1.88, -0.88, 1.06235, 0.245401
1.92, -0.88, 1.50608, 0.461615
1.96, -0.88, 1.51533, 0.402894
2, -0.88, 1.32152, 0.286597
2.04, -0.88, 1.19535, 0.275681
2.08, -0.88, 1.40258, 0.411639
2.12, -0.88, 0.395901, 0.13482
2.16, -0.88, 1.19193, 0.284078
2.2, -0.88, 1.04735, 0.283617
2.24, -0.88, 0.225431, 0.109273
2.28, -0.88, 1.25719, 0.417409
2.32, -0.88, 0.193835, 0.123706
2.36, -0.88, 0.583024, 0.346047
2.4, -0.88, 0.46877, 0.208801
2.44, -0.88, 0.189346, 0.0985461
2.48, -0.88, 0.0426346, 0.0426346
2.52, -0.88, 0.0441351, 0.0441351
2.56, -0.88, 0, 0
2.6, -0.88, 0, 0
2.64, -0.88, 0, 0
2.68, -0.88, 0, 0
2.72, -0.88, 0.0356482, 0.0356482
2.76, -0.88, 0.0525889, 0.0525889
2.8, -0.88, 0, 0
2.84, -0.88, 0.0546247, 0.0546247
2.88, -0.88, 0, 0
2.92, -0.88, 0, 0
2.96, -0.88, 0, 0
3, -0.88, 0, 0
3.04, -0.88, 0.0681783, 0.0681783
3.08, -0.88, 0, 0
3.12, -0.88, 0, 0
3.16, -0.88, 0.0560616, 0.0560616
3.2, -0.88, 0.0555054, 0.0555054
3.24, -0.88, 0.0501788, 0.0501788
3.28, -0.88, 0, 0
3.32, -0.88, 0, 0
3.36, -0.88, 0, 0
3.4, -0.88, 0, 0
3.44, -0.88, 0, 0
3.48, -0.88, 0.248415, 0.185057
3.52, -0.88, 0.0629183, 0.0629183
3.56, -0.88, 0, 0
3.6, -0.88, 0, 0
3.64, -0.88, 0, 0
3.68, -0.88, 0.261324, 0.135475
3.72, -0.88, 0.542772, 0.219105
3.76, -0.88, 0.701837, 0.369239
3.8, -0.88, 0.969723, 0.331256
3.84, -0.88, 0.980603, 0.658555
3.88, -0.88, 1.0241, 0.406823
3.92, -0.88, 0.863201, 0.286053
3.96, -0.88, 1.7203, 0.769772
4, -0.88, 0.876426, 0.289294
4.04, -0.88, 0.632857, 0.228611
4.08, -0.88, 0.30866, 0.182272
4.12, -0.88, 1.39381, 0.412218
4.16, -0.88, 1.73013, 0.876222
4.2, -0.88, 2.45009, 1.00546
4.24, -0.88, 2.19105, 1.05869
4.28, -0.88, 1.5411, 0.629747
4.32, -0.88, 0.470438, 0.294308
4.36, -0.88, 0.355005, 0.254732
4.4, -0.88, 0.210113, 0.210113
4.44, -0.88, 0.128681, 0.128681
4.48, -0.88, 0.179106, 0.179106
4.52, -0.88, 0, 0
4.56, -0.88, 0, 0
4.6, -0.88, 0, 0
4.64, -0.88, 0, 0
4.68, -0.88, 0, 0
4.72, -0.88, 0, 0
4.76, -0.88, 0, 0
4.8, -0.88, 0, 0
4.84, -0.88, -1, 0
4.88, -0.88, -1, 0
4.92, -0.88, -1, 0
4.96, -0.88, -1, 0
5, -0.88, -1, 0
5.04, -0.88, -1, 0
-0.04, -0.84, 1.45921, 0.414304
3.46945e-18, -0.84, 2.04969, 0.462779
0.04, -0.84, 1.278, 0.242832
0.08, -0.84, 2.21389, 0.395474
0.12, -0.84, 1.82339, 0.317481
0.16, -0.84, 1.82795, 0.310031
0.2, -0.84, 1.28958, 0.305199
0.24, -0.84, 1.77758, 0.413317
0.28, -0.84, 0.65481, 0.25893
0.32, -0.84, 0.774725, 0.205509
0.36, -0.84, 0.3602, 0.113887
0.4, -0.84, 0.278672, 0.136186
0.44, -0.84, 0.29072, 0.11218
0.48, -0.84, 0, 0
0.52, -0.84, 0, 0
0.56, -0.84, 0.250871, 0.131578
0.6, -0.84, 0.131356, 0.079658
0.64, -0.84, 0.0521832, 0.0521832
0.68, -0.84, 0.0236334, 0.0236334
0.72, -0.84, 0.0491227, 0.0347997
0.76, -0.84, 0, 0
0.8, -0.84, 0, 0
0.84, -0.84, 0.0343088, 0.0343088
0.88, -0.84, 0, 0
0.92, -0.84, 0.180603, 0.122693
0.96, -0.84, 0.0309904, 0.0309904
1, -0.84, 0.136501, 0.0850585
1.04, -0.84, 0.0781992, 0.0452001
1.08, -0.84, 0, 0
1.12, -0.84, 0, 0
1.16, -0.84, 0, 0
1.2, -0.84, 0, 0
1.24, -0.84, 0.06839, 0.0488394
1.28, -0.84, 0, 0
1.32, -0.84, 0.0474615, 0.0474615
1.36, -0.84, 0, 0
1.4, -0.84, 0.0274036, 0.0274036
1.44, -0.84, 0.0322057, 0.0322057
1.48, -0.84, 0.125463, 0.0936986
1.52, -0.84, 0, 0
1.56, -0.84, 0.128724, 0.0785786
1.6, -0.84, 0.219249, 0.0961161
1.64, -0.84, 0.805358, 0.394224
1.68, -0.84, 0.322228, 0.131539
1.72, -0.84, 0.75926, 0.327906
1.76, -0.84, 0.820961, 0.241821
1.8, -0.84, 1.55366, 0.475275
1.84, -0.84, 0.545051, 0.156509
1.88, -0.84, 0.966401, 0.350254
1.92, -0.84, 1.1839, 0.235074
1.96, -0.84, 1.26921, 0.305666
2, -0.84, 1.86623, 0.570089
2.04, -0.84, 0.667927, 0.187968
2.08, -0.84, 1.30777, 0.40938
2.12, -0.84, 0.869877, 0.287684
2.16, -0.84, 1.45657, 0.328937
2.2, -0.84, 1.13596, 0.300538
2.24, -0.84, 0.90046, 0.374844
2.28, -0.84, 1.13052, 0.255166
2.32, -0.84, 0.611409, 0.196717
2.36, -0.84, 0.857114, 0.379156
2.4, -0.84, 0.385998, 0.154216
2.44, -0.84, 0.261051, 0.137635
2.48, -0.84, 0.0954378, 0.0728293
2.52, -0.84, 0.0696452, 0.0696452
2.56, -0.84, 0.141337, 0.102123
2.6, -0.84, 0.0445964, 0.0445964
2.64, -0.84, 0, 0
2.68, -0.84, 0, 0
2.72, -0.84, 0, 0
2.76, -0.84, 0.0609722, 0.0609722
2.8, -0.84, 0, 0
2.84, -0.84, 0, 0
2.88, -0.84, 0, 0
2.92, -0.84, 0, 0
2.96, -0.84, 0.123754, 0.0909255
3, -0.84, 0.0803011, 0.0803011
3.04, -0.84, 0, 0
3.08, -0.84, 0.192125, 0.111833
3.12, -0.84, 0, 0
3.16, -0.84, 0, 0
3.2, -0.84, 0, 0
3.24, -0.84, 0, 0
3.28, -0.84, 0, 0
3.32, -0.84, 0.460907, 0.460907
3.36, -0.84, 0, 0
3.4, -0.84, 0.153504, 0.153504
3.44, -0.84, 0.0809899, 0.0809899
3.48, -0.84, 0.101571, 0.101571
3.52, -0.84, 0.163822, 0.115841
3.56, -0.84, 0.0601384, 0.0601384
3.6, -0.84, 0.340343, 0.21073
3.64, -0.84, 0.552177, 0.264227
3.68, -0.84, 0.440363, 0.304509
3.72, -0.84, 0.696938, 0.245161
3.76, -0.84, 0.892446, 0.320418
3.8, -0.84, 0.815887, 0.274316
3.84, -0.84, 0.747938, 0.602366
3.88, -0.84, 1.72467, 0.723335
3.92, -0.84, 1.69373, 0.592001
3.96, -0.84, 0.749767, 0.257343
4, -0.84, 0.801584, 0.313208
4.04, -0.84, 0.931903, 0.359516
4.08, -0.84, 1.28807, 0.510105
4.12, -0.84, 1.7136, 0.653372
4.16, -0.84, 1.20829, 0.439189
4.2, -0.84, 0.484906, 0.254677
4.24, -0.84, 2.58125, 0.795163
4.28, -0.84, 1.5767, 0.949906
4.32, -0.84, 0.618637, 0.384932
4.36, -0.84, 0.656199, 0.336973
4.4, -0.84, 0.273202, 0.199162
4.44, -0.84, 0.263914, 0.186889
4.48, -0.84, 0, 0
4.52, -0.84, 0, 0
4.56, -0.84, 0, 0
4.6, -0.84, 0, 0
4.64, -0.84, 0, 0
4.68, -0.84, 0, 0
4.72, -0.84, 0, 0
4.76, -0.84, 0, 0
4.8, -0.84, 0, 0
4.84, -0.84, 0, 0
4.88, -0.84, -1, 0
4.92, -0.84, -1, 0
4.96, -0.84, -1, 0
5, -0.84, -1, 0
5.04, -0.84, -1, 0
-0.04, -0.8, 0.957995, 0.290725
3.46945e-18, -0.8, 1.24153, 0.309437
0.04, -0.8, 0.520357, 0.164415
0.08, -0.8, 1.20373, 0.246422
0.12, -0.8, 1.39332, 0.32959
0.16, -0.8, 1.37602, 0.342511
0.2, -0.8, 1.34751, 0.275464
0.24, -0.8, 1.54527, 0.342066
0.28, -0.8, 0.929713, 0.28003
0.32, -0.8, 0.671026, 0.169142
0.36, -0.8, 0.54743, 0.258077
0.4, -0.8, 0.397611, 0.157415
0.44, -0.8, 0.399953, 0.145856
0.48, -0.8, 0.138355, 0.071055
0.52, -0.8, 0.20592, 0.125044
0.56, -0.8, 0, 0
0.6, -0.8, 0.133993, 0.0672019
0.64, -0.8, 0.0724053, 0.0418508
0.68, -0.8, 0, 0
0.72, -0.8, 0.0419851, 0.0419851
0.76, -0.8, 0, 0
0.8, -0.8, 0, 0
0.84, -0.8, 0, 0
0.88, -0.8, 0.265382, 0.219023
0.92, -0.8, 0.0233966, 0.0233966
0.96, -0.8, 0.0266738, 0.0266738
1, -0.8, 0.0359023, 0.0359023
1.04, -0.8, 0, 0
1.08, -0.8, 0.0449193, 0.0449193
1.12, -0.8, 0, 0
1.16, -0.8, 0.0287548, 0.0287548
1.2, -0.8, 0.256197, 0.226032
1.24, -0.8, 0.0459983, 0.0459983
1.28, -0.8, 0, 0
1.32, -0.8, 0.06587, 0.0465771
1.36, -0.8, 0.0346977, 0.0346977
1.4, -0.8, 0.0543226, 0.0384133
1.44, -0.8, 0.250654, 0.250654
1.48, -0.8, 0.0830264, 0.0656015
1.52, -0.8, 0.122841, 0.07183
1.56, -0.8, 0.113123, 0.0669933
1.6, -0.8, 0.343742, 0.156305
1.64, -0.8, 0.345215, 0.158806
1.68, -0.8, 0.598857, 0.170913
1.72, -0.8, 0.716059, 0.20448
1.76, -0.8, 1.13199, 0.251837
1.8, -0.8, 0.760758, 0.30908
1.84, -0.8, 0.71626, 0.223269
1.88, -0.8, 1.36656, 0.398605
1.92, -0.8, 0.98364, 0.280477
1.96, -0.8, 0.515403, 0.199628
2, -0.8, 0.7267, 0.21258
2.04, -0.8, 0.822705, 0.35679
2.08, -0.8, 1.59745, 0.435161
2.12, -0.8, 0.729728, 0.194847
2.16, -0.8, 1.39228, 0.418577
2.2, -0.8, 1.05471, 0.265065
2.24, -0.8, 1.6894, 0.389222
2.28, -0.8, 0.657409, 0.22652
2.32, -0.8, 0.967445, 0.321079
2.36, -0.8, 0.543388, 0.169154
2.4, -0.8, 0.721397, 0.36171
2.44, -0.8, 0.408419, 0.158276
2.48, -0.8, 0.148093, 0.114895
2.52, -0.8, 0, 0
2.56, -0.8, 0.0432455, 0.0432455
2.6, -0.8, 0, 0
2.64, -0.8, 0, 0
2.68, -0.8, 0.0736821, 0.0736821
2.72, -0.8, 0, 0
2.76, -0.8, 0, 0
2.8, -0.8, 0, 0
2.84, -0.8, 0, 0
2.88, -0.8, 0.187178, 0.187178
2.92, -0.8, 0, 0
2.96, -0.8, 0, 0
3, -0.8, 0, 0
3.04, -0.8, 0, 0
3.08, -0.8, 0.137744, 0.106074
3.12, -0.8, 0.103653, 0.103653
3.16, -0.8, 0, 0
3.2, -0.8, 0.288248, 0.203825
3.24, -0.8, 0, 0
3.28, -0.8, 0, 0
3.32, -0.8, 0, 0
3.36, -0.8, 0.0906397, 0.0906397
3.4, -0.8, 0, 0
3.44, -0.8, 0.050472, 0.050472
3.48, -0.8, 0.128043, 0.0931703
3.52, -0.8, 0, 0
3.56, -0.8, 0, 0
3.6, -0.8, 0.249541, 0.126268
3.64, -0.8, 0.331044, 0.272164
3.68, -0.8, 0.201656, 0.143037
3.72, -0.8, 0.664229, 0.328628
3.76, -0.8, 0.497665, 0.316999
3.8, -0.8, 0.88254, 0.304962
3.84, -0.8, 1.4502, 0.720794
3.88, -0.8, 0.932237, 0.288385
3.92, -0.8, 0.84114, 0.303805
3.96, -0.8, 0.512103, 0.211118
4, -0.8, 0.979112, 0.449576
4.04, -0.8, 0.660674, 0.264288
4.08, -0.8, 0.912682, 0.36717
4.12, -0.8, 0.408475, 0.212829
4.16, -0.8, 1.28575, 0.398424
4.2, -0.8, 0.309655, 0.18371
4.24, -0.8, 1.03831, 0.449212
4.28, -0.8, 0.553334, 0.293383
4.32, -0.8, 1.38039, 0.477739
4.36, -0.8, 0.615314, 0.281118
4.4, -0.8, 0.533147, 0.283371
4.44, -0.8, 0.731818, 0.384773
4.48, -0.8, 0.108823, 0.108823
4.52, -0.8, 0, 0
4.56, -0.8, 0.364709, 0.364709
4.6, -0.8, 0, 0
4.64, -0.8, 0, 0
4.68, -0.8, 0, 0
4.72, -0.8, 0, 0
4.76, -0.8, 0, 0
4.8, -0.8, 0, 0
4.84, -0.8, 0, 0
4.88, -0.8, -1, 0
4.92, -0.8, -1, 0
4.96, -0.8, -1, 0
5, -0.8, -1, 0
5.04, -0.8, -1, 0
-0.04, -0.76, 1.20515, 0.340791
3.46945e-18, -0.76, 1.57462, 0.287278
0.04, -0.76, 1.41501, 0.292771
0.08, -0.76, 1.95053, 0.453589
0.12, -0.76, 1.60539, 0.338351
0.16, -0.76, 1.1823, 0.310173
0.2, -0.76, 1.37156, 0.332782
0.24, -0.76, 1.45423, 0.288416
0.28, -0.76, 1.34155, 0.323709
0.32, -0.76, 0.823775, 0.193224
0.36, -0.76, 0.77877, 0.234172
0.4, -0.76, 0.87406, 0.339609
0.44, -0.76, 0.234962, 0.0864559
0.48, -0.76, 0.260235, 0.0947072
0.52, -0.76, 0.187541, 0.0784601
0.56, -0.76, 0.0271307, 0.0271307
0.6, -0.76, 0.0612168, 0.0432874
0.64, -0.76, 0.0295378, 0.0295378
0.68, -0.76, 0.0507319, 0.0361703
0.72, -0.76, 0, 0
0.76, -0.76, 0.0200389, 0.0200389
0.8, -0.76, 0.0293084, 0.0293084
0.84, -0.76, 0.0340369, 0.0340369
0.88, -0.76, 0, 0
0.92, -0.76, 0.0350598, 0.0350598
0.96, -0.76, 0.0539427, 0.0381434
1, -0.76, 0, 0
1.04, -0.76, 0, 0
1.08, -0.76, 0.071488, 0.071488
1.12, -0.76, 0.0425729, 0.0425729
1.16, -0.76, 0.113489, 0.113489
1.2, -0.76, 0, 0
1.24, -0.76, 0.0255106, 0.0255106
1.28, -0.76, 0, 0
1.32, -0.76, 0, 0
1.36, -0.76, 0.0487693, 0.0487693
1.4, -0.76, 0.0488227, 0.0488227
1.44, -0.76, 0.0277578, 0.0277578
1.48, -0.76, 0.43812, 0.209064
1.52, -0.76, 0.0862929, 0.0498759
1.56, -0.76, 0.173467, 0.0895348
1.6, -0.76, 0.191505, 0.100816
1.64, -0.76, 0.760855, 0.324843
1.68, -0.76, 0.842677, 0.310434
1.72, -0.76, 0.775413, 0.207146
1.76, -0.76, 1.06798, 0.27653
1.8, -0.76, 1.45404, 0.404496
1.84, -0.76, 1.26319, 0.370544
1.88, -0.76, 0.835216, 0.2049
1.92, -0.76, 0.85849, 0.203278
1.96, -0.76, 0.702538, 0.22144
2, -0.76, 1.05641, 0.263186
2.04, -0.76, 0.889221, 0.295935
2.08, -0.76, 1.2593, 0.310249
2.12, -0.76, 0.65444, 0.202266
2.16, -0.76, 1.38667, 0.498034
2.2, -0.76, 0.623551, 0.19397
2.24, -0.76, 1.6379, 0.331885
2.28, -0.76, 1.12072, 0.271394
2.32, -0.76, 0.746384, 0.350308
2.36, -0.76, 0.686838, 0.35219
2.4, -0.76, 0.415473, 0.157476
2.44, -0.76, 0.485378, 0.334542
2.48, -0.76, 0.414584, 0.343156
2.52, -0.76, 0.0805059, 0.0570128
2.56, -0.76, 0, 0
2.6, -0.76, 0.128837, 0.0914693
2.64, -0.76, 0.0490605, 0.0490605
2.68, -0.76, 0, 0
2.72, -0.76, 0, 0
2.76, -0.76, 0, 0
2.8, -0.76, 0, 0
2.84, -0.76, 0, 0
2.88, -0.76, 0, 0
2.92, -0.76, 0, 0
2.96, -0.76, 0, 0
3, -0.76, 0, 0
3.04, -0.76, 0, 0
3.08, -0.76, 0.0674621, 0.0674621
3.12, -0.76, 0.0688784, 0.0688784
3.16, -0.76, 0.0976492, 0.0700934
3.2, -0.76, 0, 0
3.24, -0.76, 0, 0
3.28, -0.76, 0, 0
3.32, -0.76, 0, 0
3.36, -0.76, 0.0644333, 0.0644333
3.4, -0.76, 0.0500031, 0.0500031
3.44, -0.76, 0, 0
3.48, -0.76, 0.376769, 0.20416
3.52, -0.76, 0.202155, 0.142945
3.56, -0.76, 0.16054, 0.126766
3.6, -0.76, 0.0735672, 0.0735672
3.64, -0.76, 0.339311, 0.153715
3.68, -0.76, 0.574191, 0.239652
3.72, -0.76, 0.878311, 0.301614
3.76, -0.76, 0.90748, 0.409945
3.8, -0.76, 0.718286, 0.361116
3.84, -0.76, 0.7664, 0.360352
3.88, -0.76, 0.662545, 0.321458
3.92, -0.76, 1.68121, 0.719455
3.96, -0.76, 0.526656, 0.355417
4, -0.76, 0.775201, 0.391309
4.04, -0.76, 1.7118, 0.753305
4.08, -0.76, 0.463163, 0.235014
4.12, -0.76, 0.482141, 0.21824
4.16, -0.76, 1.91593, 0.901724
4.2, -0.76, 1.28543, 0.399376
4.24, -0.76, 1.73009, 0.904643
4.28, -0.76, 0.266569, 0.196079
4.32, -0.76, 1.12399, 0.912254
4.36, -0.76, 0.990738, 0.380189
4.4, -0.76, 0.356332, 0.209126
4.44, -0.76, 0.488164, 0.247947
4.48, -0.76, 0.414385, 0.239548
4.52, -0.76, 0.507244, 0.358688
4.56, -0.76, 0, 0
4.6, -0.76, 0, 0
4.64, -0.76, 0, 0
4.68, -0.76, 0, 0
4.72, -0.76, 0.687107, 0.687107
4.76, -0.76, 0, 0
4.8, -0.76, 0, 0
4.84, -0.76, 0, 0
4.88, -0.76, -1, 0
4.92, -0.76, -1, 0
4.96, -0.76, -1, 0
5, -0.76, -1, 0
5.04, -0.76, -1, 0
-0.04, -0.72, 1.30785, 0.345614
3.46945e-18, -0.72, 1.12452, 0.233365
0.04, -0.72, 0.835742, 0.214454
0.08, -0.72, 1.23365, 0.23505
0.12, -0.72, 1.87521, 0.36114
0.16, -0.72, 1.34482, 0.273374
0.2, -0.72, 1.31382, 0.244832
0.24, -0.72, 1.50377, 0.262079
0.28, -0.72, 1.0672, 0.270897
0.32, -0.72, 1.65422, 0.289538
0.36, -0.72, 1.12943, 0.227888
0.4, -0.72, 0.736336, 0.182825
0.44, -0.72, 0.147664, 0.0682527
0.48, -0.72, 0.372508, 0.225839
0.52, -0.72, 0.0580856, 0.0419021
0.56, -0.72, 0.133982, 0.0715741
0.6, -0.72, 0.0463196, 0.032754
0.64, -0.72, 0.0297763, 0.0297763
0.68, -0.72, 0.0253272, 0.0253272
0.72, -0.72, 0, 0
0.76, -0.72, 0.0946778, 0.0589911
0.8, -0.72, 0, 0
0.84, -0.72, 0.0819776, 0.04742
0.88, -0.72, 0.107664, 0.0786322
0.92, -0.72, 0, 0
0.96, -0.72, 0, 0
1, -0.72, 0.0411476, 0.0411476
1.04, -0.72, 0, 0
1.08, -0.72, 0, 0
1.12, -0.72, 0.0564709, 0.0399313
1.16, -0.72, 0.0373414, 0.0373414
1.2, -0.72, 0, 0
1.24, -0.72, 0, 0
1.28, -0.72, 0.0792624, 0.0792624
1.32, -0.72, 0, 0
1.36, -0.72, 0.259505, 0.235302
1.4, -0.72, 0.0390105, 0.0390105
1.44, -0.72, 0.225306, 0.147115
1.48, -0.72, 0.146065, 0.104217
1.52, -0.72, 0.256173, 0.127415
1.56, -0.72, 0.394693, 0.258988
1.6, -0.72, 1.22546, 0.395036
1.64, -0.72, 0.289507, 0.103207
1.68, -0.72, 0.929671, 0.339972
1.72, -0.72, 1.01361, 0.254112
1.76, -0.72, 0.761463, 0.218605
1.8, -0.72, 1.25519, 0.325994
1.84, -0.72, 0.919561, 0.249811
1.88, -0.72, 1.42788, 0.394574
1.92, -0.72, 0.628073, 0.207459
1.96, -0.72, 0.755788, 0.182927
2, -0.72, 1.33992, 0.376389
2.04, -0.72, 1.06244, 0.263461
2.08, -0.72, 0.748762, 0.227969
2.12, -0.72, 0.752726, 0.201944
2.16, -0.72, 0.744873, 0.193944
2.2, -0.72, 0.955199, 0.254431
2.24, -0.72, 1.39609, 0.412886
2.28, -0.72, 1.23019, 0.307375
2.32, -0.72, 0.765238, 0.186591
2.36, -0.72, 1.17301, 0.268019
2.4, -0.72, 0.472017, 0.156068
2.44, -0.72, 0.509062, 0.16449
2.48, -0.72, 0.442121, 0.329264
2.52, -0.72, 0.332056, 0.192486
2.56, -0.72, 0.0840748, 0.0840748
2.6, -0.72, 0, 0
2.64, -0.72, 0.0708923, 0.0708923
2.68, -0.72, 0, 0
2.72, -0.72, 0, 0
2.76, -0.72, 0, 0
2.8, -0.72, 0, 0
2.84, -0.72, 0.0910295, 0.0910295
2.88, -0.72, 0, 0
2.92, -0.72, 0.271603, 0.201996
2.96, -0.72, 0.0625243, 0.0625243
3, -0.72, 0.0511548, 0.0511548
3.04, -0.72, 0.192336, 0.192336
3.08, -0.72, 0.0487317, 0.0487317
3.12, -0.72, 0, 0
3.16, -0.72, 0, 0
3.2, -0.72, 0.0694132, 0.0694132
3.24, -0.72, 0, 0
3.28, -0.72, 0.0731925, 0.0731925
3.32, -0.72, 0, 0
3.36, -0.72, 0.45003, 0.259541
3.4, -0.72, 0.0458815, 0.0458815
3.44, -0.72, 0.0750839, 0.0750839
3.48, -0.72, 0.10919, 0.0772992
3.52, -0.72, 0.45993, 0.291254
3.56, -0.72, 0.292357, 0.149171
3.6, -0.72, 0.52866, 0.27809
3.64, -0.72, 0.988198, 0.363915
3.68, -0.72, 0.855767, 0.382461
3.72, -0.72, 0.914086, 0.29006
3.76, -0.72, 0.68628, 0.333692
3.8, -0.72, 1.14844, 0.626816
3.84, -0.72, 0.439849, 0.185914
3.88, -0.72, 2.16681, 0.789713
3.92, -0.72, 0.941628, 0.336872
3.96, -0.72, 1.18444, 0.647441
4, -0.72, 0.821547, 0.38751
4.04, -0.72, 0.51752, 0.284909
4.08, -0.72, 0.823155, 0.334627
4.12, -0.72, 0.701841, 0.360078
4.16, -0.72, 0.669402, 0.282912
4.2, -0.72, 0.525572, 0.242784
4.24, -0.72, 1.23075, 0.410838
4.28, -0.72, 0.622215, 0.259839
4.32, -0.72, 0.674312, 0.278175
4.36, -0.72, 1.1701, 0.56575
4.4, -0.72, 1.39306, 0.462399
4.44, -0.72, 0.714362, 0.415972
4.48, -0.72, 0.452319, 0.265431
4.52, -0.72, 0.378404, 0.270556
4.56, -0.72, 0.827981, 0.686185
4.6, -0.72, 0.337624, 0.241904
4.64, -0.72, 0.829487, 0.829487
4.68, -0.72, 0, 0
4.72, -0.72, 0, 0
4.76, -0.72, 0, 0
4.8, -0.72, 0.728875, 0.728875
4.84, -0.72, 0, 0
4.88, -0.72, -1, 0
4.92, -0.72, -1, 0
4.96, -0.72, -1, 0
5, -0.72, -1, 0
5.04, -0.72, -1, 0
-0.04, -0.68, 0.998716, 0.294481
3.46945e-18, -0.68, 1.0831, 0.206349
0.04, -0.68, 1.15128, 0.227148
0.08, -0.68, 1.37955, 0.265943
0.12, -0.68, 2.2477, 0.457205
0.16, -0.68, 2.1081, 0.410735
0.2, -0.68, 2.09373, 0.392725
0.24, -0.68, 1.87247, 0.375455
0.28, -0.68, 2.24555, 0.438721
0.32, -0.68, 0.949961, 0.213356
0.36, -0.68, 1.26877, 0.262143
0.4, -0.68, 0.889618, 0.214843
0.44, -0.68, 0.701747, 0.262191
0.48, -0.68, 0.505481, 0.144079
0.52, -0.68, 0.311348, 0.111904
0.56, -0.68, 0.51619, 0.306992
0.6, -0.68, 0.0584322, 0.041318
0.64, -0.68, 0.0902167, 0.0524201
0.68, -0.68, 0, 0
0.72, -0.68, 0.0246532, 0.0246532
0.76, -0.68, 0.131618, 0.0771936
0.8, -0.68, 0.124148, 0.0726297
0.84, -0.68, 0.0218313, 0.0218313
0.88, -0.68, 0, 0
0.92, -0.68, 0.0227996, 0.0227996
0.96, -0.68, 0.0959541, 0.0682349
1, -0.68, 0.0532732, 0.0532732
1.04, -0.68, 0.0273998, 0.0273998
1.08, -0.68, 0, 0
1.12, -0.68, 0.117742, 0.0708227
1.16, -0.68, 0, 0
1.2, -0.68, 0, 0
1.24, -0.68, 0.0460691, 0.0460691
1.28, -0.68, 0.0838731, 0.0595671
1.32, -0.68, 0, 0
1.36, -0.68, 0.0269672, 0.0269672
1.4, -0.68, 0.14247, 0.101556
1.44, -0.68, 0.075282, 0.0534148
1.48, -0.68, 0.126841, 0.0783224
1.52, -0.68, 0.449837, 0.261636
1.56, -0.68, 0.490471, 0.149668
1.6, -0.68, 0.389198, 0.129018
1.64, -0.68, 0.832154, 0.244797
1.68, -0.68, 1.07186, 0.409898
1.72, -0.68, 1.03155, 0.249777
1.76, -0.68, 1.14574, 0.322746
1.8, -0.68, 1.21494, 0.253097
1.84, -0.68, 0.986689, 0.241025
1.88, -0.68, 1.16043, 0.412991
1.92, -0.68, 1.17596, 0.356671
1.96, -0.68, 1.19468, 0.298084
2, -0.68, 0.603872, 0.218148
2.04, -0.68, 0.686937, 0.193812
2.08, -0.68, 0.893489, 0.261868
2.12, -0.68, 0.71458, 0.212252
2.16, -0.68, 0.679767, 0.207985
2.2, -0.68, 1.23206, 0.361706
2.24, -0.68, 1.28661, 0.311488
2.28, -0.68, 1.11384, 0.375381
2.32, -0.68, 1.69055, 0.484441
2.36, -0.68, 1.77355, 0.525839
2.4, -0.68, 1.00192, 0.391038
2.44, -0.68, 0.70653, 0.23152
2.48, -0.68, 0.0400535, 0.0400535
2.52, -0.68, 0.362251, 0.169798
2.56, -0.68, 0, 0
2.6, -0.68, 0, 0
2.64, -0.68, 0, 0
2.68, -0.68, 0.0455031, 0.0455031
2.72, -0.68, 0.308778, 0.22306
2.76, -0.68, 0, 0
2.8, -0.68, 0, 0
2.84, -0.68, 0, 0
2.88, -0.68, 0, 0
2.92, -0.68, 0, 0
2.96, -0.68, 0, 0
3, -0.68, 0, 0
3.04, -0.68, 0.055962, 0.055962
3.08, -0.68, 0, 0
3.12, -0.68, 0, 0
3.16, -0.68, 0.180357, 0.142167
3.2, -0.68, 0, 0
3.24, -0.68, 0, 0
3.28, -0.68, 0.0757852, 0.0757852
3.32, -0.68, 0.11168, 0.11168
3.36, -0.68, 0.14648, 0.103579
3.4, -0.68, 0.427932, 0.252114
3.44, -0.68, 0.0892738, 0.0892738
3.48, -0.68, 0.124496, 0.0882743
3.52, -0.68, 0.537177, 0.224075
3.56, -0.68, 0.603965, 0.276118
3.6, -0.68, 1.11455, 0.467463
3.64, -0.68, 0.937579, 0.535084
3.68, -0.68, 0.851401, 0.340269
3.72, -0.68, 0.813406, 0.34727
3.76, -0.68, 1.07685, 0.566838
3.8, -0.68, 0.212247, 0.123413
3.84, -0.68, 1.53268, 0.548344
3.88, -0.68, 0.411193, 0.232511
3.92, -0.68, 0.20761, 0.148893
3.96, -0.68, 0.961986, 0.437963
4, -0.68, 0.284927, 0.221133
4.04, -0.68, 0.900383, 0.67026
4.08, -0.68, 0.9642, 0.47112
4.12, -0.68, 1.30027, 0.57447
4.16, -0.68, 0.175149, 0.123971
4.2, -0.68, 0.906927, 0.356667
4.24, -0.68, 0.733007, 0.341914
4.28, -0.68, 0.987432, 0.858397
4.32, -0.68, 0.698106, 0.294156
4.36, -0.68, 1.71234, 0.660384
4.4, -0.68, 0.738241, 0.332084
4.44, -0.68, 1.1628, 0.599396
4.48, -0.68, 1.05257, 0.642643
4.52, -0.68, 1.48568, 1.17363
4.56, -0.68, 0.19055, 0.19055
4.6, -0.68, 0.196614, 0.196614
4.64, -0.68, 0, 0
4.68, -0.68, 0, 0
4.72, -0.68, 0, 0
4.76, -0.68, 0, 0
4.8, -0.68, 0, 0
4.84, -0.68, 0, 0
4.88, -0.68, 0, 0
4.92, -0.68, -1, 0
4.96, -0.68, -1, 0
5, -0.68, -1, 0
5.04, -0.68, -1, 0
-0.04, -0.64, 1.79553, 0.319674
3.46945e-18, -0.64, 1.11989, 0.223142
0.04, -0.64, 1.38203, 0.316825
0.08, -0.64, 1.24595, 0.24283
0.12, -0.64, 1.27829, 0.233235
0.16, -0.64, 1.6124, 0.321183
0.2, -0.64, 1.32234, 0.238036
0.24, -0.64, 1.27827, 0.23725
0.28, -0.64, 1.79646, 0.390306
0.32, -0.64, 2.06056, 0.365892
0.36, -0.64, 1.59227, 0.328977
0.4, -0.64, 1.00994, 0.227049
0.44, -0.64, 0.917279, 0.229434
0.48, -0.64, 0.287539, 0.091598
0.52, -0.64, 0.384206, 0.119223
0.56, -0.64, 0.165376, 0.0772895
0.6, -0.64, 0.170103, 0.076533
0.64, -0.64, 0.135138, 0.0792138
0.68, -0.64, 0.0906767, 0.0527645
0.72, -0.64, 0.204415, 0.117286
0.76, -0.64, 0.0496528, 0.0496528
0.8, -0.64, 0.0519529, 0.0368121
0.84, -0.64, 0.123458, 0.0723051
0.88, -0.64, 0.0759289, 0.0566399
0.92, -0.64, 0.0350282, 0.0350282
0.96, -0.64, 0.206811, 0.206811
1, -0.64, 0, 0
1.04, -0.64, 0.0433172, 0.0433172
1.08, -0.64, 0.0847338, 0.0599185
1.12, -0.64, 0.0614476, 0.0464137
1.16, -0.64, 0.0242584, 0.0242584
1.2, -0.64, 0, 0
1.24, -0.64, 0, 0
1.28, -0.64, 0, 0
1.32, -0.64, 0, 0
1.36, -0.64, 0.0296162, 0.0296162
1.4, -0.64, 0.148314, 0.0787454
1.44, -0.64, 0.39673, 0.258605
1.48, -0.64, 0.243393, 0.129358
1.52, -0.64, 0.105508, 0.0850172
1.56, -0.64, 0.631334, 0.199787
1.6, -0.64, 0.429736, 0.179395
1.64, -0.64, 0.70342, 0.188818
1.68, -0.64, 1.15067, 0.385637
1.72, -0.64, 0.983313, 0.22699
1.76, -0.64, 1.3712, 0.307183
1.8, -0.64, 1.43663, 0.299407
1.84, -0.64, 0.994095, 0.243901
1.88, -0.64, 0.792171, 0.193574
1.92, -0.64, 0.646069, 0.184306
1.96, -0.64, 0.576002, 0.16486
2, -0.64, 0.701083, 0.24883
2.04, -0.64, 1.13389, 0.445234
2.08, -0.64, 0.35644, 0.120367
2.12, -0.64, 0.96059, 0.352608
2.16, -0.64, 0.453573, 0.184249
2.2, -0.64, 0.999498, 0.269643
2.24, -0.64, 1.01329, 0.291752
2.28, -0.64, 1.14465, 0.362199
2.32, -0.64, 1.6499, 0.502402
2.36, -0.64, 1.32967, 0.4264
2.4, -0.64, 1.03408, 0.273387
2.44, -0.64, 0.761301, 0.241209
2.48, -0.64, 0.3398, 0.154151
2.52, -0.64, 0.132018, 0.0774046
2.56, -0.64, 0.31157, 0.130116
2.6, -0.64, 0.0486839, 0.0486839
2.64, -0.64, 0.0588197, 0.0588197
2.68, -0.64, 0.256795, 0.183924
2.72, -0.64, 0.0467363, 0.0467363
2.76, -0.64, 0, 0
2.8, -0.64, 0.118894, 0.0840709
2.84, -0.64, 0.0357746, 0.0357746
2.88, -0.64, 0, 0
2.92, -0.64, 0.0977806, 0.0692815
2.96, -0.64, 0, 0
3, -0.64, 0, 0
3.04, -0.64, 0.0652813, 0.0652813
3.08, -0.64, 0, 0
3.12, -0.64, 0.178623, 0.141205
3.16, -0.64, 0.0681183, 0.0681183
3.2, -0.64, 0, 0
3.24, -0.64, 0.0464064, 0.0464064
3.28, -0.64, 0.0743286, 0.0743286
3.32, -0.64, 0, 0
3.36, -0.64, 0, 0
3.4, -0.64, 0.293947, 0.238242
3.44, -0.64, 0.426859, 0.206025
3.48, -0.64, 0.332175, 0.151888
3.52, -0.64, 0.398716, 0.174895
3.56, -0.64, 0.766501, 0.292853
3.6, -0.64, 0.990934, 0.550322
3.64, -0.64, 0.490746, 0.27253
3.68, -0.64, 1.84303, 0.823474
3.72, -0.64, 1.09969, 0.442372
3.76, -0.64, 0.912391, 0.420391
3.8, -0.64, 0.426061, 0.194874
3.84, -0.64, 1.67709, 0.849229
3.88, -0.64, 0.351713, 0.177103
3.92, -0.64, 0.500126, 0.251595
3.96, -0.64, 0.384368, 0.173295
4, -0.64, 0.586393, 0.283457
4.04, -0.64, 0.425649, 0.252703
4.08, -0.64, 1.12016, 0.437335
4.12, -0.64, 0.18221, 0.129961
4.16, -0.64, 0.567361, 0.235352
4.2, -0.64, 0.31343, 0.181261
4.24, -0.64, 0.505407, 0.268694
4.28, -0.64, 0.943064, 0.457462
4.32, -0.64, 0.567314, 0.303358
4.36, -0.64, 0.584622, 0.354662
4.4, -0.64, 0.460085, 0.290726
4.44, -0.64, 0.747778, 0.336249
4.48, -0.64, 1.17336, 0.517591
4.52, -0.64, 0.256773, 0.183852
4.56, -0.64, 1.20137, 0.729516
4.6, -0.64, 0, 0
4.64, -0.64, 0.242621, 0.242621
4.68, -0.64, 0.222869, 0.222869
4.72, -0.64, 0, 0
4.76, -0.64, 0.303413, 0.303413
4.8, -0.64, 0, 0
4.84, -0.64, 0, 0
4.88, -0.64, 0, 0
4.92, -0.64, -1, 0
4.96, -0.64, -1, 0
5, -0.64, -1, 0
5.04, -0.64, -1, 0
-0.04, -0.6, 1.53058, 0.390998
3.46945e-18, -0.6, 1.64791, 0.321504
0.04, -0.6, 1.62981, 0.357723
0.08, -0.6, 1.00023, 0.225237
0.12, -0.6, 1.32689, 0.250881
0.16, -0.6, 1.3436, 0.340803
0.2, -0.6, 0.979115, 0.201535
0.24, -0.6, 1.65915, 0.411464
0.28, -0.6, 1.77674, 0.398117
0.32, -0.6, 1.23976, 0.266885
0.36, -0.6, 2.09446, 0.3418
0.4, -0.6, 1.67376, 0.311435
0.44, -0.6, 1.62251, 0.398721
0.48, -0.6, 0.576989, 0.17603
0.52, -0.6, 0.822624, 0.275167
0.56, -0.6, 0.410638, 0.122944
0.6, -0.6, 0.534218, 0.158952
0.64, -0.6, 0.11255, 0.0581975
0.68, -0.6, 0.306383, 0.132516
0.72, -0.6, 0.0667312, 0.0478538
0.76, -0.6, 0.112549, 0.0725348
0.8, -0.6, 0.165681, 0.0874953
0.84, -0.6, 0.0660732, 0.0660732
0.88, -0.6, 0, 0
0.92, -0.6, 0.0337091, 0.0337091
0.96, -0.6, 0.0593557, 0.0424344
1, -0.6, 0.0462346, 0.0337545
1.04, -0.6, 0, 0
1.08, -0.6, 0.0533551, 0.0533551
1.12, -0.6, 0, 0
1.16, -0.6, 0.253762, 0.220591
1.2, -0.6, 0.111879, 0.111879
1.24, -0.6, 0.0372505, 0.0372505
1.28, -0.6, 0.0907151, 0.0641453
1.32, -0.6, 0.156038, 0.0786475
1.36, -0.6, 0, 0
1.4, -0.6, 0.0402715, 0.0402715
1.44, -0.6, 0.182895, 0.101962
1.48, -0.6, 0.311017, 0.113366
1.52, -0.6, 0.581495, 0.186611
1.56, -0.6, 0.813273, 0.291135
1.6, -0.6, 0.871661, 0.222679
1.64, -0.6, 0.808677, 0.220228
1.68, -0.6, 1.68071, 0.437636
1.72, -0.6, 1.06509, 0.236317
1.76, -0.6, 1.21409, 0.285093
1.8, -0.6, 0.844199, 0.251416
1.84, -0.6, 0.705562, 0.213519
1.88, -0.6, 0.289956, 0.156243
1.92, -0.6, 0.700277, 0.236188
1.96, -0.6, 0.679471, 0.203319
2, -0.6, 1.00671, 0.433811
2.04, -0.6, 0.366066, 0.140422
2.08, -0.6, 0.420346, 0.137788
2.12, -0.6, 0.981413, 0.259558
2.16, -0.6, 0.185713, 0.084715
2.2, -0.6, 0.728952, 0.233876
2.24, -0.6, 0.526135, 0.188389
2.28, -0.6, 0.988406, 0.258294
2.32, -0.6, 0.86264, 0.24398
2.36, -0.6, 0.922881, 0.268206
2.4, -0.6, 1.39778, 0.433773
2.44, -0.6, 1.28129, 0.419769
2.48, -0.6, 0.314891, 0.121325
2.52, -0.6, 0.276385, 0.140756
2.56, -0.6, 0.187907, 0.10216
2.6, -0.6, 0.310312, 0.187911
2.64, -0.6, 0.435948, 0.347103
2.68, -0.6, 0.580598, 0.363005
2.72, -0.6, 0.0724184, 0.0724184
2.76, -0.6, 0, 0
2.8, -0.6, 0.0570803, 0.0570803
2.84, -0.6, 0.0509373, 0.0509373
2.88, -0.6, 0.0355222, 0.0355222
2.92, -0.6, 0.118493, 0.0837882
2.96, -0.6, 0.0442132, 0.0442132
3, -0.6, 0, 0
3.04, -0.6, 0.0765833, 0.0765833
3.08, -0.6, 0, 0
3.12, -0.6, 0.251932, 0.203674
3.16, -0.6, 0, 0
3.2, -0.6, 0, 0
3.24, -0.6, 0, 0
3.28, -0.6, 0, 0
3.32, -0.6, 0.145022, 0.102548
3.36, -0.6, 0.343647, 0.241012
3.4, -0.6, 0.178975, 0.107665
3.44, -0.6, 0.205445, 0.156491
3.48, -0.6, 0.601147, 0.257956
3.52, -0.6, 0.624203, 0.301852
3.56, -0.6, 1.20299, 0.417642
3.6, -0.6, 1.1076, 0.377011
3.64, -0.6, 0.698767, 0.262646
3.68, -0.6, 0.488105, 0.231759
3.72, -0.6, 0.593617, 0.261543
3.76, -0.6, 0.398397, 0.162912
3.8, -0.6, 1.19946, 0.485634
3.84, -0.6, 0.330508, 0.147992
3.88, -0.6, 0.205895, 0.119004
3.92, -0.6, 0.247913, 0.143442
3.96, -0.6, 0.855575, 0.294234
4, -0.6, 0.597579, 0.363278
4.04, -0.6, 0.0803061, 0.0803061
4.08, -0.6, 0.485574, 0.218885
4.12, -0.6, 0.613594, 0.376586
4.16, -0.6, 0.528342, 0.316849
4.2, -0.6, 0.45637, 0.302715
4.24, -0.6, 1.70546, 0.860775
4.28, -0.6, 1.19144, 0.838358
4.32, -0.6, 1.38516, 0.913748
4.36, -0.6, 0.948694, 0.432025
4.4, -0.6, 1.84254, 1.04178
4.44, -0.6, 0.744094, 0.537152
4.48, -0.6, 0.952544, 0.390731
4.52, -0.6, 1.13638, 0.66434
4.56, -0.6, 0, 0
4.6, -0.6, 0.568039, 0.329855
4.64, -0.6, 0.14561, 0.14561
4.68, -0.6, 0.543506, 0.384318
4.72, -0.6, 0, 0
4.76, -0.6, 0, 0
4.8, -0.6, 0, 0
4.84, -0.6, 0, 0
4.88, -0.6, 0, 0
4.92, -0.6, -1, 0
4.96, -0.6, -1, 0
5, -0.6, -1, 0
5.04, -0.6, -1, 0
-0.04, -0.56, 0.717184, 0.267967
3.46945e-18, -0.56, 1.12897, 0.288849
0.04, -0.56, 0.936615, 0.249165
0.08, -0.56, 1.21224, 0.352703
0.12, -0.56, 1.30434, 0.312679
0.16, -0.56, 0.92037, 0.24959
0.2, -0.56, 1.39033, 0.255423
0.24, -0.56, 1.35244, 0.322949
0.28, -0.56, 1.44653, 0.333734
0.32, -0.56, 1.26448, 0.246788
0.36, -0.56, 1.66155, 0.342029
0.4, -0.56, 1.6894, 0.346855
0.44, -0.56, 1.16554, 0.245351
0.48, -0.56, 0.916481, 0.203468
0.52, -0.56, 0.83227, 0.264567
0.56, -0.56, 0.478927, 0.133778
0.6, -0.56, 0.591359, 0.252217
0.64, -0.56, 0.164929, 0.0745592
0.68, -0.56, 0.0329455, 0.0329455
0.72, -0.56, 0.0801086, 0.0578594
0.76, -0.56, 0.0724686, 0.0514825
0.8, -0.56, 0.234011, 0.120282
0.84, -0.56, 0.288498, 0.122701
0.88, -0.56, 0, 0
0.92, -0.56, 0.0588652, 0.041624
0.96, -0.56, 0, 0
1, -0.56, 0, 0
1.04, -0.56, 0.087058, 0.0508129
1.08, -0.56, 0.0367555, 0.0367555
1.12, -0.56, 0, 0
1.16, -0.56, 0, 0
1.2, -0.56, 0, 0
1.24, -0.56, 0.0546247, 0.0546247
1.28, -0.56, 0.0380183, 0.0380183
1.32, -0.56, 0.0714956, 0.0507275
1.36, -0.56, 0.06559, 0.046884
1.4, -0.56, 0.330943, 0.161349
1.44, -0.56, 0.223407, 0.117035
1.48, -0.56, 0.522537, 0.169231
1.52, -0.56, 0.731438, 0.194583
1.56, -0.56, 1.16966, 0.365474
1.6, -0.56, 0.585357, 0.167482
1.64, -0.56, 1.4252, 0.357331
1.68, -0.56, 1.00081, 0.221611
1.72, -0.56, 1.30042, 0.256694
1.76, -0.56, 0.592681, 0.221374
1.8, -0.56, 0.908581, 0.264043
1.84, -0.56, 0.459771, 0.17445
1.88, -0.56, 0.622588, 0.211991
1.92, -0.56, 0.157923, 0.0797906
1.96, -0.56, 0.921864, 0.313742
2, -0.56, 0.478923, 0.157263
2.04, -0.56, 0.762521, 0.344948
2.08, -0.56, 0.714189, 0.349283
2.12, -0.56, 0.453078, 0.165068
2.16, -0.56, 0.445182, 0.194129
2.2, -0.56, 0.281821, 0.129007
2.24, -0.56, 0.695447, 0.235473
2.28, -0.56, 0.643207, 0.204693
2.32, -0.56, 0.777119, 0.239985
2.36, -0.56, 0.738215, 0.216517
2.4, -0.56, 1.82924, 0.533211
2.44, -0.56, 0.731973, 0.246835
2.48, -0.56, 0.36619, 0.15358
2.52, -0.56, 0.989602, 0.396411
2.56, -0.56, 0.589062, 0.22805
2.6, -0.56, 0.344298, 0.198382
2.64, -0.56, 0.598987, 0.247362
2.68, -0.56, 0.163725, 0.0970384
2.72, -0.56, 0.208757, 0.124056
2.76, -0.56, 0.0898867, 0.0898867
2.8, -0.56, 0.177913, 0.177913
2.84, -0.56, 0, 0
2.88, -0.56, 0.303437, 0.218544
2.92, -0.56, 0.0631421, 0.0631421
2.96, -0.56, 0, 0
3, -0.56, 0, 0
3.04, -0.56, 0.119574, 0.0878359
3.08, -0.56, 0, 0
3.12, -0.56, 0.0681122, 0.0681122
3.16, -0.56, 0, 0
3.2, -0.56, 0.136239, 0.136239
3.24, -0.56, 0.0526002, 0.0526002
3.28, -0.56, 0.0687344, 0.0687344
3.32, -0.56, 0.0752286, 0.0752286
3.36, -0.56, 0.488872, 0.274182
3.4, -0.56, 0.212943, 0.124733
3.44, -0.56, 0.287972, 0.146713
3.48, -0.56, 0.823698, 0.514723
3.52, -0.56, 1.23306, 0.424047
3.56, -0.56, 0.67729, 0.269934
3.6, -0.56, 0.882507, 0.333297
3.64, -0.56, 0.525003, 0.218997
3.68, -0.56, 0.576639, 0.25232
3.72, -0.56, 0, 0
3.76, -0.56, 0.669069, 0.264131
3.8, -0.56, 0.618394, 0.261621
3.84, -0.56, 0.495218, 0.187926
3.88, -0.56, 0.448409, 0.20167
3.92, -0.56, 0.395425, 0.208226
3.96, -0.56, 0.317996, 0.190911
4, -0.56, 1.69316, 0.821576
4.04, -0.56, 0.107266, 0.107266
4.08, -0.56, 0.635454, 0.375022
4.12, -0.56, 0.0987245, 0.0987245
4.16, -0.56, 0.579488, 0.261252
4.2, -0.56, 0.70316, 0.327396
4.24, -0.56, 0.776446, 0.448135
4.28, -0.56, 0.377519, 0.268644
4.32, -0.56, 0.364672, 0.263166
4.36, -0.56, 0, 0
4.4, -0.56, 0.852649, 0.393076
4.44, -0.56, 0.863005, 0.391061
4.48, -0.56, 0.151141, 0.151141
4.52, -0.56, 0.44467, 0.25842
4.56, -0.56, 0.40171, 0.284792
4.6, -0.56, 0.473486, 0.473486
4.64, -0.56, 0.480167, 0.343427
4.68, -0.56, 0.656062, 0.490287
4.72, -0.56, 0.366005, 0.366005
4.76, -0.56, 0, 0
4.8, -0.56, 0, 0
4.84, -0.56, 0.703692, 0.703692
4.88, -0.56, 0, 0
4.92, -0.56, -1, 0
4.96, -0.56, -1, 0
5, -0.56, -1, 0
5.04, -0.56, -1, 0
-0.04, -0.52, 0.69484, 0.261586
3.46945e-18, -0.52, 0.501918, 0.144381
0.04, -0.52, 0.685457, 0.269611
0.08, -0.52, 0.813447, 0.185955
0.12, -0.52, 0.695361, 0.19924
0.16, -0.52, 0.741868, 0.199604
0.2, -0.52, 0.777395, 0.185564
0.24, -0.52, 1.18356, 0.291423
0.28, -0.52, 1.25593, 0.313427
0.32, -0.52, 1.31365, 0.242369
0.36, -0.52, 1.24457, 0.239815
0.4, -0.52, 1.19209, 0.21022
0.44, -0.52, 1.19564, 0.226779
0.48, -0.52, 1.27935, 0.251078
0.52, -0.52, 1.04031, 0.217578
0.56, -0.52, 1.24433, 0.344466
0.6, -0.52, 0.5365, 0.226899
0.64, -0.52, 0.259979, 0.0945319
0.68, -0.52, 0.390931, 0.137326
0.72, -0.52, 0.387842, 0.20596
0.76, -0.52, 0.110447, 0.0558242
0.8, -0.52, 0.142114, 0.0653128
0.84, -0.52, 0.0215413, 0.0215413
0.88, -0.52, 0.0399596, 0.0399596
0.92, -0.52, 0.103295, 0.0625386
0.96, -0.52, 0.0930914, 0.0548422
1, -0.52, 0.0252724, 0.0252724
1.04, -0.52, 0.0912306, 0.0546648
1.08, -0.52, 0.0422336, 0.0422336
1.12, -0.52, 0.0261799, 0.0261799
1.16, -0.52, 0, 0
1.2, -0.52, 0.024844, 0.024844
1.24, -0.52, 0.233762, 0.0988937
1.28, -0.52, 0.0204477, 0.0204477
1.32, -0.52, 0.277044, 0.13655
1.36, -0.52, 0.112498, 0.057666
1.4, -0.52, 0.510305, 0.15344
1.44, -0.52, 0.772005, 0.215425
1.48, -0.52, 0.788264, 0.308605
1.52, -0.52, 0.887935, 0.223034
1.56, -0.52, 1.52804, 0.280964
1.6, -0.52, 1.31715, 0.335251
1.64, -0.52, 1.0779, 0.229404
1.68, -0.52, 1.21149, 0.288291
1.72, -0.52, 1.05042, 0.273255
1.76, -0.52, 0.759529, 0.183662
1.8, -0.52, 0.695333, 0.177832
1.84, -0.52, 0.710646, 0.241121
1.88, -0.52, 0.363422, 0.125443
1.92, -0.52, 0.383564, 0.131485
1.96, -0.52, 0.500577, 0.183821
2, -0.52, 0.113933, 0.0805632
2.04, -0.52, 0.323824, 0.179452
2.08, -0.52, 0.380488, 0.17316
2.12, -0.52, 0.452587, 0.302431
2.16, -0.52, 0.844324, 0.352628
2.2, -0.52, 0.581465, 0.182118
2.24, -0.52, 0.931203, 0.359806
2.28, -0.52, 1.03547, 0.404086
2.32, -0.52, 0.551216, 0.203624
2.36, -0.52, 1.01487, 0.281907
2.4, -0.52, 0.880577, 0.234733
2.44, -0.52, 0.598581, 0.179597
2.48, -0.52, 0.852112, 0.22697
2.52, -0.52, 0.747409, 0.360353
2.56, -0.52, 0.923714, 0.297034
2.6, -0.52, 0.368076, 0.162125
2.64, -0.52, 0.310816, 0.132959
2.68, -0.52, 0.376184, 0.137555
2.72, -0.52, 0.136787, 0.102045
2.76, -0.52, 0, 0
2.8, -0.52, 0.0814016, 0.0584891
2.84, -0.52, 0, 0
2.88, -0.52, 0.0862333, 0.0862333
2.92, -0.52, 0.0903365, 0.0903365
2.96, -0.52, 0, 0
3, -0.52, 0.139225, 0.103848
3.04, -0.52, 0.186073, 0.186073
3.08, -0.52, 0.0789627, 0.0789627
3.12, -0.52, 0.0496569, 0.0496569
3.16, -0.52, 0.0962952, 0.0962952
3.2, -0.52, 0.206123, 0.106293
3.24, -0.52, 0, 0
3.28, -0.52, 0.0914018, 0.0650178
3.32, -0.52, 0.19559, 0.139158
3.36, -0.52, 0.598846, 0.4359
3.4, -0.52, 0.545424, 0.208747
3.44, -0.52, 0.704866, 0.205782
3.48, -0.52, 0.91626, 0.31467
3.52, -0.52, 0.674543, 0.276686
3.56, -0.52, 0.960139, 0.336689
3.6, -0.52, 0.686496, 0.25045
3.64, -0.52, 0.296007, 0.170911
3.68, -0.52, 1.09421, 0.345989
3.72, -0.52, 0.662528, 0.242561
3.76, -0.52, 0.410938, 0.190109
3.8, -0.52, 0.504234, 0.242674
3.84, -0.52, 0.282378, 0.146132
3.88, -0.52, 0.430783, 0.208198
3.92, -0.52, 0.118371, 0.0848445
3.96, -0.52, 0.215797, 0.125957
4, -0.52, 0.0778897, 0.0778897
4.04, -0.52, 0.225402, 0.167358
4.08, -0.52, 0.221819, 0.129139
4.12, -0.52, 0.828035, 0.326741
4.16, -0.52, 0.230651, 0.165447
4.2, -0.52, 0, 0
4.24, -0.52, 0.0923325, 0.0923325
4.28, -0.52, 0.114328, 0.114328
4.32, -0.52, 0.363487, 0.211368
4.36, -0.52, 0.479159, 0.240116
4.4, -0.52, 0.605813, 0.296115
4.44, -0.52, 0.572046, 0.370634
4.48, -0.52, 0.149643, 0.149643
4.52, -0.52, 1.07292, 0.608036
4.56, -0.52, 0.521492, 0.305436
4.6, -0.52, 1.88469, 1.43535
4.64, -0.52, 0.199379, 0.199379
4.68, -0.52, 0.219551, 0.219551
4.72, -0.52, 0, 0
4.76, -0.52, 0.868713, 0.6168
4.8, -0.52, 0, 0
4.84, -0.52, 0, 0
4.88, -0.52, 0, 0
4.92, -0.52, -1, 0
4.96, -0.52, -1, 0
5, -0.52, -1, 0
5.04, -0.52, -1, 0
-0.04, -0.48, 0.219818, 0.0897478
3.46945e-18, -0.48, 0.214984, 0.0914218
0.04, -0.48, 0.522139, 0.184454
0.08, -0.48, 0.312792, 0.115277
0.12, -0.48, 0.518932, 0.172494
0.16, -0.48, 0.996511, 0.318949
0.2, -0.48, 1.02252, 0.251877
0.24, -0.48, 0.868725, 0.224367
0.28, -0.48, 1.29729, 0.325519
0.32, -0.48, 0.782795, 0.188832
0.36, -0.48, 1.24375, 0.267589
0.4, -0.48, 1.64252, 0.360997
0.44, -0.48, 1.79325, 0.328419
0.48, -0.48, 1.8033, 0.411976
0.52, -0.48, 1.43185, 0.359523
0.56, -0.48, 1.05252, 0.223927
0.6, -0.48, 1.02803, 0.228002
0.64, -0.48, 0.760901, 0.179376
0.68, -0.48, 0.298798, 0.107997
0.72, -0.48, 0.381622, 0.148124
0.76, -0.48, 0.155895, 0.0711789
0.8, -0.48, 0.200019, 0.109056
0.84, -0.48, 0.032371, 0.032371
0.88, -0.48, 0.100087, 0.0613864
0.92, -0.48, 0.261872, 0.141493
0.96, -0.48, 0.133475, 0.068437
1, -0.48, 0, 0
1.04, -0.48, 0.118208, 0.0595636
1.08, -0.48, 0.114107, 0.0775692
1.12, -0.48, 0, 0
1.16, -0.48, 0.0547754, 0.0547754
1.2, -0.48, 0.0778344, 0.0449989
1.24, -0.48, 0.151461, 0.0888502
1.28, -0.48, 0.151823, 0.120183
1.32, -0.48, 0.299922, 0.109649
1.36, -0.48, 0.289667, 0.117235
1.4, -0.48, 0.380644, 0.166733
1.44, -0.48, 0.540054, 0.153608
1.48, -0.48, 1.059, 0.242889
1.52, -0.48, 1.18723, 0.315545
1.56, -0.48, 2.10425, 0.441799
1.6, -0.48, 1.67915, 0.443032
1.64, -0.48, 0.615314, 0.17035
1.68, -0.48, 1.10677, 0.281907
1.72, -0.48, 0.777406, 0.206933
1.76, -0.48, 0.501264, 0.154744
1.8, -0.48, 0.44153, 0.151381
1.84, -0.48, 0.388456, 0.144462
1.88, -0.48, 0.367982, 0.149699
1.92, -0.48, 0.181914, 0.0936707
1.96, -0.48, 0.295457, 0.129099
2, -0.48, 0.310133, 0.135569
2.04, -0.48, 0.232172, 0.109911
2.08, -0.48, 0, 0
2.12, -0.48, 0.225385, 0.138714
2.16, -0.48, 0.330697, 0.153302
2.2, -0.48, 0.160054, 0.0965708
2.24, -0.48, 0.33732, 0.161265
2.28, -0.48, 0.251617, 0.105732
2.32, -0.48, 0.260346, 0.170606
2.36, -0.48, 0.740794, 0.277885
2.4, -0.48, 0.364115, 0.139774
2.44, -0.48, 0.828719, 0.377129
2.48, -0.48, 1.1122, 0.406321
2.52, -0.48, 0.54188, 0.180756
2.56, -0.48, 0.90335, 0.471862
2.6, -0.48, 1.16108, 0.42078
2.64, -0.48, 0.345141, 0.132129
2.68, -0.48, 0.330672, 0.136636
2.72, -0.48, 0.544669, 0.225483
2.76, -0.48, 0.571203, 0.27198
2.8, -0.48, 0.35135, 0.145015
2.84, -0.48, 0.104923, 0.076878
2.88, -0.48, 0.0611263, 0.0611263
2.92, -0.48, 0.148513, 0.0873948
2.96, -0.48, 0.0621276, 0.0621276
3, -0.48, 0.0457821, 0.0457821
3.04, -0.48, 0.0423331, 0.0423331
3.08, -0.48, 0, 0
3.12, -0.48, 0, 0
3.16, -0.48, 0.430908, 0.240596
3.2, -0.48, 0, 0
3.24, -0.48, 0, 0
3.28, -0.48, 0.396509, 0.256565
3.32, -0.48, 0.54487, 0.233025
3.36, -0.48, 0.315351, 0.182074
3.4, -0.48, 0.362389, 0.192524
3.44, -0.48, 0.31891, 0.165547
3.48, -0.48, 0.813756, 0.301823
3.52, -0.48, 0.334028, 0.249019
3.56, -0.48, 0.835127, 0.264476
3.6, -0.48, 1.50101, 0.383307
3.64, -0.48, 0.628249, 0.254227
3.68, -0.48, 0.795969, 0.332781
3.72, -0.48, 0.438224, 0.184548
3.76, -0.48, 0.420055, 0.175917
3.8, -0.48, 0.103435, 0.103435
3.84, -0.48, 0.23523, 0.16961
3.88, -0.48, 0.553924, 0.270346
3.92, -0.48, 0.138247, 0.0979189
3.96, -0.48, 0.621254, 0.272455
4, -0.48, 0.0802391, 0.0802391
4.04, -0.48, 0.0829297, 0.0829297
4.08, -0.48, 0.0913996, 0.0913996
4.12, -0.48, 0.639747, 0.639747
4.16, -0.48, 0.201645, 0.143926
4.2, -0.48, 0.106525, 0.106525
4.24, -0.48, 0.184695, 0.184695
4.28, -0.48, 0.338101, 0.169677
4.32, -0.48, 0.829594, 0.540709
4.36, -0.48, 0.175207, 0.123891
4.4, -0.48, 0.255658, 0.192568
4.44, -0.48, 1.20876, 0.987426
4.48, -0.48, 0.435813, 0.314014
4.52, -0.48, 0.39632, 0.281534
4.56, -0.48, 0.580295, 0.341648
4.6, -0.48, 0.216169, 0.216169
4.64, -0.48, 0.822855, 0.480089
4.68, -0.48, 1.01101, 0.832968
4.72, -0.48, 0.388622, 0.388622
4.76, -0.48, 0.970312, 0.565905
4.8, -0.48, 0, 0
4.84, -0.48, 1.13388, 0.813779
4.88, -0.48, 0, 0
4.92, -0.48, 0, 0
4.96, -0.48, -1, 0
5, -0.48, -1, 0
5.04, -0.48, -1, 0
-0.04, -0.44, 0.313116, 0.120081
3.46945e-18, -0.44, 0.123242, 0.0622717
0.04, -0.44, 0.269371, 0.143133
0.08, -0.44, 0.405494, 0.142755
0.12, -0.44, 0.418223, 0.177628
0.16, -0.44, 0.250559, 0.0976902
0.2, -0.44, 0.500666, 0.187022
0.24, -0.44, 0.348064, 0.142767
0.28, -0.44, 0.456463, 0.179198
0.32, -0.44, 1.22108, 0.26853
0.36, -0.44, 0.79632, 0.224293
0.4, -0.44, 1.92385, 0.352145
0.44, -0.44, 1.5409, 0.260261
0.48, -0.44, 1.41317, 0.26174
0.52, -0.44, 1.11564, 0.298153
0.56, -0.44, 0.658196, 0.170031
0.6, -0.44, 0.879181, 0.189692
0.64, -0.44, 0.498518, 0.129831
0.68, -0.44, 0.456622, 0.12503
0.72, -0.44, 0.368064, 0.139948
0.76, -0.44, 0.260713, 0.103192
0.8, -0.44, 0.113539, 0.0574912
0.84, -0.44, 0.393765, 0.140069
0.88, -0.44, 0.150552, 0.0767147
0.92, -0.44, 0.161186, 0.110465
0.96, -0.44, 0.222394, 0.114612
1, -0.44, 0.573001, 0.243908
1.04, -0.44, 0.0999681, 0.0578541
1.08, -0.44, 0.0260381, 0.0260381
1.12, -0.44, 0, 0
1.16, -0.44, 0.136127, 0.0808311
1.2, -0.44, 0.143881, 0.0843175
1.24, -0.44, 0.466244, 0.158667
1.28, -0.44, 0.112357, 0.0687378
1.32, -0.44, 0.473457, 0.161604
1.36, -0.44, 0.880537, 0.227351
1.4, -0.44, 0.55049, 0.191521
1.44, -0.44, 1.03464, 0.224504
1.48, -0.44, 1.60722, 0.33613
1.52, -0.44, 1.03397, 0.218945
1.56, -0.44, 1.44283, 0.314818
1.6, -0.44, 1.0301, 0.228088
1.64, -0.44, 0.57854, 0.195611
1.68, -0.44, 0.86332, 0.323676
1.72, -0.44, 0.599067, 0.28828
1.76, -0.44, 0.112465, 0.0656117
1.8, -0.44, 0.140773, 0.071008
1.84, -0.44, 0.290873, 0.136092
1.88, -0.44, 0.113634, 0.0663936
1.92, -0.44, 0.179252, 0.0930955
1.96, -0.44, 0.152267, 0.0767584
2, -0.44, 0.16694, 0.106938
2.04, -0.44, 0.164722, 0.0979013
2.08, -0.44, 0.227689, 0.116261
2.12, -0.44, 0.182086, 0.0924991
2.16, -0.44, 0.0416318, 0.0416318
2.2, -0.44, 0.386098, 0.181907
2.24, -0.44, 0.195969, 0.0986292
2.28, -0.44, 0.365341, 0.186645
2.32, -0.44, 0.443332, 0.200972
2.36, -0.44, 0.566027, 0.196925
2.4, -0.44, 0.834656, 0.302056
2.44, -0.44, 0.705065, 0.343279
2.48, -0.44, 1.08977, 0.321875
2.52, -0.44, 1.16056, 0.312136
2.56, -0.44, 0.851836, 0.247366
2.6, -0.44, 0.993675, 0.288465
2.64, -0.44, 0.714851, 0.263624
2.68, -0.44, 0.481827, 0.175803
2.72, -0.44, 0.306222, 0.202064
2.76, -0.44, 0.495563, 0.228212
2.8, -0.44, 0.581824, 0.253563
2.84, -0.44, 0.818962, 0.403516
2.88, -0.44, 0.049722, 0.049722
2.92, -0.44, 0.119681, 0.0846274
2.96, -0.44, 0.0905241, 0.0905241
3, -0.44, 0.726276, 0.324801
3.04, -0.44, 0.200134, 0.119152
3.08, -0.44, 0.156995, 0.114961
3.12, -0.44, 0, 0
3.16, -0.44, 0, 0
3.2, -0.44, 0.280067, 0.142221
3.24, -0.44, 0.228429, 0.134581
3.28, -0.44, 0.469668, 0.195687
3.32, -0.44, 0.454958, 0.454958
3.36, -0.44, 0.567934, 0.220823
3.4, -0.44, 0.976724, 0.493011
3.44, -0.44, 1.06755, 0.341349
3.48, -0.44, 0.853844, 0.351108
3.52, -0.44, 0.958748, 0.508207
3.56, -0.44, 0.510133, 0.218299
3.6, -0.44, 1.03984, 0.529661
3.64, -0.44, 0.803923, 0.364683
3.68, -0.44, 0.729113, 0.338097
3.72, -0.44, 0.99747, 0.389881
3.76, -0.44, 0.364118, 0.183346
3.8, -0.44, 0.22217, 0.129587
3.84, -0.44, 0.213465, 0.151526
3.88, -0.44, 0.377916, 0.23152
3.92, -0.44, 0.769378, 0.381994
3.96, -0.44, 0.487168, 0.323002
4, -0.44, 0.0972385, 0.0972385
4.04, -0.44, 0.154163, 0.154163
4.08, -0.44, 0.109777, 0.109777
4.12, -0.44, 0, 0
4.16, -0.44, 0.532162, 0.386555
4.2, -0.44, 0.122015, 0.122015
4.24, -0.44, 0.241441, 0.175503
4.28, -0.44, 0.211546, 0.211546
4.32, -0.44, 0.271775, 0.197486
4.36, -0.44, 1.56057, 0.713714
4.4, -0.44, 0.667352, 0.342456
4.44, -0.44, 0, 0
4.48, -0.44, 0.375768, 0.266863
4.52, -0.44, 1.07917, 0.612175
4.56, -0.44, 0.179063, 0.179063
4.6, -0.44, 0.487508, 0.368271
4.64, -0.44, 0.737092, 0.549285
4.68, -0.44, 0.821397, 0.821397
4.72, -0.44, 0.234405, 0.234405
4.76, -0.44, 0, 0
4.8, -0.44, 2.46582, 1.29891
4.84, -0.44, 0, 0
4.88, -0.44, 0, 0
4.92, -0.44, 0, 0
4.96, -0.44, -1, 0
5, -0.44, -1, 0
5.04, -0.44, -1, 0
-0.04, -0.4, 0.194905, 0.0959765
3.46945e-18, -0.4, 0.0472193, 0.0334694
0.04, -0.4, 0.191068, 0.0949677
0.08, -0.4, 0.135524, 0.0730062
0.12, -0.4, 0.162917, 0.0677613
0.16, -0.4, 0.22611, 0.0953161
0.2, -0.4, 0.395042, 0.153391
0.24, -0.4, 0.222971, 0.0945986
0.28, -0.4, 0.292824, 0.140195
0.32, -0.4, 0.837004, 0.215645
0.36, -0.4, 0.631938, 0.17499
0.4, -0.4, 0.831983, 0.214217
0.44, -0.4, 1.34427, 0.241393
0.48, -0.4, 2.37745, 0.40573
0.52, -0.4, 1.56616, 0.25188
0.56, -0.4, 0.653446, 0.161156
0.6, -0.4, 0.862727, 0.196121
0.64, -0.4, 1.13491, 0.322862
0.68, -0.4, 0.502159, 0.13034
0.72, -0.4, 0.38824, 0.106022
0.76, -0.4, 0.477354, 0.154209
0.8, -0.4, 0.702571, 0.174593
0.84, -0.4, 0.216202, 0.102455
0.88, -0.4, 0.163861, 0.0748757
0.92, -0.4, 0.302832, 0.0938791
0.96, -0.4, 0.300688, 0.205194
1, -0.4, 0.170047, 0.0792708
1.04, -0.4, 0.0997319, 0.0617735
1.08, -0.4, 0.342186, 0.106146
1.12, -0.4, 0.173152, 0.0780674
1.16, -0.4, 0.325731, 0.142007
1.2, -0.4, 0.401165, 0.147376
1.24, -0.4, 0.803686, 0.266987
1.28, -0.4, 0.142062, 0.0647795
1.32, -0.4, 0.480532, 0.24169
1.36, -0.4, 0.605679, 0.144577
1.4, -0.4, 1.14553, 0.315891
1.44, -0.4, 1.34269, 0.244039
1.48, -0.4, 1.78128, 0.346316
1.52, -0.4, 1.65608, 0.353962
1.56, -0.4, 1.30278, 0.352395
1.6, -0.4, 0.72493, 0.172761
1.64, -0.4, 0.55646, 0.152495
1.68, -0.4, 0.219984, 0.0793083
1.72, -0.4, 0.158271, 0.0817584
1.76, -0.4, 0.475169, 0.199006
1.8, -0.4, 0.239636, 0.101223
1.84, -0.4, 0.117253, 0.0834799
1.88, -0.4, 0.0323338, 0.0323338
1.92, -0.4, 0.0528109, 0.0528109
1.96, -0.4, 0.246079, 0.104592
2, -0.4, 0.166968, 0.140163
2.04, -0.4, 0.116005, 0.0836756
2.08, -0.4, 0.248295, 0.13104
2.12, -0.4, 0.182525, 0.14734
2.16, -0.4, 0.470264, 0.325862
2.2, -0.4, 0.0688924, 0.0494781
2.24, -0.4, 0.341675, 0.188614
2.28, -0.4, 0.114362, 0.0661511
2.32, -0.4, 0.316711, 0.179163
2.36, -0.4, 0.527384, 0.166565
2.4, -0.4, 0.618869, 0.338035
2.44, -0.4, 0.897371, 0.278945
2.48, -0.4, 0.920895, 0.288004
2.52, -0.4, 0.981182, 0.360094
2.56, -0.4, 1.22999, 0.432853
2.6, -0.4, 0.820487, 0.261974
2.64, -0.4, 0.735082, 0.364933
2.68, -0.4, 0.118839, 0.0863123
2.72, -0.4, 1.25318, 0.479703
2.76, -0.4, 0.612198, 0.191961
2.8, -0.4, 0.986956, 0.322349
2.84, -0.4, 0.704183, 0.230297
2.88, -0.4, 0.483628, 0.225676
2.92, -0.4, 0.24204, 0.115817
2.96, -0.4, 0.479889, 0.226402
3, -0.4, 0.439388, 0.181584
3.04, -0.4, 0.208571, 0.104824
3.08, -0.4, 0.349068, 0.222023
3.12, -0.4, 0.696117, 0.27733
3.16, -0.4, 0.8825, 0.470149
3.2, -0.4, 0.200045, 0.11579
3.24, -0.4, 0.199356, 0.148375
3.28, -0.4, 0.401007, 0.170537
3.32, -0.4, 1.02411, 0.382714
3.36, -0.4, 0.874511, 0.26911
3.4, -0.4, 0.928876, 0.318905
3.44, -0.4, 1.16037, 0.493301
3.48, -0.4, 0.468835, 0.209043
3.52, -0.4, 1.18279, 0.383425
3.56, -0.4, 0.640933, 0.295377
3.6, -0.4, 0.88923, 0.263952
3.64, -0.4, 0.0792319, 0.0792319
3.68, -0.4, 0.223571, 0.13182
3.72, -0.4, 0.0861425, 0.0861425
3.76, -0.4, 0.340265, 0.171851
3.8, -0.4, 0.39182, 0.291169
3.84, -0.4, 0.202962, 0.145505
3.88, -0.4, 0, 0
3.92, -0.4, 0.339644, 0.219396
3.96, -0.4, 0, 0
4, -0.4, 0.0779444, 0.0779444
4.04, -0.4, 0, 0
4.08, -0.4, 0.0905803, 0.0905803
4.12, -0.4, 0.445689, 0.315152
4.16, -0.4, 0, 0
4.2, -0.4, 0, 0
4.24, -0.4, 0.0785415, 0.0785415
4.28, -0.4, 0.0804691, 0.0804691
4.32, -0.4, 0.271611, 0.271611
4.36, -0.4, 0.101837, 0.101837
4.4, -0.4, 0.860217, 0.340071
4.44, -0.4, 0.611447, 0.379268
4.48, -0.4, 0.305887, 0.224974
4.52, -0.4, 0.993234, 0.610333
4.56, -0.4, 0.267235, 0.188963
4.6, -0.4, 0.946315, 0.436653
4.64, -0.4, 0.363396, 0.264885
4.68, -0.4, 1.20396, 0.654984
4.72, -0.4, 0.731, 0.519416
4.76, -0.4, 0, 0
4.8, -0.4, 0.461273, 0.461273
4.84, -0.4, 3.49313, 3.49313
4.88, -0.4, 0, 0
4.92, -0.4, 0, 0
4.96, -0.4, -1, 0
5, -0.4, -1, 0
5.04, -0.4, -1, 0
-0.04, -0.36, 0.33041, 0.225103
3.46945e-18, -0.36, 0.205422, 0.0923393
0.04, -0.36, 0.0253095, 0.0253095
0.08, -0.36, 0.384355, 0.233202
0.12, -0.36, 0.107496, 0.0632026
0.16, -0.36, 0.0423192, 0.0423192
0.2, -0.36, 0.205162, 0.0852877
0.24, -0.36, 0.204041, 0.0977257
0.28, -0.36, 0.476417, 0.177708
0.32, -0.36, 0.444913, 0.157069
0.36, -0.36, 0.435825, 0.153271
0.4, -0.36, 0.588796, 0.157651
0.44, -0.36, 1.13176, 0.222126
0.48, -0.36, 2.12711, 0.449043
0.52, -0.36, 1.07171, 0.221728
0.56, -0.36, 1.49037, 0.28088
0.6, -0.36, 1.42407, 0.313744
0.64, -0.36, 1.47488, 0.277159
0.68, -0.36, 0.910937, 0.195955
0.72, -0.36, 0.550164, 0.17053
0.76, -0.36, 0.883595, 0.191252
0.8, -0.36, 0.532223, 0.153377
0.84, -0.36, 0.879053, 0.270275
0.88, -0.36, 0.582296, 0.172971
0.92, -0.36, 0.578581, 0.236989
0.96, -0.36, 0.287742, 0.127779
1, -0.36, 0.505741, 0.182469
1.04, -0.36, 0.202774, 0.0783575
1.08, -0.36, 0.525029, 0.170341
1.12, -0.36, 0.52089, 0.158418
1.16, -0.36, 0.306614, 0.120472
1.2, -0.36, 0.34443, 0.110036
1.24, -0.36, 0.618668, 0.195865
1.28, -0.36, 0.716873, 0.174729
1.32, -0.36, 1.45889, 0.33158
1.36, -0.36, 1.09403, 0.236252
1.4, -0.36, 1.18233, 0.312535
1.44, -0.36, 1.43367, 0.292372
1.48, -0.36, 1.08498, 0.220097
1.52, -0.36, 1.20388, 0.330092
1.56, -0.36, 2.00124, 0.492245
1.6, -0.36, 0.808322, 0.290764
1.64, -0.36, 0.452443, 0.16088
1.68, -0.36, 0.328896, 0.11266
1.72, -0.36, 0.252678, 0.115546
1.76, -0.36, 0.134397, 0.0792539
1.8, -0.36, 0.343418, 0.129272
1.84, -0.36, 0.131258, 0.0977982
1.88, -0.36, 0.213085, 0.0954765
1.92, -0.36, 0.0447224, 0.0447224
1.96, -0.36, 0, 0
2, -0.36, 0, 0
2.04, -0.36, 0.0577557, 0.0577557
2.08, -0.36, 0.0457446, 0.0457446
2.12, -0.36, 0.0915172, 0.0648887
2.16, -0.36, 0.28039, 0.171602
2.2, -0.36, 0.144677, 0.0877175
2.24, -0.36, 0.447753, 0.301722
2.28, -0.36, 0.0862864, 0.0616315
2.32, -0.36, 0.355129, 0.189023
2.36, -0.36, 0, 0
2.4, -0.36, 0.544335, 0.188049
2.44, -0.36, 0.66753, 0.202811
2.48, -0.36, 1.23595, 0.432283
2.52, -0.36, 0.622507, 0.224109
2.56, -0.36, 0.754841, 0.254108
2.6, -0.36, 0.602073, 0.199497
2.64, -0.36, 0.660487, 0.214151
2.68, -0.36, 1.13729, 0.362805
2.72, -0.36, 0.642305, 0.200028
2.76, -0.36, 0.640526, 0.258746
2.8, -0.36, 0.619909, 0.248119
2.84, -0.36, 0.258479, 0.13049
2.88, -0.36, 0.381892, 0.222313
2.92, -0.36, 0.419541, 0.222722
2.96, -0.36, 0.72634, 0.274036
3, -0.36, 0.622544, 0.210725
3.04, -0.36, 0.792613, 0.29182
3.08, -0.36, 0.428417, 0.273419
3.12, -0.36, 0.0924312, 0.0687011
3.16, -0.36, 0.87744, 0.340466
3.2, -0.36, 0.52341, 0.209763
3.24, -0.36, 0.243368, 0.123751
3.28, -0.36, 0.470694, 0.247656
3.32, -0.36, 1.17157, 0.37552
3.36, -0.36, 0.606033, 0.20655
3.4, -0.36, 0.967703, 0.297109
3.44, -0.36, 0.889956, 0.460405
3.48, -0.36, 0.636728, 0.251469
3.52, -0.36, 0.646111, 0.476636
3.56, -0.36, 1.2221, 0.446127
3.6, -0.36, 0.625675, 0.288357
3.64, -0.36, 0.782876, 0.513101
3.68, -0.36, 0.576039, 0.289611
3.72, -0.36, 0.339707, 0.176911
3.76, -0.36, 0.335187, 0.176406
3.8, -0.36, 0.149359, 0.105799
3.84, -0.36, 0, 0
3.88, -0.36, 0, 0
3.92, -0.36, 0.122455, 0.0881664
3.96, -0.36, 0, 0
4, -0.36, 0, 0
4.04, -0.36, 0, 0
4.08, -0.36, 0.128595, 0.128595
4.12, -0.36, 0, 0
4.16, -0.36, 0.411587, 0.216755
4.2, -0.36, 0, 0
4.24, -0.36, 0.107598, 0.107598
4.28, -0.36, 0.0723832, 0.0723832
4.32, -0.36, 0.373384, 0.289623
4.36, -0.36, 0.383189, 0.222662
4.4, -0.36, 0.41121, 0.240591
4.44, -0.36, 0.333971, 0.193246
4.48, -0.36, 0.271358, 0.192276
4.52, -0.36, 0.813059, 0.443821
4.56, -0.36, 0.165772, 0.165772
4.6, -0.36, 2.08062, 1.30342
4.64, -0.36, 0.887207, 0.754925
4.68, -0.36, 1.07137, 0.658561
4.72, -0.36, 0.685723, 0.511523
4.76, -0.36, 0, 0
4.8, -0.36, 1.86041, 1.33418
4.84, -0.36, 0.566165, 0.566165
4.88, -0.36, 0, 0
4.92, -0.36, 0, 0
4.96, -0.36, -1, 0
5, -0.36, -1, 0
5.04, -0.36, -1, 0
-0.04, -0.32, 0.0498733, 0.0354522
3.46945e-18, -0.32, 0.117725, 0.0719873
0.04, -0.32, 0.103457, 0.0808454
0.08, -0.32, 0, 0
0.12, -0.32, 0.139059, 0.114698
0.16, -0.32, 0.146332, 0.0896312
0.2, -0.32, 0.186795, 0.12311
0.24, -0.32, 0.274502, 0.112215
0.28, -0.32, 0.29341, 0.10583
0.32, -0.32, 0.152854, 0.0782517
0.36, -0.32, 0.85631, 0.238024
0.4, -0.32, 0.554632, 0.181759
0.44, -0.32, 0.915597, 0.223722
0.48, -0.32, 1.05544, 0.247941
0.52, -0.32, 1.84963, 0.42159
0.56, -0.32, 2.14212, 0.380903
0.6, -0.32, 1.35815, 0.252942
0.64, -0.32, 1.52116, 0.282755
0.68, -0.32, 1.41996, 0.258337
0.72, -0.32, 0.942681, 0.237686
0.76, -0.32, 1.0703, 0.29261
0.8, -0.32, 0.657227, 0.177088
0.84, -0.32, 1.0735, 0.302114
0.88, -0.32, 0.880231, 0.284183
0.92, -0.32, 0.573196, 0.152445
0.96, -0.32, 0.711955, 0.277555
1, -0.32, 0.259112, 0.100146
1.04, -0.32, 0.445033, 0.173326
1.08, -0.32, 0.624236, 0.202101
1.12, -0.32, 0.78844, 0.21756
1.16, -0.32, 0.813411, 0.23373
1.2, -0.32, 0.966802, 0.235628
1.24, -0.32, 0.772692, 0.20077
1.28, -0.32, 1.26296, 0.268858
1.32, -0.32, 0.852822, 0.22242
1.36, -0.32, 1.57782, 0.298968
1.4, -0.32, 1.12699, 0.237383
1.44, -0.32, 1.55591, 0.325851
1.48, -0.32, 1.98166, 0.440014
1.52, -0.32, 1.17573, 0.283876
1.56, -0.32, 1.04478, 0.336635
1.6, -0.32, 0.494133, 0.173576
1.64, -0.32, 0.123641, 0.0758854
1.68, -0.32, 0.08532, 0.0603306
1.72, -0.32, 0.168367, 0.133053
1.76, -0.32, 0.192229, 0.097946
1.8, -0.32, 0.0634264, 0.0634264
1.84, -0.32, 0.104131, 0.0765127
1.88, -0.32, 0.0442005, 0.0442005
1.92, -0.32, 0.0448674, 0.0448674
1.96, -0.32, 0.0913692, 0.0646122
2, -0.32, 0, 0
2.04, -0.32, 0.0720385, 0.0509494
2.08, -0.32, 0, 0
2.12, -0.32, 0.0970027, 0.0685914
2.16, -0.32, 0, 0
2.2, -0.32, 0.163944, 0.0964902
2.24, -0.32, 0.0492931, 0.0492931
2.28, -0.32, 0, 0
2.32, -0.32, 0.0952302, 0.0674923
2.36, -0.32, 0.165463, 0.0993855
2.4, -0.32, 0.249204, 0.133464
2.44, -0.32, 0.477626, 0.205311
2.48, -0.32, 0.654333, 0.202799
2.52, -0.32, 0.422541, 0.168241
2.56, -0.32, 0.367439, 0.156245
2.6, -0.32, 0.875764, 0.380219
2.64, -0.32, 0.91242, 0.297373
2.68, -0.32, 0.875562, 0.422821
2.72, -0.32, 0.297809, 0.134548
2.76, -0.32, 0.438985, 0.174145
2.8, -0.32, 0.62992, 0.270798
2.84, -0.32, 0.9937, 0.334369
2.88, -0.32, 0.900795, 0.307942
2.92, -0.32, 0.576374, 0.363831
2.96, -0.32, 0.556675, 0.293783
3, -0.32, 0.172318, 0.0997656
3.04, -0.32, 0.362996, 0.165598
3.08, -0.32, 0.490203, 0.206434
3.12, -0.32, 0.617698, 0.307186
3.16, -0.32, 0.876881, 0.290861
3.2, -0.32, 0.387328, 0.160293
3.24, -0.32, 0.414219, 0.157742
3.28, -0.32, 0.625433, 0.318621
3.32, -0.32, 0.99116, 0.509815
3.36, -0.32, 0.728459, 0.348336
3.4, -0.32, 1.11306, 0.393038
3.44, -0.32, 1.85956, 0.62033
3.48, -0.32, 1.50703, 0.569798
3.52, -0.32, 1.03871, 0.337028
3.56, -0.32, 1.00473, 0.400709
3.6, -0.32, 0.231307, 0.133921
3.64, -0.32, 0.26305, 0.158194
3.68, -0.32, 0.128699, 0.128699
3.72, -0.32, 0.0886808, 0.0886808
3.76, -0.32, 0.184718, 0.108481
3.8, -0.32, 0.135268, 0.135268
3.84, -0.32, 0.11549, 0.11549
3.88, -0.32, 0.0913194, 0.0913194
3.92, -0.32, 0.0725111, 0.0725111
3.96, -0.32, 0.0962077, 0.0962077
4, -0.32, 0, 0
4.04, -0.32, 0, 0
4.08, -0.32, 0, 0
4.12, -0.32, 0, 0
4.16, -0.32, 0.239361, 0.171604
4.2, -0.32, 0, 0
4.24, -0.32, 0, 0
4.28, -0.32, 0.11582, 0.11582
4.32, -0.32, 0.137539, 0.137539
4.36, -0.32, 0.217485, 0.217485
4.4, -0.32, 0.425199, 0.317092
4.44, -0.32, 0.533599, 0.314307
4.48, -0.32, 0.311645, 0.221031
4.52, -0.32, 0.124283, 0.124283
4.56, -0.32, 0.628356, 0.377809
4.6, -0.32, 1.01776, 0.550258
4.64, -0.32, 1.28839, 0.596881
4.68, -0.32, 0, 0
4.72, -0.32, 0, 0
4.76, -0.32, 0, 0
4.8, -0.32, 1.12143, 0.834844
4.84, -0.32, 0.933872, 0.933872
4.88, -0.32, 0.760476, 0.760476
4.92, -0.32, 0, 0
4.96, -0.32, -1, 0
5, -0.32, -1, 0
5.04, -0.32, -1, 0
-0.04, -0.28, 0.18609, 0.134095
3.46945e-18, -0.28, 0.0276617, 0.0276617
0.04, -0.28, 0, 0
0.08, -0.28, 0, 0
0.12, -0.28, 0.0576521, 0.0407721
0.16, -0.28, 0.055378, 0.055378
0.2, -0.28, 0.109535, 0.0638823
0.24, -0.28, 0.115372, 0.0701169
0.28, -0.28, 0.034669, 0.034669
0.32, -0.28, 0.0533027, 0.0379651
0.36, -0.28, 0.167129, 0.0867464
0.4, -0.28, 0.232901, 0.124649
0.44, -0.28, 0.520255, 0.161052
0.48, -0.28, 1.21159, 0.305314
0.52, -0.28, 1.04002, 0.230563
0.56, -0.28, 1.83891, 0.352626
0.6, -0.28, 1.60634, 0.286102
0.64, -0.28, 1.2339, 0.229048
0.68, -0.28, 1.18433, 0.248487
0.72, -0.28, 1.069, 0.191757
0.76, -0.28, 1.36511, 0.241866
0.8, -0.28, 1.19149, 0.265921
0.84, -0.28, 0.844107, 0.179397
0.88, -0.28, 0.762124, 0.19621
0.92, -0.28, 0.790165, 0.19674
0.96, -0.28, 0.795872, 0.220535
1, -0.28, 0.656507, 0.172898
1.04, -0.28, 0.802581, 0.204203
1.08, -0.28, 1.03863, 0.20495
1.12, -0.28, 0.455615, 0.139076
1.16, -0.28, 1.0608, 0.257121
1.2, -0.28, 0.831732, 0.193765
1.24, -0.28, 1.14143, 0.258237
1.28, -0.28, 1.221, 0.275357
1.32, -0.28, 1.39364, 0.316141
1.36, -0.28, 0.956437, 0.236758
1.4, -0.28, 1.29444, 0.27037
1.44, -0.28, 1.96545, 0.371715
1.48, -0.28, 1.32919, 0.326427
1.52, -0.28, 1.19042, 0.29797
1.56, -0.28, 0.586128, 0.161939
1.6, -0.28, 0.541484, 0.16541
1.64, -0.28, 0.345881, 0.138584
1.68, -0.28, 0.115728, 0.0673709
1.72, -0.28, 0.139645, 0.0832334
1.76, -0.28, 0, 0
1.8, -0.28, 0.0330993, 0.0330993
1.84, -0.28, 0.283845, 0.257239
1.88, -0.28, 0.0331117, 0.0331117
1.92, -0.28, 0, 0
1.96, -0.28, 0, 0
2, -0.28, 0.0406568, 0.0406568
2.04, -0.28, 0, 0
2.08, -0.28, 0.109461, 0.0802887
2.12, -0.28, 0.0727132, 0.0727132
2.16, -0.28, 0.0406928, 0.0406928
2.2, -0.28, 0.0315831, 0.0315831
2.24, -0.28, 0.101117, 0.0715015
2.28, -0.28, 0.165227, 0.108234
2.32, -0.28, 0.312196, 0.179996
2.36, -0.28, 0.0487789, 0.0487789
2.4, -0.28, 0.207891, 0.164727
2.44, -0.28, 0.531137, 0.236244
2.48, -0.28, 0.42842, 0.159415
2.52, -0.28, 1.42304, 0.47291
2.56, -0.28, 0.602931, 0.201589
2.6, -0.28, 0.8579, 0.268991
2.64, -0.28, 1.21113, 0.324983
2.68, -0.28, 0.768811, 0.396016
2.72, -0.28, 0.37218, 0.156903
2.76, -0.28, 0.43629, 0.169099
2.8, -0.28, 0.627719, 0.234194
2.84, -0.28, 0.398057, 0.156603
2.88, -0.28, 0.780625, 0.299989
2.92, -0.28, 0.837062, 0.302657
2.96, -0.28, 0.700888, 0.25322
3, -0.28, 0.506616, 0.233763
3.04, -0.28, 0.309183, 0.165923
3.08, -0.28, 0.27607, 0.169777
3.12, -0.28, 0.235347, 0.1184
3.16, -0.28, 0.748204, 0.257393
3.2, -0.28, 0.928137, 0.320165
3.24, -0.28, 0.850133, 0.329815
3.28, -0.28, 0.638281, 0.327195
3.32, -0.28, 0.406951, 0.240568
3.36, -0.28, 1.16496, 0.439306
3.4, -0.28, 0.685407, 0.309682
3.44, -0.28, 0.916878, 0.274098
3.48, -0.28, 1.51016, 0.465162
3.52, -0.28, 0.893481, 0.283686
3.56, -0.28, 0.672308, 0.291789
3.6, -0.28, 0.143505, 0.102809
3.64, -0.28, 0.326804, 0.202583
3.68, -0.28, 0.0622982, 0.0622982
3.72, -0.28, 0.169065, 0.119821
3.76, -0.28, 0, 0
3.8, -0.28, 0.111327, 0.111327
3.84, -0.28, 0, 0
3.88, -0.28, 0, 0
3.92, -0.28, 0.0993945, 0.0993945
3.96, -0.28, 0.0951982, 0.0951982
4, -0.28, 0.408737, 0.239646
4.04, -0.28, 0.408257, 0.288688
4.08, -0.28, 0, 0
4.12, -0.28, 0.113444, 0.113444
4.16, -0.28, 0.212879, 0.151012
4.2, -0.28, 0.117736, 0.117736
4.24, -0.28, 0, 0
4.28, -0.28, 0, 0
4.32, -0.28, 0, 0
4.36, -0.28, 0.119413, 0.119413
4.4, -0.28, 0, 0
4.44, -0.28, 0.272076, 0.194468
4.48, -0.28, 1.12273, 0.490636
4.52, -0.28, 1.17383, 0.488142
4.56, -0.28, 0.665194, 0.334882
4.6, -0.28, 1.03235, 0.535624
4.64, -0.28, 1.3974, 0.642571
4.68, -0.28, 0.394589, 0.394589
4.72, -0.28, 1.20121, 0.947666
4.76, -0.28, 1.71892, 1.14614
4.8, -0.28, 0.396599, 0.396599
4.84, -0.28, 0, 0
4.88, -0.28, 0, 0
4.92, -0.28, 0, 0
4.96, -0.28, -1, 0
5, -0.28, -1, 0
5.04, -0.28, -1, 0
-0.04, -0.24, 0, 0
3.46945e-18, -0.24, 0, 0
0.04, -0.24, 0.0791916, 0.0598292
0.08, -0.24, 0.100077, 0.0775099
0.12, -0.24, 0.0585325, 0.0415156
0.16, -0.24, 0.0416011, 0.0416011
0.2, -0.24, 0.110084, 0.0778476
0.24, -0.24, 0, 0
0.28, -0.24, 0.0264209, 0.0264209
0.32, -0.24, 0.119796, 0.0616289
0.36, -0.24, 0.0954728, 0.0740279
0.4, -0.24, 0.143766, 0.0653003
0.44, -0.24, 0.398966, 0.220734
0.48, -0.24, 0.554875, 0.169296
0.52, -0.24, 0.902134, 0.212294
0.56, -0.24, 1.46717, 0.237098
0.6, -0.24, 1.60577, 0.282438
0.64, -0.24, 1.04803, 0.194273
0.68, -0.24, 0.872587, 0.176312
0.72, -0.24, 0.969541, 0.223903
0.76, -0.24, 0.780292, 0.175078
0.8, -0.24, 0.982753, 0.211933
0.84, -0.24, 0.670247, 0.151233
0.88, -0.24, 1.2035, 0.238547
0.92, -0.24, 0.955655, 0.208202
0.96, -0.24, 0.875036, 0.196059
1, -0.24, 0.937516, 0.209459
1.04, -0.24, 0.910596, 0.166819
1.08, -0.24, 0.644356, 0.164805
1.12, -0.24, 1.03137, 0.219919
1.16, -0.24, 1.37805, 0.268924
1.2, -0.24, 0.65051, 0.18379
1.24, -0.24, 1.18557, 0.22444
1.28, -0.24, 1.03494, 0.25703
1.32, -0.24, 1.2484, 0.315524
1.36, -0.24, 1.04996, 0.2189
1.4, -0.24, 1.14171, 0.278033
1.44, -0.24, 1.60611, 0.2893
1.48, -0.24, 0.77252, 0.207515
1.52, -0.24, 0.659643, 0.261309
1.56, -0.24, 0.295915, 0.149839
1.6, -0.24, 0.145933, 0.0744814
1.64, -0.24, 0, 0
1.68, -0.24, 0.130059, 0.0658713
1.72, -0.24, 0, 0
1.76, -0.24, 0.27672, 0.148243
1.8, -0.24, 0, 0
1.84, -0.24, 0.0694632, 0.0492202
1.88, -0.24, 0.06775, 0.06775
1.92, -0.24, 0, 0
1.96, -0.24, 0.0658231, 0.0658231
2, -0.24, 0, 0
2.04, -0.24, 0.162066, 0.104712
2.08, -0.24, 0.0922635, 0.0922635
2.12, -0.24, 0.0727834, 0.0727834
2.16, -0.24, 0.0757286, 0.0536855
2.2, -0.24, 0, 0
2.24, -0.24, 0, 0
2.28, -0.24, 0.0784348, 0.0555809
2.32, -0.24, 0.0323233, 0.0323233
2.36, -0.24, 0, 0
2.4, -0.24, 0.129939, 0.0777038
2.44, -0.24, 0.52698, 0.331789
2.48, -0.24, 0.22993, 0.0966713
2.52, -0.24, 0.818021, 0.273549
2.56, -0.24, 0.617485, 0.212552
2.6, -0.24, 0.780023, 0.217024
2.64, -0.24, 0.515065, 0.176457
2.68, -0.24, 1.1662, 0.313113
2.72, -0.24, 1.22823, 0.436147
2.76, -0.24, 0.366654, 0.142038
2.8, -0.24, 0.588074, 0.175762
2.84, -0.24, 1.11083, 0.305357
2.88, -0.24, 0.967728, 0.294183
2.92, -0.24, 0.389366, 0.160361
2.96, -0.24, 0.915072, 0.237074
3, -0.24, 0.952477, 0.34142
3.04, -0.24, 0.624237, 0.252593
3.08, -0.24, 0.677773, 0.228763
3.12, -0.24, 0.399159, 0.154724
3.16, -0.24, 0.886105, 0.450159
3.2, -0.24, 0.538962, 0.171739
3.24, -0.24, 0.752542, 0.242497
3.28, -0.24, 0.798662, 0.45641
3.32, -0.24, 0.853574, 0.311377
3.36, -0.24, 0.921222, 0.333388
3.4, -0.24, 1.23495, 0.362559
3.44, -0.24, 1.19979, 0.386709
3.48, -0.24, 0.324125, 0.148292
3.52, -0.24, 0.639197, 0.277883
3.56, -0.24, 0.655018, 0.290065
3.6, -0.24, 0.281859, 0.144718
3.64, -0.24, 0, 0
3.68, -0.24, 0.454397, 0.220764
3.72, -0.24, 0.299747, 0.257378
3.76, -0.24, 0, 0
3.8, -0.24, 0.177149, 0.177149
3.84, -0.24, 0, 0
3.88, -0.24, 0.591281, 0.591281
3.92, -0.24, 0.0855998, 0.0855998
3.96, -0.24, 0.209479, 0.125166
4, -0.24, 0.082883, 0.082883
4.04, -0.24, 0.0901119, 0.0901119
4.08, -0.24, 0.201668, 0.201668
4.12, -0.24, 0.574681, 0.296068
4.16, -0.24, 0.114176, 0.114176
4.2, -0.24, 0.0638603, 0.0638603
4.24, -0.24, 0.104664, 0.104664
4.28, -0.24, 0.2604, 0.203385
4.32, -0.24, 0.0961478, 0.0961478
4.36, -0.24, 0.265141, 0.194912
4.4, -0.24, 0, 0
4.44, -0.24, 0.128674, 0.128674
4.48, -0.24, 0.286579, 0.204751
4.52, -0.24, 0.487339, 0.29101
4.56, -0.24, 1.27179, 0.50632
4.6, -0.24, 0.792317, 0.421387
4.64, -0.24, 0.370645, 0.262784
4.68, -0.24, 1.24594, 0.564527
4.72, -0.24, 0.559712, 0.411947
4.76, -0.24, 0.640706, 0.37034
4.8, -0.24, 0.393757, 0.393757
4.84, -0.24, 1.35007, 0.786652
4.88, -0.24, 0.822622, 0.822622
4.92, -0.24, 0, 0
4.96, -0.24, -1, 0
5, -0.24, -1, 0
5.04, -0.24, -1, 0
-0.04, -0.2, 0.183635, 0.132312
3.46945e-18, -0.2, 0.110631, 0.110631
0.04, -0.2, 0.128751, 0.0920259
0.08, -0.2, 0.0835334, 0.0621363
0.12, -0.2, 0, 0
0.16, -0.2, 0.0840538, 0.0615931
0.2, -0.2, 0.138943, 0.113991
0.24, -0.2, 0.0545633, 0.0545633
0.28, -0.2, 0.122789, 0.0732371
0.32, -0.2, 0.0305373, 0.0305373
0.36, -0.2, 0.0301016, 0.0301016
0.4, -0.2, 0.0633285, 0.0448834
0.44, -0.2, 0.184548, 0.0934806
0.48, -0.2, 0.281845, 0.101508
0.52, -0.2, 0.325352, 0.114571
0.56, -0.2, 0.860574, 0.179017
0.6, -0.2, 1.48651, 0.383733
0.64, -0.2, 1.54038, 0.283765
0.68, -0.2, 1.02512, 0.210247
0.72, -0.2, 0.855466, 0.21262
0.76, -0.2, 0.783041, 0.196726
0.8, -0.2, 1.40801, 0.297314
0.84, -0.2, 0.972013, 0.222231
0.88, -0.2, 0.968267, 0.221119
0.92, -0.2, 1.3749, 0.322325
0.96, -0.2, 1.01097, 0.198092
1, -0.2, 1.37424, 0.266568
1.04, -0.2, 0.956234, 0.223098
1.08, -0.2, 1.15919, 0.263359
1.12, -0.2, 1.28047, 0.319786
1.16, -0.2, 1.37747, 0.290491
1.2, -0.2, 1.46278, 0.28948
1.24, -0.2, 0.702195, 0.170214
1.28, -0.2, 1.34849, 0.338017
1.32, -0.2, 1.4474, 0.355565
1.36, -0.2, 1.476, 0.324767
1.4, -0.2, 1.17605, 0.260101
1.44, -0.2, 1.34251, 0.272157
1.48, -0.2, 1.1213, 0.344164
1.52, -0.2, 0.589675, 0.267937
1.56, -0.2, 0.286778, 0.12409
1.6, -0.2, 0.196372, 0.132598
1.64, -0.2, 0.0408177, 0.0408177
1.68, -0.2, 0.0277595, 0.0277595
1.72, -0.2, 0, 0
1.76, -0.2, 0.093879, 0.0699354
1.8, -0.2, 0.0428564, 0.0428564
1.84, -0.2, 0, 0
1.88, -0.2, 0, 0
1.92, -0.2, 0, 0
1.96, -0.2, 0, 0
2, -0.2, 0.185514, 0.14712
2.04, -0.2, 0, 0
2.08, -0.2, 0, 0
2.12, -0.2, 0, 0
2.16, -0.2, 0.139954, 0.0989623
2.2, -0.2, 0.200451, 0.154479
2.24, -0.2, 0.0328415, 0.0328415
2.28, -0.2, 0.0488126, 0.0488126
2.32, -0.2, 0.0984918, 0.0696447
2.36, -0.2, 0.0756168, 0.0756168
2.4, -0.2, 0.111666, 0.0793239
2.44, -0.2, 0.301239, 0.139207
2.48, -0.2, 0.0775694, 0.0552966
2.52, -0.2, 0.435722, 0.183326
2.56, -0.2, 0.728168, 0.278597
2.6, -0.2, 0.754783, 0.27468
2.64, -0.2, 0.98589, 0.408973
2.68, -0.2, 0.921536, 0.247406
2.72, -0.2, 0.800779, 0.233086
2.76, -0.2, 0.82486, 0.287782
2.8, -0.2, 0.353693, 0.148178
2.84, -0.2, 0.889099, 0.310038
2.88, -0.2, 0.352744, 0.167546
2.92, -0.2, 0.40012, 0.168326
2.96, -0.2, 0.684699, 0.249012
3, -0.2, 0.753352, 0.2675
3.04, -0.2, 0.37945, 0.180555
3.08, -0.2, 0.606493, 0.260139
3.12, -0.2, 0.440656, 0.278099
3.16, -0.2, 1.09285, 0.489376
3.2, -0.2, 0.751439, 0.323115
3.24, -0.2, 0.880839, 0.365813
3.28, -0.2, 0.526942, 0.195359
3.32, -0.2, 1.1972, 0.388168
3.36, -0.2, 0.962633, 0.340103
3.4, -0.2, 0.868715, 0.274393
3.44, -0.2, 1.06894, 0.36627
3.48, -0.2, 0.34859, 0.156817
3.52, -0.2, 0.408872, 0.173178
3.56, -0.2, 1.20114, 0.545127
3.6, -0.2, 0.4942, 0.285311
3.64, -0.2, 0, 0
3.68, -0.2, 0.237944, 0.147117
3.72, -0.2, 0, 0
3.76, -0.2, 0.171132, 0.171132
3.8, -0.2, 0.0931757, 0.0931757
3.84, -0.2, 0.265948, 0.265948
3.88, -0.2, 0, 0
3.92, -0.2, 0.146959, 0.146959
3.96, -0.2, 0, 0
4, -0.2, 0, 0
4.04, -0.2, 0.322099, 0.322099
4.08, -0.2, 0.092386, 0.092386
4.12, -0.2, 0, 0
4.16, -0.2, 0, 0
4.2, -0.2, 0, 0
4.24, -0.2, 0, 0
4.28, -0.2, 0.266469, 0.266469
4.32, -0.2, 0.488462, 0.258174
4.36, -0.2, 0.129186, 0.129186
4.4, -0.2, 0, 0
4.44, -0.2, 0, 0
4.48, -0.2, 0.351361, 0.251704
4.52, -0.2, 1.13124, 1.00127
4.56, -0.2, 0.37133, 0.272944
4.6, -0.2, 0.714577, 0.359132
4.64, -0.2, 0.738013, 0.386544
4.68, -0.2, 1.76437, 0.682243
4.72, -0.2, 0.804418, 0.572438
4.76, -0.2, 0.495672, 0.361272
4.8, -0.2, 0, 0
4.84, -0.2, 0, 0
4.88, -0.2, 1.44304, 1.02038
4.92, -0.2, 2.48543, 2.48543
4.96, -0.2, -1, 0
5, -0.2, -1, 0
5.04, -0.2, -1, 0
-0.04, -0.16, 0.142369, 0.114972
3.46945e-18, -0.16, 0, 0
0.04, -0.16, 0, 0
0.08, -0.16, 0.055351, 0.055351
0.12, -0.16, 0, 0
0.16, -0.16, 0, 0
0.2, -0.16, 0.0548454, 0.0548454
0.24, -0.16, 0.107437, 0.107437
0.28, -0.16, 0.084943, 0.062208
0.32, -0.16, 0, 0
0.36, -0.16, 0.322533, 0.128699
0.4, -0.16, 0.258717, 0.107889
0.44, -0.16, 0.336759, 0.144192
0.48, -0.16, 0.201404, 0.118861
0.52, -0.16, 0.355448, 0.147909
0.56, -0.16, 0.505834, 0.140572
0.6, -0.16, 1.22834, 0.313375
0.64, -0.16, 1.32443, 0.26629
0.68, -0.16, 1.41713, 0.269331
0.72, -0.16, 1.06769, 0.236832
0.76, -0.16, 0.788367, 0.16858
0.8, -0.16, 0.82879, 0.201715
0.84, -0.16, 0.899402, 0.220124
0.88, -0.16, 0.905761, 0.212064
0.92, -0.16, 0.786835, 0.220545
0.96, -0.16, 0.731708, 0.174361
1, -0.16, 0.927975, 0.238885
1.04, -0.16, 1.46892, 0.268033
1.08, -0.16, 1.07695, 0.222994
1.12, -0.16, 1.19964, 0.226766
1.16, -0.16, 1.37031, 0.309846
1.2, -0.16, 1.39013, 0.300628
1.24, -0.16, 0.813275, 0.231922
1.28, -0.16, 1.108, 0.227429
1.32, -0.16, 0.650984, 0.202977
1.36, -0.16, 0.679767, 0.218939
1.4, -0.16, 1.62838, 0.330593
1.44, -0.16, 1.49708, 0.350853
1.48, -0.16, 0.557725, 0.167747
1.52, -0.16, 0.396791, 0.184145
1.56, -0.16, 0.103967, 0.0621692
1.6, -0.16, 0, 0
1.64, -0.16, 0.0602891, 0.0602891
1.68, -0.16, 0.0426116, 0.0426116
1.72, -0.16, 0.0500271, 0.0500271
1.76, -0.16, 0, 0
1.8, -0.16, 0.477474, 0.304168
1.84, -0.16, 0.0907544, 0.0687732
1.88, -0.16, 0, 0
1.92, -0.16, 0.269843, 0.168499
1.96, -0.16, 0, 0
2, -0.16, 0.0451828, 0.0451828
2.04, -0.16, 0, 0
2.08, -0.16, 0.0569961, 0.0569961
2.12, -0.16, 0.149815, 0.105935
2.16, -0.16, 0, 0
2.2, -0.16, 0.0421805, 0.0421805
2.24, -0.16, 0, 0
2.28, -0.16, 0.146723, 0.146723
2.32, -0.16, 0.102004, 0.0721297
2.36, -0.16, 0.0503809, 0.0503809
2.4, -0.16, 0.0794079, 0.0794079
2.44, -0.16, 0.05258, 0.05258
2.48, -0.16, 0.0383942, 0.0383942
2.52, -0.16, 0.270329, 0.120895
2.56, -0.16, 0.670999, 0.279973
2.6, -0.16, 0.620836, 0.20781
2.64, -0.16, 0.89279, 0.30406
2.68, -0.16, 0.767904, 0.258797
2.72, -0.16, 0.812855, 0.283013
2.76, -0.16, 0.359721, 0.170919
2.8, -0.16, 0.166678, 0.166678
2.84, -0.16, 0.719832, 0.29392
2.88, -0.16, 0.424046, 0.2173
2.92, -0.16, 0.513347, 0.247728
2.96, -0.16, 0.840392, 0.285775
3, -0.16, 0.447691, 0.175528
3.04, -0.16, 0.3909, 0.162002
3.08, -0.16, 0.830522, 0.29053
3.12, -0.16, 1.04701, 0.288962
3.16, -0.16, 0.690463, 0.282066
3.2, -0.16, 0.618699, 0.211244
3.24, -0.16, 0.452591, 0.205772
3.28, -0.16, 0.739301, 0.325865
3.32, -0.16, 0.507006, 0.19605
3.36, -0.16, 0.577548, 0.292715
3.4, -0.16, 0.68072, 0.289222
3.44, -0.16, 0.289042, 0.151105
3.48, -0.16, 0.518605, 0.266392
3.52, -0.16, 0.498083, 0.275164
3.56, -0.16, 0.168192, 0.119512
3.6, -0.16, 0, 0
3.64, -0.16, 0, 0
3.68, -0.16, 0.0842583, 0.0842583
3.72, -0.16, 0, 0
3.76, -0.16, 0.0576956, 0.0576956
3.8, -0.16, 0, 0
3.84, -0.16, 0.189777, 0.134686
3.88, -0.16, 0, 0
3.92, -0.16, 0.289652, 0.289652
3.96, -0.16, 0, 0
4, -0.16, 0.0873144, 0.0873144
4.04, -0.16, 0.0806006, 0.0806006
4.08, -0.16, 0, 0
4.12, -0.16, 0.167761, 0.167761
4.16, -0.16, 0.357511, 0.357511
4.2, -0.16, 0.142429, 0.142429
4.24, -0.16, 0, 0
4.28, -0.16, 0.40435, 0.40435
4.32, -0.16, 0, 0
4.36, -0.16, 0, 0
4.4, -0.16, 0.595543, 0.314242
4.44, -0.16, 0.599414, 0.473903
4.48, -0.16, 0, 0
4.52, -0.16, 0.6202, 0.365273
4.56, -0.16, 0.19595, 0.19595
4.6, -0.16, 0.14878, 0.14878
4.64, -0.16, 0.884404, 0.518345
4.68, -0.16, 0.753202, 0.46115
4.72, -0.16, 1.16479, 0.683786
4.76, -0.16, 1.64527, 0.885325
4.8, -0.16, 0, 0
4.84, -0.16, 0.70758, 0.70758
4.88, -0.16, 1.24939, 0.883564
4.92, -0.16, 0, 0
4.96, -0.16, -1, 0
5, -0.16, -1, 0
5.04, -0.16, -1, 0
-0.04, -0.12, 0.0746689, 0.0746689
3.46945e-18, -0.12, 0.0756382, 0.0542868
0.04, -0.12, 0.027699, 0.027699
0.08, -0.12, 0, 0
0.12, -0.12, 0, 0
0.16, -0.12, 0.0601993, 0.0434213
0.2, -0.12, 0.0272045, 0.0272045
0.24, -0.12, 0.0426178, 0.0426178
0.28, -0.12, 0, 0
0.32, -0.12, 0.0351393, 0.0351393
0.36, -0.12, 0.0541722, 0.0541722
0.4, -0.12, 0, 0
0.44, -0.12, 0.164952, 0.0837332
0.48, -0.12, 0.160713, 0.0874282
0.52, -0.12, 0.168061, 0.0837036
0.56, -0.12, 0.441004, 0.125827
0.6, -0.12, 1.09935, 0.21931
0.64, -0.12, 1.03789, 0.204583
0.68, -0.12, 1.27147, 0.231772
0.72, -0.12, 1.27945, 0.242252
0.76, -0.12, 0.9815, 0.224919
0.8, -0.12, 1.5181, 0.311049
0.84, -0.12, 1.06885, 0.229691
0.88, -0.12, 1.20892, 0.400462
0.92, -0.12, 0.750323, 0.180362
0.96, -0.12, 1.30535, 0.23274
1, -0.12, 0.860374, 0.181531
1.04, -0.12, 1.04514, 0.213916
1.08, -0.12, 1.9117, 0.335008
1.12, -0.12, 1.52662, 0.274824
1.16, -0.12, 1.62542, 0.293145
1.2, -0.12, 0.633239, 0.163491
1.24, -0.12, 1.47811, 0.300285
1.28, -0.12, 0.644705, 0.158095
1.32, -0.12, 1.23074, 0.270697
1.36, -0.12, 1.27448, 0.279266
1.4, -0.12, 0.945583, 0.240709
1.44, -0.12, 0.857147, 0.206429
1.48, -0.12, 0.572894, 0.187088
1.52, -0.12, 0.315086, 0.120484
1.56, -0.12, 0.344378, 0.189207
1.6, -0.12, 0.0595101, 0.0595101
1.64, -0.12, 0, 0
1.68, -0.12, 0.0741943, 0.0528996
1.72, -0.12, 0.157196, 0.097374
1.76, -0.12, 0.0511753, 0.0511753
1.8, -0.12, 0.11337, 0.0659011
1.84, -0.12, 0, 0
1.88, -0.12, 0.068561, 0.0489074
1.92, -0.12, 0, 0
1.96, -0.12, 0.133438, 0.133438
2, -0.12, 0.0392346, 0.0392346
2.04, -0.12, 0.0714406, 0.0714406
2.08, -0.12, 0.0416927, 0.0416927
2.12, -0.12, 0, 0
2.16, -0.12, 0, 0
2.2, -0.12, 0, 0
2.24, -0.12, 0.147651, 0.147651
2.28, -0.12, 0.048592, 0.048592
2.32, -0.12, 0.0443359, 0.0443359
2.36, -0.12, 0, 0
2.4, -0.12, 0.160411, 0.160411
2.44, -0.12, 0, 0
2.48, -0.12, 0.157603, 0.117527
2.52, -0.12, 0.0559805, 0.0559805
2.56, -0.12, 0.461847, 0.214053
2.6, -0.12, 0.614031, 0.209526
2.64, -0.12, 1.15002, 0.363276
2.68, -0.12, 0.728087, 0.253801
2.72, -0.12, 0.792903, 0.309088
2.76, -0.12, 0.371744, 0.156809
2.8, -0.12, 0.651748, 0.275188
2.84, -0.12, 0.651625, 0.259436
2.88, -0.12, 0.349625, 0.166404
2.92, -0.12, 0.705331, 0.208771
2.96, -0.12, 0.869243, 0.279572
3, -0.12, 0.637659, 0.199523
3.04, -0.12, 0.703125, 0.277077
3.08, -0.12, 0.924422, 0.324558
3.12, -0.12, 1.17975, 0.310148
3.16, -0.12, 0.809965, 0.291617
3.2, -0.12, 0.783424, 0.279447
3.24, -0.12, 0.735918, 0.225934
3.28, -0.12, 0.865667, 0.363861
3.32, -0.12, 0.419339, 0.191465
3.36, -0.12, 0.281694, 0.16471
3.4, -0.12, 0.743772, 0.322735
3.44, -0.12, 0.385397, 0.17839
3.48, -0.12, 0.804898, 0.466312
3.52, -0.12, 0.22493, 0.129864
3.56, -0.12, 0.607133, 0.475099
3.6, -0.12, 0.459375, 0.268833
3.64, -0.12, 0, 0
3.68, -0.12, 0, 0
3.72, -0.12, 0.0651839, 0.0651839
3.76, -0.12, 0, 0
3.8, -0.12, 0.376167, 0.288903
3.84, -0.12, 0.177498, 0.125512
3.88, -0.12, 0.0819462, 0.0819462
3.92, -0.12, 0, 0
3.96, -0.12, 0.0925415, 0.0925415
4, -0.12, 0, 0
4.04, -0.12, 0.103013, 0.103013
4.08, -0.12, 0, 0
4.12, -0.12, 0.220822, 0.220822
4.16, -0.12, 0.115546, 0.115546
4.2, -0.12, 0, 0
4.24, -0.12, 0, 0
4.28, -0.12, 0.135564, 0.135564
4.32, -0.12, 0, 0
4.36, -0.12, 0, 0
4.4, -0.12, 0.147849, 0.147849
4.44, -0.12, 0.548795, 0.453403
4.48, -0.12, 0.160696, 0.160696
4.52, -0.12, 0.134069, 0.134069
4.56, -0.12, 0.316355, 0.224221
4.6, -0.12, 0.51837, 0.374624
4.64, -0.12, 0.46729, 0.33043
4.68, -0.12, 0.424755, 0.303039
4.72, -0.12, 0.561534, 0.397069
4.76, -0.12, 0, 0
4.8, -0.12, 0.641149, 0.455026
4.84, -0.12, 0.420755, 0.420755
4.88, -0.12, 2.65963, 2.09891
4.92, -0.12, 5.15513, 3.71679
4.96, -0.12, 0, 0
5, -0.12, -1, 0
5.04, -0.12, -1, 0
-0.04, -0.08, 0.0960005, 0.0582061
3.46945e-18, -0.08, 0, 0
0.04, -0.08, 0, 0
0.08, -0.08, 0, 0
0.12, -0.08, 0.0312171, 0.0312171
0.16, -0.08, 0.0834779, 0.0591755
0.2, -0.08, 0.221151, 0.107089
0.24, -0.08, 0.314927, 0.231307
0.28, -0.08, 0.0575087, 0.040742
0.32, -0.08, 0, 0
0.36, -0.08, 0.0197155, 0.0197155
0.4, -0.08, 0.121245, 0.0702628
0.44, -0.08, 0.0297891, 0.0297891
0.48, -0.08, 0.104793, 0.0525936
0.52, -0.08, 0.363021, 0.105313
0.56, -0.08, 0.946293, 0.202946
0.6, -0.08, 0.916697, 0.210878
0.64, -0.08, 1.08813, 0.206468
0.68, -0.08, 1.15621, 0.211105
0.72, -0.08, 1.05735, 0.19188
0.76, -0.08, 1.02777, 0.205585
0.8, -0.08, 0.79816, 0.202645
0.84, -0.08, 0.740577, 0.16423
0.88, -0.08, 1.07673, 0.214312
0.92, -0.08, 1.02473, 0.218854
0.96, -0.08, 1.18535, 0.259404
1, -0.08, 1.35427, 0.27096
1.04, -0.08, 1.52128, 0.256051
1.08, -0.08, 1.511, 0.272822
1.12, -0.08, 1.34337, 0.279146
1.16, -0.08, 1.33247, 0.237499
1.2, -0.08, 1.02841, 0.214898
1.24, -0.08, 0.614188, 0.166483
1.28, -0.08, 1.17539, 0.220656
1.32, -0.08, 0.737358, 0.179479
1.36, -0.08, 1.19043, 0.266228
1.4, -0.08, 1.07151, 0.254338
1.44, -0.08, 1.02157, 0.243269
1.48, -0.08, 0.628554, 0.187748
1.52, -0.08, 0.0751427, 0.0551365
1.56, -0.08, 0.127227, 0.064572
1.6, -0.08, 0.190765, 0.130725
1.64, -0.08, 0.138299, 0.0711149
1.68, -0.08, 0.0858849, 0.0858849
1.72, -0.08, 0.0688805, 0.049689
1.76, -0.08, 0, 0
1.8, -0.08, 0, 0
1.84, -0.08, 0, 0
1.88, -0.08, 0.105056, 0.0768853
1.92, -0.08, 0, 0
1.96, -0.08, 0, 0
2, -0.08, 0.0321548, 0.0321548
2.04, -0.08, 0.047056, 0.047056
2.08, -0.08, 0, 0
2.12, -0.08, 0.0819434, 0.0590888
2.16, -0.08, 0.162697, 0.0942473
2.2, -0.08, 0.0622708, 0.0440326
2.24, -0.08, 0, 0
2.28, -0.08, 0, 0
2.32, -0.08, 0, 0
2.36, -0.08, 0, 0
2.4, -0.08, 0, 0
2.44, -0.08, 0.082013, 0.0598412
2.48, -0.08, 0.344945, 0.125089
2.52, -0.08, 0.335189, 0.150899
2.56, -0.08, 0.335129, 0.150515
2.6, -0.08, 0.606908, 0.24244
2.64, -0.08, 1.32408, 0.442103
2.68, -0.08, 0.954536, 0.304555
2.72, -0.08, 0.292813, 0.124465
2.76, -0.08, 0.777285, 0.266231
2.8, -0.08, 1.0703, 0.295672
2.84, -0.08, 0.709886, 0.266622
2.88, -0.08, 0.972107, 0.26892
2.92, -0.08, 0.998684, 0.26748
2.96, -0.08, 0.869667, 0.300246
3, -0.08, 0.331822, 0.15452
3.04, -0.08, 1.10227, 0.299169
3.08, -0.08, 1.02965, 0.298812
3.12, -0.08, 1.45512, 0.344992
3.16, -0.08, 0.873282, 0.288258
3.2, -0.08, 0.819495, 0.266714
3.24, -0.08, 0.553073, 0.176495
3.28, -0.08, 1.03885, 0.325085
3.32, -0.08, 0.610694, 0.221381
3.36, -0.08, 1.08103, 0.407904
3.4, -0.08, 0.631872, 0.265223
3.44, -0.08, 0.731001, 0.216564
3.48, -0.08, 0.667669, 0.259849
3.52, -0.08, 0.320808, 0.19503
3.56, -0.08, 0.156212, 0.156212
3.6, -0.08, 0, 0
3.64, -0.08, 0.158695, 0.124037
3.68, -0.08, 0, 0
3.72, -0.08, 0, 0
3.76, -0.08, 0.0661757, 0.0661757
3.8, -0.08, 0.261224, 0.261224
3.84, -0.08, 0.0913086, 0.0913086
3.88, -0.08, 0, 0
3.92, -0.08, 0, 0
3.96, -0.08, 0, 0
4, -0.08, 0, 0
4.04, -0.08, 0, 0
4.08, -0.08, 0.10933, 0.10933
4.12, -0.08, 0, 0
4.16, -0.08, 0, 0
4.2, -0.08, 0, 0
4.24, -0.08, 0.255393, 0.255393
4.28, -0.08, 0.134293, 0.134293
4.32, -0.08, 0, 0
4.36, -0.08, 0, 0
4.4, -0.08, 0.215016, 0.215016
4.44, -0.08, 0, 0
4.48, -0.08, 0, 0
4.52, -0.08, 0.411168, 0.242051
4.56, -0.08, 1.53841, 1.16386
4.6, -0.08, 1.72953, 0.825413
4.64, -0.08, 1.83464, 0.876653
4.68, -0.08, 0.185509, 0.185509
4.72, -0.08, 1.62913, 0.954006
4.76, -0.08, 0.329433, 0.329433
4.8, -0.08, 0.276304, 0.276304
4.84, -0.08, 3.36615, 1.3191
4.88, -0.08, 2.60318, 1.86133
4.92, -0.08, 4.4597, 2.69135
4.96, -0.08, 0, 0
5, -0.08, -1, 0
5.04, -0.08, -1, 0
-0.04, -0.04, 0, 0
3.46945e-18, -0.04, 0.0951558, 0.0687041
0.04, -0.04, 0, 0
0.08, -0.04, 0.0365587, 0.0365587
0.12, -0.04, 0, 0
0.16, -0.04, 0.064221, 0.0458456
0.2, -0.04, 0.0758342, 0.0536446
0.24, -0.04, 0.035947, 0.035947
0.28, -0.04, 0.169936, 0.0881742
0.32, -0.04, 0.0462099, 0.033107
0.36, -0.04, 0.021723, 0.021723
0.4, -0.04, 0.297165, 0.162675
0.44, -0.04, 0.0865784, 0.0624409
0.48, -0.04, 0.0524649, 0.0524649
0.52, -0.04, 0.433605, 0.159059
0.56, -0.04, 0.43105, 0.160277
0.6, -0.04, 0.946761, 0.242353
0.64, -0.04, 1.31304, 0.269642
0.68, -0.04, 1.38888, 0.272586
0.72, -0.04, 1.44322, 0.279154
0.76, -0.04, 0.800372, 0.201586
0.8, -0.04, 0.846649, 0.188946
0.84, -0.04, 0.982308, 0.292158
0.88, -0.04, 1.27942, 0.29164
0.92, -0.04, 0.903692, 0.225277
0.96, -0.04, 1.40201, 0.266269
1, -0.04, 1.27906, 0.260101
1.04, -0.04, 1.89919, 0.358098
1.08, -0.04, 1.3541, 0.315469
1.12, -0.04, 1.64368, 0.312346
1.16, -0.04, 1.42053, 0.281696
1.2, -0.04, 1.8331, 0.333111
1.24, -0.04, 0.676846, 0.174572
1.28, -0.04, 0.52395, 0.149941
1.32, -0.04, 0.695007, 0.212536
1.36, -0.04, 0.646341, 0.212142
1.4, -0.04, 1.13314, 0.261094
1.44, -0.04, 1.28385, 0.296676
1.48, -0.04, 0.583955, 0.176482
1.52, -0.04, 0.114832, 0.0664707
1.56, -0.04, 0, 0
1.6, -0.04, 0.088207, 0.0626285
1.64, -0.04, 0, 0
1.68, -0.04, 0, 0
1.72, -0.04, 0, 0
1.76, -0.04, 0.032409, 0.032409
1.8, -0.04, 0, 0
1.84, -0.04, 0.0233647, 0.0233647
1.88, -0.04, 0, 0
1.92, -0.04, 0, 0
1.96, -0.04, 0.0338782, 0.0338782
2, -0.04, 0, 0
2.04, -0.04, 0.137977, 0.137977
2.08, -0.04, 0, 0
2.12, -0.04, 0.0601534, 0.0601534
2.16, -0.04, 0.123505, 0.0717439
2.2, -0.04, 0, 0
2.24, -0.04, 0.0760091, 0.0760091
2.28, -0.04, 0.0516447, 0.0516447
2.32, -0.04, 0, 0
2.36, -0.04, 0, 0
2.4, -0.04, 0.164688, 0.0959691
2.44, -0.04, 0.0345138, 0.0345138
2.48, -0.04, 0.126479, 0.0732117
2.52, -0.04, 0.160197, 0.160197
2.56, -0.04, 0.524827, 0.221599
2.6, -0.04, 0.580275, 0.190581
2.64, -0.04, 0.960942, 0.297934
2.68, -0.04, 0.47647, 0.172008
2.72, -0.04, 0.690398, 0.276019
2.76, -0.04, 0.925001, 0.307524
2.8, -0.04, 0.871437, 0.329979
2.84, -0.04, 0.690902, 0.25989
2.88, -0.04, 0.416204, 0.17548
2.92, -0.04, 0.711373, 0.256124
2.96, -0.04, 1.16853, 0.37403
3, -0.04, 0.778833, 0.313653
3.04, -0.04, 0.772827, 0.262808
3.08, -0.04, 1.15541, 0.340646
3.12, -0.04, 0.927112, 0.332439
3.16, -0.04, 0.7447, 0.274678
3.2, -0.04, 1.15747, 0.329223
3.24, -0.04, 0.323016, 0.168769
3.28, -0.04, 0.331796, 0.168479
3.32, -0.04, 0.522907, 0.259673
3.36, -0.04, 1.24049, 0.413299
3.4, -0.04, 0.960045, 0.301972
3.44, -0.04, 0.842492, 0.332464
3.48, -0.04, 0.394719, 0.162067
3.52, -0.04, 0.230585, 0.140249
3.56, -0.04, 0.47236, 0.216222
3.6, -0.04, 0.0666644, 0.0666644
3.64, -0.04, 0.160206, 0.160206
3.68, -0.04, 0.131975, 0.131975
3.72, -0.04, 0.0632175, 0.0632175
3.76, -0.04, 0.137758, 0.137758
3.8, -0.04, 0, 0
3.84, -0.04, 0, 0
3.88, -0.04, 0, 0
3.92, -0.04, 0.201485, 0.201485
3.96, -0.04, 0, 0
4, -0.04, 0, 0
4.04, -0.04, 0.0686633, 0.0686633
4.08, -0.04, 0.212612, 0.154009
4.12, -0.04, 0, 0
4.16, -0.04, 0.0765605, 0.0765605
4.2, -0.04, 0.0829583, 0.0829583
4.24, -0.04, 0, 0
4.28, -0.04, 0, 0
4.32, -0.04, 0.319414, 0.234005
4.36, -0.04, 0, 0
4.4, -0.04, 0.123726, 0.123726
4.44, -0.04, 0, 0
4.48, -0.04, 0, 0
4.52, -0.04, 0.358124, 0.256847
4.56, -0.04, 0.277597, 0.196291
4.6, -0.04, 0.537633, 0.344598
4.64, -0.04, 0.681775, 0.345651
4.68, -0.04, 0.698231, 0.406534
4.72, -0.04, 1.71964, 0.828967
4.76, -0.04, 2.05238, 0.850794
4.8, -0.04, 0.77205, 0.554413
4.84, -0.04, 1.37789, 0.827214
4.88, -0.04, 0, 0
4.92, -0.04, 1.05293, 1.05293
4.96, -0.04, 0, 0
5, -0.04, -1, 0
5.04, -0.04, -1, 0
-0.04, -6.66134e-16, 0.119963, 0.119963
3.46945e-18, -6.66134e-16, 0.0284911, 0.0284911
0.04, -6.66134e-16, 0.0554242, 0.0554242
0.08, -6.66134e-16, 0.110349, 0.110349
0.12, -6.66134e-16, 0.0936655, 0.0674834
0.16, -6.66134e-16, 0.0918317, 0.0661193
0.2, -6.66134e-16, 0.0275759, 0.0275759
0.24, -6.66134e-16, 0.054838, 0.054838
0.28, -6.66134e-16, 0, 0
0.32, -6.66134e-16, 0.107535, 0.107535
0.36, -6.66134e-16, 0.0368066, 0.0368066
0.4, -6.66134e-16, 0.253383, 0.10714
0.44, -6.66134e-16, 0.0350121, 0.0350121
0.48, -6.66134e-16, 0.205039, 0.0941158
0.52, -6.66134e-16, 0.127196, 0.0763219
0.56, -6.66134e-16, 0.254562, 0.127772
0.6, -6.66134e-16, 0.789589, 0.198683
0.64, -6.66134e-16, 0.980963, 0.216106
0.68, -6.66134e-16, 1.42559, 0.296142
0.72, -6.66134e-16, 0.898695, 0.178762
0.76, -6.66134e-16, 0.583521, 0.19904
0.8, -6.66134e-16, 0.765506, 0.20435
0.84, -6.66134e-16, 0.974049, 0.224142
0.88, -6.66134e-16, 1.22965, 0.263272
0.92, -6.66134e-16, 0.74256, 0.216798
0.96, -6.66134e-16, 1.47255, 0.286755
1, -6.66134e-16, 1.14789, 0.259564
1.04, -6.66134e-16, 1.34574, 0.293897
1.08, -6.66134e-16, 1.90108, 0.33659
1.12, -6.66134e-16, 0.84797, 0.214418
1.16, -6.66134e-16, 1.25506, 0.259666
1.2, -6.66134e-16, 1.14912, 0.271695
1.24, -6.66134e-16, 0.927564, 0.221884
1.28, -6.66134e-16, 0.636658, 0.191932
1.32, -6.66134e-16, 0.550659, 0.162367
1.36, -6.66134e-16, 0.881571, 0.254368
1.4, -6.66134e-16, 1.23654, 0.29103
1.44, -6.66134e-16, 1.12682, 0.275019
1.48, -6.66134e-16, 0.554561, 0.183584
1.52, -6.66134e-16, 0.160395, 0.126559
1.56, -6.66134e-16, 0.2105, 0.139465
1.6, -6.66134e-16, 0.180316, 0.13422
1.64, -6.66134e-16, 0.105158, 0.075585
1.68, -6.66134e-16, 0.0427739, 0.0427739
1.72, -6.66134e-16, 0.0428718, 0.0428718
1.76, -6.66134e-16, 0, 0
1.8, -6.66134e-16, 0.0388082, 0.0388082
1.84, -6.66134e-16, 0, 0
1.88, -6.66134e-16, 0, 0
1.92, -6.66134e-16, 0, 0
1.96, -6.66134e-16, 0.136185, 0.136185
2, -6.66134e-16, 0.121847, 0.0877674
2.04, -6.66134e-16, 0.0464283, 0.0464283
2.08, -6.66134e-16, 0, 0
2.12, -6.66134e-16, 0.0433489, 0.0433489
2.16, -6.66134e-16, 0, 0
2.2, -6.66134e-16, 0, 0
2.24, -6.66134e-16, 0, 0
2.28, -6.66134e-16, 0, 0
2.32, -6.66134e-16, 0, 0
2.36, -6.66134e-16, 0.0505747, 0.0505747
2.4, -6.66134e-16, 0.165964, 0.165964
2.44, -6.66134e-16, 0.0913254, 0.0651958
2.48, -6.66134e-16, 0.215181, 0.170116
2.52, -6.66134e-16, 0.0410462, 0.0410462
2.56, -6.66134e-16, 0.489532, 0.223116
2.6, -6.66134e-16, 0.292986, 0.134564
2.64, -6.66134e-16, 0.93646, 0.302623
2.68, -6.66134e-16, 0.232993, 0.116499
2.72, -6.66134e-16, 0.635066, 0.218668
2.76, -6.66134e-16, 1.01879, 0.319678
2.8, -6.66134e-16, 0.485645, 0.175904
2.84, -6.66134e-16, 0.66703, 0.230633
2.88, -6.66134e-16, 1.04641, 0.333419
2.92, -6.66134e-16, 0.830029, 0.313483
2.96, -6.66134e-16, 1.1626, 0.352262
3, -6.66134e-16, 0.816353, 0.240917
3.04, -6.66134e-16, 0.726157, 0.270108
3.08, -6.66134e-16, 1.06156, 0.349481
3.12, -6.66134e-16, 1.2347, 0.370921
3.16, -6.66134e-16, 0.597922, 0.260571
3.2, -6.66134e-16, 0.445565, 0.187287
3.24, -6.66134e-16, 0.421241, 0.243555
3.28, -6.66134e-16, 0.633127, 0.322014
3.32, -6.66134e-16, 0.924734, 0.374507
3.36, -6.66134e-16, 1.17898, 0.420058
3.4, -6.66134e-16, 1.25157, 0.397795
3.44, -6.66134e-16, 0.883899, 0.331223
3.48, -6.66134e-16, 0.43674, 0.250762
3.52, -6.66134e-16, 0.824035, 0.359494
3.56, -6.66134e-16, 0.295515, 0.243665
3.6, -6.66134e-16, 0, 0
3.64, -6.66134e-16, 0.0787966, 0.0787966
3.68, -6.66134e-16, 0, 0
3.72, -6.66134e-16, 0.156384, 0.111023
3.76, -6.66134e-16, 0, 0
3.8, -6.66134e-16, 0.13473, 0.13473
3.84, -6.66134e-16, 0, 0
3.88, -6.66134e-16, 0, 0
3.92, -6.66134e-16, 0.0768132, 0.0768132
3.96, -6.66134e-16, 0.143691, 0.143691
4, -6.66134e-16, 0, 0
4.04, -6.66134e-16, 0.122787, 0.122787
4.08, -6.66134e-16, 0.333922, 0.333922
4.12, -6.66134e-16, 0, 0
4.16, -6.66134e-16, 0, 0
4.2, -6.66134e-16, 0, 0
4.24, -6.66134e-16, 0.250509, 0.177136
4.28, -6.66134e-16, 0, 0
4.32, -6.66134e-16, 0.32391, 0.237098
4.36, -6.66134e-16, 0, 0
4.4, -6.66134e-16, 0.142737, 0.142737
4.44, -6.66134e-16, 0.274566, 0.19474
4.48, -6.66134e-16, 0.496428, 0.496428
4.52, -6.66134e-16, 0.17592, 0.17592
4.56, -6.66134e-16, 0.735658, 0.581052
4.6, -6.66134e-16, 0.307177, 0.307177
4.64, -6.66134e-16, 0.660806, 0.383614
4.68, -6.66134e-16, 1.35035, 0.616875
4.72, -6.66134e-16, 0.247299, 0.247299
4.76, -6.66134e-16, 0.837416, 0.486868
4.8, -6.66134e-16, 2.02646, 0.928921
4.84, -6.66134e-16, 0.94746, 0.671784
4.88, -6.66134e-16, 1.43272, 1.43272
4.92, -6.66134e-16, 1.16452, 1.16452
4.96, -6.66134e-16, 0, 0
5, -6.66134e-16, -1, 0
5.04, -6.66134e-16, -1, 0
-0.04, 0.04, 0.057265, 0.057265
3.46945e-18, 0.04, 0, 0
0.04, 0.04, 0.0280923, 0.0280923
0.08, 0.04, 0.111832, 0.111832
0.12, 0.04, 0.0367511, 0.0367511
0.16, 0.04, 0, 0
0.2, 0.04, 0, 0
0.24, 0.04, 0, 0
0.28, 0.04, 0.101662, 0.0588588
0.32, 0.04, 0.180026, 0.118932
0.36, 0.04, 0.208354, 0.088613
0.4, 0.04, 0.123627, 0.0739685
0.44, 0.04, 0.0416185, 0.0416185
0.48, 0.04, 0.0779836, 0.0582469
0.52, 0.04, 0.028473, 0.028473
0.56, 0.04, 0.333189, 0.140147
0.6, 0.04, 1.02458, 0.211599
0.64, 0.04, 1.01818, 0.206359
0.68, 0.04, 1.44674, 0.299653
0.72, 0.04, 0.858894, 0.210878
0.76, 0.04, 0.98171, 0.234503
0.8, 0.04, 0.51059, 0.136474
0.84, 0.04, 0.781615, 0.172986
0.88, 0.04, 1.24741, 0.25809
0.92, 0.04, 1.74232, 0.301319
0.96, 0.04, 1.53696, 0.254099
1, 0.04, 1.81357, 0.364423
1.04, 0.04, 1.67932, 0.311032
1.08, 0.04, 1.69317, 0.344851
1.12, 0.04, 1.51929, 0.317232
1.16, 0.04, 1.55264, 0.331137
1.2, 0.04, 1.30042, 0.250654
1.24, 0.04, 1.29835, 0.265377
1.28, 0.04, 0.855819, 0.224331
1.32, 0.04, 1.36224, 0.303784
1.36, 0.04, 0.952257, 0.267474
1.4, 0.04, 1.23164, 0.290671
1.44, 0.04, 0.971323, 0.244255
1.48, 0.04, 0.420325, 0.161449
1.52, 0.04, 0.080288, 0.0567738
1.56, 0.04, 0.0506555, 0.0506555
1.6, 0.04, 0.162041, 0.128231
1.64, 0.04, 0, 0
1.68, 0.04, 0.0686427, 0.0486538
1.72, 0.04, 0.12695, 0.12695
1.76, 0.04, 0, 0
1.8, 0.04, 0, 0
1.84, 0.04, 0, 0
1.88, 0.04, 0.0388584, 0.0388585
1.92, 0.04, 0.0452811, 0.0452811
1.96, 0.04, 0, 0
2, 0.04, 0, 0
2.04, 0.04, 0.0845999, 0.059978
2.08, 0.04, 0, 0
2.12, 0.04, 0, 0
2.16, 0.04, 0, 0
2.2, 0.04, 0, 0
2.24, 0.04, 0, 0
2.28, 0.04, 0.104219, 0.0746769
2.32, 0.04, 0.0895143, 0.0639162
2.36, 0.04, 0, 0
2.4, 0.04, 0.141546, 0.0822594
2.44, 0.04, 0.0863785, 0.0622541
2.48, 0.04, 0.0535824, 0.0535824
2.52, 0.04, 0.215638, 0.126509
2.56, 0.04, 0.214986, 0.131316
2.6, 0.04, 0.581363, 0.231138
2.64, 0.04, 1.03745, 0.277275
2.68, 0.04, 0.576364, 0.245539
2.72, 0.04, 0.508228, 0.241844
2.76, 0.04, 0.853966, 0.31722
2.8, 0.04, 0.8679, 0.256553
2.84, 0.04, 1.03824, 0.33773
2.88, 0.04, 0.717897, 0.22262
2.92, 0.04, 1.16724, 0.385083
2.96, 0.04, 0.923785, 0.257133
3, 0.04, 1.70719, 0.447445
3.04, 0.04, 1.39674, 0.364239
3.08, 0.04, 1.11828, 0.38042
3.12, 0.04, 1.33868, 0.384329
3.16, 0.04, 1.10859, 0.363418
3.2, 0.04, 0.805657, 0.255586
3.24, 0.04, 0.421832, 0.177424
3.28, 0.04, 0.99018, 0.37076
3.32, 0.04, 0.618426, 0.291916
3.36, 0.04, 0.216346, 0.127386
3.4, 0.04, 0.377303, 0.173238
3.44, 0.04, 0.718834, 0.302968
3.48, 0.04, 0.257888, 0.129201
3.52, 0.04, 0.220663, 0.127401
3.56, 0.04, 0, 0
3.6, 0.04, 0.116426, 0.116426
3.64, 0.04, 0.149093, 0.105734
3.68, 0.04, 0.133307, 0.133307
3.72, 0.04, 0, 0
3.76, 0.04, 0, 0
3.8, 0.04, 0, 0
3.84, 0.04, 0.139044, 0.139044
3.88, 0.04, 0.148369, 0.148369
3.92, 0.04, 0.0754088, 0.0754088
3.96, 0.04, 0, 0
4, 0.04, 0.0986203, 0.0986203
4.04, 0.04, 0.180482, 0.128962
4.08, 0.04, 0, 0
4.12, 0.04, 0, 0
4.16, 0.04, 0, 0
4.2, 0.04, 0.187718, 0.187718
4.24, 0.04, 0.314218, 0.226744
4.28, 0.04, 0.402944, 0.402944
4.32, 0.04, 0, 0
4.36, 0.04, 0, 0
4.4, 0.04, 0, 0
4.44, 0.04, 0, 0
4.48, 0.04, 0, 0
4.52, 0.04, 0.606375, 0.357091
4.56, 0.04, 1.43086, 0.816758
4.6, 0.04, 0.883336, 0.45253
4.64, 0.04, 1.2976, 0.599501
4.68, 0.04, 1.56547, 0.79546
4.72, 0.04, 0.86268, 0.86268
4.76, 0.04, 1.27422, 1.00649
4.8, 0.04, 0, 0
4.84, 0.04, 1.04429, 0.738463
4.88, 0.04, 0.746367, 0.746367
4.92, 0.04, 1.32673, 1.32673
4.96, 0.04, 0, 0
5, 0.04, -1, 0
5.04, 0.04, -1, 0
-0.04, 0.08, 0.0202333, 0.0202333
3.46945e-18, 0.08, 0, 0
0.04, 0.08, 0, 0
0.08, 0.08, 0, 0
0.12, 0.08, 0, 0
0.16, 0.08, 0.060084, 0.0433715
0.2, 0.08, 0.0794052, 0.0600753
0.24, 0.08, 0.0320737, 0.0320737
0.28, 0.08, 0, 0
0.32, 0.08, 0, 0
0.36, 0.08, 0.125547, 0.0829601
0.4, 0.08, 0.030103, 0.030103
0.44, 0.08, 0.152966, 0.0696213
0.48, 0.08, 0.2062, 0.0857044
0.52, 0.08, 0.120186, 0.061749
0.56, 0.08, 0.409457, 0.126613
0.6, 0.08, 0.907587, 0.192153
0.64, 0.08, 1.35232, 0.23524
0.68, 0.08, 1.00169, 0.207235
0.72, 0.08, 1.29313, 0.230955
0.76, 0.08, 0.496336, 0.129297
0.8, 0.08, 0.805547, 0.186471
0.84, 0.08, 0.713095, 0.149647
0.88, 0.08, 1.23652, 0.221985
0.92, 0.08, 1.27849, 0.213586
0.96, 0.08, 1.07171, 0.211709
1, 0.08, 1.17629, 0.202618
1.04, 0.08, 1.26677, 0.232498
1.08, 0.08, 1.64431, 0.282741
1.12, 0.08, 1.59508, 0.275784
1.16, 0.08, 1.26524, 0.257138
1.2, 0.08, 1.30195, 0.302384
1.24, 0.08, 1.01459, 0.208194
1.28, 0.08, 0.77662, 0.231555
1.32, 0.08, 0.766539, 0.16665
1.36, 0.08, 1.1395, 0.219681
1.4, 0.08, 1.31463, 0.276176
1.44, 0.08, 0.936044, 0.190586
1.48, 0.08, 0.961422, 0.253446
1.52, 0.08, 0.407952, 0.164439
1.56, 0.08, 0.0859521, 0.0498919
1.6, 0.08, 0.0969871, 0.0569482
1.64, 0.08, 0.0811556, 0.057389
1.68, 0.08, 0.0284791, 0.0284791
1.72, 0.08, 0, 0
1.76, 0.08, 0.0285016, 0.0285016
1.8, 0.08, 0, 0
1.84, 0.08, 0.105046, 0.0757701
1.88, 0.08, 0.105853, 0.077767
1.92, 0.08, 0, 0
1.96, 0.08, 0.0546454, 0.0546454
2, 0.08, 0, 0
2.04, 0.08, 0.200634, 0.145568
2.08, 0.08, 0.0602959, 0.0602959
2.12, 0.08, 0, 0
2.16, 0.08, 0.031916, 0.031916
2.2, 0.08, 0, 0
2.24, 0.08, 0, 0
2.28, 0.08, 0, 0
2.32, 0.08, 0, 0
2.36, 0.08, 0.0592519, 0.0592519
2.4, 0.08, 0, 0
2.44, 0.08, 0.191509, 0.120542
2.48, 0.08, 0.165263, 0.0827412
2.52, 0.08, 0.349544, 0.158186
2.56, 0.08, 0.334157, 0.194131
2.6, 0.08, 0.734906, 0.236764
2.64, 0.08, 1.31449, 0.444105
2.68, 0.08, 0.856222, 0.254732
2.72, 0.08, 0.778711, 0.257945
2.76, 0.08, 0.674691, 0.195217
2.8, 0.08, 0.60127, 0.216502
2.84, 0.08, 0.975658, 0.280076
2.88, 0.08, 1.52477, 0.3348
2.92, 0.08, 0.592614, 0.173917
2.96, 0.08, 1.11079, 0.437414
3, 0.08, 0.782785, 0.239603
3.04, 0.08, 0.66341, 0.194727
3.08, 0.08, 1.00932, 0.323854
3.12, 0.08, 0.624299, 0.247049
3.16, 0.08, 0.693509, 0.266264
3.2, 0.08, 0.906524, 0.280006
3.24, 0.08, 0.538615, 0.227926
3.28, 0.08, 0.761586, 0.231937
3.32, 0.08, 1.26006, 0.414006
3.36, 0.08, 0.752003, 0.287951
3.4, 0.08, 1.03425, 0.323336
3.44, 0.08, 1.09006, 0.313012
3.48, 0.08, 0.43329, 0.253862
3.52, 0.08, 0.599175, 0.272731
3.56, 0.08, 0.116074, 0.116074
3.6, 0.08, 0, 0
3.64, 0.08, 0, 0
3.68, 0.08, 0, 0
3.72, 0.08, 0.0554733, 0.0554733
3.76, 0.08, 0.165732, 0.117598
3.8, 0.08, 0.0668022, 0.0668022
3.84, 0.08, 0, 0
3.88, 0.08, 0, 0
3.92, 0.08, 0.297351, 0.297351
3.96, 0.08, 0.0813911, 0.0813911
4, 0.08, 0, 0
4.04, 0.08, 0, 0
4.08, 0.08, 0.0946056, 0.0946056
4.12, 0.08, 0.176167, 0.124877
4.16, 0.08, 0, 0
4.2, 0.08, 0, 0
4.24, 0.08, 0.186358, 0.186358
4.28, 0.08, 0, 0
4.32, 0.08, 0, 0
4.36, 0.08, 0.267063, 0.190454
4.4, 0.08, 0.142352, 0.142352
4.44, 0.08, 0, 0
4.48, 0.08, 0.165562, 0.165562
4.52, 0.08, 0.17237, 0.17237
4.56, 0.08, 0.287105, 0.204691
4.6, 0.08, 0.562446, 0.325725
4.64, 0.08, 0.206021, 0.206021
4.68, 0.08, 0.948981, 0.597228
4.72, 0.08, 0.965066, 0.499929
4.76, 0.08, 1.69677, 1.10357
4.8, 0.08, 0.435936, 0.435936
4.84, 0.08, 0, 0
4.88, 0.08, 2.21708, 1.65716
4.92, 0.08, 0, 0
4.96, 0.08, 0, 0
5, 0.08, -1, 0
5.04, 0.08, -1, 0
-0.04, 0.12, 0.186475, 0.123272
3.46945e-18, 0.12, 0, 0
0.04, 0.12, 0.0658868, 0.0465925
0.08, 0.12, 0.0545428, 0.0545428
0.12, 0.12, 0, 0
0.16, 0.12, 0.0310714, 0.0310714
0.2, 0.12, 0.0313012, 0.0313012
0.24, 0.12, 0.0713648, 0.0504639
0.28, 0.12, 0.129093, 0.0760095
0.32, 0.12, 0.0208324, 0.0208324
0.36, 0.12, 0, 0
0.4, 0.12, 0.215169, 0.122302
0.44, 0.12, 0.208108, 0.0989984
0.48, 0.12, 0.294995, 0.138411
0.52, 0.12, 0.0475347, 0.0336696
0.56, 0.12, 0.508536, 0.168058
0.6, 0.12, 0.530673, 0.139895
0.64, 0.12, 0.928846, 0.202149
0.68, 0.12, 1.15542, 0.255937
0.72, 0.12, 0.693711, 0.182758
0.76, 0.12, 0.748714, 0.16472
0.8, 0.12, 0.932468, 0.200526
0.84, 0.12, 1.42921, 0.298531
0.88, 0.12, 1.00499, 0.217017
0.92, 0.12, 1.31404, 0.245999
0.96, 0.12, 1.27393, 0.240697
1, 0.12, 1.43825, 0.272263
1.04, 0.12, 1.64624, 0.339414
1.08, 0.12, 1.58151, 0.282774
1.12, 0.12, 1.56277, 0.332088
1.16, 0.12, 1.02917, 0.263539
1.2, 0.12, 1.35418, 0.289556
1.24, 0.12, 0.829573, 0.222946
1.28, 0.12, 0.901741, 0.282966
1.32, 0.12, 0.788872, 0.220709
1.36, 0.12, 1.16429, 0.26045
1.4, 0.12, 0.867324, 0.256884
1.44, 0.12, 1.39383, 0.311286
1.48, 0.12, 0.73819, 0.205506
1.52, 0.12, 0.424186, 0.136362
1.56, 0.12, 0.118008, 0.0682922
1.6, 0.12, 0.0605166, 0.0431315
1.64, 0.12, 0.156856, 0.0972327
1.68, 0.12, 0.149257, 0.126453
1.72, 0.12, 0, 0
1.76, 0.12, 0.19518, 0.135784
1.8, 0.12, 0.0372852, 0.0372852
1.84, 0.12, 0.127475, 0.0781496
1.88, 0.12, 0, 0
1.92, 0.12, 0.120554, 0.085772
1.96, 0.12, 0, 0
2, 0.12, 0, 0
2.04, 0.12, 0, 0
2.08, 0.12, 0, 0
2.12, 0.12, 0, 0
2.16, 0.12, 0.0252892, 0.0252892
2.2, 0.12, 0.0713352, 0.0713352
2.24, 0.12, 0.0423133, 0.0423133
2.28, 0.12, 0, 0
2.32, 0.12, 0.0777203, 0.0777203
2.36, 0.12, 0.116819, 0.0855855
2.4, 0.12, 0.220538, 0.169798
2.44, 0.12, 0, 0
2.48, 0.12, 0.0800617, 0.0571187
2.52, 0.12, 0.372178, 0.175142
2.56, 0.12, 0.620652, 0.204578
2.6, 0.12, 1.01373, 0.298756
2.64, 0.12, 0.583049, 0.19795
2.68, 0.12, 0.838675, 0.25804
2.72, 0.12, 0.809838, 0.282813
2.76, 0.12, 1.00999, 0.277492
2.8, 0.12, 0.532091, 0.218956
2.84, 0.12, 0.677505, 0.218655
2.88, 0.12, 0.781147, 0.284458
2.92, 0.12, 1.00968, 0.274277
2.96, 0.12, 1.24477, 0.388648
3, 0.12, 0.676049, 0.24609
3.04, 0.12, 0.44455, 0.162888
3.08, 0.12, 0.673872, 0.221117
3.12, 0.12, 1.45359, 0.397394
3.16, 0.12, 0.262521, 0.139293
3.2, 0.12, 1.00133, 0.34613
3.24, 0.12, 0.844519, 0.326039
3.28, 0.12, 1.40859, 0.474019
3.32, 0.12, 1.22233, 0.424312
3.36, 0.12, 1.10133, 0.332725
3.4, 0.12, 0.717805, 0.233666
3.44, 0.12, 0.796182, 0.310316
3.48, 0.12, 0.871134, 0.281081
3.52, 0.12, 0.219546, 0.128316
3.56, 0.12, 0.453823, 0.192707
3.6, 0.12, 0.224538, 0.133097
3.64, 0.12, 0.0940929, 0.0940929
3.68, 0.12, 0.109459, 0.0774006
3.72, 0.12, 0, 0
3.76, 0.12, 0, 0
3.8, 0.12, 0, 0
3.84, 0.12, 0, 0
3.88, 0.12, 0, 0
3.92, 0.12, 0.0849757, 0.0849757
3.96, 0.12, 0, 0
4, 0.12, 0.0861592, 0.0861592
4.04, 0.12, 0.078346, 0.078346
4.08, 0.12, 0.0935257, 0.0935257
4.12, 0.12, 0.092702, 0.092702
4.16, 0.12, 0.345257, 0.345257
4.2, 0.12, 0, 0
4.24, 0.12, 0, 0
4.28, 0.12, 0, 0
4.32, 0.12, 0.136268, 0.136268
4.36, 0.12, 0.471872, 0.471872
4.4, 0.12, 0, 0
4.44, 0.12, 0.172544, 0.172544
4.48, 0.12, 0.122451, 0.122451
4.52, 0.12, 1.22149, 0.513999
4.56, 0.12, 0.425503, 0.247294
4.6, 0.12, 0.633105, 0.384029
4.64, 0.12, 1.32443, 0.611162
4.68, 0.12, 1.24378, 0.622171
4.72, 0.12, 1.93363, 0.845222
4.76, 0.12, 0.489139, 0.351292
4.8, 0.12, 0, 0
4.84, 0.12, 1.23329, 0.87518
4.88, 0.12, 2.64527, 1.20912
4.92, 0.12, 1.05637, 1.05637
4.96, 0.12, 0, 0
5, 0.12, -1, 0
5.04, 0.12, -1, 0
-0.04, 0.16, 0.0369668, 0.0369668
3.46945e-18, 0.16, 0.0727275, 0.0514275
0.04, 0.16, 0.0276501, 0.0276501
0.08, 0.16, 0.038116, 0.038116
0.12, 0.16, 0.0314879, 0.0314879
0.16, 0.16, 0.0535054, 0.0535054
0.2, 0.16, 0, 0
0.24, 0.16, 0, 0
0.28, 0.16, 0.1262, 0.0743643
0.32, 0.16, 0.0361791, 0.0361791
0.36, 0.16, 0.0358517, 0.0358517
0.4, 0.16, 0.0861775, 0.0622016
0.44, 0.16, 0.177638, 0.117906
0.48, 0.16, 0.122661, 0.0723757
0.52, 0.16, 0.487935, 0.163397
0.56, 0.16, 0.581814, 0.179105
0.6, 0.16, 1.07794, 0.251955
0.64, 0.16, 1.38046, 0.261572
0.68, 0.16, 1.42022, 0.284732
0.72, 0.16, 0.879738, 0.210847
0.76, 0.16, 1.27054, 0.240583
0.8, 0.16, 1.14139, 0.237609
0.84, 0.16, 1.35796, 0.285238
0.88, 0.16, 1.15111, 0.25933
0.92, 0.16, 1.5551, 0.296264
0.96, 0.16, 1.66111, 0.326503
1, 0.16, 1.17006, 0.271465
1.04, 0.16, 1.69613, 0.328443
1.08, 0.16, 1.47044, 0.298939
1.12, 0.16, 1.68583, 0.320318
1.16, 0.16, 1.76599, 0.333068
1.2, 0.16, 1.58343, 0.350346
1.24, 0.16, 0.873423, 0.301721
1.28, 0.16, 1.37856, 0.323645
1.32, 0.16, 1.08593, 0.247632
1.36, 0.16, 1.07275, 0.269933
1.4, 0.16, 1.48584, 0.342433
1.44, 0.16, 1.72727, 0.384005
1.48, 0.16, 0.816951, 0.199263
1.52, 0.16, 0.419884, 0.153891
1.56, 0.16, 0.20853, 0.135146
1.6, 0.16, 0.140466, 0.0827642
1.64, 0.16, 0.0613428, 0.0613428
1.68, 0.16, 0.170075, 0.134662
1.72, 0.16, 0.0911298, 0.0646903
1.76, 0.16, 0, 0
1.8, 0.16, 0.173345, 0.136733
1.84, 0.16, 0.0418353, 0.0418353
1.88, 0.16, 0, 0
1.92, 0.16, 0.134049, 0.0997088
1.96, 0.16, 0.0341281, 0.0341281
2, 0.16, 0, 0
2.04, 0.16, 0, 0
2.08, 0.16, 0, 0
2.12, 0.16, 0, 0
2.16, 0.16, 0, 0
2.2, 0.16, 0.0899351, 0.063775
2.24, 0.16, 0, 0
2.28, 0.16, 0.0743862, 0.0743862
2.32, 0.16, 0.0518429, 0.0518429
2.36, 0.16, 0.121139, 0.0886555
2.4, 0.16, 0, 0
2.44, 0.16, 0.0973096, 0.069018
2.48, 0.16, 0.207232, 0.163804
2.52, 0.16, 0.420575, 0.209174
2.56, 0.16, 0.423071, 0.200197
2.6, 0.16, 0.687144, 0.276851
2.64, 0.16, 0.696168, 0.281442
2.68, 0.16, 0.809585, 0.26911
2.72, 0.16, 0.547434, 0.198285
2.76, 0.16, 1.15837, 0.38027
2.8, 0.16, 0.839063, 0.307344
2.84, 0.16, 0.40774, 0.17116
2.88, 0.16, 0.772088, 0.299865
2.92, 0.16, 1.18991, 0.33703
2.96, 0.16, 0.991598, 0.308578
3, 0.16, 0.835407, 0.270365
3.04, 0.16, 0.568126, 0.25526
3.08, 0.16, 1.33477, 0.383742
3.12, 0.16, 0.573676, 0.182923
3.16, 0.16, 0.698133, 0.256159
3.2, 0.16, 0.75948, 0.260926
3.24, 0.16, 1.08359, 0.379889
3.28, 0.16, 0.895079, 0.345077
3.32, 0.16, 0.672145, 0.218455
3.36, 0.16, 0.818623, 0.312107
3.4, 0.16, 0.654835, 0.208769
3.44, 0.16, 0.931802, 0.3437
3.48, 0.16, 0.668777, 0.291791
3.52, 0.16, 0.449179, 0.188057
3.56, 0.16, 0.807503, 0.484225
3.6, 0.16, 0.0604097, 0.0604097
3.64, 0.16, 0, 0
3.68, 0.16, 0, 0
3.72, 0.16, 0.0892863, 0.0892863
3.76, 0.16, 0.0736551, 0.0736551
3.8, 0.16, 0.0960191, 0.0960191
3.84, 0.16, 0, 0
3.88, 0.16, 0, 0
3.92, 0.16, 0, 0
3.96, 0.16, 0, 0
4, 0.16, 0.624652, 0.36276
4.04, 0.16, 0.107485, 0.107485
4.08, 0.16, 0.106823, 0.106823
4.12, 0.16, 0, 0
4.16, 0.16, 0, 0
4.2, 0.16, 0.190823, 0.135235
4.24, 0.16, 0, 0
4.28, 0.16, 0, 0
4.32, 0.16, 0.135258, 0.135258
4.36, 0.16, 0, 0
4.4, 0.16, 0.224682, 0.224682
4.44, 0.16, 0.373035, 0.269062
4.48, 0.16, 0.142234, 0.142234
4.52, 0.16, 0.798872, 0.564746
4.56, 0.16, 2.21346, 0.952284
4.6, 0.16, 0.949125, 0.516301
4.64, 0.16, 0.237523, 0.237523
4.68, 0.16, 1.22773, 0.830269
4.72, 0.16, 0.586896, 0.586896
4.76, 0.16, 0.32023, 0.32023
4.8, 0.16, 0.72405, 0.511986
4.84, 0.16, 2.46633, 1.28105
4.88, 0.16, 0.52963, 0.52963
4.92, 0.16, 0, 0
4.96, 0.16, -1, 0
5, 0.16, -1, 0
5.04, 0.16, -1, 0
-0.04, 0.2, 0.0800993, 0.0568989
3.46945e-18, 0.2, 0, 0
0.04, 0.2, 0, 0
0.08, 0.2, 0.0562494, 0.0562494
0.12, 0.2, 0, 0
0.16, 0.2, 0.0710623, 0.0502509
0.2, 0.2, 0.0305875, 0.0305875
0.24, 0.2, 0.0354262, 0.0354262
0.28, 0.2, 0.0355805, 0.0355805
0.32, 0.2, 0.069947, 0.069947
0.36, 0.2, 0.148909, 0.0914185
0.4, 0.2, 0.189449, 0.0850258
0.44, 0.2, 0.106308, 0.106308
0.48, 0.2, 0.166156, 0.0747291
0.52, 0.2, 0.387558, 0.152583
0.56, 0.2, 0.765299, 0.209893
0.6, 0.2, 0.879313, 0.202352
0.64, 0.2, 1.20488, 0.274741
0.68, 0.2, 1.18409, 0.22047
0.72, 0.2, 1.30112, 0.237265
0.76, 0.2, 1.64502, 0.342607
0.8, 0.2, 1.00511, 0.222928
0.84, 0.2, 1.03067, 0.236565
0.88, 0.2, 1.24722, 0.266626
0.92, 0.2, 1.40158, 0.271385
0.96, 0.2, 1.20766, 0.240169
1, 0.2, 1.21718, 0.226897
1.04, 0.2, 1.19021, 0.230041
1.08, 0.2, 1.0403, 0.29241
1.12, 0.2, 1.28332, 0.296458
1.16, 0.2, 1.34122, 0.282812
1.2, 0.2, 1.32771, 0.27154
1.24, 0.2, 1.30349, 0.283147
1.28, 0.2, 1.09232, 0.298865
1.32, 0.2, 1.6582, 0.368863
1.36, 0.2, 1.43133, 0.341585
1.4, 0.2, 1.59681, 0.320115
1.44, 0.2, 1.64056, 0.342881
1.48, 0.2, 0.857677, 0.22221
1.52, 0.2, 0.672043, 0.217213
1.56, 0.2, 0.197221, 0.0913119
1.6, 0.2, 0.221914, 0.140969
1.64, 0.2, 0.122288, 0.122288
1.68, 0.2, 0.165226, 0.0826141
1.72, 0.2, 0.0618116, 0.0618116
1.76, 0.2, 0.0317834, 0.0317834
1.8, 0.2, 0.0433204, 0.0433204
1.84, 0.2, 0, 0
1.88, 0.2, 0.0438628, 0.0438628
1.92, 0.2, 0, 0
1.96, 0.2, 0, 0
2, 0.2, 0.301383, 0.181306
2.04, 0.2, 0, 0
2.08, 0.2, 0, 0
2.12, 0.2, 0.0501447, 0.0501447
2.16, 0.2, 0.0466057, 0.0466057
2.2, 0.2, 0.04802, 0.04802
2.24, 0.2, 0, 0
2.28, 0.2, 0.0489533, 0.0489533
2.32, 0.2, 0.134922, 0.0781215
2.36, 0.2, 0.038088, 0.038088
2.4, 0.2, 0.0503654, 0.0503654
2.44, 0.2, 0.279316, 0.148731
2.48, 0.2, 0.277795, 0.130963
2.52, 0.2, 0.412463, 0.160165
2.56, 0.2, 0.653304, 0.221306
2.6, 0.2, 0.650323, 0.248276
2.64, 0.2, 1.31931, 0.470969
2.68, 0.2, 1.32226, 0.454812
2.72, 0.2, 0.761889, 0.234615
2.76, 0.2, 1.31975, 0.46924
2.8, 0.2, 0.872138, 0.391166
2.84, 0.2, 1.18271, 0.434125
2.88, 0.2, 1.17904, 0.334526
2.92, 0.2, 0.700164, 0.281627
2.96, 0.2, 0.589052, 0.212635
3, 0.2, 0.668214, 0.253197
3.04, 0.2, 0.542548, 0.247912
3.08, 0.2, 0.67641, 0.279259
3.12, 0.2, 1.31545, 0.415454
3.16, 0.2, 0.418422, 0.190311
3.2, 0.2, 0.686363, 0.317674
3.24, 0.2, 0.463577, 0.217713
3.28, 0.2, 0, 0
3.32, 0.2, 0.441901, 0.200684
3.36, 0.2, 0.714757, 0.273925
3.4, 0.2, 0.843119, 0.260891
3.44, 0.2, 0.909548, 0.318896
3.48, 0.2, 1.07453, 0.370312
3.52, 0.2, 0.82592, 0.307146
3.56, 0.2, 0.708055, 0.312812
3.6, 0.2, 0.332135, 0.203409
3.64, 0.2, 0, 0
3.68, 0.2, 0.0833041, 0.0833041
3.72, 0.2, 0, 0
3.76, 0.2, 0.25594, 0.25594
3.8, 0.2, 0, 0
3.84, 0.2, 0, 0
3.88, 0.2, 0.198122, 0.140093
3.92, 0.2, 0.0979412, 0.0979412
3.96, 0.2, 0, 0
4, 0.2, 0, 0
4.04, 0.2, 0, 0
4.08, 0.2, 0.0820657, 0.0820657
4.12, 0.2, 0.11001, 0.11001
4.16, 0.2, 0.0922596, 0.0922596
4.2, 0.2, 0.180307, 0.180307
4.24, 0.2, 0, 0
4.28, 0.2, 0.207771, 0.207771
4.32, 0.2, 0, 0
4.36, 0.2, 0.18444, 0.18444
4.4, 0.2, 0.269874, 0.192618
4.44, 0.2, 0.757392, 0.545263
4.48, 0.2, 0.51709, 0.298545
4.52, 0.2, 0.293981, 0.208373
4.56, 0.2, 0.3034, 0.3034
4.6, 0.2, 0.417759, 0.295404
4.64, 0.2, 1.47956, 0.561913
4.68, 0.2, 1.22263, 0.839229
4.72, 0.2, 0.457262, 0.457262
4.76, 0.2, 0.93899, 0.551599
4.8, 0.2, 1.81646, 1.20118
4.84, 0.2, 0.506475, 0.506475
4.88, 0.2, 0, 0
4.92, 0.2, 0, 0
4.96, 0.2, -1, 0
5, 0.2, -1, 0
5.04, 0.2, -1, 0
-0.04, 0.24, 0.0739698, 0.0739698
3.46945e-18, 0.24, 0.0307217, 0.0307217
0.04, 0.24, 0, 0
0.08, 0.24, 0, 0
0.12, 0.24, 0.0579601, 0.041048
0.16, 0.24, 0, 0
0.2, 0.24, 0.0242367, 0.0242367
0.24, 0.24, 0.053678, 0.053678
0.28, 0.24, 0.111088, 0.0654413
0.32, 0.24, 0.0997598, 0.0759993
0.36, 0.24, 0.08596, 0.0619631
0.4, 0.24, 0.248562, 0.128169
0.44, 0.24, 0.192083, 0.0883818
0.48, 0.24, 0.1181, 0.0593171
0.52, 0.24, 0.382711, 0.130392
0.56, 0.24, 1.27227, 0.31007
0.6, 0.24, 1.21729, 0.241938
0.64, 0.24, 1.83354, 0.341243
0.68, 0.24, 1.76444, 0.323961
0.72, 0.24, 1.2405, 0.205514
0.76, 0.24, 1.32989, 0.258798
0.8, 0.24, 1.10281, 0.20505
0.84, 0.24, 1.4691, 0.315925
0.88, 0.24, 1.07168, 0.259887
0.92, 0.24, 0.779527, 0.150079
0.96, 0.24, 0.827853, 0.167242
1, 0.24, 1.42613, 0.307255
1.04, 0.24, 1.10856, 0.224204
1.08, 0.24, 0.696937, 0.164256
1.12, 0.24, 1.01078, 0.230427
1.16, 0.24, 0.958623, 0.185526
1.2, 0.24, 0.732527, 0.268075
1.24, 0.24, 1.02403, 0.22777
1.28, 0.24, 1.26903, 0.244508
1.32, 0.24, 0.942343, 0.222934
1.36, 0.24, 1.56441, 0.320778
1.4, 0.24, 1.39378, 0.338946
1.44, 0.24, 1.7705, 0.298456
1.48, 0.24, 1.13411, 0.316994
1.52, 0.24, 1.42861, 0.298498
1.56, 0.24, 0.640838, 0.171296
1.6, 0.24, 0.230523, 0.10785
1.64, 0.24, 0.030133, 0.030133
1.68, 0.24, 0.042059, 0.042059
1.72, 0.24, 0.121336, 0.0857974
1.76, 0.24, 0.0408815, 0.0408815
1.8, 0.24, 0.0645333, 0.0645333
1.84, 0.24, 0.0642017, 0.0642017
1.88, 0.24, 0.0344558, 0.0344558
1.92, 0.24, 0.0271691, 0.0271691
1.96, 0.24, 0, 0
2, 0.24, 0.0803021, 0.0573116
2.04, 0.24, 0.0562064, 0.0562064
2.08, 0.24, 0.139838, 0.139838
2.12, 0.24, 0, 0
2.16, 0.24, 0.0667329, 0.0472623
2.2, 0.24, 0.0727994, 0.0518762
2.24, 0.24, 0, 0
2.28, 0.24, 0.0988739, 0.0988739
2.32, 0.24, 0, 0
2.36, 0.24, 0, 0
2.4, 0.24, 0.0375839, 0.0375839
2.44, 0.24, 0, 0
2.48, 0.24, 0.290865, 0.120807
2.52, 0.24, 0.231135, 0.106134
2.56, 0.24, 0.914889, 0.300492
2.6, 0.24, 1.21103, 0.293879
2.64, 0.24, 1.11515, 0.297206
2.68, 0.24, 1.0357, 0.297587
2.72, 0.24, 1.22621, 0.332458
2.76, 0.24, 1.44509, 0.50526
2.8, 0.24, 0.559577, 0.165622
2.84, 0.24, 0.596966, 0.201169
2.88, 0.24, 1.01042, 0.415058
2.92, 0.24, 0.588099, 0.190719
2.96, 0.24, 0.862803, 0.259068
3, 0.24, 0.485675, 0.18873
3.04, 0.24, 0.631594, 0.192991
3.08, 0.24, 1.09483, 0.362843
3.12, 0.24, 0.458371, 0.186005
3.16, 0.24, 0.526301, 0.168072
3.2, 0.24, 0.142183, 0.109362
3.24, 0.24, 0.458926, 0.166417
3.28, 0.24, 0.445672, 0.203593
3.32, 0.24, 0.959075, 0.463937
3.36, 0.24, 0.549002, 0.201594
3.4, 0.24, 0.659406, 0.202699
3.44, 0.24, 1.14555, 0.374661
3.48, 0.24, 0.712254, 0.34498
3.52, 0.24, 0.39562, 0.180355
3.56, 0.24, 1.17956, 0.406677
3.6, 0.24, 1.03988, 0.359357
3.64, 0.24, 0.0677789, 0.0677789
3.68, 0.24, 0.237268, 0.140288
3.72, 0.24, 0.138077, 0.0978007
3.76, 0.24, 0.086066, 0.086066
3.8, 0.24, 0.0757529, 0.0757529
3.84, 0.24, 0.176083, 0.130134
3.88, 0.24, 0.19647, 0.138925
3.92, 0.24, 0, 0
3.96, 0.24, 0, 0
4, 0.24, 0, 0
4.04, 0.24, 0.0934679, 0.0934679
4.08, 0.24, 0.301441, 0.301441
4.12, 0.24, 0, 0
4.16, 0.24, 0, 0
4.2, 0.24, 0.087617, 0.087617
4.24, 0.24, 0, 0
4.28, 0.24, 0.113025, 0.113025
4.32, 0.24, 0.129647, 0.129647
4.36, 0.24, 0, 0
4.4, 0.24, 0.50729, 0.32806
4.44, 0.24, 0.324058, 0.245486
4.48, 0.24, 0.203058, 0.203058
4.52, 0.24, 1.13369, 0.449269
4.56, 0.24, 0.197303, 0.197303
4.6, 0.24, 3.18476, 1.72172
4.64, 0.24, 0.784823, 0.560751
4.68, 0.24, 0.287683, 0.287683
4.72, 0.24, 0.831004, 0.655641
4.76, 0.24, 0, 0
4.8, 0.24, 0.390345, 0.390345
4.84, 0.24, 0.405204, 0.405204
4.88, 0.24, 0.832427, 0.832427
4.92, 0.24, 2.50195, 2.50195
4.96, 0.24, -1, 0
5, 0.24, -1, 0
5.04, 0.24, -1, 0
-0.04, 0.28, 0.0650308, 0.0464695
3.46945e-18, 0.28, 0, 0
0.04, 0.28, 0.146181, 0.115578
0.08, 0.28, 0.141714, 0.114945
0.12, 0.28, 0.135934, 0.115272
0.16, 0.28, 0.0545835, 0.0545835
0.2, 0.28, 0.0306759, 0.0306759
0.24, 0.28, 0.0722339, 0.0722339
0.28, 0.28, 0.0563773, 0.0399428
0.32, 0.28, 0.0468101, 0.0333104
0.36, 0.28, 0.042144, 0.042144
0.4, 0.28, 0.026283, 0.026283
0.44, 0.28, 0.256491, 0.093721
0.48, 0.28, 0.576598, 0.176758
0.52, 0.28, 0.850313, 0.20456
0.56, 0.28, 0.803891, 0.21798
0.6, 0.28, 1.54347, 0.293254
0.64, 0.28, 1.07887, 0.204774
0.68, 0.28, 1.78144, 0.372924
0.72, 0.28, 1.87728, 0.391489
0.76, 0.28, 1.26742, 0.237798
0.8, 0.28, 1.41241, 0.314449
0.84, 0.28, 1.1359, 0.228837
0.88, 0.28, 1.37759, 0.316601
0.92, 0.28, 0.680289, 0.184348
0.96, 0.28, 0.650998, 0.17453
1, 0.28, 0.940959, 0.244962
1.04, 0.28, 0.723651, 0.199285
1.08, 0.28, 0.492033, 0.16608
1.12, 0.28, 0.683019, 0.170077
1.16, 0.28, 1.29643, 0.314748
1.2, 0.28, 0.527354, 0.136272
1.24, 0.28, 0.529427, 0.153271
1.28, 0.28, 0.92039, 0.276615
1.32, 0.28, 0.862611, 0.225599
1.36, 0.28, 1.1798, 0.275447
1.4, 0.28, 1.41752, 0.298363
1.44, 0.28, 1.35917, 0.265587
1.48, 0.28, 1.36088, 0.278505
1.52, 0.28, 0.648539, 0.174928
1.56, 0.28, 0.552611, 0.175186
1.6, 0.28, 0.327454, 0.15073
1.64, 0.28, 0.360324, 0.157058
1.68, 0.28, 0.0312522, 0.0312522
1.72, 0.28, 0.151417, 0.07839
1.76, 0.28, 0, 0
1.8, 0.28, 0.103223, 0.0729897
1.84, 0.28, 0.0947841, 0.0562078
1.88, 0.28, 0.04363, 0.04363
1.92, 0.28, 0.128715, 0.0797559
1.96, 0.28, 0, 0
2, 0.28, 0.086668, 0.0614889
2.04, 0.28, 0.0311468, 0.0311468
2.08, 0.28, 0, 0
2.12, 0.28, 0, 0
2.16, 0.28, 0.07032, 0.07032
2.2, 0.28, 0.168136, 0.120074
2.24, 0.28, 0, 0
2.28, 0.28, 0, 0
2.32, 0.28, 0.0338931, 0.0338931
2.36, 0.28, 0.158848, 0.0802119
2.4, 0.28, 0.0379438, 0.0379438
2.44, 0.28, 0.122493, 0.0751102
2.48, 0.28, 0.469443, 0.176946
2.52, 0.28, 0.574252, 0.186602
2.56, 0.28, 1.46223, 0.353976
2.6, 0.28, 1.37831, 0.410545
2.64, 0.28, 1.57741, 0.480211
2.68, 0.28, 0.982057, 0.313475
2.72, 0.28, 0.784537, 0.267976
2.76, 0.28, 0.493521, 0.224348
2.8, 0.28, 0.836751, 0.274944
2.84, 0.28, 0.110295, 0.0782419
2.88, 0.28, 0.529225, 0.231521
2.92, 0.28, 0.782005, 0.322429
2.96, 0.28, 0.507519, 0.237931
3, 0.28, 0.396348, 0.203449
3.04, 0.28, 0.472623, 0.183473
3.08, 0.28, 0.586219, 0.197796
3.12, 0.28, 0.644723, 0.300526
3.16, 0.28, 0.27382, 0.144898
3.2, 0.28, 0.621836, 0.24646
3.24, 0.28, 0.545792, 0.192393
3.28, 0.28, 0.461067, 0.246502
3.32, 0.28, 0.672936, 0.244666
3.36, 0.28, 0.157951, 0.0918651
3.4, 0.28, 0.658339, 0.269423
3.44, 0.28, 0.461434, 0.202563
3.48, 0.28, 0.724874, 0.335929
3.52, 0.28, 0.693672, 0.217631
3.56, 0.28, 0.962255, 0.348447
3.6, 0.28, 0.478563, 0.184507
3.64, 0.28, 0.484675, 0.20507
3.68, 0.28, 0.225176, 0.131027
3.72, 0.28, 0.182164, 0.106383
3.76, 0.28, 0.0651203, 0.0651203
3.8, 0.28, 0.139073, 0.0991307
3.84, 0.28, 0, 0
3.88, 0.28, 0, 0
3.92, 0.28, 0.304644, 0.182682
3.96, 0.28, 0, 0
4, 0.28, 0, 0
4.04, 0.28, 0, 0
4.08, 0.28, 0, 0
4.12, 0.28, 0.474717, 0.364476
4.16, 0.28, 0.167249, 0.167249
4.2, 0.28, 0, 0
4.24, 0.28, 0, 0
4.28, 0.28, 0.0684406, 0.0684406
4.32, 0.28, 0.100825, 0.100825
4.36, 0.28, 0.280883, 0.219508
4.4, 0.28, 0.263049, 0.19367
4.44, 0.28, 0.0938998, 0.0938998
4.48, 0.28, 0.105253, 0.105253
4.52, 0.28, 2.28661, 1.2123
4.56, 0.28, 0.686325, 0.40161
4.6, 0.28, 1.00678, 0.456722
4.64, 0.28, 0, 0
4.68, 0.28, 1.44656, 0.613532
4.72, 0.28, 0.44175, 0.317582
4.76, 0.28, 2.49988, 1.17271
4.8, 0.28, 0.662003, 0.468108
4.84, 0.28, 0, 0
4.88, 0.28, 2.21884, 1.28265
4.92, 0.28, 0, 0
4.96, 0.28, -1, 0
5, 0.28, -1, 0
5.04, 0.28, -1, 0
-0.04, 0.32, 0.0438787, 0.0438787
3.46945e-18, 0.32, 0.0323861, 0.0323861
0.04, 0.32, 0, 0
0.08, 0.32, 0.0311232, 0.0311232
0.12, 0.32, 0, 0
0.16, 0.32, 0.118027, 0.0683046
0.2, 0.32, 0.139172, 0.115231
0.24, 0.32, 0.0524157, 0.0524157
0.28, 0.32, 0, 0
0.32, 0.32, 0.0614401, 0.0438972
0.36, 0.32, 0.101692, 0.0608235
0.4, 0.32, 0.231562, 0.0978828
0.44, 0.32, 0.358618, 0.142624
0.48, 0.32, 0.318645, 0.119274
0.52, 0.32, 0.945855, 0.317932
0.56, 0.32, 1.75474, 0.372084
0.6, 0.32, 1.72171, 0.291132
0.64, 0.32, 1.31025, 0.28326
0.68, 0.32, 1.55889, 0.291345
0.72, 0.32, 1.76863, 0.371276
0.76, 0.32, 0.926768, 0.210607
0.8, 0.32, 0.948935, 0.269784
0.84, 0.32, 0.682082, 0.178717
0.88, 0.32, 0.641434, 0.182
0.92, 0.32, 0.551151, 0.145833
0.96, 0.32, 0.520232, 0.166368
1, 0.32, 0.569622, 0.17134
1.04, 0.32, 0.816533, 0.243783
1.08, 0.32, 0.435449, 0.167916
1.12, 0.32, 0.531168, 0.158682
1.16, 0.32, 0.42405, 0.141881
1.2, 0.32, 0.742702, 0.226108
1.24, 0.32, 0.321917, 0.134325
1.28, 0.32, 0.839809, 0.279014
1.32, 0.32, 0.810443, 0.196916
1.36, 0.32, 1.22618, 0.321107
1.4, 0.32, 0.978007, 0.240099
1.44, 0.32, 0.748964, 0.193391
1.48, 0.32, 0.793301, 0.228925
1.52, 0.32, 0.99674, 0.238258
1.56, 0.32, 0.937845, 0.253839
1.6, 0.32, 0.65315, 0.214344
1.64, 0.32, 0.139539, 0.0832521
1.68, 0.32, 0.224026, 0.102261
1.72, 0.32, 0.346496, 0.190995
1.76, 0.32, 0.131258, 0.076492
1.8, 0.32, 0, 0
1.84, 0.32, 0.04387, 0.04387
1.88, 0.32, 0.121799, 0.0708838
1.92, 0.32, 0.208849, 0.106018
1.96, 0.32, 0.0460425, 0.0460425
2, 0.32, 0, 0
2.04, 0.32, 0.0766849, 0.054388
2.08, 0.32, 0.104804, 0.0743681
2.12, 0.32, 0.0729016, 0.0729016
2.16, 0.32, 0.0708134, 0.0708134
2.2, 0.32, 0, 0
2.24, 0.32, 0.074697, 0.074697
2.28, 0.32, 0, 0
2.32, 0.32, 0, 0
2.36, 0.32, 0.101949, 0.0720891
2.4, 0.32, 0.651859, 0.25974
2.44, 0.32, 0.746678, 0.246546
2.48, 0.32, 0.548502, 0.187633
2.52, 0.32, 0.74963, 0.259863
2.56, 0.32, 1.41375, 0.41289
2.6, 0.32, 1.44859, 0.362927
2.64, 0.32, 1.14404, 0.330699
2.68, 0.32, 0.559281, 0.202146
2.72, 0.32, 0.446165, 0.174513
2.76, 0.32, 0.456963, 0.22205
2.8, 0.32, 1.35955, 0.473771
2.84, 0.32, 0.880707, 0.313081
2.88, 0.32, 0.343066, 0.155714
2.92, 0.32, 0.268423, 0.122654
2.96, 0.32, 0, 0
3, 0.32, 0.542313, 0.294326
3.04, 0.32, 0.458514, 0.231196
3.08, 0.32, 0.12319, 0.0874396
3.12, 0.32, 0.422422, 0.226013
3.16, 0.32, 0.138812, 0.0981593
3.2, 0.32, 0.645961, 0.306655
3.24, 0.32, 0.270074, 0.140038
3.28, 0.32, 1.13608, 0.420353
3.32, 0.32, 0.564379, 0.438278
3.36, 0.32, 0.283018, 0.178101
3.4, 0.32, 0.461824, 0.19379
3.44, 0.32, 0.805779, 0.350235
3.48, 0.32, 1.89291, 0.61777
3.52, 0.32, 1.07499, 0.525231
3.56, 0.32, 0.273195, 0.161134
3.6, 0.32, 0.327489, 0.146722
3.64, 0.32, 0.663287, 0.264087
3.68, 0.32, 0.244332, 0.143061
3.72, 0.32, 0.131103, 0.131103
3.76, 0.32, 0.249981, 0.14666
3.8, 0.32, 0.361412, 0.284999
3.84, 0.32, 0.149064, 0.149064
3.88, 0.32, 0.18292, 0.18292
3.92, 0.32, 0.0977507, 0.0977507
3.96, 0.32, 0.0815047, 0.0815047
4, 0.32, 0.113298, 0.113298
4.04, 0.32, 0.25732, 0.150037
4.08, 0.32, 0.108343, 0.108343
4.12, 0.32, 0.107104, 0.107104
4.16, 0.32, 0.442759, 0.364624
4.2, 0.32, 0.216243, 0.153342
4.24, 0.32, 0, 0
4.28, 0.32, 0.218992, 0.157999
4.32, 0.32, 0, 0
4.36, 0.32, 0.125328, 0.125328
4.4, 0.32, 0.507381, 0.300224
4.44, 0.32, 1.78145, 1.07825
4.48, 0.32, 0.887816, 0.547537
4.52, 0.32, 0.421149, 0.303265
4.56, 0.32, 1.13815, 0.435721
4.6, 0.32, 0.713942, 0.429774
4.64, 0.32, 0.253852, 0.253852
4.68, 0.32, 0.253892, 0.253892
4.72, 0.32, 0, 0
4.76, 0.32, 1.31015, 0.661932
4.8, 0.32, 0.958734, 0.689901
4.84, 0.32, 0.414858, 0.414858
4.88, 0.32, 0, 0
4.92, 0.32, 0, 0
4.96, 0.32, -1, 0
5, 0.32, -1, 0
5.04, 0.32, -1, 0
-0.04, 0.36, 0.0213781, 0.0213781
3.46945e-18, 0.36, 0.279622, 0.220143
0.04, 0.36, 0.0452571, 0.0452571
0.08, 0.36, 0.0316254, 0.0316254
0.12, 0.36, 0.10999, 0.0552179
0.16, 0.36, 0.0960147, 0.0682988
0.2, 0.36, 0.079453, 0.0564817
0.24, 0.36, 0.086827, 0.0505986
0.28, 0.36, 0.347227, 0.137654
0.32, 0.36, 0.147244, 0.0763846
0.36, 0.36, 0.117731, 0.0605533
0.4, 0.36, 0.452523, 0.122492
0.44, 0.36, 0.655733, 0.263386
0.48, 0.36, 0.908789, 0.195652
0.52, 0.36, 1.52073, 0.264985
0.56, 0.36, 1.8483, 0.361695
0.6, 0.36, 1.54401, 0.277562
0.64, 0.36, 1.09697, 0.219631
0.68, 0.36, 1.43749, 0.291287
0.72, 0.36, 1.01074, 0.201986
0.76, 0.36, 0.834092, 0.193168
0.8, 0.36, 0.219247, 0.0855576
0.84, 0.36, 0.420664, 0.138914
0.88, 0.36, 0.506001, 0.151029
0.92, 0.36, 0.312349, 0.111702
0.96, 0.36, 0.328512, 0.112197
1, 0.36, 0.226794, 0.0866189
1.04, 0.36, 0.445382, 0.152611
1.08, 0.36, 0.444721, 0.138643
1.12, 0.36, 0.168049, 0.0760959
1.16, 0.36, 0.415346, 0.123772
1.2, 0.36, 0.222694, 0.0850008
1.24, 0.36, 0.434748, 0.160271
1.28, 0.36, 0.548425, 0.153874
1.32, 0.36, 0.730072, 0.163265
1.36, 0.36, 0.394249, 0.133742
1.4, 0.36, 0.883763, 0.221824
1.44, 0.36, 1.24718, 0.27354
1.48, 0.36, 1.05581, 0.305949
1.52, 0.36, 1.75932, 0.443663
1.56, 0.36, 1.25968, 0.277355
1.6, 0.36, 0.563749, 0.191206
1.64, 0.36, 0.533867, 0.185108
1.68, 0.36, 0.579102, 0.1933
1.72, 0.36, 0.35635, 0.137397
1.76, 0.36, 0.162924, 0.0816673
1.8, 0.36, 0, 0
1.84, 0.36, 0.146912, 0.0873569
1.88, 0.36, 0.1646, 0.0963559
1.92, 0.36, 0.0831622, 0.0589855
1.96, 0.36, 0.055786, 0.055786
2, 0.36, 0.0449729, 0.0449729
2.04, 0.36, 0.0932544, 0.0677453
2.08, 0.36, 0.0400259, 0.0400259
2.12, 0.36, 0.102067, 0.0732058
2.16, 0.36, 0.056857, 0.056857
2.2, 0.36, 0, 0
2.24, 0.36, 0.0481459, 0.0481459
2.28, 0.36, 0.0499134, 0.0499134
2.32, 0.36, 0.0372625, 0.0372625
2.36, 0.36, 0.248614, 0.117358
2.4, 0.36, 0.184892, 0.108304
2.44, 0.36, 0.383798, 0.164666
2.48, 0.36, 0.98391, 0.238886
2.52, 0.36, 0.486804, 0.193282
2.56, 0.36, 1.21202, 0.411885
2.6, 0.36, 0.215754, 0.0974398
2.64, 0.36, 1.47086, 0.462549
2.68, 0.36, 1.40321, 0.388603
2.72, 0.36, 0.60537, 0.196695
2.76, 0.36, 0.68382, 0.22581
2.8, 0.36, 0.494663, 0.241554
2.84, 0.36, 0.357736, 0.152803
2.88, 0.36, 0.0413176, 0.0413176
2.92, 0.36, 0.359247, 0.207273
2.96, 0.36, 0.121853, 0.0861641
3, 0.36, 0.304193, 0.138261
3.04, 0.36, 0.324773, 0.148158
3.08, 0.36, 0.264379, 0.151523
3.12, 0.36, 0.606782, 0.241782
3.16, 0.36, 0.583068, 0.254204
3.2, 0.36, 0.436413, 0.22798
3.24, 0.36, 0.633371, 0.229496
3.28, 0.36, 0.399664, 0.238334
3.32, 0.36, 0.862051, 0.36574
3.36, 0.36, 0.308253, 0.158682
3.4, 0.36, 1.08275, 0.525997
3.44, 0.36, 0.5601, 0.316486
3.48, 0.36, 1.02035, 0.290396
3.52, 0.36, 0.481225, 0.202905
3.56, 0.36, 0.577525, 0.240739
3.6, 0.36, 0.081983, 0.081983
3.64, 0.36, 1.07431, 0.399842
3.68, 0.36, 0.854351, 0.276954
3.72, 0.36, 0.24696, 0.142921
3.76, 0.36, 0.547793, 0.256872
3.8, 0.36, 0.578305, 0.335917
3.84, 0.36, 0.274372, 0.158851
3.88, 0.36, 0.269339, 0.269339
3.92, 0.36, 0, 0
3.96, 0.36, 0.282388, 0.163044
4, 0.36, 0.153243, 0.153243
4.04, 0.36, 0.209944, 0.148456
4.08, 0.36, 0.214641, 0.214641
4.12, 0.36, 0, 0
4.16, 0.36, 0.332984, 0.192758
4.2, 0.36, 0.121265, 0.121265
4.24, 0.36, 0.126805, 0.126805
4.28, 0.36, 0.201688, 0.201688
4.32, 0.36, 0.244513, 0.17446
4.36, 0.36, 0.348408, 0.24637
4.4, 0.36, 0.65855, 0.394201
4.44, 0.36, 1.06319, 0.547948
4.48, 0.36, 0.728761, 0.375874
4.52, 0.36, 0.343304, 0.243383
4.56, 0.36, 1.58782, 0.800989
4.6, 0.36, 1.04253, 0.607156
4.64, 0.36, 0.378774, 0.270121
4.68, 0.36, 0.472759, 0.335222
4.72, 0.36, 1.19928, 0.711913
4.76, 0.36, 1.17784, 0.59567
4.8, 0.36, 0.736172, 0.520553
4.84, 0.36, 1.838, 1.30738
4.88, 0.36, 0, 0
4.92, 0.36, 0, 0
4.96, 0.36, -1, 0
5, 0.36, -1, 0
5.04, 0.36, -1, 0
-0.04, 0.4, 0.0280689, 0.0280689
3.46945e-18, 0.4, 0.190082, 0.123949
0.04, 0.4, 0.0736819, 0.0425433
0.08, 0.4, 0.110146, 0.0824006
0.12, 0.4, 0.0318324, 0.0318324
0.16, 0.4, 0.178224, 0.0966032
0.2, 0.4, 0.0544225, 0.0384826
0.24, 0.4, 0.103571, 0.0523951
0.28, 0.4, 0.363481, 0.149137
0.32, 0.4, 0.0862681, 0.0505919
0.36, 0.4, 0.463491, 0.155432
0.4, 0.4, 0.664745, 0.188324
0.44, 0.4, 1.42399, 0.374539
0.48, 0.4, 1.17179, 0.229688
0.52, 0.4, 1.95935, 0.371892
0.56, 0.4, 2.03806, 0.330127
0.6, 0.4, 1.59558, 0.304328
0.64, 0.4, 1.2302, 0.22567
0.68, 0.4, 1.24454, 0.272741
0.72, 0.4, 0.977432, 0.17454
0.76, 0.4, 0.863864, 0.222166
0.8, 0.4, 0.370814, 0.105099
0.84, 0.4, 0.420482, 0.122059
0.88, 0.4, 0.363858, 0.135141
0.92, 0.4, 0.374899, 0.204161
0.96, 0.4, 0.267017, 0.121955
1, 0.4, 0.29898, 0.107782
1.04, 0.4, 0.236008, 0.0967228
1.08, 0.4, 0.34616, 0.11852
1.12, 0.4, 0.29287, 0.126746
1.16, 0.4, 0.382234, 0.153063
1.2, 0.4, 0.578396, 0.260014
1.24, 0.4, 0.41616, 0.155772
1.28, 0.4, 0.420552, 0.137931
1.32, 0.4, 0.968597, 0.314091
1.36, 0.4, 0.683516, 0.264703
1.4, 0.4, 1.03024, 0.296612
1.44, 0.4, 0.955355, 0.221174
1.48, 0.4, 1.42308, 0.280503
1.52, 0.4, 0.833236, 0.174781
1.56, 0.4, 1.1304, 0.232489
1.6, 0.4, 1.64768, 0.38838
1.64, 0.4, 1.03919, 0.228868
1.68, 0.4, 0.444986, 0.140442
1.72, 0.4, 0.442014, 0.14499
1.76, 0.4, 0.115618, 0.0898978
1.8, 0.4, 0.637242, 0.296789
1.84, 0.4, 0.0625659, 0.0449038
1.88, 0.4, 0.36065, 0.265021
1.92, 0.4, 0.283427, 0.160195
1.96, 0.4, 0.133615, 0.133615
2, 0.4, 0.200943, 0.14435
2.04, 0.4, 0, 0
2.08, 0.4, 0.253108, 0.108708
2.12, 0.4, 0.0413442, 0.0413442
2.16, 0.4, 0.166456, 0.10754
2.2, 0.4, 0.397756, 0.171238
2.24, 0.4, 0.17902, 0.114564
2.28, 0.4, 0.110237, 0.0685411
2.32, 0.4, 0.618958, 0.178891
2.36, 0.4, 0.330426, 0.175734
2.4, 0.4, 0.514817, 0.163088
2.44, 0.4, 0.915258, 0.391642
2.48, 0.4, 0.635017, 0.208761
2.52, 0.4, 0.946762, 0.269423
2.56, 0.4, 1.11122, 0.331641
2.6, 0.4, 1.27374, 0.419677
2.64, 0.4, 0.847781, 0.253362
2.68, 0.4, 1.08242, 0.466302
2.72, 0.4, 0.619642, 0.207715
2.76, 0.4, 0.454007, 0.214333
2.8, 0.4, 0.220191, 0.116967
2.84, 0.4, 0.414218, 0.20492
2.88, 0.4, 0.100791, 0.0719993
2.92, 0.4, 0.399976, 0.156454
2.96, 0.4, 0.218028, 0.138533
3, 0.4, 0.246304, 0.101593
3.04, 0.4, 0, 0
3.08, 0.4, 0.0866869, 0.0613674
3.12, 0.4, 0.310751, 0.161318
3.16, 0.4, 0.32895, 0.14749
3.2, 0.4, 0.22879, 0.116553
3.24, 0.4, 0.305217, 0.140417
3.28, 0.4, 0.483372, 0.21663
3.32, 0.4, 0.0989579, 0.0700682
3.36, 0.4, 0.359489, 0.236626
3.4, 0.4, 0.437399, 0.196377
3.44, 0.4, 0.626095, 0.248671
3.48, 0.4, 0.545111, 0.277098
3.52, 0.4, 1.11324, 0.511005
3.56, 0.4, 0.833314, 0.486112
3.6, 0.4, 0.202819, 0.118286
3.64, 0.4, 0.684827, 0.266922
3.68, 0.4, 0.637429, 0.295955
3.72, 0.4, 0.439275, 0.219589
3.76, 0.4, 0.837833, 0.342283
3.8, 0.4, 0.851199, 0.352571
3.84, 0.4, 0.251366, 0.148617
3.88, 0.4, 0.206123, 0.153342
3.92, 0.4, 0.19587, 0.11349
3.96, 0.4, 0.432139, 0.193858
4, 0.4, 0.505671, 0.236013
4.04, 0.4, 0.102588, 0.102588
4.08, 0.4, 0.446213, 0.231136
4.12, 0.4, 0.346368, 0.177392
4.16, 0.4, 0, 0
4.2, 0.4, 0.193657, 0.137222
4.24, 0.4, 0.246829, 0.142709
4.28, 0.4, 0.311721, 0.180278
4.32, 0.4, 0.385519, 0.241454
4.36, 0.4, 0.205638, 0.146485
4.4, 0.4, 0.695809, 0.292016
4.44, 0.4, 2.18198, 1.07814
4.48, 0.4, 0.140247, 0.140247
4.52, 0.4, 1.38654, 1.13359
4.56, 0.4, 0.34391, 0.243181
4.6, 0.4, 2.63457, 1.43446
4.64, 0.4, 0, 0
4.68, 0.4, 1.33533, 0.623611
4.72, 0.4, 0.92129, 0.54739
4.76, 0.4, 0.196228, 0.196228
4.8, 0.4, 1.83857, 1.30006
4.84, 0.4, 0, 0
4.88, 0.4, 0, 0
4.92, 0.4, 12.647, 12.647
4.96, 0.4, -1, 0
5, 0.4, -1, 0
5.04, 0.4, -1, 0
-0.04, 0.44, 0.183256, 0.085835
3.46945e-18, 0.44, 0.0325275, 0.0325275
0.04, 0.44, 0.175405, 0.0922454
0.08, 0.44, 0.0754541, 0.0533572
0.12, 0.44, 0.257882, 0.10599
0.16, 0.44, 0.0273559, 0.0273559
0.2, 0.44, 0, 0
0.24, 0.44, 0.215727, 0.0902682
0.28, 0.44, 0.386937, 0.228821
0.32, 0.44, 0.0923683, 0.0536978
0.36, 0.44, 0.921973, 0.301976
0.4, 0.44, 0.938255, 0.213845
0.44, 0.44, 1.28384, 0.310357
0.48, 0.44, 2.53922, 0.429021
0.52, 0.44, 1.97926, 0.327378
0.56, 0.44, 2.29691, 0.439427
0.6, 0.44, 1.7674, 0.377786
0.64, 0.44, 1.21269, 0.234417
0.68, 0.44, 1.03705, 0.22505
0.72, 0.44, 0.426553, 0.148491
0.76, 0.44, 0.354101, 0.121445
0.8, 0.44, 0.343277, 0.131537
0.84, 0.44, 0.223217, 0.0934849
0.88, 0.44, 0.383095, 0.151753
0.92, 0.44, 0.180094, 0.083219
0.96, 0.44, 0.13302, 0.0666269
1, 0.44, 0.16801, 0.121594
1.04, 0.44, 0, 0
1.08, 0.44, 0.235163, 0.109243
1.12, 0.44, 0.143891, 0.0745728
1.16, 0.44, 0.0632548, 0.0451544
1.2, 0.44, 0.199142, 0.0912038
1.24, 0.44, 0.186655, 0.0986223
1.28, 0.44, 0.584513, 0.271844
1.32, 0.44, 0.144292, 0.073577
1.36, 0.44, 0.494983, 0.180589
1.4, 0.44, 0.686603, 0.203874
1.44, 0.44, 0.546836, 0.267966
1.48, 0.44, 0.679737, 0.182119
1.52, 0.44, 0.726421, 0.182137
1.56, 0.44, 1.03724, 0.239034
1.6, 0.44, 0.618921, 0.282835
1.64, 0.44, 1.28902, 0.381618
1.68, 0.44, 0.437627, 0.142779
1.72, 0.44, 0.322013, 0.125068
1.76, 0.44, 0.274759, 0.113378
1.8, 0.44, 0.28036, 0.119023
1.84, 0.44, 0.287109, 0.130619
1.88, 0.44, 0.18959, 0.0978143
1.92, 0.44, 0.241234, 0.148216
1.96, 0.44, 0.363993, 0.173393
2, 0.44, 0, 0
2.04, 0.44, 0.0850325, 0.0607191
2.08, 0.44, 0.25133, 0.131437
2.12, 0.44, 0.0477227, 0.0477227
2.16, 0.44, 0.16618, 0.0992121
2.2, 0.44, 0.327427, 0.171027
2.24, 0.44, 0.516796, 0.329323
2.28, 0.44, 0.796738, 0.355989
2.32, 0.44, 0.423624, 0.145435
2.36, 0.44, 0.695807, 0.266183
2.4, 0.44, 1.23941, 0.394611
2.44, 0.44, 1.18406, 0.429653
2.48, 0.44, 1.75696, 0.489711
2.52, 0.44, 0.765203, 0.267839
2.56, 0.44, 0.543427, 0.26089
2.6, 0.44, 0.574877, 0.21314
2.64, 0.44, 0.580409, 0.198567
2.68, 0.44, 0.643738, 0.282083
2.72, 0.44, 0.296949, 0.137645
2.76, 0.44, 0.276076, 0.145688
2.8, 0.44, 0.258209, 0.156689
2.84, 0.44, 0.086163, 0.0614065
2.88, 0.44, 0.174931, 0.174931
2.92, 0.44, 0.0806127, 0.0573206
2.96, 0.44, 0.204844, 0.12184
3, 0.44, 0.371208, 0.215427
3.04, 0.44, 0.109672, 0.0778379
3.08, 0.44, 0.292467, 0.20743
3.12, 0.44, 0.253977, 0.209257
3.16, 0.44, 0.29745, 0.222187
3.2, 0.44, 0.315194, 0.161292
3.24, 0.44, 0.0422916, 0.0422916
3.28, 0.44, 0.241243, 0.172271
3.32, 0.44, 0.822484, 0.482072
3.36, 0.44, 0.507679, 0.25798
3.4, 0.44, 0.400042, 0.1832
3.44, 0.44, 0.340853, 0.151386
3.48, 0.44, 0.600066, 0.238736
3.52, 0.44, 1.2757, 0.53091
3.56, 0.44, 0.659121, 0.253686
3.6, 0.44, 0.328981, 0.166963
3.64, 0.44, 0.29632, 0.149694
3.68, 0.44, 0.566896, 0.217601
3.72, 0.44, 0.335398, 0.157532
3.76, 0.44, 0.362381, 0.189763
3.8, 0.44, 0.0771674, 0.0771674
3.84, 0.44, 0.57651, 0.335836
3.88, 0.44, 0.111247, 0.111247
3.92, 0.44, 0.409195, 0.213397
3.96, 0.44, 0.49185, 0.201052
4, 0.44, 0.377406, 0.221232
4.04, 0.44, 0.482763, 0.335654
4.08, 0.44, 0.884184, 0.488135
4.12, 0.44, 0.274718, 0.164739
4.16, 0.44, 0.599692, 0.298044
4.2, 0.44, 0.0897077, 0.0897077
4.24, 0.44, 0.375925, 0.197418
4.28, 0.44, 0.638135, 0.34429
4.32, 0.44, 0.480268, 0.217272
4.36, 0.44, 0.378638, 0.228329
4.4, 0.44, 0.516433, 0.332992
4.44, 0.44, 0.988649, 0.438544
4.48, 0.44, 0.376939, 0.218872
4.52, 0.44, 1.10436, 0.485982
4.56, 0.44, 0.849583, 0.358249
4.6, 0.44, 1.17551, 0.729812
4.64, 0.44, 1.67161, 0.940049
4.68, 0.44, 0.543233, 0.543233
4.72, 0.44, 0.960215, 0.486267
4.76, 0.44, 1.08784, 0.648589
4.8, 0.44, 1.21467, 1.21467
4.84, 0.44, 0, 0
4.88, 0.44, 0, 0
4.92, 0.44, 0, 0
4.96, 0.44, -1, 0
5, 0.44, -1, 0
5.04, 0.44, -1, 0
-0.04, 0.48, 0.553212, 0.257256
3.46945e-18, 0.48, 0.936667, 0.359537
0.04, 0.48, 0.276327, 0.120631
0.08, 0.48, 0.249979, 0.0989442
0.12, 0.48, 0.119022, 0.0717099
0.16, 0.48, 0.20496, 0.0938829
0.2, 0.48, 0.48672, 0.159455
0.24, 0.48, 0.809614, 0.265629
0.28, 0.48, 0.409339, 0.148155
0.32, 0.48, 0.913987, 0.217748
0.36, 0.48, 1.16043, 0.296325
0.4, 0.48, 1.3813, 0.378279
0.44, 0.48, 1.64059, 0.364504
0.48, 0.48, 1.24103, 0.230197
0.52, 0.48, 1.78463, 0.375869
0.56, 0.48, 1.54991, 0.338266
0.6, 0.48, 1.40117, 0.262131
0.64, 0.48, 0.551723, 0.137114
0.68, 0.48, 0.56006, 0.15028
0.72, 0.48, 0.412402, 0.143312
0.76, 0.48, 0.375594, 0.14026
0.8, 0.48, 0.119967, 0.0603339
0.84, 0.48, 0.721659, 0.252983
0.88, 0.48, 0.108513, 0.0551672
0.92, 0.48, 0.151477, 0.107116
0.96, 0.48, 0.324571, 0.138605
1, 0.48, 0.104454, 0.0527153
1.04, 0.48, 0, 0
1.08, 0.48, 0.242931, 0.124954
1.12, 0.48, 0.125875, 0.0636677
1.16, 0.48, 0.125762, 0.0740042
1.2, 0.48, 0.195542, 0.124843
1.24, 0.48, 0.288026, 0.141603
1.28, 0.48, 0.468165, 0.249716
1.32, 0.48, 0.255183, 0.12984
1.36, 0.48, 0.60641, 0.200951
1.4, 0.48, 0.347801, 0.143202
1.44, 0.48, 0.530697, 0.187798
1.48, 0.48, 1.16258, 0.324036
1.52, 0.48, 1.18509, 0.287588
1.56, 0.48, 1.17221, 0.307429
1.6, 0.48, 0.601573, 0.16778
1.64, 0.48, 0.560896, 0.161445
1.68, 0.48, 0.722489, 0.200048
1.72, 0.48, 0.390457, 0.175152
1.76, 0.48, 0.673657, 0.215833
1.8, 0.48, 0.335384, 0.134516
1.84, 0.48, 0.54432, 0.178385
1.88, 0.48, 0.370002, 0.130013
1.92, 0.48, 0.380638, 0.130598
1.96, 0.48, 0.327011, 0.139187
2, 0.48, 0.382691, 0.177227
2.04, 0.48, 0.505772, 0.165685
2.08, 0.48, 0.147432, 0.0866678
2.12, 0.48, 0.181642, 0.0914439
2.16, 0.48, 0.567167, 0.209507
2.2, 0.48, 0.281785, 0.129305
2.24, 0.48, 0.297869, 0.142495
2.28, 0.48, 0.419626, 0.196208
2.32, 0.48, 0.503398, 0.312841
2.36, 0.48, 0.388713, 0.141837
2.4, 0.48, 0.743179, 0.227288
2.44, 0.48, 0.372175, 0.160947
2.48, 0.48, 1.22905, 0.302389
2.52, 0.48, 1.38277, 0.29661
2.56, 0.48, 1.21399, 0.427236
2.6, 0.48, 0.144701, 0.0840996
2.64, 0.48, 0.276558, 0.148022
2.68, 0.48, 0.216242, 0.126431
2.72, 0.48, 0.325484, 0.149378
2.76, 0.48, 0.109176, 0.0774677
2.8, 0.48, 0.396325, 0.355385
2.84, 0.48, 0.0868976, 0.0619446
2.88, 0.48, 0.0626839, 0.0626839
2.92, 0.48, 0.0528707, 0.0528707
2.96, 0.48, 0.150324, 0.108291
3, 0.48, 0, 0
3.04, 0.48, 0.092233, 0.092233
3.08, 0.48, 0.140148, 0.0994841
3.12, 0.48, 0.22885, 0.135012
3.16, 0.48, 0.284166, 0.156608
3.2, 0.48, 0.138022, 0.0975965
3.24, 0.48, 0.207665, 0.121978
3.28, 0.48, 0, 0
3.32, 0.48, 0.157907, 0.112063
3.36, 0.48, 0.236154, 0.137813
3.4, 0.48, 0.408278, 0.213308
3.44, 0.48, 0.686311, 0.296395
3.48, 0.48, 0.1384, 0.0981449
3.52, 0.48, 0.46334, 0.190952
3.56, 0.48, 1.04054, 0.405516
3.6, 0.48, 1.04661, 0.364077
3.64, 0.48, 0.511459, 0.296543
3.68, 0.48, 1.12493, 0.413024
3.72, 0.48, 0.908306, 0.423205
3.76, 0.48, 0.491857, 0.220763
3.8, 0.48, 0.412395, 0.184754
3.84, 0.48, 0.148634, 0.148634
3.88, 0.48, 0.117061, 0.117061
3.92, 0.48, 0.173916, 0.124053
3.96, 0.48, 0.38373, 0.234729
4, 0.48, 0.256466, 0.187916
4.04, 0.48, 0.513649, 0.232992
4.08, 0.48, 0.253261, 0.188975
4.12, 0.48, 0.547844, 0.293675
4.16, 0.48, 0.175424, 0.175424
4.2, 0.48, 1.10879, 0.569657
4.24, 0.48, 0.12196, 0.12196
4.28, 0.48, 0, 0
4.32, 0.48, 0.536446, 0.269064
4.36, 0.48, 0.760073, 0.352596
4.4, 0.48, 0.847162, 0.409958
4.44, 0.48, 1.06476, 0.442565
4.48, 0.48, 1.26255, 0.544855
4.52, 0.48, 0.56507, 0.329389
4.56, 0.48, 1.14727, 0.631449
4.6, 0.48, 0.406096, 0.288045
4.64, 0.48, 0.305267, 0.305267
4.68, 0.48, 0, 0
4.72, 0.48, 0, 0
4.76, 0.48, 0.346087, 0.346087
4.8, 0.48, 0.641603, 0.641603
4.84, 0.48, 0, 0
4.88, 0.48, 0, 0
4.92, 0.48, 0, 0
4.96, 0.48, -1, 0
5, 0.48, -1, 0
5.04, 0.48, -1, 0
-0.04, 0.52, 0.526216, 0.148339
3.46945e-18, 0.52, 0.285893, 0.100252
0.04, 0.52, 0.357993, 0.105982
0.08, 0.52, 0.746674, 0.279796
0.12, 0.52, 0.540035, 0.161113
0.16, 0.52, 0.584462, 0.160148
0.2, 0.52, 0.628977, 0.17262
0.24, 0.52, 0.879607, 0.268367
0.28, 0.52, 0.852249, 0.191478
0.32, 0.52, 1.13756, 0.237668
0.36, 0.52, 1.25866, 0.286902
0.4, 0.52, 2.52242, 0.439979
0.44, 0.52, 2.44244, 0.468747
0.48, 0.52, 2.23118, 0.38105
0.52, 0.52, 2.00564, 0.404107
0.56, 0.52, 0.867236, 0.272778
0.6, 0.52, 0.867949, 0.179345
0.64, 0.52, 0.453774, 0.126997
0.68, 0.52, 0.24448, 0.0889555
0.72, 0.52, 0.434369, 0.139127
0.76, 0.52, 0.185, 0.0787565
0.8, 0.52, 0.199043, 0.0864211
0.84, 0.52, 0.0402975, 0.0286001
0.88, 0.52, 0.0803402, 0.0471099
0.92, 0.52, 0.0823139, 0.0594329
0.96, 0.52, 0.120673, 0.0731432
1, 0.52, 0.022268, 0.022268
1.04, 0.52, 0.0482295, 0.0341662
1.08, 0.52, 0.155773, 0.0642324
1.12, 0.52, 0.06843, 0.0496189
1.16, 0.52, 0.0889413, 0.0534922
1.2, 0.52, 0.0824832, 0.0615764
1.24, 0.52, 0.205786, 0.0876526
1.28, 0.52, 0.186388, 0.123334
1.32, 0.52, 0.0324691, 0.0324691
1.36, 0.52, 0.599316, 0.270915
1.4, 0.52, 0.338241, 0.138475
1.44, 0.52, 0.377065, 0.133123
1.48, 0.52, 0.598251, 0.173077
1.52, 0.52, 1.08273, 0.318948
1.56, 0.52, 0.934904, 0.219662
1.6, 0.52, 1.22468, 0.320592
1.64, 0.52, 0.999418, 0.211684
1.68, 0.52, 1.09268, 0.229115
1.72, 0.52, 1.06888, 0.304115
1.76, 0.52, 0.917985, 0.273493
1.8, 0.52, 0.386781, 0.168068
1.84, 0.52, 0.725778, 0.19721
1.88, 0.52, 0.313905, 0.11292
1.92, 0.52, 0.563381, 0.215731
1.96, 0.52, 0.56978, 0.164221
2, 0.52, 0.40364, 0.167855
2.04, 0.52, 0.544139, 0.201722
2.08, 0.52, 0.455591, 0.140137
2.12, 0.52, 0.810491, 0.320458
2.16, 0.52, 0.514967, 0.192581
2.2, 0.52, 0.58348, 0.219411
2.24, 0.52, 0.429897, 0.182271
2.28, 0.52, 0.427848, 0.155748
2.32, 0.52, 0.642282, 0.194091
2.36, 0.52, 0.820595, 0.212411
2.4, 0.52, 0.980611, 0.294282
2.44, 0.52, 1.28304, 0.317837
2.48, 0.52, 0.703615, 0.17968
2.52, 0.52, 0.938048, 0.406531
2.56, 0.52, 0.364207, 0.14501
2.6, 0.52, 0.666979, 0.35796
2.64, 0.52, 0.20365, 0.103942
2.68, 0.52, 0.213502, 0.10903
2.72, 0.52, 0.294496, 0.132846
2.76, 0.52, 0.125219, 0.0946521
2.8, 0.52, 0.11628, 0.08341
2.84, 0.52, 0, 0
2.88, 0.52, 0.168905, 0.125775
2.92, 0.52, 0, 0
2.96, 0.52, 0, 0
3, 0.52, 0.0614422, 0.0614422
3.04, 0.52, 0, 0
3.08, 0.52, 0.201656, 0.101368
3.12, 0.52, 0.193623, 0.193623
3.16, 0.52, 0.110928, 0.0784387
3.2, 0.52, 0.307651, 0.213929
3.24, 0.52, 0, 0
3.28, 0.52, 0.323103, 0.223939
3.32, 0.52, 0.121442, 0.0875258
3.36, 0.52, 0.157784, 0.112042
3.4, 0.52, 0.356116, 0.164871
3.44, 0.52, 0.548856, 0.280562
3.48, 0.52, 0.44445, 0.215683
3.52, 0.52, 0.341099, 0.187668
3.56, 0.52, 0.4227, 0.194047
3.6, 0.52, 0.437268, 0.166729
3.64, 0.52, 0.226831, 0.13452
3.68, 0.52, 0.517714, 0.185486
3.72, 0.52, 1.07351, 0.321581
3.76, 0.52, 1.04907, 0.589565
3.8, 0.52, 0.739727, 0.333847
3.84, 0.52, 0.316864, 0.190391
3.88, 0.52, 0.224336, 0.13031
3.92, 0.52, 1.01388, 0.618082
3.96, 0.52, 0.89079, 0.615146
4, 0.52, 0.756597, 0.31849
4.04, 0.52, 0.252577, 0.146102
4.08, 0.52, 0.393814, 0.202543
4.12, 0.52, 0.417932, 0.213144
4.16, 0.52, 0.3688, 0.186159
4.2, 0.52, 0.736834, 0.435979
4.24, 0.52, 0.719249, 0.451501
4.28, 0.52, 1.30995, 0.606818
4.32, 0.52, 0.453093, 0.273173
4.36, 0.52, 0.950263, 0.371882
4.4, 0.52, 0.53435, 0.447009
4.44, 0.52, 0.621808, 0.282421
4.48, 0.52, 1.1361, 0.571796
4.52, 0.52, 0.181669, 0.181669
4.56, 0.52, 0.25678, 0.18181
4.6, 0.52, 1.89022, 0.893046
4.64, 0.52, 0.766597, 0.766597
4.68, 0.52, 0.412793, 0.292398
4.72, 0.52, 0.686489, 0.400863
4.76, 0.52, 0, 0
4.8, 0.52, 0, 0
4.84, 0.52, 0.455308, 0.455308
4.88, 0.52, 0, 0
4.92, 0.52, -1, 0
4.96, 0.52, -1, 0
5, 0.52, -1, 0
5.04, 0.52, -1, 0
-0.04, 0.56, 0.604059, 0.185766
3.46945e-18, 0.56, 1.32541, 0.407369
0.04, 0.56, 1.24276, 0.247415
0.08, 0.56, 0.601385, 0.188253
0.12, 0.56, 1.34902, 0.394744
0.16, 0.56, 1.19012, 0.249552
0.2, 0.56, 0.732653, 0.192037
0.24, 0.56, 1.51309, 0.354487
0.28, 0.56, 1.30631, 0.272117
0.32, 0.56, 1.41165, 0.282733
0.36, 0.56, 1.78617, 0.462895
0.4, 0.56, 1.71901, 0.380088
0.44, 0.56, 1.95206, 0.307679
0.48, 0.56, 1.50487, 0.308509
0.52, 0.56, 1.15882, 0.245104
0.56, 0.56, 1.08761, 0.310666
0.6, 0.56, 0.312962, 0.110022
0.64, 0.56, 0.235244, 0.0844498
0.68, 0.56, 0.0624934, 0.0443383
0.72, 0.56, 0.298824, 0.125424
0.76, 0.56, 0.340974, 0.218078
0.8, 0.56, 0.112654, 0.0571923
0.84, 0.56, 0.0674617, 0.0674617
0.88, 0.56, 0.0800937, 0.0587177
0.92, 0.56, 0.0706896, 0.0506789
0.96, 0.56, 0.0409669, 0.0409669
1, 0.56, 0, 0
1.04, 0.56, 0, 0
1.08, 0.56, 0, 0
1.12, 0.56, 0.0440326, 0.0311791
1.16, 0.56, 0.0373973, 0.0373973
1.2, 0.56, 0.02252, 0.02252
1.24, 0.56, 0.109075, 0.0812024
1.28, 0.56, 0.196568, 0.0902125
1.32, 0.56, 0.266436, 0.111755
1.36, 0.56, 0.0668361, 0.0477297
1.4, 0.56, 0.401925, 0.250951
1.44, 0.56, 0.3037, 0.114806
1.48, 0.56, 0.599688, 0.193583
1.52, 0.56, 0.788526, 0.30223
1.56, 0.56, 0.966294, 0.262119
1.6, 0.56, 0.574532, 0.290084
1.64, 0.56, 0.817579, 0.2207
1.68, 0.56, 0.986634, 0.218666
1.72, 0.56, 0.989775, 0.223283
1.76, 0.56, 0.800016, 0.272394
1.8, 0.56, 0.488995, 0.169294
1.84, 0.56, 0.513152, 0.199437
1.88, 0.56, 0.770842, 0.345756
1.92, 0.56, 0.5203, 0.183458
1.96, 0.56, 0.555426, 0.1928
2, 0.56, 0.420402, 0.1503
2.04, 0.56, 0.243378, 0.120604
2.08, 0.56, 0.322409, 0.171841
2.12, 0.56, 0.492171, 0.170283
2.16, 0.56, 0.394056, 0.148815
2.2, 0.56, 0.740351, 0.359034
2.24, 0.56, 0.364925, 0.195755
2.28, 0.56, 0.650011, 0.220498
2.32, 0.56, 0.570229, 0.194273
2.36, 0.56, 1.12244, 0.28154
2.4, 0.56, 1.0872, 0.271572
2.44, 0.56, 0.618261, 0.175104
2.48, 0.56, 0.624007, 0.237805
2.52, 0.56, 0.572201, 0.237146
2.56, 0.56, 0.317455, 0.184143
2.6, 0.56, 0.162952, 0.100879
2.64, 0.56, 0.196438, 0.0992281
2.68, 0.56, 0.276712, 0.129605
2.72, 0.56, 0.0747682, 0.0747682
2.76, 0.56, 0, 0
2.8, 0.56, 0, 0
2.84, 0.56, 0.105071, 0.0749413
2.88, 0.56, 0, 0
2.92, 0.56, 0.114618, 0.0841575
2.96, 0.56, 0.0622569, 0.0622569
3, 0.56, 0, 0
3.04, 0.56, 0, 0
3.08, 0.56, 0, 0
3.12, 0.56, 0.0827643, 0.0585844
3.16, 0.56, 0, 0
3.2, 0.56, 0.13651, 0.096527
3.24, 0.56, 0.265178, 0.166472
3.28, 0.56, 0.0838776, 0.0838776
3.32, 0.56, 0.0495382, 0.0495382
3.36, 0.56, 0.265495, 0.133595
3.4, 0.56, 0.0529731, 0.0529731
3.44, 0.56, 0.126629, 0.0895408
3.48, 0.56, 0.15402, 0.15402
3.52, 0.56, 0.327818, 0.148466
3.56, 0.56, 0.358265, 0.266392
3.6, 0.56, 0.721817, 0.287413
3.64, 0.56, 0.39292, 0.178376
3.68, 0.56, 1.00051, 0.431333
3.72, 0.56, 0.861522, 0.348811
3.76, 0.56, 0.597941, 0.343304
3.8, 0.56, 1.45845, 0.514525
3.84, 0.56, 0.549146, 0.313143
3.88, 0.56, 0.266324, 0.157057
3.92, 0.56, 0.16328, 0.115729
3.96, 0.56, 0.922646, 0.609558
4, 0.56, 0.503229, 0.343103
4.04, 0.56, 0.235981, 0.167479
4.08, 0.56, 0.511588, 0.281623
4.12, 0.56, 0.318508, 0.190548
4.16, 0.56, 0.311948, 0.184871
4.2, 0.56, 0.928278, 0.754666
4.24, 0.56, 0.385941, 0.225045
4.28, 0.56, 0.807569, 0.307303
4.32, 0.56, 1.25966, 0.410844
4.36, 0.56, 1.2121, 0.42331
4.4, 0.56, 0.440761, 0.272899
4.44, 0.56, 0.529283, 0.268818
4.48, 0.56, 0.114863, 0.114863
4.52, 0.56, 0.984891, 0.482374
4.56, 0.56, 0.943288, 0.563862
4.6, 0.56, 0.192342, 0.192342
4.64, 0.56, 0.428143, 0.303148
4.68, 0.56, 0.848515, 0.848515
4.72, 0.56, 0, 0
4.76, 0.56, 0, 0
4.8, 0.56, 0, 0
4.84, 0.56, 0, 0
4.88, 0.56, 0, 0
4.92, 0.56, -1, 0
4.96, 0.56, -1, 0
5, 0.56, -1, 0
5.04, 0.56, -1, 0
-0.04, 0.6, 1.3558, 0.264283
3.46945e-18, 0.6, 0.914617, 0.209923
0.04, 0.6, 1.07105, 0.19856
0.08, 0.6, 1.24236, 0.258528
0.12, 0.6, 0.911171, 0.205796
0.16, 0.6, 1.0539, 0.225844
0.2, 0.6, 1.03744, 0.233981
0.24, 0.6, 1.23442, 0.300535
0.28, 0.6, 1.54077, 0.355299
0.32, 0.6, 1.24414, 0.307112
0.36, 0.6, 1.52593, 0.313109
0.4, 0.6, 1.68998, 0.277225
0.44, 0.6, 1.67789, 0.353148
0.48, 0.6, 1.09856, 0.353735
0.52, 0.6, 1.08754, 0.341925
0.56, 0.6, 0.900046, 0.290054
0.6, 0.6, 0.399788, 0.216124
0.64, 0.6, 0.51345, 0.192486
0.68, 0.6, 0.19763, 0.19763
0.72, 0.6, 0.0638612, 0.0451572
0.76, 0.6, 0.0175066, 0.0175065
0.8, 0.6, 0, 0
0.84, 0.6, 0.0498908, 0.0498908
0.88, 0.6, 0.0252637, 0.0252637
0.92, 0.6, 0.0595386, 0.0425189
0.96, 0.6, 0.0680147, 0.0480946
1, 0.6, 0.124586, 0.0790987
1.04, 0.6, 0, 0
1.08, 0.6, 0, 0
1.12, 0.6, 0.0301981, 0.0301981
1.16, 0.6, 0.0318464, 0.0318464
1.2, 0.6, 0.0778717, 0.0457114
1.24, 0.6, 0, 0
1.28, 0.6, 0.075116, 0.075116
1.32, 0.6, 0.0259102, 0.0259103
1.36, 0.6, 0.154513, 0.109257
1.4, 0.6, 0.21971, 0.106715
1.44, 0.6, 0.421324, 0.146915
1.48, 0.6, 0.393568, 0.16017
1.52, 0.6, 0.653229, 0.271682
1.56, 0.6, 0.985859, 0.321497
1.6, 0.6, 1.11312, 0.331811
1.64, 0.6, 0.742839, 0.194288
1.68, 0.6, 0.904655, 0.30211
1.72, 0.6, 1.46518, 0.426989
1.76, 0.6, 0.545206, 0.18358
1.8, 0.6, 0.824306, 0.303732
1.84, 0.6, 0.263314, 0.120936
1.88, 0.6, 0.661433, 0.207416
1.92, 0.6, 0.58495, 0.162705
1.96, 0.6, 0.500923, 0.294656
2, 0.6, 0.801706, 0.246318
2.04, 0.6, 0.921034, 0.352479
2.08, 0.6, 0.909655, 0.381586
2.12, 0.6, 0.627425, 0.174052
2.16, 0.6, 0.482849, 0.149167
2.2, 0.6, 0.801357, 0.2292
2.24, 0.6, 0.606885, 0.212628
2.28, 0.6, 1.0969, 0.388489
2.32, 0.6, 1.7256, 0.442586
2.36, 0.6, 1.31163, 0.329012
2.4, 0.6, 1.65748, 0.431221
2.44, 0.6, 1.49249, 0.433114
2.48, 0.6, 0.630496, 0.220956
2.52, 0.6, 0.809091, 0.25185
2.56, 0.6, 0.115918, 0.0670283
2.6, 0.6, 0.744957, 0.470806
2.64, 0.6, 0, 0
2.68, 0.6, 0.206215, 0.121461
2.72, 0.6, 0, 0
2.76, 0.6, 0, 0
2.8, 0.6, 0.396694, 0.355266
2.84, 0.6, 0.158158, 0.124764
2.88, 0.6, 0.0400493, 0.0400493
2.92, 0.6, 0, 0
2.96, 0.6, 0.0453944, 0.0453944
3, 0.6, 0, 0
3.04, 0.6, 0, 0
3.08, 0.6, 0, 0
3.12, 0.6, 0.0679443, 0.0679443
3.16, 0.6, 0.0493184, 0.0493184
3.2, 0.6, 0.0996471, 0.0996471
3.24, 0.6, 0, 0
3.28, 0.6, 0.285776, 0.225595
3.32, 0.6, 0.0718747, 0.0718747
3.36, 0.6, 0.0629729, 0.0629729
3.4, 0.6, 0.0710272, 0.0710272
3.44, 0.6, 1.188, 0.556279
3.48, 0.6, 0.305655, 0.241671
3.52, 0.6, 0.217925, 0.128485
3.56, 0.6, 0.639794, 0.247773
3.6, 0.6, 0.840352, 0.530593
3.64, 0.6, 1.31252, 0.37497
3.68, 0.6, 1.76188, 0.674223
3.72, 0.6, 0.861454, 0.265143
3.76, 0.6, 0.703046, 0.314676
3.8, 0.6, 0.589337, 0.269445
3.84, 0.6, 0.898183, 0.368721
3.88, 0.6, 0.81806, 0.384987
3.92, 0.6, 0.503944, 0.207649
3.96, 0.6, 0.301911, 0.174313
4, 0.6, 0.540142, 0.361186
4.04, 0.6, 0.0828645, 0.0828645
4.08, 0.6, 0.579357, 0.303834
4.12, 0.6, 0.433483, 0.223557
4.16, 0.6, 0.493584, 0.256563
4.2, 0.6, 1.07316, 0.500367
4.24, 0.6, 0.50207, 0.311849
4.28, 0.6, 0.937123, 0.335815
4.32, 0.6, 0.981278, 0.36284
4.36, 0.6, 2.27173, 1.1087
4.4, 0.6, 0.304914, 0.215613
4.44, 0.6, 1.02298, 0.579583
4.48, 0.6, 0.58705, 0.352949
4.52, 0.6, 1.0132, 0.424654
4.56, 0.6, 0, 0
4.6, 0.6, 0.414497, 0.2931
4.64, 0.6, 0, 0
4.68, 0.6, 0, 0
4.72, 0.6, 0, 0
4.76, 0.6, 0, 0
4.8, 0.6, 0.408125, 0.408125
4.84, 0.6, 0, 0
4.88, 0.6, 0, 0
4.92, 0.6, -1, 0
4.96, 0.6, -1, 0
5, 0.6, -1, 0
5.04, 0.6, -1, 0
-0.04, 0.64, 1.2583, 0.262172
3.46945e-18, 0.64, 1.33264, 0.275609
0.04, 0.64, 1.16915, 0.233089
0.08, 0.64, 1.06991, 0.224207
0.12, 0.64, 1.34517, 0.342879
0.16, 0.64, 1.48005, 0.266474
0.2, 0.64, 2.08248, 0.563962
0.24, 0.64, 0.935998, 0.188405
0.28, 0.64, 1.66255, 0.347077
0.32, 0.64, 1.71617, 0.353418
0.36, 0.64, 1.34023, 0.259413
0.4, 0.64, 1.34985, 0.305314
0.44, 0.64, 0.781037, 0.208745
0.48, 0.64, 0.789806, 0.193939
0.52, 0.64, 0.701377, 0.175492
0.56, 0.64, 0.452207, 0.241703
0.6, 0.64, 0.235705, 0.084744
0.64, 0.64, 0.207035, 0.0898571
0.68, 0.64, 0.0982383, 0.0601782
0.72, 0.64, 0, 0
0.76, 0.64, 0.309824, 0.212198
0.8, 0.64, 0.178823, 0.099269
0.84, 0.64, 0, 0
0.88, 0.64, 0.0736481, 0.0522737
0.92, 0.64, 0.0794515, 0.0592656
0.96, 0.64, 0, 0
1, 0.64, 0.171671, 0.113665
1.04, 0.64, 0.0533539, 0.0533539
1.08, 0.64, 0.0594485, 0.0429087
1.12, 0.64, 0, 0
1.16, 0.64, 0.0798742, 0.0567406
1.2, 0.64, 0.0575564, 0.0419479
1.24, 0.64, 0, 0
1.28, 0.64, 0.0949394, 0.0553239
1.32, 0.64, 0.138073, 0.115676
1.36, 0.64, 0.0477028, 0.0477028
1.4, 0.64, 0.187398, 0.0784655
1.44, 0.64, 0.059527, 0.0420923
1.48, 0.64, 0.405519, 0.174047
1.52, 0.64, 0.171231, 0.0895671
1.56, 0.64, 0.274297, 0.107954
1.6, 0.64, 0.948275, 0.35476
1.64, 0.64, 1.16032, 0.351146
1.68, 0.64, 0.506497, 0.179085
1.72, 0.64, 0.679, 0.221791
1.76, 0.64, 0.701319, 0.170641
1.8, 0.64, 1.39793, 0.375409
1.84, 0.64, 0.805663, 0.321168
1.88, 0.64, 0.585318, 0.165864
1.92, 0.64, 0.471331, 0.201057
1.96, 0.64, 0.649001, 0.200809
2, 0.64, 0.809094, 0.212822
2.04, 0.64, 0.934324, 0.255471
2.08, 0.64, 0.764038, 0.241766
2.12, 0.64, 0.323746, 0.117345
2.16, 0.64, 0.966039, 0.266842
2.2, 0.64, 0.877344, 0.275131
2.24, 0.64, 0.769104, 0.204234
2.28, 0.64, 1.18383, 0.366098
2.32, 0.64, 0.997405, 0.255491
2.36, 0.64, 0.612292, 0.194869
2.4, 0.64, 0.657481, 0.233064
2.44, 0.64, 0.786903, 0.289519
2.48, 0.64, 0.416268, 0.181745
2.52, 0.64, 0.248836, 0.113453
2.56, 0.64, 0.119921, 0.090983
2.6, 0.64, 0.0687314, 0.048817
2.64, 0.64, 0.180282, 0.0944059
2.68, 0.64, 0, 0
2.72, 0.64, 0, 0
2.76, 0.64, 0.0701292, 0.0701292
2.8, 0.64, 0.160348, 0.125065
2.84, 0.64, 0.403102, 0.368521
2.88, 0.64, 0, 0
2.92, 0.64, 0, 0
2.96, 0.64, 0, 0
3, 0.64, 0, 0
3.04, 0.64, 0, 0
3.08, 0.64, 0, 0
3.12, 0.64, 0.135075, 0.135075
3.16, 0.64, 0.411464, 0.411464
3.2, 0.64, 0.144539, 0.102686
3.24, 0.64, 0.0611659, 0.0611659
3.28, 0.64, 0.628149, 0.462378
3.32, 0.64, 0, 0
3.36, 0.64, 0.0476328, 0.0476328
3.4, 0.64, 0.128732, 0.0910424
3.44, 0.64, 0.719754, 0.480752
3.48, 0.64, 0.0584016, 0.0584016
3.52, 0.64, 0.329228, 0.158121
3.56, 0.64, 0.0768132, 0.0768132
3.6, 0.64, 0.835734, 0.282095
3.64, 0.64, 0.476378, 0.184322
3.68, 0.64, 0.421451, 0.218353
3.72, 0.64, 0.460052, 0.190753
3.76, 0.64, 1.0646, 0.330925
3.8, 0.64, 1.0691, 0.440422
3.84, 0.64, 1.3014, 0.631739
3.88, 0.64, 0.90527, 0.321115
3.92, 0.64, 1.72616, 0.599003
3.96, 0.64, 1.00408, 0.600464
4, 0.64, 0.978231, 0.443949
4.04, 0.64, 0.440459, 0.197361
4.08, 0.64, 0.518992, 0.266708
4.12, 0.64, 0.390131, 0.203862
4.16, 0.64, 0.435175, 0.223583
4.2, 0.64, 0.545145, 0.247811
4.24, 0.64, 0.586141, 0.311418
4.28, 0.64, 0.680432, 0.288842
4.32, 0.64, 1.20022, 0.603455
4.36, 0.64, 2.1004, 1.04719
4.4, 0.64, 0.529524, 0.274036
4.44, 0.64, 0.90468, 0.373022
4.48, 0.64, 1.03464, 0.537438
4.52, 0.64, 0.270289, 0.191406
4.56, 0.64, 0, 0
4.6, 0.64, 0.156436, 0.156436
4.64, 0.64, 0, 0
4.68, 0.64, 0, 0
4.72, 0.64, 0.352635, 0.352635
4.76, 0.64, 0, 0
4.8, 0.64, 0.550131, 0.550131
4.84, 0.64, 0, 0
4.88, 0.64, 0, 0
4.92, 0.64, -1, 0
4.96, 0.64, -1, 0
5, 0.64, -1, 0
5.04, 0.64, -1, 0
-0.04, 0.68, 1.17901, 0.35021
3.46945e-18, 0.68, 1.24179, 0.254184
0.04, 0.68, 1.20372, 0.245313
0.08, 0.68, 1.23023, 0.243775
0.12, 0.68, 0.978811, 0.214975
0.16, 0.68, 1.09522, 0.227511
0.2, 0.68, 1.75395, 0.306364
0.24, 0.68, 2.17102, 0.454457
0.28, 0.68, 2.04425, 0.411532
0.32, 0.68, 1.04064, 0.289453
0.36, 0.68, 1.60775, 0.406381
0.4, 0.68, 1.3075, 0.337469
0.44, 0.68, 0.742913, 0.201826
0.48, 0.68, 0.405375, 0.144126
0.52, 0.68, 0.636224, 0.255911
0.56, 0.68, 0.118224, 0.0603539
0.6, 0.68, 0.145275, 0.0879797
0.64, 0.68, 0.150205, 0.109524
0.68, 0.68, 0.11135, 0.0668215
0.72, 0.68, 0.116965, 0.0753644
0.76, 0.68, 0.0326724, 0.0326724
0.8, 0.68, 0.0247203, 0.0247203
0.84, 0.68, 0, 0
0.88, 0.68, 0.103204, 0.0631909
0.92, 0.68, 0.0234402, 0.0234402
0.96, 0.68, 0.0468877, 0.0331564
1, 0.68, 0.154452, 0.0827553
1.04, 0.68, 0.0309272, 0.0309272
1.08, 0.68, 0, 0
1.12, 0.68, 0.0312754, 0.0312754
1.16, 0.68, 0, 0
1.2, 0.68, 0, 0
1.24, 0.68, 0, 0
1.28, 0.68, 0.0941296, 0.0678999
1.32, 0.68, 0.029164, 0.029164
1.36, 0.68, 0.0339685, 0.0339685
1.4, 0.68, 0.101218, 0.0592108
1.44, 0.68, 0.124303, 0.0927804
1.48, 0.68, 0.195961, 0.0965876
1.52, 0.68, 0.216884, 0.137761
1.56, 0.68, 0.526238, 0.166682
1.6, 0.68, 0.551963, 0.186672
1.64, 0.68, 0.590997, 0.286429
1.68, 0.68, 1.09444, 0.351352
1.72, 0.68, 0.446931, 0.149978
1.76, 0.68, 1.11322, 0.261748
1.8, 0.68, 0.982637, 0.334905
1.84, 0.68, 0.835721, 0.219963
1.88, 0.68, 0.657418, 0.209809
1.92, 0.68, 0.611567, 0.208599
1.96, 0.68, 0.742146, 0.323308
2, 0.68, 0.269086, 0.12516
2.04, 0.68, 0.504924, 0.192153
2.08, 0.68, 0.390826, 0.135371
2.12, 0.68, 0.465752, 0.163336
2.16, 0.68, 0.613125, 0.199636
2.2, 0.68, 1.01712, 0.294371
2.24, 0.68, 0.795508, 0.232226
2.28, 0.68, 0.849994, 0.223425
2.32, 0.68, 0.792588, 0.204039
2.36, 0.68, 1.43543, 0.365918
2.4, 0.68, 0.851475, 0.25859
2.44, 0.68, 0.534183, 0.185485
2.48, 0.68, 0.616597, 0.224611
2.52, 0.68, 0.148706, 0.115294
2.56, 0.68, 0.285592, 0.189626
2.6, 0.68, 0, 0
2.64, 0.68, 0.115059, 0.115059
2.68, 0.68, 0.0396373, 0.0396373
2.72, 0.68, 0.0404325, 0.0404325
2.76, 0.68, 0.0603056, 0.0603056
2.8, 0.68, 0, 0
2.84, 0.68, 0, 0
2.88, 0.68, 0.0601599, 0.0601599
2.92, 0.68, 0, 0
2.96, 0.68, 0.0617289, 0.0617289
3, 0.68, 0, 0
3.04, 0.68, 0, 0
3.08, 0.68, 0.170802, 0.123164
3.12, 0.68, 0.0964876, 0.0682271
3.16, 0.68, 0, 0
3.2, 0.68, 0, 0
3.24, 0.68, 0, 0
3.28, 0.68, 0, 0
3.32, 0.68, 0.063306, 0.063306
3.36, 0.68, 0.0735643, 0.0735643
3.4, 0.68, 0, 0
3.44, 0.68, 0.128514, 0.0917039
3.48, 0.68, 0.220043, 0.129708
3.52, 0.68, 0.396194, 0.2109
3.56, 0.68, 0.132217, 0.0965246
3.6, 0.68, 0.147781, 0.105628
3.64, 0.68, 1.38733, 0.607522
3.68, 0.68, 0.359832, 0.188213
3.72, 0.68, 0.592918, 0.233864
3.76, 0.68, 1.37425, 0.472813
3.8, 0.68, 0.985244, 0.358703
3.84, 0.68, 0.386972, 0.198734
3.88, 0.68, 0.444781, 0.211696
3.92, 0.68, 0.749702, 0.257128
3.96, 0.68, 0.834082, 0.398207
4, 0.68, 0.462989, 0.243769
4.04, 0.68, 0.542566, 0.294329
4.08, 0.68, 0.583183, 0.270568
4.12, 0.68, 0.52917, 0.378285
4.16, 0.68, 0.783924, 0.345066
4.2, 0.68, 1.20741, 0.412524
4.24, 0.68, 0.368979, 0.262524
4.28, 0.68, 0.247691, 0.178892
4.32, 0.68, 2.99139, 1.32064
4.36, 0.68, 0.551741, 0.345778
4.4, 0.68, 0.139705, 0.139705
4.44, 0.68, 0.855839, 0.533051
4.48, 0.68, 0.576287, 0.289314
4.52, 0.68, 0.166657, 0.166657
4.56, 0.68, 0.147779, 0.147779
4.6, 0.68, 0, 0
4.64, 0.68, 0.19573, 0.19573
4.68, 0.68, 0, 0
4.72, 0.68, 0, 0
4.76, 0.68, 0, 0
4.8, 0.68, 0, 0
4.84, 0.68, 0, 0
4.88, 0.68, 16.0382, 16.0382
4.92, 0.68, -1, 0
4.96, 0.68, -1, 0
5, 0.68, -1, 0
5.04, 0.68, -1, 0
-0.04, 0.72, 1.06354, 0.25252
3.46945e-18, 0.72, 1.12182, 0.338398
0.04, 0.72, 1.09583, 0.217896
0.08, 0.72, 0.995701, 0.230518
0.12, 0.72, 1.22148, 0.326738
0.16, 0.72, 1.86051, 0.423934
0.2, 0.72, 1.57659, 0.394514
0.24, 0.72, 0.827207, 0.180506
0.28, 0.72, 1.10589, 0.213128
0.32, 0.72, 1.49608, 0.269514
0.36, 0.72, 1.01029, 0.217244
0.4, 0.72, 1.68825, 0.39497
0.44, 0.72, 0.508089, 0.148856
0.48, 0.72, 0.631387, 0.154517
0.52, 0.72, 0.467972, 0.171234
0.56, 0.72, 0.150635, 0.068827
0.6, 0.72, 0.244073, 0.12288
0.64, 0.72, 0.123269, 0.0555935
0.68, 0.72, 0.240602, 0.203989
0.72, 0.72, 0.0502698, 0.0502698
0.76, 0.72, 0.0406988, 0.0406988
0.8, 0.72, 0.0330699, 0.0330699
0.84, 0.72, 0.166284, 0.0882254
0.88, 0.72, 0.0683803, 0.0683803
0.92, 0.72, 0.0347847, 0.0347847
0.96, 0.72, 0.0250272, 0.0250272
1, 0.72, 0.0770387, 0.0574131
1.04, 0.72, 0, 0
1.08, 0.72, 0.0365765, 0.0365765
1.12, 0.72, 0, 0
1.16, 0.72, 0.0681647, 0.0483733
1.2, 0.72, 0.0555881, 0.0555881
1.24, 0.72, 0.113044, 0.0799341
1.28, 0.72, 0.0579964, 0.0579964
1.32, 0.72, 0, 0
1.36, 0.72, 0.0846516, 0.0643965
1.4, 0.72, 0.0470339, 0.0470339
1.44, 0.72, 0.10192, 0.0736471
1.48, 0.72, 0, 0
1.52, 0.72, 0.374607, 0.256223
1.56, 0.72, 0.151057, 0.0764431
1.6, 0.72, 0.257136, 0.118315
1.64, 0.72, 0.255037, 0.0990395
1.68, 0.72, 0.467489, 0.148134
1.72, 0.72, 0.84444, 0.213023
1.76, 0.72, 1.09309, 0.233008
1.8, 0.72, 0.753122, 0.190455
1.84, 0.72, 1.0504, 0.27523
1.88, 0.72, 1.15602, 0.367604
1.92, 0.72, 0.700001, 0.191311
1.96, 0.72, 0.462308, 0.146552
2, 0.72, 0.394454, 0.141718
2.04, 0.72, 0.829097, 0.251876
2.08, 0.72, 1.25996, 0.42238
2.12, 0.72, 1.04005, 0.308555
2.16, 0.72, 0.343659, 0.14494
2.2, 0.72, 0.807455, 0.224545
2.24, 0.72, 1.04207, 0.259732
2.28, 0.72, 1.20806, 0.275279
2.32, 0.72, 0.661431, 0.195636
2.36, 0.72, 0.868425, 0.278289
2.4, 0.72, 0.784156, 0.358099
2.44, 0.72, 0.73901, 0.24974
2.48, 0.72, 0.55751, 0.343934
2.52, 0.72, 0.221727, 0.115001
2.56, 0.72, 0.082721, 0.059353
2.6, 0.72, 0.0505975, 0.0505975
2.64, 0.72, 0, 0
2.68, 0.72, 0, 0
2.72, 0.72, 0.0930743, 0.0930743
2.76, 0.72, 0.0537192, 0.0537192
2.8, 0.72, 0.152779, 0.108031
2.84, 0.72, 0, 0
2.88, 0.72, 0.0521431, 0.0521431
2.92, 0.72, 0.21521, 0.128986
2.96, 0.72, 0, 0
3, 0.72, 0, 0
3.04, 0.72, 0.0999929, 0.0999929
3.08, 0.72, 0, 0
3.12, 0.72, 0.23604, 0.154564
3.16, 0.72, 0.0589254, 0.0589254
3.2, 0.72, 0, 0
3.24, 0.72, 0.0518745, 0.0518745
3.28, 0.72, 0.0481087, 0.0481087
3.32, 0.72, 0.0773071, 0.0773071
3.36, 0.72, 0.111495, 0.111495
3.4, 0.72, 0.0668506, 0.0668506
3.44, 0.72, 0.284447, 0.145116
3.48, 0.72, 0.110086, 0.0796748
3.52, 0.72, 0.127931, 0.127931
3.56, 0.72, 0.221877, 0.169059
3.6, 0.72, 0.734365, 0.282582
3.64, 0.72, 1.14307, 0.621394
3.68, 0.72, 0.805701, 0.314667
3.72, 0.72, 0.304371, 0.153309
3.76, 0.72, 0.84137, 0.277954
3.8, 0.72, 0.858322, 0.594432
3.84, 0.72, 1.03186, 0.401539
3.88, 0.72, 0.894212, 0.326185
3.92, 0.72, 0.914761, 0.329449
3.96, 0.72, 0.929011, 0.420835
4, 0.72, 0.606786, 0.368643
4.04, 0.72, 2.11248, 0.831807
4.08, 0.72, 0.838746, 0.397756
4.12, 0.72, 1.11482, 0.414861
4.16, 0.72, 0.907346, 0.334416
4.2, 0.72, 1.50981, 0.550015
4.24, 0.72, 0.990067, 0.525248
4.28, 0.72, 0.800013, 0.340011
4.32, 0.72, 0.801643, 0.492859
4.36, 0.72, 0.985122, 0.463394
4.4, 0.72, 0.927705, 0.357092
4.44, 0.72, 1.1768, 0.67263
4.48, 0.72, 0, 0
4.52, 0.72, 0, 0
4.56, 0.72, 0.220952, 0.220952
4.6, 0.72, 0.512352, 0.512352
4.64, 0.72, 0, 0
4.68, 0.72, 0, 0
4.72, 0.72, 0, 0
4.76, 0.72, 0, 0
4.8, 0.72, 0, 0
4.84, 0.72, 0, 0
4.88, 0.72, -1, 0
4.92, 0.72, -1, 0
4.96, 0.72, -1, 0
5, 0.72, -1, 0
5.04, 0.72, -1, 0
-0.04, 0.76, 1.25563, 0.334948
3.46945e-18, 0.76, 0.840146, 0.298451
0.04, 0.76, 1.35863, 0.367241
0.08, 0.76, 1.27979, 0.347145
0.12, 0.76, 1.04565, 0.260799
0.16, 0.76, 1.529, 0.368322
0.2, 0.76, 0.93901, 0.219961
0.24, 0.76, 1.23504, 0.272421
0.28, 0.76, 1.68927, 0.417856
0.32, 0.76, 1.50994, 0.345896
0.36, 0.76, 0.647155, 0.170742
0.4, 0.76, 0.645409, 0.17701
0.44, 0.76, 0.812107, 0.225757
0.48, 0.76, 0.174288, 0.0873663
0.52, 0.76, 0.180787, 0.0847672
0.56, 0.76, 0.13048, 0.0767394
0.6, 0.76, 0.269644, 0.218229
0.64, 0.76, 0.111358, 0.0675783
0.68, 0.76, 0.0597728, 0.0427393
0.72, 0.76, 0.0348268, 0.0348268
0.76, 0.76, 0.0682395, 0.0482531
0.8, 0.76, 0.0690651, 0.0690651
0.84, 0.76, 0, 0
0.88, 0.76, 0.0775853, 0.0550337
0.92, 0.76, 0.158789, 0.0946343
0.96, 0.76, 0.11998, 0.0732275
1, 0.76, 0.053712, 0.053712
1.04, 0.76, 0, 0
1.08, 0.76, 0, 0
1.12, 0.76, 0.0372359, 0.0372359
1.16, 0.76, 0.10554, 0.0614767
1.2, 0.76, 0.195362, 0.129279
1.24, 0.76, 0, 0
1.28, 0.76, 0.119313, 0.0843672
1.32, 0.76, 0, 0
1.36, 0.76, 0.132552, 0.0795543
1.4, 0.76, 0.0901432, 0.0640107
1.44, 0.76, 0.0723283, 0.0516715
1.48, 0.76, 0.261751, 0.111315
1.52, 0.76, 0.129495, 0.129495
1.56, 0.76, 0.108783, 0.0632738
1.6, 0.76, 0.350249, 0.137113
1.64, 0.76, 0.544951, 0.173356
1.68, 0.76, 0.37996, 0.149821
1.72, 0.76, 0.69, 0.314148
1.76, 0.76, 1.16351, 0.367913
1.8, 0.76, 0.448374, 0.146827
1.84, 0.76, 0.781542, 0.214463
1.88, 0.76, 1.57129, 0.498969
1.92, 0.76, 0.596774, 0.200471
1.96, 0.76, 1.02445, 0.280272
2, 0.76, 0.385883, 0.149396
2.04, 0.76, 0.319476, 0.133254
2.08, 0.76, 0.480407, 0.189549
2.12, 0.76, 0.765134, 0.359392
2.16, 0.76, 0.949982, 0.317085
2.2, 0.76, 1.08954, 0.278888
2.24, 0.76, 0.494461, 0.171868
2.28, 0.76, 1.10345, 0.318533
2.32, 0.76, 0.49375, 0.189252
2.36, 0.76, 0.798058, 0.244843
2.4, 0.76, 0.379147, 0.149282
2.44, 0.76, 0.278624, 0.11659
2.48, 0.76, 0.242572, 0.122379
2.52, 0.76, 0.0743191, 0.0528907
2.56, 0.76, 0, 0
2.6, 0.76, 0.0895853, 0.0895853
2.64, 0.76, 0.0889619, 0.0889619
2.68, 0.76, 0, 0
2.72, 0.76, 0.0985077, 0.0985077
2.76, 0.76, 0.121435, 0.121435
2.8, 0.76, 0, 0
2.84, 0.76, 0.0503745, 0.0503745
2.88, 0.76, 0, 0
2.92, 0.76, 0, 0
2.96, 0.76, 0, 0
3, 0.76, 0.0775315, 0.0775315
3.04, 0.76, 0.0441611, 0.0441611
3.08, 0.76, 0, 0
3.12, 0.76, 0, 0
3.16, 0.76, 0, 0
3.2, 0.76, 0.168727, 0.123671
3.24, 0.76, 0, 0
3.28, 0.76, 0, 0
3.32, 0.76, 0, 0
3.36, 0.76, 0.0573186, 0.0573186
3.4, 0.76, 0, 0
3.44, 0.76, 0.464152, 0.464152
3.48, 0.76, 0.204279, 0.118756
3.52, 0.76, 0.247603, 0.12438
3.56, 0.76, 0.279637, 0.16631
3.6, 0.76, 0.145223, 0.104816
3.64, 0.76, 0.97195, 0.552379
3.68, 0.76, 0.432769, 0.195045
3.72, 0.76, 1.01871, 0.408683
3.76, 0.76, 0.646284, 0.347149
3.8, 0.76, 1.01924, 0.344903
3.84, 0.76, 0.463818, 0.211844
3.88, 0.76, 1.14371, 0.656204
3.92, 0.76, 0.500989, 0.232468
3.96, 0.76, 0.566701, 0.233881
4, 0.76, 1.39709, 0.487577
4.04, 0.76, 1.23082, 0.727392
4.08, 0.76, 0.953611, 0.397069
4.12, 0.76, 1.9325, 0.870006
4.16, 0.76, 0.49204, 0.251432
4.2, 0.76, 1.31648, 0.867054
4.24, 0.76, 1.18161, 0.527752
4.28, 0.76, 0.882918, 0.429171
4.32, 0.76, 1.05985, 0.41127
4.36, 0.76, 0.312104, 0.225885
4.4, 0.76, 0.859022, 0.576643
4.44, 0.76, 0.163651, 0.163651
4.48, 0.76, 0.166179, 0.166179
4.52, 0.76, 0.631211, 0.631211
4.56, 0.76, 0.404679, 0.404679
4.6, 0.76, 0, 0
4.64, 0.76, 0, 0
4.68, 0.76, 0, 0
4.72, 0.76, 0, 0
4.76, 0.76, 0, 0
4.8, 0.76, 0, 0
4.84, 0.76, 0, 0
4.88, 0.76, -1, 0
4.92, 0.76, -1, 0
4.96, 0.76, -1, 0
5, 0.76, -1, 0
5.04, 0.76, -1, 0
-0.04, 0.8, 1.36004, 1.36004
3.46945e-18, 0.8, 2.24161, 1.62119
0.04, 0.8, 0, 0
0.08, 0.8, 2.89859, 2.89859
0.12, 0.8, 0, 0
0.16, 0.8, 0, 0
0.2, 0.8, 2.87261, 2.87261
0.24, 0.8, 0.839129, 0.839129
0.28, 0.8, 1.25387, 1.25387
0.32, 0.8, 0, 0
0.36, 0.8, 0.951398, 0.951398
0.4, 0.8, 0.595267, 0.595267
0.44, 0.8, 0, 0
0.48, 0.8, 0, 0
0.52, 0.8, 0, 0
0.56, 0.8, 1.19284, 1.19284
0.6, 0.8, 0, 0
0.64, 0.8, 0, 0
0.68, 0.8, 0, 0
0.72, 0.8, 0, 0
0.76, 0.8, 0, 0
0.8, 0.8, 0, 0
0.84, 0.8, 0, 0
0.88, 0.8, 0, 0
0.92, 0.8, 0, 0
0.96, 0.8, 0, 0
1, 0.8, 0, 0
1.04, 0.8, 0, 0
1.08, 0.8, 0, 0
1.12, 0.8, 0, 0
1.16, 0.8, 0, 0
1.2, 0.8, 0, 0
1.24, 0.8, 0, 0
1.28, 0.8, 0, 0
1.32, 0.8, 0, 0
1.36, 0.8, 0, 0
1.4, 0.8, 0, 0
1.44, 0.8, 0, 0
1.48, 0.8, 0, 0
1.52, 0.8, 0, 0
1.56, 0.8, 1.5359, 1.5359
1.6, 0.8, 0, 0
1.64, 0.8, 0, 0
1.68, 0.8, 0, 0
1.72, 0.8, 2.87571, 2.87571
1.76, 0.8, 0, 0
1.8, 0.8, 0, 0
1.84, 0.8, 1.52602, 1.52602
1.88, 0.8, 0, 0
1.92, 0.8, 0, 0
1.96, 0.8, 0, 0
2, 0.8, 0, 0
2.04, 0.8, 0, 0
2.08, 0.8, 0, 0
2.12, 0.8, 0, 0
2.16, 0.8, 0, 0
2.2, 0.8, 3.23852, 3.23852
2.24, 0.8, 0, 0
2.28, 0.8, 0, 0
2.32, 0.8, 4.95347, 4.95347
2.36, 0.8, 0, 0
2.4, 0.8, 0, 0
2.44, 0.8, 0, 0
2.48, 0.8, 0, 0
2.52, 0.8, 0, 0
2.56, 0.8, 0, 0
2.6, 0.8, 4.20752, 4.20752
2.64, 0.8, 0, 0
2.68, 0.8, 0, 0
2.72, 0.8, 0, 0
2.76, 0.8, 0, 0
2.8, 0.8, 0, 0
2.84, 0.8, 0, 0
2.88, 0.8, 0, 0
2.92, 0.8, 0, 0
2.96, 0.8, 0, 0
3, 0.8, 0, 0
3.04, 0.8, 0, 0
3.08, 0.8, 0, 0
3.12, 0.8, 0, 0
3.16, 0.8, 0, 0
3.2, 0.8, 0, 0
3.24, 0.8, 0, 0
3.28, 0.8, 0, 0
3.32, 0.8, 0, 0
3.36, 0.8, 0, 0
3.4, 0.8, 0, 0
3.44, 0.8, 0, 0
3.48, 0.8, 0, 0
3.52, 0.8, 0, 0
3.56, 0.8, 0, 0
3.6, 0.8, 0, 0
3.64, 0.8, 0, 0
3.68, 0.8, 0, 0
3.72, 0.8, 0, 0
3.76, 0.8, 0, 0
3.8, 0.8, 0, 0
3.84, 0.8, 0, 0
3.88, 0.8, 0, 0
3.92, 0.8, 0, 0
3.96, 0.8, 0, 0
4, 0.8, 0, 0
4.04, 0.8, 0, 0
4.08, 0.8, 0, 0
4.12, 0.8, 0, 0
4.16, 0.8, 0, 0
4.2, 0.8, 0, 0
4.24, 0.8, 0, 0
4.28, 0.8, 0, 0
4.32, 0.8, 0, 0
4.36, 0.8, 0, 0
4.4, 0.8, 0, 0
4.44, 0.8, 0, 0
4.48, 0.8, 0, 0
4.52, 0.8, 0, 0
4.56, 0.8, 0, 0
4.6, 0.8, 0, 0
4.64, 0.8, 0, 0
4.68, 0.8, 0, 0
4.72, 0.8, 0, 0
4.76, 0.8, 0, 0
4.8, 0.8, 0, 0
4.84, 0.8, -1, 0
4.88, 0.8, -1, 0
4.92, 0.8, -1, 0
4.96, 0.8, -1, 0
5, 0.8, -1, 0
5.04, 0.8, -1, 0
-0.04, 0.84, -1, 0
3.46945e-18, 0.84, -1, 0
0.04, 0.84, -1, 0
0.08, 0.84, -1, 0
0.12, 0.84, -1, 0
0.16, 0.84, -1, 0
0.2, 0.84, -1, 0
0.24, 0.84, -1, 0
0.28, 0.84, -1, 0
0.32, 0.84, -1, 0
0.36, 0.84, -1, 0
0.4, 0.84, -1, 0
0.44, 0.84, -1, 0
0.48, 0.84, -1, 0
0.52, 0.84, -1, 0
0.56, 0.84, -1, 0
0.6, 0.84, -1, 0
0.64, 0.84, -1, 0
0.68, 0.84, -1, 0
0.72, 0.84, -1, 0
0.76, 0.84, -1, 0
0.8, 0.84, -1, 0
0.84, 0.84, -1, 0
0.88, 0.84, -1, 0
0.92, 0.84, -1, 0
0.96, 0.84, -1, 0
1, 0.84, -1, 0
1.04, 0.84, -1, 0
1.08, 0.84, -1, 0
1.12, 0.84, -1, 0
1.16, 0.84, -1, 0
1.2, 0.84, -1, 0
1.24, 0.84, -1, 0
1.28, 0.84, -1, 0
1.32, 0.84, -1, 0
1.36, 0.84, -1, 0
1.4, 0.84, -1, 0
1.44, 0.84, -1, 0
1.48, 0.84, -1, 0
1.52, 0.84, -1, 0
1.56, 0.84, -1, 0
1.6, 0.84, -1, 0
1.64, 0.84, -1, 0
1.68, 0.84, -1, 0
1.72, 0.84, -1, 0
1.76, 0.84, -1, 0
1.8, 0.84, -1, 0
1.84, 0.84, -1, 0
1.88, 0.84, -1, 0
1.92, 0.84, -1, 0
1.96, 0.84, -1, 0
2, 0.84, -1, 0
2.04, 0.84, -1, 0
2.08, 0.84, -1, 0
2.12, 0.84, -1, 0
2.16, 0.84, -1, 0
2.2, 0.84, -1, 0
2.24, 0.84, -1, 0
2.28, 0.84, -1, 0
2.32, 0.84, -1, 0
2.36, 0.84, -1, 0
2.4, 0.84, -1, 0
2.44, 0.84, -1, 0
2.48, 0.84, -1, 0
2.52, 0.84, -1, 0
2.56, 0.84, -1, 0
2.6, 0.84, -1, 0
2.64, 0.84, -1, 0
2.68, 0.84, -1, 0
2.72, 0.84, -1, 0
2.76, 0.84, -1, 0
2.8, 0.84, -1, 0
2.84, 0.84, -1, 0
2.88, 0.84, -1, 0
2.92, 0.84, -1, 0
2.96, 0.84, -1, 0
3, 0.84, -1, 0
3.04, 0.84, -1, 0
3.08, 0.84, -1, 0
3.12, 0.84, -1, 0
3.16, 0.84, -1, 0
3.2, 0.84, -1, 0
3.24, 0.84, -1, 0
3.28, 0.84, -1, 0
3.32, 0.84, -1, 0
3.36, 0.84, -1, 0
3.4, 0.84, -1, 0
3.44, 0.84, -1, 0
3.48, 0.84, -1, 0
3.52, 0.84, -1, 0
3.56, 0.84, -1, 0
3.6, 0.84, -1, 0
3.64, 0.84, -1, 0
3.68, 0.84, -1, 0
3.72, 0.84, -1, 0
3.76, 0.84, -1, 0
3.8, 0.84, -1, 0
3.84, 0.84, -1, 0
3.88, 0.84, -1, 0
3.92, 0.84, -1, 0
3.96, 0.84, -1, 0
4, 0.84, -1, 0
4.04, 0.84, -1, 0
4.08, 0.84, -1, 0
4.12, 0.84, -1, 0
4.16, 0.84, -1, 0
4.2, 0.84, -1, 0
4.24, 0.84, -1, 0
4.28, 0.84, -1, 0
4.32, 0.84, -1, 0
4.36, 0.84, -1, 0
4.4, 0.84, -1, 0
4.44, 0.84, -1, 0
4.48, 0.84, -1, 0
4.52, 0.84, -1, 0
4.56, 0.84, -1, 0
4.6, 0.84, -1, 0
4.64, 0.84, -1, 0
4.68, 0.84, -1, 0
4.72, 0.84, -1, 0
4.76, 0.84, -1, 0
4.8, 0.84, -1, 0
4.84, 0.84, -1, 0
4.88, 0.84, -1, 0
4.92, 0.84, -1, 0
4.96, 0.84, -1, 0
5, 0.84, -1, 0
5.04, 0.84, -1, 0
-0.04, 0.88, -1, 0
3.46945e-18, 0.88, -1, 0
0.04, 0.88, -1, 0
0.08, 0.88, -1, 0
0.12, 0.88, -1, 0
0.16, 0.88, -1, 0
0.2, 0.88, -1, 0
0.24, 0.88, -1, 0
0.28, 0.88, -1, 0
0.32, 0.88, -1, 0
0.36, 0.88, -1, 0
0.4, 0.88, -1, 0
0.44, 0.88, -1, 0
0.48, 0.88, -1, 0
0.52, 0.88, -1, 0
0.56, 0.88, -1, 0
0.6, 0.88, -1, 0
0.64, 0.88, -1, 0
0.68, 0.88, -1, 0
0.72, 0.88, -1, 0
0.76, 0.88, -1, 0
0.8, 0.88, -1, 0
0.84, 0.88, -1, 0
0.88, 0.88, -1, 0
0.92, 0.88, -1, 0
0.96, 0.88, -1, 0
1, 0.88, -1, 0
1.04, 0.88, -1, 0
1.08, 0.88, -1, 0
1.12, 0.88, -1, 0
1.16, 0.88, -1, 0
1.2, 0.88, -1, 0
1.24, 0.88, -1, 0
1.28, 0.88, -1, 0
1.32, 0.88, -1, 0
1.36, 0.88, -1, 0
1.4, 0.88, -1, 0
1.44, 0.88, -1, 0
1.48, 0.88, -1, 0
1.52, 0.88, -1, 0
1.56, 0.88, -1, 0
1.6, 0.88, -1, 0
1.64, 0.88, -1, 0
1.68, 0.88, -1, 0
1.72, 0.88, -1, 0
1.76, 0.88, -1, 0
1.8, 0.88, -1, 0
1.84, 0.88, -1, 0
1.88, 0.88, -1, 0
1.92, 0.88, -1, 0
1.96, 0.88, -1, 0
2, 0.88, -1, 0
2.04, 0.88, -1, 0
2.08, 0.88, -1, 0
2.12, 0.88, -1, 0
2.16, 0.88, -1, 0
2.2, 0.88, -1, 0
2.24, 0.88, -1, 0
2.28, 0.88, -1, 0
2.32, 0.88, -1, 0
2.36, 0.88, -1, 0
2.4, 0.88, -1, 0
2.44, 0.88, -1, 0
2.48, 0.88, -1, 0
2.52, 0.88, -1, 0
2.56, 0.88, -1, 0
2.6, 0.88, -1, 0
2.64, 0.88, -1, 0
2.68, 0.88, -1, 0
2.72, 0.88, -1, 0
2.76, 0.88, -1, 0
2.8, 0.88, -1, 0
2.84, 0.88, -1, 0
2.88, 0.88, -1, 0
2.92, 0.88, -1, 0
2.96, 0.88, -1, 0
3, 0.88, -1, 0
3.04, 0.88, -1, 0
3.08, 0.88, -1, 0
3.12, 0.88, -1, 0
3.16, 0.88, -1, 0
3.2, 0.88, -1, 0
3.24, 0.88, -1, 0
3.28, 0.88, -1, 0
3.32, 0.88, -1, 0
3.36, 0.88, -1, 0
3.4, 0.88, -1, 0
3.44, 0.88, -1, 0
3.48, 0.88, -1, 0
3.52, 0.88, -1, 0
3.56, 0.88, -1, 0
3.6, 0.88, -1, 0
3.64, 0.88, -1, 0
3.68, 0.88, -1, 0
3.72, 0.88, -1, 0
3.76, 0.88, -1, 0
3.8, 0.88, -1, 0
3.84, 0.88, -1, 0
3.88, 0.88, -1, 0
3.92, 0.88, -1, 0
3.96, 0.88, -1, 0
4, 0.88, -1, 0
4.04, 0.88, -1, 0
4.08, 0.88, -1, 0
4.12, 0.88, -1, 0
4.16, 0.88, -1, 0
4.2, 0.88, -1, 0
4.24, 0.88, -1, 0
4.28, 0.88, -1, 0
4.32, 0.88, -1, 0
4.36, 0.88, -1, 0
4.4, 0.88, -1, 0
4.44, 0.88, -1, 0
4.48, 0.88, -1, 0
4.52, 0.88, -1, 0
4.56, 0.88, -1, 0
4.6, 0.88, -1, 0
4.64, 0.88, -1, 0
4.68, 0.88, -1, 0
4.72, 0.88, -1, 0
4.76, 0.88, -1, 0
4.8, 0.88, -1, 0
4.84, 0.88, -1, 0
4.88, 0.88, -1, 0
4.92, 0.88, -1, 0
4.96, 0.88, -1, 0
5, 0.88, -1, 0
5.04, 0.88, -1, 0
-0.04, 0.92, -1, 0
3.46945e-18, 0.92, -1, 0
0.04, 0.92, -1, 0
0.08, 0.92, -1, 0
0.12, 0.92, -1, 0
0.16, 0.92, -1, 0
0.2, 0.92, -1, 0
0.24, 0.92, -1, 0
0.28, 0.92, -1, 0
0.32, 0.92, -1, 0
0.36, 0.92, -1, 0
0.4, 0.92, -1, 0
0.44, 0.92, -1, 0
0.48, 0.92, -1, 0
0.52, 0.92, -1, 0
0.56, 0.92, -1, 0
0.6, 0.92, -1, 0
0.64, 0.92, -1, 0
0.68, 0.92, -1, 0
0.72, 0.92, -1, 0
0.76, 0.92, -1, 0
0.8, 0.92, -1, 0
0.84, 0.92, -1, 0
0.88, 0.92, -1, 0
0.92, 0.92, -1, 0
0.96, 0.92, -1, 0
1, 0.92, -1, 0
1.04, 0.92, -1, 0
1.08, 0.92, -1, 0
1.12, 0.92, -1, 0
1.16, 0.92, -1, 0
1.2, 0.92, -1, 0
1.24, 0.92, -1, 0
1.28, 0.92, -1, 0
1.32, 0.92, -1, 0
1.36, 0.92, -1, 0
1.4, 0.92, -1, 0
1.44, 0.92, -1, 0
1.48, 0.92, -1, 0
1.52, 0.92, -1, 0
1.56, 0.92, -1, 0
1.6, 0.92, -1, 0
1.64, 0.92, -1, 0
1.68, 0.92, -1, 0
1.72, 0.92, -1, 0
1.76, 0.92, -1, 0
1.8, 0.92, -1, 0
1.84, 0.92, -1, 0
1.88, 0.92, -1, 0
1.92, 0.92, -1, 0
1.96, 0.92, -1, 0
2, 0.92, -1, 0
2.04, 0.92, -1, 0
2.08, 0.92, -1, 0
2.12, 0.92, -1, 0
2.16, 0.92, -1, 0
2.2, 0.92, -1, 0
2.24, 0.92, -1, 0
2.28, 0.92, -1, 0
2.32, 0.92, -1, 0
2.36, 0.92, -1, 0
2.4, 0.92, -1, 0
2.44, 0.92, -1, 0
2.48, 0.92, -1, 0
2.52, 0.92, -1, 0
2.56, 0.92, -1, 0
2.6, 0.92, -1, 0
2.64, 0.92, -1, 0
2.68, 0.92, -1, 0
2.72, 0.92, -1, 0
2.76, 0.92, -1, 0
2.8, 0.92, -1, 0
2.84, 0.92, -1, 0
2.88, 0.92, -1, 0
2.92, 0.92, -1, 0
2.96, 0.92, -1, 0
3, 0.92, -1, 0
3.04, 0.92, -1, 0
3.08, 0.92, -1, 0
3.12, 0.92, -1, 0
3.16, 0.92, -1, 0
3.2, 0.92, -1, 0
3.24, 0.92, -1, 0
3.28, 0.92, -1, 0
3.32, 0.92, -1, 0
3.36, 0.92, -1, 0
3.4, 0.92, -1, 0
3.44, 0.92, -1, 0
3.48, 0.92, -1, 0
3.52, 0.92, -1, 0
3.56, 0.92, -1, 0
3.6, 0.92, -1, 0
3.64, 0.92, -1, 0
3.68, 0.92, -1, 0
3.72, 0.92, -1, 0
3.76, 0.92, -1, 0
3.8, 0.92, -1, 0
3.84, 0.92, -1, 0
3.88, 0.92, -1, 0
3.92, 0.92, -1, 0
3.96, 0.92, -1, 0
4, 0.92, -1, 0
4.04, 0.92, -1, 0
4.08, 0.92, -1, 0
4.12, 0.92, -1, 0
4.16, 0.92, -1, 0
4.2, 0.92, -1, 0
4.24, 0.92, -1, 0
4.28, 0.92, -1, 0
4.32, 0.92, -1, 0
4.36, 0.92, -1, 0
4.4, 0.92, -1, 0
4.44, 0.92, -1, 0
4.48, 0.92, -1, 0
4.52, 0.92, -1, 0
4.56, 0.92, -1, 0
4.6, 0.92, -1, 0
4.64, 0.92, -1, 0
4.68, 0.92, -1, 0
4.72, 0.92, -1, 0
4.76, 0.92, -1, 0
4.8, 0.92, -1, 0
4.84, 0.92, -1, 0
4.88, 0.92, -1, 0
4.92, 0.92, -1, 0
4.96, 0.92, -1, 0
5, 0.92, -1, 0
5.04, 0.92, -1, 0
-0.04, 0.96, -1, 0
3.46945e-18, 0.96, -1, 0
0.04, 0.96, -1, 0
0.08, 0.96, -1, 0
0.12, 0.96, -1, 0
0.16, 0.96, -1, 0
0.2, 0.96, -1, 0
0.24, 0.96, -1, 0
0.28, 0.96, -1, 0
0.32, 0.96, -1, 0
0.36, 0.96, -1, 0
0.4, 0.96, -1, 0
0.44, 0.96, -1, 0
0.48, 0.96, -1, 0
0.52, 0.96, -1, 0
0.56, 0.96, -1, 0
0.6, 0.96, -1, 0
0.64, 0.96, -1, 0
0.68, 0.96, -1, 0
0.72, 0.96, -1, 0
0.76, 0.96, -1, 0
0.8, 0.96, -1, 0
0.84, 0.96, -1, 0
0.88, 0.96, -1, 0
0.92, 0.96, -1, 0
0.96, 0.96, -1, 0
1, 0.96, -1, 0
1.04, 0.96, -1, 0
1.08, 0.96, -1, 0
1.12, 0.96, -1, 0
1.16, 0.96, -1, 0
1.2, 0.96, -1, 0
1.24, 0.96, -1, 0
1.28, 0.96, -1, 0
1.32, 0.96, -1, 0
1.36, 0.96, -1, 0
1.4, 0.96, -1, 0
1.44, 0.96, -1, 0
1.48, 0.96, -1, 0
1.52, 0.96, -1, 0
1.56, 0.96, -1, 0
1.6, 0.96, -1, 0
1.64, 0.96, -1, 0
1.68, 0.96, -1, 0
1.72, 0.96, -1, 0
1.76, 0.96, -1, 0
1.8, 0.96, -1, 0
1.84, 0.96, -1, 0
1.88, 0.96, -1, 0
1.92, 0.96, -1, 0
1.96, 0.96, -1, 0
2, 0.96, -1, 0
2.04, 0.96, -1, 0
2.08, 0.96, -1, 0
2.12, 0.96, -1, 0
2.16, 0.96, -1, 0
2.2, 0.96, -1, 0
2.24, 0.96, -1, 0
2.28, 0.96, -1, 0
2.32, 0.96, -1, 0
2.36, 0.96, -1, 0
2.4, 0.96, -1, 0
2.44, 0.96, -1, 0
2.48, 0.96, -1, 0
2.52, 0.96, -1, 0
2.56, 0.96, -1, 0
2.6, 0.96, -1, 0
2.64, 0.96, -1, 0
2.68, 0.96, -1, 0
2.72, 0.96, -1, 0
2.76, 0.96, -1, 0
2.8, 0.96, -1, 0
2.84, 0.96, -1, 0
2.88, 0.96, -1, 0
2.92, 0.96, -1, 0
2.96, 0.96, -1, 0
3, 0.96, -1, 0
3.04, 0.96, -1, 0
3.08, 0.96, -1, 0
3.12, 0.96, -1, 0
3.16, 0.96, -1, 0
3.2, 0.96, -1, 0
3.24, 0.96, -1, 0
3.28, 0.96, -1, 0
3.32, 0.96, -1, 0
3.36, 0.96, -1, 0
3.4, 0.96, -1, 0
3.44, 0.96, -1, 0
3.48, 0.96, -1, 0
3.52, 0.96, -1, 0
3.56, 0.96, -1, 0
3.6, 0.96, -1, 0
3.64, 0.96, -1, 0
3.68, 0.96, -1, 0
3.72, 0.96, -1, 0
3.76, 0.96, -1, 0
3.8, 0.96, -1, 0
3.84, 0.96, -1, 0
3.88, 0.96, -1, 0
3.92, 0.96, -1, 0
3.96, 0.96, -1, 0
4, 0.96, -1, 0
4.04, 0.96, -1, 0
4.08, 0.96, -1, 0
4.12, 0.96, -1, 0
4.16, 0.96, -1, 0
4.2, 0.96, -1, 0
4.24, 0.96, -1, 0
4.28, 0.96, -1, 0
4.32, 0.96, -1, 0
4.36, 0.96, -1, 0
4.4, 0.96, -1, 0
4.44, 0.96, -1, 0
4.48, 0.96, -1, 0
4.52, 0.96, -1, 0
4.56, 0.96, -1, 0
4.6, 0.96, -1, 0
4.64, 0.96, -1, 0
4.68, 0.96, -1, 0
4.72, 0.96, -1, 0
4.76, 0.96, -1, 0
4.8, 0.96, -1, 0
4.84, 0.96, -1, 0
4.88, 0.96, -1, 0
4.92, 0.96, -1, 0
4.96, 0.96, -1, 0
5, 0.96, -1, 0
5.04, 0.96, -1, 0
-0.04, 1, -1, 0
3.46945e-18, 1, -1, 0
0.04, 1, -1, 0
0.08, 1, -1, 0
0.12, 1, -1, 0
0.16, 1, -1, 0
0.2, 1, -1, 0
0.24, 1, -1, 0
0.28, 1, -1, 0
0.32, 1, -1, 0
0.36, 1, -1, 0
0.4, 1, -1, 0
0.44, 1, -1, 0
0.48, 1, -1, 0
0.52, 1, -1, 0
0.56, 1, -1, 0
0.6, 1, -1, 0
0.64, 1, -1, 0
0.68, 1, -1, 0
0.72, 1, -1, 0
0.76, 1, -1, 0
0.8, 1, -1, 0
0.84, 1, -1, 0
0.88, 1, -1, 0
0.92, 1, -1, 0
0.96, 1, -1, 0
1, 1, -1, 0
1.04, 1, -1, 0
1.08, 1, -1, 0
1.12, 1, -1, 0
1.16, 1, -1, 0
1.2, 1, -1, 0
1.24, 1, -1, 0
1.28, 1, -1, 0
1.32, 1, -1, 0
1.36, 1, -1, 0
1.4, 1, -1, 0
1.44, 1, -1, 0
1.48, 1, -1, 0
1.52, 1, -1, 0
1.56, 1, -1, 0
1.6, 1, -1, 0
1.64, 1, -1, 0
1.68, 1, -1, 0
1.72, 1, -1, 0
1.76, 1, -1, 0
1.8, 1, -1, 0
1.84, 1, -1, 0
1.88, 1, -1, 0
1.92, 1, -1, 0
1.96, 1, -1, 0
2, 1, -1, 0
2.04, 1, -1, 0
2.08, 1, -1, 0
2.12, 1, -1, 0
2.16, 1, -1, 0
2.2, 1, -1, 0
2.24, 1, -1, 0
2.28, 1, -1, 0
2.32, 1, -1, 0
2.36, 1, -1, 0
2.4, 1, -1, 0
2.44, 1, -1, 0
2.48, 1, -1, 0
2.52, 1, -1, 0
2.56, 1, -1, 0
2.6, 1, -1, 0
2.64, 1, -1, 0
2.68, 1, -1, 0
2.72, 1, -1, 0
2.76, 1, -1, 0
2.8, 1, -1, 0
2.84, 1, -1, 0
2.88, 1, -1, 0
2.92, 1, -1, 0
2.96, 1, -1, 0
3, 1, -1, 0
3.04, 1, -1, 0
3.08, 1, -1, 0
3.12, 1, -1, 0
3.16, 1, -1, 0
3.2, 1, -1, 0
3.24, 1, -1, 0
3.28, 1, -1, 0
3.32, 1, -1, 0
3.36, 1, -1, 0
3.4, 1, -1, 0
3.44, 1, -1, 0
3.48, 1, -1, 0
3.52, 1, -1, 0
3.56, 1, -1, 0
3.6, 1, -1, 0
3.64, 1, -1, 0
3.68, 1, -1, 0
3.72, 1, -1, 0
3.76, 1, -1, 0
3.8, 1, -1, 0
3.84, 1, -1, 0
3.88, 1, -1, 0
3.92, 1, -1, 0
3.96, 1, -1, 0
4, 1, -1, 0
4.04, 1, -1, 0
4.08, 1, -1, 0
4.12, 1, -1, 0
4.16, 1, -1, 0
4.2, 1, -1, 0
4.24, 1, -1, 0
4.28, 1, -1, 0
4.32, 1, -1, 0
4.36, 1, -1, 0
4.4, 1, -1, 0
4.44, 1, -1, 0
4.48, 1, -1, 0
4.52, 1, -1, 0
4.56, 1, -1, 0
4.6, 1, -1, 0
4.64, 1, -1, 0
4.68, 1, -1, 0
4.72, 1, -1, 0
4.76, 1, -1, 0
4.8, 1, -1, 0
4.84, 1, -1, 0
4.88, 1, -1, 0
4.92, 1, -1, 0
4.96, 1, -1, 0
5, 1, -1, 0
5.04, 1, -1, 0
-0.04, 1.04, -1, 0
3.46945e-18, 1.04, -1, 0
0.04, 1.04, -1, 0
0.08, 1.04, -1, 0
0.12, 1.04, -1, 0
0.16, 1.04, -1, 0
0.2, 1.04, -1, 0
0.24, 1.04, -1, 0
0.28, 1.04, -1, 0
0.32, 1.04, -1, 0
0.36, 1.04, -1, 0
0.4, 1.04, -1, 0
0.44, 1.04, -1, 0
0.48, 1.04, -1, 0
0.52, 1.04, -1, 0
0.56, 1.04, -1, 0
0.6, 1.04, -1, 0
0.64, 1.04, -1, 0
0.68, 1.04, -1, 0
0.72, 1.04, -1, 0
0.76, 1.04, -1, 0
0.8, 1.04, -1, 0
0.84, 1.04, -1, 0
0.88, 1.04, -1, 0
0.92, 1.04, -1, 0
0.96, 1.04, -1, 0
1, 1.04, -1, 0
1.04, 1.04, -1, 0
1.08, 1.04, -1, 0
1.12, 1.04, -1, 0
1.16, 1.04, -1, 0
1.2, 1.04, -1, 0
1.24, 1.04, -1, 0
1.28, 1.04, -1, 0
1.32, 1.04, -1, 0
1.36, 1.04, -1, 0
1.4, 1.04, -1, 0
1.44, 1.04, -1, 0
1.48, 1.04, -1, 0
1.52, 1.04, -1, 0
1.56, 1.04, -1, 0
1.6, 1.04, -1, 0
1.64, 1.04, -1, 0
1.68, 1.04, -1, 0
1.72, 1.04, -1, 0
1.76, 1.04, -1, 0
1.8, 1.04, -1, 0
1.84, 1.04, -1, 0
1.88, 1.04, -1, 0
1.92, 1.04, -1, 0
1.96, 1.04, -1, 0
2, 1.04, -1, 0
2.04, 1.04, -1, 0
2.08, 1.04, -1, 0
2.12, 1.04, -1, 0
2.16, 1.04, -1, 0
2.2, 1.04, -1, 0
2.24, 1.04, -1, 0
2.28, 1.04, -1, 0
2.32, 1.04, -1, 0
2.36, 1.04, -1, 0
2.4, 1.04, -1, 0
2.44, 1.04, -1, 0
2.48, 1.04, -1, 0
2.52, 1.04, -1, 0
2.56, 1.04, -1, 0
2.6, 1.04, -1, 0
2.64, 1.04, -1, 0
2.68, 1.04, -1, 0
2.72, 1.04, -1, 0
2.76, 1.04, -1, 0
2.8, 1.04, -1, 0
2.84, 1.04, -1, 0
2.88, 1.04, -1, 0
2.92, 1.04, -1, 0
2.96, 1.04, -1, 0
3, 1.04, -1, 0
3.04, 1.04, -1, 0
3.08, 1.04, -1, 0
3.12, 1.04, -1, 0
3.16, 1.04, -1, 0
3.2, 1.04, -1, 0
3.24, 1.04, -1, 0
3.28, 1.04, -1, 0
3.32, 1.04, -1, 0
3.36, 1.04, -1, 0
3.4, 1.04, -1, 0
3.44, 1.04, -1, 0
3.48, 1.04, -1, 0
3.52, 1.04, -1, 0
3.56, 1.04, -1, 0
3.6, 1.04, -1, 0
3.64, 1.04, -1, 0
3.68, 1.04, -1, 0
3.72, 1.04, -1, 0
3.76, 1.04, -1, 0
3.8, 1.04, -1, 0
3.84, 1.04, -1, 0
3.88, 1.04, -1, 0
3.92, 1.04, -1, 0
3.96, 1.04, -1, 0
4, 1.04, -1, 0
4.04, 1.04, -1, 0
4.08, 1.04, -1, 0
4.12, 1.04, -1, 0
4.16, 1.04, -1, 0
4.2, 1.04, -1, 0
4.24, 1.04, -1, 0
4.28, 1.04, -1, 0
4.32, 1.04, -1, 0
4.36, 1.04, -1, 0
4.4, 1.04, -1, 0
4.44, 1.04, -1, 0
4.48, 1.04, -1, 0
4.52, 1.04, -1, 0
4.56, 1.04, -1, 0
4.6, 1.04, -1, 0
4.64, 1.04, -1, 0
4.68, 1.04, -1, 0
4.72, 1.04, -1, 0
4.76, 1.04, -1, 0
4.8, 1.04, -1, 0
4.84, 1.04, -1, 0
4.88, 1.04, -1, 0
4.92, 1.04, -1, 0
4.96, 1.04, -1, 0
5, 1.04, -1, 0
5.04, 1.04, -1, 0
-0.04, 1.08, -1, 0
3.46945e-18, 1.08, -1, 0
0.04, 1.08, -1, 0
0.08, 1.08, -1, 0
0.12, 1.08, -1, 0
0.16, 1.08, -1, 0
0.2, 1.08, -1, 0
0.24, 1.08, -1, 0
0.28, 1.08, -1, 0
0.32, 1.08, -1, 0
0.36, 1.08, -1, 0
0.4, 1.08, -1, 0
0.44, 1.08, -1, 0
0.48, 1.08, -1, 0
0.52, 1.08, -1, 0
0.56, 1.08, -1, 0
0.6, 1.08, -1, 0
0.64, 1.08, -1, 0
0.68, 1.08, -1, 0
0.72, 1.08, -1, 0
0.76, 1.08, -1, 0
0.8, 1.08, -1, 0
0.84, 1.08, -1, 0
0.88, 1.08, -1, 0
0.92, 1.08, -1, 0
0.96, 1.08, -1, 0
1, 1.08, -1, 0
1.04, 1.08, -1, 0
1.08, 1.08, -1, 0
1.12, 1.08, -1, 0
1.16, 1.08, -1, 0
1.2, 1.08, -1, 0
1.24, 1.08, -1, 0
1.28, 1.08, -1, 0
1.32, 1.08, -1, 0
1.36, 1.08, -1, 0
1.4, 1.08, -1, 0
1.44, 1.08, -1, 0
1.48, 1.08, -1, 0
1.52, 1.08, -1, 0
1.56, 1.08, -1, 0
1.6, 1.08, -1, 0
1.64, 1.08, -1, 0
1.68, 1.08, -1, 0
1.72, 1.08, -1, 0
1.76, 1.08, -1, 0
1.8, 1.08, -1, 0
1.84, 1.08, -1, 0
1.88, 1.08, -1, 0
1.92, 1.08, -1, 0
1.96, 1.08, -1, 0
2, 1.08, -1, 0
2.04, 1.08, -1, 0
2.08, 1.08, -1, 0
2.12, 1.08, -1, 0
2.16, 1.08, -1, 0
2.2, 1.08, -1, 0
2.24, 1.08, -1, 0
2.28, 1.08, -1, 0
2.32, 1.08, -1, 0
2.36, 1.08, -1, 0
2.4, 1.08, -1, 0
2.44, 1.08, -1, 0
2.48, 1.08, -1, 0
2.52, 1.08, -1, 0
2.56, 1.08, -1, 0
2.6, 1.08, -1, 0
2.64, 1.08, -1, 0
2.68, 1.08, -1, 0
2.72, 1.08, -1, 0
2.76, 1.08, -1, 0
2.8, 1.08, -1, 0
2.84, 1.08, -1, 0
2.88, 1.08, -1, 0
2.92, 1.08, -1, 0
2.96, 1.08, -1, 0
3, 1.08, -1, 0
3.04, 1.08, -1, 0
3.08, 1.08, -1, 0
3.12, 1.08, -1, 0
3.16, 1.08, -1, 0
3.2, 1.08, -1, 0
3.24, 1.08, -1, 0
3.28, 1.08, -1, 0
3.32, 1.08, -1, 0
3.36, 1.08, -1, 0
3.4, 1.08, -1, 0
3.44, 1.08, -1, 0
3.48, 1.08, -1, 0
3.52, 1.08, -1, 0
3.56, 1.08, -1, 0
3.6, 1.08, -1, 0
3.64, 1.08, -1, 0
3.68, 1.08, -1, 0
3.72, 1.08, -1, 0
3.76, 1.08, -1, 0
3.8, 1.08, -1, 0
3.84, 1.08, -1, 0
3.88, 1.08, -1, 0
3.92, 1.08, -1, 0
3.96, 1.08, -1, 0
4, 1.08, -1, 0
4.04, 1.08, -1, 0
4.08, 1.08, -1, 0
4.12, 1.08, -1, 0
4.16, 1.08, -1, 0
4.2, 1.08, -1, 0
4.24, 1.08, -1, 0
4.28, 1.08, -1, 0
4.32, 1.08, -1, 0
4.36, 1.08, -1, 0
4.4, 1.08, -1, 0
4.44, 1.08, -1, 0
4.48, 1.08, -1, 0
4.52, 1.08, -1, 0
4.56, 1.08, -1, 0
4.6, 1.08, -1, 0
4.64, 1.08, -1, 0
4.68, 1.08, -1, 0
4.72, 1.08, -1, 0
4.76, 1.08, -1, 0
4.8, 1.08, -1, 0
4.84, 1.08, -1, 0
4.88, 1.08, -1, 0
4.92, 1.08, -1, 0
4.96, 1.08, -1, 0
5, 1.08, -1, 0
5.04, 1.08, -1, 0
