# Supplementary material for: Triplon band splitting and topologically protected edge states in the dimerized antiferromagnet
Source: Nat Commun. 2019 May 8;10:2096. doi: 10.1038/s41467-019-10091-6 (PMC6506493; doi:10.1038/s41467-019-10091-6)
Supplement: Supplementary file 3 — Source Data [file 41467_2019_10091_MOESM3_ESM.zip › Source Data/SourceDataFigure4b.txt]

## Figure 4b, color plot, intensity of -1 indicates that a data point is absent
## X,Y,Intensity,Error
## XRANGE=-0.040000,5.040000,0.040000
## YRANGE=-1.600000,1.080000,0.040000
## XLABEL=H (rlu)
## YLABEL=K (rlu)
-0.04, -1.6, -1, 0
3.46945e-18, -1.6, -1, 0
0.04, -1.6, -1, 0
0.08, -1.6, -1, 0
0.12, -1.6, -1, 0
0.16, -1.6, -1, 0
0.2, -1.6, -1, 0
0.24, -1.6, -1, 0
0.28, -1.6, -1, 0
0.32, -1.6, -1, 0
0.36, -1.6, -1, 0
0.4, -1.6, -1, 0
0.44, -1.6, -1, 0
0.48, -1.6, -1, 0
0.52, -1.6, -1, 0
0.56, -1.6, -1, 0
0.6, -1.6, -1, 0
0.64, -1.6, -1, 0
0.68, -1.6, -1, 0
0.72, -1.6, -1, 0
0.76, -1.6, -1, 0
0.8, -1.6, -1, 0
0.84, -1.6, -1, 0
0.88, -1.6, -1, 0
0.92, -1.6, -1, 0
0.96, -1.6, -1, 0
1, -1.6, -1, 0
1.04, -1.6, -1, 0
1.08, -1.6, -1, 0
1.12, -1.6, -1, 0
1.16, -1.6, -1, 0
1.2, -1.6, -1, 0
1.24, -1.6, -1, 0
1.28, -1.6, -1, 0
1.32, -1.6, -1, 0
1.36, -1.6, -1, 0
1.4, -1.6, -1, 0
1.44, -1.6, -1, 0
1.48, -1.6, -1, 0
1.52, -1.6, -1, 0
1.56, -1.6, -1, 0
1.6, -1.6, -1, 0
1.64, -1.6, -1, 0
1.68, -1.6, -1, 0
1.72, -1.6, -1, 0
1.76, -1.6, -1, 0
1.8, -1.6, -1, 0
1.84, -1.6, -1, 0
1.88, -1.6, -1, 0
1.92, -1.6, -1, 0
1.96, -1.6, -1, 0
2, -1.6, -1, 0
2.04, -1.6, -1, 0
2.08, -1.6, -1, 0
2.12, -1.6, -1, 0
2.16, -1.6, -1, 0
2.2, -1.6, -1, 0
2.24, -1.6, -1, 0
2.28, -1.6, -1, 0
2.32, -1.6, -1, 0
2.36, -1.6, -1, 0
2.4, -1.6, -1, 0
2.44, -1.6, -1, 0
2.48, -1.6, -1, 0
2.52, -1.6, -1, 0
2.56, -1.6, -1, 0
2.6, -1.6, -1, 0
2.64, -1.6, -1, 0
2.68, -1.6, -1, 0
2.72, -1.6, -1, 0
2.76, -1.6, -1, 0
2.8, -1.6, -1, 0
2.84, -1.6, -1, 0
2.88, -1.6, -1, 0
2.92, -1.6, -1, 0
2.96, -1.6, -1, 0
3, -1.6, -1, 0
3.04, -1.6, -1, 0
3.08, -1.6, -1, 0
3.12, -1.6, -1, 0
3.16, -1.6, -1, 0
3.2, -1.6, -1, 0
3.24, -1.6, -1, 0
3.28, -1.6, -1, 0
3.32, -1.6, -1, 0
3.36, -1.6, -1, 0
3.4, -1.6, -1, 0
3.44, -1.6, -1, 0
3.48, -1.6, -1, 0
3.52, -1.6, -1, 0
3.56, -1.6, -1, 0
3.6, -1.6, -1, 0
3.64, -1.6, -1, 0
3.68, -1.6, -1, 0
3.72, -1.6, -1, 0
3.76, -1.6, -1, 0
3.8, -1.6, -1, 0
3.84, -1.6, -1, 0
3.88, -1.6, -1, 0
3.92, -1.6, -1, 0
3.96, -1.6, -1, 0
4, -1.6, -1, 0
4.04, -1.6, -1, 0
4.08, -1.6, -1, 0
4.12, -1.6, -1, 0
4.16, -1.6, -1, 0
4.2, -1.6, -1, 0
4.24, -1.6, -1, 0
4.28, -1.6, -1, 0
4.32, -1.6, -1, 0
4.36, -1.6, -1, 0
4.4, -1.6, -1, 0
4.44, -1.6, -1, 0
4.48, -1.6, -1, 0
4.52, -1.6, -1, 0
4.56, -1.6, -1, 0
4.6, -1.6, -1, 0
4.64, -1.6, -1, 0
4.68, -1.6, -1, 0
4.72, -1.6, -1, 0
4.76, -1.6, -1, 0
4.8, -1.6, -1, 0
4.84, -1.6, -1, 0
4.88, -1.6, -1, 0
4.92, -1.6, -1, 0
4.96, -1.6, -1, 0
5, -1.6, -1, 0
5.04, -1.6, -1, 0
-0.04, -1.56, -1, 0
3.46945e-18, -1.56, -1, 0
0.04, -1.56, -1, 0
0.08, -1.56, -1, 0
0.12, -1.56, -1, 0
0.16, -1.56, -1, 0
0.2, -1.56, -1, 0
0.24, -1.56, -1, 0
0.28, -1.56, -1, 0
0.32, -1.56, -1, 0
0.36, -1.56, -1, 0
0.4, -1.56, -1, 0
0.44, -1.56, -1, 0
0.48, -1.56, -1, 0
0.52, -1.56, -1, 0
0.56, -1.56, -1, 0
0.6, -1.56, -1, 0
0.64, -1.56, -1, 0
0.68, -1.56, -1, 0
0.72, -1.56, -1, 0
0.76, -1.56, -1, 0
0.8, -1.56, -1, 0
0.84, -1.56, -1, 0
0.88, -1.56, -1, 0
0.92, -1.56, -1, 0
0.96, -1.56, -1, 0
1, -1.56, -1, 0
1.04, -1.56, -1, 0
1.08, -1.56, -1, 0
1.12, -1.56, -1, 0
1.16, -1.56, -1, 0
1.2, -1.56, -1, 0
1.24, -1.56, -1, 0
1.28, -1.56, -1, 0
1.32, -1.56, -1, 0
1.36, -1.56, -1, 0
1.4, -1.56, -1, 0
1.44, -1.56, -1, 0
1.48, -1.56, -1, 0
1.52, -1.56, -1, 0
1.56, -1.56, -1, 0
1.6, -1.56, -1, 0
1.64, -1.56, -1, 0
1.68, -1.56, -1, 0
1.72, -1.56, -1, 0
1.76, -1.56, -1, 0
1.8, -1.56, -1, 0
1.84, -1.56, -1, 0
1.88, -1.56, -1, 0
1.92, -1.56, -1, 0
1.96, -1.56, -1, 0
2, -1.56, -1, 0
2.04, -1.56, -1, 0
2.08, -1.56, -1, 0
2.12, -1.56, -1, 0
2.16, -1.56, -1, 0
2.2, -1.56, -1, 0
2.24, -1.56, -1, 0
2.28, -1.56, -1, 0
2.32, -1.56, -1, 0
2.36, -1.56, -1, 0
2.4, -1.56, -1, 0
2.44, -1.56, -1, 0
2.48, -1.56, -1, 0
2.52, -1.56, -1, 0
2.56, -1.56, -1, 0
2.6, -1.56, -1, 0
2.64, -1.56, -1, 0
2.68, -1.56, -1, 0
2.72, -1.56, -1, 0
2.76, -1.56, -1, 0
2.8, -1.56, -1, 0
2.84, -1.56, -1, 0
2.88, -1.56, -1, 0
2.92, -1.56, -1, 0
2.96, -1.56, -1, 0
3, -1.56, -1, 0
3.04, -1.56, -1, 0
3.08, -1.56, -1, 0
3.12, -1.56, -1, 0
3.16, -1.56, -1, 0
3.2, -1.56, -1, 0
3.24, -1.56, -1, 0
3.28, -1.56, -1, 0
3.32, -1.56, -1, 0
3.36, -1.56, -1, 0
3.4, -1.56, -1, 0
3.44, -1.56, -1, 0
3.48, -1.56, -1, 0
3.52, -1.56, -1, 0
3.56, -1.56, -1, 0
3.6, -1.56, -1, 0
3.64, -1.56, -1, 0
3.68, -1.56, -1, 0
3.72, -1.56, -1, 0
3.76, -1.56, -1, 0
3.8, -1.56, -1, 0
3.84, -1.56, -1, 0
3.88, -1.56, -1, 0
3.92, -1.56, -1, 0
3.96, -1.56, -1, 0
4, -1.56, -1, 0
4.04, -1.56, -1, 0
4.08, -1.56, -1, 0
4.12, -1.56, -1, 0
4.16, -1.56, -1, 0
4.2, -1.56, -1, 0
4.24, -1.56, -1, 0
4.28, -1.56, -1, 0
4.32, -1.56, -1, 0
4.36, -1.56, -1, 0
4.4, -1.56, -1, 0
4.44, -1.56, -1, 0
4.48, -1.56, -1, 0
4.52, -1.56, -1, 0
4.56, -1.56, -1, 0
4.6, -1.56, -1, 0
4.64, -1.56, -1, 0
4.68, -1.56, -1, 0
4.72, -1.56, -1, 0
4.76, -1.56, -1, 0
4.8, -1.56, -1, 0
4.84, -1.56, -1, 0
4.88, -1.56, -1, 0
4.92, -1.56, -1, 0
4.96, -1.56, -1, 0
5, -1.56, -1, 0
5.04, -1.56, -1, 0
-0.04, -1.52, -1, 0
3.46945e-18, -1.52, -1, 0
0.04, -1.52, -1, 0
0.08, -1.52, -1, 0
0.12, -1.52, -1, 0
0.16, -1.52, -1, 0
0.2, -1.52, -1, 0
0.24, -1.52, -1, 0
0.28, -1.52, -1, 0
0.32, -1.52, -1, 0
0.36, -1.52, -1, 0
0.4, -1.52, -1, 0
0.44, -1.52, -1, 0
0.48, -1.52, -1, 0
0.52, -1.52, -1, 0
0.56, -1.52, -1, 0
0.6, -1.52, -1, 0
0.64, -1.52, -1, 0
0.68, -1.52, -1, 0
0.72, -1.52, -1, 0
0.76, -1.52, -1, 0
0.8, -1.52, -1, 0
0.84, -1.52, -1, 0
0.88, -1.52, -1, 0
0.92, -1.52, -1, 0
0.96, -1.52, -1, 0
1, -1.52, -1, 0
1.04, -1.52, -1, 0
1.08, -1.52, -1, 0
1.12, -1.52, -1, 0
1.16, -1.52, -1, 0
1.2, -1.52, -1, 0
1.24, -1.52, -1, 0
1.28, -1.52, -1, 0
1.32, -1.52, -1, 0
1.36, -1.52, -1, 0
1.4, -1.52, -1, 0
1.44, -1.52, -1, 0
1.48, -1.52, -1, 0
1.52, -1.52, -1, 0
1.56, -1.52, -1, 0
1.6, -1.52, -1, 0
1.64, -1.52, -1, 0
1.68, -1.52, -1, 0
1.72, -1.52, -1, 0
1.76, -1.52, -1, 0
1.8, -1.52, -1, 0
1.84, -1.52, -1, 0
1.88, -1.52, -1, 0
1.92, -1.52, -1, 0
1.96, -1.52, -1, 0
2, -1.52, -1, 0
2.04, -1.52, -1, 0
2.08, -1.52, -1, 0
2.12, -1.52, -1, 0
2.16, -1.52, -1, 0
2.2, -1.52, -1, 0
2.24, -1.52, -1, 0
2.28, -1.52, -1, 0
2.32, -1.52, -1, 0
2.36, -1.52, -1, 0
2.4, -1.52, -1, 0
2.44, -1.52, -1, 0
2.48, -1.52, -1, 0
2.52, -1.52, -1, 0
2.56, -1.52, -1, 0
2.6, -1.52, -1, 0
2.64, -1.52, -1, 0
2.68, -1.52, -1, 0
2.72, -1.52, -1, 0
2.76, -1.52, -1, 0
2.8, -1.52, -1, 0
2.84, -1.52, -1, 0
2.88, -1.52, -1, 0
2.92, -1.52, -1, 0
2.96, -1.52, -1, 0
3, -1.52, -1, 0
3.04, -1.52, -1, 0
3.08, -1.52, -1, 0
3.12, -1.52, -1, 0
3.16, -1.52, -1, 0
3.2, -1.52, -1, 0
3.24, -1.52, -1, 0
3.28, -1.52, -1, 0
3.32, -1.52, -1, 0
3.36, -1.52, -1, 0
3.4, -1.52, -1, 0
3.44, -1.52, -1, 0
3.48, -1.52, -1, 0
3.52, -1.52, -1, 0
3.56, -1.52, -1, 0
3.6, -1.52, -1, 0
3.64, -1.52, -1, 0
3.68, -1.52, -1, 0
3.72, -1.52, -1, 0
3.76, -1.52, -1, 0
3.8, -1.52, -1, 0
3.84, -1.52, -1, 0
3.88, -1.52, -1, 0
3.92, -1.52, -1, 0
3.96, -1.52, -1, 0
4, -1.52, -1, 0
4.04, -1.52, -1, 0
4.08, -1.52, -1, 0
4.12, -1.52, -1, 0
4.16, -1.52, -1, 0
4.2, -1.52, -1, 0
4.24, -1.52, -1, 0
4.28, -1.52, -1, 0
4.32, -1.52, -1, 0
4.36, -1.52, -1, 0
4.4, -1.52, -1, 0
4.44, -1.52, -1, 0
4.48, -1.52, -1, 0
4.52, -1.52, -1, 0
4.56, -1.52, -1, 0
4.6, -1.52, -1, 0
4.64, -1.52, -1, 0
4.68, -1.52, -1, 0
4.72, -1.52, -1, 0
4.76, -1.52, -1, 0
4.8, -1.52, -1, 0
4.84, -1.52, -1, 0
4.88, -1.52, -1, 0
4.92, -1.52, -1, 0
4.96, -1.52, -1, 0
5, -1.52, -1, 0
5.04, -1.52, -1, 0
-0.04, -1.48, -1, 0
3.46945e-18, -1.48, -1, 0
0.04, -1.48, -1, 0
0.08, -1.48, -1, 0
0.12, -1.48, -1, 0
0.16, -1.48, -1, 0
0.2, -1.48, -1, 0
0.24, -1.48, -1, 0
0.28, -1.48, -1, 0
0.32, -1.48, -1, 0
0.36, -1.48, -1, 0
0.4, -1.48, -1, 0
0.44, -1.48, -1, 0
0.48, -1.48, -1, 0
0.52, -1.48, -1, 0
0.56, -1.48, -1, 0
0.6, -1.48, -1, 0
0.64, -1.48, -1, 0
0.68, -1.48, -1, 0
0.72, -1.48, -1, 0
0.76, -1.48, -1, 0
0.8, -1.48, -1, 0
0.84, -1.48, -1, 0
0.88, -1.48, -1, 0
0.92, -1.48, -1, 0
0.96, -1.48, -1, 0
1, -1.48, -1, 0
1.04, -1.48, -1, 0
1.08, -1.48, -1, 0
1.12, -1.48, -1, 0
1.16, -1.48, -1, 0
1.2, -1.48, -1, 0
1.24, -1.48, -1, 0
1.28, -1.48, -1, 0
1.32, -1.48, -1, 0
1.36, -1.48, -1, 0
1.4, -1.48, -1, 0
1.44, -1.48, -1, 0
1.48, -1.48, -1, 0
1.52, -1.48, -1, 0
1.56, -1.48, -1, 0
1.6, -1.48, -1, 0
1.64, -1.48, -1, 0
1.68, -1.48, -1, 0
1.72, -1.48, -1, 0
1.76, -1.48, -1, 0
1.8, -1.48, -1, 0
1.84, -1.48, -1, 0
1.88, -1.48, -1, 0
1.92, -1.48, -1, 0
1.96, -1.48, -1, 0
2, -1.48, -1, 0
2.04, -1.48, -1, 0
2.08, -1.48, -1, 0
2.12, -1.48, -1, 0
2.16, -1.48, -1, 0
2.2, -1.48, -1, 0
2.24, -1.48, -1, 0
2.28, -1.48, -1, 0
2.32, -1.48, -1, 0
2.36, -1.48, -1, 0
2.4, -1.48, -1, 0
2.44, -1.48, -1, 0
2.48, -1.48, -1, 0
2.52, -1.48, -1, 0
2.56, -1.48, -1, 0
2.6, -1.48, -1, 0
2.64, -1.48, -1, 0
2.68, -1.48, -1, 0
2.72, -1.48, -1, 0
2.76, -1.48, -1, 0
2.8, -1.48, -1, 0
2.84, -1.48, -1, 0
2.88, -1.48, -1, 0
2.92, -1.48, -1, 0
2.96, -1.48, -1, 0
3, -1.48, -1, 0
3.04, -1.48, -1, 0
3.08, -1.48, -1, 0
3.12, -1.48, -1, 0
3.16, -1.48, -1, 0
3.2, -1.48, -1, 0
3.24, -1.48, -1, 0
3.28, -1.48, -1, 0
3.32, -1.48, -1, 0
3.36, -1.48, -1, 0
3.4, -1.48, -1, 0
3.44, -1.48, -1, 0
3.48, -1.48, -1, 0
3.52, -1.48, -1, 0
3.56, -1.48, -1, 0
3.6, -1.48, -1, 0
3.64, -1.48, -1, 0
3.68, -1.48, -1, 0
3.72, -1.48, -1, 0
3.76, -1.48, -1, 0
3.8, -1.48, -1, 0
3.84, -1.48, -1, 0
3.88, -1.48, -1, 0
3.92, -1.48, -1, 0
3.96, -1.48, -1, 0
4, -1.48, -1, 0
4.04, -1.48, -1, 0
4.08, -1.48, -1, 0
4.12, -1.48, -1, 0
4.16, -1.48, -1, 0
4.2, -1.48, -1, 0
4.24, -1.48, -1, 0
4.28, -1.48, -1, 0
4.32, -1.48, -1, 0
4.36, -1.48, -1, 0
4.4, -1.48, -1, 0
4.44, -1.48, -1, 0
4.48, -1.48, -1, 0
4.52, -1.48, -1, 0
4.56, -1.48, -1, 0
4.6, -1.48, -1, 0
4.64, -1.48, -1, 0
4.68, -1.48, -1, 0
4.72, -1.48, -1, 0
4.76, -1.48, -1, 0
4.8, -1.48, -1, 0
4.84, -1.48, -1, 0
4.88, -1.48, -1, 0
4.92, -1.48, -1, 0
4.96, -1.48, -1, 0
5, -1.48, -1, 0
5.04, -1.48, -1, 0
-0.04, -1.44, -1, 0
3.46945e-18, -1.44, -1, 0
0.04, -1.44, -1, 0
0.08, -1.44, -1, 0
0.12, -1.44, -1, 0
0.16, -1.44, -1, 0
0.2, -1.44, -1, 0
0.24, -1.44, -1, 0
0.28, -1.44, -1, 0
0.32, -1.44, -1, 0
0.36, -1.44, -1, 0
0.4, -1.44, -1, 0
0.44, -1.44, -1, 0
0.48, -1.44, -1, 0
0.52, -1.44, -1, 0
0.56, -1.44, -1, 0
0.6, -1.44, -1, 0
0.64, -1.44, -1, 0
0.68, -1.44, -1, 0
0.72, -1.44, -1, 0
0.76, -1.44, -1, 0
0.8, -1.44, -1, 0
0.84, -1.44, -1, 0
0.88, -1.44, -1, 0
0.92, -1.44, -1, 0
0.96, -1.44, -1, 0
1, -1.44, -1, 0
1.04, -1.44, -1, 0
1.08, -1.44, -1, 0
1.12, -1.44, -1, 0
1.16, -1.44, -1, 0
1.2, -1.44, -1, 0
1.24, -1.44, -1, 0
1.28, -1.44, -1, 0
1.32, -1.44, -1, 0
1.36, -1.44, -1, 0
1.4, -1.44, -1, 0
1.44, -1.44, -1, 0
1.48, -1.44, -1, 0
1.52, -1.44, -1, 0
1.56, -1.44, -1, 0
1.6, -1.44, -1, 0
1.64, -1.44, -1, 0
1.68, -1.44, -1, 0
1.72, -1.44, -1, 0
1.76, -1.44, -1, 0
1.8, -1.44, -1, 0
1.84, -1.44, -1, 0
1.88, -1.44, -1, 0
1.92, -1.44, -1, 0
1.96, -1.44, -1, 0
2, -1.44, -1, 0
2.04, -1.44, -1, 0
2.08, -1.44, -1, 0
2.12, -1.44, -1, 0
2.16, -1.44, -1, 0
2.2, -1.44, -1, 0
2.24, -1.44, -1, 0
2.28, -1.44, -1, 0
2.32, -1.44, -1, 0
2.36, -1.44, -1, 0
2.4, -1.44, -1, 0
2.44, -1.44, -1, 0
2.48, -1.44, -1, 0
2.52, -1.44, -1, 0
2.56, -1.44, -1, 0
2.6, -1.44, -1, 0
2.64, -1.44, -1, 0
2.68, -1.44, -1, 0
2.72, -1.44, -1, 0
2.76, -1.44, -1, 0
2.8, -1.44, -1, 0
2.84, -1.44, -1, 0
2.88, -1.44, -1, 0
2.92, -1.44, -1, 0
2.96, -1.44, -1, 0
3, -1.44, -1, 0
3.04, -1.44, -1, 0
3.08, -1.44, -1, 0
3.12, -1.44, -1, 0
3.16, -1.44, -1, 0
3.2, -1.44, -1, 0
3.24, -1.44, -1, 0
3.28, -1.44, -1, 0
3.32, -1.44, -1, 0
3.36, -1.44, -1, 0
3.4, -1.44, -1, 0
3.44, -1.44, -1, 0
3.48, -1.44, -1, 0
3.52, -1.44, -1, 0
3.56, -1.44, -1, 0
3.6, -1.44, -1, 0
3.64, -1.44, -1, 0
3.68, -1.44, -1, 0
3.72, -1.44, -1, 0
3.76, -1.44, -1, 0
3.8, -1.44, -1, 0
3.84, -1.44, -1, 0
3.88, -1.44, -1, 0
3.92, -1.44, -1, 0
3.96, -1.44, -1, 0
4, -1.44, -1, 0
4.04, -1.44, -1, 0
4.08, -1.44, -1, 0
4.12, -1.44, -1, 0
4.16, -1.44, -1, 0
4.2, -1.44, -1, 0
4.24, -1.44, -1, 0
4.28, -1.44, -1, 0
4.32, -1.44, -1, 0
4.36, -1.44, -1, 0
4.4, -1.44, -1, 0
4.44, -1.44, -1, 0
4.48, -1.44, -1, 0
4.52, -1.44, -1, 0
4.56, -1.44, -1, 0
4.6, -1.44, -1, 0
4.64, -1.44, -1, 0
4.68, -1.44, -1, 0
4.72, -1.44, -1, 0
4.76, -1.44, -1, 0
4.8, -1.44, -1, 0
4.84, -1.44, -1, 0
4.88, -1.44, -1, 0
4.92, -1.44, -1, 0
4.96, -1.44, -1, 0
5, -1.44, -1, 0
5.04, -1.44, -1, 0
-0.04, -1.4, -1, 0
3.46945e-18, -1.4, -1, 0
0.04, -1.4, -1, 0
0.08, -1.4, -1, 0
0.12, -1.4, -1, 0
0.16, -1.4, -1, 0
0.2, -1.4, -1, 0
0.24, -1.4, -1, 0
0.28, -1.4, -1, 0
0.32, -1.4, -1, 0
0.36, -1.4, -1, 0
0.4, -1.4, -1, 0
0.44, -1.4, -1, 0
0.48, -1.4, -1, 0
0.52, -1.4, -1, 0
0.56, -1.4, -1, 0
0.6, -1.4, -1, 0
0.64, -1.4, -1, 0
0.68, -1.4, -1, 0
0.72, -1.4, -1, 0
0.76, -1.4, -1, 0
0.8, -1.4, -1, 0
0.84, -1.4, -1, 0
0.88, -1.4, -1, 0
0.92, -1.4, -1, 0
0.96, -1.4, -1, 0
1, -1.4, -1, 0
1.04, -1.4, -1, 0
1.08, -1.4, -1, 0
1.12, -1.4, -1, 0
1.16, -1.4, -1, 0
1.2, -1.4, -1, 0
1.24, -1.4, -1, 0
1.28, -1.4, -1, 0
1.32, -1.4, -1, 0
1.36, -1.4, -1, 0
1.4, -1.4, -1, 0
1.44, -1.4, -1, 0
1.48, -1.4, -1, 0
1.52, -1.4, -1, 0
1.56, -1.4, -1, 0
1.6, -1.4, -1, 0
1.64, -1.4, -1, 0
1.68, -1.4, -1, 0
1.72, -1.4, -1, 0
1.76, -1.4, -1, 0
1.8, -1.4, -1, 0
1.84, -1.4, -1, 0
1.88, -1.4, -1, 0
1.92, -1.4, -1, 0
1.96, -1.4, -1, 0
2, -1.4, -1, 0
2.04, -1.4, -1, 0
2.08, -1.4, -1, 0
2.12, -1.4, -1, 0
2.16, -1.4, -1, 0
2.2, -1.4, -1, 0
2.24, -1.4, -1, 0
2.28, -1.4, -1, 0
2.32, -1.4, -1, 0
2.36, -1.4, -1, 0
2.4, -1.4, -1, 0
2.44, -1.4, -1, 0
2.48, -1.4, -1, 0
2.52, -1.4, -1, 0
2.56, -1.4, -1, 0
2.6, -1.4, -1, 0
2.64, -1.4, -1, 0
2.68, -1.4, -1, 0
2.72, -1.4, -1, 0
2.76, -1.4, -1, 0
2.8, -1.4, -1, 0
2.84, -1.4, -1, 0
2.88, -1.4, -1, 0
2.92, -1.4, -1, 0
2.96, -1.4, -1, 0
3, -1.4, -1, 0
3.04, -1.4, -1, 0
3.08, -1.4, -1, 0
3.12, -1.4, -1, 0
3.16, -1.4, -1, 0
3.2, -1.4, -1, 0
3.24, -1.4, -1, 0
3.28, -1.4, -1, 0
3.32, -1.4, -1, 0
3.36, -1.4, -1, 0
3.4, -1.4, -1, 0
3.44, -1.4, -1, 0
3.48, -1.4, -1, 0
3.52, -1.4, -1, 0
3.56, -1.4, -1, 0
3.6, -1.4, -1, 0
3.64, -1.4, -1, 0
3.68, -1.4, -1, 0
3.72, -1.4, -1, 0
3.76, -1.4, -1, 0
3.8, -1.4, -1, 0
3.84, -1.4, -1, 0
3.88, -1.4, -1, 0
3.92, -1.4, -1, 0
3.96, -1.4, -1, 0
4, -1.4, -1, 0
4.04, -1.4, -1, 0
4.08, -1.4, -1, 0
4.12, -1.4, -1, 0
4.16, -1.4, -1, 0
4.2, -1.4, -1, 0
4.24, -1.4, -1, 0
4.28, -1.4, -1, 0
4.32, -1.4, -1, 0
4.36, -1.4, -1, 0
4.4, -1.4, -1, 0
4.44, -1.4, -1, 0
4.48, -1.4, -1, 0
4.52, -1.4, -1, 0
4.56, -1.4, -1, 0
4.6, -1.4, -1, 0
4.64, -1.4, -1, 0
4.68, -1.4, -1, 0
4.72, -1.4, -1, 0
4.76, -1.4, -1, 0
4.8, -1.4, -1, 0
4.84, -1.4, -1, 0
4.88, -1.4, -1, 0
4.92, -1.4, -1, 0
4.96, -1.4, -1, 0
5, -1.4, -1, 0
5.04, -1.4, -1, 0
-0.04, -1.36, -1, 0
3.46945e-18, -1.36, -1, 0
0.04, -1.36, -1, 0
0.08, -1.36, -1, 0
0.12, -1.36, -1, 0
0.16, -1.36, -1, 0
0.2, -1.36, -1, 0
0.24, -1.36, -1, 0
0.28, -1.36, -1, 0
0.32, -1.36, -1, 0
0.36, -1.36, -1, 0
0.4, -1.36, -1, 0
0.44, -1.36, -1, 0
0.48, -1.36, -1, 0
0.52, -1.36, -1, 0
0.56, -1.36, -1, 0
0.6, -1.36, -1, 0
0.64, -1.36, -1, 0
0.68, -1.36, -1, 0
0.72, -1.36, -1, 0
0.76, -1.36, -1, 0
0.8, -1.36, -1, 0
0.84, -1.36, -1, 0
0.88, -1.36, -1, 0
0.92, -1.36, -1, 0
0.96, -1.36, -1, 0
1, -1.36, -1, 0
1.04, -1.36, -1, 0
1.08, -1.36, -1, 0
1.12, -1.36, -1, 0
1.16, -1.36, -1, 0
1.2, -1.36, -1, 0
1.24, -1.36, -1, 0
1.28, -1.36, -1, 0
1.32, -1.36, -1, 0
1.36, -1.36, -1, 0
1.4, -1.36, -1, 0
1.44, -1.36, -1, 0
1.48, -1.36, -1, 0
1.52, -1.36, -1, 0
1.56, -1.36, -1, 0
1.6, -1.36, -1, 0
1.64, -1.36, -1, 0
1.68, -1.36, -1, 0
1.72, -1.36, -1, 0
1.76, -1.36, -1, 0
1.8, -1.36, -1, 0
1.84, -1.36, -1, 0
1.88, -1.36, -1, 0
1.92, -1.36, -1, 0
1.96, -1.36, -1, 0
2, -1.36, -1, 0
2.04, -1.36, -1, 0
2.08, -1.36, -1, 0
2.12, -1.36, -1, 0
2.16, -1.36, -1, 0
2.2, -1.36, -1, 0
2.24, -1.36, -1, 0
2.28, -1.36, -1, 0
2.32, -1.36, -1, 0
2.36, -1.36, -1, 0
2.4, -1.36, -1, 0
2.44, -1.36, -1, 0
2.48, -1.36, -1, 0
2.52, -1.36, -1, 0
2.56, -1.36, -1, 0
2.6, -1.36, -1, 0
2.64, -1.36, -1, 0
2.68, -1.36, -1, 0
2.72, -1.36, -1, 0
2.76, -1.36, -1, 0
2.8, -1.36, -1, 0
2.84, -1.36, -1, 0
2.88, -1.36, -1, 0
2.92, -1.36, -1, 0
2.96, -1.36, -1, 0
3, -1.36, -1, 0
3.04, -1.36, -1, 0
3.08, -1.36, -1, 0
3.12, -1.36, -1, 0
3.16, -1.36, -1, 0
3.2, -1.36, -1, 0
3.24, -1.36, -1, 0
3.28, -1.36, -1, 0
3.32, -1.36, -1, 0
3.36, -1.36, -1, 0
3.4, -1.36, -1, 0
3.44, -1.36, -1, 0
3.48, -1.36, -1, 0
3.52, -1.36, -1, 0
3.56, -1.36, -1, 0
3.6, -1.36, -1, 0
3.64, -1.36, -1, 0
3.68, -1.36, -1, 0
3.72, -1.36, -1, 0
3.76, -1.36, -1, 0
3.8, -1.36, -1, 0
3.84, -1.36, -1, 0
3.88, -1.36, -1, 0
3.92, -1.36, -1, 0
3.96, -1.36, -1, 0
4, -1.36, -1, 0
4.04, -1.36, -1, 0
4.08, -1.36, -1, 0
4.12, -1.36, -1, 0
4.16, -1.36, -1, 0
4.2, -1.36, -1, 0
4.24, -1.36, -1, 0
4.28, -1.36, -1, 0
4.32, -1.36, -1, 0
4.36, -1.36, -1, 0
4.4, -1.36, -1, 0
4.44, -1.36, -1, 0
4.48, -1.36, -1, 0
4.52, -1.36, -1, 0
4.56, -1.36, -1, 0
4.6, -1.36, -1, 0
4.64, -1.36, -1, 0
4.68, -1.36, -1, 0
4.72, -1.36, -1, 0
4.76, -1.36, -1, 0
4.8, -1.36, -1, 0
4.84, -1.36, -1, 0
4.88, -1.36, -1, 0
4.92, -1.36, -1, 0
4.96, -1.36, -1, 0
5, -1.36, -1, 0
5.04, -1.36, -1, 0
-0.04, -1.32, -1, 0
3.46945e-18, -1.32, -1, 0
0.04, -1.32, -1, 0
0.08, -1.32, -1, 0
0.12, -1.32, -1, 0
0.16, -1.32, -1, 0
0.2, -1.32, -1, 0
0.24, -1.32, -1, 0
0.28, -1.32, -1, 0
0.32, -1.32, -1, 0
0.36, -1.32, -1, 0
0.4, -1.32, -1, 0
0.44, -1.32, -1, 0
0.48, -1.32, -1, 0
0.52, -1.32, -1, 0
0.56, -1.32, -1, 0
0.6, -1.32, -1, 0
0.64, -1.32, -1, 0
0.68, -1.32, -1, 0
0.72, -1.32, -1, 0
0.76, -1.32, -1, 0
0.8, -1.32, -1, 0
0.84, -1.32, -1, 0
0.88, -1.32, -1, 0
0.92, -1.32, -1, 0
0.96, -1.32, -1, 0
1, -1.32, -1, 0
1.04, -1.32, -1, 0
1.08, -1.32, -1, 0
1.12, -1.32, -1, 0
1.16, -1.32, -1, 0
1.2, -1.32, -1, 0
1.24, -1.32, -1, 0
1.28, -1.32, -1, 0
1.32, -1.32, -1, 0
1.36, -1.32, -1, 0
1.4, -1.32, -1, 0
1.44, -1.32, -1, 0
1.48, -1.32, -1, 0
1.52, -1.32, -1, 0
1.56, -1.32, -1, 0
1.6, -1.32, -1, 0
1.64, -1.32, -1, 0
1.68, -1.32, -1, 0
1.72, -1.32, -1, 0
1.76, -1.32, -1, 0
1.8, -1.32, -1, 0
1.84, -1.32, -1, 0
1.88, -1.32, -1, 0
1.92, -1.32, -1, 0
1.96, -1.32, -1, 0
2, -1.32, -1, 0
2.04, -1.32, -1, 0
2.08, -1.32, -1, 0
2.12, -1.32, -1, 0
2.16, -1.32, -1, 0
2.2, -1.32, -1, 0
2.24, -1.32, -1, 0
2.28, -1.32, -1, 0
2.32, -1.32, -1, 0
2.36, -1.32, -1, 0
2.4, -1.32, -1, 0
2.44, -1.32, -1, 0
2.48, -1.32, -1, 0
2.52, -1.32, -1, 0
2.56, -1.32, -1, 0
2.6, -1.32, -1, 0
2.64, -1.32, -1, 0
2.68, -1.32, -1, 0
2.72, -1.32, -1, 0
2.76, -1.32, -1, 0
2.8, -1.32, -1, 0
2.84, -1.32, -1, 0
2.88, -1.32, -1, 0
2.92, -1.32, -1, 0
2.96, -1.32, -1, 0
3, -1.32, -1, 0
3.04, -1.32, -1, 0
3.08, -1.32, -1, 0
3.12, -1.32, -1, 0
3.16, -1.32, -1, 0
3.2, -1.32, -1, 0
3.24, -1.32, -1, 0
3.28, -1.32, -1, 0
3.32, -1.32, -1, 0
3.36, -1.32, -1, 0
3.4, -1.32, -1, 0
3.44, -1.32, -1, 0
3.48, -1.32, -1, 0
3.52, -1.32, -1, 0
3.56, -1.32, -1, 0
3.6, -1.32, -1, 0
3.64, -1.32, -1, 0
3.68, -1.32, -1, 0
3.72, -1.32, -1, 0
3.76, -1.32, -1, 0
3.8, -1.32, -1, 0
3.84, -1.32, -1, 0
3.88, -1.32, -1, 0
3.92, -1.32, -1, 0
3.96, -1.32, -1, 0
4, -1.32, -1, 0
4.04, -1.32, -1, 0
4.08, -1.32, -1, 0
4.12, -1.32, -1, 0
4.16, -1.32, -1, 0
4.2, -1.32, -1, 0
4.24, -1.32, -1, 0
4.28, -1.32, -1, 0
4.32, -1.32, -1, 0
4.36, -1.32, -1, 0
4.4, -1.32, -1, 0
4.44, -1.32, -1, 0
4.48, -1.32, -1, 0
4.52, -1.32, -1, 0
4.56, -1.32, -1, 0
4.6, -1.32, -1, 0
4.64, -1.32, -1, 0
4.68, -1.32, -1, 0
4.72, -1.32, -1, 0
4.76, -1.32, -1, 0
4.8, -1.32, -1, 0
4.84, -1.32, -1, 0
4.88, -1.32, -1, 0
4.92, -1.32, -1, 0
4.96, -1.32, -1, 0
5, -1.32, -1, 0
5.04, -1.32, -1, 0
-0.04, -1.28, -1, 0
3.46945e-18, -1.28, -1, 0
0.04, -1.28, -1, 0
0.08, -1.28, -1, 0
0.12, -1.28, -1, 0
0.16, -1.28, -1, 0
0.2, -1.28, -1, 0
0.24, -1.28, -1, 0
0.28, -1.28, -1, 0
0.32, -1.28, -1, 0
0.36, -1.28, -1, 0
0.4, -1.28, -1, 0
0.44, -1.28, -1, 0
0.48, -1.28, -1, 0
0.52, -1.28, -1, 0
0.56, -1.28, -1, 0
0.6, -1.28, -1, 0
0.64, -1.28, -1, 0
0.68, -1.28, -1, 0
0.72, -1.28, -1, 0
0.76, -1.28, -1, 0
0.8, -1.28, -1, 0
0.84, -1.28, -1, 0
0.88, -1.28, -1, 0
0.92, -1.28, -1, 0
0.96, -1.28, -1, 0
1, -1.28, -1, 0
1.04, -1.28, -1, 0
1.08, -1.28, -1, 0
1.12, -1.28, -1, 0
1.16, -1.28, -1, 0
1.2, -1.28, -1, 0
1.24, -1.28, -1, 0
1.28, -1.28, -1, 0
1.32, -1.28, -1, 0
1.36, -1.28, -1, 0
1.4, -1.28, -1, 0
1.44, -1.28, -1, 0
1.48, -1.28, -1, 0
1.52, -1.28, -1, 0
1.56, -1.28, -1, 0
1.6, -1.28, -1, 0
1.64, -1.28, -1, 0
1.68, -1.28, -1, 0
1.72, -1.28, -1, 0
1.76, -1.28, -1, 0
1.8, -1.28, -1, 0
1.84, -1.28, -1, 0
1.88, -1.28, -1, 0
1.92, -1.28, -1, 0
1.96, -1.28, -1, 0
2, -1.28, -1, 0
2.04, -1.28, -1, 0
2.08, -1.28, -1, 0
2.12, -1.28, -1, 0
2.16, -1.28, -1, 0
2.2, -1.28, -1, 0
2.24, -1.28, -1, 0
2.28, -1.28, -1, 0
2.32, -1.28, -1, 0
2.36, -1.28, -1, 0
2.4, -1.28, -1, 0
2.44, -1.28, -1, 0
2.48, -1.28, -1, 0
2.52, -1.28, -1, 0
2.56, -1.28, -1, 0
2.6, -1.28, -1, 0
2.64, -1.28, -1, 0
2.68, -1.28, -1, 0
2.72, -1.28, -1, 0
2.76, -1.28, -1, 0
2.8, -1.28, -1, 0
2.84, -1.28, -1, 0
2.88, -1.28, -1, 0
2.92, -1.28, -1, 0
2.96, -1.28, -1, 0
3, -1.28, -1, 0
3.04, -1.28, -1, 0
3.08, -1.28, -1, 0
3.12, -1.28, -1, 0
3.16, -1.28, -1, 0
3.2, -1.28, -1, 0
3.24, -1.28, -1, 0
3.28, -1.28, -1, 0
3.32, -1.28, -1, 0
3.36, -1.28, -1, 0
3.4, -1.28, -1, 0
3.44, -1.28, -1, 0
3.48, -1.28, -1, 0
3.52, -1.28, -1, 0
3.56, -1.28, -1, 0
3.6, -1.28, -1, 0
3.64, -1.28, -1, 0
3.68, -1.28, -1, 0
3.72, -1.28, -1, 0
3.76, -1.28, -1, 0
3.8, -1.28, -1, 0
3.84, -1.28, -1, 0
3.88, -1.28, -1, 0
3.92, -1.28, -1, 0
3.96, -1.28, -1, 0
4, -1.28, -1, 0
4.04, -1.28, -1, 0
4.08, -1.28, -1, 0
4.12, -1.28, -1, 0
4.16, -1.28, -1, 0
4.2, -1.28, -1, 0
4.24, -1.28, -1, 0
4.28, -1.28, -1, 0
4.32, -1.28, -1, 0
4.36, -1.28, -1, 0
4.4, -1.28, -1, 0
4.44, -1.28, -1, 0
4.48, -1.28, -1, 0
4.52, -1.28, -1, 0
4.56, -1.28, -1, 0
4.6, -1.28, -1, 0
4.64, -1.28, -1, 0
4.68, -1.28, -1, 0
4.72, -1.28, -1, 0
4.76, -1.28, -1, 0
4.8, -1.28, -1, 0
4.84, -1.28, -1, 0
4.88, -1.28, -1, 0
4.92, -1.28, -1, 0
4.96, -1.28, -1, 0
5, -1.28, -1, 0
5.04, -1.28, -1, 0
-0.04, -1.24, -1, 0
3.46945e-18, -1.24, -1, 0
0.04, -1.24, -1, 0
0.08, -1.24, -1, 0
0.12, -1.24, -1, 0
0.16, -1.24, -1, 0
0.2, -1.24, -1, 0
0.24, -1.24, -1, 0
0.28, -1.24, -1, 0
0.32, -1.24, -1, 0
0.36, -1.24, -1, 0
0.4, -1.24, -1, 0
0.44, -1.24, -1, 0
0.48, -1.24, -1, 0
0.52, -1.24, -1, 0
0.56, -1.24, -1, 0
0.6, -1.24, -1, 0
0.64, -1.24, -1, 0
0.68, -1.24, -1, 0
0.72, -1.24, -1, 0
0.76, -1.24, -1, 0
0.8, -1.24, -1, 0
0.84, -1.24, -1, 0
0.88, -1.24, -1, 0
0.92, -1.24, -1, 0
0.96, -1.24, -1, 0
1, -1.24, -1, 0
1.04, -1.24, -1, 0
1.08, -1.24, -1, 0
1.12, -1.24, -1, 0
1.16, -1.24, -1, 0
1.2, -1.24, -1, 0
1.24, -1.24, -1, 0
1.28, -1.24, -1, 0
1.32, -1.24, -1, 0
1.36, -1.24, -1, 0
1.4, -1.24, -1, 0
1.44, -1.24, -1, 0
1.48, -1.24, -1, 0
1.52, -1.24, -1, 0
1.56, -1.24, -1, 0
1.6, -1.24, -1, 0
1.64, -1.24, -1, 0
1.68, -1.24, -1, 0
1.72, -1.24, -1, 0
1.76, -1.24, -1, 0
1.8, -1.24, -1, 0
1.84, -1.24, -1, 0
1.88, -1.24, -1, 0
1.92, -1.24, -1, 0
1.96, -1.24, -1, 0
2, -1.24, -1, 0
2.04, -1.24, -1, 0
2.08, -1.24, -1, 0
2.12, -1.24, -1, 0
2.16, -1.24, -1, 0
2.2, -1.24, -1, 0
2.24, -1.24, -1, 0
2.28, -1.24, -1, 0
2.32, -1.24, -1, 0
2.36, -1.24, -1, 0
2.4, -1.24, -1, 0
2.44, -1.24, -1, 0
2.48, -1.24, -1, 0
2.52, -1.24, -1, 0
2.56, -1.24, -1, 0
2.6, -1.24, -1, 0
2.64, -1.24, -1, 0
2.68, -1.24, -1, 0
2.72, -1.24, -1, 0
2.76, -1.24, -1, 0
2.8, -1.24, -1, 0
2.84, -1.24, -1, 0
2.88, -1.24, -1, 0
2.92, -1.24, -1, 0
2.96, -1.24, -1, 0
3, -1.24, -1, 0
3.04, -1.24, -1, 0
3.08, -1.24, -1, 0
3.12, -1.24, -1, 0
3.16, -1.24, -1, 0
3.2, -1.24, -1, 0
3.24, -1.24, -1, 0
3.28, -1.24, -1, 0
3.32, -1.24, -1, 0
3.36, -1.24, -1, 0
3.4, -1.24, -1, 0
3.44, -1.24, -1, 0
3.48, -1.24, -1, 0
3.52, -1.24, -1, 0
3.56, -1.24, -1, 0
3.6, -1.24, -1, 0
3.64, -1.24, -1, 0
3.68, -1.24, -1, 0
3.72, -1.24, -1, 0
3.76, -1.24, -1, 0
3.8, -1.24, -1, 0
3.84, -1.24, -1, 0
3.88, -1.24, -1, 0
3.92, -1.24, -1, 0
3.96, -1.24, -1, 0
4, -1.24, -1, 0
4.04, -1.24, -1, 0
4.08, -1.24, -1, 0
4.12, -1.24, -1, 0
4.16, -1.24, -1, 0
4.2, -1.24, -1, 0
4.24, -1.24, -1, 0
4.28, -1.24, -1, 0
4.32, -1.24, -1, 0
4.36, -1.24, -1, 0
4.4, -1.24, -1, 0
4.44, -1.24, -1, 0
4.48, -1.24, -1, 0
4.52, -1.24, -1, 0
4.56, -1.24, -1, 0
4.6, -1.24, -1, 0
4.64, -1.24, -1, 0
4.68, -1.24, -1, 0
4.72, -1.24, -1, 0
4.76, -1.24, -1, 0
4.8, -1.24, -1, 0
4.84, -1.24, -1, 0
4.88, -1.24, -1, 0
4.92, -1.24, -1, 0
4.96, -1.24, -1, 0
5, -1.24, -1, 0
5.04, -1.24, -1, 0
-0.04, -1.2, -1, 0
3.46945e-18, -1.2, -1, 0
0.04, -1.2, -1, 0
0.08, -1.2, -1, 0
0.12, -1.2, -1, 0
0.16, -1.2, -1, 0
0.2, -1.2, -1, 0
0.24, -1.2, -1, 0
0.28, -1.2, -1, 0
0.32, -1.2, -1, 0
0.36, -1.2, -1, 0
0.4, -1.2, -1, 0
0.44, -1.2, -1, 0
0.48, -1.2, -1, 0
0.52, -1.2, -1, 0
0.56, -1.2, -1, 0
0.6, -1.2, -1, 0
0.64, -1.2, -1, 0
0.68, -1.2, -1, 0
0.72, -1.2, -1, 0
0.76, -1.2, -1, 0
0.8, -1.2, -1, 0
0.84, -1.2, -1, 0
0.88, -1.2, -1, 0
0.92, -1.2, -1, 0
0.96, -1.2, -1, 0
1, -1.2, -1, 0
1.04, -1.2, -1, 0
1.08, -1.2, -1, 0
1.12, -1.2, -1, 0
1.16, -1.2, -1, 0
1.2, -1.2, -1, 0
1.24, -1.2, -1, 0
1.28, -1.2, -1, 0
1.32, -1.2, -1, 0
1.36, -1.2, -1, 0
1.4, -1.2, -1, 0
1.44, -1.2, -1, 0
1.48, -1.2, -1, 0
1.52, -1.2, -1, 0
1.56, -1.2, -1, 0
1.6, -1.2, -1, 0
1.64, -1.2, -1, 0
1.68, -1.2, -1, 0
1.72, -1.2, -1, 0
1.76, -1.2, -1, 0
1.8, -1.2, -1, 0
1.84, -1.2, -1, 0
1.88, -1.2, -1, 0
1.92, -1.2, -1, 0
1.96, -1.2, -1, 0
2, -1.2, -1, 0
2.04, -1.2, -1, 0
2.08, -1.2, -1, 0
2.12, -1.2, -1, 0
2.16, -1.2, -1, 0
2.2, -1.2, -1, 0
2.24, -1.2, -1, 0
2.28, -1.2, -1, 0
2.32, -1.2, -1, 0
2.36, -1.2, -1, 0
2.4, -1.2, -1, 0
2.44, -1.2, -1, 0
2.48, -1.2, -1, 0
2.52, -1.2, -1, 0
2.56, -1.2, -1, 0
2.6, -1.2, -1, 0
2.64, -1.2, -1, 0
2.68, -1.2, -1, 0
2.72, -1.2, -1, 0
2.76, -1.2, -1, 0
2.8, -1.2, -1, 0
2.84, -1.2, -1, 0
2.88, -1.2, -1, 0
2.92, -1.2, -1, 0
2.96, -1.2, -1, 0
3, -1.2, -1, 0
3.04, -1.2, -1, 0
3.08, -1.2, -1, 0
3.12, -1.2, -1, 0
3.16, -1.2, -1, 0
3.2, -1.2, -1, 0
3.24, -1.2, -1, 0
3.28, -1.2, -1, 0
3.32, -1.2, -1, 0
3.36, -1.2, -1, 0
3.4, -1.2, -1, 0
3.44, -1.2, -1, 0
3.48, -1.2, -1, 0
3.52, -1.2, -1, 0
3.56, -1.2, -1, 0
3.6, -1.2, -1, 0
3.64, -1.2, -1, 0
3.68, -1.2, -1, 0
3.72, -1.2, -1, 0
3.76, -1.2, -1, 0
3.8, -1.2, -1, 0
3.84, -1.2, -1, 0
3.88, -1.2, -1, 0
3.92, -1.2, -1, 0
3.96, -1.2, -1, 0
4, -1.2, -1, 0
4.04, -1.2, -1, 0
4.08, -1.2, -1, 0
4.12, -1.2, -1, 0
4.16, -1.2, -1, 0
4.2, -1.2, -1, 0
4.24, -1.2, -1, 0
4.28, -1.2, -1, 0
4.32, -1.2, -1, 0
4.36, -1.2, -1, 0
4.4, -1.2, -1, 0
4.44, -1.2, -1, 0
4.48, -1.2, -1, 0
4.52, -1.2, -1, 0
4.56, -1.2, -1, 0
4.6, -1.2, -1, 0
4.64, -1.2, -1, 0
4.68, -1.2, -1, 0
4.72, -1.2, -1, 0
4.76, -1.2, -1, 0
4.8, -1.2, -1, 0
4.84, -1.2, -1, 0
4.88, -1.2, -1, 0
4.92, -1.2, -1, 0
4.96, -1.2, -1, 0
5, -1.2, -1, 0
5.04, -1.2, -1, 0
-0.04, -1.16, -1, 0
3.46945e-18, -1.16, -1, 0
0.04, -1.16, -1, 0
0.08, -1.16, -1, 0
0.12, -1.16, -1, 0
0.16, -1.16, -1, 0
0.2, -1.16, -1, 0
0.24, -1.16, -1, 0
0.28, -1.16, -1, 0
0.32, -1.16, -1, 0
0.36, -1.16, -1, 0
0.4, -1.16, -1, 0
0.44, -1.16, -1, 0
0.48, -1.16, -1, 0
0.52, -1.16, -1, 0
0.56, -1.16, -1, 0
0.6, -1.16, -1, 0
0.64, -1.16, -1, 0
0.68, -1.16, -1, 0
0.72, -1.16, -1, 0
0.76, -1.16, -1, 0
0.8, -1.16, -1, 0
0.84, -1.16, -1, 0
0.88, -1.16, -1, 0
0.92, -1.16, -1, 0
0.96, -1.16, -1, 0
1, -1.16, -1, 0
1.04, -1.16, -1, 0
1.08, -1.16, -1, 0
1.12, -1.16, -1, 0
1.16, -1.16, -1, 0
1.2, -1.16, -1, 0
1.24, -1.16, -1, 0
1.28, -1.16, -1, 0
1.32, -1.16, -1, 0
1.36, -1.16, -1, 0
1.4, -1.16, -1, 0
1.44, -1.16, -1, 0
1.48, -1.16, -1, 0
1.52, -1.16, -1, 0
1.56, -1.16, -1, 0
1.6, -1.16, -1, 0
1.64, -1.16, -1, 0
1.68, -1.16, -1, 0
1.72, -1.16, -1, 0
1.76, -1.16, -1, 0
1.8, -1.16, -1, 0
1.84, -1.16, -1, 0
1.88, -1.16, -1, 0
1.92, -1.16, -1, 0
1.96, -1.16, -1, 0
2, -1.16, -1, 0
2.04, -1.16, -1, 0
2.08, -1.16, -1, 0
2.12, -1.16, -1, 0
2.16, -1.16, -1, 0
2.2, -1.16, -1, 0
2.24, -1.16, -1, 0
2.28, -1.16, -1, 0
2.32, -1.16, -1, 0
2.36, -1.16, -1, 0
2.4, -1.16, -1, 0
2.44, -1.16, -1, 0
2.48, -1.16, -1, 0
2.52, -1.16, -1, 0
2.56, -1.16, -1, 0
2.6, -1.16, -1, 0
2.64, -1.16, -1, 0
2.68, -1.16, -1, 0
2.72, -1.16, -1, 0
2.76, -1.16, -1, 0
2.8, -1.16, -1, 0
2.84, -1.16, -1, 0
2.88, -1.16, -1, 0
2.92, -1.16, -1, 0
2.96, -1.16, -1, 0
3, -1.16, -1, 0
3.04, -1.16, -1, 0
3.08, -1.16, -1, 0
3.12, -1.16, -1, 0
3.16, -1.16, -1, 0
3.2, -1.16, -1, 0
3.24, -1.16, -1, 0
3.28, -1.16, -1, 0
3.32, -1.16, -1, 0
3.36, -1.16, -1, 0
3.4, -1.16, -1, 0
3.44, -1.16, -1, 0
3.48, -1.16, -1, 0
3.52, -1.16, -1, 0
3.56, -1.16, -1, 0
3.6, -1.16, -1, 0
3.64, -1.16, -1, 0
3.68, -1.16, -1, 0
3.72, -1.16, -1, 0
3.76, -1.16, -1, 0
3.8, -1.16, -1, 0
3.84, -1.16, -1, 0
3.88, -1.16, -1, 0
3.92, -1.16, -1, 0
3.96, -1.16, -1, 0
4, -1.16, -1, 0
4.04, -1.16, -1, 0
4.08, -1.16, -1, 0
4.12, -1.16, -1, 0
4.16, -1.16, -1, 0
4.2, -1.16, -1, 0
4.24, -1.16, -1, 0
4.28, -1.16, -1, 0
4.32, -1.16, -1, 0
4.36, -1.16, -1, 0
4.4, -1.16, -1, 0
4.44, -1.16, -1, 0
4.48, -1.16, -1, 0
4.52, -1.16, -1, 0
4.56, -1.16, -1, 0
4.6, -1.16, -1, 0
4.64, -1.16, -1, 0
4.68, -1.16, -1, 0
4.72, -1.16, -1, 0
4.76, -1.16, -1, 0
4.8, -1.16, -1, 0
4.84, -1.16, -1, 0
4.88, -1.16, -1, 0
4.92, -1.16, -1, 0
4.96, -1.16, -1, 0
5, -1.16, -1, 0
5.04, -1.16, -1, 0
-0.04, -1.12, -1, 0
3.46945e-18, -1.12, -1, 0
0.04, -1.12, -1, 0
0.08, -1.12, -1, 0
0.12, -1.12, -1, 0
0.16, -1.12, -1, 0
0.2, -1.12, -1, 0
0.24, -1.12, -1, 0
0.28, -1.12, -1, 0
0.32, -1.12, -1, 0
0.36, -1.12, -1, 0
0.4, -1.12, -1, 0
0.44, -1.12, -1, 0
0.48, -1.12, -1, 0
0.52, -1.12, -1, 0
0.56, -1.12, -1, 0
0.6, -1.12, -1, 0
0.64, -1.12, -1, 0
0.68, -1.12, -1, 0
0.72, -1.12, -1, 0
0.76, -1.12, -1, 0
0.8, -1.12, -1, 0
0.84, -1.12, -1, 0
0.88, -1.12, -1, 0
0.92, -1.12, -1, 0
0.96, -1.12, -1, 0
1, -1.12, -1, 0
1.04, -1.12, -1, 0
1.08, -1.12, -1, 0
1.12, -1.12, -1, 0
1.16, -1.12, -1, 0
1.2, -1.12, -1, 0
1.24, -1.12, -1, 0
1.28, -1.12, -1, 0
1.32, -1.12, -1, 0
1.36, -1.12, -1, 0
1.4, -1.12, -1, 0
1.44, -1.12, -1, 0
1.48, -1.12, -1, 0
1.52, -1.12, -1, 0
1.56, -1.12, -1, 0
1.6, -1.12, -1, 0
1.64, -1.12, -1, 0
1.68, -1.12, -1, 0
1.72, -1.12, -1, 0
1.76, -1.12, -1, 0
1.8, -1.12, -1, 0
1.84, -1.12, -1, 0
1.88, -1.12, -1, 0
1.92, -1.12, -1, 0
1.96, -1.12, -1, 0
2, -1.12, -1, 0
2.04, -1.12, -1, 0
2.08, -1.12, -1, 0
2.12, -1.12, -1, 0
2.16, -1.12, -1, 0
2.2, -1.12, -1, 0
2.24, -1.12, -1, 0
2.28, -1.12, -1, 0
2.32, -1.12, -1, 0
2.36, -1.12, -1, 0
2.4, -1.12, -1, 0
2.44, -1.12, -1, 0
2.48, -1.12, -1, 0
2.52, -1.12, -1, 0
2.56, -1.12, -1, 0
2.6, -1.12, -1, 0
2.64, -1.12, -1, 0
2.68, -1.12, -1, 0
2.72, -1.12, -1, 0
2.76, -1.12, -1, 0
2.8, -1.12, -1, 0
2.84, -1.12, -1, 0
2.88, -1.12, -1, 0
2.92, -1.12, -1, 0
2.96, -1.12, -1, 0
3, -1.12, -1, 0
3.04, -1.12, -1, 0
3.08, -1.12, -1, 0
3.12, -1.12, -1, 0
3.16, -1.12, -1, 0
3.2, -1.12, -1, 0
3.24, -1.12, -1, 0
3.28, -1.12, -1, 0
3.32, -1.12, -1, 0
3.36, -1.12, -1, 0
3.4, -1.12, -1, 0
3.44, -1.12, -1, 0
3.48, -1.12, -1, 0
3.52, -1.12, -1, 0
3.56, -1.12, -1, 0
3.6, -1.12, -1, 0
3.64, -1.12, -1, 0
3.68, -1.12, -1, 0
3.72, -1.12, -1, 0
3.76, -1.12, -1, 0
3.8, -1.12, -1, 0
3.84, -1.12, -1, 0
3.88, -1.12, -1, 0
3.92, -1.12, -1, 0
3.96, -1.12, -1, 0
4, -1.12, -1, 0
4.04, -1.12, -1, 0
4.08, -1.12, -1, 0
4.12, -1.12, -1, 0
4.16, -1.12, -1, 0
4.2, -1.12, -1, 0
4.24, -1.12, -1, 0
4.28, -1.12, -1, 0
4.32, -1.12, -1, 0
4.36, -1.12, -1, 0
4.4, -1.12, -1, 0
4.44, -1.12, -1, 0
4.48, -1.12, -1, 0
4.52, -1.12, -1, 0
4.56, -1.12, -1, 0
4.6, -1.12, -1, 0
4.64, -1.12, -1, 0
4.68, -1.12, -1, 0
4.72, -1.12, -1, 0
4.76, -1.12, -1, 0
4.8, -1.12, -1, 0
4.84, -1.12, -1, 0
4.88, -1.12, -1, 0
4.92, -1.12, -1, 0
4.96, -1.12, -1, 0
5, -1.12, -1, 0
5.04, -1.12, -1, 0
-0.04, -1.08, 0, 0
3.46945e-18, -1.08, 0.208066, 0.108048
0.04, -1.08, 0.128592, 0.0749827
0.08, -1.08, 0.373597, 0.161856
0.12, -1.08, 0.208527, 0.110006
0.16, -1.08, 0.20744, 0.164247
0.2, -1.08, 0.244497, 0.131566
0.24, -1.08, 0.735015, 0.266557
0.28, -1.08, 0.979091, 0.278826
0.32, -1.08, 0.861233, 0.298163
0.36, -1.08, 0.662312, 0.244548
0.4, -1.08, 0.659867, 0.344764
0.44, -1.08, 0.074501, 0.074501
0.48, -1.08, 0.0368809, 0.0368809
0.52, -1.08, 0, 0
0.56, -1.08, 0, 0
0.6, -1.08, 0, 0
0.64, -1.08, 0.0566931, 0.0566931
0.68, -1.08, 0.0477599, 0.0477599
0.72, -1.08, 0.261584, 0.166735
0.76, -1.08, 0.0548965, 0.0548965
0.8, -1.08, 0, 0
0.84, -1.08, 0.033384, 0.033384
0.88, -1.08, 0.0453802, 0.0453802
0.92, -1.08, 0, 0
0.96, -1.08, 0, 0
1, -1.08, 0, 0
1.04, -1.08, 0, 0
1.08, -1.08, 0, 0
1.12, -1.08, 0.0581525, 0.0581525
1.16, -1.08, 0.140806, 0.104818
1.2, -1.08, 0, 0
1.24, -1.08, 0, 0
1.28, -1.08, 0.100892, 0.100892
1.32, -1.08, 0.0310588, 0.0310588
1.36, -1.08, 0, 0
1.4, -1.08, 0.0454053, 0.0454053
1.44, -1.08, 0, 0
1.48, -1.08, 0.110603, 0.110603
1.52, -1.08, 0, 0
1.56, -1.08, 0.122115, 0.0866958
1.6, -1.08, 0.0501226, 0.0501226
1.64, -1.08, 0.288433, 0.20806
1.68, -1.08, 0.299802, 0.194554
1.72, -1.08, 1.16126, 0.438504
1.76, -1.08, 1.22102, 0.431787
1.8, -1.08, 0.658638, 0.258857
1.84, -1.08, 0.42052, 0.23493
1.88, -1.08, 0.147301, 0.104159
1.92, -1.08, 0, 0
1.96, -1.08, 0.0537175, 0.0537175
2, -1.08, 0.142878, 0.101404
2.04, -1.08, 0.13682, 0.13682
2.08, -1.08, 0.269514, 0.218638
2.12, -1.08, 0.385953, 0.175829
2.16, -1.08, 0.438936, 0.243403
2.2, -1.08, 0.218503, 0.132255
2.24, -1.08, 0.147892, 0.0862098
2.28, -1.08, 0.582366, 0.215318
2.32, -1.08, 0.0857469, 0.0857469
2.36, -1.08, 0, 0
2.4, -1.08, 0.274791, 0.223014
2.44, -1.08, 0.211734, 0.123328
2.48, -1.08, 0.436649, 0.230697
2.52, -1.08, 0, 0
2.56, -1.08, 0.0765869, 0.0765869
2.6, -1.08, 0, 0
2.64, -1.08, 0, 0
2.68, -1.08, 0, 0
2.72, -1.08, 0, 0
2.76, -1.08, 0, 0
2.8, -1.08, 0.0826754, 0.0826754
2.84, -1.08, 0, 0
2.88, -1.08, 0.0686601, 0.0686601
2.92, -1.08, 0, 0
2.96, -1.08, 0.066073, 0.066073
3, -1.08, 0, 0
3.04, -1.08, 0, 0
3.08, -1.08, 0.312111, 0.185516
3.12, -1.08, 0, 0
3.16, -1.08, 0, 0
3.2, -1.08, 0, 0
3.24, -1.08, 0, 0
3.28, -1.08, 0, 0
3.32, -1.08, 0.09542, 0.09542
3.36, -1.08, 0, 0
3.4, -1.08, 0, 0
3.44, -1.08, 0, 0
3.48, -1.08, 0.339982, 0.339982
3.52, -1.08, 0, 0
3.56, -1.08, 0, 0
3.6, -1.08, 0, 0
3.64, -1.08, 0.216375, 0.159511
3.68, -1.08, 0.565928, 0.436522
3.72, -1.08, 0.7627, 0.368244
3.76, -1.08, 1.02997, 0.797823
3.8, -1.08, 0.704021, 0.369589
3.84, -1.08, 0.928295, 0.831665
3.88, -1.08, 0.163518, 0.163518
3.92, -1.08, 0, 0
3.96, -1.08, 0.158275, 0.158275
4, -1.08, 0.191211, 0.191211
4.04, -1.08, 0, 0
4.08, -1.08, 0, 0
4.12, -1.08, 0.340652, 0.241532
4.16, -1.08, 0.569039, 0.402405
4.2, -1.08, 0.441339, 0.329201
4.24, -1.08, 1.22064, 1.22064
4.28, -1.08, 0.577964, 0.417292
4.32, -1.08, 0, 0
4.36, -1.08, 1.07812, 0.625602
4.4, -1.08, 0, 0
4.44, -1.08, 0, 0
4.48, -1.08, 0.369092, 0.369092
4.52, -1.08, 0, 0
4.56, -1.08, 0, 0
4.6, -1.08, 0, 0
4.64, -1.08, 0, 0
4.68, -1.08, 0, 0
4.72, -1.08, -1, 0
4.76, -1.08, -1, 0
4.8, -1.08, -1, 0
4.84, -1.08, -1, 0
4.88, -1.08, -1, 0
4.92, -1.08, -1, 0
4.96, -1.08, -1, 0
5, -1.08, -1, 0
5.04, -1.08, -1, 0
-0.04, -1.04, 0.17678, 0.143412
3.46945e-18, -1.04, 0.243649, 0.142623
0.04, -1.04, 0.099713, 0.0502122
0.08, -1.04, 0.240246, 0.0864883
0.12, -1.04, 0.20357, 0.0844103
0.16, -1.04, 0.449026, 0.153346
0.2, -1.04, 0.590139, 0.164222
0.24, -1.04, 0.937481, 0.238256
0.28, -1.04, 0.56577, 0.191893
0.32, -1.04, 0.596672, 0.282568
0.36, -1.04, 0.539339, 0.145715
0.4, -1.04, 0.129232, 0.0686952
0.44, -1.04, 0.124134, 0.075552
0.48, -1.04, 0.185482, 0.0960678
0.52, -1.04, 0.0427599, 0.0427599
0.56, -1.04, 0.0604609, 0.0435078
0.6, -1.04, 0.0505395, 0.0505395
0.64, -1.04, 0.0670135, 0.0489217
0.68, -1.04, 0.08153, 0.08153
0.72, -1.04, 0, 0
0.76, -1.04, 0.0696374, 0.0498045
0.8, -1.04, 0, 0
0.84, -1.04, 0.0258331, 0.0258331
0.88, -1.04, 0, 0
0.92, -1.04, 0, 0
0.96, -1.04, 0, 0
1, -1.04, 0, 0
1.04, -1.04, 0, 0
1.08, -1.04, 0.0309334, 0.0309334
1.12, -1.04, 0.244291, 0.244291
1.16, -1.04, 0, 0
1.2, -1.04, 0.129335, 0.129335
1.24, -1.04, 0.0373879, 0.0373879
1.28, -1.04, 0.129841, 0.129841
1.32, -1.04, 0, 0
1.36, -1.04, 0.0337507, 0.0337507
1.4, -1.04, 0, 0
1.44, -1.04, 0.0668541, 0.0473507
1.48, -1.04, 0.144332, 0.144332
1.52, -1.04, 0, 0
1.56, -1.04, 0.0285196, 0.0285196
1.6, -1.04, 0.079056, 0.0569411
1.64, -1.04, 0.350922, 0.147415
1.68, -1.04, 1.01815, 0.439176
1.72, -1.04, 0.659357, 0.191487
1.76, -1.04, 0.639645, 0.172811
1.8, -1.04, 0.445393, 0.201786
1.84, -1.04, 0.389971, 0.1336
1.88, -1.04, 0.0747779, 0.0529439
1.92, -1.04, 0.217572, 0.123499
1.96, -1.04, 0.0943408, 0.0675262
2, -1.04, 0.032355, 0.032355
2.04, -1.04, 0.521101, 0.354603
2.08, -1.04, 0.126072, 0.0733795
2.12, -1.04, 0.190893, 0.101343
2.16, -1.04, 0.738796, 0.475286
2.2, -1.04, 0.429566, 0.163059
2.24, -1.04, 0.479999, 0.162696
2.28, -1.04, 0.593519, 0.194409
2.32, -1.04, 0.358339, 0.130646
2.36, -1.04, 0.157157, 0.0800807
2.4, -1.04, 0.0400455, 0.0400455
2.44, -1.04, 0.0845714, 0.0599057
2.48, -1.04, 0.225227, 0.191152
2.52, -1.04, 0.0424046, 0.0424046
2.56, -1.04, 0.0469104, 0.0469104
2.6, -1.04, 0, 0
2.64, -1.04, 0, 0
2.68, -1.04, 0, 0
2.72, -1.04, 0, 0
2.76, -1.04, 0, 0
2.8, -1.04, 0.0410241, 0.0410241
2.84, -1.04, 0, 0
2.88, -1.04, 0.0418978, 0.0418978
2.92, -1.04, 0.0868089, 0.0868089
2.96, -1.04, 0, 0
3, -1.04, 0, 0
3.04, -1.04, 0, 0
3.08, -1.04, 0, 0
3.12, -1.04, 0, 0
3.16, -1.04, 0.153695, 0.108971
3.2, -1.04, 0, 0
3.24, -1.04, 0, 0
3.28, -1.04, 0, 0
3.32, -1.04, 0, 0
3.36, -1.04, 0, 0
3.4, -1.04, 0, 0
3.44, -1.04, 0, 0
3.48, -1.04, 0, 0
3.52, -1.04, 0.181626, 0.128823
3.56, -1.04, 0.648308, 0.595795
3.6, -1.04, 0.680538, 0.356239
3.64, -1.04, 0.145651, 0.10356
3.68, -1.04, 0.968746, 0.429806
3.72, -1.04, 0.610413, 0.353266
3.76, -1.04, 0.58916, 0.249659
3.8, -1.04, 0.838804, 0.414748
3.84, -1.04, 0.506064, 0.264144
3.88, -1.04, 0.102441, 0.102441
3.92, -1.04, 0.815545, 0.75056
3.96, -1.04, 0, 0
4, -1.04, 0, 0
4.04, -1.04, 0.199611, 0.144613
4.08, -1.04, 0.273107, 0.198229
4.12, -1.04, 0.405845, 0.32642
4.16, -1.04, 0.106415, 0.106415
4.2, -1.04, 0.126329, 0.126329
4.24, -1.04, 0.683605, 0.42545
4.28, -1.04, 0.253455, 0.179221
4.32, -1.04, 0, 0
4.36, -1.04, 0, 0
4.4, -1.04, 0, 0
4.44, -1.04, 0, 0
4.48, -1.04, 0, 0
4.52, -1.04, 0, 0
4.56, -1.04, 0, 0
4.6, -1.04, 0, 0
4.64, -1.04, 0, 0
4.68, -1.04, 0, 0
4.72, -1.04, 0, 0
4.76, -1.04, -1, 0
4.8, -1.04, -1, 0
4.84, -1.04, -1, 0
4.88, -1.04, -1, 0
4.92, -1.04, -1, 0
4.96, -1.04, -1, 0
5, -1.04, -1, 0
5.04, -1.04, -1, 0
-0.04, -1, 0.241279, 0.143933
3.46945e-18, -1, 0.216352, 0.145086
0.04, -1, 0.358132, 0.154076
0.08, -1, 0.0626222, 0.0449068
0.12, -1, 0.110339, 0.0657276
0.16, -1, 0.368735, 0.143573
0.2, -1, 0.527287, 0.145495
0.24, -1, 0.800735, 0.214514
0.28, -1, 0.696276, 0.200499
0.32, -1, 0.934013, 0.313581
0.36, -1, 0.677516, 0.31039
0.4, -1, 0.025709, 0.025709
0.44, -1, 0.0574815, 0.0408978
0.48, -1, 0.291415, 0.258361
0.52, -1, 0.0597879, 0.0432919
0.56, -1, 0, 0
0.6, -1, 0, 0
0.64, -1, 0.030997, 0.030997
0.68, -1, 0, 0
0.72, -1, 0.0261069, 0.0261069
0.76, -1, 0.0293878, 0.0293878
0.8, -1, 0.0450427, 0.0450427
0.84, -1, 0.0327365, 0.0327365
0.88, -1, 0.038532, 0.038532
0.92, -1, 0.104006, 0.0740724
0.96, -1, 0, 0
1, -1, 0.0302157, 0.0302157
1.04, -1, 0.0296992, 0.0296992
1.08, -1, 0.0391513, 0.0391513
1.12, -1, 0.0391432, 0.0391432
1.16, -1, 0.0763485, 0.0541349
1.2, -1, 0, 0
1.24, -1, 0, 0
1.28, -1, 0, 0
1.32, -1, 0, 0
1.36, -1, 0.0619356, 0.0438766
1.4, -1, 0, 0
1.44, -1, 0.0301156, 0.0301156
1.48, -1, 0, 0
1.52, -1, 0, 0
1.56, -1, 0.125452, 0.0640273
1.6, -1, 0.0954642, 0.0559822
1.64, -1, 0.0806598, 0.0582879
1.68, -1, 0.460259, 0.30436
1.72, -1, 0.876625, 0.339464
1.76, -1, 0.349797, 0.138891
1.8, -1, 0.791033, 0.346643
1.84, -1, 0.254965, 0.0973776
1.88, -1, 0.325192, 0.130291
1.92, -1, 0.035292, 0.035292
1.96, -1, 0.592093, 0.341413
2, -1, 0.439204, 0.204876
2.04, -1, 0, 0
2.08, -1, 0.0589962, 0.0417169
2.12, -1, 0.127539, 0.0753725
2.16, -1, 0.324952, 0.168435
2.2, -1, 0.423281, 0.144507
2.24, -1, 0.431073, 0.161687
2.28, -1, 0.588179, 0.363865
2.32, -1, 0.446868, 0.176667
2.36, -1, 0.0590847, 0.0590847
2.4, -1, 0.191798, 0.111317
2.44, -1, 0.135408, 0.101013
2.48, -1, 0.0416956, 0.0416956
2.52, -1, 0.310757, 0.169954
2.56, -1, 0.0784233, 0.0784233
2.6, -1, 0, 0
2.64, -1, 0.0435445, 0.0435445
2.68, -1, 0.0689351, 0.0689351
2.72, -1, 0, 0
2.76, -1, 0.0487192, 0.0487192
2.8, -1, 0.0365257, 0.0365257
2.84, -1, 0, 0
2.88, -1, 0, 0
2.92, -1, 0, 0
2.96, -1, 0, 0
3, -1, 0, 0
3.04, -1, 0, 0
3.08, -1, 0, 0
3.12, -1, 0, 0
3.16, -1, 0, 0
3.2, -1, 0, 0
3.24, -1, 0, 0
3.28, -1, 0.0822881, 0.0822881
3.32, -1, 0.0554085, 0.0554085
3.36, -1, 0, 0
3.4, -1, 0.0582805, 0.0582805
3.44, -1, 0.400648, 0.287169
3.48, -1, 0.0599647, 0.0599647
3.52, -1, 0.0643558, 0.0643558
3.56, -1, 0.334784, 0.219769
3.6, -1, 0, 0
3.64, -1, 0.20583, 0.120007
3.68, -1, 0.0782287, 0.0782287
3.72, -1, 0.184738, 0.106807
3.76, -1, 1.2506, 0.767713
3.8, -1, 0.681608, 0.229421
3.84, -1, 0.176812, 0.102187
3.88, -1, 0.238786, 0.140246
3.92, -1, 0.265992, 0.155057
3.96, -1, 0.30238, 0.183688
4, -1, 0.437558, 0.227598
4.04, -1, 0.277664, 0.19905
4.08, -1, 0.363975, 0.2192
4.12, -1, 0.293313, 0.293313
4.16, -1, 1.32734, 0.965201
4.2, -1, 0.307846, 0.179957
4.24, -1, 0.147309, 0.147309
4.28, -1, 1.03235, 0.479752
4.32, -1, 0.262847, 0.190012
4.36, -1, 1.31228, 0.699779
4.4, -1, 0.405387, 0.309337
4.44, -1, 0.387192, 0.277557
4.48, -1, 0.248769, 0.248769
4.52, -1, 0, 0
4.56, -1, 0.227671, 0.227671
4.6, -1, 0, 0
4.64, -1, 0, 0
4.68, -1, 0, 0
4.72, -1, 0, 0
4.76, -1, -1, 0
4.8, -1, -1, 0
4.84, -1, -1, 0
4.88, -1, -1, 0
4.92, -1, -1, 0
4.96, -1, -1, 0
5, -1, -1, 0
5.04, -1, -1, 0
-0.04, -0.96, 0.0806934, 0.0466658
3.46945e-18, -0.96, 0.154917, 0.130765
0.04, -0.96, 0.303355, 0.116463
0.08, -0.96, 0.30008, 0.106817
0.12, -0.96, 0.324832, 0.123714
0.16, -0.96, 0.241475, 0.0921499
0.2, -0.96, 0.564302, 0.190738
0.24, -0.96, 0.695406, 0.182669
0.28, -0.96, 0.996545, 0.329057
0.32, -0.96, 0.444727, 0.162911
0.36, -0.96, 0.413565, 0.122755
0.4, -0.96, 0.311224, 0.1463
0.44, -0.96, 0.233462, 0.107502
0.48, -0.96, 0.0828195, 0.0603165
0.52, -0.96, 0.0220879, 0.0220879
0.56, -0.96, 0.0721904, 0.0537491
0.6, -0.96, 0.0398127, 0.0398127
0.64, -0.96, 0.0708792, 0.0530114
0.68, -0.96, 0.0292694, 0.0292694
0.72, -0.96, 0.0933711, 0.0660233
0.76, -0.96, 0.0229913, 0.0229913
0.8, -0.96, 0, 0
0.84, -0.96, 0.0469155, 0.033194
0.88, -0.96, 0.0648056, 0.0462666
0.92, -0.96, 0.0699174, 0.0496125
0.96, -0.96, 0, 0
1, -0.96, 0, 0
1.04, -0.96, 0.0656414, 0.0474
1.08, -0.96, 0.102114, 0.0821848
1.12, -0.96, 0, 0
1.16, -0.96, 0, 0
1.2, -0.96, 0.035607, 0.035607
1.24, -0.96, 0, 0
1.28, -0.96, 0, 0
1.32, -0.96, 0.0428733, 0.0428733
1.36, -0.96, 0, 0
1.4, -0.96, 0, 0
1.44, -0.96, 0.135073, 0.135073
1.48, -0.96, 0, 0
1.52, -0.96, 0.0342155, 0.0342155
1.56, -0.96, 0.029885, 0.029885
1.6, -0.96, 0.0660146, 0.0467307
1.64, -0.96, 0.22243, 0.104518
1.68, -0.96, 0.287848, 0.113957
1.72, -0.96, 0.292508, 0.106377
1.76, -0.96, 0.546467, 0.191795
1.8, -0.96, 0.758102, 0.234974
1.84, -0.96, 0.143349, 0.0735831
1.88, -0.96, 0.167181, 0.0998419
1.92, -0.96, 0.718401, 0.344332
1.96, -0.96, 0.0346829, 0.0346829
2, -0.96, 0.508253, 0.339991
2.04, -0.96, 0.14185, 0.0824277
2.08, -0.96, 0.36524, 0.203814
2.12, -0.96, 0.436875, 0.342521
2.16, -0.96, 0.5314, 0.339206
2.2, -0.96, 0.603344, 0.2663
2.24, -0.96, 0.427062, 0.184993
2.28, -0.96, 0.829165, 0.26844
2.32, -0.96, 0.229898, 0.120545
2.36, -0.96, 0.832424, 0.507118
2.4, -0.96, 0.0328862, 0.0328862
2.44, -0.96, 0.0465818, 0.0465818
2.48, -0.96, 0.270294, 0.198092
2.52, -0.96, 0.0378613, 0.0378613
2.56, -0.96, 0.0558832, 0.0558832
2.6, -0.96, 0, 0
2.64, -0.96, 0, 0
2.68, -0.96, 0.051852, 0.051852
2.72, -0.96, 0, 0
2.76, -0.96, 0, 0
2.8, -0.96, 0, 0
2.84, -0.96, 0, 0
2.88, -0.96, 0, 0
2.92, -0.96, 0.136994, 0.136994
2.96, -0.96, 0, 0
3, -0.96, 0.0548553, 0.0548553
3.04, -0.96, 0, 0
3.08, -0.96, 0, 0
3.12, -0.96, 0.0570326, 0.0570326
3.16, -0.96, 0, 0
3.2, -0.96, 0, 0
3.24, -0.96, 0, 0
3.28, -0.96, 0.0568178, 0.0568178
3.32, -0.96, 0, 0
3.36, -0.96, 0, 0
3.4, -0.96, 0, 0
3.44, -0.96, 0.0600518, 0.0600518
3.48, -0.96, 0, 0
3.52, -0.96, 0, 0
3.56, -0.96, 0.0689239, 0.0689239
3.6, -0.96, 0.197582, 0.197582
3.64, -0.96, 0.165384, 0.119391
3.68, -0.96, 0.497024, 0.209623
3.72, -0.96, 0.762885, 0.674667
3.76, -0.96, 0.456432, 0.173165
3.8, -0.96, 0.164369, 0.164369
3.84, -0.96, 0.972295, 0.699672
3.88, -0.96, 0.676647, 0.387845
3.92, -0.96, 0, 0
3.96, -0.96, 0.0866549, 0.0866549
4, -0.96, 0.685152, 0.436871
4.04, -0.96, 0.339722, 0.245048
4.08, -0.96, 0.141924, 0.141924
4.12, -0.96, 0.511735, 0.280139
4.16, -0.96, 0.117885, 0.117885
4.2, -0.96, 0.305881, 0.178257
4.24, -0.96, 0.798928, 0.366908
4.28, -0.96, 0.399826, 0.235721
4.32, -0.96, 0.898029, 0.412038
4.36, -0.96, 0.405299, 0.235153
4.4, -0.96, 0, 0
4.44, -0.96, 0.33581, 0.238733
4.48, -0.96, 0, 0
4.52, -0.96, 0.239799, 0.239799
4.56, -0.96, 0.196872, 0.196872
4.6, -0.96, 0, 0
4.64, -0.96, 0, 0
4.68, -0.96, 0, 0
4.72, -0.96, 0, 0
4.76, -0.96, -1, 0
4.8, -0.96, -1, 0
4.84, -0.96, -1, 0
4.88, -0.96, -1, 0
4.92, -0.96, -1, 0
4.96, -0.96, -1, 0
5, -0.96, -1, 0
5.04, -0.96, -1, 0
-0.04, -0.92, 0.228304, 0.0970973
3.46945e-18, -0.92, 0.199644, 0.0889987
0.04, -0.92, 0.354285, 0.125551
0.08, -0.92, 0.462146, 0.15749
0.12, -0.92, 0.187121, 0.0776568
0.16, -0.92, 0.726195, 0.216859
0.2, -0.92, 0.608432, 0.182122
0.24, -0.92, 0.515434, 0.135153
0.28, -0.92, 0.922753, 0.30779
0.32, -0.92, 0.541273, 0.151001
0.36, -0.92, 0.24646, 0.105885
0.4, -0.92, 0.555146, 0.281529
0.44, -0.92, 0.119746, 0.0709284
0.48, -0.92, 0.0804861, 0.0804861
0.52, -0.92, 0.456032, 0.258771
0.56, -0.92, 0, 0
0.6, -0.92, 0.0588024, 0.0588024
0.64, -0.92, 0, 0
0.68, -0.92, 0.0293455, 0.0293455
0.72, -0.92, 0.0458655, 0.0458655
0.76, -0.92, 0, 0
0.8, -0.92, 0.044918, 0.044918
0.84, -0.92, 0.0547104, 0.0547104
0.88, -0.92, 0, 0
0.92, -0.92, 0, 0
0.96, -0.92, 0.0253624, 0.0253624
1, -0.92, 0.0382293, 0.0382293
1.04, -0.92, 0.033137, 0.033137
1.08, -0.92, 0, 0
1.12, -0.92, 0.0794897, 0.0794897
1.16, -0.92, 0.0404989, 0.0404989
1.2, -0.92, 0, 0
1.24, -0.92, 0, 0
1.28, -0.92, 0, 0
1.32, -0.92, 0, 0
1.36, -0.92, 0.0438178, 0.0438178
1.4, -0.92, 0, 0
1.44, -0.92, 0, 0
1.48, -0.92, 0.0308317, 0.0308317
1.52, -0.92, 0.105284, 0.0611289
1.56, -0.92, 0, 0
1.6, -0.92, 0.234311, 0.126269
1.64, -0.92, 0.1839, 0.0849297
1.68, -0.92, 0.341855, 0.154629
1.72, -0.92, 0.778339, 0.328216
1.76, -0.92, 0.953045, 0.2671
1.8, -0.92, 0.422583, 0.156325
1.84, -0.92, 0.335095, 0.134873
1.88, -0.92, 0.223327, 0.115082
1.92, -0.92, 0.618531, 0.263928
1.96, -0.92, 0.532, 0.327702
2, -0.92, 0.204216, 0.105003
2.04, -0.92, 0.129135, 0.0747262
2.08, -0.92, 0.139254, 0.0803992
2.12, -0.92, 0.152769, 0.076684
2.16, -0.92, 0.425584, 0.196774
2.2, -0.92, 0.5715, 0.215717
2.24, -0.92, 0.419501, 0.138533
2.28, -0.92, 0.696674, 0.263122
2.32, -0.92, 0.329436, 0.134443
2.36, -0.92, 0.337182, 0.139575
2.4, -0.92, 0.0938493, 0.0665188
2.44, -0.92, 0.130626, 0.100677
2.48, -0.92, 0, 0
2.52, -0.92, 0, 0
2.56, -0.92, 0.0544782, 0.0544782
2.6, -0.92, 0.228404, 0.143641
2.64, -0.92, 0.0443055, 0.0443055
2.68, -0.92, 0.198982, 0.198982
2.72, -0.92, 0, 0
2.76, -0.92, 0, 0
2.8, -0.92, 0.118629, 0.0884754
2.84, -0.92, 0.0363739, 0.0363739
2.88, -0.92, 0, 0
2.92, -0.92, 0, 0
2.96, -0.92, 0, 0
3, -0.92, 0, 0
3.04, -0.92, 0.0721664, 0.0721664
3.08, -0.92, 0.105092, 0.0744116
3.12, -0.92, 0, 0
3.16, -0.92, 0.107909, 0.076796
3.2, -0.92, 0.0584942, 0.0584942
3.24, -0.92, 0.0543595, 0.0543595
3.28, -0.92, 0, 0
3.32, -0.92, 0, 0
3.36, -0.92, 0.07128, 0.07128
3.4, -0.92, 0, 0
3.44, -0.92, 0, 0
3.48, -0.92, 0, 0
3.52, -0.92, 0.170628, 0.123935
3.56, -0.92, 0, 0
3.6, -0.92, 0.0560761, 0.0560761
3.64, -0.92, 0.423825, 0.176249
3.68, -0.92, 0.691701, 0.234938
3.72, -0.92, 0.981543, 0.463484
3.76, -0.92, 0.708623, 0.372774
3.8, -0.92, 0.139083, 0.0984443
3.84, -0.92, 0.906227, 0.494571
3.88, -0.92, 0.0624961, 0.0624961
3.92, -0.92, 0.0899336, 0.0899336
3.96, -0.92, 0.0917555, 0.0917555
4, -0.92, 0.375285, 0.231566
4.04, -0.92, 0.6252, 0.439344
4.08, -0.92, 0.920317, 0.831513
4.12, -0.92, 0.824344, 0.499017
4.16, -0.92, 0.594868, 0.492977
4.2, -0.92, 0.852271, 0.514297
4.24, -0.92, 0.264474, 0.190536
4.28, -0.92, 0.225101, 0.159177
4.32, -0.92, 0.709198, 0.444268
4.36, -0.92, 0.739975, 0.307324
4.4, -0.92, 0, 0
4.44, -0.92, 0.818257, 0.419681
4.48, -0.92, 0, 0
4.52, -0.92, 0, 0
4.56, -0.92, 0, 0
4.6, -0.92, 0, 0
4.64, -0.92, 0, 0
4.68, -0.92, 0, 0
4.72, -0.92, 0, 0
4.76, -0.92, 0, 0
4.8, -0.92, -1, 0
4.84, -0.92, -1, 0
4.88, -0.92, -1, 0
4.92, -0.92, -1, 0
4.96, -0.92, -1, 0
5, -0.92, -1, 0
5.04, -0.92, -1, 0
-0.04, -0.88, 0.197047, 0.092561
3.46945e-18, -0.88, 0.258586, 0.103548
0.04, -0.88, 0.242348, 0.104366
0.08, -0.88, 0.395139, 0.140762
0.12, -0.88, 0.0718613, 0.0508136
0.16, -0.88, 0.477929, 0.152347
0.2, -0.88, 0.749375, 0.315317
0.24, -0.88, 0.778878, 0.253585
0.28, -0.88, 0.719304, 0.215105
0.32, -0.88, 0.297603, 0.110475
0.36, -0.88, 0.601674, 0.283681
0.4, -0.88, 0.312657, 0.245234
0.44, -0.88, 0, 0
0.48, -0.88, 0.0264502, 0.0264502
0.52, -0.88, 0.0393491, 0.0393491
0.56, -0.88, 0, 0
0.6, -0.88, 0.033562, 0.033562
0.64, -0.88, 0.215321, 0.140606
0.68, -0.88, 0, 0
0.72, -0.88, 0.224373, 0.224373
0.76, -0.88, 0, 0
0.8, -0.88, 0, 0
0.84, -0.88, 0.0962405, 0.0560445
0.88, -0.88, 0, 0
0.92, -0.88, 0.0900759, 0.0521254
0.96, -0.88, 0.117932, 0.0858362
1, -0.88, 0.0508112, 0.0359308
1.04, -0.88, 0.0256859, 0.0256859
1.08, -0.88, 0.0901302, 0.0522843
1.12, -0.88, 0.0809414, 0.0809414
1.16, -0.88, 0.060501, 0.060501
1.2, -0.88, 0, 0
1.24, -0.88, 0, 0
1.28, -0.88, 0.0224821, 0.0224821
1.32, -0.88, 0, 0
1.36, -0.88, 0.0241009, 0.0241009
1.4, -0.88, 0.0288483, 0.0288483
1.44, -0.88, 0, 0
1.48, -0.88, 0, 0
1.52, -0.88, 0.147755, 0.0856437
1.56, -0.88, 0, 0
1.6, -0.88, 0.259227, 0.110294
1.64, -0.88, 0, 0
1.68, -0.88, 0.354682, 0.171493
1.72, -0.88, 0.280579, 0.126936
1.76, -0.88, 0.319706, 0.128829
1.8, -0.88, 0.36667, 0.118383
1.84, -0.88, 0.462986, 0.178428
1.88, -0.88, 0.142544, 0.0825663
1.92, -0.88, 0.583781, 0.326328
1.96, -0.88, 0.220878, 0.124159
2, -0.88, 0.141919, 0.0827193
2.04, -0.88, 0.431869, 0.322256
2.08, -0.88, 0.283698, 0.141351
2.12, -0.88, 0.421759, 0.189438
2.16, -0.88, 1.04411, 0.460704
2.2, -0.88, 0.2585, 0.108833
2.24, -0.88, 0.421076, 0.171073
2.28, -0.88, 0.653109, 0.233903
2.32, -0.88, 0.418557, 0.197166
2.36, -0.88, 0.440442, 0.345999
2.4, -0.88, 0.315377, 0.120652
2.44, -0.88, 0.091392, 0.0651648
2.48, -0.88, 0.0360692, 0.0360692
2.52, -0.88, 0, 0
2.56, -0.88, 0, 0
2.6, -0.88, 0, 0
2.64, -0.88, 0.0500554, 0.0500554
2.68, -0.88, 0, 0
2.72, -0.88, 0, 0
2.76, -0.88, 0.0648679, 0.0648679
2.8, -0.88, 0.0439469, 0.0439469
2.84, -0.88, 0, 0
2.88, -0.88, 0.0968462, 0.0696788
2.92, -0.88, 0, 0
2.96, -0.88, 0.069508, 0.069508
3, -0.88, 0, 0
3.04, -0.88, 0, 0
3.08, -0.88, 0.0707501, 0.0707501
3.12, -0.88, 0.0915802, 0.0915802
3.16, -0.88, 0, 0
3.2, -0.88, 0, 0
3.24, -0.88, 0.0589417, 0.0589417
3.28, -0.88, 0.165303, 0.165303
3.32, -0.88, 0, 0
3.36, -0.88, 0.0507879, 0.0507879
3.4, -0.88, 0, 0
3.44, -0.88, 0, 0
3.48, -0.88, 0, 0
3.52, -0.88, 0.0718006, 0.0718006
3.56, -0.88, 0, 0
3.6, -0.88, 0.0555046, 0.0555046
3.64, -0.88, 0.269448, 0.135755
3.68, -0.88, 0.369484, 0.235673
3.72, -0.88, 0.541495, 0.249284
3.76, -0.88, 0.324223, 0.170849
3.8, -0.88, 0.696164, 0.33198
3.84, -0.88, 0, 0
3.88, -0.88, 0.286129, 0.225877
3.92, -0.88, 0.306638, 0.217824
3.96, -0.88, 0.550212, 0.29974
4, -0.88, 0.799573, 0.379962
4.04, -0.88, 0.567927, 0.255394
4.08, -0.88, 0.475375, 0.404359
4.12, -0.88, 0.248619, 0.177459
4.16, -0.88, 0.303228, 0.17507
4.2, -0.88, 0.371909, 0.216007
4.24, -0.88, 1.4958, 1.05568
4.28, -0.88, 0.332205, 0.262708
4.32, -0.88, 0.825205, 0.394664
4.36, -0.88, 0.379271, 0.268185
4.4, -0.88, 0.336448, 0.242635
4.44, -0.88, 0.273727, 0.193557
4.48, -0.88, 0, 0
4.52, -0.88, 0.349828, 0.349828
4.56, -0.88, 0.374334, 0.374334
4.6, -0.88, 0, 0
4.64, -0.88, 0.539007, 0.539007
4.68, -0.88, 0, 0
4.72, -0.88, 0, 0
4.76, -0.88, 0, 0
4.8, -0.88, -1, 0
4.84, -0.88, -1, 0
4.88, -0.88, -1, 0
4.92, -0.88, -1, 0
4.96, -0.88, -1, 0
5, -0.88, -1, 0
5.04, -0.88, -1, 0
-0.04, -0.84, 0.366837, 0.117754
3.46945e-18, -0.84, 0.330254, 0.151907
0.04, -0.84, 0.440991, 0.172653
0.08, -0.84, 0.501069, 0.170599
0.12, -0.84, 0.27364, 0.107558
0.16, -0.84, 0.512829, 0.148038
0.2, -0.84, 0.936796, 0.275647
0.24, -0.84, 0.385551, 0.123533
0.28, -0.84, 0.508759, 0.153767
0.32, -0.84, 0.883224, 0.22844
0.36, -0.84, 0.805096, 0.306824
0.4, -0.84, 0.157697, 0.0732522
0.44, -0.84, 0.216786, 0.0901386
0.48, -0.84, 0.0730083, 0.042297
0.52, -0.84, 0.185881, 0.115594
0.56, -0.84, 0, 0
0.6, -0.84, 0.0201337, 0.0201337
0.64, -0.84, 0, 0
0.68, -0.84, 0, 0
0.72, -0.84, 0.0761965, 0.0761965
0.76, -0.84, 0.275593, 0.219571
0.8, -0.84, 0, 0
0.84, -0.84, 0.0241455, 0.0241455
0.88, -0.84, 0, 0
0.92, -0.84, 0.0506003, 0.0359439
0.96, -0.84, 0.0321255, 0.0321255
1, -0.84, 0, 0
1.04, -0.84, 0.0646456, 0.0461027
1.08, -0.84, 0.0772114, 0.0554643
1.12, -0.84, 0, 0
1.16, -0.84, 0, 0
1.2, -0.84, 0, 0
1.24, -0.84, 0.026049, 0.026049
1.28, -0.84, 0, 0
1.32, -0.84, 0.0283863, 0.0283863
1.36, -0.84, 0.215607, 0.127521
1.4, -0.84, 0, 0
1.44, -0.84, 0.0689773, 0.0503355
1.48, -0.84, 0.130428, 0.097108
1.52, -0.84, 0, 0
1.56, -0.84, 0.0678898, 0.0483957
1.6, -0.84, 0.129685, 0.0986378
1.64, -0.84, 0.989907, 0.281859
1.68, -0.84, 0.884345, 0.354469
1.72, -0.84, 0.507167, 0.142524
1.76, -0.84, 0.23995, 0.105057
1.8, -0.84, 0.32918, 0.128609
1.84, -0.84, 0.163734, 0.0736668
1.88, -0.84, 0.321235, 0.142228
1.92, -0.84, 0.340486, 0.121635
1.96, -0.84, 0.0635712, 0.0450083
2, -0.84, 0.209802, 0.0948473
2.04, -0.84, 0.240577, 0.115348
2.08, -0.84, 0.306034, 0.1451
2.12, -0.84, 0.297029, 0.138092
2.16, -0.84, 0.494764, 0.174413
2.2, -0.84, 0.354427, 0.191288
2.24, -0.84, 0.569264, 0.186466
2.28, -0.84, 0.582983, 0.200333
2.32, -0.84, 0.583036, 0.205724
2.36, -0.84, 0.874473, 0.41221
2.4, -0.84, 0.130247, 0.0924887
2.44, -0.84, 0.119645, 0.0700923
2.48, -0.84, 0, 0
2.52, -0.84, 0.0406133, 0.0406133
2.56, -0.84, 0, 0
2.6, -0.84, 0, 0
2.64, -0.84, 0.0315542, 0.0315542
2.68, -0.84, 0, 0
2.72, -0.84, 0, 0
2.76, -0.84, 0.0411445, 0.0411445
2.8, -0.84, 0.0752691, 0.0752691
2.84, -0.84, 0.0398104, 0.0398104
2.88, -0.84, 0, 0
2.92, -0.84, 0, 0
2.96, -0.84, 0.0445648, 0.0445648
3, -0.84, 0.0830715, 0.0830715
3.04, -0.84, 0.111552, 0.111552
3.08, -0.84, 0, 0
3.12, -0.84, 0.0487162, 0.0487162
3.16, -0.84, 0, 0
3.2, -0.84, 0, 0
3.24, -0.84, 0, 0
3.28, -0.84, 0.0919057, 0.0919057
3.32, -0.84, 0, 0
3.36, -0.84, 0, 0
3.4, -0.84, 0, 0
3.44, -0.84, 0.163192, 0.0951736
3.48, -0.84, 0.0741711, 0.0741711
3.52, -0.84, 0, 0
3.56, -0.84, 0, 0
3.6, -0.84, 0, 0
3.64, -0.84, 0.192003, 0.192003
3.68, -0.84, 0.0830296, 0.0830296
3.72, -0.84, 0.254845, 0.148066
3.76, -0.84, 0.274667, 0.217342
3.8, -0.84, 0.912199, 0.428435
3.84, -0.84, 0.204116, 0.14811
3.88, -0.84, 0.113637, 0.113637
3.92, -0.84, 0.397874, 0.21336
3.96, -0.84, 0.903412, 0.730342
4, -0.84, 0.210016, 0.151127
4.04, -0.84, 0, 0
4.08, -0.84, 0.58269, 0.267248
4.12, -0.84, 0.716549, 0.358757
4.16, -0.84, 0.32694, 0.244486
4.2, -0.84, 0.436774, 0.221079
4.24, -0.84, 1.20523, 0.572565
4.28, -0.84, 0.253188, 0.253188
4.32, -0.84, 0.922197, 0.585434
4.36, -0.84, 0.247893, 0.175288
4.4, -0.84, 1.41575, 0.664058
4.44, -0.84, 0, 0
4.48, -0.84, 0.243963, 0.243963
4.52, -0.84, 0.28513, 0.28513
4.56, -0.84, 0, 0
4.6, -0.84, 0, 0
4.64, -0.84, 0, 0
4.68, -0.84, 0, 0
4.72, -0.84, 0, 0
4.76, -0.84, 0, 0
4.8, -0.84, -1, 0
4.84, -0.84, -1, 0
4.88, -0.84, -1, 0
4.92, -0.84, -1, 0
4.96, -0.84, -1, 0
5, -0.84, -1, 0
5.04, -0.84, -1, 0
-0.04, -0.8, 0.427304, 0.148149
3.46945e-18, -0.8, 0.442471, 0.139217
0.04, -0.8, 0.920584, 0.268427
0.08, -0.8, 1.01134, 0.310956
0.12, -0.8, 0.824288, 0.233384
0.16, -0.8, 0.820612, 0.291272
0.2, -0.8, 0.787059, 0.280267
0.24, -0.8, 0.483867, 0.148024
0.28, -0.8, 0.912212, 0.240496
0.32, -0.8, 0.885494, 0.211049
0.36, -0.8, 0.500428, 0.173759
0.4, -0.8, 0.283535, 0.102738
0.44, -0.8, 0.0721382, 0.0531495
0.48, -0.8, 0.0262551, 0.0262551
0.52, -0.8, 0.0538552, 0.0390039
0.56, -0.8, 0.032433, 0.032433
0.6, -0.8, 0.0439525, 0.0310814
0.64, -0.8, 0.0683258, 0.0484423
0.68, -0.8, 0, 0
0.72, -0.8, 0, 0
0.76, -0.8, 0.122173, 0.0616786
0.8, -0.8, 0.0530698, 0.0530698
0.84, -0.8, 0, 0
0.88, -0.8, 0.0210589, 0.0210589
0.92, -0.8, 0.0436541, 0.0436541
0.96, -0.8, 0.073918, 0.073918
1, -0.8, 0, 0
1.04, -0.8, 0, 0
1.08, -0.8, 0, 0
1.12, -0.8, 0.0290635, 0.0290635
1.16, -0.8, 0.0378729, 0.0378729
1.2, -0.8, 0, 0
1.24, -0.8, 0.0266905, 0.0266905
1.28, -0.8, 0.0795636, 0.0576609
1.32, -0.8, 0.0402712, 0.0402712
1.36, -0.8, 0, 0
1.4, -0.8, 0, 0
1.44, -0.8, 0.293287, 0.262784
1.48, -0.8, 0.095401, 0.0722759
1.52, -0.8, 0.0658666, 0.0658666
1.56, -0.8, 0.476179, 0.301455
1.6, -0.8, 0.237679, 0.116863
1.64, -0.8, 0.0783515, 0.0559624
1.68, -0.8, 0.481384, 0.145453
1.72, -0.8, 0.467904, 0.157681
1.76, -0.8, 0.389877, 0.283747
1.8, -0.8, 0.395084, 0.144067
1.84, -0.8, 0.28193, 0.109267
1.88, -0.8, 0.663629, 0.177093
1.92, -0.8, 0.3298, 0.186294
1.96, -0.8, 0.43053, 0.176432
2, -0.8, 0.329805, 0.133973
2.04, -0.8, 0.935723, 0.363405
2.08, -0.8, 0.331974, 0.157861
2.12, -0.8, 0.616672, 0.2164
2.16, -0.8, 0.377274, 0.186928
2.2, -0.8, 0.253009, 0.120232
2.24, -0.8, 0.263806, 0.109189
2.28, -0.8, 0.284234, 0.117771
2.32, -0.8, 0.867626, 0.296982
2.36, -0.8, 0.387227, 0.178133
2.4, -0.8, 0.321491, 0.124354
2.44, -0.8, 0.39354, 0.173907
2.48, -0.8, 0.0788898, 0.057657
2.52, -0.8, 0.0488904, 0.0488904
2.56, -0.8, 0.0451529, 0.0451529
2.6, -0.8, 0, 0
2.64, -0.8, 0, 0
2.68, -0.8, 0, 0
2.72, -0.8, 0.0875241, 0.0618893
2.76, -0.8, 0, 0
2.8, -0.8, 0.0765948, 0.0765948
2.84, -0.8, 0, 0
2.88, -0.8, 0, 0
2.92, -0.8, 0.0675935, 0.0675935
2.96, -0.8, 0, 0
3, -0.8, 0, 0
3.04, -0.8, 0, 0
3.08, -0.8, 0, 0
3.12, -0.8, 0.0621358, 0.0621358
3.16, -0.8, 0.196502, 0.139698
3.2, -0.8, 0.0760669, 0.0760669
3.24, -0.8, 0.0432573, 0.0432573
3.28, -0.8, 0, 0
3.32, -0.8, 0, 0
3.36, -0.8, 0, 0
3.4, -0.8, 0.0587687, 0.0587687
3.44, -0.8, 0.249973, 0.249973
3.48, -0.8, 0, 0
3.52, -0.8, 0.0713948, 0.0713948
3.56, -0.8, 0.263757, 0.159662
3.6, -0.8, 0.276482, 0.16261
3.64, -0.8, 0.390408, 0.244579
3.68, -0.8, 0.208482, 0.121292
3.72, -0.8, 0.381017, 0.201592
3.76, -0.8, 0.748876, 0.302914
3.8, -0.8, 0.632331, 0.342498
3.84, -0.8, 0.0901203, 0.0901203
3.88, -0.8, 0.089906, 0.089906
3.92, -0.8, 0.848718, 0.696858
3.96, -0.8, 0.833187, 0.41641
4, -0.8, 0.233328, 0.164993
4.04, -0.8, 0, 0
4.08, -0.8, 0.488212, 0.24717
4.12, -0.8, 0, 0
4.16, -0.8, 0.168504, 0.119151
4.2, -0.8, 0, 0
4.24, -0.8, 0.381151, 0.275375
4.28, -0.8, 1.13867, 0.628336
4.32, -0.8, 0.664129, 0.349792
4.36, -0.8, 0.847146, 0.324291
4.4, -0.8, 0.129249, 0.129249
4.44, -0.8, 0.611645, 0.386118
4.48, -0.8, 0.14221, 0.14221
4.52, -0.8, 0, 0
4.56, -0.8, 0, 0
4.6, -0.8, 0.227931, 0.227931
4.64, -0.8, 0, 0
4.68, -0.8, 0, 0
4.72, -0.8, 0, 0
4.76, -0.8, 0, 0
4.8, -0.8, 0, 0
4.84, -0.8, -1, 0
4.88, -0.8, -1, 0
4.92, -0.8, -1, 0
4.96, -0.8, -1, 0
5, -0.8, -1, 0
5.04, -0.8, -1, 0
-0.04, -0.76, 0.703644, 0.194909
3.46945e-18, -0.76, 0.695249, 0.214908
0.04, -0.76, 0.603749, 0.193258
0.08, -0.76, 0.657122, 0.274749
0.12, -0.76, 0.769642, 0.270942
0.16, -0.76, 0.588817, 0.179167
0.2, -0.76, 0.695126, 0.268669
0.24, -0.76, 0.858425, 0.227383
0.28, -0.76, 0.78457, 0.22962
0.32, -0.76, 1.23764, 0.37156
0.36, -0.76, 0.805745, 0.247315
0.4, -0.76, 0.485278, 0.148309
0.44, -0.76, 0.0583266, 0.0415572
0.48, -0.76, 0.277693, 0.107585
0.52, -0.76, 0.178492, 0.0817291
0.56, -0.76, 0.0250825, 0.0250825
0.6, -0.76, 0.0372643, 0.0372643
0.64, -0.76, 0.0184078, 0.0184078
0.68, -0.76, 0.0568948, 0.0568948
0.72, -0.76, 0.0623854, 0.044114
0.76, -0.76, 0.0424821, 0.0424821
0.8, -0.76, 0, 0
0.84, -0.76, 0.0238286, 0.0238286
0.88, -0.76, 0.144655, 0.0765838
0.92, -0.76, 0, 0
0.96, -0.76, 0.0239762, 0.0239762
1, -0.76, 0, 0
1.04, -0.76, 0, 0
1.08, -0.76, 0.0365807, 0.0365807
1.12, -0.76, 0.180185, 0.12517
1.16, -0.76, 0, 0
1.2, -0.76, 0, 0
1.24, -0.76, 0, 0
1.28, -0.76, 0, 0
1.32, -0.76, 0.234435, 0.111869
1.36, -0.76, 0, 0
1.4, -0.76, 0.0640403, 0.0640403
1.44, -0.76, 0, 0
1.48, -0.76, 0.0769846, 0.0549996
1.52, -0.76, 0.207385, 0.0933034
1.56, -0.76, 0.120489, 0.0604775
1.6, -0.76, 0.191782, 0.0995517
1.64, -0.76, 0.417792, 0.184633
1.68, -0.76, 0.41858, 0.144448
1.72, -0.76, 0.496129, 0.150302
1.76, -0.76, 0.547311, 0.192441
1.8, -0.76, 0.538108, 0.168132
1.84, -0.76, 0.314904, 0.114121
1.88, -0.76, 0.25561, 0.153923
1.92, -0.76, 0.419745, 0.192688
1.96, -0.76, 0.402473, 0.165576
2, -0.76, 0.615651, 0.254236
2.04, -0.76, 0.485154, 0.21111
2.08, -0.76, 0.726992, 0.360311
2.12, -0.76, 0.376846, 0.152886
2.16, -0.76, 0.462854, 0.167629
2.2, -0.76, 1.09845, 0.427477
2.24, -0.76, 0.137694, 0.0993439
2.28, -0.76, 0.596905, 0.212558
2.32, -0.76, 0.582886, 0.357446
2.36, -0.76, 0.695845, 0.199935
2.4, -0.76, 0.597726, 0.348819
2.44, -0.76, 0.621869, 0.356894
2.48, -0.76, 0.0392302, 0.0392302
2.52, -0.76, 0.117141, 0.117141
2.56, -0.76, 0.106602, 0.0762194
2.6, -0.76, 0, 0
2.64, -0.76, 0, 0
2.68, -0.76, 0.405425, 0.375585
2.72, -0.76, 0, 0
2.76, -0.76, 0.0341565, 0.0341565
2.8, -0.76, 0.055831, 0.055831
2.84, -0.76, 0.0639462, 0.0639462
2.88, -0.76, 0, 0
2.92, -0.76, 0, 0
2.96, -0.76, 0, 0
3, -0.76, 0, 0
3.04, -0.76, 0.105436, 0.105436
3.08, -0.76, 0, 0
3.12, -0.76, 0, 0
3.16, -0.76, 0, 0
3.2, -0.76, 0.091117, 0.091117
3.24, -0.76, 0, 0
3.28, -0.76, 0, 0
3.32, -0.76, 0, 0
3.36, -0.76, 0, 0
3.4, -0.76, 0.319311, 0.189308
3.44, -0.76, 0, 0
3.48, -0.76, 0, 0
3.52, -0.76, 0.666799, 0.529525
3.56, -0.76, 0.107532, 0.0762107
3.6, -0.76, 0.259314, 0.132041
3.64, -0.76, 0.525369, 0.3167
3.68, -0.76, 0.129795, 0.0922013
3.72, -0.76, 0.300092, 0.151195
3.76, -0.76, 0.471715, 0.259161
3.8, -0.76, 0.505985, 0.347678
3.84, -0.76, 0.175978, 0.124435
3.88, -0.76, 0.196196, 0.139191
3.92, -0.76, 0.503209, 0.227862
3.96, -0.76, 0.761654, 0.356127
4, -0.76, 0, 0
4.04, -0.76, 0.117854, 0.117854
4.08, -0.76, 0.191304, 0.191304
4.12, -0.76, 0.306171, 0.227927
4.16, -0.76, 0.116519, 0.116519
4.2, -0.76, 0.3956, 0.257805
4.24, -0.76, 2.08548, 1.08049
4.28, -0.76, 1.13271, 0.907331
4.32, -0.76, 0.319395, 0.187341
4.36, -0.76, 0.139373, 0.139373
4.4, -0.76, 1.6176, 0.793288
4.44, -0.76, 1.2912, 0.716561
4.48, -0.76, 0.433664, 0.314893
4.52, -0.76, 0.174717, 0.174717
4.56, -0.76, 0, 0
4.6, -0.76, 0, 0
4.64, -0.76, 0.278868, 0.278868
4.68, -0.76, 0, 0
4.72, -0.76, 0, 0
4.76, -0.76, 0, 0
4.8, -0.76, 0, 0
4.84, -0.76, -1, 0
4.88, -0.76, -1, 0
4.92, -0.76, -1, 0
4.96, -0.76, -1, 0
5, -0.76, -1, 0
5.04, -0.76, -1, 0
-0.04, -0.72, 0.813587, 0.283595
3.46945e-18, -0.72, 0.999671, 0.242696
0.04, -0.72, 0.565566, 0.173604
0.08, -0.72, 0.632683, 0.169959
0.12, -0.72, 1.17045, 0.391414
0.16, -0.72, 0.618964, 0.183809
0.2, -0.72, 0.788781, 0.278295
0.24, -0.72, 1.52794, 0.403879
0.28, -0.72, 1.08714, 0.33691
0.32, -0.72, 0.711567, 0.194362
0.36, -0.72, 0.84936, 0.248688
0.4, -0.72, 1.09546, 0.379174
0.44, -0.72, 0.300256, 0.10575
0.48, -0.72, 0.211598, 0.0815749
0.52, -0.72, 0.148785, 0.0776473
0.56, -0.72, 0.0703607, 0.0498817
0.6, -0.72, 0, 0
0.64, -0.72, 0.0439987, 0.0439987
0.68, -0.72, 0.0441326, 0.0441326
0.72, -0.72, 0, 0
0.76, -0.72, 0.0655579, 0.0464836
0.8, -0.72, 0.0206212, 0.0206212
0.84, -0.72, 0.0346749, 0.0346749
0.88, -0.72, 0.0351229, 0.0351229
0.92, -0.72, 0.0487436, 0.0344671
0.96, -0.72, 0.0201475, 0.0201475
1, -0.72, 0.0807647, 0.0481609
1.04, -0.72, 0.0714185, 0.0505009
1.08, -0.72, 0, 0
1.12, -0.72, 0.151312, 0.119751
1.16, -0.72, 0, 0
1.2, -0.72, 0.100743, 0.0608212
1.24, -0.72, 0, 0
1.28, -0.72, 0, 0
1.32, -0.72, 0.0769122, 0.0545253
1.36, -0.72, 0, 0
1.4, -0.72, 0.0633648, 0.0633648
1.44, -0.72, 0, 0
1.48, -0.72, 0.0438224, 0.0438224
1.52, -0.72, 0.0322226, 0.0322226
1.56, -0.72, 0.235118, 0.111788
1.6, -0.72, 0.42303, 0.123992
1.64, -0.72, 0.347003, 0.135368
1.68, -0.72, 0.689916, 0.22874
1.72, -0.72, 0.806607, 0.253095
1.76, -0.72, 0.706362, 0.191078
1.8, -0.72, 0.362646, 0.127144
1.84, -0.72, 0.461353, 0.151684
1.88, -0.72, 0.374255, 0.174428
1.92, -0.72, 0.349163, 0.130513
1.96, -0.72, 0.334508, 0.123097
2, -0.72, 0.343696, 0.177346
2.04, -0.72, 0.614816, 0.190257
2.08, -0.72, 0.321597, 0.144593
2.12, -0.72, 0.245742, 0.125688
2.16, -0.72, 0.363334, 0.133259
2.2, -0.72, 0.384524, 0.152182
2.24, -0.72, 0.584831, 0.230644
2.28, -0.72, 0.347969, 0.135978
2.32, -0.72, 0.389237, 0.184128
2.36, -0.72, 0.369277, 0.158768
2.4, -0.72, 0.0925056, 0.0667664
2.44, -0.72, 0.624913, 0.364947
2.48, -0.72, 0.637366, 0.270354
2.52, -0.72, 0.0790601, 0.0562454
2.56, -0.72, 0, 0
2.6, -0.72, 0.0971609, 0.0688514
2.64, -0.72, 0.0517626, 0.0517626
2.68, -0.72, 0.0483567, 0.0483567
2.72, -0.72, 0, 0
2.76, -0.72, 0.100534, 0.072491
2.8, -0.72, 0, 0
2.84, -0.72, 0.0372913, 0.0372913
2.88, -0.72, 0, 0
2.92, -0.72, 0, 0
2.96, -0.72, 0, 0
3, -0.72, 0, 0
3.04, -0.72, 0, 0
3.08, -0.72, 0, 0
3.12, -0.72, 0.0529121, 0.0529121
3.16, -0.72, 0.13674, 0.0970055
3.2, -0.72, 0, 0
3.24, -0.72, 0, 0
3.28, -0.72, 0, 0
3.32, -0.72, 0.0882127, 0.0630661
3.36, -0.72, 0, 0
3.4, -0.72, 0, 0
3.44, -0.72, 0.0681765, 0.0681765
3.48, -0.72, 0.186991, 0.107959
3.52, -0.72, 0.161691, 0.11746
3.56, -0.72, 0.287441, 0.192489
3.6, -0.72, 0.813546, 0.560413
3.64, -0.72, 0.393343, 0.285553
3.68, -0.72, 0.149039, 0.106061
3.72, -0.72, 0.376469, 0.178254
3.76, -0.72, 0.251722, 0.151799
3.8, -0.72, 0.412586, 0.239281
3.84, -0.72, 0.354172, 0.181729
3.88, -0.72, 0.217904, 0.15616
3.92, -0.72, 0.392002, 0.250022
3.96, -0.72, 0.418258, 0.266009
4, -0.72, 0.266317, 0.198489
4.04, -0.72, 0.579507, 0.300522
4.08, -0.72, 0.559314, 0.395801
4.12, -0.72, 0, 0
4.16, -0.72, 0.102031, 0.102031
4.2, -0.72, 0.0980791, 0.0980791
4.24, -0.72, 0.539144, 0.339258
4.28, -0.72, 0.534868, 0.268986
4.32, -0.72, 0.252966, 0.180091
4.36, -0.72, 0.474453, 0.281997
4.4, -0.72, 0.586684, 0.396429
4.44, -0.72, 1.08656, 0.658148
4.48, -0.72, 0.208374, 0.208374
4.52, -0.72, 0.300907, 0.217163
4.56, -0.72, 0, 0
4.6, -0.72, 0.23272, 0.23272
4.64, -0.72, 0, 0
4.68, -0.72, 0, 0
4.72, -0.72, 0, 0
4.76, -0.72, 1.02164, 1.02164
4.8, -0.72, 0, 0
4.84, -0.72, -1, 0
4.88, -0.72, -1, 0
4.92, -0.72, -1, 0
4.96, -0.72, -1, 0
5, -0.72, -1, 0
5.04, -0.72, -1, 0
-0.04, -0.68, 0.991313, 0.224707
3.46945e-18, -0.68, 0.596903, 0.191053
0.04, -0.68, 0.564236, 0.202898
0.08, -0.68, 0.861376, 0.287341
0.12, -0.68, 0.691174, 0.266275
0.16, -0.68, 0.33996, 0.129751
0.2, -0.68, 0.545998, 0.173561
0.24, -0.68, 0.675505, 0.185217
0.28, -0.68, 0.858309, 0.177116
0.32, -0.68, 0.648971, 0.179572
0.36, -0.68, 0.636126, 0.158887
0.4, -0.68, 0.802693, 0.203369
0.44, -0.68, 0.49485, 0.17583
0.48, -0.68, 0.415334, 0.241477
0.52, -0.68, 0.149263, 0.0682595
0.56, -0.68, 0.194138, 0.121017
0.6, -0.68, 0.1327, 0.0709044
0.64, -0.68, 0.105727, 0.0621382
0.68, -0.68, 0.1089, 0.0667018
0.72, -0.68, 0, 0
0.76, -0.68, 0.242284, 0.211233
0.8, -0.68, 0.0296825, 0.0296825
0.84, -0.68, 0.0420345, 0.0420345
0.88, -0.68, 0, 0
0.92, -0.68, 0.0233792, 0.0233792
0.96, -0.68, 0, 0
1, -0.68, 0.0361279, 0.0361279
1.04, -0.68, 0.0279907, 0.0279907
1.08, -0.68, 0.135709, 0.113626
1.12, -0.68, 0, 0
1.16, -0.68, 0, 0
1.2, -0.68, 0.0224231, 0.0224231
1.24, -0.68, 0, 0
1.28, -0.68, 0, 0
1.32, -0.68, 0.0396283, 0.0396283
1.36, -0.68, 0, 0
1.4, -0.68, 0.102547, 0.0737357
1.44, -0.68, 0.119879, 0.0709922
1.48, -0.68, 0, 0
1.52, -0.68, 0.603706, 0.308846
1.56, -0.68, 0.440424, 0.270848
1.6, -0.68, 0.31286, 0.125251
1.64, -0.68, 0.705422, 0.186142
1.68, -0.68, 0.59365, 0.197108
1.72, -0.68, 0.553353, 0.153241
1.76, -0.68, 0.419472, 0.140279
1.8, -0.68, 0.680757, 0.334829
1.84, -0.68, 0.336157, 0.134272
1.88, -0.68, 0.362579, 0.16048
1.92, -0.68, 0.56282, 0.242207
1.96, -0.68, 0.375578, 0.137131
2, -0.68, 0.200028, 0.100019
2.04, -0.68, 0.117876, 0.0879562
2.08, -0.68, 0.290342, 0.151535
2.12, -0.68, 0.300743, 0.144597
2.16, -0.68, 0.32405, 0.174502
2.2, -0.68, 0.281557, 0.117328
2.24, -0.68, 0.420325, 0.160027
2.28, -0.68, 0.0880332, 0.063465
2.32, -0.68, 0.533906, 0.165933
2.36, -0.68, 0.0990122, 0.0576346
2.4, -0.68, 0.403014, 0.199775
2.44, -0.68, 0.538259, 0.191574
2.48, -0.68, 0.454397, 0.217472
2.52, -0.68, 0.21007, 0.107243
2.56, -0.68, 0.239029, 0.138911
2.6, -0.68, 0.398148, 0.352054
2.64, -0.68, 0.34076, 0.216538
2.68, -0.68, 0, 0
2.72, -0.68, 0.125916, 0.0912908
2.76, -0.68, 0, 0
2.8, -0.68, 0.0422165, 0.0422165
2.84, -0.68, 0, 0
2.88, -0.68, 0, 0
2.92, -0.68, 0, 0
2.96, -0.68, 0.0489812, 0.0489812
3, -0.68, 0, 0
3.04, -0.68, 0.0601479, 0.0601479
3.08, -0.68, 0, 0
3.12, -0.68, 0, 0
3.16, -0.68, 0, 0
3.2, -0.68, 0, 0
3.24, -0.68, 0, 0
3.28, -0.68, 0, 0
3.32, -0.68, 0, 0
3.36, -0.68, 0.0771153, 0.0771153
3.4, -0.68, 0, 0
3.44, -0.68, 0, 0
3.48, -0.68, 0.0708792, 0.0708792
3.52, -0.68, 0.46001, 0.184114
3.56, -0.68, 0, 0
3.6, -0.68, 0.959009, 0.573952
3.64, -0.68, 0.222123, 0.132272
3.68, -0.68, 0.618151, 0.266053
3.72, -0.68, 0.335699, 0.239858
3.76, -0.68, 0.319616, 0.162973
3.8, -0.68, 0.50327, 0.335046
3.84, -0.68, 0.929997, 0.421889
3.88, -0.68, 0.181327, 0.129471
3.92, -0.68, 0.0910136, 0.0910136
3.96, -0.68, 0.26927, 0.198083
4, -0.68, 0.311946, 0.183851
4.04, -0.68, 0.884319, 0.709896
4.08, -0.68, 0.19196, 0.141684
4.12, -0.68, 0.0779609, 0.0779609
4.16, -0.68, 0.384254, 0.195021
4.2, -0.68, 0, 0
4.24, -0.68, 0.296792, 0.296792
4.28, -0.68, 0, 0
4.32, -0.68, 0.11705, 0.11705
4.36, -0.68, 0.12721, 0.12721
4.4, -0.68, 0.555139, 0.33926
4.44, -0.68, 0.607519, 0.443365
4.48, -0.68, 0.52088, 0.301381
4.52, -0.68, 0, 0
4.56, -0.68, 0.327608, 0.327608
4.6, -0.68, 0.170414, 0.170414
4.64, -0.68, 0.249796, 0.249796
4.68, -0.68, 0, 0
4.72, -0.68, 0, 0
4.76, -0.68, 0, 0
4.8, -0.68, 0, 0
4.84, -0.68, -1, 0
4.88, -0.68, -1, 0
4.92, -0.68, -1, 0
4.96, -0.68, -1, 0
5, -0.68, -1, 0
5.04, -0.68, -1, 0
-0.04, -0.64, 0.735638, 0.290271
3.46945e-18, -0.64, 0.412249, 0.141879
0.04, -0.64, 0.572286, 0.170795
0.08, -0.64, 0.309922, 0.13071
0.12, -0.64, 0.543442, 0.181678
0.16, -0.64, 0.452322, 0.127336
0.2, -0.64, 0.570949, 0.172992
0.24, -0.64, 0.463867, 0.157845
0.28, -0.64, 0.718968, 0.19032
0.32, -0.64, 0.949682, 0.298526
0.36, -0.64, 1.62057, 0.425349
0.4, -0.64, 0.541547, 0.140361
0.44, -0.64, 0.696272, 0.191108
0.48, -0.64, 0.430581, 0.131311
0.52, -0.64, 0.316316, 0.140759
0.56, -0.64, 0.330199, 0.121502
0.6, -0.64, 0.361903, 0.226845
0.64, -0.64, 0.12711, 0.0681919
0.68, -0.64, 0.196524, 0.0840502
0.72, -0.64, 0.0515764, 0.0515764
0.76, -0.64, 0, 0
0.8, -0.64, 0, 0
0.84, -0.64, 0.0260274, 0.0260274
0.88, -0.64, 0.0228145, 0.0228145
0.92, -0.64, 0, 0
0.96, -0.64, 0, 0
1, -0.64, 0, 0
1.04, -0.64, 0, 0
1.08, -0.64, 0, 0
1.12, -0.64, 0.0361186, 0.0361186
1.16, -0.64, 0.0566555, 0.0566555
1.2, -0.64, 0, 0
1.24, -0.64, 0, 0
1.28, -0.64, 0, 0
1.32, -0.64, 0.118012, 0.118012
1.36, -0.64, 0.0300397, 0.0300397
1.4, -0.64, 0.0621212, 0.043927
1.44, -0.64, 0.12902, 0.0779865
1.48, -0.64, 0.233925, 0.098126
1.52, -0.64, 0.402196, 0.144869
1.56, -0.64, 0.419496, 0.167192
1.6, -0.64, 0.207298, 0.0965853
1.64, -0.64, 1.04129, 0.270949
1.68, -0.64, 0.534893, 0.162084
1.72, -0.64, 0.71098, 0.315544
1.76, -0.64, 0.279455, 0.112219
1.8, -0.64, 0.478072, 0.158419
1.84, -0.64, 0.305569, 0.11043
1.88, -0.64, 0.185365, 0.0938103
1.92, -0.64, 0.38951, 0.176907
1.96, -0.64, 0.168294, 0.108393
2, -0.64, 0.262593, 0.159601
2.04, -0.64, 0.402988, 0.16058
2.08, -0.64, 0.107448, 0.0621395
2.12, -0.64, 0.153899, 0.0772964
2.16, -0.64, 0.466817, 0.32473
2.2, -0.64, 0.381054, 0.30622
2.24, -0.64, 0, 0
2.28, -0.64, 0.170766, 0.102545
2.32, -0.64, 0.534169, 0.232216
2.36, -0.64, 0.427195, 0.205969
2.4, -0.64, 0.559253, 0.188458
2.44, -0.64, 0.426903, 0.173266
2.48, -0.64, 0.409136, 0.179699
2.52, -0.64, 0.116115, 0.0831446
2.56, -0.64, 0.251905, 0.176775
2.6, -0.64, 0.224512, 0.113657
2.64, -0.64, 0.0870904, 0.0616764
2.68, -0.64, 0.045296, 0.045296
2.72, -0.64, 0.105619, 0.0770592
2.76, -0.64, 0, 0
2.8, -0.64, 0.0528233, 0.0528233
2.84, -0.64, 0.0725807, 0.0725807
2.88, -0.64, 0.129014, 0.075377
2.92, -0.64, 0, 0
2.96, -0.64, 0.0432629, 0.0432629
3, -0.64, 0, 0
3.04, -0.64, 0, 0
3.08, -0.64, 0.133763, 0.133763
3.12, -0.64, 0, 0
3.16, -0.64, 0, 0
3.2, -0.64, 0.0860401, 0.061172
3.24, -0.64, 0, 0
3.28, -0.64, 0.0545823, 0.0545823
3.32, -0.64, 0.0641294, 0.0641294
3.36, -0.64, 0.110074, 0.0790817
3.4, -0.64, 0.0988144, 0.0703093
3.44, -0.64, 0.158307, 0.158307
3.48, -0.64, 0.124657, 0.124657
3.52, -0.64, 0.251942, 0.128512
3.56, -0.64, 0.521772, 0.308956
3.6, -0.64, 0.349594, 0.178803
3.64, -0.64, 0.413394, 0.227729
3.68, -0.64, 0.14782, 0.104711
3.72, -0.64, 0.653475, 0.331686
3.76, -0.64, 0.19579, 0.140332
3.8, -0.64, 0.283061, 0.163814
3.84, -0.64, 0.453849, 0.189767
3.88, -0.64, 0.688413, 0.370742
3.92, -0.64, 0.200907, 0.142359
3.96, -0.64, 0.620838, 0.363702
4, -0.64, 0.351816, 0.262658
4.04, -0.64, 0.281398, 0.198981
4.08, -0.64, 0.436476, 0.36592
4.12, -0.64, 0.178111, 0.126222
4.16, -0.64, 0, 0
4.2, -0.64, 0.248039, 0.17539
4.24, -0.64, 0.712125, 0.477556
4.28, -0.64, 0.180852, 0.180852
4.32, -0.64, 0.230116, 0.162718
4.36, -0.64, 0.514251, 0.384533
4.4, -0.64, 0.238241, 0.168778
4.44, -0.64, 0.783233, 0.415719
4.48, -0.64, 0.594659, 0.346051
4.52, -0.64, 0, 0
4.56, -0.64, 0.843224, 0.545753
4.6, -0.64, 0.60685, 0.60685
4.64, -0.64, 0.292113, 0.292113
4.68, -0.64, 0.243475, 0.243475
4.72, -0.64, 0, 0
4.76, -0.64, 0, 0
4.8, -0.64, 0, 0
4.84, -0.64, 0, 0
4.88, -0.64, -1, 0
4.92, -0.64, -1, 0
4.96, -0.64, -1, 0
5, -0.64, -1, 0
5.04, -0.64, -1, 0
-0.04, -0.6, 0.382932, 0.152559
3.46945e-18, -0.6, 0.318841, 0.145862
0.04, -0.6, 0.251889, 0.0917223
0.08, -0.6, 0.573381, 0.266314
0.12, -0.6, 0.400842, 0.16458
0.16, -0.6, 0.946771, 0.369222
0.2, -0.6, 0.381519, 0.155206
0.24, -0.6, 0.215098, 0.0826814
0.28, -0.6, 0.517726, 0.14943
0.32, -0.6, 0.631773, 0.16696
0.36, -0.6, 0.750522, 0.269017
0.4, -0.6, 1.1185, 0.332945
0.44, -0.6, 0.419837, 0.162945
0.48, -0.6, 0.861632, 0.215668
0.52, -0.6, 0.553123, 0.258369
0.56, -0.6, 0.126329, 0.0745018
0.6, -0.6, 0.210637, 0.0893177
0.64, -0.6, 0.322391, 0.147461
0.68, -0.6, 0.306586, 0.219474
0.72, -0.6, 0.0536852, 0.0382759
0.76, -0.6, 0.129071, 0.106749
0.8, -0.6, 0.0695228, 0.0497555
0.84, -0.6, 0, 0
0.88, -0.6, 0.0476539, 0.0339082
0.92, -0.6, 0.0529241, 0.0529241
0.96, -0.6, 0.0360337, 0.0360337
1, -0.6, 0.0543563, 0.0543563
1.04, -0.6, 0.036298, 0.036298
1.08, -0.6, 0, 0
1.12, -0.6, 0, 0
1.16, -0.6, 0.0385982, 0.0385982
1.2, -0.6, 0.0367351, 0.0367351
1.24, -0.6, 0.0635957, 0.0458498
1.28, -0.6, 0.0479722, 0.0479722
1.32, -0.6, 0, 0
1.36, -0.6, 0.119139, 0.119139
1.4, -0.6, 0.058754, 0.0426397
1.44, -0.6, 0.447973, 0.182573
1.48, -0.6, 0.351487, 0.139082
1.52, -0.6, 0.319316, 0.154577
1.56, -0.6, 0.434062, 0.152026
1.6, -0.6, 0.940755, 0.412253
1.64, -0.6, 0.539207, 0.19398
1.68, -0.6, 0.405978, 0.168397
1.72, -0.6, 0.739848, 0.229624
1.76, -0.6, 0.244, 0.100427
1.8, -0.6, 0.396349, 0.147537
1.84, -0.6, 0.135514, 0.0836729
1.88, -0.6, 0.119042, 0.0696456
1.92, -0.6, 0.066107, 0.0474325
1.96, -0.6, 0.179688, 0.090037
2, -0.6, 0.135275, 0.0782865
2.04, -0.6, 0.148066, 0.148066
2.08, -0.6, 0.376155, 0.201769
2.12, -0.6, 0, 0
2.16, -0.6, 0.329043, 0.145087
2.2, -0.6, 0.218721, 0.110377
2.24, -0.6, 0.0768491, 0.0768491
2.28, -0.6, 0.592281, 0.23411
2.32, -0.6, 0.281715, 0.149916
2.36, -0.6, 0.764863, 0.377521
2.4, -0.6, 0.0796432, 0.056493
2.44, -0.6, 0.172938, 0.100279
2.48, -0.6, 0.45905, 0.167785
2.52, -0.6, 0.370431, 0.142274
2.56, -0.6, 0.251894, 0.113085
2.6, -0.6, 0.406802, 0.179364
2.64, -0.6, 0.202892, 0.103563
2.68, -0.6, 0, 0
2.72, -0.6, 0.0487136, 0.0487136
2.76, -0.6, 0, 0
2.8, -0.6, 0.136127, 0.103008
2.84, -0.6, 0, 0
2.88, -0.6, 0.106644, 0.0754115
2.92, -0.6, 0, 0
2.96, -0.6, 0, 0
3, -0.6, 0, 0
3.04, -0.6, 0.067863, 0.067863
3.08, -0.6, 0.195174, 0.195174
3.12, -0.6, 0, 0
3.16, -0.6, 0, 0
3.2, -0.6, 0.14546, 0.14546
3.24, -0.6, 0, 0
3.28, -0.6, 0, 0
3.32, -0.6, 0.234084, 0.174701
3.36, -0.6, 0.747437, 0.362843
3.4, -0.6, 0.0422352, 0.0422352
3.44, -0.6, 0.048835, 0.048835
3.48, -0.6, 0.388404, 0.183236
3.52, -0.6, 0.165744, 0.117201
3.56, -0.6, 0, 0
3.6, -0.6, 0.281493, 0.141829
3.64, -0.6, 0.0603298, 0.0603298
3.68, -0.6, 0.374704, 0.296963
3.72, -0.6, 0.313283, 0.160014
3.76, -0.6, 0.300217, 0.153153
3.8, -0.6, 0.456718, 0.252563
3.84, -0.6, 0.398184, 0.322435
3.88, -0.6, 0.282612, 0.200923
3.92, -0.6, 0, 0
3.96, -0.6, 0, 0
4, -0.6, 0, 0
4.04, -0.6, 0.327209, 0.231374
4.08, -0.6, 0.204677, 0.146057
4.12, -0.6, 0.168812, 0.120736
4.16, -0.6, 0.45071, 0.261138
4.2, -0.6, 0.163045, 0.163045
4.24, -0.6, 0.437242, 0.437242
4.28, -0.6, 0.605009, 0.321618
4.32, -0.6, 0.219523, 0.158986
4.36, -0.6, 0.482059, 0.280749
4.4, -0.6, 0.595803, 0.353966
4.44, -0.6, 0.873727, 0.596933
4.48, -0.6, 0.470932, 0.35042
4.52, -0.6, 0.408559, 0.289697
4.56, -0.6, 0.441093, 0.31772
4.6, -0.6, 0, 0
4.64, -0.6, 0, 0
4.68, -0.6, 0, 0
4.72, -0.6, 0, 0
4.76, -0.6, 0, 0
4.8, -0.6, 0, 0
4.84, -0.6, 0, 0
4.88, -0.6, -1, 0
4.92, -0.6, -1, 0
4.96, -0.6, -1, 0
5, -0.6, -1, 0
5.04, -0.6, -1, 0
-0.04, -0.56, 0.31098, 0.115587
3.46945e-18, -0.56, 0.171605, 0.087937
0.04, -0.56, 0.199474, 0.0861895
0.08, -0.56, 0.157988, 0.0956597
0.12, -0.56, 0.188697, 0.104097
0.16, -0.56, 0.363012, 0.125884
0.2, -0.56, 0.53166, 0.184724
0.24, -0.56, 0.571802, 0.249041
0.28, -0.56, 0.439703, 0.153248
0.32, -0.56, 0.4741, 0.141053
0.36, -0.56, 0.791577, 0.238585
0.4, -0.56, 0.570442, 0.172988
0.44, -0.56, 0.964285, 0.276278
0.48, -0.56, 1.32081, 0.314565
0.52, -0.56, 0.753924, 0.25878
0.56, -0.56, 0.467415, 0.152631
0.6, -0.56, 0.220242, 0.126357
0.64, -0.56, 0.314209, 0.214423
0.68, -0.56, 0.103025, 0.0624183
0.72, -0.56, 0.142906, 0.0745552
0.76, -0.56, 0.0891061, 0.0518244
0.8, -0.56, 0.154723, 0.115535
0.84, -0.56, 0.130121, 0.0816951
0.88, -0.56, 0.134919, 0.0784051
0.92, -0.56, 0, 0
0.96, -0.56, 0.169541, 0.116327
1, -0.56, 0, 0
1.04, -0.56, 0.0615675, 0.0435348
1.08, -0.56, 0.106323, 0.106323
1.12, -0.56, 0, 0
1.16, -0.56, 0.0722543, 0.0722543
1.2, -0.56, 0.0287717, 0.0287717
1.24, -0.56, 0, 0
1.28, -0.56, 0, 0
1.32, -0.56, 0.139997, 0.12026
1.36, -0.56, 0.250087, 0.0978051
1.4, -0.56, 0.20698, 0.135189
1.44, -0.56, 0.304462, 0.149579
1.48, -0.56, 0.268217, 0.114907
1.52, -0.56, 0.389987, 0.140433
1.56, -0.56, 0.328795, 0.122329
1.6, -0.56, 0.772638, 0.252691
1.64, -0.56, 0.467903, 0.144857
1.68, -0.56, 0.369284, 0.135014
1.72, -0.56, 0.41264, 0.167209
1.76, -0.56, 0.135976, 0.0833248
1.8, -0.56, 0.118144, 0.0749641
1.84, -0.56, 0.138871, 0.0700934
1.88, -0.56, 0.137784, 0.137784
1.92, -0.56, 0.565891, 0.302867
1.96, -0.56, 0.119877, 0.0727557
2, -0.56, 0.0366661, 0.0366661
2.04, -0.56, 0.125128, 0.0755764
2.08, -0.56, 0.0578083, 0.0578083
2.12, -0.56, 0.215715, 0.132596
2.16, -0.56, 0.143859, 0.08473
2.2, -0.56, 0.0815155, 0.0593685
2.24, -0.56, 0.10425, 0.0747434
2.28, -0.56, 0.189095, 0.0973865
2.32, -0.56, 0.207636, 0.108473
2.36, -0.56, 0.393853, 0.161025
2.4, -0.56, 0.069397, 0.0490733
2.44, -0.56, 0.856651, 0.371668
2.48, -0.56, 0.666471, 0.19724
2.52, -0.56, 0.621667, 0.365966
2.56, -0.56, 0.361114, 0.159373
2.6, -0.56, 0.0340771, 0.0340771
2.64, -0.56, 0.419529, 0.175187
2.68, -0.56, 0.201239, 0.101702
2.72, -0.56, 0.197589, 0.197589
2.76, -0.56, 0.385855, 0.203651
2.8, -0.56, 0.164228, 0.0975066
2.84, -0.56, 0.0444412, 0.0444412
2.88, -0.56, 0.0760315, 0.0540353
2.92, -0.56, 0, 0
2.96, -0.56, 0.10534, 0.0761652
3, -0.56, 0, 0
3.04, -0.56, 0, 0
3.08, -0.56, 0.101108, 0.101108
3.12, -0.56, 0, 0
3.16, -0.56, 0.188973, 0.1439
3.2, -0.56, 0.052077, 0.052077
3.24, -0.56, 0.184804, 0.150549
3.28, -0.56, 0.111699, 0.0795073
3.32, -0.56, 0.28152, 0.142496
3.36, -0.56, 0.342968, 0.17616
3.4, -0.56, 0.187643, 0.109743
3.44, -0.56, 0.170362, 0.129314
3.48, -0.56, 0.2671, 0.133912
3.52, -0.56, 0.187378, 0.108812
3.56, -0.56, 0.164802, 0.164802
3.6, -0.56, 0.825546, 0.559291
3.64, -0.56, 0, 0
3.68, -0.56, 0.512447, 0.233269
3.72, -0.56, 0.419361, 0.192095
3.76, -0.56, 0.648384, 0.580586
3.8, -0.56, 0.0693581, 0.0693582
3.84, -0.56, 0.293139, 0.207281
3.88, -0.56, 0.118931, 0.118931
3.92, -0.56, 0.0751363, 0.0751363
3.96, -0.56, 0.204173, 0.118383
4, -0.56, 0.0873915, 0.0873915
4.04, -0.56, 0.217193, 0.159545
4.08, -0.56, 0.228594, 0.228594
4.12, -0.56, 0.125578, 0.125578
4.16, -0.56, 0.780748, 0.780748
4.2, -0.56, 0.303435, 0.215259
4.24, -0.56, 0.328427, 0.240549
4.28, -0.56, 0.406561, 0.239336
4.32, -0.56, 0.727535, 0.312546
4.36, -0.56, 0, 0
4.4, -0.56, 0.283819, 0.214621
4.44, -0.56, 0.663812, 0.571683
4.48, -0.56, 0.503155, 0.298568
4.52, -0.56, 0.144659, 0.144659
4.56, -0.56, 0, 0
4.6, -0.56, 0.512104, 0.372296
4.64, -0.56, 0, 0
4.68, -0.56, 0.500386, 0.363316
4.72, -0.56, 0, 0
4.76, -0.56, 0, 0
4.8, -0.56, 0, 0
4.84, -0.56, 0, 0
4.88, -0.56, -1, 0
4.92, -0.56, -1, 0
4.96, -0.56, -1, 0
5, -0.56, -1, 0
5.04, -0.56, -1, 0
-0.04, -0.52, 0.147501, 0.0925496
3.46945e-18, -0.52, 0.140224, 0.0722221
0.04, -0.52, 0.176296, 0.0790705
0.08, -0.52, 0.109563, 0.085524
0.12, -0.52, 0.0255942, 0.0255942
0.16, -0.52, 0.177277, 0.125495
0.2, -0.52, 0.119498, 0.0696103
0.24, -0.52, 0.195753, 0.0806607
0.28, -0.52, 0.20947, 0.12766
0.32, -0.52, 0.683597, 0.277388
0.36, -0.52, 0.505188, 0.195559
0.4, -0.52, 0.443751, 0.141171
0.44, -0.52, 0.673908, 0.281919
0.48, -0.52, 0.99091, 0.233643
0.52, -0.52, 0.779025, 0.206536
0.56, -0.52, 0.642065, 0.20755
0.6, -0.52, 0.270647, 0.116874
0.64, -0.52, 0.67506, 0.257315
0.68, -0.52, 0.288497, 0.112955
0.72, -0.52, 0.152877, 0.0781072
0.76, -0.52, 0.360167, 0.218933
0.8, -0.52, 0.0843457, 0.0496726
0.84, -0.52, 0.165906, 0.111659
0.88, -0.52, 0, 0
0.92, -0.52, 0.0612179, 0.0437272
0.96, -0.52, 0.0266157, 0.0266157
1, -0.52, 0.0304181, 0.0304181
1.04, -0.52, 0.0360901, 0.0360901
1.08, -0.52, 0.313733, 0.226087
1.12, -0.52, 0.0244554, 0.0244554
1.16, -0.52, 0, 0
1.2, -0.52, 0, 0
1.24, -0.52, 0.0384818, 0.0384818
1.28, -0.52, 0.104063, 0.0739759
1.32, -0.52, 0.315033, 0.240959
1.36, -0.52, 0.150296, 0.0958389
1.4, -0.52, 0.101668, 0.0730866
1.44, -0.52, 0.359692, 0.141637
1.48, -0.52, 0.571179, 0.174536
1.52, -0.52, 0.747818, 0.298076
1.56, -0.52, 0.380137, 0.13878
1.6, -0.52, 0.383576, 0.154823
1.64, -0.52, 0.479795, 0.211852
1.68, -0.52, 0.238503, 0.101088
1.72, -0.52, 0.313937, 0.170586
1.76, -0.52, 0.335022, 0.18027
1.8, -0.52, 0.186717, 0.0947819
1.84, -0.52, 0.24879, 0.151118
1.88, -0.52, 0.0906534, 0.0641031
1.92, -0.52, 0.552819, 0.311559
1.96, -0.52, 0.0412733, 0.0412733
2, -0.52, 0, 0
2.04, -0.52, 0.0491428, 0.0491428
2.08, -0.52, 0.0276233, 0.0276233
2.12, -0.52, 0.0993355, 0.0993355
2.16, -0.52, 0.183883, 0.0940486
2.2, -0.52, 0.276536, 0.139965
2.24, -0.52, 0.123394, 0.0904318
2.28, -0.52, 0.0631565, 0.0631565
2.32, -0.52, 0.0316326, 0.0316326
2.36, -0.52, 0.156776, 0.092227
2.4, -0.52, 0.395494, 0.169778
2.44, -0.52, 0.142902, 0.114643
2.48, -0.52, 0.744983, 0.37185
2.52, -0.52, 0.389543, 0.193412
2.56, -0.52, 0.240374, 0.124643
2.6, -0.52, 0.316524, 0.156236
2.64, -0.52, 0.136386, 0.100052
2.68, -0.52, 0.406122, 0.234683
2.72, -0.52, 0.198814, 0.115313
2.76, -0.52, 0.709871, 0.401724
2.8, -0.52, 0.284125, 0.167773
2.84, -0.52, 0, 0
2.88, -0.52, 0.0686875, 0.0487428
2.92, -0.52, 0.249407, 0.197214
2.96, -0.52, 0.0415084, 0.0415084
3, -0.52, 0.110708, 0.0784285
3.04, -0.52, 0, 0
3.08, -0.52, 0.132168, 0.132168
3.12, -0.52, 0, 0
3.16, -0.52, 0.122372, 0.0873398
3.2, -0.52, 0.303828, 0.233821
3.24, -0.52, 0.173811, 0.125297
3.28, -0.52, 0.277887, 0.166774
3.32, -0.52, 0.440376, 0.266744
3.36, -0.52, 0.617048, 0.287008
3.4, -0.52, 0.185796, 0.134004
3.44, -0.52, 0.392088, 0.160797
3.48, -0.52, 0.0585693, 0.0585693
3.52, -0.52, 0.0917815, 0.0648994
3.56, -0.52, 0.449199, 0.188226
3.6, -0.52, 0.615388, 0.335575
3.64, -0.52, 0.221251, 0.133157
3.68, -0.52, 0.170858, 0.123825
3.72, -0.52, 0, 0
3.76, -0.52, 0.135438, 0.135438
3.8, -0.52, 0.0738959, 0.0738959
3.84, -0.52, 0, 0
3.88, -0.52, 0.0620041, 0.0620041
3.92, -0.52, 0, 0
3.96, -0.52, 0.10502, 0.10502
4, -0.52, 0.0929763, 0.0929763
4.04, -0.52, 0, 0
4.08, -0.52, 0.342143, 0.201244
4.12, -0.52, 0.169204, 0.119854
4.16, -0.52, 0, 0
4.2, -0.52, 0.102448, 0.102448
4.24, -0.52, 0.105318, 0.105318
4.28, -0.52, 0.148641, 0.148641
4.32, -0.52, 0.127535, 0.127535
4.36, -0.52, 0, 0
4.4, -0.52, 0, 0
4.44, -0.52, 0.409839, 0.300568
4.48, -0.52, 0.865059, 0.480125
4.52, -0.52, 0.139642, 0.139642
4.56, -0.52, 0, 0
4.6, -0.52, 0, 0
4.64, -0.52, 0.19397, 0.19397
4.68, -0.52, 0.309135, 0.309135
4.72, -0.52, 0, 0
4.76, -0.52, 0, 0
4.8, -0.52, 0, 0
4.84, -0.52, 0, 0
4.88, -0.52, -1, 0
4.92, -0.52, -1, 0
4.96, -0.52, -1, 0
5, -0.52, -1, 0
5.04, -0.52, -1, 0
-0.04, -0.48, 0.0235186, 0.0235186
3.46945e-18, -0.48, 0.0587269, 0.0587269
0.04, -0.48, 0.115292, 0.086087
0.08, -0.48, 0.113909, 0.0677865
0.12, -0.48, 0.133609, 0.0726527
0.16, -0.48, 0.0661912, 0.0468042
0.2, -0.48, 0.144004, 0.089345
0.24, -0.48, 0.196553, 0.122339
0.28, -0.48, 0.268714, 0.138803
0.32, -0.48, 0.300335, 0.140884
0.36, -0.48, 0.100746, 0.0636016
0.4, -0.48, 0.295894, 0.104121
0.44, -0.48, 0.751268, 0.172411
0.48, -0.48, 0.939161, 0.271826
0.52, -0.48, 0.720954, 0.193312
0.56, -0.48, 0.412593, 0.138654
0.6, -0.48, 0.242267, 0.0971438
0.64, -0.48, 0.314376, 0.218088
0.68, -0.48, 0.638148, 0.242724
0.72, -0.48, 0.373742, 0.12131
0.76, -0.48, 0.573853, 0.193684
0.8, -0.48, 0.0390047, 0.0275807
0.84, -0.48, 0.105658, 0.0552625
0.88, -0.48, 0.131611, 0.0780587
0.92, -0.48, 0.309491, 0.141056
0.96, -0.48, 0.114457, 0.0589532
1, -0.48, 0.0703605, 0.0497547
1.04, -0.48, 0.14278, 0.112812
1.08, -0.48, 0.0352964, 0.0352964
1.12, -0.48, 0.152064, 0.0765788
1.16, -0.48, 0.0560604, 0.0399244
1.2, -0.48, 0.191043, 0.100562
1.24, -0.48, 0.0941635, 0.0679089
1.28, -0.48, 0.109596, 0.0554909
1.32, -0.48, 0.351999, 0.120621
1.36, -0.48, 0.338214, 0.126353
1.4, -0.48, 0.358243, 0.117574
1.44, -0.48, 0.723885, 0.237313
1.48, -0.48, 0.498813, 0.210402
1.52, -0.48, 0.388519, 0.13573
1.56, -0.48, 0.429051, 0.145536
1.6, -0.48, 0.329029, 0.128695
1.64, -0.48, 0.137933, 0.0697074
1.68, -0.48, 0.357869, 0.135089
1.72, -0.48, 0.247669, 0.113887
1.76, -0.48, 0.169627, 0.0905104
1.8, -0.48, 0.0661189, 0.0661189
1.84, -0.48, 0, 0
1.88, -0.48, 0.206145, 0.146098
1.92, -0.48, 0.0554848, 0.0396875
1.96, -0.48, 0.103044, 0.0731811
2, -0.48, 0, 0
2.04, -0.48, 0.126063, 0.075174
2.08, -0.48, 0.0750695, 0.0530827
2.12, -0.48, 0.0303626, 0.0303626
2.16, -0.48, 0.0376669, 0.0376669
2.2, -0.48, 0.136205, 0.0813517
2.24, -0.48, 0.0520533, 0.0520533
2.28, -0.48, 0.110215, 0.083746
2.32, -0.48, 0.0694957, 0.0494455
2.36, -0.48, 0.296328, 0.191856
2.4, -0.48, 0.126036, 0.072937
2.44, -0.48, 0.0959506, 0.0678535
2.48, -0.48, 0.177704, 0.0925318
2.52, -0.48, 0.321934, 0.136842
2.56, -0.48, 0.88077, 0.323114
2.6, -0.48, 0.509959, 0.239595
2.64, -0.48, 0.117867, 0.0833455
2.68, -0.48, 0.318431, 0.158845
2.72, -0.48, 0.571236, 0.208913
2.76, -0.48, 0.384693, 0.221312
2.8, -0.48, 0.110423, 0.0788612
2.84, -0.48, 0.400433, 0.257858
2.88, -0.48, 0.126188, 0.0905585
2.92, -0.48, 0.351264, 0.224859
2.96, -0.48, 0.141716, 0.100665
3, -0.48, 0.124509, 0.0882736
3.04, -0.48, 0.142693, 0.0844865
3.08, -0.48, 0.199692, 0.149196
3.12, -0.48, 0, 0
3.16, -0.48, 0.477422, 0.264423
3.2, -0.48, 0.0732975, 0.0732975
3.24, -0.48, 0.254032, 0.129805
3.28, -0.48, 0.202403, 0.117207
3.32, -0.48, 0.134202, 0.0948972
3.36, -0.48, 0.509524, 0.325677
3.4, -0.48, 0.293106, 0.181758
3.44, -0.48, 0.640563, 0.476504
3.48, -0.48, 0.616243, 0.489099
3.52, -0.48, 0.203467, 0.143874
3.56, -0.48, 0.21527, 0.16755
3.6, -0.48, 0.382805, 0.269105
3.64, -0.48, 0.37212, 0.171844
3.68, -0.48, 0.19329, 0.137137
3.72, -0.48, 0.0804417, 0.0804417
3.76, -0.48, 0.216988, 0.125833
3.8, -0.48, 0.182761, 0.129645
3.84, -0.48, 0.292348, 0.292348
3.88, -0.48, 0, 0
3.92, -0.48, 0.200052, 0.143465
3.96, -0.48, 0, 0
4, -0.48, 0.263957, 0.193513
4.04, -0.48, 0, 0
4.08, -0.48, 0, 0
4.12, -0.48, 0, 0
4.16, -0.48, 0, 0
4.2, -0.48, 0.771684, 0.771684
4.24, -0.48, 0, 0
4.28, -0.48, 0.113022, 0.113022
4.32, -0.48, 0.259051, 0.183178
4.36, -0.48, 0.186207, 0.186207
4.4, -0.48, 0, 0
4.44, -0.48, 0.153086, 0.153086
4.48, -0.48, 0.334893, 0.237434
4.52, -0.48, 0.464875, 0.351214
4.56, -0.48, 0.145154, 0.145154
4.6, -0.48, 0.531715, 0.531715
4.64, -0.48, 0, 0
4.68, -0.48, 0.424782, 0.424782
4.72, -0.48, 0.425829, 0.425829
4.76, -0.48, 0.590157, 0.590157
4.8, -0.48, 0, 0
4.84, -0.48, 0, 0
4.88, -0.48, -1, 0
4.92, -0.48, -1, 0
4.96, -0.48, -1, 0
5, -0.48, -1, 0
5.04, -0.48, -1, 0
-0.04, -0.44, 0.0393607, 0.0393607
3.46945e-18, -0.44, 0.0502238, 0.0355806
0.04, -0.44, 0.103956, 0.0520455
0.08, -0.44, 0.025111, 0.025111
0.12, -0.44, 0.108304, 0.0826637
0.16, -0.44, 0, 0
0.2, -0.44, 0.0601752, 0.0426598
0.24, -0.44, 0.0762805, 0.0546881
0.28, -0.44, 0.0251834, 0.0251834
0.32, -0.44, 0.0819621, 0.0477787
0.36, -0.44, 0.270163, 0.121058
0.4, -0.44, 0.255415, 0.0986739
0.44, -0.44, 0.186908, 0.0895709
0.48, -0.44, 0.749707, 0.209628
0.52, -0.44, 0.642684, 0.160883
0.56, -0.44, 0.577624, 0.189656
0.6, -0.44, 0.961309, 0.258511
0.64, -0.44, 0.511431, 0.152006
0.68, -0.44, 0.570662, 0.185007
0.72, -0.44, 0.447719, 0.133538
0.76, -0.44, 0.2559, 0.102882
0.8, -0.44, 0.21876, 0.0934973
0.84, -0.44, 0.41758, 0.163186
0.88, -0.44, 0.411381, 0.222289
0.92, -0.44, 0.125579, 0.0641127
0.96, -0.44, 0.423841, 0.185779
1, -0.44, 0.455642, 0.253361
1.04, -0.44, 0.0759239, 0.0574618
1.08, -0.44, 0.105615, 0.0652197
1.12, -0.44, 0.238214, 0.126773
1.16, -0.44, 0.0599008, 0.0424518
1.2, -0.44, 0.277305, 0.111774
1.24, -0.44, 0.326361, 0.111661
1.28, -0.44, 0.48844, 0.255452
1.32, -0.44, 0.480897, 0.143416
1.36, -0.44, 0.497733, 0.178768
1.4, -0.44, 0.693861, 0.20076
1.44, -0.44, 0.500416, 0.148117
1.48, -0.44, 1.02102, 0.307604
1.52, -0.44, 0.658775, 0.211675
1.56, -0.44, 0.180656, 0.0927566
1.6, -0.44, 0.59004, 0.208906
1.64, -0.44, 0.2513, 0.112389
1.68, -0.44, 0.0802626, 0.058979
1.72, -0.44, 0.061088, 0.0442094
1.76, -0.44, 0, 0
1.8, -0.44, 0.114923, 0.0671667
1.84, -0.44, 0, 0
1.88, -0.44, 0.191196, 0.0991564
1.92, -0.44, 0.0401691, 0.0401691
1.96, -0.44, 0, 0
2, -0.44, 0.0926806, 0.0542051
2.04, -0.44, 0, 0
2.08, -0.44, 0.0879675, 0.0623773
2.12, -0.44, 0.327981, 0.296999
2.16, -0.44, 0.0498476, 0.0498476
2.2, -0.44, 0.0369629, 0.0369629
2.24, -0.44, 0.208108, 0.164717
2.28, -0.44, 0.0433821, 0.0433821
2.32, -0.44, 0.103875, 0.0602315
2.36, -0.44, 0.203312, 0.16464
2.4, -0.44, 0, 0
2.44, -0.44, 0.253718, 0.11582
2.48, -0.44, 0.116534, 0.0880408
2.52, -0.44, 0.242553, 0.11191
2.56, -0.44, 0.513279, 0.219151
2.6, -0.44, 0.440977, 0.343619
2.64, -0.44, 0.575103, 0.244145
2.68, -0.44, 0.259428, 0.116901
2.72, -0.44, 0.774544, 0.408721
2.76, -0.44, 0.228527, 0.143641
2.8, -0.44, 0.38251, 0.150167
2.84, -0.44, 0.256241, 0.182706
2.88, -0.44, 0.374367, 0.175338
2.92, -0.44, 0.63148, 0.234688
2.96, -0.44, 0.329838, 0.142609
3, -0.44, 0.0916531, 0.0657987
3.04, -0.44, 0.166873, 0.133763
3.08, -0.44, 0.182663, 0.106206
3.12, -0.44, 0.381696, 0.190068
3.16, -0.44, 0.260444, 0.214278
3.2, -0.44, 0.603957, 0.268198
3.24, -0.44, 0, 0
3.28, -0.44, 0.195399, 0.139004
3.32, -0.44, 1.02232, 0.517957
3.36, -0.44, 0.525035, 0.232076
3.4, -0.44, 0.322233, 0.144954
3.44, -0.44, 0.57904, 0.283493
3.48, -0.44, 0.379772, 0.159785
3.52, -0.44, 0.307903, 0.138916
3.56, -0.44, 1.14079, 0.549237
3.6, -0.44, 0.21614, 0.128832
3.64, -0.44, 0.0615352, 0.0615352
3.68, -0.44, 0.135271, 0.0956514
3.72, -0.44, 0, 0
3.76, -0.44, 0, 0
3.8, -0.44, 0.0712654, 0.0712654
3.84, -0.44, 0, 0
3.88, -0.44, 0, 0
3.92, -0.44, 0.0752248, 0.0752248
3.96, -0.44, 0.0854438, 0.0854438
4, -0.44, 0.122497, 0.122497
4.04, -0.44, 0, 0
4.08, -0.44, 0, 0
4.12, -0.44, 0, 0
4.16, -0.44, 0.149487, 0.105813
4.2, -0.44, 0.230353, 0.164729
4.24, -0.44, 0, 0
4.28, -0.44, 0, 0
4.32, -0.44, 0.254832, 0.181853
4.36, -0.44, 0.312123, 0.223682
4.4, -0.44, 0, 0
4.44, -0.44, 0.760031, 0.364163
4.48, -0.44, 0, 0
4.52, -0.44, 0.799124, 0.329127
4.56, -0.44, 0.31272, 0.222365
4.6, -0.44, 0.435193, 0.31466
4.64, -0.44, 0.349293, 0.247217
4.68, -0.44, 0.328754, 0.328754
4.72, -0.44, 0, 0
4.76, -0.44, 0.642367, 0.642367
4.8, -0.44, 0, 0
4.84, -0.44, 0, 0
4.88, -0.44, 0, 0
4.92, -0.44, -1, 0
4.96, -0.44, -1, 0
5, -0.44, -1, 0
5.04, -0.44, -1, 0
-0.04, -0.4, 0.0769066, 0.0558058
3.46945e-18, -0.4, 0.0261563, 0.0261563
0.04, -0.4, 0, 0
0.08, -0.4, 0.0880203, 0.0623895
0.12, -0.4, 0.0877159, 0.0650685
0.16, -0.4, 0.247922, 0.103447
0.2, -0.4, 0.111276, 0.111276
0.24, -0.4, 0.0464233, 0.0464233
0.28, -0.4, 0.111565, 0.111565
0.32, -0.4, 0.08263, 0.0586776
0.36, -0.4, 0, 0
0.4, -0.4, 0.147003, 0.0736389
0.44, -0.4, 0.298496, 0.107025
0.48, -0.4, 0.397166, 0.176115
0.52, -0.4, 0.38334, 0.127224
0.56, -0.4, 1.00113, 0.292726
0.6, -0.4, 0.641358, 0.160394
0.64, -0.4, 0.167092, 0.0785627
0.68, -0.4, 0.713081, 0.212226
0.72, -0.4, 0.510152, 0.23659
0.76, -0.4, 0.508881, 0.18481
0.8, -0.4, 0.491028, 0.169863
0.84, -0.4, 0.206753, 0.0870106
0.88, -0.4, 0.541454, 0.249575
0.92, -0.4, 0.100283, 0.0580607
0.96, -0.4, 0.13485, 0.0720581
1, -0.4, 0.281576, 0.109665
1.04, -0.4, 0.107716, 0.0621902
1.08, -0.4, 0.265606, 0.111889
1.12, -0.4, 0.150938, 0.0782511
1.16, -0.4, 0.305283, 0.111211
1.2, -0.4, 0.257721, 0.109154
1.24, -0.4, 0.190089, 0.0896261
1.28, -0.4, 0.496696, 0.253179
1.32, -0.4, 0.644207, 0.198136
1.36, -0.4, 0.595863, 0.217913
1.4, -0.4, 0.373968, 0.170014
1.44, -0.4, 0.768142, 0.241116
1.48, -0.4, 0.591061, 0.213219
1.52, -0.4, 0.461905, 0.154676
1.56, -0.4, 0.675481, 0.310781
1.6, -0.4, 0.167425, 0.099222
1.64, -0.4, 0.156508, 0.0915177
1.68, -0.4, 0.0435192, 0.0435192
1.72, -0.4, 0, 0
1.76, -0.4, 0.0955142, 0.0677937
1.8, -0.4, 0, 0
1.84, -0.4, 0.0459056, 0.0459056
1.88, -0.4, 0.0454731, 0.0454731
1.92, -0.4, 0, 0
1.96, -0.4, 0.126007, 0.0981655
2, -0.4, 0.042543, 0.042543
2.04, -0.4, 0, 0
2.08, -0.4, 0, 0
2.12, -0.4, 0, 0
2.16, -0.4, 0, 0
2.2, -0.4, 0.406082, 0.306565
2.24, -0.4, 0.119451, 0.0891915
2.28, -0.4, 0.0436223, 0.0436223
2.32, -0.4, 0, 0
2.36, -0.4, 0.0536546, 0.0536546
2.4, -0.4, 0.12071, 0.0900229
2.44, -0.4, 0.207059, 0.105102
2.48, -0.4, 0.0867809, 0.061505
2.52, -0.4, 0.31089, 0.142084
2.56, -0.4, 0.249865, 0.151453
2.6, -0.4, 0.553726, 0.271996
2.64, -0.4, 0.770948, 0.290268
2.68, -0.4, 0.919385, 0.478822
2.72, -0.4, 0.190256, 0.110913
2.76, -0.4, 0.37437, 0.233684
2.8, -0.4, 0.326663, 0.14907
2.84, -0.4, 0.195611, 0.113416
2.88, -0.4, 0.0953629, 0.0680033
2.92, -0.4, 0.193152, 0.193152
2.96, -0.4, 0.284772, 0.198744
3, -0.4, 0.23422, 0.167389
3.04, -0.4, 0.364286, 0.235501
3.08, -0.4, 0.415835, 0.173669
3.12, -0.4, 0.0566968, 0.0566968
3.16, -0.4, 0.561121, 0.417826
3.2, -0.4, 0.600344, 0.238473
3.24, -0.4, 0.178596, 0.128664
3.28, -0.4, 0.219498, 0.128957
3.32, -0.4, 0.323303, 0.165825
3.36, -0.4, 0.392184, 0.198586
3.4, -0.4, 0.125312, 0.0887262
3.44, -0.4, 0.328389, 0.244767
3.48, -0.4, 0.413028, 0.170077
3.52, -0.4, 0.753872, 0.506328
3.56, -0.4, 0, 0
3.6, -0.4, 0.166152, 0.117841
3.64, -0.4, 0.0847491, 0.0847491
3.68, -0.4, 0.110833, 0.110833
3.72, -0.4, 0, 0
3.76, -0.4, 0, 0
3.8, -0.4, 0.174167, 0.1245
3.84, -0.4, 0, 0
3.88, -0.4, 0.0621123, 0.0621123
3.92, -0.4, 0, 0
3.96, -0.4, 0, 0
4, -0.4, 0.131785, 0.131785
4.04, -0.4, 0, 0
4.08, -0.4, 0, 0
4.12, -0.4, 0.172652, 0.172652
4.16, -0.4, 0, 0
4.2, -0.4, 0, 0
4.24, -0.4, 0.101315, 0.101315
4.28, -0.4, 0.345263, 0.20048
4.32, -0.4, 0, 0
4.36, -0.4, 0.0981219, 0.0981219
4.4, -0.4, 0.315645, 0.315645
4.44, -0.4, 0, 0
4.48, -0.4, 0.233763, 0.233763
4.52, -0.4, 0.89104, 0.499066
4.56, -0.4, 0.673144, 0.389715
4.6, -0.4, 0.260492, 0.260492
4.64, -0.4, 0, 0
4.68, -0.4, 0, 0
4.72, -0.4, 0.331621, 0.331621
4.76, -0.4, 0.465719, 0.465719
4.8, -0.4, 0, 0
4.84, -0.4, 0, 0
4.88, -0.4, 0, 0
4.92, -0.4, -1, 0
4.96, -0.4, -1, 0
5, -0.4, -1, 0
5.04, -0.4, -1, 0
-0.04, -0.36, 0.0323383, 0.0323383
3.46945e-18, -0.36, 0, 0
0.04, -0.36, 0.0567088, 0.0567088
0.08, -0.36, 0, 0
0.12, -0.36, 0.0568759, 0.0402193
0.16, -0.36, 0.104265, 0.0809195
0.2, -0.36, 0, 0
0.24, -0.36, 0.236566, 0.122111
0.28, -0.36, 0.118381, 0.0616576
0.32, -0.36, 0.073026, 0.0578646
0.36, -0.36, 0.0935341, 0.0543518
0.4, -0.36, 0.124885, 0.0746203
0.44, -0.36, 0.106063, 0.0530996
0.48, -0.36, 0.580173, 0.266583
0.52, -0.36, 0.130403, 0.0588408
0.56, -0.36, 0.760836, 0.206566
0.6, -0.36, 0.560705, 0.146653
0.64, -0.36, 0.425184, 0.146409
0.68, -0.36, 0.57312, 0.161905
0.72, -0.36, 0.739707, 0.270061
0.76, -0.36, 0.539719, 0.156945
0.8, -0.36, 0.338808, 0.127707
0.84, -0.36, 0.447174, 0.14716
0.88, -0.36, 0.383634, 0.122204
0.92, -0.36, 0.622324, 0.210408
0.96, -0.36, 0.416851, 0.230384
1, -0.36, 0.20029, 0.083438
1.04, -0.36, 0.712578, 0.196701
1.08, -0.36, 0.540564, 0.168017
1.12, -0.36, 0.446604, 0.159253
1.16, -0.36, 0.465026, 0.130759
1.2, -0.36, 0.404523, 0.121362
1.24, -0.36, 0.598252, 0.155699
1.28, -0.36, 0.61766, 0.186704
1.32, -0.36, 0.509599, 0.269177
1.36, -0.36, 0.444173, 0.138716
1.4, -0.36, 0.507831, 0.255998
1.44, -0.36, 0.526555, 0.169474
1.48, -0.36, 0.413155, 0.129835
1.52, -0.36, 0.327117, 0.114681
1.56, -0.36, 0.509305, 0.281508
1.6, -0.36, 0.404319, 0.262297
1.64, -0.36, 0.118022, 0.0900772
1.68, -0.36, 0.0602465, 0.0426687
1.72, -0.36, 0.075722, 0.0540142
1.76, -0.36, 0.030151, 0.030151
1.8, -0.36, 0.0769832, 0.0544381
1.84, -0.36, 0, 0
1.88, -0.36, 0.0340971, 0.0340971
1.92, -0.36, 0, 0
1.96, -0.36, 0.0457166, 0.0457166
2, -0.36, 0, 0
2.04, -0.36, 0.0491697, 0.0491697
2.08, -0.36, 0.0717369, 0.0508072
2.12, -0.36, 0, 0
2.16, -0.36, 0.0888382, 0.06645
2.2, -0.36, 0.0373988, 0.0373988
2.24, -0.36, 0.0515015, 0.0515015
2.28, -0.36, 0.0491102, 0.0491102
2.32, -0.36, 0.120279, 0.0710386
2.36, -0.36, 0, 0
2.4, -0.36, 0.0816728, 0.0816728
2.44, -0.36, 0.162758, 0.121159
2.48, -0.36, 0.197297, 0.118655
2.52, -0.36, 0.25291, 0.115059
2.56, -0.36, 0.320659, 0.125613
2.6, -0.36, 0.308921, 0.190313
2.64, -0.36, 0.124005, 0.0888849
2.68, -0.36, 0.354337, 0.189135
2.72, -0.36, 0.355967, 0.206384
2.76, -0.36, 0.318445, 0.146099
2.8, -0.36, 0.217394, 0.109406
2.84, -0.36, 0.0813056, 0.057492
2.88, -0.36, 0.148098, 0.0860307
2.92, -0.36, 0.0817499, 0.0582021
2.96, -0.36, 0.170649, 0.10017
3, -0.36, 0.214275, 0.108762
3.04, -0.36, 0.677659, 0.253469
3.08, -0.36, 0.340565, 0.224955
3.12, -0.36, 0.275574, 0.127192
3.16, -0.36, 0.548811, 0.310613
3.2, -0.36, 0.402168, 0.155894
3.24, -0.36, 0.380151, 0.201093
3.28, -0.36, 0.248404, 0.127936
3.32, -0.36, 0.550439, 0.267454
3.36, -0.36, 0.146122, 0.103328
3.4, -0.36, 0.620165, 0.249773
3.44, -0.36, 0.251954, 0.153955
3.48, -0.36, 0.172343, 0.122289
3.52, -0.36, 0, 0
3.56, -0.36, 0, 0
3.6, -0.36, 0.25613, 0.190777
3.64, -0.36, 0.269778, 0.136365
3.68, -0.36, 0.0676519, 0.0676519
3.72, -0.36, 0.281638, 0.281638
3.76, -0.36, 0, 0
3.8, -0.36, 0, 0
3.84, -0.36, 0, 0
3.88, -0.36, 0, 0
3.92, -0.36, 0, 0
3.96, -0.36, 0, 0
4, -0.36, 0.0986142, 0.0986142
4.04, -0.36, 0, 0
4.08, -0.36, 0.0823331, 0.0823331
4.12, -0.36, 0, 0
4.16, -0.36, 0.363283, 0.276992
4.2, -0.36, 0.514981, 0.407627
4.24, -0.36, 0, 0
4.28, -0.36, 0.128689, 0.128689
4.32, -0.36, 0, 0
4.36, -0.36, 0.216354, 0.153225
4.4, -0.36, 0, 0
4.44, -0.36, 0, 0
4.48, -0.36, 0.278142, 0.278142
4.52, -0.36, 0, 0
4.56, -0.36, 0, 0
4.6, -0.36, 0.23876, 0.23876
4.64, -0.36, 0, 0
4.68, -0.36, 0, 0
4.72, -0.36, 0.497249, 0.497249
4.76, -0.36, 0.491726, 0.491726
4.8, -0.36, 0, 0
4.84, -0.36, 0, 0
4.88, -0.36, 0, 0
4.92, -0.36, -1, 0
4.96, -0.36, -1, 0
5, -0.36, -1, 0
5.04, -0.36, -1, 0
-0.04, -0.32, 0.126081, 0.0631324
3.46945e-18, -0.32, 0.0284447, 0.0284447
0.04, -0.32, 0.0324478, 0.0324478
0.08, -0.32, 0.0441606, 0.0441606
0.12, -0.32, 0, 0
0.16, -0.32, 0.0321908, 0.0321908
0.2, -0.32, 0.062558, 0.0451712
0.24, -0.32, 0.0622887, 0.0449559
0.28, -0.32, 0.0803999, 0.0608003
0.32, -0.32, 0.197894, 0.104411
0.36, -0.32, 0.106405, 0.0658059
0.4, -0.32, 0.106915, 0.0628711
0.44, -0.32, 0.0909884, 0.0530235
0.48, -0.32, 0.072482, 0.072482
0.52, -0.32, 0.477608, 0.155752
0.56, -0.32, 0.461761, 0.156844
0.6, -0.32, 0.835939, 0.216415
0.64, -0.32, 0.704269, 0.258761
0.68, -0.32, 0.671214, 0.241011
0.72, -0.32, 0.390888, 0.124351
0.76, -0.32, 0.208422, 0.0748544
0.8, -0.32, 0.615645, 0.233786
0.84, -0.32, 0.472528, 0.159295
0.88, -0.32, 0.453926, 0.160927
0.92, -0.32, 0.537619, 0.248078
0.96, -0.32, 0.298507, 0.102773
1, -0.32, 0.625956, 0.203266
1.04, -0.32, 0.419248, 0.11889
1.08, -0.32, 0.33258, 0.125436
1.12, -0.32, 0.298409, 0.100238
1.16, -0.32, 0.546508, 0.196904
1.2, -0.32, 0.347153, 0.135942
1.24, -0.32, 0.41748, 0.125223
1.28, -0.32, 0.547507, 0.150574
1.32, -0.32, 0.881635, 0.252211
1.36, -0.32, 0.441765, 0.253964
1.4, -0.32, 0.74284, 0.290842
1.44, -0.32, 0.433331, 0.141788
1.48, -0.32, 0.194606, 0.0809431
1.52, -0.32, 0.256704, 0.107436
1.56, -0.32, 0.206569, 0.0855403
1.6, -0.32, 0.155497, 0.0909093
1.64, -0.32, 0.0922015, 0.0654818
1.68, -0.32, 0.058651, 0.0414729
1.72, -0.32, 0, 0
1.76, -0.32, 0.130983, 0.130983
1.8, -0.32, 0.0441499, 0.0441499
1.84, -0.32, 0, 0
1.88, -0.32, 0.0550128, 0.0550128
1.92, -0.32, 0.0336849, 0.0336849
1.96, -0.32, 0.0255729, 0.0255729
2, -0.32, 0.0469739, 0.0469739
2.04, -0.32, 0, 0
2.08, -0.32, 0.105229, 0.0747047
2.12, -0.32, 0.0424118, 0.0424118
2.16, -0.32, 0, 0
2.2, -0.32, 0.0742579, 0.0525086
2.24, -0.32, 0.0496825, 0.0496825
2.28, -0.32, 0.245578, 0.165997
2.32, -0.32, 0.229329, 0.117995
2.36, -0.32, 0.180095, 0.0914398
2.4, -0.32, 0.260436, 0.1563
2.44, -0.32, 0.203964, 0.130413
2.48, -0.32, 0.177794, 0.127078
2.52, -0.32, 0.175482, 0.128411
2.56, -0.32, 0.489109, 0.188394
2.6, -0.32, 0.644098, 0.24878
2.64, -0.32, 0.389734, 0.163352
2.68, -0.32, 0.203702, 0.104902
2.72, -0.32, 0.268051, 0.121
2.76, -0.32, 0.333315, 0.143838
2.8, -0.32, 0.313199, 0.192579
2.84, -0.32, 0.256222, 0.118051
2.88, -0.32, 0.218024, 0.137037
2.92, -0.32, 0.0539735, 0.0539735
2.96, -0.32, 0.383297, 0.182345
3, -0.32, 0.159522, 0.0927207
3.04, -0.32, 0.295559, 0.159407
3.08, -0.32, 0.45023, 0.231549
3.12, -0.32, 0.253827, 0.127787
3.16, -0.32, 0.0698649, 0.0698649
3.2, -0.32, 0.380015, 0.225251
3.24, -0.32, 0.411824, 0.176334
3.28, -0.32, 0.5516, 0.227664
3.32, -0.32, 0.164726, 0.0951068
3.36, -0.32, 0.161371, 0.120378
3.4, -0.32, 0.483902, 0.177795
3.44, -0.32, 0.473384, 0.265503
3.48, -0.32, 0.246645, 0.143717
3.52, -0.32, 0.13926, 0.0987469
3.56, -0.32, 0.079789, 0.079789
3.6, -0.32, 0, 0
3.64, -0.32, 0.762101, 0.358207
3.68, -0.32, 0.153291, 0.108393
3.72, -0.32, 0.0760514, 0.0760514
3.76, -0.32, 0.135249, 0.135249
3.8, -0.32, 0.0810548, 0.0810548
3.84, -0.32, 0, 0
3.88, -0.32, 0, 0
3.92, -0.32, 0, 0
3.96, -0.32, 0.0652494, 0.0652494
4, -0.32, 0, 0
4.04, -0.32, 0, 0
4.08, -0.32, 0.134435, 0.0955334
4.12, -0.32, 0, 0
4.16, -0.32, 0, 0
4.2, -0.32, 0.0917623, 0.0917623
4.24, -0.32, 0.363695, 0.282811
4.28, -0.32, 0.240742, 0.171989
4.32, -0.32, 0, 0
4.36, -0.32, 0, 0
4.4, -0.32, 0.097805, 0.097805
4.44, -0.32, 0.0892887, 0.0892887
4.48, -0.32, 0, 0
4.52, -0.32, 0.668464, 0.568087
4.56, -0.32, 0, 0
4.6, -0.32, 0.232204, 0.232204
4.64, -0.32, 0.203683, 0.203683
4.68, -0.32, 0.904432, 0.532913
4.72, -0.32, 0.28871, 0.28871
4.76, -0.32, 0.898178, 0.649206
4.8, -0.32, 1.79859, 1.79859
4.84, -0.32, 0.701406, 0.701406
4.88, -0.32, 0, 0
4.92, -0.32, -1, 0
4.96, -0.32, -1, 0
5, -0.32, -1, 0
5.04, -0.32, -1, 0
-0.04, -0.28, 0, 0
3.46945e-18, -0.28, 0.0582803, 0.0582803
0.04, -0.28, 0, 0
0.08, -0.28, 0.115059, 0.115059
0.12, -0.28, 0.0379444, 0.0379444
0.16, -0.28, 0.127237, 0.0755635
0.2, -0.28, 0.0382112, 0.0382112
0.24, -0.28, 0.0378147, 0.0378147
0.28, -0.28, 0, 0
0.32, -0.28, 0.243811, 0.158219
0.36, -0.28, 0, 0
0.4, -0.28, 0.383636, 0.161972
0.44, -0.28, 0.0840499, 0.0494267
0.48, -0.28, 0.18644, 0.1236
0.52, -0.28, 0.3535, 0.149153
0.56, -0.28, 0.363614, 0.150625
0.6, -0.28, 0.631332, 0.198089
0.64, -0.28, 0.501213, 0.138666
0.68, -0.28, 0.531235, 0.146272
0.72, -0.28, 0.519338, 0.231578
0.76, -0.28, 0.1378, 0.0629678
0.8, -0.28, 0.480634, 0.148446
0.84, -0.28, 0.121111, 0.0618176
0.88, -0.28, 0.411339, 0.154814
0.92, -0.28, 0.311859, 0.14053
0.96, -0.28, 0.4974, 0.186897
1, -0.28, 0.56347, 0.243457
1.04, -0.28, 0.254379, 0.106238
1.08, -0.28, 0.910667, 0.287624
1.12, -0.28, 0.702337, 0.278147
1.16, -0.28, 0.523517, 0.151049
1.2, -0.28, 0.47828, 0.164501
1.24, -0.28, 0.216728, 0.0987963
1.28, -0.28, 0.458515, 0.174931
1.32, -0.28, 0.348954, 0.138616
1.36, -0.28, 0.617975, 0.177764
1.4, -0.28, 0.854406, 0.242947
1.44, -0.28, 0.809066, 0.313917
1.48, -0.28, 0.305784, 0.120426
1.52, -0.28, 0.0411768, 0.0411768
1.56, -0.28, 0.0711455, 0.0503076
1.6, -0.28, 0.0793035, 0.056246
1.64, -0.28, 0, 0
1.68, -0.28, 0, 0
1.72, -0.28, 0.0321982, 0.0321982
1.76, -0.28, 0, 0
1.8, -0.28, 0.0736098, 0.0520506
1.84, -0.28, 0.0396954, 0.0396954
1.88, -0.28, 0, 0
1.92, -0.28, 0, 0
1.96, -0.28, 0, 0
2, -0.28, 0, 0
2.04, -0.28, 0.0477938, 0.0477938
2.08, -0.28, 0, 0
2.12, -0.28, 0.198454, 0.156746
2.16, -0.28, 0.0577973, 0.0577973
2.2, -0.28, 0.0731903, 0.0731903
2.24, -0.28, 0, 0
2.28, -0.28, 0.0624656, 0.0624656
2.32, -0.28, 0, 0
2.36, -0.28, 0.0436342, 0.0436342
2.4, -0.28, 0.0833817, 0.0833817
2.44, -0.28, 0.274707, 0.182211
2.48, -0.28, 0.0927323, 0.0663255
2.52, -0.28, 0, 0
2.56, -0.28, 0.218526, 0.172942
2.6, -0.28, 0.183521, 0.10637
2.64, -0.28, 0.526159, 0.239235
2.68, -0.28, 0.698353, 0.231803
2.72, -0.28, 0.286547, 0.200154
2.76, -0.28, 0.105492, 0.0753186
2.8, -0.28, 1.02856, 0.423985
2.84, -0.28, 0.292403, 0.150138
2.88, -0.28, 0.204624, 0.103839
2.92, -0.28, 0.227431, 0.134065
2.96, -0.28, 0.107697, 0.0770237
3, -0.28, 0.57551, 0.264828
3.04, -0.28, 0.0472175, 0.0472175
3.08, -0.28, 0.211674, 0.122609
3.12, -0.28, 0.204293, 0.118938
3.16, -0.28, 0.257888, 0.208924
3.2, -0.28, 0.646793, 0.335488
3.24, -0.28, 0.438388, 0.253256
3.28, -0.28, 0.490809, 0.260933
3.32, -0.28, 0.446297, 0.315584
3.36, -0.28, 0.420008, 0.266898
3.4, -0.28, 0.333393, 0.150009
3.44, -0.28, 0.420361, 0.173037
3.48, -0.28, 0.0788686, 0.0788686
3.52, -0.28, 0.397522, 0.177785
3.56, -0.28, 0, 0
3.6, -0.28, 0.250252, 0.144485
3.64, -0.28, 0.0834574, 0.0834574
3.68, -0.28, 0.483285, 0.312175
3.72, -0.28, 0, 0
3.76, -0.28, 0, 0
3.8, -0.28, 0, 0
3.84, -0.28, 0.145409, 0.103614
3.88, -0.28, 0, 0
3.92, -0.28, 0.32282, 0.32282
3.96, -0.28, 0, 0
4, -0.28, 0, 0
4.04, -0.28, 0, 0
4.08, -0.28, 0.133659, 0.133659
4.12, -0.28, 0, 0
4.16, -0.28, 0, 0
4.2, -0.28, 0.13701, 0.13701
4.24, -0.28, 0, 0
4.28, -0.28, 0, 0
4.32, -0.28, 0.126598, 0.126598
4.36, -0.28, 0, 0
4.4, -0.28, 0, 0
4.44, -0.28, 0.147677, 0.147677
4.48, -0.28, 0.125649, 0.125649
4.52, -0.28, 0, 0
4.56, -0.28, 0, 0
4.6, -0.28, 0.594804, 0.428434
4.64, -0.28, 0.21994, 0.21994
4.68, -0.28, 0, 0
4.72, -0.28, 0.645175, 0.457095
4.76, -0.28, 0.573193, 0.573193
4.8, -0.28, 0, 0
4.84, -0.28, 0, 0
4.88, -0.28, 0, 0
4.92, -0.28, -1, 0
4.96, -0.28, -1, 0
5, -0.28, -1, 0
5.04, -0.28, -1, 0
-0.04, -0.24, 0, 0
3.46945e-18, -0.24, 0.0966916, 0.0697388
0.04, -0.24, 0.0321233, 0.0321233
0.08, -0.24, 0.0464675, 0.0464675
0.12, -0.24, 0.0325749, 0.0325749
0.16, -0.24, 0.0446636, 0.0446636
0.2, -0.24, 0.0556196, 0.0556196
0.24, -0.24, 0.0377998, 0.0267285
0.28, -0.24, 0.0432145, 0.0432145
0.32, -0.24, 0, 0
0.36, -0.24, 0.0363808, 0.0363808
0.4, -0.24, 0.145485, 0.0906666
0.44, -0.24, 0.169145, 0.0796609
0.48, -0.24, 0.10299, 0.0595966
0.52, -0.24, 0.0462282, 0.0330752
0.56, -0.24, 0.249932, 0.108583
0.6, -0.24, 0.449372, 0.150866
0.64, -0.24, 0.555271, 0.145726
0.68, -0.24, 0.470603, 0.125104
0.72, -0.24, 0.609389, 0.146829
0.76, -0.24, 0.457565, 0.145372
0.8, -0.24, 0.192345, 0.0796807
0.84, -0.24, 0.35189, 0.130443
0.88, -0.24, 0.458904, 0.179263
0.92, -0.24, 0.446023, 0.130821
0.96, -0.24, 0.728887, 0.264103
1, -0.24, 0.298605, 0.103331
1.04, -0.24, 0.476321, 0.158205
1.08, -0.24, 0.770949, 0.195863
1.12, -0.24, 0.485035, 0.182255
1.16, -0.24, 0.232121, 0.10086
1.2, -0.24, 0.244098, 0.103174
1.24, -0.24, 0.17292, 0.0903057
1.28, -0.24, 0.438185, 0.159849
1.32, -0.24, 0.452664, 0.142297
1.36, -0.24, 0.669196, 0.211572
1.4, -0.24, 0.297195, 0.116783
1.44, -0.24, 0.588954, 0.2153
1.48, -0.24, 0.11674, 0.068868
1.52, -0.24, 0.217238, 0.10119
1.56, -0.24, 0.205564, 0.135657
1.6, -0.24, 0, 0
1.64, -0.24, 0.186225, 0.138459
1.68, -0.24, 0.0324196, 0.0324196
1.72, -0.24, 0, 0
1.76, -0.24, 0, 0
1.8, -0.24, 0.0668096, 0.0668096
1.84, -0.24, 0, 0
1.88, -0.24, 0.0995193, 0.0706915
1.92, -0.24, 0, 0
1.96, -0.24, 0, 0
2, -0.24, 0.0586695, 0.0586695
2.04, -0.24, 0.0717678, 0.0717678
2.08, -0.24, 0, 0
2.12, -0.24, 0.0429187, 0.0429187
2.16, -0.24, 0.0419196, 0.0419196
2.2, -0.24, 0, 0
2.24, -0.24, 0, 0
2.28, -0.24, 0.0324723, 0.0324723
2.32, -0.24, 0.0521455, 0.0521455
2.36, -0.24, 0.0381842, 0.0381842
2.4, -0.24, 0.100925, 0.0742417
2.44, -0.24, 0, 0
2.48, -0.24, 0.0454521, 0.0454521
2.52, -0.24, 0, 0
2.56, -0.24, 0.101497, 0.0755833
2.6, -0.24, 0.19511, 0.101202
2.64, -0.24, 0.746536, 0.310142
2.68, -0.24, 0.268694, 0.143219
2.72, -0.24, 0.281078, 0.141144
2.76, -0.24, 0.260212, 0.145469
2.8, -0.24, 0.149485, 0.0874478
2.84, -0.24, 0.497458, 0.245063
2.88, -0.24, 0, 0
2.92, -0.24, 0.146724, 0.0864924
2.96, -0.24, 0.462727, 0.239952
3, -0.24, 0.397616, 0.22623
3.04, -0.24, 0.345681, 0.226296
3.08, -0.24, 0.158559, 0.114398
3.12, -0.24, 0.458498, 0.25583
3.16, -0.24, 0.231029, 0.117279
3.2, -0.24, 0.0688994, 0.0688994
3.24, -0.24, 0.3989, 0.192278
3.28, -0.24, 0.734222, 0.231798
3.32, -0.24, 0.219681, 0.110227
3.36, -0.24, 0.049119, 0.049119
3.4, -0.24, 0.376181, 0.204692
3.44, -0.24, 0.11457, 0.11457
3.48, -0.24, 0.404601, 0.253928
3.52, -0.24, 0, 0
3.56, -0.24, 0.0792813, 0.0792813
3.6, -0.24, 0, 0
3.64, -0.24, 0.429921, 0.277939
3.68, -0.24, 0.178448, 0.178448
3.72, -0.24, 0.0554758, 0.0554758
3.76, -0.24, 0.0812721, 0.0812721
3.8, -0.24, 0, 0
3.84, -0.24, 0, 0
3.88, -0.24, 0.102587, 0.102587
3.92, -0.24, 0, 0
3.96, -0.24, 0, 0
4, -0.24, 0, 0
4.04, -0.24, 0, 0
4.08, -0.24, 0, 0
4.12, -0.24, 0.173875, 0.173875
4.16, -0.24, 0, 0
4.2, -0.24, 0, 0
4.24, -0.24, 0, 0
4.28, -0.24, 0.137971, 0.137971
4.32, -0.24, 0.227003, 0.227003
4.36, -0.24, 0, 0
4.4, -0.24, 0, 0
4.44, -0.24, 0, 0
4.48, -0.24, 0, 0
4.52, -0.24, 0, 0
4.56, -0.24, 0, 0
4.6, -0.24, 0.660027, 0.382035
4.64, -0.24, 0.468258, 0.337259
4.68, -0.24, 0.253431, 0.253431
4.72, -0.24, 0.446129, 0.446129
4.76, -0.24, 0.88629, 0.88629
4.8, -0.24, 0, 0
4.84, -0.24, 0.861278, 0.861278
4.88, -0.24, 0, 0
4.92, -0.24, -1, 0
4.96, -0.24, -1, 0
5, -0.24, -1, 0
5.04, -0.24, -1, 0
-0.04, -0.2, 0.0363838, 0.0363838
3.46945e-18, -0.2, 0.228066, 0.228066
0.04, -0.2, 0, 0
0.08, -0.2, 0, 0
0.12, -0.2, 0.113988, 0.0704981
0.16, -0.2, 0, 0
0.2, -0.2, 0.0547957, 0.0547957
0.24, -0.2, 0.0886604, 0.0649867
0.28, -0.2, 0.0247607, 0.0247607
0.32, -0.2, 0.0245758, 0.0245758
0.36, -0.2, 0.115449, 0.0699332
0.4, -0.2, 0.0937166, 0.0544809
0.44, -0.2, 0.0248074, 0.0248074
0.48, -0.2, 0.133091, 0.0709115
0.52, -0.2, 0.115026, 0.0583902
0.56, -0.2, 0.268219, 0.132251
0.6, -0.2, 0.437609, 0.138259
0.64, -0.2, 0.403317, 0.143571
0.68, -0.2, 0.479777, 0.148884
0.72, -0.2, 0.879818, 0.249187
0.76, -0.2, 0.407501, 0.12987
0.8, -0.2, 0.206452, 0.0820911
0.84, -0.2, 0.210912, 0.0888506
0.88, -0.2, 0.265059, 0.107732
0.92, -0.2, 0.272592, 0.0961599
0.96, -0.2, 0.507958, 0.164794
1, -0.2, 0.381182, 0.11352
1.04, -0.2, 0.623397, 0.167594
1.08, -0.2, 0.17119, 0.0708544
1.12, -0.2, 0.4724, 0.183
1.16, -0.2, 0.326679, 0.150191
1.2, -0.2, 0.400334, 0.130967
1.24, -0.2, 0.415014, 0.159593
1.28, -0.2, 0.368729, 0.11553
1.32, -0.2, 0.512498, 0.173094
1.36, -0.2, 0.472514, 0.174661
1.4, -0.2, 0.315875, 0.111176
1.44, -0.2, 0.205389, 0.135637
1.48, -0.2, 0.123672, 0.0620763
1.52, -0.2, 0.111467, 0.0645217
1.56, -0.2, 0.0349489, 0.0349489
1.6, -0.2, 0.0773511, 0.054885
1.64, -0.2, 0.0857001, 0.0857001
1.68, -0.2, 0, 0
1.72, -0.2, 0, 0
1.76, -0.2, 0, 0
1.8, -0.2, 0.0264367, 0.0264367
1.84, -0.2, 0, 0
1.88, -0.2, 0, 0
1.92, -0.2, 0, 0
1.96, -0.2, 0, 0
2, -0.2, 0.140773, 0.0870351
2.04, -0.2, 0, 0
2.08, -0.2, 0.0592699, 0.0592699
2.12, -0.2, 0.0430703, 0.0430703
2.16, -0.2, 0, 0
2.2, -0.2, 0.136991, 0.0793294
2.24, -0.2, 0, 0
2.28, -0.2, 0.0335702, 0.0335702
2.32, -0.2, 0.0607742, 0.0607742
2.36, -0.2, 0.10341, 0.10341
2.4, -0.2, 0.111299, 0.111299
2.44, -0.2, 0.14806, 0.115011
2.48, -0.2, 0.174269, 0.0909562
2.52, -0.2, 0.0277698, 0.0277698
2.56, -0.2, 0.250598, 0.17758
2.6, -0.2, 0.131819, 0.0765698
2.64, -0.2, 0.345626, 0.146017
2.68, -0.2, 0.444502, 0.196297
2.72, -0.2, 0.341236, 0.148893
2.76, -0.2, 0.466881, 0.361737
2.8, -0.2, 0.322953, 0.134823
2.84, -0.2, 0.323944, 0.202152
2.88, -0.2, 0.708024, 0.286499
2.92, -0.2, 0.153002, 0.0898857
2.96, -0.2, 0.0948897, 0.0948897
3, -0.2, 0.412246, 0.221515
3.04, -0.2, 0.240971, 0.1238
3.08, -0.2, 0.159163, 0.095843
3.12, -0.2, 0.0874731, 0.0618534
3.16, -0.2, 0.0915339, 0.0647243
3.2, -0.2, 0.178005, 0.0906311
3.24, -0.2, 0.431876, 0.183751
3.28, -0.2, 0.59393, 0.216328
3.32, -0.2, 0.895384, 0.32613
3.36, -0.2, 0.129805, 0.0927211
3.4, -0.2, 0.207577, 0.12202
3.44, -0.2, 0.169919, 0.101333
3.48, -0.2, 0.0418709, 0.0418709
3.52, -0.2, 0.147795, 0.107452
3.56, -0.2, 0, 0
3.6, -0.2, 0.117731, 0.117731
3.64, -0.2, 0, 0
3.68, -0.2, 0.0593775, 0.0593775
3.72, -0.2, 0.10179, 0.10179
3.76, -0.2, 0, 0
3.8, -0.2, 0, 0
3.84, -0.2, 0, 0
3.88, -0.2, 0.118917, 0.118917
3.92, -0.2, 0, 0
3.96, -0.2, 0, 0
4, -0.2, 0, 0
4.04, -0.2, 0, 0
4.08, -0.2, 0.172217, 0.122789
4.12, -0.2, 0, 0
4.16, -0.2, 0, 0
4.2, -0.2, 0.2284, 0.163137
4.24, -0.2, 0.111469, 0.111469
4.28, -0.2, 0, 0
4.32, -0.2, 0, 0
4.36, -0.2, 0.144749, 0.144749
4.4, -0.2, 0.0989025, 0.0989025
4.44, -0.2, 0, 0
4.48, -0.2, 0, 0
4.52, -0.2, 0, 0
4.56, -0.2, 0.233775, 0.165304
4.6, -0.2, 0.173733, 0.173733
4.64, -0.2, 0.828194, 0.828194
4.68, -0.2, 0, 0
4.72, -0.2, 0.527317, 0.373648
4.76, -0.2, 0.349865, 0.349865
4.8, -0.2, 0.716742, 0.716742
4.84, -0.2, 0, 0
4.88, -0.2, 0, 0
4.92, -0.2, -1, 0
4.96, -0.2, -1, 0
5, -0.2, -1, 0
5.04, -0.2, -1, 0
-0.04, -0.16, 0, 0
3.46945e-18, -0.16, 0, 0
0.04, -0.16, 0.180054, 0.0932593
0.08, -0.16, 0.039027, 0.039027
0.12, -0.16, 0, 0
0.16, -0.16, 0.0545214, 0.0385673
0.2, -0.16, 0, 0
0.24, -0.16, 0.0317439, 0.0317439
0.28, -0.16, 0.0999224, 0.0710951
0.32, -0.16, 0, 0
0.36, -0.16, 0, 0
0.4, -0.16, 0.0365543, 0.0365543
0.44, -0.16, 0.160928, 0.0929133
0.48, -0.16, 0.0987031, 0.0701915
0.52, -0.16, 0.141073, 0.0863499
0.56, -0.16, 0.052926, 0.052926
0.6, -0.16, 0.08067, 0.0590531
0.64, -0.16, 0.335967, 0.140066
0.68, -0.16, 0.782161, 0.229382
0.72, -0.16, 0.883584, 0.221316
0.76, -0.16, 0.211284, 0.0809058
0.8, -0.16, 0.223945, 0.0888756
0.84, -0.16, 0.543444, 0.169827
0.88, -0.16, 0.202024, 0.0928714
0.92, -0.16, 0.136077, 0.0806275
0.96, -0.16, 0.251664, 0.0998577
1, -0.16, 0.181648, 0.0837303
1.04, -0.16, 0.367066, 0.154112
1.08, -0.16, 0.287773, 0.112981
1.12, -0.16, 0.571992, 0.176328
1.16, -0.16, 0.263967, 0.138661
1.2, -0.16, 0.190993, 0.126642
1.24, -0.16, 0.223535, 0.129098
1.28, -0.16, 0.342002, 0.155396
1.32, -0.16, 0.546978, 0.158764
1.36, -0.16, 0.263005, 0.105341
1.4, -0.16, 0.429166, 0.150197
1.44, -0.16, 0.267282, 0.149924
1.48, -0.16, 0, 0
1.52, -0.16, 0, 0
1.56, -0.16, 0.073416, 0.0519152
1.6, -0.16, 0, 0
1.64, -0.16, 0, 0
1.68, -0.16, 0.0429297, 0.0429297
1.72, -0.16, 0.033909, 0.033909
1.76, -0.16, 0, 0
1.8, -0.16, 0.0292945, 0.0292945
1.84, -0.16, 0, 0
1.88, -0.16, 0.0993866, 0.075195
1.92, -0.16, 0, 0
1.96, -0.16, 0, 0
2, -0.16, 0, 0
2.04, -0.16, 0, 0
2.08, -0.16, 0, 0
2.12, -0.16, 0.078107, 0.078107
2.16, -0.16, 0.0486107, 0.0486107
2.2, -0.16, 0, 0
2.24, -0.16, 0.0739572, 0.0739572
2.28, -0.16, 0.0774207, 0.0774207
2.32, -0.16, 0.0788245, 0.0788245
2.36, -0.16, 0, 0
2.4, -0.16, 0, 0
2.44, -0.16, 0.0801737, 0.0801737
2.48, -0.16, 0, 0
2.52, -0.16, 0.0563135, 0.0563135
2.56, -0.16, 0.0485705, 0.0485705
2.6, -0.16, 0, 0
2.64, -0.16, 0.0596222, 0.0596222
2.68, -0.16, 0.51314, 0.18712
2.72, -0.16, 0.951376, 0.360244
2.76, -0.16, 0.194436, 0.116781
2.8, -0.16, 0.232242, 0.116894
2.84, -0.16, 0.0635339, 0.0635339
2.88, -0.16, 0.353211, 0.172698
2.92, -0.16, 0.280204, 0.142485
2.96, -0.16, 0.273965, 0.204183
3, -0.16, 0.353542, 0.224776
3.04, -0.16, 0.195575, 0.112918
3.08, -0.16, 0.219017, 0.111067
3.12, -0.16, 0.374383, 0.238739
3.16, -0.16, 0.279189, 0.220564
3.2, -0.16, 0.20921, 0.120788
3.24, -0.16, 0.159796, 0.119229
3.28, -0.16, 0.475769, 0.199653
3.32, -0.16, 0.789607, 0.311128
3.36, -0.16, 0.0643121, 0.0643121
3.4, -0.16, 0.126659, 0.0903794
3.44, -0.16, 0.375848, 0.254425
3.48, -0.16, 0.44488, 0.217443
3.52, -0.16, 0.315261, 0.158888
3.56, -0.16, 0.072774, 0.072774
3.6, -0.16, 0.205664, 0.148398
3.64, -0.16, 0.131042, 0.131042
3.68, -0.16, 0, 0
3.72, -0.16, 0, 0
3.76, -0.16, 0.0809689, 0.0809689
3.8, -0.16, 0, 0
3.84, -0.16, 0, 0
3.88, -0.16, 0.08511, 0.08511
3.92, -0.16, 0, 0
3.96, -0.16, 0.151115, 0.107764
4, -0.16, 0, 0
4.04, -0.16, 0, 0
4.08, -0.16, 0, 0
4.12, -0.16, 0, 0
4.16, -0.16, 0.115944, 0.115944
4.2, -0.16, 0, 0
4.24, -0.16, 0.133475, 0.133475
4.28, -0.16, 0.210755, 0.210755
4.32, -0.16, 0, 0
4.36, -0.16, 0, 0
4.4, -0.16, 0, 0
4.44, -0.16, 0, 0
4.48, -0.16, 0, 0
4.52, -0.16, 0, 0
4.56, -0.16, 0, 0
4.6, -0.16, 0.202845, 0.202845
4.64, -0.16, 0.182325, 0.182325
4.68, -0.16, 0, 0
4.72, -0.16, 0.584424, 0.416719
4.76, -0.16, 1.9819, 1.39833
4.8, -0.16, 0, 0
4.84, -0.16, 0.615753, 0.615753
4.88, -0.16, 0, 0
4.92, -0.16, -1, 0
4.96, -0.16, -1, 0
5, -0.16, -1, 0
5.04, -0.16, -1, 0
-0.04, -0.12, 0, 0
3.46945e-18, -0.12, 0.0949048, 0.0559264
0.04, -0.12, 0.0381053, 0.0381053
0.08, -0.12, 0, 0
0.12, -0.12, 0.0652352, 0.0465885
0.16, -0.12, 0.0379171, 0.0379171
0.2, -0.12, 0.151603, 0.119749
0.24, -0.12, 0, 0
0.28, -0.12, 0.0375357, 0.0375357
0.32, -0.12, 0.036944, 0.036944
0.36, -0.12, 0.168108, 0.0855647
0.4, -0.12, 0, 0
0.44, -0.12, 0.036751, 0.036751
0.48, -0.12, 0.0542422, 0.0383553
0.52, -0.12, 0.107024, 0.107024
0.56, -0.12, 0.0807799, 0.0604252
0.6, -0.12, 0.258676, 0.0972475
0.64, -0.12, 0.666694, 0.217795
0.68, -0.12, 0.747268, 0.21469
0.72, -0.12, 0.697758, 0.199932
0.76, -0.12, 0.679088, 0.191273
0.8, -0.12, 0.411642, 0.127824
0.84, -0.12, 0.238045, 0.0998563
0.88, -0.12, 0.138492, 0.0812062
0.92, -0.12, 0.284896, 0.104011
0.96, -0.12, 0.152224, 0.0686372
1, -0.12, 0.218594, 0.1242
1.04, -0.12, 0.22026, 0.125522
1.08, -0.12, 0.287356, 0.113463
1.12, -0.12, 0.14293, 0.0723274
1.16, -0.12, 0, 0
1.2, -0.12, 0.0958706, 0.0691537
1.24, -0.12, 0.859984, 0.253995
1.28, -0.12, 0.329854, 0.118386
1.32, -0.12, 0.425011, 0.167251
1.36, -0.12, 0.790428, 0.246049
1.4, -0.12, 0.393148, 0.172519
1.44, -0.12, 0.132846, 0.0769596
1.48, -0.12, 0.0419264, 0.0419264
1.52, -0.12, 0, 0
1.56, -0.12, 0.042703, 0.042703
1.6, -0.12, 0, 0
1.64, -0.12, 0, 0
1.68, -0.12, 0.0437912, 0.0437912
1.72, -0.12, 0, 0
1.76, -0.12, 0, 0
1.8, -0.12, 0.066476, 0.066476
1.84, -0.12, 0.135784, 0.0960141
1.88, -0.12, 0.0461022, 0.0461022
1.92, -0.12, 0, 0
1.96, -0.12, 0, 0
2, -0.12, 0.0363133, 0.0363133
2.04, -0.12, 0, 0
2.08, -0.12, 0, 0
2.12, -0.12, 0.103784, 0.103784
2.16, -0.12, 0, 0
2.2, -0.12, 0, 0
2.24, -0.12, 0.0491197, 0.0491197
2.28, -0.12, 0, 0
2.32, -0.12, 0, 0
2.36, -0.12, 0, 0
2.4, -0.12, 0, 0
2.44, -0.12, 0, 0
2.48, -0.12, 0.106414, 0.0752458
2.52, -0.12, 0.0848138, 0.0848138
2.56, -0.12, 0.0579919, 0.0579919
2.6, -0.12, 0.169584, 0.0981268
2.64, -0.12, 0.207398, 0.122289
2.68, -0.12, 0.659553, 0.299823
2.72, -0.12, 0.722805, 0.345241
2.76, -0.12, 0.739949, 0.271899
2.8, -0.12, 0.244742, 0.193429
2.84, -0.12, 0.170616, 0.098779
2.88, -0.12, 0, 0
2.92, -0.12, 0.352209, 0.184249
2.96, -0.12, 0.0902787, 0.0902787
3, -0.12, 0.262784, 0.207297
3.04, -0.12, 0.0485939, 0.0485939
3.08, -0.12, 0.16716, 0.120626
3.12, -0.12, 0.537367, 0.273146
3.16, -0.12, 0.455577, 0.207371
3.2, -0.12, 0.104725, 0.104725
3.24, -0.12, 0.127528, 0.0911052
3.28, -0.12, 0.0583177, 0.0583177
3.32, -0.12, 0.457415, 0.208944
3.36, -0.12, 0.220616, 0.220616
3.4, -0.12, 0.0545649, 0.0545649
3.44, -0.12, 0.310461, 0.24502
3.48, -0.12, 0.139749, 0.0998434
3.52, -0.12, 0.311464, 0.24608
3.56, -0.12, 0, 0
3.6, -0.12, 0, 0
3.64, -0.12, 0, 0
3.68, -0.12, 0, 0
3.72, -0.12, 0, 0
3.76, -0.12, 0, 0
3.8, -0.12, 0, 0
3.84, -0.12, 0.147371, 0.147371
3.88, -0.12, 0.292705, 0.292705
3.92, -0.12, 0, 0
3.96, -0.12, 0, 0
4, -0.12, 0, 0
4.04, -0.12, 0.313084, 0.313084
4.08, -0.12, 0, 0
4.12, -0.12, 0, 0
4.16, -0.12, 0, 0
4.2, -0.12, 0, 0
4.24, -0.12, 0.200853, 0.200853
4.28, -0.12, 0.173762, 0.173762
4.32, -0.12, 0, 0
4.36, -0.12, 0, 0
4.4, -0.12, 0.163046, 0.163046
4.44, -0.12, 0.125474, 0.125474
4.48, -0.12, 0, 0
4.52, -0.12, 0, 0
4.56, -0.12, 0, 0
4.6, -0.12, 0, 0
4.64, -0.12, 0.279762, 0.279762
4.68, -0.12, 0.198388, 0.198388
4.72, -0.12, 1.08465, 0.626243
4.76, -0.12, 2.13094, 0.958624
4.8, -0.12, 0, 0
4.84, -0.12, 1.11198, 1.11198
4.88, -0.12, 0, 0
4.92, -0.12, -1, 0
4.96, -0.12, -1, 0
5, -0.12, -1, 0
5.04, -0.12, -1, 0
-0.04, -0.08, 0.0785081, 0.0562751
3.46945e-18, -0.08, 0, 0
0.04, -0.08, 0, 0
0.08, -0.08, 0.0463246, 0.0463246
0.12, -0.08, 0.152223, 0.107639
0.16, -0.08, 0.113071, 0.113071
0.2, -0.08, 0.11626, 0.11626
0.24, -0.08, 0.0589098, 0.0417542
0.28, -0.08, 0, 0
0.32, -0.08, 0.117383, 0.0680089
0.36, -0.08, 0.0249663, 0.0249663
0.4, -0.08, 0, 0
0.44, -0.08, 0.0511415, 0.0362127
0.48, -0.08, 0, 0
0.52, -0.08, 0.107273, 0.0800205
0.56, -0.08, 0.104243, 0.0521721
0.6, -0.08, 0.268817, 0.149203
0.64, -0.08, 0.471757, 0.163655
0.68, -0.08, 0.594291, 0.177782
0.72, -0.08, 0.854449, 0.188397
0.76, -0.08, 0.625006, 0.166665
0.8, -0.08, 0.334623, 0.123984
0.84, -0.08, 0.358255, 0.112991
0.88, -0.08, 0.107063, 0.0543931
0.92, -0.08, 0.152206, 0.0688701
0.96, -0.08, 0.470754, 0.241058
1, -0.08, 0.0556894, 0.0394621
1.04, -0.08, 0.242196, 0.0871374
1.08, -0.08, 0.239316, 0.096812
1.12, -0.08, 0.151105, 0.0860584
1.16, -0.08, 0.188757, 0.10178
1.2, -0.08, 0.206911, 0.0878476
1.24, -0.08, 0.53118, 0.176067
1.28, -0.08, 0.472223, 0.134747
1.32, -0.08, 0.552117, 0.136854
1.36, -0.08, 0.516293, 0.165588
1.4, -0.08, 0.415459, 0.113067
1.44, -0.08, 0.215416, 0.0937948
1.48, -0.08, 0.160072, 0.101024
1.52, -0.08, 0.109168, 0.0648906
1.56, -0.08, 0.0788225, 0.0558436
1.6, -0.08, 0, 0
1.64, -0.08, 0.115972, 0.0900143
1.68, -0.08, 0.105318, 0.0621331
1.72, -0.08, 0.152729, 0.109112
1.76, -0.08, 0, 0
1.8, -0.08, 0.0424103, 0.0424103
1.84, -0.08, 0.0308141, 0.0308141
1.88, -0.08, 0.285653, 0.16733
1.92, -0.08, 0.0342161, 0.0342161
1.96, -0.08, 0.0818803, 0.0585636
2, -0.08, 0.0591251, 0.0591251
2.04, -0.08, 0, 0
2.08, -0.08, 0, 0
2.12, -0.08, 0, 0
2.16, -0.08, 0.117669, 0.0689386
2.2, -0.08, 0.0824721, 0.0584108
2.24, -0.08, 0.104947, 0.0613468
2.28, -0.08, 0, 0
2.32, -0.08, 0, 0
2.36, -0.08, 0.0541464, 0.0541464
2.4, -0.08, 0.0875164, 0.0630033
2.44, -0.08, 0, 0
2.48, -0.08, 0, 0
2.52, -0.08, 0, 0
2.56, -0.08, 0, 0
2.6, -0.08, 0, 0
2.64, -0.08, 0.0705829, 0.0705829
2.68, -0.08, 0.435698, 0.213625
2.72, -0.08, 0.378894, 0.144932
2.76, -0.08, 0.767105, 0.202241
2.8, -0.08, 0.382109, 0.137873
2.84, -0.08, 0.573775, 0.258526
2.88, -0.08, 0.27939, 0.13134
2.92, -0.08, 0.075771, 0.075771
2.96, -0.08, 0.166132, 0.0967018
3, -0.08, 0.0890037, 0.0633038
3.04, -0.08, 0.383242, 0.238811
3.08, -0.08, 0.134537, 0.134537
3.12, -0.08, 0.0428419, 0.0428419
3.16, -0.08, 0.106897, 0.0761944
3.2, -0.08, 0.203422, 0.143841
3.24, -0.08, 0.272791, 0.143242
3.28, -0.08, 0.737759, 0.454151
3.32, -0.08, 0.89112, 0.338911
3.36, -0.08, 0.230975, 0.118036
3.4, -0.08, 0.345528, 0.162064
3.44, -0.08, 0.286635, 0.167754
3.48, -0.08, 0.266412, 0.158442
3.52, -0.08, 0.295944, 0.186212
3.56, -0.08, 0, 0
3.6, -0.08, 0, 0
3.64, -0.08, 0, 0
3.68, -0.08, 0, 0
3.72, -0.08, 0.0677962, 0.0677962
3.76, -0.08, 0, 0
3.8, -0.08, 0, 0
3.84, -0.08, 0, 0
3.88, -0.08, 0.0734581, 0.0734581
3.92, -0.08, 0, 0
3.96, -0.08, 0, 0
4, -0.08, 0.238433, 0.169283
4.04, -0.08, 0, 0
4.08, -0.08, 0.227916, 0.161162
4.12, -0.08, 0, 0
4.16, -0.08, 0, 0
4.2, -0.08, 0.194102, 0.194102
4.24, -0.08, 0, 0
4.28, -0.08, 0, 0
4.32, -0.08, 0, 0
4.36, -0.08, 0.129118, 0.129118
4.4, -0.08, 0, 0
4.44, -0.08, 0, 0
4.48, -0.08, 0, 0
4.52, -0.08, 0, 0
4.56, -0.08, 0, 0
4.6, -0.08, 0.270909, 0.270909
4.64, -0.08, 0, 0
4.68, -0.08, 0.210428, 0.210428
4.72, -0.08, 0.254855, 0.254855
4.76, -0.08, 1.02939, 0.604008
4.8, -0.08, 0.722645, 0.510988
4.84, -0.08, 5.17614, 5.17614
4.88, -0.08, 0, 0
4.92, -0.08, -1, 0
4.96, -0.08, -1, 0
5, -0.08, -1, 0
5.04, -0.08, -1, 0
-0.04, -0.04, 0.0871643, 0.0648231
3.46945e-18, -0.04, 0.117795, 0.117795
0.04, -0.04, 0.0329246, 0.0329246
0.08, -0.04, 0.078517, 0.0555218
0.12, -0.04, 0.0257328, 0.0257328
0.16, -0.04, 0.0368411, 0.0368411
0.2, -0.04, 0.0583417, 0.0583417
0.24, -0.04, 0, 0
0.28, -0.04, 0, 0
0.32, -0.04, 0, 0
0.36, -0.04, 0.0381286, 0.0381286
0.4, -0.04, 0, 0
0.44, -0.04, 0.116958, 0.0702497
0.48, -0.04, 0.0579308, 0.0410505
0.52, -0.04, 0, 0
0.56, -0.04, 0.107114, 0.107114
0.6, -0.04, 0.257044, 0.12953
0.64, -0.04, 0.548802, 0.194331
0.68, -0.04, 0.445049, 0.163709
0.72, -0.04, 0.594694, 0.191271
0.76, -0.04, 0.489858, 0.136314
0.8, -0.04, 0.771981, 0.17289
0.84, -0.04, 0.278486, 0.109657
0.88, -0.04, 0.356438, 0.143487
0.92, -0.04, 0.37695, 0.132681
0.96, -0.04, 0.380517, 0.228547
1, -0.04, 0.225384, 0.12282
1.04, -0.04, 0.361475, 0.152694
1.08, -0.04, 0.131278, 0.0660215
1.12, -0.04, 0.349243, 0.232075
1.16, -0.04, 0.120404, 0.0724054
1.2, -0.04, 0.410483, 0.188992
1.24, -0.04, 0.295082, 0.146663
1.28, -0.04, 1.04959, 0.272413
1.32, -0.04, 0.636319, 0.191522
1.36, -0.04, 0.541628, 0.201817
1.4, -0.04, 0.080726, 0.0570822
1.44, -0.04, 0.10272, 0.0604916
1.48, -0.04, 0.237536, 0.150705
1.52, -0.04, 0, 0
1.56, -0.04, 0.0212854, 0.0212854
1.6, -0.04, 0, 0
1.64, -0.04, 0.0356443, 0.0356443
1.68, -0.04, 0, 0
1.72, -0.04, 0.0378724, 0.0378724
1.76, -0.04, 0.0309176, 0.0309176
1.8, -0.04, 0.032287, 0.032287
1.84, -0.04, 0.0567762, 0.0567762
1.88, -0.04, 0, 0
1.92, -0.04, 0, 0
1.96, -0.04, 0, 0
2, -0.04, 0, 0
2.04, -0.04, 0, 0
2.08, -0.04, 0, 0
2.12, -0.04, 0.0505924, 0.0505924
2.16, -0.04, 0.0333478, 0.0333478
2.2, -0.04, 0.12138, 0.0889736
2.24, -0.04, 0, 0
2.28, -0.04, 0, 0
2.32, -0.04, 0, 0
2.36, -0.04, 0, 0
2.4, -0.04, 0.195215, 0.166422
2.44, -0.04, 0, 0
2.48, -0.04, 0.0670707, 0.0670707
2.52, -0.04, 0, 0
2.56, -0.04, 0.217933, 0.176557
2.6, -0.04, 0.0594515, 0.0594515
2.64, -0.04, 0.222492, 0.117615
2.68, -0.04, 0.234009, 0.123098
2.72, -0.04, 0.651814, 0.262054
2.76, -0.04, 0.404601, 0.178324
2.8, -0.04, 0.563999, 0.196098
2.84, -0.04, 0.422143, 0.167966
2.88, -0.04, 0.241728, 0.19122
2.92, -0.04, 0.269122, 0.124653
2.96, -0.04, 0.319699, 0.199346
3, -0.04, 0.105327, 0.0767677
3.04, -0.04, 0.386111, 0.162999
3.08, -0.04, 0, 0
3.12, -0.04, 0, 0
3.16, -0.04, 0, 0
3.2, -0.04, 0.286343, 0.144226
3.24, -0.04, 0.0535526, 0.0535526
3.28, -0.04, 0.453913, 0.260636
3.32, -0.04, 0.855059, 0.333223
3.36, -0.04, 0.904273, 0.371671
3.4, -0.04, 0.0481006, 0.0481006
3.44, -0.04, 0.174903, 0.100982
3.48, -0.04, 0, 0
3.52, -0.04, 0.153503, 0.108891
3.56, -0.04, 0.0640843, 0.0640843
3.6, -0.04, 0, 0
3.64, -0.04, 0.261462, 0.261462
3.68, -0.04, 0, 0
3.72, -0.04, 0.0694319, 0.0694319
3.76, -0.04, 0, 0
3.8, -0.04, 0, 0
3.84, -0.04, 0.0656064, 0.0656064
3.88, -0.04, 0, 0
3.92, -0.04, 0, 0
3.96, -0.04, 0.0714467, 0.0714467
4, -0.04, 0, 0
4.04, -0.04, 0, 0
4.08, -0.04, 0, 0
4.12, -0.04, 0.196948, 0.142263
4.16, -0.04, 0, 0
4.2, -0.04, 0, 0
4.24, -0.04, 0.132552, 0.132552
4.28, -0.04, 0, 0
4.32, -0.04, 0, 0
4.36, -0.04, 0, 0
4.4, -0.04, 0, 0
4.44, -0.04, 0, 0
4.48, -0.04, 0.0870524, 0.0870524
4.52, -0.04, 0.137547, 0.137547
4.56, -0.04, 0, 0
4.6, -0.04, 0, 0
4.64, -0.04, 0, 0
4.68, -0.04, 0.498054, 0.352184
4.72, -0.04, 0, 0
4.76, -0.04, 0, 0
4.8, -0.04, 0.849511, 0.612371
4.84, -0.04, 0, 0
4.88, -0.04, 0, 0
4.92, -0.04, -1, 0
4.96, -0.04, -1, 0
5, -0.04, -1, 0
5.04, -0.04, -1, 0
-0.04, -6.66134e-16, 0, 0
3.46945e-18, -6.66134e-16, 0.124185, 0.124185
0.04, -6.66134e-16, 0, 0
0.08, -6.66134e-16, 0, 0
0.12, -6.66134e-16, 0, 0
0.16, -6.66134e-16, 0.0299798, 0.0299798
0.2, -6.66134e-16, 0.0386816, 0.0386816
0.24, -6.66134e-16, 0.150715, 0.119221
0.28, -6.66134e-16, 0.17037, 0.126678
0.32, -6.66134e-16, 0, 0
0.36, -6.66134e-16, 0, 0
0.4, -6.66134e-16, 0.0827809, 0.0615613
0.44, -6.66134e-16, 0.0801369, 0.0569167
0.48, -6.66134e-16, 0, 0
0.52, -6.66134e-16, 0, 0
0.56, -6.66134e-16, 0.0366798, 0.0366798
0.6, -6.66134e-16, 0.277707, 0.131625
0.64, -6.66134e-16, 0.385508, 0.168786
0.68, -6.66134e-16, 0.49212, 0.167369
0.72, -6.66134e-16, 0.95557, 0.238617
0.76, -6.66134e-16, 0.679395, 0.192302
0.8, -6.66134e-16, 0.548681, 0.166903
0.84, -6.66134e-16, 0.397114, 0.148147
0.88, -6.66134e-16, 0.300803, 0.146603
0.92, -6.66134e-16, 0.125776, 0.0634953
0.96, -6.66134e-16, 0.14921, 0.0771906
1, -6.66134e-16, 0.41966, 0.154971
1.04, -6.66134e-16, 0.190226, 0.0873332
1.08, -6.66134e-16, 0.108799, 0.0628154
1.12, -6.66134e-16, 0.183026, 0.0933592
1.16, -6.66134e-16, 0.149679, 0.118428
1.2, -6.66134e-16, 0.375903, 0.160855
1.24, -6.66134e-16, 0.686506, 0.246037
1.28, -6.66134e-16, 1.33763, 0.309097
1.32, -6.66134e-16, 0.480426, 0.150628
1.36, -6.66134e-16, 0.357057, 0.130351
1.4, -6.66134e-16, 0.168627, 0.0878255
1.44, -6.66134e-16, 0.0833696, 0.0589513
1.48, -6.66134e-16, 0.312471, 0.159768
1.52, -6.66134e-16, 0, 0
1.56, -6.66134e-16, 0, 0
1.6, -6.66134e-16, 0.192905, 0.143224
1.64, -6.66134e-16, 0.042285, 0.042285
1.68, -6.66134e-16, 0, 0
1.72, -6.66134e-16, 0, 0
1.76, -6.66134e-16, 0, 0
1.8, -6.66134e-16, 0, 0
1.84, -6.66134e-16, 0.0480644, 0.0480644
1.88, -6.66134e-16, 0, 0
1.92, -6.66134e-16, 0.103183, 0.0769129
1.96, -6.66134e-16, 0.04776, 0.04776
2, -6.66134e-16, 0, 0
2.04, -6.66134e-16, 0, 0
2.08, -6.66134e-16, 0, 0
2.12, -6.66134e-16, 0.152224, 0.107639
2.16, -6.66134e-16, 0.0749467, 0.0749467
2.2, -6.66134e-16, 0, 0
2.24, -6.66134e-16, 0, 0
2.28, -6.66134e-16, 0, 0
2.32, -6.66134e-16, 0, 0
2.36, -6.66134e-16, 0.163164, 0.163164
2.4, -6.66134e-16, 0, 0
2.44, -6.66134e-16, 0.080262, 0.080262
2.48, -6.66134e-16, 0.0861472, 0.0861472
2.52, -6.66134e-16, 0, 0
2.56, -6.66134e-16, 0.0847657, 0.0847657
2.6, -6.66134e-16, 0.0870794, 0.0870794
2.64, -6.66134e-16, 0.114338, 0.0829745
2.68, -6.66134e-16, 0.206534, 0.122722
2.72, -6.66134e-16, 0.651854, 0.224088
2.76, -6.66134e-16, 0.620592, 0.289359
2.8, -6.66134e-16, 0.411106, 0.172828
2.84, -6.66134e-16, 0.272025, 0.138363
2.88, -6.66134e-16, 0.183401, 0.105888
2.92, -6.66134e-16, 0, 0
2.96, -6.66134e-16, 0.143673, 0.0831262
3, -6.66134e-16, 0.638843, 0.270942
3.04, -6.66134e-16, 0.191198, 0.191198
3.08, -6.66134e-16, 0.409297, 0.250965
3.12, -6.66134e-16, 0.0715134, 0.0715134
3.16, -6.66134e-16, 0.215177, 0.152153
3.2, -6.66134e-16, 0.106488, 0.0752995
3.24, -6.66134e-16, 0.248863, 0.146635
3.28, -6.66134e-16, 0.260391, 0.153658
3.32, -6.66134e-16, 0.576415, 0.295348
3.36, -6.66134e-16, 0.364449, 0.240834
3.4, -6.66134e-16, 0, 0
3.44, -6.66134e-16, 0.233084, 0.233084
3.48, -6.66134e-16, 0.182879, 0.136647
3.52, -6.66134e-16, 0, 0
3.56, -6.66134e-16, 0.170992, 0.12091
3.6, -6.66134e-16, 0.125156, 0.125156
3.64, -6.66134e-16, 0, 0
3.68, -6.66134e-16, 0, 0
3.72, -6.66134e-16, 0, 0
3.76, -6.66134e-16, 0, 0
3.8, -6.66134e-16, 0, 0
3.84, -6.66134e-16, 0.101016, 0.101016
3.88, -6.66134e-16, 0, 0
3.92, -6.66134e-16, 0, 0
3.96, -6.66134e-16, 0, 0
4, -6.66134e-16, 0, 0
4.04, -6.66134e-16, 0, 0
4.08, -6.66134e-16, 0, 0
4.12, -6.66134e-16, 0.116981, 0.116981
4.16, -6.66134e-16, 0.362194, 0.362194
4.2, -6.66134e-16, 0.127721, 0.127721
4.24, -6.66134e-16, 0, 0
4.28, -6.66134e-16, 0, 0
4.32, -6.66134e-16, 0, 0
4.36, -6.66134e-16, 0, 0
4.4, -6.66134e-16, 0.288953, 0.204921
4.44, -6.66134e-16, 0, 0
4.48, -6.66134e-16, 0.441957, 0.318678
4.52, -6.66134e-16, 0, 0
4.56, -6.66134e-16, 0, 0
4.6, -6.66134e-16, 0, 0
4.64, -6.66134e-16, 0.566865, 0.327293
4.68, -6.66134e-16, 0.247026, 0.247026
4.72, -6.66134e-16, 0.24082, 0.24082
4.76, -6.66134e-16, 1.26429, 0.729948
4.8, -6.66134e-16, 0, 0
4.84, -6.66134e-16, 1.00755, 1.00755
4.88, -6.66134e-16, 0, 0
4.92, -6.66134e-16, -1, 0
4.96, -6.66134e-16, -1, 0
5, -6.66134e-16, -1, 0
5.04, -6.66134e-16, -1, 0
-0.04, 0.04, 0.0381759, 0.0381759
3.46945e-18, 0.04, 0.0668328, 0.0479482
0.04, 0.04, 0.0993105, 0.0576965
0.08, 0.04, 0, 0
0.12, 0.04, 0.0463251, 0.0463251
0.16, 0.04, 0.157199, 0.0912673
0.2, 0.04, 0, 0
0.24, 0.04, 0.020278, 0.020278
0.28, 0.04, 0, 0
0.32, 0.04, 0.12169, 0.0710447
0.36, 0.04, 0.0376988, 0.0376988
0.4, 0.04, 0.0724065, 0.0724065
0.44, 0.04, 0.0625844, 0.0447316
0.48, 0.04, 0.0715773, 0.0715773
0.52, 0.04, 0.0783367, 0.0556011
0.56, 0.04, 0.160921, 0.119738
0.6, 0.04, 0.056105, 0.0397624
0.64, 0.04, 0.222807, 0.109683
0.68, 0.04, 0.410597, 0.123556
0.72, 0.04, 0.493385, 0.176938
0.76, 0.04, 0.723634, 0.183464
0.8, 0.04, 0.840685, 0.210158
0.84, 0.04, 0.311106, 0.111289
0.88, 0.04, 0.220755, 0.0907836
0.92, 0.04, 0.0626989, 0.0447974
0.96, 0.04, 0.126316, 0.0807463
1, 0.04, 0.411309, 0.148701
1.04, 0.04, 0.285465, 0.112491
1.08, 0.04, 0.10833, 0.0625449
1.12, 0.04, 0.072726, 0.0514261
1.16, 0.04, 0.243136, 0.095437
1.2, 0.04, 0.244947, 0.103627
1.24, 0.04, 0.321822, 0.109178
1.28, 0.04, 0.870972, 0.252544
1.32, 0.04, 0.631389, 0.210876
1.36, 0.04, 0.807206, 0.210299
1.4, 0.04, 0.340207, 0.161523
1.44, 0.04, 0.0670674, 0.0475253
1.48, 0.04, 0.0424883, 0.0424883
1.52, 0.04, 0, 0
1.56, 0.04, 0, 0
1.6, 0.04, 0, 0
1.64, 0.04, 0, 0
1.68, 0.04, 0, 0
1.72, 0.04, 0, 0
1.76, 0.04, 0.0695326, 0.0695326
1.8, 0.04, 0, 0
1.84, 0.04, 0.0707824, 0.0707824
1.88, 0.04, 0, 0
1.92, 0.04, 0, 0
1.96, 0.04, 0, 0
2, 0.04, 0, 0
2.04, 0.04, 0.208438, 0.10769
2.08, 0.04, 0, 0
2.12, 0.04, 0, 0
2.16, 0.04, 0, 0
2.2, 0.04, 0, 0
2.24, 0.04, 0, 0
2.28, 0.04, 0, 0
2.32, 0.04, 0, 0
2.36, 0.04, 0, 0
2.4, 0.04, 0.0533804, 0.0533804
2.44, 0.04, 0.053747, 0.053747
2.48, 0.04, 0.0485908, 0.0485908
2.52, 0.04, 0.0572004, 0.0572004
2.56, 0.04, 0.0935903, 0.0675234
2.6, 0.04, 0.058493, 0.058493
2.64, 0.04, 0.295359, 0.196715
2.68, 0.04, 0.210225, 0.123736
2.72, 0.04, 0.695862, 0.343425
2.76, 0.04, 0.359443, 0.137534
2.8, 0.04, 0.575651, 0.236324
2.84, 0.04, 0.57018, 0.276411
2.88, 0.04, 0.27312, 0.163714
2.92, 0.04, 0.206934, 0.12433
2.96, 0.04, 0.241922, 0.141629
3, 0.04, 0.0490242, 0.0490242
3.04, 0.04, 0.227369, 0.134462
3.08, 0.04, 0.0798122, 0.0798122
3.12, 0.04, 0.0705165, 0.0705165
3.16, 0.04, 0.195179, 0.113633
3.2, 0.04, 0.730973, 0.29128
3.24, 0.04, 0.461286, 0.276675
3.28, 0.04, 0.300099, 0.155979
3.32, 0.04, 0.600716, 0.304158
3.36, 0.04, 0.389148, 0.180411
3.4, 0.04, 0.172564, 0.122022
3.44, 0.04, 0.159402, 0.114278
3.48, 0.04, 0.235728, 0.235728
3.52, 0.04, 0, 0
3.56, 0.04, 0, 0
3.6, 0.04, 0.0499028, 0.0499028
3.64, 0.04, 0, 0
3.68, 0.04, 0.118355, 0.118355
3.72, 0.04, 0, 0
3.76, 0.04, 0, 0
3.8, 0.04, 0, 0
3.84, 0.04, 0, 0
3.88, 0.04, 0, 0
3.92, 0.04, 0, 0
3.96, 0.04, 0, 0
4, 0.04, 0.0642847, 0.0642847
4.04, 0.04, 0.113337, 0.113337
4.08, 0.04, 0.116462, 0.116462
4.12, 0.04, 0.185232, 0.131236
4.16, 0.04, 0.179941, 0.179941
4.2, 0.04, 0, 0
4.24, 0.04, 0, 0
4.28, 0.04, 0, 0
4.32, 0.04, 0, 0
4.36, 0.04, 0, 0
4.4, 0.04, 0, 0
4.44, 0.04, 0, 0
4.48, 0.04, 0, 0
4.52, 0.04, 0.156498, 0.156498
4.56, 0.04, 0.853983, 0.678334
4.6, 0.04, 0, 0
4.64, 0.04, 1.14162, 0.903795
4.68, 0.04, 0.330186, 0.330186
4.72, 0.04, 0.537379, 0.387719
4.76, 0.04, 0.414164, 0.414164
4.8, 0.04, 0, 0
4.84, 0.04, 2.48856, 2.48856
4.88, 0.04, 0, 0
4.92, 0.04, -1, 0
4.96, 0.04, -1, 0
5, 0.04, -1, 0
5.04, 0.04, -1, 0
-0.04, 0.08, 0, 0
3.46945e-18, 0.08, 0, 0
0.04, 0.08, 0.0493184, 0.0352372
0.08, 0.08, 0.025321, 0.025321
0.12, 0.08, 0, 0
0.16, 0.08, 0.114587, 0.0856554
0.2, 0.08, 0.0255733, 0.0255733
0.24, 0.08, 0.0932383, 0.05554
0.28, 0.08, 0.0930545, 0.0542583
0.32, 0.08, 0.0747287, 0.0747287
0.36, 0.08, 0, 0
0.4, 0.08, 0.0629946, 0.0450285
0.44, 0.08, 0.0241066, 0.0241066
0.48, 0.08, 0.0431166, 0.0431166
0.52, 0.08, 0.236693, 0.125794
0.56, 0.08, 0.135343, 0.0716503
0.6, 0.08, 0.152047, 0.0923821
0.64, 0.08, 0.113605, 0.0624529
0.68, 0.08, 0.257443, 0.10444
0.72, 0.08, 0.504482, 0.13473
0.76, 0.08, 0.638992, 0.155229
0.8, 0.08, 0.393538, 0.112291
0.84, 0.08, 0.42072, 0.121814
0.88, 0.08, 0.0948459, 0.0474969
0.92, 0.08, 0.116732, 0.0598206
0.96, 0.08, 0.402164, 0.168528
1, 0.08, 0.0207903, 0.0207903
1.04, 0.08, 0.15076, 0.0925436
1.08, 0.08, 0.202051, 0.110725
1.12, 0.08, 0.0533243, 0.0397092
1.16, 0.08, 0.246109, 0.105511
1.2, 0.08, 0.605423, 0.192886
1.24, 0.08, 0.506065, 0.154132
1.28, 0.08, 0.664976, 0.197573
1.32, 0.08, 0.551411, 0.151627
1.36, 0.08, 0.471139, 0.163519
1.4, 0.08, 0.498213, 0.202472
1.44, 0.08, 0.0850935, 0.0491918
1.48, 0.08, 0.0876333, 0.0628051
1.52, 0.08, 0.0834732, 0.0597864
1.56, 0.08, 0, 0
1.6, 0.08, 0.133302, 0.069211
1.64, 0.08, 0.12599, 0.12599
1.68, 0.08, 0, 0
1.72, 0.08, 0, 0
1.76, 0.08, 0, 0
1.8, 0.08, 0.0677329, 0.0479872
1.84, 0.08, 0, 0
1.88, 0.08, 0.130621, 0.0760603
1.92, 0.08, 0.0539718, 0.0539718
1.96, 0.08, 0, 0
2, 0.08, 0, 0
2.04, 0.08, 0, 0
2.08, 0.08, 0, 0
2.12, 0.08, 0, 0
2.16, 0.08, 0.0368169, 0.0368169
2.2, 0.08, 0, 0
2.24, 0.08, 0, 0
2.28, 0.08, 0.044836, 0.044836
2.32, 0.08, 0, 0
2.36, 0.08, 0.0816871, 0.0577626
2.4, 0.08, 0.0528365, 0.0528365
2.44, 0.08, 0.183562, 0.0943955
2.48, 0.08, 0.156341, 0.0925398
2.52, 0.08, 0.0616015, 0.0435588
2.56, 0.08, 0.0712588, 0.0504565
2.6, 0.08, 0.146182, 0.0861415
2.64, 0.08, 0, 0
2.68, 0.08, 0.366708, 0.166451
2.72, 0.08, 0.689251, 0.23781
2.76, 0.08, 0.167301, 0.0837441
2.8, 0.08, 0.192443, 0.100762
2.84, 0.08, 0.268863, 0.112668
2.88, 0.08, 0.369789, 0.14436
2.92, 0.08, 0.0419031, 0.0419031
2.96, 0.08, 0.233459, 0.10578
3, 0.08, 0.175567, 0.138939
3.04, 0.08, 0.453716, 0.217053
3.08, 0.08, 0.396564, 0.192564
3.12, 0.08, 0.423434, 0.24095
3.16, 0.08, 0.193634, 0.150541
3.2, 0.08, 0.495032, 0.243288
3.24, 0.08, 0.249561, 0.161479
3.28, 0.08, 0.297797, 0.168917
3.32, 0.08, 0.859447, 0.304817
3.36, 0.08, 0.583101, 0.211423
3.4, 0.08, 0.0869244, 0.0869244
3.44, 0.08, 0.394133, 0.249705
3.48, 0.08, 0, 0
3.52, 0.08, 0.0966606, 0.0966606
3.56, 0.08, 0.168992, 0.168992
3.6, 0.08, 0.0709877, 0.0709877
3.64, 0.08, 0, 0
3.68, 0.08, 0, 0
3.72, 0.08, 0, 0
3.76, 0.08, 0.0935674, 0.0935674
3.8, 0.08, 0.114984, 0.114984
3.84, 0.08, 0, 0
3.88, 0.08, 0.168753, 0.119326
3.92, 0.08, 0, 0
3.96, 0.08, 0.205247, 0.205248
4, 0.08, 0, 0
4.04, 0.08, 0.0939569, 0.0939569
4.08, 0.08, 0.138555, 0.138555
4.12, 0.08, 0, 0
4.16, 0.08, 0.235982, 0.166872
4.2, 0.08, 0, 0
4.24, 0.08, 0.134919, 0.134919
4.28, 0.08, 0, 0
4.32, 0.08, 0, 0
4.36, 0.08, 0, 0
4.4, 0.08, 0, 0
4.44, 0.08, 0, 0
4.48, 0.08, 0, 0
4.52, 0.08, 0, 0
4.56, 0.08, 0, 0
4.6, 0.08, 0.136573, 0.136573
4.64, 0.08, 0.989363, 0.640769
4.68, 0.08, 0.209297, 0.209297
4.72, 0.08, 0, 0
4.76, 0.08, 0, 0
4.8, 0.08, 0.421817, 0.421817
4.84, 0.08, 0.497915, 0.497915
4.88, 0.08, 1.56244, 1.56244
4.92, 0.08, -1, 0
4.96, 0.08, -1, 0
5, 0.08, -1, 0
5.04, 0.08, -1, 0
-0.04, 0.12, 0.0620862, 0.0439367
3.46945e-18, 0.12, 0.077258, 0.0546313
0.04, 0.12, 0.0718662, 0.0508978
0.08, 0.12, 0.118591, 0.0684842
0.12, 0.12, 0.13854, 0.114178
0.16, 0.12, 0, 0
0.2, 0.12, 0, 0
0.24, 0.12, 0.0552278, 0.0552278
0.28, 0.12, 0.189905, 0.110785
0.32, 0.12, 0, 0
0.36, 0.12, 0, 0
0.4, 0.12, 0.0811371, 0.0605001
0.44, 0.12, 0.0368038, 0.0368038
0.48, 0.12, 0.232948, 0.132511
0.52, 0.12, 0.0953049, 0.0677578
0.56, 0.12, 0, 0
0.6, 0.12, 0.136883, 0.0836908
0.64, 0.12, 0.314468, 0.140675
0.68, 0.12, 0.51387, 0.183161
0.72, 0.12, 1.04188, 0.247239
0.76, 0.12, 0.339271, 0.116811
0.8, 0.12, 0.715559, 0.256036
0.84, 0.12, 0.36743, 0.146367
0.88, 0.12, 0.318269, 0.110536
0.92, 0.12, 0.185168, 0.0961607
0.96, 0.12, 0.304235, 0.139412
1, 0.12, 0.172709, 0.0913684
1.04, 0.12, 0.0796376, 0.0593897
1.08, 0.12, 0.299712, 0.14061
1.12, 0.12, 0.491481, 0.191923
1.16, 0.12, 0.167292, 0.0752258
1.2, 0.12, 0.288191, 0.11041
1.24, 0.12, 0.370053, 0.138062
1.28, 0.12, 0.636128, 0.207812
1.32, 0.12, 0.289437, 0.111532
1.36, 0.12, 0.597235, 0.208118
1.4, 0.12, 0.412916, 0.257454
1.44, 0.12, 0, 0
1.48, 0.12, 0.12519, 0.0885275
1.52, 0.12, 0, 0
1.56, 0.12, 0.0423179, 0.0423179
1.6, 0.12, 0, 0
1.64, 0.12, 0.0413529, 0.0413529
1.68, 0.12, 0.0531406, 0.0531406
1.72, 0.12, 0, 0
1.76, 0.12, 0.155992, 0.0931393
1.8, 0.12, 0.12944, 0.12944
1.84, 0.12, 0, 0
1.88, 0.12, 0, 0
1.92, 0.12, 0, 0
1.96, 0.12, 0.070033, 0.0498968
2, 0.12, 0.0742904, 0.0742904
2.04, 0.12, 0.0730917, 0.0730917
2.08, 0.12, 0, 0
2.12, 0.12, 0.0441287, 0.0441287
2.16, 0.12, 0.187782, 0.151443
2.2, 0.12, 0.0949018, 0.0673808
2.24, 0.12, 0.0496488, 0.0496488
2.28, 0.12, 0, 0
2.32, 0.12, 0, 0
2.36, 0.12, 0, 0
2.4, 0.12, 0, 0
2.44, 0.12, 0.0456289, 0.0456289
2.48, 0.12, 0, 0
2.52, 0.12, 0, 0
2.56, 0.12, 0.0382313, 0.0382313
2.6, 0.12, 0.0586518, 0.0586518
2.64, 0.12, 0.187341, 0.112377
2.68, 0.12, 0.219913, 0.139794
2.72, 0.12, 0.265412, 0.204206
2.76, 0.12, 0.349301, 0.20799
2.8, 0.12, 0.562138, 0.241665
2.84, 0.12, 0.396181, 0.167424
2.88, 0.12, 0.15959, 0.126193
2.92, 0.12, 0.400605, 0.194464
2.96, 0.12, 0.254035, 0.130964
3, 0.12, 0.585369, 0.408975
3.04, 0.12, 0.213904, 0.127157
3.08, 0.12, 0.233391, 0.117959
3.12, 0.12, 0.144964, 0.1116
3.16, 0.12, 0.175493, 0.126569
3.2, 0.12, 0, 0
3.24, 0.12, 0.345715, 0.162773
3.28, 0.12, 0.694784, 0.240176
3.32, 0.12, 0.179889, 0.104098
3.36, 0.12, 0.426248, 0.199213
3.4, 0.12, 0.0854038, 0.0854038
3.44, 0.12, 0.271928, 0.194225
3.48, 0.12, 0.154029, 0.111515
3.52, 0.12, 0.0453408, 0.0453408
3.56, 0.12, 0.255916, 0.255916
3.6, 0.12, 0, 0
3.64, 0.12, 0, 0
3.68, 0.12, 0, 0
3.72, 0.12, 0, 0
3.76, 0.12, 0, 0
3.8, 0.12, 0, 0
3.84, 0.12, 0.065823, 0.065823
3.88, 0.12, 0, 0
3.92, 0.12, 0, 0
3.96, 0.12, 0.0689406, 0.0689406
4, 0.12, 0.0708119, 0.0708119
4.04, 0.12, 0.169055, 0.119872
4.08, 0.12, 0.0988318, 0.0988318
4.12, 0.12, 0.0838816, 0.0838816
4.16, 0.12, 0.360192, 0.360192
4.2, 0.12, 0.0866043, 0.0866043
4.24, 0.12, 0, 0
4.28, 0.12, 0.30577, 0.231785
4.32, 0.12, 0, 0
4.36, 0.12, 0, 0
4.4, 0.12, 0, 0
4.44, 0.12, 0.083684, 0.083684
4.48, 0.12, 0.144483, 0.144483
4.52, 0.12, 0.158397, 0.158397
4.56, 0.12, 0.288228, 0.203808
4.6, 0.12, 0, 0
4.64, 0.12, 0, 0
4.68, 0.12, 0.558387, 0.396289
4.72, 0.12, 0.246132, 0.246132
4.76, 0.12, 0, 0
4.8, 0.12, 1.00338, 1.00338
4.84, 0.12, 0, 0
4.88, 0.12, 0, 0
4.92, 0.12, -1, 0
4.96, 0.12, -1, 0
5, 0.12, -1, 0
5.04, 0.12, -1, 0
-0.04, 0.16, 0.0282423, 0.0282423
3.46945e-18, 0.16, 0.033673, 0.033673
0.04, 0.16, 0.032242, 0.032242
0.08, 0.16, 0.0989006, 0.0710503
0.12, 0.16, 0.0380798, 0.0380798
0.16, 0.16, 0, 0
0.2, 0.16, 0, 0
0.24, 0.16, 0.0368208, 0.0368208
0.28, 0.16, 0.0555447, 0.0555447
0.32, 0.16, 0, 0
0.36, 0.16, 0.0286065, 0.0286065
0.4, 0.16, 0.0360619, 0.0360619
0.44, 0.16, 0.0586657, 0.0427308
0.48, 0.16, 0.0903795, 0.0651778
0.52, 0.16, 0.070471, 0.0498318
0.56, 0.16, 0.105765, 0.0610651
0.6, 0.16, 0.0352653, 0.0352653
0.64, 0.16, 0.470197, 0.190342
0.68, 0.16, 0.380184, 0.15608
0.72, 0.16, 0.314988, 0.114751
0.76, 0.16, 0.918301, 0.239747
0.8, 0.16, 0.338058, 0.157156
0.84, 0.16, 0.711241, 0.217784
0.88, 0.16, 0.397, 0.150386
0.92, 0.16, 0.557048, 0.247058
0.96, 0.16, 0.407913, 0.174089
1, 0.16, 0.275732, 0.111241
1.04, 0.16, 0.570245, 0.200582
1.08, 0.16, 0.639888, 0.265283
1.12, 0.16, 0.314452, 0.144862
1.16, 0.16, 0.556077, 0.20626
1.2, 0.16, 0.78903, 0.34729
1.24, 0.16, 0.481808, 0.16808
1.28, 0.16, 0.691586, 0.216813
1.32, 0.16, 0.505885, 0.167473
1.36, 0.16, 0.433422, 0.139412
1.4, 0.16, 0.351374, 0.162463
1.44, 0.16, 0.476741, 0.276136
1.48, 0.16, 0.0361511, 0.0361511
1.52, 0.16, 0.124134, 0.124134
1.56, 0.16, 0.127933, 0.0904628
1.6, 0.16, 0, 0
1.64, 0.16, 0.0426348, 0.0426348
1.68, 0.16, 0, 0
1.72, 0.16, 0.066631, 0.066631
1.76, 0.16, 0.228261, 0.153147
1.8, 0.16, 0, 0
1.84, 0.16, 0.0444708, 0.0444708
1.88, 0.16, 0, 0
1.92, 0.16, 0.0701484, 0.0701484
1.96, 0.16, 0.0348596, 0.0348596
2, 0.16, 0, 0
2.04, 0.16, 0.0489336, 0.0489336
2.08, 0.16, 0, 0
2.12, 0.16, 0, 0
2.16, 0.16, 0.0589839, 0.0589839
2.2, 0.16, 0, 0
2.24, 0.16, 0, 0
2.28, 0.16, 0.0780016, 0.0780016
2.32, 0.16, 0, 0
2.36, 0.16, 0.0529331, 0.0529331
2.4, 0.16, 0, 0
2.44, 0.16, 0, 0
2.48, 0.16, 0, 0
2.52, 0.16, 0, 0
2.56, 0.16, 0.166859, 0.166859
2.6, 0.16, 0.177379, 0.177379
2.64, 0.16, 0.196846, 0.118108
2.68, 0.16, 0.569812, 0.239581
2.72, 0.16, 0.803655, 0.289938
2.76, 0.16, 0.604528, 0.293915
2.8, 0.16, 0.867392, 0.337085
2.84, 0.16, 0.76969, 0.318339
2.88, 0.16, 0.171807, 0.0994344
2.92, 0.16, 0.047423, 0.047423
2.96, 0.16, 0.798995, 0.250779
3, 0.16, 0.210888, 0.126875
3.04, 0.16, 0.0959888, 0.0689271
3.08, 0.16, 0.260559, 0.152725
3.12, 0.16, 0.511263, 0.269957
3.16, 0.16, 0.435383, 0.247648
3.2, 0.16, 0.419429, 0.245647
3.24, 0.16, 0.580373, 0.240585
3.28, 0.16, 0.516665, 0.20287
3.32, 0.16, 0.152026, 0.1075
3.36, 0.16, 0.450213, 0.259699
3.4, 0.16, 0.205536, 0.118982
3.44, 0.16, 0.291129, 0.170659
3.48, 0.16, 0.381866, 0.171613
3.52, 0.16, 0, 0
3.56, 0.16, 0, 0
3.6, 0.16, 0, 0
3.64, 0.16, 0, 0
3.68, 0.16, 0.135652, 0.135652
3.72, 0.16, 0, 0
3.76, 0.16, 0.0939663, 0.0939663
3.8, 0.16, 0.140381, 0.140381
3.84, 0.16, 0, 0
3.88, 0.16, 0, 0
3.92, 0.16, 0, 0
3.96, 0.16, 0.0739064, 0.0739064
4, 0.16, 0, 0
4.04, 0.16, 0, 0
4.08, 0.16, 0, 0
4.12, 0.16, 0, 0
4.16, 0.16, 0, 0
4.2, 0.16, 0.4007, 0.4007
4.24, 0.16, 0, 0
4.28, 0.16, 0, 0
4.32, 0.16, 0, 0
4.36, 0.16, 0, 0
4.4, 0.16, 0, 0
4.44, 0.16, 0.176346, 0.176346
4.48, 0.16, 0, 0
4.52, 0.16, 0, 0
4.56, 0.16, 0, 0
4.6, 0.16, 0.403522, 0.290988
4.64, 0.16, 0.268317, 0.268317
4.68, 0.16, 0.247285, 0.247285
4.72, 0.16, 0.383727, 0.383727
4.76, 0.16, 0.436087, 0.436087
4.8, 0.16, 0, 0
4.84, 0.16, 1.28125, 0.908117
4.88, 0.16, 0, 0
4.92, 0.16, -1, 0
4.96, 0.16, -1, 0
5, 0.16, -1, 0
5.04, 0.16, -1, 0
-0.04, 0.2, 0.0272952, 0.0272952
3.46945e-18, 0.2, 0.0340436, 0.0340436
0.04, 0.2, 0.0564481, 0.0420682
0.08, 0.2, 0, 0
0.12, 0.2, 0, 0
0.16, 0.2, 0, 0
0.2, 0.2, 0, 0
0.24, 0.2, 0, 0
0.28, 0.2, 0.120571, 0.0879875
0.32, 0.2, 0, 0
0.36, 0.2, 0.110918, 0.0828527
0.4, 0.2, 0, 0
0.44, 0.2, 0.0276109, 0.0276109
0.48, 0.2, 0, 0
0.52, 0.2, 0.114999, 0.0839001
0.56, 0.2, 0.216902, 0.0898271
0.6, 0.2, 0.14402, 0.0814832
0.64, 0.2, 0.175665, 0.0933426
0.68, 0.2, 0.42377, 0.130125
0.72, 0.2, 0.478912, 0.150259
0.76, 0.2, 0.481377, 0.138759
0.8, 0.2, 0.893573, 0.258062
0.84, 0.2, 0.400527, 0.118872
0.88, 0.2, 0.628587, 0.157411
0.92, 0.2, 0.863569, 0.274508
0.96, 0.2, 0.573211, 0.184269
1, 0.2, 0.446336, 0.190649
1.04, 0.2, 0.297393, 0.0951091
1.08, 0.2, 0.487917, 0.151261
1.12, 0.2, 0.473863, 0.139993
1.16, 0.2, 0.265959, 0.104003
1.2, 0.2, 0.561542, 0.175938
1.24, 0.2, 0.531693, 0.166186
1.28, 0.2, 0.546126, 0.152099
1.32, 0.2, 0.681176, 0.207563
1.36, 0.2, 0.483237, 0.1495
1.4, 0.2, 0.534619, 0.142169
1.44, 0.2, 0.353817, 0.127064
1.48, 0.2, 0.088836, 0.0671757
1.52, 0.2, 0.0311307, 0.0311307
1.56, 0.2, 0.123717, 0.0714336
1.6, 0.2, 0.0310353, 0.0310353
1.64, 0.2, 0.0436856, 0.0436856
1.68, 0.2, 0, 0
1.72, 0.2, 0.180354, 0.101699
1.76, 0.2, 0, 0
1.8, 0.2, 0, 0
1.84, 0.2, 0.0449224, 0.0449224
1.88, 0.2, 0.0383322, 0.0383322
1.92, 0.2, 0.0538795, 0.0538795
1.96, 0.2, 0, 0
2, 0.2, 0.0321795, 0.0321795
2.04, 0.2, 0.0478853, 0.0478853
2.08, 0.2, 0.0376697, 0.0376697
2.12, 0.2, 0, 0
2.16, 0.2, 0, 0
2.2, 0.2, 0, 0
2.24, 0.2, 0, 0
2.28, 0.2, 0, 0
2.32, 0.2, 0, 0
2.36, 0.2, 0, 0
2.4, 0.2, 0.164254, 0.100409
2.44, 0.2, 0, 0
2.48, 0.2, 0.135092, 0.0972884
2.52, 0.2, 0.180209, 0.10817
2.56, 0.2, 0.0839571, 0.0839571
2.6, 0.2, 0.144269, 0.0841239
2.64, 0.2, 0.191054, 0.139394
2.68, 0.2, 0.265511, 0.146648
2.72, 0.2, 0.158703, 0.0927937
2.76, 0.2, 0.19627, 0.0880048
2.8, 0.2, 0.165021, 0.0993511
2.84, 0.2, 0.041138, 0.041138
2.88, 0.2, 0.136858, 0.0795639
2.92, 0.2, 0.454862, 0.205037
2.96, 0.2, 0.609033, 0.265126
3, 0.2, 0.454914, 0.240066
3.04, 0.2, 0.307158, 0.171316
3.08, 0.2, 0.175693, 0.136345
3.12, 0.2, 0.207169, 0.120683
3.16, 0.2, 0.217648, 0.158797
3.2, 0.2, 0.259668, 0.16341
3.24, 0.2, 0.343717, 0.235055
3.28, 0.2, 0.301698, 0.155977
3.32, 0.2, 0.378425, 0.200332
3.36, 0.2, 0.749248, 0.334879
3.4, 0.2, 0.267657, 0.136657
3.44, 0.2, 0.179269, 0.104764
3.48, 0.2, 0.234744, 0.234744
3.52, 0.2, 0.128014, 0.0921582
3.56, 0.2, 0.0976292, 0.0976292
3.6, 0.2, 0, 0
3.64, 0.2, 0.257712, 0.257712
3.68, 0.2, 0.106062, 0.106062
3.72, 0.2, 0.292207, 0.146843
3.76, 0.2, 0, 0
3.8, 0.2, 0, 0
3.84, 0.2, 0, 0
3.88, 0.2, 0, 0
3.92, 0.2, 0.07687, 0.07687
3.96, 0.2, 0.29626, 0.29626
4, 0.2, 0, 0
4.04, 0.2, 0.243456, 0.181618
4.08, 0.2, 0, 0
4.12, 0.2, 0, 0
4.16, 0.2, 0, 0
4.2, 0.2, 0, 0
4.24, 0.2, 0, 0
4.28, 0.2, 0, 0
4.32, 0.2, 0, 0
4.36, 0.2, 0, 0
4.4, 0.2, 0, 0
4.44, 0.2, 0.130264, 0.130264
4.48, 0.2, 0.156772, 0.156772
4.52, 0.2, 0.235901, 0.235901
4.56, 0.2, 0.46374, 0.329316
4.6, 0.2, 1.20476, 0.799083
4.64, 0.2, 0.607798, 0.431342
4.68, 0.2, 0.408747, 0.289589
4.72, 0.2, 1.10149, 0.644463
4.76, 0.2, 0, 0
4.8, 0.2, 0, 0
4.84, 0.2, 0, 0
4.88, 0.2, 4.17043, 4.17043
4.92, 0.2, -1, 0
4.96, 0.2, -1, 0
5, 0.2, -1, 0
5.04, 0.2, -1, 0
-0.04, 0.24, 0.0254088, 0.0254088
3.46945e-18, 0.24, 0.0332565, 0.0332565
0.04, 0.24, 0, 0
0.08, 0.24, 0, 0
0.12, 0.24, 0, 0
0.16, 0.24, 0.0696843, 0.0494347
0.2, 0.24, 0.0565781, 0.0565781
0.24, 0.24, 0.113263, 0.113263
0.28, 0.24, 0.0200321, 0.0200321
0.32, 0.24, 0.043269, 0.043269
0.36, 0.24, 0, 0
0.4, 0.24, 0.0832729, 0.0629711
0.44, 0.24, 0, 0
0.48, 0.24, 0.0674914, 0.0478562
0.52, 0.24, 0.115965, 0.0695997
0.56, 0.24, 0.0711314, 0.0502977
0.6, 0.24, 0.316868, 0.210913
0.64, 0.24, 0.640763, 0.172272
0.68, 0.24, 0.484675, 0.150938
0.72, 0.24, 0.480467, 0.151582
0.76, 0.24, 0.799361, 0.270069
0.8, 0.24, 0.52803, 0.156983
0.84, 0.24, 0.442593, 0.130344
0.88, 0.24, 0.335829, 0.128383
0.92, 0.24, 0.63063, 0.169513
0.96, 0.24, 0.600141, 0.172448
1, 0.24, 0.635391, 0.176675
1.04, 0.24, 0.82255, 0.211724
1.08, 0.24, 0.845974, 0.234512
1.12, 0.24, 0.223663, 0.0882739
1.16, 0.24, 0.589076, 0.18906
1.2, 0.24, 0.378119, 0.151124
1.24, 0.24, 0.453645, 0.154428
1.28, 0.24, 0.605431, 0.20293
1.32, 0.24, 0.527758, 0.182073
1.36, 0.24, 0.469558, 0.14449
1.4, 0.24, 0.385421, 0.132852
1.44, 0.24, 0.484563, 0.173657
1.48, 0.24, 0.0853007, 0.0500901
1.52, 0.24, 0.145112, 0.088084
1.56, 0.24, 0.066773, 0.0473623
1.6, 0.24, 0.0346151, 0.0346151
1.64, 0.24, 0, 0
1.68, 0.24, 0.0322802, 0.0322802
1.72, 0.24, 0.0498832, 0.0498832
1.76, 0.24, 0.117211, 0.0834371
1.8, 0.24, 0.0735702, 0.0530627
1.84, 0.24, 0, 0
1.88, 0.24, 0.0385499, 0.0385499
1.92, 0.24, 0, 0
1.96, 0.24, 0, 0
2, 0.24, 0, 0
2.04, 0.24, 0.112207, 0.0648947
2.08, 0.24, 0, 0
2.12, 0.24, 0.036863, 0.036863
2.16, 0.24, 0.217191, 0.129971
2.2, 0.24, 0.0757166, 0.0539732
2.24, 0.24, 0, 0
2.28, 0.24, 0, 0
2.32, 0.24, 0, 0
2.36, 0.24, 0.0953031, 0.0702138
2.4, 0.24, 0, 0
2.44, 0.24, 0.028527, 0.028527
2.48, 0.24, 0, 0
2.52, 0.24, 0, 0
2.56, 0.24, 0.0665872, 0.0665872
2.6, 0.24, 0.320089, 0.147915
2.64, 0.24, 0.360819, 0.151739
2.68, 0.24, 0.95202, 0.40667
2.72, 0.24, 0.505814, 0.224477
2.76, 0.24, 0.550105, 0.19015
2.8, 0.24, 0.202165, 0.102537
2.84, 0.24, 0.357947, 0.203808
2.88, 0.24, 0.431165, 0.21562
2.92, 0.24, 0.510716, 0.247173
2.96, 0.24, 0.191818, 0.0975275
3, 0.24, 0.454377, 0.251911
3.04, 0.24, 0.249873, 0.126678
3.08, 0.24, 0.531271, 0.194156
3.12, 0.24, 0.756355, 0.302788
3.16, 0.24, 0.0671517, 0.0671517
3.2, 0.24, 0.148476, 0.112153
3.24, 0.24, 0.22012, 0.0997058
3.28, 0.24, 0.329282, 0.169521
3.32, 0.24, 0.333669, 0.151968
3.36, 0.24, 0.196229, 0.114029
3.4, 0.24, 0.202235, 0.117798
3.44, 0.24, 0.490641, 0.19654
3.48, 0.24, 0.229388, 0.116823
3.52, 0.24, 0.264002, 0.13657
3.56, 0.24, 0, 0
3.6, 0.24, 0, 0
3.64, 0.24, 0.148142, 0.10575
3.68, 0.24, 0.0665156, 0.0665156
3.72, 0.24, 0, 0
3.76, 0.24, 0, 0
3.8, 0.24, 0, 0
3.84, 0.24, 0, 0
3.88, 0.24, 0.118721, 0.118721
3.92, 0.24, 0, 0
3.96, 0.24, 0.0491814, 0.0491814
4, 0.24, 0, 0
4.04, 0.24, 0.159782, 0.113176
4.08, 0.24, 0, 0
4.12, 0.24, 0, 0
4.16, 0.24, 0.0788066, 0.0788066
4.2, 0.24, 0, 0
4.24, 0.24, 0, 0
4.28, 0.24, 0.283432, 0.283432
4.32, 0.24, 0, 0
4.36, 0.24, 0.175794, 0.175794
4.4, 0.24, 0.265496, 0.197636
4.44, 0.24, 0, 0
4.48, 0.24, 0, 0
4.52, 0.24, 0, 0
4.56, 0.24, 0.729004, 0.440688
4.6, 0.24, 0.149817, 0.149817
4.64, 0.24, 0.365689, 0.260029
4.68, 0.24, 0.625214, 0.364575
4.72, 0.24, 0.922225, 0.535949
4.76, 0.24, 0, 0
4.8, 0.24, 0, 0
4.84, 0.24, 0.545529, 0.545529
4.88, 0.24, 0, 0
4.92, 0.24, -1, 0
4.96, 0.24, -1, 0
5, 0.24, -1, 0
5.04, 0.24, -1, 0
-0.04, 0.28, 0.0397333, 0.0397333
3.46945e-18, 0.28, 0.0340502, 0.0340502
0.04, 0.28, 0, 0
0.08, 0.28, 0.0403303, 0.0403303
0.12, 0.28, 0, 0
0.16, 0.28, 0, 0
0.2, 0.28, 0.0581614, 0.0581614
0.24, 0.28, 0.028709, 0.028709
0.28, 0.28, 0, 0
0.32, 0.28, 0.0276193, 0.0276193
0.36, 0.28, 0, 0
0.4, 0.28, 0, 0
0.44, 0.28, 0.0708284, 0.0708284
0.48, 0.28, 0.0276105, 0.0276105
0.52, 0.28, 0.0896638, 0.06468
0.56, 0.28, 0.145376, 0.114825
0.6, 0.28, 0.394184, 0.175173
0.64, 0.28, 0.455634, 0.133032
0.68, 0.28, 0.40418, 0.157488
0.72, 0.28, 0.530358, 0.145709
0.76, 0.28, 0.982646, 0.229792
0.8, 0.28, 0.780965, 0.222008
0.84, 0.28, 0.390194, 0.126255
0.88, 0.28, 1.0447, 0.323207
0.92, 0.28, 0.48788, 0.144514
0.96, 0.28, 0.698429, 0.193827
1, 0.28, 0.977425, 0.300427
1.04, 0.28, 0.665402, 0.192186
1.08, 0.28, 0.694941, 0.198723
1.12, 0.28, 0.558508, 0.213828
1.16, 0.28, 0.592297, 0.195251
1.2, 0.28, 0.394786, 0.156654
1.24, 0.28, 0.501242, 0.176324
1.28, 0.28, 0.452844, 0.167501
1.32, 0.28, 0.441159, 0.153342
1.36, 0.28, 0.183979, 0.082759
1.4, 0.28, 0.433209, 0.171656
1.44, 0.28, 0.226419, 0.144424
1.48, 0.28, 0.233644, 0.106211
1.52, 0.28, 0.247082, 0.151345
1.56, 0.28, 0.0618112, 0.0618112
1.6, 0.28, 0, 0
1.64, 0.28, 0.0446484, 0.0446484
1.68, 0.28, 0.0863885, 0.0610859
1.72, 0.28, 0.136232, 0.0829302
1.76, 0.28, 0, 0
1.8, 0.28, 0.0646883, 0.0646883
1.84, 0.28, 0, 0
1.88, 0.28, 0, 0
1.92, 0.28, 0.0692041, 0.0692041
1.96, 0.28, 0, 0
2, 0.28, 0.0994685, 0.0994685
2.04, 0.28, 0, 0
2.08, 0.28, 0, 0
2.12, 0.28, 0, 0
2.16, 0.28, 0, 0
2.2, 0.28, 0, 0
2.24, 0.28, 0, 0
2.28, 0.28, 0.0773254, 0.0773254
2.32, 0.28, 0.105741, 0.0747703
2.36, 0.28, 0.195163, 0.157789
2.4, 0.28, 0.167915, 0.167915
2.44, 0.28, 0, 0
2.48, 0.28, 0.163141, 0.0997756
2.52, 0.28, 0, 0
2.56, 0.28, 0.12075, 0.0916625
2.6, 0.28, 0.411335, 0.224903
2.64, 0.28, 0.505006, 0.236831
2.68, 0.28, 0.622387, 0.214533
2.72, 0.28, 0.190127, 0.110779
2.76, 0.28, 0.392108, 0.162907
2.8, 0.28, 0.826757, 0.333133
2.84, 0.28, 0.677607, 0.261059
2.88, 0.28, 0.298894, 0.152349
2.92, 0.28, 0.293665, 0.121414
2.96, 0.28, 0.0904611, 0.0904611
3, 0.28, 0.396251, 0.206759
3.04, 0.28, 0.434321, 0.27022
3.08, 0.28, 0.0567992, 0.0567992
3.12, 0.28, 0.783919, 0.474651
3.16, 0.28, 0.463483, 0.211122
3.2, 0.28, 0.286001, 0.22008
3.24, 0.28, 0.291491, 0.146789
3.28, 0.28, 0.221689, 0.13597
3.32, 0.28, 0.406324, 0.258077
3.36, 0.28, 0.134895, 0.0964789
3.4, 0.28, 0.369584, 0.195578
3.44, 0.28, 0.897243, 0.486889
3.48, 0.28, 0.295566, 0.156698
3.52, 0.28, 0.581677, 0.478408
3.56, 0.28, 0.122181, 0.122181
3.6, 0.28, 0.125401, 0.125401
3.64, 0.28, 0.399439, 0.268066
3.68, 0.28, 0, 0
3.72, 0.28, 0, 0
3.76, 0.28, 0, 0
3.8, 0.28, 0, 0
3.84, 0.28, 0, 0
3.88, 0.28, 0, 0
3.92, 0.28, 0.106628, 0.106628
3.96, 0.28, 0, 0
4, 0.28, 0.319731, 0.319731
4.04, 0.28, 0, 0
4.08, 0.28, 0, 0
4.12, 0.28, 0.1182, 0.1182
4.16, 0.28, 0, 0
4.2, 0.28, 0, 0
4.24, 0.28, 0, 0
4.28, 0.28, 0.14132, 0.14132
4.32, 0.28, 0, 0
4.36, 0.28, 0, 0
4.4, 0.28, 0, 0
4.44, 0.28, 0, 0
4.48, 0.28, 0, 0
4.52, 0.28, 0.192328, 0.192328
4.56, 0.28, 0.385965, 0.276013
4.6, 0.28, 0, 0
4.64, 0.28, 0, 0
4.68, 0.28, 0, 0
4.72, 0.28, 0, 0
4.76, 0.28, 0.321973, 0.321973
4.8, 0.28, 0.601673, 0.601673
4.84, 0.28, 0, 0
4.88, 0.28, 8.50634, 8.50634
4.92, 0.28, -1, 0
4.96, 0.28, -1, 0
5, 0.28, -1, 0
5.04, 0.28, -1, 0
-0.04, 0.32, 0.143258, 0.118079
3.46945e-18, 0.32, 0, 0
0.04, 0.32, 0.0536069, 0.0384193
0.08, 0.32, 0, 0
0.12, 0.32, 0.100033, 0.0712016
0.16, 0.32, 0, 0
0.2, 0.32, 0, 0
0.24, 0.32, 0.0367275, 0.0367275
0.28, 0.32, 0.0741097, 0.0427891
0.32, 0.32, 0, 0
0.36, 0.32, 0, 0
0.4, 0.32, 0, 0
0.44, 0.32, 0, 0
0.48, 0.32, 0.0723786, 0.0723786
0.52, 0.32, 0.333596, 0.141284
0.56, 0.32, 0.151238, 0.0731298
0.6, 0.32, 0.431455, 0.132369
0.64, 0.32, 0.695854, 0.180467
0.68, 0.32, 0.693088, 0.177987
0.72, 0.32, 0.967586, 0.207049
0.76, 0.32, 0.745179, 0.181462
0.8, 0.32, 0.687813, 0.248726
0.84, 0.32, 0.475974, 0.137143
0.88, 0.32, 0.59782, 0.169428
0.92, 0.32, 0.436508, 0.125947
0.96, 0.32, 0.408957, 0.13098
1, 0.32, 0.518796, 0.236321
1.04, 0.32, 0.756671, 0.205979
1.08, 0.32, 0.489416, 0.187737
1.12, 0.32, 0.572538, 0.161052
1.16, 0.32, 0.637452, 0.257769
1.2, 0.32, 0.467797, 0.129688
1.24, 0.32, 0.441667, 0.136374
1.28, 0.32, 0.659829, 0.180638
1.32, 0.32, 0.570917, 0.170763
1.36, 0.32, 0.531114, 0.174832
1.4, 0.32, 0.71403, 0.194613
1.44, 0.32, 0.334107, 0.149202
1.48, 0.32, 0.486538, 0.20181
1.52, 0.32, 0.143247, 0.0842543
1.56, 0.32, 0.329329, 0.176276
1.6, 0.32, 0.238407, 0.142274
1.64, 0.32, 0.0646331, 0.047549
1.68, 0.32, 0.0695506, 0.0492735
1.72, 0.32, 0.0714762, 0.0515601
1.76, 0.32, 0.0431533, 0.0431533
1.8, 0.32, 0.155934, 0.0922359
1.84, 0.32, 0, 0
1.88, 0.32, 0, 0
1.92, 0.32, 0.0449225, 0.0449225
1.96, 0.32, 0, 0
2, 0.32, 0.167032, 0.0968395
2.04, 0.32, 0.121316, 0.0875154
2.08, 0.32, 0.0478799, 0.0478799
2.12, 0.32, 0, 0
2.16, 0.32, 0, 0
2.2, 0.32, 0.148303, 0.148303
2.24, 0.32, 0, 0
2.28, 0.32, 0.162614, 0.11866
2.32, 0.32, 0, 0
2.36, 0.32, 0, 0
2.4, 0.32, 0, 0
2.44, 0.32, 0.110589, 0.110589
2.48, 0.32, 0.113477, 0.0858111
2.52, 0.32, 0.38039, 0.156914
2.56, 0.32, 0.359469, 0.150846
2.6, 0.32, 0.474156, 0.178405
2.64, 0.32, 0.058825, 0.058825
2.68, 0.32, 0.242782, 0.121782
2.72, 0.32, 0.428526, 0.179809
2.76, 0.32, 0.405352, 0.215844
2.8, 0.32, 0.203635, 0.121738
2.84, 0.32, 0.291226, 0.147642
2.88, 0.32, 0.451185, 0.16547
2.92, 0.32, 0.462321, 0.200179
2.96, 0.32, 0.330487, 0.152917
3, 0.32, 0.40236, 0.213667
3.04, 0.32, 0.235151, 0.137476
3.08, 0.32, 0.522639, 0.265457
3.12, 0.32, 0.160197, 0.0943499
3.16, 0.32, 0.139559, 0.0986856
3.2, 0.32, 0.334729, 0.181607
3.24, 0.32, 0.492783, 0.256692
3.28, 0.32, 0.340145, 0.153115
3.32, 0.32, 0.33666, 0.185144
3.36, 0.32, 0.0877815, 0.0877815
3.4, 0.32, 0.141218, 0.0998587
3.44, 0.32, 0.149445, 0.105674
3.48, 0.32, 0.234586, 0.137686
3.52, 0.32, 0.167891, 0.127162
3.56, 0.32, 0.425925, 0.22496
3.6, 0.32, 0.164642, 0.119355
3.64, 0.32, 0.144185, 0.102961
3.68, 0.32, 0, 0
3.72, 0.32, 0, 0
3.76, 0.32, 0.0545758, 0.0545758
3.8, 0.32, 0, 0
3.84, 0.32, 0, 0
3.88, 0.32, 0, 0
3.92, 0.32, 0, 0
3.96, 0.32, 0, 0
4, 0.32, 0.627226, 0.627226
4.04, 0.32, 0, 0
4.08, 0.32, 0.331479, 0.331479
4.12, 0.32, 0, 0
4.16, 0.32, 0, 0
4.2, 0.32, 0, 0
4.24, 0.32, 0, 0
4.28, 0.32, 0, 0
4.32, 0.32, 0, 0
4.36, 0.32, 0.118532, 0.118532
4.4, 0.32, 0, 0
4.44, 0.32, 0.18374, 0.18374
4.48, 0.32, 0, 0
4.52, 0.32, 0.345606, 0.245144
4.56, 0.32, 0.455995, 0.322437
4.6, 0.32, 0.363034, 0.363034
4.64, 0.32, 0.990602, 0.709017
4.68, 0.32, 0.610343, 0.448778
4.72, 0.32, 0.224205, 0.224205
4.76, 0.32, 0, 0
4.8, 0.32, 0, 0
4.84, 0.32, 0.786751, 0.786751
4.88, 0.32, 0, 0
4.92, 0.32, -1, 0
4.96, 0.32, -1, 0
5, 0.32, -1, 0
5.04, 0.32, -1, 0
-0.04, 0.36, 0.0374467, 0.0374467
3.46945e-18, 0.36, 0, 0
0.04, 0.36, 0, 0
0.08, 0.36, 0.0286437, 0.0286437
0.12, 0.36, 0.0260411, 0.0260411
0.16, 0.36, 0.0318955, 0.0318955
0.2, 0.36, 0.0482471, 0.0341162
0.24, 0.36, 0.111461, 0.0649401
0.28, 0.36, 0.242723, 0.0966403
0.32, 0.36, 0.07271, 0.07271
0.36, 0.36, 0.127827, 0.0659628
0.4, 0.36, 0.0709333, 0.0516337
0.44, 0.36, 0.0276811, 0.0276811
0.48, 0.36, 0.164905, 0.0752632
0.52, 0.36, 0.249353, 0.124202
0.56, 0.36, 0.769788, 0.24896
0.6, 0.36, 0.566195, 0.162903
0.64, 0.36, 0.489073, 0.154847
0.68, 0.36, 0.889409, 0.186511
0.72, 0.36, 0.624452, 0.168922
0.76, 0.36, 1.0789, 0.222799
0.8, 0.36, 0.704044, 0.203186
0.84, 0.36, 0.429302, 0.146645
0.88, 0.36, 0.563208, 0.244316
0.92, 0.36, 0.350863, 0.114597
0.96, 0.36, 0.297996, 0.104194
1, 0.36, 0.15886, 0.0818228
1.04, 0.36, 0.13887, 0.0729614
1.08, 0.36, 0.589487, 0.271399
1.12, 0.36, 0.346002, 0.114906
1.16, 0.36, 0.318129, 0.113383
1.2, 0.36, 0.39179, 0.154616
1.24, 0.36, 0.342837, 0.120483
1.28, 0.36, 0.559683, 0.166522
1.32, 0.36, 0.224554, 0.0972415
1.36, 0.36, 0.849197, 0.292015
1.4, 0.36, 0.892076, 0.214382
1.44, 0.36, 0.550669, 0.166922
1.48, 0.36, 0.5604, 0.167483
1.52, 0.36, 0.452555, 0.147335
1.56, 0.36, 0.287595, 0.151526
1.6, 0.36, 0.264699, 0.102753
1.64, 0.36, 0.0836935, 0.0836935
1.68, 0.36, 0.136474, 0.0710497
1.72, 0.36, 0, 0
1.76, 0.36, 0.0336897, 0.0336897
1.8, 0.36, 0, 0
1.84, 0.36, 0.098649, 0.0569552
1.88, 0.36, 0.0387228, 0.0387228
1.92, 0.36, 0.0696518, 0.0696518
1.96, 0.36, 0, 0
2, 0.36, 0, 0
2.04, 0.36, 0, 0
2.08, 0.36, 0, 0
2.12, 0.36, 0.0330552, 0.0330552
2.16, 0.36, 0.0745386, 0.0549294
2.2, 0.36, 0, 0
2.24, 0.36, 0, 0
2.28, 0.36, 0.171167, 0.122409
2.32, 0.36, 0, 0
2.36, 0.36, 0, 0
2.4, 0.36, 0.240479, 0.109941
2.44, 0.36, 0.111213, 0.0643131
2.48, 0.36, 0.461412, 0.211515
2.52, 0.36, 0.219269, 0.173695
2.56, 0.36, 0.604687, 0.212056
2.6, 0.36, 0.498821, 0.236008
2.64, 0.36, 0.0879937, 0.0633735
2.68, 0.36, 0.248977, 0.118791
2.72, 0.36, 0.266686, 0.14791
2.76, 0.36, 0.304239, 0.201331
2.8, 0.36, 0.0403689, 0.0403689
2.84, 0.36, 0.229595, 0.117413
2.88, 0.36, 0.128934, 0.0925289
2.92, 0.36, 0.275571, 0.125928
2.96, 0.36, 0.400269, 0.229913
3, 0.36, 0.337177, 0.207647
3.04, 0.36, 0.12102, 0.0891625
3.08, 0.36, 0.603576, 0.254325
3.12, 0.36, 0.0799118, 0.0799118
3.16, 0.36, 0.321057, 0.15005
3.2, 0.36, 0.121752, 0.0863275
3.24, 0.36, 0.337664, 0.177853
3.28, 0.36, 0.216906, 0.216906
3.32, 0.36, 0.532448, 0.453425
3.36, 0.36, 0.487434, 0.272848
3.4, 0.36, 0.62744, 0.299036
3.44, 0.36, 0.246241, 0.147958
3.48, 0.36, 0.329265, 0.186588
3.52, 0.36, 0.116738, 0.0832484
3.56, 0.36, 0.461888, 0.261759
3.6, 0.36, 0.171086, 0.098777
3.64, 0.36, 0.561304, 0.48842
3.68, 0.36, 0.466265, 0.305059
3.72, 0.36, 0.124973, 0.0889321
3.76, 0.36, 0.14034, 0.100046
3.8, 0.36, 0, 0
3.84, 0.36, 0.055119, 0.055119
3.88, 0.36, 0.159618, 0.113138
3.92, 0.36, 0.12066, 0.12066
3.96, 0.36, 0.167813, 0.125281
4, 0.36, 0, 0
4.04, 0.36, 0, 0
4.08, 0.36, 0, 0
4.12, 0.36, 0, 0
4.16, 0.36, 0.0600884, 0.0600884
4.2, 0.36, 0.25015, 0.25015
4.24, 0.36, 0.113301, 0.113301
4.28, 0.36, 0, 0
4.32, 0.36, 0, 0
4.36, 0.36, 0.541828, 0.471388
4.4, 0.36, 0.354668, 0.272751
4.44, 0.36, 0.293895, 0.208182
4.48, 0.36, 0.741023, 0.455155
4.52, 0.36, 0.170423, 0.170423
4.56, 0.36, 0.75652, 0.539947
4.6, 0.36, 0.126899, 0.126899
4.64, 0.36, 0.51378, 0.378172
4.68, 0.36, 1.9993, 1.83926
4.72, 0.36, 0, 0
4.76, 0.36, 0.489995, 0.346479
4.8, 0.36, 0, 0
4.84, 0.36, 1.56753, 1.11335
4.88, 0.36, 0, 0
4.92, 0.36, -1, 0
4.96, 0.36, -1, 0
5, 0.36, -1, 0
5.04, 0.36, -1, 0
-0.04, 0.4, 0.0386366, 0.0386366
3.46945e-18, 0.4, 0, 0
0.04, 0.4, 0, 0
0.08, 0.4, 0, 0
0.12, 0.4, 0, 0
0.16, 0.4, 0.205884, 0.0948209
0.2, 0.4, 0, 0
0.24, 0.4, 0, 0
0.28, 0.4, 0.088638, 0.0651089
0.32, 0.4, 0.263506, 0.228393
0.36, 0.4, 0.111064, 0.0641233
0.4, 0.4, 0.0833211, 0.0591485
0.44, 0.4, 0, 0
0.48, 0.4, 0.291937, 0.137335
0.52, 0.4, 0.210077, 0.124591
0.56, 0.4, 0.615849, 0.20116
0.6, 0.4, 0.722086, 0.202432
0.64, 0.4, 0.791579, 0.212931
0.68, 0.4, 0.772069, 0.192053
0.72, 0.4, 0.454439, 0.140307
0.76, 0.4, 0.312468, 0.11312
0.8, 0.4, 0.203292, 0.085096
0.84, 0.4, 0.509983, 0.232197
0.88, 0.4, 0.383712, 0.152764
0.92, 0.4, 0.228493, 0.128175
0.96, 0.4, 0.420234, 0.150274
1, 0.4, 0.306798, 0.140642
1.04, 0.4, 0.202569, 0.0927507
1.08, 0.4, 0.246144, 0.107326
1.12, 0.4, 0, 0
1.16, 0.4, 0.238211, 0.11249
1.2, 0.4, 0.579211, 0.284369
1.24, 0.4, 0.183131, 0.0931252
1.28, 0.4, 0.258503, 0.112333
1.32, 0.4, 0.3538, 0.139238
1.36, 0.4, 0.540499, 0.206638
1.4, 0.4, 0.71508, 0.24474
1.44, 0.4, 0.529229, 0.271803
1.48, 0.4, 0.535803, 0.175017
1.52, 0.4, 1.22214, 0.373164
1.56, 0.4, 0.638595, 0.295299
1.6, 0.4, 0.170197, 0.0862398
1.64, 0.4, 0.581734, 0.283797
1.68, 0.4, 0.0877703, 0.0877703
1.72, 0.4, 0.222873, 0.144841
1.76, 0.4, 0, 0
1.8, 0.4, 0.0447004, 0.0447004
1.84, 0.4, 0.0692693, 0.0692693
1.88, 0.4, 0.045684, 0.045684
1.92, 0.4, 0.129472, 0.0919757
1.96, 0.4, 0.182154, 0.144085
2, 0.4, 0.0589025, 0.0589025
2.04, 0.4, 0, 0
2.08, 0.4, 0.0509638, 0.0509638
2.12, 0.4, 0, 0
2.16, 0.4, 0, 0
2.2, 0.4, 0, 0
2.24, 0.4, 0.0530778, 0.0530778
2.28, 0.4, 0.0508704, 0.0508704
2.32, 0.4, 0, 0
2.36, 0.4, 0.376877, 0.334022
2.4, 0.4, 0.0545493, 0.0545493
2.44, 0.4, 0.138218, 0.099692
2.48, 0.4, 0.263302, 0.135519
2.52, 0.4, 0.217091, 0.109936
2.56, 0.4, 0.116349, 0.0834451
2.6, 0.4, 0.477745, 0.235888
2.64, 0.4, 0.442622, 0.173257
2.68, 0.4, 0.51632, 0.253902
2.72, 0.4, 0.389964, 0.221019
2.76, 0.4, 0.193665, 0.117421
2.8, 0.4, 0.332538, 0.199734
2.84, 0.4, 0.0448313, 0.0448313
2.88, 0.4, 0.303397, 0.204798
2.92, 0.4, 0.316559, 0.142959
2.96, 0.4, 0.199674, 0.119844
3, 0.4, 0.138327, 0.0992203
3.04, 0.4, 0.419515, 0.222563
3.08, 0.4, 0.185076, 0.144261
3.12, 0.4, 0.0673919, 0.0673919
3.16, 0.4, 0.0903428, 0.063882
3.2, 0.4, 0.26782, 0.169709
3.24, 0.4, 0.0481469, 0.0481469
3.28, 0.4, 0.113487, 0.113487
3.32, 0.4, 0.11156, 0.11156
3.36, 0.4, 0.121496, 0.0885412
3.4, 0.4, 0.887244, 0.387232
3.44, 0.4, 0.746153, 0.380528
3.48, 0.4, 0.0575455, 0.0575455
3.52, 0.4, 0.386508, 0.208321
3.56, 0.4, 0, 0
3.6, 0.4, 0.73444, 0.297954
3.64, 0.4, 0.214328, 0.154789
3.68, 0.4, 0.330277, 0.168946
3.72, 0.4, 0.121913, 0.0862064
3.76, 0.4, 0.0599114, 0.0599114
3.8, 0.4, 0, 0
3.84, 0.4, 0.120692, 0.120692
3.88, 0.4, 0, 0
3.92, 0.4, 0.0791662, 0.0791662
3.96, 0.4, 0.433724, 0.261891
4, 0.4, 0.108417, 0.108417
4.04, 0.4, 0, 0
4.08, 0.4, 0, 0
4.12, 0.4, 0, 0
4.16, 0.4, 0.110063, 0.110063
4.2, 0.4, 0, 0
4.24, 0.4, 0, 0
4.28, 0.4, 0, 0
4.32, 0.4, 0, 0
4.36, 0.4, 0.113106, 0.113106
4.4, 0.4, 0, 0
4.44, 0.4, 0.319344, 0.226586
4.48, 0.4, 0.445773, 0.326736
4.52, 0.4, 0.152589, 0.152589
4.56, 0.4, 0.37947, 0.271038
4.6, 0.4, 0.956818, 0.791407
4.64, 0.4, 1.02136, 0.827225
4.68, 0.4, 0, 0
4.72, 0.4, 0.228616, 0.228616
4.76, 0.4, 0, 0
4.8, 0.4, 0, 0
4.84, 0.4, 0, 0
4.88, 0.4, 0, 0
4.92, 0.4, -1, 0
4.96, 0.4, -1, 0
5, 0.4, -1, 0
5.04, 0.4, -1, 0
-0.04, 0.44, 0.0469652, 0.0469652
3.46945e-18, 0.44, 0.0763116, 0.0763116
0.04, 0.44, 0, 0
0.08, 0.44, 0.0554711, 0.0554711
0.12, 0.44, 0, 0
0.16, 0.44, 0.0621628, 0.0448142
0.2, 0.44, 0.0380606, 0.0380606
0.24, 0.44, 0, 0
0.28, 0.44, 0.0809287, 0.0612313
0.32, 0.44, 0.0222576, 0.0222576
0.36, 0.44, 0.0524994, 0.0371981
0.4, 0.44, 0.153922, 0.0862229
0.44, 0.44, 0.0938354, 0.0548924
0.48, 0.44, 0.258934, 0.105896
0.52, 0.44, 0.784491, 0.25948
0.56, 0.44, 0.610364, 0.18296
0.6, 0.44, 0.507866, 0.163833
0.64, 0.44, 0.721943, 0.16111
0.68, 0.44, 0.666882, 0.150504
0.72, 0.44, 0.729248, 0.204038
0.76, 0.44, 0.254434, 0.0934828
0.8, 0.44, 0.464803, 0.133396
0.84, 0.44, 0.524048, 0.181871
0.88, 0.44, 0.135628, 0.0614858
0.92, 0.44, 0.225865, 0.119426
0.96, 0.44, 0.126166, 0.0811181
1, 0.44, 0.23355, 0.0923056
1.04, 0.44, 0.0299325, 0.0299325
1.08, 0.44, 0.12466, 0.0559359
1.12, 0.44, 0.197661, 0.12034
1.16, 0.44, 0.195104, 0.0808087
1.2, 0.44, 0.165525, 0.0844111
1.24, 0.44, 0.313064, 0.168329
1.28, 0.44, 0.337635, 0.110724
1.32, 0.44, 0.312615, 0.121277
1.36, 0.44, 0.407898, 0.25684
1.4, 0.44, 0.137701, 0.0699411
1.44, 0.44, 0.471605, 0.161731
1.48, 0.44, 0.384218, 0.124854
1.52, 0.44, 0.527449, 0.166938
1.56, 0.44, 1.09819, 0.357534
1.6, 0.44, 0.145075, 0.0747094
1.64, 0.44, 0.129336, 0.0782924
1.68, 0.44, 0.0841376, 0.0609616
1.72, 0.44, 0.0373654, 0.0373654
1.76, 0.44, 0.0426703, 0.0426703
1.8, 0.44, 0.224906, 0.145901
1.84, 0.44, 0, 0
1.88, 0.44, 0.0664678, 0.0664678
1.92, 0.44, 0.0548494, 0.0548494
1.96, 0.44, 0, 0
2, 0.44, 0.0490442, 0.0490442
2.04, 0.44, 0.040644, 0.040644
2.08, 0.44, 0.0764546, 0.0557407
2.12, 0.44, 0.197972, 0.157143
2.16, 0.44, 0.0340333, 0.0340333
2.2, 0.44, 0, 0
2.24, 0.44, 0, 0
2.28, 0.44, 0.148782, 0.0873674
2.32, 0.44, 0.245208, 0.165094
2.36, 0.44, 0.104416, 0.0738335
2.4, 0.44, 0.248271, 0.116403
2.44, 0.44, 0.0550899, 0.0550899
2.48, 0.44, 0.421403, 0.174892
2.52, 0.44, 0.274506, 0.126889
2.56, 0.44, 0.193702, 0.115229
2.6, 0.44, 0.356632, 0.218727
2.64, 0.44, 0.319322, 0.194803
2.68, 0.44, 0.496556, 0.209369
2.72, 0.44, 0.57992, 0.232324
2.76, 0.44, 0.151051, 0.0910664
2.8, 0.44, 0.520306, 0.369606
2.84, 0.44, 0.242964, 0.125896
2.88, 0.44, 0.0603696, 0.0603696
2.92, 0.44, 0.137317, 0.0796882
2.96, 0.44, 0.561933, 0.389595
3, 0.44, 0.0473235, 0.0473235
3.04, 0.44, 0.227226, 0.147016
3.08, 0.44, 0.0471454, 0.0471454
3.12, 0.44, 0.0979948, 0.0694607
3.16, 0.44, 0.0534297, 0.0534297
3.2, 0.44, 0.545048, 0.220194
3.24, 0.44, 0.177445, 0.103733
3.28, 0.44, 0.219642, 0.129292
3.32, 0.44, 0.12677, 0.0907427
3.36, 0.44, 0.302284, 0.135444
3.4, 0.44, 0.0734367, 0.0734367
3.44, 0.44, 1.01237, 0.533133
3.48, 0.44, 0.0477069, 0.0477069
3.52, 0.44, 0.186864, 0.132824
3.56, 0.44, 0.235108, 0.13808
3.6, 0.44, 0.344329, 0.271988
3.64, 0.44, 0.0574651, 0.0574651
3.68, 0.44, 0.245126, 0.142637
3.72, 0.44, 0.0910767, 0.0910767
3.76, 0.44, 0.0593797, 0.0593797
3.8, 0.44, 0.0729762, 0.0729762
3.84, 0.44, 0.117689, 0.117689
3.88, 0.44, 0, 0
3.92, 0.44, 0.208383, 0.149361
3.96, 0.44, 0.192644, 0.141411
4, 0.44, 0.103127, 0.103127
4.04, 0.44, 0, 0
4.08, 0.44, 0, 0
4.12, 0.44, 0.0708297, 0.0708297
4.16, 0.44, 0.150419, 0.150419
4.2, 0.44, 0.0879839, 0.0879839
4.24, 0.44, 0.163261, 0.163261
4.28, 0.44, 0.287537, 0.287537
4.32, 0.44, 0, 0
4.36, 0.44, 0, 0
4.4, 0.44, 0.290891, 0.207777
4.44, 0.44, 0.366681, 0.366681
4.48, 0.44, 0.473627, 0.341617
4.52, 0.44, 0.90888, 0.603758
4.56, 0.44, 0.272637, 0.272637
4.6, 0.44, 0.229825, 0.229825
4.64, 0.44, 0, 0
4.68, 0.44, 0.879781, 0.625758
4.72, 0.44, 0, 0
4.76, 0.44, 0.536647, 0.536647
4.8, 0.44, 0, 0
4.84, 0.44, 0, 0
4.88, 0.44, 0, 0
4.92, 0.44, -1, 0
4.96, 0.44, -1, 0
5, 0.44, -1, 0
5.04, 0.44, -1, 0
-0.04, 0.48, 0.0769264, 0.0769264
3.46945e-18, 0.48, 0.118639, 0.118639
0.04, 0.48, 0.0458258, 0.0327763
0.08, 0.48, 0.0688644, 0.0491831
0.12, 0.48, 0.0190661, 0.0190661
0.16, 0.48, 0, 0
0.2, 0.48, 0.0941131, 0.0550661
0.24, 0.48, 0.0910581, 0.0552739
0.28, 0.48, 0.0655614, 0.0468916
0.32, 0.48, 0.0521899, 0.036965
0.36, 0.48, 0.196164, 0.0906176
0.4, 0.48, 0.51588, 0.254047
0.44, 0.48, 0.653372, 0.268827
0.48, 0.48, 0.716868, 0.279564
0.52, 0.48, 1.06625, 0.248918
0.56, 0.48, 0.540435, 0.150813
0.6, 0.48, 0.529354, 0.161314
0.64, 0.48, 0.525741, 0.145634
0.68, 0.48, 0.411999, 0.124194
0.72, 0.48, 0.51963, 0.175058
0.76, 0.48, 0.231473, 0.0788878
0.8, 0.48, 0.413108, 0.217821
0.84, 0.48, 0.15053, 0.0775204
0.88, 0.48, 0.147848, 0.0793707
0.92, 0.48, 0.051369, 0.0368507
0.96, 0.48, 0.0942874, 0.054939
1, 0.48, 0.152638, 0.110947
1.04, 0.48, 0.0430349, 0.0430349
1.08, 0.48, 0.236481, 0.120643
1.12, 0.48, 0.0559427, 0.0559427
1.16, 0.48, 0.0726606, 0.0527202
1.2, 0.48, 0.0313461, 0.0313461
1.24, 0.48, 0.332637, 0.151292
1.28, 0.48, 0.183011, 0.0826852
1.32, 0.48, 0.211167, 0.0969835
1.36, 0.48, 0.1679, 0.0779106
1.4, 0.48, 0.459236, 0.165404
1.44, 0.48, 0.168938, 0.0884784
1.48, 0.48, 0.479432, 0.14876
1.52, 0.48, 0.324683, 0.119159
1.56, 0.48, 0.287851, 0.112981
1.6, 0.48, 0.668878, 0.224997
1.64, 0.48, 0.584917, 0.192329
1.68, 0.48, 0.219357, 0.0917302
1.72, 0.48, 0.27705, 0.10029
1.76, 0.48, 0.138005, 0.0706183
1.8, 0.48, 0.0896773, 0.0522527
1.84, 0.48, 0.0936178, 0.0936178
1.88, 0.48, 0.143492, 0.104706
1.92, 0.48, 0.11036, 0.0650333
1.96, 0.48, 0, 0
2, 0.48, 0.0681932, 0.0483228
2.04, 0.48, 0.048656, 0.048656
2.08, 0.48, 0.151067, 0.151067
2.12, 0.48, 0.0765289, 0.0544696
2.16, 0.48, 0.151153, 0.112518
2.2, 0.48, 0.120568, 0.0724329
2.24, 0.48, 0.134209, 0.0774866
2.28, 0.48, 0.242072, 0.165436
2.32, 0.48, 0.282557, 0.132935
2.36, 0.48, 0.404408, 0.207591
2.4, 0.48, 0.531194, 0.239146
2.44, 0.48, 0.282781, 0.118397
2.48, 0.48, 1.04541, 0.41323
2.52, 0.48, 0.321715, 0.140771
2.56, 0.48, 0.379296, 0.144889
2.6, 0.48, 0.269134, 0.137581
2.64, 0.48, 0.658741, 0.218772
2.68, 0.48, 0.0603334, 0.0603334
2.72, 0.48, 0.403695, 0.152471
2.76, 0.48, 0, 0
2.8, 0.48, 0.24816, 0.200788
2.84, 0.48, 0.0458669, 0.0458669
2.88, 0.48, 0.313552, 0.168272
2.92, 0.48, 0.360825, 0.360825
2.96, 0.48, 0.0481707, 0.0481707
3, 0.48, 0.298901, 0.165997
3.04, 0.48, 0.127951, 0.090483
3.08, 0.48, 0, 0
3.12, 0.48, 0.115121, 0.0881837
3.16, 0.48, 0.0513331, 0.0513331
3.2, 0.48, 0, 0
3.24, 0.48, 0.0514756, 0.0514756
3.28, 0.48, 0.0551531, 0.0551531
3.32, 0.48, 0.350495, 0.209867
3.36, 0.48, 0.396255, 0.192517
3.4, 0.48, 0.13922, 0.0987159
3.44, 0.48, 0.772093, 0.30982
3.48, 0.48, 0.157687, 0.113145
3.52, 0.48, 0.155312, 0.110092
3.56, 0.48, 0.244036, 0.123563
3.6, 0.48, 0.546637, 0.22845
3.64, 0.48, 1.02037, 0.569009
3.68, 0.48, 0.615322, 0.34044
3.72, 0.48, 0.59961, 0.547486
3.76, 0.48, 0.409206, 0.21211
3.8, 0.48, 0.209652, 0.159215
3.84, 0.48, 0.34047, 0.219656
3.88, 0.48, 0.21988, 0.127189
3.92, 0.48, 0, 0
3.96, 0.48, 0.0753935, 0.0753935
4, 0.48, 0.0726654, 0.0726654
4.04, 0.48, 0, 0
4.08, 0.48, 0, 0
4.12, 0.48, 0.140241, 0.140241
4.16, 0.48, 0.318131, 0.255967
4.2, 0.48, 0.174726, 0.123552
4.24, 0.48, 0.379224, 0.221019
4.28, 0.48, 0.212857, 0.154227
4.32, 0.48, 0.152001, 0.152001
4.36, 0.48, 0, 0
4.4, 0.48, 0.256782, 0.189246
4.44, 0.48, 0.151583, 0.151583
4.48, 0.48, 0.510996, 0.258899
4.52, 0.48, 0.406669, 0.298449
4.56, 0.48, 0, 0
4.6, 0.48, 1.08609, 0.835545
4.64, 0.48, 0.730405, 0.440189
4.68, 0.48, 0.280863, 0.280863
4.72, 0.48, 0, 0
4.76, 0.48, 0.926421, 0.926421
4.8, 0.48, 0, 0
4.84, 0.48, 0, 0
4.88, 0.48, -1, 0
4.92, 0.48, -1, 0
4.96, 0.48, -1, 0
5, 0.48, -1, 0
5.04, 0.48, -1, 0
-0.04, 0.52, 0.227389, 0.143175
3.46945e-18, 0.52, 0.0664831, 0.0470131
0.04, 0.52, 0.0384956, 0.0384956
0.08, 0.52, 0.025942, 0.025942
0.12, 0.52, 0.0925811, 0.0678006
0.16, 0.52, 0, 0
0.2, 0.52, 0.0390119, 0.0390119
0.24, 0.52, 0.123225, 0.0628553
0.28, 0.52, 0.0548207, 0.0393503
0.32, 0.52, 0.382154, 0.153798
0.36, 0.52, 0.147214, 0.0737595
0.4, 0.52, 0.297376, 0.126041
0.44, 0.52, 0.729839, 0.206285
0.48, 0.52, 0.631175, 0.275937
0.52, 0.52, 1.04868, 0.242153
0.56, 0.52, 0.661926, 0.171357
0.6, 0.52, 0.440089, 0.147413
0.64, 0.52, 0.163622, 0.0853853
0.68, 0.52, 0.257583, 0.125491
0.72, 0.52, 0.0744766, 0.0528699
0.76, 0.52, 0.197076, 0.111119
0.8, 0.52, 0.11194, 0.0672097
0.84, 0.52, 0.199656, 0.11937
0.88, 0.52, 0.112955, 0.0654157
0.92, 0.52, 0.144579, 0.114549
0.96, 0.52, 0.105495, 0.0658011
1, 0.52, 0, 0
1.04, 0.52, 0.0565604, 0.0403295
1.08, 0.52, 0, 0
1.12, 0.52, 0.240198, 0.105524
1.16, 0.52, 0.0291068, 0.0291068
1.2, 0.52, 0.211719, 0.125314
1.24, 0.52, 0.0796727, 0.0622091
1.28, 0.52, 0.15171, 0.0940294
1.32, 0.52, 0.369798, 0.16716
1.36, 0.52, 0.0787738, 0.0572085
1.4, 0.52, 0.177381, 0.0811677
1.44, 0.52, 0.153215, 0.0918925
1.48, 0.52, 0.707009, 0.228531
1.52, 0.52, 0.621575, 0.181186
1.56, 0.52, 0.266517, 0.116461
1.6, 0.52, 0.212548, 0.0971087
1.64, 0.52, 0.0977444, 0.0694129
1.68, 0.52, 0.744039, 0.312781
1.72, 0.52, 0.184301, 0.0956454
1.76, 0.52, 0.278244, 0.170464
1.8, 0.52, 0.184651, 0.0957046
1.84, 0.52, 0.126168, 0.0734382
1.88, 0.52, 0.0680627, 0.0680627
1.92, 0.52, 0, 0
1.96, 0.52, 0.0482471, 0.0482471
2, 0.52, 0.0873852, 0.0619706
2.04, 0.52, 0.122853, 0.0718575
2.08, 0.52, 0.0509928, 0.0509928
2.12, 0.52, 0.0493986, 0.0493986
2.16, 0.52, 0.196529, 0.12038
2.2, 0.52, 0.0494805, 0.0494805
2.24, 0.52, 0.155429, 0.078597
2.28, 0.52, 0.119762, 0.089275
2.32, 0.52, 0.13981, 0.0828458
2.36, 0.52, 0.411438, 0.326303
2.4, 0.52, 0.169238, 0.0986428
2.44, 0.52, 0.379388, 0.143603
2.48, 0.52, 0.468821, 0.346628
2.52, 0.52, 0.569204, 0.22842
2.56, 0.52, 0.450414, 0.224745
2.6, 0.52, 0, 0
2.64, 0.52, 0.380228, 0.206987
2.68, 0.52, 0.302776, 0.141232
2.72, 0.52, 0.190594, 0.13477
2.76, 0.52, 0.0612996, 0.0612996
2.8, 0.52, 0.123474, 0.0873093
2.84, 0.52, 0, 0
2.88, 0.52, 0, 0
2.92, 0.52, 0.0636395, 0.0636395
2.96, 0.52, 0.0423074, 0.0423074
3, 0.52, 0, 0
3.04, 0.52, 0.21123, 0.126728
3.08, 0.52, 0.579821, 0.431891
3.12, 0.52, 0.0694407, 0.0694407
3.16, 0.52, 0.0815107, 0.0815107
3.2, 0.52, 0.0601223, 0.0601223
3.24, 0.52, 0.211328, 0.129467
3.28, 0.52, 0.253899, 0.151856
3.32, 0.52, 0, 0
3.36, 0.52, 0.0754457, 0.0754457
3.4, 0.52, 0.612587, 0.261315
3.44, 0.52, 0.248306, 0.150609
3.48, 0.52, 0.253617, 0.154199
3.52, 0.52, 0.345922, 0.180584
3.56, 0.52, 0.187349, 0.133061
3.6, 0.52, 0.282258, 0.164778
3.64, 0.52, 0.364509, 0.183465
3.68, 0.52, 0.710233, 0.392514
3.72, 0.52, 0.0522746, 0.0522746
3.76, 0.52, 0.0709427, 0.0709427
3.8, 0.52, 0.144785, 0.144785
3.84, 0.52, 0.189591, 0.134491
3.88, 0.52, 0.0867174, 0.0867174
3.92, 0.52, 0.16625, 0.121267
3.96, 0.52, 0.395545, 0.200872
4, 0.52, 0, 0
4.04, 0.52, 0.342574, 0.199733
4.08, 0.52, 0.202635, 0.144811
4.12, 0.52, 0.248069, 0.145729
4.16, 0.52, 0.0971508, 0.0971508
4.2, 0.52, 0.211856, 0.150958
4.24, 0.52, 0.624665, 0.346848
4.28, 0.52, 0.26855, 0.191926
4.32, 0.52, 0.406613, 0.289435
4.36, 0.52, 0.130213, 0.130213
4.4, 0.52, 0.757922, 0.452603
4.44, 0.52, 0.331297, 0.235107
4.48, 0.52, 0.299445, 0.213181
4.52, 0.52, 0.141275, 0.141275
4.56, 0.52, 0, 0
4.6, 0.52, 1.25144, 0.901462
4.64, 0.52, 0.298034, 0.298034
4.68, 0.52, 0, 0
4.72, 0.52, 0, 0
4.76, 0.52, 0, 0
4.8, 0.52, 0, 0
4.84, 0.52, 0, 0
4.88, 0.52, -1, 0
4.92, 0.52, -1, 0
4.96, 0.52, -1, 0
5, 0.52, -1, 0
5.04, 0.52, -1, 0
-0.04, 0.56, 0.291315, 0.0990408
3.46945e-18, 0.56, 0.1616, 0.100239
0.04, 0.56, 0.119177, 0.0705975
0.08, 0.56, 0.114142, 0.0585709
0.12, 0.56, 0.100679, 0.0515906
0.16, 0.56, 0.360626, 0.125283
0.2, 0.56, 0.292535, 0.118517
0.24, 0.56, 0.393883, 0.128675
0.28, 0.56, 0.337904, 0.106627
0.32, 0.56, 0.395482, 0.130135
0.36, 0.56, 0.611797, 0.189977
0.4, 0.56, 0.516532, 0.161467
0.44, 0.56, 0.438951, 0.121414
0.48, 0.56, 0.876845, 0.285285
0.52, 0.56, 0.791991, 0.268966
0.56, 0.56, 0.854954, 0.234855
0.6, 0.56, 0.474678, 0.133912
0.64, 0.56, 0.496937, 0.233269
0.68, 0.56, 0.479316, 0.241566
0.72, 0.56, 0.0680613, 0.0392958
0.76, 0.56, 0.187203, 0.11401
0.8, 0.56, 0.090493, 0.0523902
0.84, 0.56, 0.0967936, 0.057367
0.88, 0.56, 0.0406628, 0.0406628
0.92, 0.56, 0, 0
0.96, 0.56, 0, 0
1, 0.56, 0.0416621, 0.0416621
1.04, 0.56, 0, 0
1.08, 0.56, 0.0265039, 0.0265039
1.12, 0.56, 0.0357674, 0.0357674
1.16, 0.56, 0.0438553, 0.0438553
1.2, 0.56, 0.108894, 0.0545457
1.24, 0.56, 0.0383019, 0.0383019
1.28, 0.56, 0.12412, 0.0556719
1.32, 0.56, 0.0592163, 0.0422363
1.36, 0.56, 0.0792807, 0.0575542
1.4, 0.56, 0.10713, 0.0847698
1.44, 0.56, 0.552284, 0.210386
1.48, 0.56, 0.382692, 0.117501
1.52, 0.56, 0.526063, 0.151762
1.56, 0.56, 0.347006, 0.119591
1.6, 0.56, 0.615519, 0.206362
1.64, 0.56, 0.323089, 0.105423
1.68, 0.56, 0.545211, 0.200216
1.72, 0.56, 0.455625, 0.174711
1.76, 0.56, 0.30913, 0.12934
1.8, 0.56, 0.158678, 0.100665
1.84, 0.56, 0.583502, 0.31998
1.88, 0.56, 0.249309, 0.106506
1.92, 0.56, 0.330353, 0.171088
1.96, 0.56, 0.182671, 0.0823324
2, 0.56, 0.323433, 0.1237
2.04, 0.56, 0.126826, 0.0750335
2.08, 0.56, 0.0846092, 0.0604085
2.12, 0.56, 0.401906, 0.163545
2.16, 0.56, 0.180218, 0.0916048
2.2, 0.56, 0.205299, 0.117835
2.24, 0.56, 0.481009, 0.313307
2.28, 0.56, 0.389436, 0.320356
2.32, 0.56, 0.247044, 0.111563
2.36, 0.56, 0.409722, 0.20809
2.4, 0.56, 0.429907, 0.156197
2.44, 0.56, 0.453094, 0.148051
2.48, 0.56, 0.436637, 0.167432
2.52, 0.56, 0.385976, 0.202294
2.56, 0.56, 0.232786, 0.106977
2.6, 0.56, 0.043824, 0.043824
2.64, 0.56, 0.287927, 0.153863
2.68, 0.56, 0.120891, 0.120891
2.72, 0.56, 0.0989323, 0.0989323
2.76, 0.56, 0.155554, 0.122709
2.8, 0.56, 0.123664, 0.0887016
2.84, 0.56, 0.0506758, 0.0506758
2.88, 0.56, 0.124206, 0.124206
2.92, 0.56, 0.1263, 0.1263
2.96, 0.56, 0, 0
3, 0.56, 0, 0
3.04, 0.56, 0.0557451, 0.0557451
3.08, 0.56, 0.0367197, 0.0367197
3.12, 0.56, 0.279577, 0.22146
3.16, 0.56, 0, 0
3.2, 0.56, 0, 0
3.24, 0.56, 0, 0
3.28, 0.56, 0.196845, 0.140057
3.32, 0.56, 0.148643, 0.148643
3.36, 0.56, 0.22729, 0.119682
3.4, 0.56, 0.11513, 0.0849601
3.44, 0.56, 0.171761, 0.101691
3.48, 0.56, 0.401879, 0.213326
3.52, 0.56, 0.212235, 0.1699
3.56, 0.56, 0.566831, 0.313041
3.6, 0.56, 0.158959, 0.0921755
3.64, 0.56, 0.176219, 0.176219
3.68, 0.56, 0.277473, 0.168341
3.72, 0.56, 0.129109, 0.0914377
3.76, 0.56, 0.0818861, 0.0818861
3.8, 0.56, 0.276929, 0.162517
3.84, 0.56, 0, 0
3.88, 0.56, 0.0980157, 0.0980157
3.92, 0.56, 0.211595, 0.151726
3.96, 0.56, 0.230578, 0.136221
4, 0.56, 0.256385, 0.182114
4.04, 0.56, 0.91883, 0.711914
4.08, 0.56, 0, 0
4.12, 0.56, 0.338985, 0.241112
4.16, 0.56, 0.22239, 0.158877
4.2, 0.56, 0.756447, 0.360342
4.24, 0.56, 0.185927, 0.131476
4.28, 0.56, 0.130956, 0.130956
4.32, 0.56, 0.260363, 0.184541
4.36, 0.56, 0.127365, 0.127365
4.4, 0.56, 0.111554, 0.111554
4.44, 0.56, 0.605127, 0.307656
4.48, 0.56, 0.4217, 0.319618
4.52, 0.56, 0.191909, 0.191909
4.56, 0.56, 0.354975, 0.251005
4.6, 0.56, 0.904892, 0.59194
4.64, 0.56, 0.822522, 0.591172
4.68, 0.56, 0, 0
4.72, 0.56, 0, 0
4.76, 0.56, 0, 0
4.8, 0.56, 0, 0
4.84, 0.56, 0, 0
4.88, 0.56, -1, 0
4.92, 0.56, -1, 0
4.96, 0.56, -1, 0
5, 0.56, -1, 0
5.04, 0.56, -1, 0
-0.04, 0.6, 0.290558, 0.138312
3.46945e-18, 0.6, 0.132758, 0.0669996
0.04, 0.6, 0.288108, 0.103123
0.08, 0.6, 0.134046, 0.0677304
0.12, 0.6, 0.440235, 0.163098
0.16, 0.6, 0.319143, 0.144805
0.2, 0.6, 0.292798, 0.115859
0.24, 0.6, 0.710152, 0.275016
0.28, 0.6, 0.591662, 0.161022
0.32, 0.6, 0.656425, 0.221793
0.36, 0.6, 0.721905, 0.186977
0.4, 0.6, 0.561837, 0.186173
0.44, 0.6, 0.83858, 0.210278
0.48, 0.6, 0.788136, 0.19187
0.52, 0.6, 0.995697, 0.289467
0.56, 0.6, 0.405574, 0.1251
0.6, 0.6, 0.367725, 0.143149
0.64, 0.6, 0.159355, 0.0839456
0.68, 0.6, 0.0716261, 0.0506473
0.72, 0.6, 0.0728986, 0.0523324
0.76, 0.6, 0.118122, 0.0600878
0.8, 0.6, 0.0348296, 0.0348296
0.84, 0.6, 0.120177, 0.0717146
0.88, 0.6, 0.0211684, 0.0211684
0.92, 0.6, 0.0267408, 0.0267408
0.96, 0.6, 0.0752891, 0.0579874
1, 0.6, 0.0727597, 0.0727597
1.04, 0.6, 0.0277443, 0.0277443
1.08, 0.6, 0.0659351, 0.0470894
1.12, 0.6, 0, 0
1.16, 0.6, 0, 0
1.2, 0.6, 0, 0
1.24, 0.6, 0.0957146, 0.0553821
1.28, 0.6, 0.0777373, 0.0564507
1.32, 0.6, 0.147776, 0.0929017
1.36, 0.6, 0.0340098, 0.0340098
1.4, 0.6, 0.157296, 0.0945981
1.44, 0.6, 0.165758, 0.087102
1.48, 0.6, 0.0314863, 0.0314863
1.52, 0.6, 0.0428512, 0.0428512
1.56, 0.6, 0.534077, 0.280525
1.6, 0.6, 0.728751, 0.239572
1.64, 0.6, 0.367805, 0.124792
1.68, 0.6, 0.607819, 0.201294
1.72, 0.6, 0.394642, 0.128676
1.76, 0.6, 0.268921, 0.108168
1.8, 0.6, 0.199679, 0.110141
1.84, 0.6, 0.472291, 0.182127
1.88, 0.6, 0.425316, 0.297322
1.92, 0.6, 0.639247, 0.317271
1.96, 0.6, 0.213235, 0.109622
2, 0.6, 0.156647, 0.0941102
2.04, 0.6, 0.313337, 0.170354
2.08, 0.6, 0.207181, 0.108324
2.12, 0.6, 0.421614, 0.196602
2.16, 0.6, 0.467585, 0.179181
2.2, 0.6, 0.351896, 0.141657
2.24, 0.6, 0.327146, 0.118859
2.28, 0.6, 0.353284, 0.156915
2.32, 0.6, 0.432707, 0.157968
2.36, 0.6, 0.204499, 0.0930289
2.4, 0.6, 0.266579, 0.127285
2.44, 0.6, 0.567334, 0.194472
2.48, 0.6, 0.687396, 0.24829
2.52, 0.6, 0.607492, 0.192698
2.56, 0.6, 0.172409, 0.106764
2.6, 0.6, 0.176067, 0.101652
2.64, 0.6, 0.184161, 0.0941925
2.68, 0.6, 0.201081, 0.116527
2.72, 0.6, 0.0635905, 0.0635905
2.76, 0.6, 0, 0
2.8, 0.6, 0, 0
2.84, 0.6, 0.0467463, 0.0467463
2.88, 0.6, 0, 0
2.92, 0.6, 0.0546195, 0.0546195
2.96, 0.6, 0, 0
3, 0.6, 0.320949, 0.219739
3.04, 0.6, 0, 0
3.08, 0.6, 0, 0
3.12, 0.6, 0, 0
3.16, 0.6, 0, 0
3.2, 0.6, 0.0536085, 0.0536085
3.24, 0.6, 0, 0
3.28, 0.6, 0, 0
3.32, 0.6, 0.078613, 0.078613
3.36, 0.6, 0.0655989, 0.0655989
3.4, 0.6, 0.326368, 0.251052
3.44, 0.6, 0.274743, 0.140206
3.48, 0.6, 0, 0
3.52, 0.6, 0.107872, 0.0772759
3.56, 0.6, 0.0512063, 0.0512063
3.6, 0.6, 0.0716537, 0.0716537
3.64, 0.6, 0.591958, 0.312284
3.68, 0.6, 0.195093, 0.147725
3.72, 0.6, 0.426745, 0.298422
3.76, 0.6, 0.367962, 0.304054
3.8, 0.6, 0, 0
3.84, 0.6, 0.0551965, 0.0551965
3.88, 0.6, 0, 0
3.92, 0.6, 0.489246, 0.261625
3.96, 0.6, 0.191594, 0.135479
4, 0.6, 0.170401, 0.121636
4.04, 0.6, 0.222111, 0.159446
4.08, 0.6, 1.13103, 0.791281
4.12, 0.6, 0.683314, 0.397725
4.16, 0.6, 0.263564, 0.154916
4.2, 0.6, 0.519841, 0.277167
4.24, 0.6, 0.740745, 0.485835
4.28, 0.6, 0.0810206, 0.0810206
4.32, 0.6, 0.653079, 0.293729
4.36, 0.6, 0.697911, 0.387548
4.4, 0.6, 0.429432, 0.251513
4.44, 0.6, 0.595024, 0.300419
4.48, 0.6, 0.392661, 0.285139
4.52, 0.6, 0.224014, 0.224014
4.56, 0.6, 0.988964, 0.801291
4.6, 0.6, 0.429144, 0.31694
4.64, 0.6, 0.616323, 0.447417
4.68, 0.6, 0, 0
4.72, 0.6, 0, 0
4.76, 0.6, 0, 0
4.8, 0.6, 0, 0
4.84, 0.6, 0, 0
4.88, 0.6, -1, 0
4.92, 0.6, -1, 0
4.96, 0.6, -1, 0
5, 0.6, -1, 0
5.04, 0.6, -1, 0
-0.04, 0.64, 0.378722, 0.125766
3.46945e-18, 0.64, 0.472846, 0.155982
0.04, 0.64, 0.216113, 0.0946001
0.08, 0.64, 0.337457, 0.138339
0.12, 0.64, 0.686199, 0.192368
0.16, 0.64, 0.275009, 0.111745
0.2, 0.64, 0.973889, 0.363728
0.24, 0.64, 0.678928, 0.180153
0.28, 0.64, 0.50344, 0.170176
0.32, 0.64, 0.697977, 0.172488
0.36, 0.64, 0.719386, 0.202382
0.4, 0.64, 0.546299, 0.167728
0.44, 0.64, 0.721285, 0.192586
0.48, 0.64, 0.530885, 0.141788
0.52, 0.64, 0.593387, 0.264753
0.56, 0.64, 0.296696, 0.105235
0.6, 0.64, 0.464384, 0.241987
0.64, 0.64, 0.062596, 0.0363848
0.68, 0.64, 0.102311, 0.0763261
0.72, 0.64, 0, 0
0.76, 0.64, 0.0882081, 0.0512536
0.8, 0.64, 0.0222816, 0.0222816
0.84, 0.64, 0.0508764, 0.0508764
0.88, 0.64, 0, 0
0.92, 0.64, 0, 0
0.96, 0.64, 0.0234979, 0.0234979
1, 0.64, 0, 0
1.04, 0.64, 0.0313741, 0.0313741
1.08, 0.64, 0.0557808, 0.0557808
1.12, 0.64, 0.042862, 0.042862
1.16, 0.64, 0, 0
1.2, 0.64, 0.0257242, 0.0257242
1.24, 0.64, 0.0375058, 0.0375058
1.28, 0.64, 0, 0
1.32, 0.64, 0.113275, 0.0864463
1.36, 0.64, 0.295474, 0.176594
1.4, 0.64, 0.0305501, 0.0305501
1.44, 0.64, 0, 0
1.48, 0.64, 0, 0
1.52, 0.64, 0.303734, 0.151651
1.56, 0.64, 0.093227, 0.0704082
1.6, 0.64, 0.326023, 0.106091
1.64, 0.64, 0.305268, 0.104857
1.68, 0.64, 0.880773, 0.232453
1.72, 0.64, 0.489433, 0.179311
1.76, 0.64, 0.720266, 0.306014
1.8, 0.64, 0.357823, 0.128815
1.84, 0.64, 0.342735, 0.133005
1.88, 0.64, 0.250399, 0.163423
1.92, 0.64, 0.276396, 0.117906
1.96, 0.64, 0.283408, 0.119437
2, 0.64, 0.14965, 0.0770797
2.04, 0.64, 0.327665, 0.120135
2.08, 0.64, 1.01602, 0.386185
2.12, 0.64, 0.562016, 0.324709
2.16, 0.64, 0.398235, 0.1537
2.2, 0.64, 0.3268, 0.133986
2.24, 0.64, 0.664595, 0.241708
2.28, 0.64, 0.242986, 0.134115
2.32, 0.64, 0.254474, 0.131858
2.36, 0.64, 0.453172, 0.170116
2.4, 0.64, 0.721189, 0.343542
2.44, 0.64, 0.372212, 0.135123
2.48, 0.64, 0.1476, 0.0872527
2.52, 0.64, 0.143369, 0.0835694
2.56, 0.64, 0.400572, 0.349125
2.6, 0.64, 0.238064, 0.118135
2.64, 0.64, 0.15726, 0.0796142
2.68, 0.64, 0, 0
2.72, 0.64, 0, 0
2.76, 0.64, 0, 0
2.8, 0.64, 0.0641096, 0.0641096
2.84, 0.64, 0.0458551, 0.0458551
2.88, 0.64, 0, 0
2.92, 0.64, 0.0662194, 0.0662194
2.96, 0.64, 0, 0
3, 0.64, 0.0800652, 0.0800652
3.04, 0.64, 0.101026, 0.101026
3.08, 0.64, 0, 0
3.12, 0.64, 0, 0
3.16, 0.64, 0, 0
3.2, 0.64, 0, 0
3.24, 0.64, 0.0558019, 0.0558019
3.28, 0.64, 0, 0
3.32, 0.64, 0, 0
3.36, 0.64, 0.0568813, 0.0568813
3.4, 0.64, 0.155384, 0.0901809
3.44, 0.64, 0, 0
3.48, 0.64, 0.321252, 0.146735
3.52, 0.64, 0.220201, 0.129234
3.56, 0.64, 0.446046, 0.220601
3.6, 0.64, 0.308254, 0.199884
3.64, 0.64, 0.185163, 0.13289
3.68, 0.64, 0.078911, 0.078911
3.72, 0.64, 0.204729, 0.145285
3.76, 0.64, 0.402585, 0.228778
3.8, 0.64, 0.15579, 0.114602
3.84, 0.64, 0.144544, 0.144544
3.88, 0.64, 0, 0
3.92, 0.64, 0, 0
3.96, 0.64, 0, 0
4, 0.64, 0.556647, 0.303628
4.04, 0.64, 0.203678, 0.144031
4.08, 0.64, 0.104385, 0.104385
4.12, 0.64, 0.236711, 0.167746
4.16, 0.64, 0.311957, 0.181165
4.2, 0.64, 0.437586, 0.267811
4.24, 0.64, 0.230354, 0.163163
4.28, 0.64, 1.33613, 0.941328
4.32, 0.64, 0.908682, 0.538554
4.36, 0.64, 0.484597, 0.368375
4.4, 0.64, 1.05576, 1.05576
4.44, 0.64, 0.51825, 0.302741
4.48, 0.64, 0.401726, 0.284073
4.52, 0.64, 0.233884, 0.233884
4.56, 0.64, 0.982155, 0.779918
4.6, 0.64, 0, 0
4.64, 0.64, 0.796561, 0.565874
4.68, 0.64, 0, 0
4.72, 0.64, 0, 0
4.76, 0.64, 0, 0
4.8, 0.64, 0, 0
4.84, 0.64, 0, 0
4.88, 0.64, -1, 0
4.92, 0.64, -1, 0
4.96, 0.64, -1, 0
5, 0.64, -1, 0
5.04, 0.64, -1, 0
-0.04, 0.68, 0.722258, 0.179594
3.46945e-18, 0.68, 0.391933, 0.131591
0.04, 0.68, 0.589435, 0.162338
0.08, 0.68, 0.76249, 0.225546
0.12, 0.68, 0.580065, 0.160307
0.16, 0.68, 0.649196, 0.192108
0.2, 0.68, 0.477487, 0.127133
0.24, 0.68, 0.671623, 0.169375
0.28, 0.68, 0.50327, 0.159646
0.32, 0.68, 1.03819, 0.415158
0.36, 0.68, 0.569693, 0.183438
0.4, 0.68, 0.736193, 0.298854
0.44, 0.68, 0.665829, 0.178542
0.48, 0.68, 0.845136, 0.278272
0.52, 0.68, 0.282708, 0.102925
0.56, 0.68, 0.291743, 0.137509
0.6, 0.68, 0.119426, 0.0691979
0.64, 0.68, 0.0360231, 0.0360231
0.68, 0.68, 0.13739, 0.0863661
0.72, 0.68, 0.160131, 0.08148
0.76, 0.68, 0.189441, 0.125571
0.8, 0.68, 0.0345046, 0.0345046
0.84, 0.68, 0.0354557, 0.0354557
0.88, 0.68, 0.213597, 0.213597
0.92, 0.68, 0, 0
0.96, 0.68, 0, 0
1, 0.68, 0, 0
1.04, 0.68, 0.0274914, 0.0274914
1.08, 0.68, 0.0371956, 0.0371956
1.12, 0.68, 0.0386843, 0.0386843
1.16, 0.68, 0, 0
1.2, 0.68, 0, 0
1.24, 0.68, 0, 0
1.28, 0.68, 0.0214395, 0.0214395
1.32, 0.68, 0.23678, 0.23678
1.36, 0.68, 0.0813939, 0.0813939
1.4, 0.68, 0, 0
1.44, 0.68, 0.166945, 0.102562
1.48, 0.68, 0.0252717, 0.0252717
1.52, 0.68, 0.0872633, 0.050613
1.56, 0.68, 0.353435, 0.255658
1.6, 0.68, 0.427566, 0.180687
1.64, 0.68, 0.220677, 0.103617
1.68, 0.68, 0.608514, 0.292032
1.72, 0.68, 0.757273, 0.399493
1.76, 0.68, 0.327374, 0.133663
1.8, 0.68, 0.312204, 0.151428
1.84, 0.68, 0.195462, 0.0888715
1.88, 0.68, 0.19763, 0.090033
1.92, 0.68, 0.348982, 0.171804
1.96, 0.68, 0.220701, 0.114006
2, 0.68, 0.521014, 0.185134
2.04, 0.68, 0.325407, 0.179478
2.08, 0.68, 0.186728, 0.115308
2.12, 0.68, 0.579988, 0.213662
2.16, 0.68, 0.306994, 0.121299
2.2, 0.68, 0.541544, 0.216805
2.24, 0.68, 0.247744, 0.134986
2.28, 0.68, 0.396579, 0.197799
2.32, 0.68, 0.527425, 0.171561
2.36, 0.68, 0.608549, 0.236517
2.4, 0.68, 0.404176, 0.166412
2.44, 0.68, 0.551568, 0.191373
2.48, 0.68, 0.646266, 0.367492
2.52, 0.68, 0.75868, 0.403394
2.56, 0.68, 0.44504, 0.218355
2.6, 0.68, 0.108163, 0.0629569
2.64, 0.68, 0, 0
2.68, 0.68, 0, 0
2.72, 0.68, 0, 0
2.76, 0.68, 0, 0
2.8, 0.68, 0, 0
2.84, 0.68, 0, 0
2.88, 0.68, 0, 0
2.92, 0.68, 0, 0
2.96, 0.68, 0, 0
3, 0.68, 0.0551329, 0.0551329
3.04, 0.68, 0, 0
3.08, 0.68, 0.0845385, 0.0845385
3.12, 0.68, 0, 0
3.16, 0.68, 0, 0
3.2, 0.68, 0, 0
3.24, 0.68, 0, 0
3.28, 0.68, 0.0781507, 0.0781507
3.32, 0.68, 0, 0
3.36, 0.68, 0.0759057, 0.0759057
3.4, 0.68, 0, 0
3.44, 0.68, 0.467582, 0.467582
3.48, 0.68, 0.0632106, 0.0632106
3.52, 0.68, 0.0562335, 0.0562335
3.56, 0.68, 0.102702, 0.102702
3.6, 0.68, 0.989767, 0.618246
3.64, 0.68, 0, 0
3.68, 0.68, 0.289767, 0.170464
3.72, 0.68, 0.492523, 0.242199
3.76, 0.68, 0.565441, 0.257538
3.8, 0.68, 0.505935, 0.269538
3.84, 0.68, 0.317361, 0.161885
3.88, 0.68, 0.240301, 0.146965
3.92, 0.68, 0.0903424, 0.0903424
3.96, 0.68, 0.114133, 0.0808101
4, 0.68, 0.387469, 0.250638
4.04, 0.68, 0.43743, 0.223587
4.08, 0.68, 0.364629, 0.364629
4.12, 0.68, 0.110474, 0.110474
4.16, 0.68, 0, 0
4.2, 0.68, 0.292821, 0.209835
4.24, 0.68, 0.762043, 0.36379
4.28, 0.68, 0.117183, 0.117183
4.32, 0.68, 0.725664, 0.446873
4.36, 0.68, 0.44098, 0.254614
4.4, 0.68, 0.68613, 0.360805
4.44, 0.68, 0.399527, 0.28665
4.48, 0.68, 0, 0
4.52, 0.68, 0, 0
4.56, 0.68, 0, 0
4.6, 0.68, 0, 0
4.64, 0.68, 0, 0
4.68, 0.68, 2.39681, 2.39681
4.72, 0.68, 0, 0
4.76, 0.68, 0, 0
4.8, 0.68, 0, 0
4.84, 0.68, -1, 0
4.88, 0.68, -1, 0
4.92, 0.68, -1, 0
4.96, 0.68, -1, 0
5, 0.68, -1, 0
5.04, 0.68, -1, 0
-0.04, 0.72, 0.642657, 0.164438
3.46945e-18, 0.72, 0.571182, 0.156839
0.04, 0.72, 1.09437, 0.384956
0.08, 0.72, 0.705025, 0.175975
0.12, 0.72, 0.769148, 0.230828
0.16, 0.72, 1.2755, 0.351135
0.2, 0.72, 0.820163, 0.238062
0.24, 0.72, 0.84292, 0.20765
0.28, 0.72, 0.426703, 0.133286
0.32, 0.72, 1.34994, 0.34873
0.36, 0.72, 0.736251, 0.168193
0.4, 0.72, 0.616424, 0.153252
0.44, 0.72, 0.596132, 0.180177
0.48, 0.72, 0.0615506, 0.0436383
0.52, 0.72, 0.537537, 0.184564
0.56, 0.72, 0.185372, 0.101303
0.6, 0.72, 0.0966665, 0.0577843
0.64, 0.72, 0.0625557, 0.0446394
0.68, 0.72, 0, 0
0.72, 0.72, 0.118541, 0.0686771
0.76, 0.72, 0, 0
0.8, 0.72, 0.0343276, 0.0343276
0.84, 0.72, 0.0304961, 0.0304961
0.88, 0.72, 0.0429733, 0.0429733
0.92, 0.72, 0, 0
0.96, 0.72, 0.0181198, 0.0181198
1, 0.72, 0.15899, 0.096435
1.04, 0.72, 0.0356616, 0.0356616
1.08, 0.72, 0.0646417, 0.0488445
1.12, 0.72, 0, 0
1.16, 0.72, 0.0562171, 0.0562171
1.2, 0.72, 0, 0
1.24, 0.72, 0.0339712, 0.0339712
1.28, 0.72, 0.190355, 0.0986827
1.32, 0.72, 0.0487545, 0.0487545
1.36, 0.72, 0.0419735, 0.0419735
1.4, 0.72, 0.0902932, 0.0686332
1.44, 0.72, 0.0699852, 0.0504209
1.48, 0.72, 0.118687, 0.0924117
1.52, 0.72, 0.247351, 0.150367
1.56, 0.72, 0.0921303, 0.0540601
1.6, 0.72, 0.656623, 0.311706
1.64, 0.72, 0.347081, 0.268437
1.68, 0.72, 0.703924, 0.202407
1.72, 0.72, 0.268648, 0.104424
1.76, 0.72, 0.708638, 0.308676
1.8, 0.72, 0.449262, 0.191369
1.84, 0.72, 0.73836, 0.339323
1.88, 0.72, 0.605232, 0.339606
1.92, 0.72, 0.690148, 0.238935
1.96, 0.72, 0.393833, 0.177028
2, 0.72, 0.23646, 0.111846
2.04, 0.72, 0.432715, 0.226719
2.08, 0.72, 0.446598, 0.163613
2.12, 0.72, 0.504116, 0.209392
2.16, 0.72, 0.208806, 0.0855878
2.2, 0.72, 0.417486, 0.151995
2.24, 0.72, 0.513549, 0.169913
2.28, 0.72, 0.121485, 0.0891701
2.32, 0.72, 0.51892, 0.173074
2.36, 0.72, 0.880147, 0.394536
2.4, 0.72, 0.304718, 0.152135
2.44, 0.72, 0.651334, 0.237673
2.48, 0.72, 0.501992, 0.350813
2.52, 0.72, 0.0346942, 0.0346942
2.56, 0.72, 0, 0
2.6, 0.72, 0.0521453, 0.0521453
2.64, 0.72, 0.0363165, 0.0363165
2.68, 0.72, 0.186303, 0.142119
2.72, 0.72, 0, 0
2.76, 0.72, 0, 0
2.8, 0.72, 0.041292, 0.041292
2.84, 0.72, 0, 0
2.88, 0.72, 0, 0
2.92, 0.72, 0.0637512, 0.0637512
2.96, 0.72, 0, 0
3, 0.72, 0, 0
3.04, 0.72, 0.206281, 0.206281
3.08, 0.72, 0, 0
3.12, 0.72, 0, 0
3.16, 0.72, 0, 0
3.2, 0.72, 0, 0
3.24, 0.72, 0, 0
3.28, 0.72, 0, 0
3.32, 0.72, 0, 0
3.36, 0.72, 0, 0
3.4, 0.72, 0.0438508, 0.0438508
3.44, 0.72, 0.15456, 0.11224
3.48, 0.72, 0.372834, 0.277355
3.52, 0.72, 0.0734269, 0.0734269
3.56, 0.72, 0.161604, 0.11907
3.6, 0.72, 0.31802, 0.159391
3.64, 0.72, 0.292817, 0.172556
3.68, 0.72, 0.0728309, 0.0728309
3.72, 0.72, 0.098496, 0.098496
3.76, 0.72, 0.812586, 0.279027
3.8, 0.72, 1.0104, 0.687083
3.84, 0.72, 0.265758, 0.154634
3.88, 0.72, 0.336529, 0.246069
3.92, 0.72, 0.160528, 0.113511
3.96, 0.72, 0.0865986, 0.0865986
4, 0.72, 0.58021, 0.418343
4.04, 0.72, 0, 0
4.08, 0.72, 0, 0
4.12, 0.72, 0.0662686, 0.0662686
4.16, 0.72, 0.469437, 0.212357
4.2, 0.72, 0.320491, 0.18686
4.24, 0.72, 0.175834, 0.124334
4.28, 0.72, 0.348256, 0.205004
4.32, 0.72, 0.165676, 0.165676
4.36, 0.72, 0.344527, 0.344527
4.4, 0.72, 0, 0
4.44, 0.72, 0, 0
4.48, 0.72, 0.797039, 0.508661
4.52, 0.72, 0, 0
4.56, 0.72, 0.224533, 0.224533
4.6, 0.72, 0.249058, 0.249058
4.64, 0.72, 0.323799, 0.323799
4.68, 0.72, 0, 0
4.72, 0.72, 0, 0
4.76, 0.72, 0, 0
4.8, 0.72, 0, 0
4.84, 0.72, -1, 0
4.88, 0.72, -1, 0
4.92, 0.72, -1, 0
4.96, 0.72, -1, 0
5, 0.72, -1, 0
5.04, 0.72, -1, 0
-0.04, 0.76, 0.340837, 0.157902
3.46945e-18, 0.76, 0.746263, 0.321761
0.04, 0.76, 0.974692, 0.408889
0.08, 0.76, 0.71985, 0.325271
0.12, 0.76, 0.546863, 0.226032
0.16, 0.76, 0.657583, 0.22517
0.2, 0.76, 0.725725, 0.250682
0.24, 0.76, 0.522412, 0.204551
0.28, 0.76, 0.528591, 0.21189
0.32, 0.76, 0.48297, 0.195226
0.36, 0.76, 0.499284, 0.203371
0.4, 0.76, 0.752556, 0.326778
0.44, 0.76, 0.49531, 0.200355
0.48, 0.76, 0.148476, 0.105967
0.52, 0.76, 0.170505, 0.13148
0.56, 0.76, 0.167861, 0.129381
0.6, 0.76, 0, 0
0.64, 0.76, 0, 0
0.68, 0.76, 0, 0
0.72, 0.76, 0, 0
0.76, 0.76, 0.0744155, 0.0744155
0.8, 0.76, 0.0275678, 0.0275678
0.84, 0.76, 0, 0
0.88, 0.76, 0.117026, 0.117026
0.92, 0.76, 0, 0
0.96, 0.76, 0, 0
1, 0.76, 0, 0
1.04, 0.76, 0, 0
1.08, 0.76, 0, 0
1.12, 0.76, 0.12665, 0.12665
1.16, 0.76, 0, 0
1.2, 0.76, 0, 0
1.24, 0.76, 0, 0
1.28, 0.76, 0, 0
1.32, 0.76, 0.0503015, 0.0503015
1.36, 0.76, 0, 0
1.4, 0.76, 0, 0
1.44, 0.76, 0.145601, 0.106075
1.48, 0.76, 0, 0
1.52, 0.76, 0.057747, 0.057747
1.56, 0.76, 0.266865, 0.133985
1.6, 0.76, 0.343819, 0.174967
1.64, 0.76, 0.189787, 0.11031
1.68, 0.76, 0, 0
1.72, 0.76, 0.596284, 0.243173
1.76, 0.76, 1.00362, 0.323722
1.8, 0.76, 0.381883, 0.202917
1.84, 0.76, 0.387584, 0.162633
1.88, 0.76, 0.489533, 0.229606
1.92, 0.76, 0.226728, 0.13786
1.96, 0.76, 0.721111, 0.392103
2, 0.76, 0.318255, 0.183754
2.04, 0.76, 0.410403, 0.209106
2.08, 0.76, 0.765111, 0.381638
2.12, 0.76, 0.0863904, 0.0863904
2.16, 0.76, 0.0551407, 0.0551407
2.2, 0.76, 0.39246, 0.204293
2.24, 0.76, 0.549603, 0.364062
2.28, 0.76, 0.268909, 0.155255
2.32, 0.76, 0.316255, 0.164792
2.36, 0.76, 0.458349, 0.249752
2.4, 0.76, 0.207041, 0.121896
2.44, 0.76, 0, 0
2.48, 0.76, 0.126561, 0.0894932
2.52, 0.76, 0.0526832, 0.0526832
2.56, 0.76, 0.0645793, 0.0645793
2.6, 0.76, 0, 0
2.64, 0.76, 0, 0
2.68, 0.76, 0, 0
2.72, 0.76, 0, 0
2.76, 0.76, 0.080613, 0.080613
2.8, 0.76, 0, 0
2.84, 0.76, 0, 0
2.88, 0.76, 0, 0
2.92, 0.76, 0, 0
2.96, 0.76, 0, 0
3, 0.76, 0, 0
3.04, 0.76, 0, 0
3.08, 0.76, 0, 0
3.12, 0.76, 0, 0
3.16, 0.76, 0, 0
3.2, 0.76, 0.0969702, 0.0969702
3.24, 0.76, 0, 0
3.28, 0.76, 0, 0
3.32, 0.76, 0.503888, 0.503888
3.36, 0.76, 0.598715, 0.530709
3.4, 0.76, 0, 0
3.44, 0.76, 0, 0
3.48, 0.76, 0, 0
3.52, 0.76, 0, 0
3.56, 0.76, 0.824002, 0.613798
3.6, 0.76, 0.0831249, 0.0831249
3.64, 0.76, 0.379472, 0.192221
3.68, 0.76, 0.27577, 0.196113
3.72, 0.76, 0.303576, 0.303576
3.76, 0.76, 1.6997, 0.950085
3.8, 0.76, 0.131164, 0.131164
3.84, 0.76, 0.342993, 0.199945
3.88, 0.76, 0.95303, 0.677799
3.92, 0.76, 0.117352, 0.117352
3.96, 0.76, 0, 0
4, 0.76, 0, 0
4.04, 0.76, 0.149339, 0.149339
4.08, 0.76, 0, 0
4.12, 0.76, 0.626089, 0.375239
4.16, 0.76, 0.129003, 0.129003
4.2, 0.76, 1.89654, 1.11653
4.24, 0.76, 0.136953, 0.136953
4.28, 0.76, 0.695906, 0.421214
4.32, 0.76, 0, 0
4.36, 0.76, 0, 0
4.4, 0.76, 1.14247, 0.683738
4.44, 0.76, 0, 0
4.48, 0.76, 0.760929, 0.555605
4.52, 0.76, 0, 0
4.56, 0.76, 0.577682, 0.577682
4.6, 0.76, 0, 0
4.64, 0.76, 0, 0
4.68, 0.76, 0, 0
4.72, 0.76, 0, 0
4.76, 0.76, 0, 0
4.8, 0.76, 0, 0
4.84, 0.76, -1, 0
4.88, 0.76, -1, 0
4.92, 0.76, -1, 0
4.96, 0.76, -1, 0
5, 0.76, -1, 0
5.04, 0.76, -1, 0
-0.04, 0.8, -1, 0
3.46945e-18, 0.8, 0, 0
0.04, 0.8, -1, 0
0.08, 0.8, 0, 0
0.12, 0.8, -1, 0
0.16, 0.8, 0, 0
0.2, 0.8, -1, 0
0.24, 0.8, 0, 0
0.28, 0.8, 0, 0
0.32, 0.8, -1, 0
0.36, 0.8, 0, 0
0.4, 0.8, -1, 0
0.44, 0.8, 0, 0
0.48, 0.8, -1, 0
0.52, 0.8, 0, 0
0.56, 0.8, -1, 0
0.6, 0.8, 0, 0
0.64, 0.8, 0, 0
0.68, 0.8, -1, 0
0.72, 0.8, 0, 0
0.76, 0.8, -1, 0
0.8, 0.8, 0, 0
0.84, 0.8, -1, 0
0.88, 0.8, 0, 0
0.92, 0.8, -1, 0
0.96, 0.8, 0, 0
1, 0.8, 0, 0
1.04, 0.8, -1, 0
1.08, 0.8, 0, 0
1.12, 0.8, -1, 0
1.16, 0.8, 0, 0
1.2, 0.8, -1, 0
1.24, 0.8, 0, 0
1.28, 0.8, 0, 0
1.32, 0.8, -1, 0
1.36, 0.8, 0, 0
1.4, 0.8, -1, 0
1.44, 0.8, 0, 0
1.48, 0.8, 0, 0
1.52, 0.8, -1, 0
1.56, 0.8, 0, 0
1.6, 0.8, -1, 0
1.64, 0.8, 0, 0
1.68, 0.8, 0, 0
1.72, 0.8, -1, 0
1.76, 0.8, 0, 0
1.8, 0.8, -1, 0
1.84, 0.8, 0, 0
1.88, 0.8, 0, 0
1.92, 0.8, -1, 0
1.96, 0.8, 0, 0
2, 0.8, -1, 0
2.04, 0.8, 0, 0
2.08, 0.8, 0, 0
2.12, 0.8, -1, 0
2.16, 0.8, 0, 0
2.2, 0.8, 0, 0
2.24, 0.8, -1, 0
2.28, 0.8, 0, 0
2.32, 0.8, 0, 0
2.36, 0.8, -1, 0
2.4, 0.8, 0, 0
2.44, 0.8, 0, 0
2.48, 0.8, -1, 0
2.52, 0.8, 0, 0
2.56, 0.8, 0, 0
2.6, 0.8, -1, 0
2.64, 0.8, 0, 0
2.68, 0.8, 0, 0
2.72, 0.8, 0, 0
2.76, 0.8, -1, 0
2.8, 0.8, 0, 0
2.84, 0.8, 0, 0
2.88, 0.8, 0, 0
2.92, 0.8, -1, 0
2.96, 0.8, 0, 0
3, 0.8, 0, 0
3.04, 0.8, 0, 0
3.08, 0.8, 0, 0
3.12, 0.8, -1, 0
3.16, 0.8, 0, 0
3.2, 0.8, 0, 0
3.24, 0.8, 0, 0
3.28, 0.8, 0, 0
3.32, 0.8, 0, 0
3.36, 0.8, 0, 0
3.4, 0.8, 0, 0
3.44, 0.8, 0, 0
3.48, 0.8, 0, 0
3.52, 0.8, 0, 0
3.56, 0.8, 0, 0
3.6, 0.8, 0, 0
3.64, 0.8, 0, 0
3.68, 0.8, 0, 0
3.72, 0.8, 0, 0
3.76, 0.8, 0, 0
3.8, 0.8, 0, 0
3.84, 0.8, 0, 0
3.88, 0.8, 0, 0
3.92, 0.8, 0, 0
3.96, 0.8, 0, 0
4, 0.8, 0, 0
4.04, 0.8, 0, 0
4.08, 0.8, -1, 0
4.12, 0.8, -1, 0
4.16, 0.8, -1, 0
4.2, 0.8, -1, 0
4.24, 0.8, -1, 0
4.28, 0.8, -1, 0
4.32, 0.8, -1, 0
4.36, 0.8, -1, 0
4.4, 0.8, -1, 0
4.44, 0.8, -1, 0
4.48, 0.8, -1, 0
4.52, 0.8, -1, 0
4.56, 0.8, -1, 0
4.6, 0.8, -1, 0
4.64, 0.8, -1, 0
4.68, 0.8, -1, 0
4.72, 0.8, -1, 0
4.76, 0.8, -1, 0
4.8, 0.8, -1, 0
4.84, 0.8, -1, 0
4.88, 0.8, -1, 0
4.92, 0.8, -1, 0
4.96, 0.8, -1, 0
5, 0.8, -1, 0
5.04, 0.8, -1, 0
-0.04, 0.84, -1, 0
3.46945e-18, 0.84, -1, 0
0.04, 0.84, -1, 0
0.08, 0.84, -1, 0
0.12, 0.84, -1, 0
0.16, 0.84, -1, 0
0.2, 0.84, -1, 0
0.24, 0.84, -1, 0
0.28, 0.84, -1, 0
0.32, 0.84, -1, 0
0.36, 0.84, -1, 0
0.4, 0.84, -1, 0
0.44, 0.84, -1, 0
0.48, 0.84, -1, 0
0.52, 0.84, -1, 0
0.56, 0.84, -1, 0
0.6, 0.84, -1, 0
0.64, 0.84, -1, 0
0.68, 0.84, -1, 0
0.72, 0.84, -1, 0
0.76, 0.84, -1, 0
0.8, 0.84, -1, 0
0.84, 0.84, -1, 0
0.88, 0.84, -1, 0
0.92, 0.84, -1, 0
0.96, 0.84, -1, 0
1, 0.84, -1, 0
1.04, 0.84, -1, 0
1.08, 0.84, -1, 0
1.12, 0.84, -1, 0
1.16, 0.84, -1, 0
1.2, 0.84, -1, 0
1.24, 0.84, -1, 0
1.28, 0.84, -1, 0
1.32, 0.84, -1, 0
1.36, 0.84, -1, 0
1.4, 0.84, -1, 0
1.44, 0.84, -1, 0
1.48, 0.84, -1, 0
1.52, 0.84, -1, 0
1.56, 0.84, -1, 0
1.6, 0.84, -1, 0
1.64, 0.84, -1, 0
1.68, 0.84, -1, 0
1.72, 0.84, -1, 0
1.76, 0.84, -1, 0
1.8, 0.84, -1, 0
1.84, 0.84, -1, 0
1.88, 0.84, -1, 0
1.92, 0.84, -1, 0
1.96, 0.84, -1, 0
2, 0.84, -1, 0
2.04, 0.84, -1, 0
2.08, 0.84, -1, 0
2.12, 0.84, -1, 0
2.16, 0.84, -1, 0
2.2, 0.84, -1, 0
2.24, 0.84, -1, 0
2.28, 0.84, -1, 0
2.32, 0.84, -1, 0
2.36, 0.84, -1, 0
2.4, 0.84, -1, 0
2.44, 0.84, -1, 0
2.48, 0.84, -1, 0
2.52, 0.84, -1, 0
2.56, 0.84, -1, 0
2.6, 0.84, -1, 0
2.64, 0.84, -1, 0
2.68, 0.84, -1, 0
2.72, 0.84, -1, 0
2.76, 0.84, -1, 0
2.8, 0.84, -1, 0
2.84, 0.84, -1, 0
2.88, 0.84, -1, 0
2.92, 0.84, -1, 0
2.96, 0.84, -1, 0
3, 0.84, -1, 0
3.04, 0.84, -1, 0
3.08, 0.84, -1, 0
3.12, 0.84, -1, 0
3.16, 0.84, -1, 0
3.2, 0.84, -1, 0
3.24, 0.84, -1, 0
3.28, 0.84, -1, 0
3.32, 0.84, -1, 0
3.36, 0.84, -1, 0
3.4, 0.84, -1, 0
3.44, 0.84, -1, 0
3.48, 0.84, -1, 0
3.52, 0.84, -1, 0
3.56, 0.84, -1, 0
3.6, 0.84, -1, 0
3.64, 0.84, -1, 0
3.68, 0.84, -1, 0
3.72, 0.84, -1, 0
3.76, 0.84, -1, 0
3.8, 0.84, -1, 0
3.84, 0.84, -1, 0
3.88, 0.84, -1, 0
3.92, 0.84, -1, 0
3.96, 0.84, -1, 0
4, 0.84, -1, 0
4.04, 0.84, -1, 0
4.08, 0.84, -1, 0
4.12, 0.84, -1, 0
4.16, 0.84, -1, 0
4.2, 0.84, -1, 0
4.24, 0.84, -1, 0
4.28, 0.84, -1, 0
4.32, 0.84, -1, 0
4.36, 0.84, -1, 0
4.4, 0.84, -1, 0
4.44, 0.84, -1, 0
4.48, 0.84, -1, 0
4.52, 0.84, -1, 0
4.56, 0.84, -1, 0
4.6, 0.84, -1, 0
4.64, 0.84, -1, 0
4.68, 0.84, -1, 0
4.72, 0.84, -1, 0
4.76, 0.84, -1, 0
4.8, 0.84, -1, 0
4.84, 0.84, -1, 0
4.88, 0.84, -1, 0
4.92, 0.84, -1, 0
4.96, 0.84, -1, 0
5, 0.84, -1, 0
5.04, 0.84, -1, 0
-0.04, 0.88, -1, 0
3.46945e-18, 0.88, -1, 0
0.04, 0.88, -1, 0
0.08, 0.88, -1, 0
0.12, 0.88, -1, 0
0.16, 0.88, -1, 0
0.2, 0.88, -1, 0
0.24, 0.88, -1, 0
0.28, 0.88, -1, 0
0.32, 0.88, -1, 0
0.36, 0.88, -1, 0
0.4, 0.88, -1, 0
0.44, 0.88, -1, 0
0.48, 0.88, -1, 0
0.52, 0.88, -1, 0
0.56, 0.88, -1, 0
0.6, 0.88, -1, 0
0.64, 0.88, -1, 0
0.68, 0.88, -1, 0
0.72, 0.88, -1, 0
0.76, 0.88, -1, 0
0.8, 0.88, -1, 0
0.84, 0.88, -1, 0
0.88, 0.88, -1, 0
0.92, 0.88, -1, 0
0.96, 0.88, -1, 0
1, 0.88, -1, 0
1.04, 0.88, -1, 0
1.08, 0.88, -1, 0
1.12, 0.88, -1, 0
1.16, 0.88, -1, 0
1.2, 0.88, -1, 0
1.24, 0.88, -1, 0
1.28, 0.88, -1, 0
1.32, 0.88, -1, 0
1.36, 0.88, -1, 0
1.4, 0.88, -1, 0
1.44, 0.88, -1, 0
1.48, 0.88, -1, 0
1.52, 0.88, -1, 0
1.56, 0.88, -1, 0
1.6, 0.88, -1, 0
1.64, 0.88, -1, 0
1.68, 0.88, -1, 0
1.72, 0.88, -1, 0
1.76, 0.88, -1, 0
1.8, 0.88, -1, 0
1.84, 0.88, -1, 0
1.88, 0.88, -1, 0
1.92, 0.88, -1, 0
1.96, 0.88, -1, 0
2, 0.88, -1, 0
2.04, 0.88, -1, 0
2.08, 0.88, -1, 0
2.12, 0.88, -1, 0
2.16, 0.88, -1, 0
2.2, 0.88, -1, 0
2.24, 0.88, -1, 0
2.28, 0.88, -1, 0
2.32, 0.88, -1, 0
2.36, 0.88, -1, 0
2.4, 0.88, -1, 0
2.44, 0.88, -1, 0
2.48, 0.88, -1, 0
2.52, 0.88, -1, 0
2.56, 0.88, -1, 0
2.6, 0.88, -1, 0
2.64, 0.88, -1, 0
2.68, 0.88, -1, 0
2.72, 0.88, -1, 0
2.76, 0.88, -1, 0
2.8, 0.88, -1, 0
2.84, 0.88, -1, 0
2.88, 0.88, -1, 0
2.92, 0.88, -1, 0
2.96, 0.88, -1, 0
3, 0.88, -1, 0
3.04, 0.88, -1, 0
3.08, 0.88, -1, 0
3.12, 0.88, -1, 0
3.16, 0.88, -1, 0
3.2, 0.88, -1, 0
3.24, 0.88, -1, 0
3.28, 0.88, -1, 0
3.32, 0.88, -1, 0
3.36, 0.88, -1, 0
3.4, 0.88, -1, 0
3.44, 0.88, -1, 0
3.48, 0.88, -1, 0
3.52, 0.88, -1, 0
3.56, 0.88, -1, 0
3.6, 0.88, -1, 0
3.64, 0.88, -1, 0
3.68, 0.88, -1, 0
3.72, 0.88, -1, 0
3.76, 0.88, -1, 0
3.8, 0.88, -1, 0
3.84, 0.88, -1, 0
3.88, 0.88, -1, 0
3.92, 0.88, -1, 0
3.96, 0.88, -1, 0
4, 0.88, -1, 0
4.04, 0.88, -1, 0
4.08, 0.88, -1, 0
4.12, 0.88, -1, 0
4.16, 0.88, -1, 0
4.2, 0.88, -1, 0
4.24, 0.88, -1, 0
4.28, 0.88, -1, 0
4.32, 0.88, -1, 0
4.36, 0.88, -1, 0
4.4, 0.88, -1, 0
4.44, 0.88, -1, 0
4.48, 0.88, -1, 0
4.52, 0.88, -1, 0
4.56, 0.88, -1, 0
4.6, 0.88, -1, 0
4.64, 0.88, -1, 0
4.68, 0.88, -1, 0
4.72, 0.88, -1, 0
4.76, 0.88, -1, 0
4.8, 0.88, -1, 0
4.84, 0.88, -1, 0
4.88, 0.88, -1, 0
4.92, 0.88, -1, 0
4.96, 0.88, -1, 0
5, 0.88, -1, 0
5.04, 0.88, -1, 0
-0.04, 0.92, -1, 0
3.46945e-18, 0.92, -1, 0
0.04, 0.92, -1, 0
0.08, 0.92, -1, 0
0.12, 0.92, -1, 0
0.16, 0.92, -1, 0
0.2, 0.92, -1, 0
0.24, 0.92, -1, 0
0.28, 0.92, -1, 0
0.32, 0.92, -1, 0
0.36, 0.92, -1, 0
0.4, 0.92, -1, 0
0.44, 0.92, -1, 0
0.48, 0.92, -1, 0
0.52, 0.92, -1, 0
0.56, 0.92, -1, 0
0.6, 0.92, -1, 0
0.64, 0.92, -1, 0
0.68, 0.92, -1, 0
0.72, 0.92, -1, 0
0.76, 0.92, -1, 0
0.8, 0.92, -1, 0
0.84, 0.92, -1, 0
0.88, 0.92, -1, 0
0.92, 0.92, -1, 0
0.96, 0.92, -1, 0
1, 0.92, -1, 0
1.04, 0.92, -1, 0
1.08, 0.92, -1, 0
1.12, 0.92, -1, 0
1.16, 0.92, -1, 0
1.2, 0.92, -1, 0
1.24, 0.92, -1, 0
1.28, 0.92, -1, 0
1.32, 0.92, -1, 0
1.36, 0.92, -1, 0
1.4, 0.92, -1, 0
1.44, 0.92, -1, 0
1.48, 0.92, -1, 0
1.52, 0.92, -1, 0
1.56, 0.92, -1, 0
1.6, 0.92, -1, 0
1.64, 0.92, -1, 0
1.68, 0.92, -1, 0
1.72, 0.92, -1, 0
1.76, 0.92, -1, 0
1.8, 0.92, -1, 0
1.84, 0.92, -1, 0
1.88, 0.92, -1, 0
1.92, 0.92, -1, 0
1.96, 0.92, -1, 0
2, 0.92, -1, 0
2.04, 0.92, -1, 0
2.08, 0.92, -1, 0
2.12, 0.92, -1, 0
2.16, 0.92, -1, 0
2.2, 0.92, -1, 0
2.24, 0.92, -1, 0
2.28, 0.92, -1, 0
2.32, 0.92, -1, 0
2.36, 0.92, -1, 0
2.4, 0.92, -1, 0
2.44, 0.92, -1, 0
2.48, 0.92, -1, 0
2.52, 0.92, -1, 0
2.56, 0.92, -1, 0
2.6, 0.92, -1, 0
2.64, 0.92, -1, 0
2.68, 0.92, -1, 0
2.72, 0.92, -1, 0
2.76, 0.92, -1, 0
2.8, 0.92, -1, 0
2.84, 0.92, -1, 0
2.88, 0.92, -1, 0
2.92, 0.92, -1, 0
2.96, 0.92, -1, 0
3, 0.92, -1, 0
3.04, 0.92, -1, 0
3.08, 0.92, -1, 0
3.12, 0.92, -1, 0
3.16, 0.92, -1, 0
3.2, 0.92, -1, 0
3.24, 0.92, -1, 0
3.28, 0.92, -1, 0
3.32, 0.92, -1, 0
3.36, 0.92, -1, 0
3.4, 0.92, -1, 0
3.44, 0.92, -1, 0
3.48, 0.92, -1, 0
3.52, 0.92, -1, 0
3.56, 0.92, -1, 0
3.6, 0.92, -1, 0
3.64, 0.92, -1, 0
3.68, 0.92, -1, 0
3.72, 0.92, -1, 0
3.76, 0.92, -1, 0
3.8, 0.92, -1, 0
3.84, 0.92, -1, 0
3.88, 0.92, -1, 0
3.92, 0.92, -1, 0
3.96, 0.92, -1, 0
4, 0.92, -1, 0
4.04, 0.92, -1, 0
4.08, 0.92, -1, 0
4.12, 0.92, -1, 0
4.16, 0.92, -1, 0
4.2, 0.92, -1, 0
4.24, 0.92, -1, 0
4.28, 0.92, -1, 0
4.32, 0.92, -1, 0
4.36, 0.92, -1, 0
4.4, 0.92, -1, 0
4.44, 0.92, -1, 0
4.48, 0.92, -1, 0
4.52, 0.92, -1, 0
4.56, 0.92, -1, 0
4.6, 0.92, -1, 0
4.64, 0.92, -1, 0
4.68, 0.92, -1, 0
4.72, 0.92, -1, 0
4.76, 0.92, -1, 0
4.8, 0.92, -1, 0
4.84, 0.92, -1, 0
4.88, 0.92, -1, 0
4.92, 0.92, -1, 0
4.96, 0.92, -1, 0
5, 0.92, -1, 0
5.04, 0.92, -1, 0
-0.04, 0.96, -1, 0
3.46945e-18, 0.96, -1, 0
0.04, 0.96, -1, 0
0.08, 0.96, -1, 0
0.12, 0.96, -1, 0
0.16, 0.96, -1, 0
0.2, 0.96, -1, 0
0.24, 0.96, -1, 0
0.28, 0.96, -1, 0
0.32, 0.96, -1, 0
0.36, 0.96, -1, 0
0.4, 0.96, -1, 0
0.44, 0.96, -1, 0
0.48, 0.96, -1, 0
0.52, 0.96, -1, 0
0.56, 0.96, -1, 0
0.6, 0.96, -1, 0
0.64, 0.96, -1, 0
0.68, 0.96, -1, 0
0.72, 0.96, -1, 0
0.76, 0.96, -1, 0
0.8, 0.96, -1, 0
0.84, 0.96, -1, 0
0.88, 0.96, -1, 0
0.92, 0.96, -1, 0
0.96, 0.96, -1, 0
1, 0.96, -1, 0
1.04, 0.96, -1, 0
1.08, 0.96, -1, 0
1.12, 0.96, -1, 0
1.16, 0.96, -1, 0
1.2, 0.96, -1, 0
1.24, 0.96, -1, 0
1.28, 0.96, -1, 0
1.32, 0.96, -1, 0
1.36, 0.96, -1, 0
1.4, 0.96, -1, 0
1.44, 0.96, -1, 0
1.48, 0.96, -1, 0
1.52, 0.96, -1, 0
1.56, 0.96, -1, 0
1.6, 0.96, -1, 0
1.64, 0.96, -1, 0
1.68, 0.96, -1, 0
1.72, 0.96, -1, 0
1.76, 0.96, -1, 0
1.8, 0.96, -1, 0
1.84, 0.96, -1, 0
1.88, 0.96, -1, 0
1.92, 0.96, -1, 0
1.96, 0.96, -1, 0
2, 0.96, -1, 0
2.04, 0.96, -1, 0
2.08, 0.96, -1, 0
2.12, 0.96, -1, 0
2.16, 0.96, -1, 0
2.2, 0.96, -1, 0
2.24, 0.96, -1, 0
2.28, 0.96, -1, 0
2.32, 0.96, -1, 0
2.36, 0.96, -1, 0
2.4, 0.96, -1, 0
2.44, 0.96, -1, 0
2.48, 0.96, -1, 0
2.52, 0.96, -1, 0
2.56, 0.96, -1, 0
2.6, 0.96, -1, 0
2.64, 0.96, -1, 0
2.68, 0.96, -1, 0
2.72, 0.96, -1, 0
2.76, 0.96, -1, 0
2.8, 0.96, -1, 0
2.84, 0.96, -1, 0
2.88, 0.96, -1, 0
2.92, 0.96, -1, 0
2.96, 0.96, -1, 0
3, 0.96, -1, 0
3.04, 0.96, -1, 0
3.08, 0.96, -1, 0
3.12, 0.96, -1, 0
3.16, 0.96, -1, 0
3.2, 0.96, -1, 0
3.24, 0.96, -1, 0
3.28, 0.96, -1, 0
3.32, 0.96, -1, 0
3.36, 0.96, -1, 0
3.4, 0.96, -1, 0
3.44, 0.96, -1, 0
3.48, 0.96, -1, 0
3.52, 0.96, -1, 0
3.56, 0.96, -1, 0
3.6, 0.96, -1, 0
3.64, 0.96, -1, 0
3.68, 0.96, -1, 0
3.72, 0.96, -1, 0
3.76, 0.96, -1, 0
3.8, 0.96, -1, 0
3.84, 0.96, -1, 0
3.88, 0.96, -1, 0
3.92, 0.96, -1, 0
3.96, 0.96, -1, 0
4, 0.96, -1, 0
4.04, 0.96, -1, 0
4.08, 0.96, -1, 0
4.12, 0.96, -1, 0
4.16, 0.96, -1, 0
4.2, 0.96, -1, 0
4.24, 0.96, -1, 0
4.28, 0.96, -1, 0
4.32, 0.96, -1, 0
4.36, 0.96, -1, 0
4.4, 0.96, -1, 0
4.44, 0.96, -1, 0
4.48, 0.96, -1, 0
4.52, 0.96, -1, 0
4.56, 0.96, -1, 0
4.6, 0.96, -1, 0
4.64, 0.96, -1, 0
4.68, 0.96, -1, 0
4.72, 0.96, -1, 0
4.76, 0.96, -1, 0
4.8, 0.96, -1, 0
4.84, 0.96, -1, 0
4.88, 0.96, -1, 0
4.92, 0.96, -1, 0
4.96, 0.96, -1, 0
5, 0.96, -1, 0
5.04, 0.96, -1, 0
-0.04, 1, -1, 0
3.46945e-18, 1, -1, 0
0.04, 1, -1, 0
0.08, 1, -1, 0
0.12, 1, -1, 0
0.16, 1, -1, 0
0.2, 1, -1, 0
0.24, 1, -1, 0
0.28, 1, -1, 0
0.32, 1, -1, 0
0.36, 1, -1, 0
0.4, 1, -1, 0
0.44, 1, -1, 0
0.48, 1, -1, 0
0.52, 1, -1, 0
0.56, 1, -1, 0
0.6, 1, -1, 0
0.64, 1, -1, 0
0.68, 1, -1, 0
0.72, 1, -1, 0
0.76, 1, -1, 0
0.8, 1, -1, 0
0.84, 1, -1, 0
0.88, 1, -1, 0
0.92, 1, -1, 0
0.96, 1, -1, 0
1, 1, -1, 0
1.04, 1, -1, 0
1.08, 1, -1, 0
1.12, 1, -1, 0
1.16, 1, -1, 0
1.2, 1, -1, 0
1.24, 1, -1, 0
1.28, 1, -1, 0
1.32, 1, -1, 0
1.36, 1, -1, 0
1.4, 1, -1, 0
1.44, 1, -1, 0
1.48, 1, -1, 0
1.52, 1, -1, 0
1.56, 1, -1, 0
1.6, 1, -1, 0
1.64, 1, -1, 0
1.68, 1, -1, 0
1.72, 1, -1, 0
1.76, 1, -1, 0
1.8, 1, -1, 0
1.84, 1, -1, 0
1.88, 1, -1, 0
1.92, 1, -1, 0
1.96, 1, -1, 0
2, 1, -1, 0
2.04, 1, -1, 0
2.08, 1, -1, 0
2.12, 1, -1, 0
2.16, 1, -1, 0
2.2, 1, -1, 0
2.24, 1, -1, 0
2.28, 1, -1, 0
2.32, 1, -1, 0
2.36, 1, -1, 0
2.4, 1, -1, 0
2.44, 1, -1, 0
2.48, 1, -1, 0
2.52, 1, -1, 0
2.56, 1, -1, 0
2.6, 1, -1, 0
2.64, 1, -1, 0
2.68, 1, -1, 0
2.72, 1, -1, 0
2.76, 1, -1, 0
2.8, 1, -1, 0
2.84, 1, -1, 0
2.88, 1, -1, 0
2.92, 1, -1, 0
2.96, 1, -1, 0
3, 1, -1, 0
3.04, 1, -1, 0
3.08, 1, -1, 0
3.12, 1, -1, 0
3.16, 1, -1, 0
3.2, 1, -1, 0
3.24, 1, -1, 0
3.28, 1, -1, 0
3.32, 1, -1, 0
3.36, 1, -1, 0
3.4, 1, -1, 0
3.44, 1, -1, 0
3.48, 1, -1, 0
3.52, 1, -1, 0
3.56, 1, -1, 0
3.6, 1, -1, 0
3.64, 1, -1, 0
3.68, 1, -1, 0
3.72, 1, -1, 0
3.76, 1, -1, 0
3.8, 1, -1, 0
3.84, 1, -1, 0
3.88, 1, -1, 0
3.92, 1, -1, 0
3.96, 1, -1, 0
4, 1, -1, 0
4.04, 1, -1, 0
4.08, 1, -1, 0
4.12, 1, -1, 0
4.16, 1, -1, 0
4.2, 1, -1, 0
4.24, 1, -1, 0
4.28, 1, -1, 0
4.32, 1, -1, 0
4.36, 1, -1, 0
4.4, 1, -1, 0
4.44, 1, -1, 0
4.48, 1, -1, 0
4.52, 1, -1, 0
4.56, 1, -1, 0
4.6, 1, -1, 0
4.64, 1, -1, 0
4.68, 1, -1, 0
4.72, 1, -1, 0
4.76, 1, -1, 0
4.8, 1, -1, 0
4.84, 1, -1, 0
4.88, 1, -1, 0
4.92, 1, -1, 0
4.96, 1, -1, 0
5, 1, -1, 0
5.04, 1, -1, 0
-0.04, 1.04, -1, 0
3.46945e-18, 1.04, -1, 0
0.04, 1.04, -1, 0
0.08, 1.04, -1, 0
0.12, 1.04, -1, 0
0.16, 1.04, -1, 0
0.2, 1.04, -1, 0
0.24, 1.04, -1, 0
0.28, 1.04, -1, 0
0.32, 1.04, -1, 0
0.36, 1.04, -1, 0
0.4, 1.04, -1, 0
0.44, 1.04, -1, 0
0.48, 1.04, -1, 0
0.52, 1.04, -1, 0
0.56, 1.04, -1, 0
0.6, 1.04, -1, 0
0.64, 1.04, -1, 0
0.68, 1.04, -1, 0
0.72, 1.04, -1, 0
0.76, 1.04, -1, 0
0.8, 1.04, -1, 0
0.84, 1.04, -1, 0
0.88, 1.04, -1, 0
0.92, 1.04, -1, 0
0.96, 1.04, -1, 0
1, 1.04, -1, 0
1.04, 1.04, -1, 0
1.08, 1.04, -1, 0
1.12, 1.04, -1, 0
1.16, 1.04, -1, 0
1.2, 1.04, -1, 0
1.24, 1.04, -1, 0
1.28, 1.04, -1, 0
1.32, 1.04, -1, 0
1.36, 1.04, -1, 0
1.4, 1.04, -1, 0
1.44, 1.04, -1, 0
1.48, 1.04, -1, 0
1.52, 1.04, -1, 0
1.56, 1.04, -1, 0
1.6, 1.04, -1, 0
1.64, 1.04, -1, 0
1.68, 1.04, -1, 0
1.72, 1.04, -1, 0
1.76, 1.04, -1, 0
1.8, 1.04, -1, 0
1.84, 1.04, -1, 0
1.88, 1.04, -1, 0
1.92, 1.04, -1, 0
1.96, 1.04, -1, 0
2, 1.04, -1, 0
2.04, 1.04, -1, 0
2.08, 1.04, -1, 0
2.12, 1.04, -1, 0
2.16, 1.04, -1, 0
2.2, 1.04, -1, 0
2.24, 1.04, -1, 0
2.28, 1.04, -1, 0
2.32, 1.04, -1, 0
2.36, 1.04, -1, 0
2.4, 1.04, -1, 0
2.44, 1.04, -1, 0
2.48, 1.04, -1, 0
2.52, 1.04, -1, 0
2.56, 1.04, -1, 0
2.6, 1.04, -1, 0
2.64, 1.04, -1, 0
2.68, 1.04, -1, 0
2.72, 1.04, -1, 0
2.76, 1.04, -1, 0
2.8, 1.04, -1, 0
2.84, 1.04, -1, 0
2.88, 1.04, -1, 0
2.92, 1.04, -1, 0
2.96, 1.04, -1, 0
3, 1.04, -1, 0
3.04, 1.04, -1, 0
3.08, 1.04, -1, 0
3.12, 1.04, -1, 0
3.16, 1.04, -1, 0
3.2, 1.04, -1, 0
3.24, 1.04, -1, 0
3.28, 1.04, -1, 0
3.32, 1.04, -1, 0
3.36, 1.04, -1, 0
3.4, 1.04, -1, 0
3.44, 1.04, -1, 0
3.48, 1.04, -1, 0
3.52, 1.04, -1, 0
3.56, 1.04, -1, 0
3.6, 1.04, -1, 0
3.64, 1.04, -1, 0
3.68, 1.04, -1, 0
3.72, 1.04, -1, 0
3.76, 1.04, -1, 0
3.8, 1.04, -1, 0
3.84, 1.04, -1, 0
3.88, 1.04, -1, 0
3.92, 1.04, -1, 0
3.96, 1.04, -1, 0
4, 1.04, -1, 0
4.04, 1.04, -1, 0
4.08, 1.04, -1, 0
4.12, 1.04, -1, 0
4.16, 1.04, -1, 0
4.2, 1.04, -1, 0
4.24, 1.04, -1, 0
4.28, 1.04, -1, 0
4.32, 1.04, -1, 0
4.36, 1.04, -1, 0
4.4, 1.04, -1, 0
4.44, 1.04, -1, 0
4.48, 1.04, -1, 0
4.52, 1.04, -1, 0
4.56, 1.04, -1, 0
4.6, 1.04, -1, 0
4.64, 1.04, -1, 0
4.68, 1.04, -1, 0
4.72, 1.04, -1, 0
4.76, 1.04, -1, 0
4.8, 1.04, -1, 0
4.84, 1.04, -1, 0
4.88, 1.04, -1, 0
4.92, 1.04, -1, 0
4.96, 1.04, -1, 0
5, 1.04, -1, 0
5.04, 1.04, -1, 0
-0.04, 1.08, -1, 0
3.46945e-18, 1.08, -1, 0
0.04, 1.08, -1, 0
0.08, 1.08, -1, 0
0.12, 1.08, -1, 0
0.16, 1.08, -1, 0
0.2, 1.08, -1, 0
0.24, 1.08, -1, 0
0.28, 1.08, -1, 0
0.32, 1.08, -1, 0
0.36, 1.08, -1, 0
0.4, 1.08, -1, 0
0.44, 1.08, -1, 0
0.48, 1.08, -1, 0
0.52, 1.08, -1, 0
0.56, 1.08, -1, 0
0.6, 1.08, -1, 0
0.64, 1.08, -1, 0
0.68, 1.08, -1, 0
0.72, 1.08, -1, 0
0.76, 1.08, -1, 0
0.8, 1.08, -1, 0
0.84, 1.08, -1, 0
0.88, 1.08, -1, 0
0.92, 1.08, -1, 0
0.96, 1.08, -1, 0
1, 1.08, -1, 0
1.04, 1.08, -1, 0
1.08, 1.08, -1, 0
1.12, 1.08, -1, 0
1.16, 1.08, -1, 0
1.2, 1.08, -1, 0
1.24, 1.08, -1, 0
1.28, 1.08, -1, 0
1.32, 1.08, -1, 0
1.36, 1.08, -1, 0
1.4, 1.08, -1, 0
1.44, 1.08, -1, 0
1.48, 1.08, -1, 0
1.52, 1.08, -1, 0
1.56, 1.08, -1, 0
1.6, 1.08, -1, 0
1.64, 1.08, -1, 0
1.68, 1.08, -1, 0
1.72, 1.08, -1, 0
1.76, 1.08, -1, 0
1.8, 1.08, -1, 0
1.84, 1.08, -1, 0
1.88, 1.08, -1, 0
1.92, 1.08, -1, 0
1.96, 1.08, -1, 0
2, 1.08, -1, 0
2.04, 1.08, -1, 0
2.08, 1.08, -1, 0
2.12, 1.08, -1, 0
2.16, 1.08, -1, 0
2.2, 1.08, -1, 0
2.24, 1.08, -1, 0
2.28, 1.08, -1, 0
2.32, 1.08, -1, 0
2.36, 1.08, -1, 0
2.4, 1.08, -1, 0
2.44, 1.08, -1, 0
2.48, 1.08, -1, 0
2.52, 1.08, -1, 0
2.56, 1.08, -1, 0
2.6, 1.08, -1, 0
2.64, 1.08, -1, 0
2.68, 1.08, -1, 0
2.72, 1.08, -1, 0
2.76, 1.08, -1, 0
2.8, 1.08, -1, 0
2.84, 1.08, -1, 0
2.88, 1.08, -1, 0
2.92, 1.08, -1, 0
2.96, 1.08, -1, 0
3, 1.08, -1, 0
3.04, 1.08, -1, 0
3.08, 1.08, -1, 0
3.12, 1.08, -1, 0
3.16, 1.08, -1, 0
3.2, 1.08, -1, 0
3.24, 1.08, -1, 0
3.28, 1.08, -1, 0
3.32, 1.08, -1, 0
3.36, 1.08, -1, 0
3.4, 1.08, -1, 0
3.44, 1.08, -1, 0
3.48, 1.08, -1, 0
3.52, 1.08, -1, 0
3.56, 1.08, -1, 0
3.6, 1.08, -1, 0
3.64, 1.08, -1, 0
3.68, 1.08, -1, 0
3.72, 1.08, -1, 0
3.76, 1.08, -1, 0
3.8, 1.08, -1, 0
3.84, 1.08, -1, 0
3.88, 1.08, -1, 0
3.92, 1.08, -1, 0
3.96, 1.08, -1, 0
4, 1.08, -1, 0
4.04, 1.08, -1, 0
4.08, 1.08, -1, 0
4.12, 1.08, -1, 0
4.16, 1.08, -1, 0
4.2, 1.08, -1, 0
4.24, 1.08, -1, 0
4.28, 1.08, -1, 0
4.32, 1.08, -1, 0
4.36, 1.08, -1, 0
4.4, 1.08, -1, 0
4.44, 1.08, -1, 0
4.48, 1.08, -1, 0
4.52, 1.08, -1, 0
4.56, 1.08, -1, 0
4.6, 1.08, -1, 0
4.64, 1.08, -1, 0
4.68, 1.08, -1, 0
4.72, 1.08, -1, 0
4.76, 1.08, -1, 0
4.8, 1.08, -1, 0
4.84, 1.08, -1, 0
4.88, 1.08, -1, 0
4.92, 1.08, -1, 0
4.96, 1.08, -1, 0
5, 1.08, -1, 0
5.04, 1.08, -1, 0
