# Supplementary material for: Triplon band splitting and topologically protected edge states in the dimerized antiferromagnet
Source: Nat Commun. 2019 May 8;10:2096. doi: 10.1038/s41467-019-10091-6 (PMC6506493; doi:10.1038/s41467-019-10091-6)
Supplement: Supplementary file 3 — Source Data [file 41467_2019_10091_MOESM3_ESM.zip › Source Data/SourceDataFigure4c.txt]

## Figure 4c, color plot, intensity of -1 indicates that a data point is absent
## X,Y,Intensity,Error
## XRANGE=-0.040000,5.040000,0.040000
## YRANGE=-1.600000,1.080000,0.040000
## XLABEL=H (rlu)
## YLABEL=K (rlu)
-0.04, -1.6, -1, 0
3.46945e-18, -1.6, -1, 0
0.04, -1.6, -1, 0
0.08, -1.6, -1, 0
0.12, -1.6, -1, 0
0.16, -1.6, -1, 0
0.2, -1.6, -1, 0
0.24, -1.6, -1, 0
0.28, -1.6, -1, 0
0.32, -1.6, -1, 0
0.36, -1.6, -1, 0
0.4, -1.6, -1, 0
0.44, -1.6, -1, 0
0.48, -1.6, -1, 0
0.52, -1.6, -1, 0
0.56, -1.6, -1, 0
0.6, -1.6, -1, 0
0.64, -1.6, -1, 0
0.68, -1.6, -1, 0
0.72, -1.6, -1, 0
0.76, -1.6, -1, 0
0.8, -1.6, -1, 0
0.84, -1.6, -1, 0
0.88, -1.6, -1, 0
0.92, -1.6, -1, 0
0.96, -1.6, -1, 0
1, -1.6, -1, 0
1.04, -1.6, -1, 0
1.08, -1.6, -1, 0
1.12, -1.6, -1, 0
1.16, -1.6, -1, 0
1.2, -1.6, -1, 0
1.24, -1.6, -1, 0
1.28, -1.6, -1, 0
1.32, -1.6, -1, 0
1.36, -1.6, -1, 0
1.4, -1.6, -1, 0
1.44, -1.6, -1, 0
1.48, -1.6, -1, 0
1.52, -1.6, -1, 0
1.56, -1.6, -1, 0
1.6, -1.6, -1, 0
1.64, -1.6, -1, 0
1.68, -1.6, -1, 0
1.72, -1.6, -1, 0
1.76, -1.6, -1, 0
1.8, -1.6, -1, 0
1.84, -1.6, -1, 0
1.88, -1.6, -1, 0
1.92, -1.6, -1, 0
1.96, -1.6, -1, 0
2, -1.6, -1, 0
2.04, -1.6, -1, 0
2.08, -1.6, -1, 0
2.12, -1.6, -1, 0
2.16, -1.6, -1, 0
2.2, -1.6, -1, 0
2.24, -1.6, -1, 0
2.28, -1.6, -1, 0
2.32, -1.6, -1, 0
2.36, -1.6, -1, 0
2.4, -1.6, -1, 0
2.44, -1.6, -1, 0
2.48, -1.6, -1, 0
2.52, -1.6, -1, 0
2.56, -1.6, -1, 0
2.6, -1.6, -1, 0
2.64, -1.6, -1, 0
2.68, -1.6, -1, 0
2.72, -1.6, -1, 0
2.76, -1.6, -1, 0
2.8, -1.6, -1, 0
2.84, -1.6, -1, 0
2.88, -1.6, -1, 0
2.92, -1.6, -1, 0
2.96, -1.6, -1, 0
3, -1.6, -1, 0
3.04, -1.6, -1, 0
3.08, -1.6, -1, 0
3.12, -1.6, -1, 0
3.16, -1.6, -1, 0
3.2, -1.6, -1, 0
3.24, -1.6, -1, 0
3.28, -1.6, -1, 0
3.32, -1.6, -1, 0
3.36, -1.6, -1, 0
3.4, -1.6, -1, 0
3.44, -1.6, -1, 0
3.48, -1.6, -1, 0
3.52, -1.6, -1, 0
3.56, -1.6, -1, 0
3.6, -1.6, -1, 0
3.64, -1.6, -1, 0
3.68, -1.6, -1, 0
3.72, -1.6, -1, 0
3.76, -1.6, -1, 0
3.8, -1.6, -1, 0
3.84, -1.6, -1, 0
3.88, -1.6, -1, 0
3.92, -1.6, -1, 0
3.96, -1.6, -1, 0
4, -1.6, -1, 0
4.04, -1.6, -1, 0
4.08, -1.6, -1, 0
4.12, -1.6, -1, 0
4.16, -1.6, -1, 0
4.2, -1.6, -1, 0
4.24, -1.6, -1, 0
4.28, -1.6, -1, 0
4.32, -1.6, -1, 0
4.36, -1.6, -1, 0
4.4, -1.6, -1, 0
4.44, -1.6, -1, 0
4.48, -1.6, -1, 0
4.52, -1.6, -1, 0
4.56, -1.6, -1, 0
4.6, -1.6, -1, 0
4.64, -1.6, -1, 0
4.68, -1.6, -1, 0
4.72, -1.6, -1, 0
4.76, -1.6, -1, 0
4.8, -1.6, -1, 0
4.84, -1.6, -1, 0
4.88, -1.6, -1, 0
4.92, -1.6, -1, 0
4.96, -1.6, -1, 0
5, -1.6, -1, 0
5.04, -1.6, -1, 0
-0.04, -1.56, -1, 0
3.46945e-18, -1.56, -1, 0
0.04, -1.56, -1, 0
0.08, -1.56, -1, 0
0.12, -1.56, -1, 0
0.16, -1.56, -1, 0
0.2, -1.56, -1, 0
0.24, -1.56, -1, 0
0.28, -1.56, -1, 0
0.32, -1.56, -1, 0
0.36, -1.56, -1, 0
0.4, -1.56, -1, 0
0.44, -1.56, -1, 0
0.48, -1.56, -1, 0
0.52, -1.56, -1, 0
0.56, -1.56, -1, 0
0.6, -1.56, -1, 0
0.64, -1.56, -1, 0
0.68, -1.56, -1, 0
0.72, -1.56, -1, 0
0.76, -1.56, -1, 0
0.8, -1.56, -1, 0
0.84, -1.56, -1, 0
0.88, -1.56, -1, 0
0.92, -1.56, -1, 0
0.96, -1.56, -1, 0
1, -1.56, -1, 0
1.04, -1.56, -1, 0
1.08, -1.56, -1, 0
1.12, -1.56, -1, 0
1.16, -1.56, -1, 0
1.2, -1.56, -1, 0
1.24, -1.56, -1, 0
1.28, -1.56, -1, 0
1.32, -1.56, -1, 0
1.36, -1.56, -1, 0
1.4, -1.56, -1, 0
1.44, -1.56, -1, 0
1.48, -1.56, -1, 0
1.52, -1.56, -1, 0
1.56, -1.56, -1, 0
1.6, -1.56, -1, 0
1.64, -1.56, -1, 0
1.68, -1.56, -1, 0
1.72, -1.56, -1, 0
1.76, -1.56, -1, 0
1.8, -1.56, -1, 0
1.84, -1.56, -1, 0
1.88, -1.56, -1, 0
1.92, -1.56, -1, 0
1.96, -1.56, -1, 0
2, -1.56, -1, 0
2.04, -1.56, -1, 0
2.08, -1.56, -1, 0
2.12, -1.56, -1, 0
2.16, -1.56, -1, 0
2.2, -1.56, -1, 0
2.24, -1.56, -1, 0
2.28, -1.56, -1, 0
2.32, -1.56, -1, 0
2.36, -1.56, -1, 0
2.4, -1.56, -1, 0
2.44, -1.56, -1, 0
2.48, -1.56, -1, 0
2.52, -1.56, -1, 0
2.56, -1.56, -1, 0
2.6, -1.56, -1, 0
2.64, -1.56, -1, 0
2.68, -1.56, -1, 0
2.72, -1.56, -1, 0
2.76, -1.56, -1, 0
2.8, -1.56, -1, 0
2.84, -1.56, -1, 0
2.88, -1.56, -1, 0
2.92, -1.56, -1, 0
2.96, -1.56, -1, 0
3, -1.56, -1, 0
3.04, -1.56, -1, 0
3.08, -1.56, -1, 0
3.12, -1.56, -1, 0
3.16, -1.56, -1, 0
3.2, -1.56, -1, 0
3.24, -1.56, -1, 0
3.28, -1.56, -1, 0
3.32, -1.56, -1, 0
3.36, -1.56, -1, 0
3.4, -1.56, -1, 0
3.44, -1.56, -1, 0
3.48, -1.56, -1, 0
3.52, -1.56, -1, 0
3.56, -1.56, -1, 0
3.6, -1.56, -1, 0
3.64, -1.56, -1, 0
3.68, -1.56, -1, 0
3.72, -1.56, -1, 0
3.76, -1.56, -1, 0
3.8, -1.56, -1, 0
3.84, -1.56, -1, 0
3.88, -1.56, -1, 0
3.92, -1.56, -1, 0
3.96, -1.56, -1, 0
4, -1.56, -1, 0
4.04, -1.56, -1, 0
4.08, -1.56, -1, 0
4.12, -1.56, -1, 0
4.16, -1.56, -1, 0
4.2, -1.56, -1, 0
4.24, -1.56, -1, 0
4.28, -1.56, -1, 0
4.32, -1.56, -1, 0
4.36, -1.56, -1, 0
4.4, -1.56, -1, 0
4.44, -1.56, -1, 0
4.48, -1.56, -1, 0
4.52, -1.56, -1, 0
4.56, -1.56, -1, 0
4.6, -1.56, -1, 0
4.64, -1.56, -1, 0
4.68, -1.56, -1, 0
4.72, -1.56, -1, 0
4.76, -1.56, -1, 0
4.8, -1.56, -1, 0
4.84, -1.56, -1, 0
4.88, -1.56, -1, 0
4.92, -1.56, -1, 0
4.96, -1.56, -1, 0
5, -1.56, -1, 0
5.04, -1.56, -1, 0
-0.04, -1.52, -1, 0
3.46945e-18, -1.52, -1, 0
0.04, -1.52, -1, 0
0.08, -1.52, -1, 0
0.12, -1.52, -1, 0
0.16, -1.52, -1, 0
0.2, -1.52, -1, 0
0.24, -1.52, -1, 0
0.28, -1.52, -1, 0
0.32, -1.52, -1, 0
0.36, -1.52, -1, 0
0.4, -1.52, -1, 0
0.44, -1.52, -1, 0
0.48, -1.52, -1, 0
0.52, -1.52, -1, 0
0.56, -1.52, -1, 0
0.6, -1.52, -1, 0
0.64, -1.52, -1, 0
0.68, -1.52, -1, 0
0.72, -1.52, -1, 0
0.76, -1.52, -1, 0
0.8, -1.52, -1, 0
0.84, -1.52, -1, 0
0.88, -1.52, -1, 0
0.92, -1.52, -1, 0
0.96, -1.52, -1, 0
1, -1.52, -1, 0
1.04, -1.52, -1, 0
1.08, -1.52, -1, 0
1.12, -1.52, -1, 0
1.16, -1.52, -1, 0
1.2, -1.52, -1, 0
1.24, -1.52, -1, 0
1.28, -1.52, -1, 0
1.32, -1.52, -1, 0
1.36, -1.52, -1, 0
1.4, -1.52, -1, 0
1.44, -1.52, -1, 0
1.48, -1.52, -1, 0
1.52, -1.52, -1, 0
1.56, -1.52, -1, 0
1.6, -1.52, -1, 0
1.64, -1.52, -1, 0
1.68, -1.52, -1, 0
1.72, -1.52, -1, 0
1.76, -1.52, -1, 0
1.8, -1.52, -1, 0
1.84, -1.52, -1, 0
1.88, -1.52, -1, 0
1.92, -1.52, -1, 0
1.96, -1.52, -1, 0
2, -1.52, -1, 0
2.04, -1.52, -1, 0
2.08, -1.52, -1, 0
2.12, -1.52, -1, 0
2.16, -1.52, -1, 0
2.2, -1.52, -1, 0
2.24, -1.52, -1, 0
2.28, -1.52, -1, 0
2.32, -1.52, -1, 0
2.36, -1.52, -1, 0
2.4, -1.52, -1, 0
2.44, -1.52, -1, 0
2.48, -1.52, -1, 0
2.52, -1.52, -1, 0
2.56, -1.52, -1, 0
2.6, -1.52, -1, 0
2.64, -1.52, -1, 0
2.68, -1.52, -1, 0
2.72, -1.52, -1, 0
2.76, -1.52, -1, 0
2.8, -1.52, -1, 0
2.84, -1.52, -1, 0
2.88, -1.52, -1, 0
2.92, -1.52, -1, 0
2.96, -1.52, -1, 0
3, -1.52, -1, 0
3.04, -1.52, -1, 0
3.08, -1.52, -1, 0
3.12, -1.52, -1, 0
3.16, -1.52, -1, 0
3.2, -1.52, -1, 0
3.24, -1.52, -1, 0
3.28, -1.52, -1, 0
3.32, -1.52, -1, 0
3.36, -1.52, -1, 0
3.4, -1.52, -1, 0
3.44, -1.52, -1, 0
3.48, -1.52, -1, 0
3.52, -1.52, -1, 0
3.56, -1.52, -1, 0
3.6, -1.52, -1, 0
3.64, -1.52, -1, 0
3.68, -1.52, -1, 0
3.72, -1.52, -1, 0
3.76, -1.52, -1, 0
3.8, -1.52, -1, 0
3.84, -1.52, -1, 0
3.88, -1.52, -1, 0
3.92, -1.52, -1, 0
3.96, -1.52, -1, 0
4, -1.52, -1, 0
4.04, -1.52, -1, 0
4.08, -1.52, -1, 0
4.12, -1.52, -1, 0
4.16, -1.52, -1, 0
4.2, -1.52, -1, 0
4.24, -1.52, -1, 0
4.28, -1.52, -1, 0
4.32, -1.52, -1, 0
4.36, -1.52, -1, 0
4.4, -1.52, -1, 0
4.44, -1.52, -1, 0
4.48, -1.52, -1, 0
4.52, -1.52, -1, 0
4.56, -1.52, -1, 0
4.6, -1.52, -1, 0
4.64, -1.52, -1, 0
4.68, -1.52, -1, 0
4.72, -1.52, -1, 0
4.76, -1.52, -1, 0
4.8, -1.52, -1, 0
4.84, -1.52, -1, 0
4.88, -1.52, -1, 0
4.92, -1.52, -1, 0
4.96, -1.52, -1, 0
5, -1.52, -1, 0
5.04, -1.52, -1, 0
-0.04, -1.48, -1, 0
3.46945e-18, -1.48, -1, 0
0.04, -1.48, -1, 0
0.08, -1.48, -1, 0
0.12, -1.48, -1, 0
0.16, -1.48, -1, 0
0.2, -1.48, -1, 0
0.24, -1.48, -1, 0
0.28, -1.48, -1, 0
0.32, -1.48, -1, 0
0.36, -1.48, -1, 0
0.4, -1.48, -1, 0
0.44, -1.48, -1, 0
0.48, -1.48, -1, 0
0.52, -1.48, -1, 0
0.56, -1.48, -1, 0
0.6, -1.48, -1, 0
0.64, -1.48, -1, 0
0.68, -1.48, -1, 0
0.72, -1.48, -1, 0
0.76, -1.48, -1, 0
0.8, -1.48, -1, 0
0.84, -1.48, -1, 0
0.88, -1.48, -1, 0
0.92, -1.48, -1, 0
0.96, -1.48, -1, 0
1, -1.48, -1, 0
1.04, -1.48, -1, 0
1.08, -1.48, -1, 0
1.12, -1.48, -1, 0
1.16, -1.48, -1, 0
1.2, -1.48, -1, 0
1.24, -1.48, -1, 0
1.28, -1.48, -1, 0
1.32, -1.48, -1, 0
1.36, -1.48, -1, 0
1.4, -1.48, -1, 0
1.44, -1.48, -1, 0
1.48, -1.48, -1, 0
1.52, -1.48, -1, 0
1.56, -1.48, -1, 0
1.6, -1.48, -1, 0
1.64, -1.48, -1, 0
1.68, -1.48, -1, 0
1.72, -1.48, -1, 0
1.76, -1.48, -1, 0
1.8, -1.48, -1, 0
1.84, -1.48, -1, 0
1.88, -1.48, -1, 0
1.92, -1.48, -1, 0
1.96, -1.48, -1, 0
2, -1.48, -1, 0
2.04, -1.48, -1, 0
2.08, -1.48, -1, 0
2.12, -1.48, -1, 0
2.16, -1.48, -1, 0
2.2, -1.48, -1, 0
2.24, -1.48, -1, 0
2.28, -1.48, -1, 0
2.32, -1.48, -1, 0
2.36, -1.48, -1, 0
2.4, -1.48, -1, 0
2.44, -1.48, -1, 0
2.48, -1.48, -1, 0
2.52, -1.48, -1, 0
2.56, -1.48, -1, 0
2.6, -1.48, -1, 0
2.64, -1.48, -1, 0
2.68, -1.48, -1, 0
2.72, -1.48, -1, 0
2.76, -1.48, -1, 0
2.8, -1.48, -1, 0
2.84, -1.48, -1, 0
2.88, -1.48, -1, 0
2.92, -1.48, -1, 0
2.96, -1.48, -1, 0
3, -1.48, -1, 0
3.04, -1.48, -1, 0
3.08, -1.48, -1, 0
3.12, -1.48, -1, 0
3.16, -1.48, -1, 0
3.2, -1.48, -1, 0
3.24, -1.48, -1, 0
3.28, -1.48, -1, 0
3.32, -1.48, -1, 0
3.36, -1.48, -1, 0
3.4, -1.48, -1, 0
3.44, -1.48, -1, 0
3.48, -1.48, -1, 0
3.52, -1.48, -1, 0
3.56, -1.48, -1, 0
3.6, -1.48, -1, 0
3.64, -1.48, -1, 0
3.68, -1.48, -1, 0
3.72, -1.48, -1, 0
3.76, -1.48, -1, 0
3.8, -1.48, -1, 0
3.84, -1.48, -1, 0
3.88, -1.48, -1, 0
3.92, -1.48, -1, 0
3.96, -1.48, -1, 0
4, -1.48, -1, 0
4.04, -1.48, -1, 0
4.08, -1.48, -1, 0
4.12, -1.48, -1, 0
4.16, -1.48, -1, 0
4.2, -1.48, -1, 0
4.24, -1.48, -1, 0
4.28, -1.48, -1, 0
4.32, -1.48, -1, 0
4.36, -1.48, -1, 0
4.4, -1.48, -1, 0
4.44, -1.48, -1, 0
4.48, -1.48, -1, 0
4.52, -1.48, -1, 0
4.56, -1.48, -1, 0
4.6, -1.48, -1, 0
4.64, -1.48, -1, 0
4.68, -1.48, -1, 0
4.72, -1.48, -1, 0
4.76, -1.48, -1, 0
4.8, -1.48, -1, 0
4.84, -1.48, -1, 0
4.88, -1.48, -1, 0
4.92, -1.48, -1, 0
4.96, -1.48, -1, 0
5, -1.48, -1, 0
5.04, -1.48, -1, 0
-0.04, -1.44, -1, 0
3.46945e-18, -1.44, -1, 0
0.04, -1.44, -1, 0
0.08, -1.44, -1, 0
0.12, -1.44, -1, 0
0.16, -1.44, -1, 0
0.2, -1.44, -1, 0
0.24, -1.44, -1, 0
0.28, -1.44, -1, 0
0.32, -1.44, -1, 0
0.36, -1.44, -1, 0
0.4, -1.44, -1, 0
0.44, -1.44, -1, 0
0.48, -1.44, -1, 0
0.52, -1.44, -1, 0
0.56, -1.44, -1, 0
0.6, -1.44, -1, 0
0.64, -1.44, -1, 0
0.68, -1.44, -1, 0
0.72, -1.44, -1, 0
0.76, -1.44, -1, 0
0.8, -1.44, -1, 0
0.84, -1.44, -1, 0
0.88, -1.44, -1, 0
0.92, -1.44, -1, 0
0.96, -1.44, -1, 0
1, -1.44, -1, 0
1.04, -1.44, -1, 0
1.08, -1.44, -1, 0
1.12, -1.44, -1, 0
1.16, -1.44, -1, 0
1.2, -1.44, -1, 0
1.24, -1.44, -1, 0
1.28, -1.44, -1, 0
1.32, -1.44, -1, 0
1.36, -1.44, -1, 0
1.4, -1.44, -1, 0
1.44, -1.44, -1, 0
1.48, -1.44, -1, 0
1.52, -1.44, -1, 0
1.56, -1.44, -1, 0
1.6, -1.44, -1, 0
1.64, -1.44, -1, 0
1.68, -1.44, -1, 0
1.72, -1.44, -1, 0
1.76, -1.44, -1, 0
1.8, -1.44, -1, 0
1.84, -1.44, -1, 0
1.88, -1.44, -1, 0
1.92, -1.44, -1, 0
1.96, -1.44, -1, 0
2, -1.44, -1, 0
2.04, -1.44, -1, 0
2.08, -1.44, -1, 0
2.12, -1.44, -1, 0
2.16, -1.44, -1, 0
2.2, -1.44, -1, 0
2.24, -1.44, -1, 0
2.28, -1.44, -1, 0
2.32, -1.44, -1, 0
2.36, -1.44, -1, 0
2.4, -1.44, -1, 0
2.44, -1.44, -1, 0
2.48, -1.44, -1, 0
2.52, -1.44, -1, 0
2.56, -1.44, -1, 0
2.6, -1.44, -1, 0
2.64, -1.44, -1, 0
2.68, -1.44, -1, 0
2.72, -1.44, -1, 0
2.76, -1.44, -1, 0
2.8, -1.44, -1, 0
2.84, -1.44, -1, 0
2.88, -1.44, -1, 0
2.92, -1.44, -1, 0
2.96, -1.44, -1, 0
3, -1.44, -1, 0
3.04, -1.44, -1, 0
3.08, -1.44, -1, 0
3.12, -1.44, -1, 0
3.16, -1.44, -1, 0
3.2, -1.44, -1, 0
3.24, -1.44, -1, 0
3.28, -1.44, -1, 0
3.32, -1.44, -1, 0
3.36, -1.44, -1, 0
3.4, -1.44, -1, 0
3.44, -1.44, -1, 0
3.48, -1.44, -1, 0
3.52, -1.44, -1, 0
3.56, -1.44, -1, 0
3.6, -1.44, -1, 0
3.64, -1.44, -1, 0
3.68, -1.44, -1, 0
3.72, -1.44, -1, 0
3.76, -1.44, -1, 0
3.8, -1.44, -1, 0
3.84, -1.44, -1, 0
3.88, -1.44, -1, 0
3.92, -1.44, -1, 0
3.96, -1.44, -1, 0
4, -1.44, -1, 0
4.04, -1.44, -1, 0
4.08, -1.44, -1, 0
4.12, -1.44, -1, 0
4.16, -1.44, -1, 0
4.2, -1.44, -1, 0
4.24, -1.44, -1, 0
4.28, -1.44, -1, 0
4.32, -1.44, -1, 0
4.36, -1.44, -1, 0
4.4, -1.44, -1, 0
4.44, -1.44, -1, 0
4.48, -1.44, -1, 0
4.52, -1.44, -1, 0
4.56, -1.44, -1, 0
4.6, -1.44, -1, 0
4.64, -1.44, -1, 0
4.68, -1.44, -1, 0
4.72, -1.44, -1, 0
4.76, -1.44, -1, 0
4.8, -1.44, -1, 0
4.84, -1.44, -1, 0
4.88, -1.44, -1, 0
4.92, -1.44, -1, 0
4.96, -1.44, -1, 0
5, -1.44, -1, 0
5.04, -1.44, -1, 0
-0.04, -1.4, -1, 0
3.46945e-18, -1.4, -1, 0
0.04, -1.4, -1, 0
0.08, -1.4, -1, 0
0.12, -1.4, -1, 0
0.16, -1.4, -1, 0
0.2, -1.4, -1, 0
0.24, -1.4, -1, 0
0.28, -1.4, -1, 0
0.32, -1.4, -1, 0
0.36, -1.4, -1, 0
0.4, -1.4, -1, 0
0.44, -1.4, -1, 0
0.48, -1.4, -1, 0
0.52, -1.4, -1, 0
0.56, -1.4, -1, 0
0.6, -1.4, -1, 0
0.64, -1.4, -1, 0
0.68, -1.4, -1, 0
0.72, -1.4, -1, 0
0.76, -1.4, -1, 0
0.8, -1.4, -1, 0
0.84, -1.4, -1, 0
0.88, -1.4, -1, 0
0.92, -1.4, -1, 0
0.96, -1.4, -1, 0
1, -1.4, -1, 0
1.04, -1.4, -1, 0
1.08, -1.4, -1, 0
1.12, -1.4, -1, 0
1.16, -1.4, -1, 0
1.2, -1.4, -1, 0
1.24, -1.4, -1, 0
1.28, -1.4, -1, 0
1.32, -1.4, -1, 0
1.36, -1.4, -1, 0
1.4, -1.4, -1, 0
1.44, -1.4, -1, 0
1.48, -1.4, -1, 0
1.52, -1.4, -1, 0
1.56, -1.4, -1, 0
1.6, -1.4, -1, 0
1.64, -1.4, -1, 0
1.68, -1.4, -1, 0
1.72, -1.4, -1, 0
1.76, -1.4, -1, 0
1.8, -1.4, -1, 0
1.84, -1.4, -1, 0
1.88, -1.4, -1, 0
1.92, -1.4, -1, 0
1.96, -1.4, -1, 0
2, -1.4, -1, 0
2.04, -1.4, -1, 0
2.08, -1.4, -1, 0
2.12, -1.4, -1, 0
2.16, -1.4, -1, 0
2.2, -1.4, -1, 0
2.24, -1.4, -1, 0
2.28, -1.4, -1, 0
2.32, -1.4, -1, 0
2.36, -1.4, -1, 0
2.4, -1.4, -1, 0
2.44, -1.4, -1, 0
2.48, -1.4, -1, 0
2.52, -1.4, -1, 0
2.56, -1.4, -1, 0
2.6, -1.4, -1, 0
2.64, -1.4, -1, 0
2.68, -1.4, -1, 0
2.72, -1.4, -1, 0
2.76, -1.4, -1, 0
2.8, -1.4, -1, 0
2.84, -1.4, -1, 0
2.88, -1.4, -1, 0
2.92, -1.4, -1, 0
2.96, -1.4, -1, 0
3, -1.4, -1, 0
3.04, -1.4, -1, 0
3.08, -1.4, -1, 0
3.12, -1.4, -1, 0
3.16, -1.4, -1, 0
3.2, -1.4, -1, 0
3.24, -1.4, -1, 0
3.28, -1.4, -1, 0
3.32, -1.4, -1, 0
3.36, -1.4, -1, 0
3.4, -1.4, -1, 0
3.44, -1.4, -1, 0
3.48, -1.4, -1, 0
3.52, -1.4, -1, 0
3.56, -1.4, -1, 0
3.6, -1.4, -1, 0
3.64, -1.4, -1, 0
3.68, -1.4, -1, 0
3.72, -1.4, -1, 0
3.76, -1.4, -1, 0
3.8, -1.4, -1, 0
3.84, -1.4, -1, 0
3.88, -1.4, -1, 0
3.92, -1.4, -1, 0
3.96, -1.4, -1, 0
4, -1.4, -1, 0
4.04, -1.4, -1, 0
4.08, -1.4, -1, 0
4.12, -1.4, -1, 0
4.16, -1.4, -1, 0
4.2, -1.4, -1, 0
4.24, -1.4, -1, 0
4.28, -1.4, -1, 0
4.32, -1.4, -1, 0
4.36, -1.4, -1, 0
4.4, -1.4, -1, 0
4.44, -1.4, -1, 0
4.48, -1.4, -1, 0
4.52, -1.4, -1, 0
4.56, -1.4, -1, 0
4.6, -1.4, -1, 0
4.64, -1.4, -1, 0
4.68, -1.4, -1, 0
4.72, -1.4, -1, 0
4.76, -1.4, -1, 0
4.8, -1.4, -1, 0
4.84, -1.4, -1, 0
4.88, -1.4, -1, 0
4.92, -1.4, -1, 0
4.96, -1.4, -1, 0
5, -1.4, -1, 0
5.04, -1.4, -1, 0
-0.04, -1.36, -1, 0
3.46945e-18, -1.36, -1, 0
0.04, -1.36, -1, 0
0.08, -1.36, -1, 0
0.12, -1.36, -1, 0
0.16, -1.36, -1, 0
0.2, -1.36, -1, 0
0.24, -1.36, -1, 0
0.28, -1.36, -1, 0
0.32, -1.36, -1, 0
0.36, -1.36, -1, 0
0.4, -1.36, -1, 0
0.44, -1.36, -1, 0
0.48, -1.36, -1, 0
0.52, -1.36, -1, 0
0.56, -1.36, -1, 0
0.6, -1.36, -1, 0
0.64, -1.36, -1, 0
0.68, -1.36, -1, 0
0.72, -1.36, -1, 0
0.76, -1.36, -1, 0
0.8, -1.36, -1, 0
0.84, -1.36, -1, 0
0.88, -1.36, -1, 0
0.92, -1.36, -1, 0
0.96, -1.36, -1, 0
1, -1.36, -1, 0
1.04, -1.36, -1, 0
1.08, -1.36, -1, 0
1.12, -1.36, -1, 0
1.16, -1.36, -1, 0
1.2, -1.36, -1, 0
1.24, -1.36, -1, 0
1.28, -1.36, -1, 0
1.32, -1.36, -1, 0
1.36, -1.36, -1, 0
1.4, -1.36, -1, 0
1.44, -1.36, -1, 0
1.48, -1.36, -1, 0
1.52, -1.36, -1, 0
1.56, -1.36, -1, 0
1.6, -1.36, -1, 0
1.64, -1.36, -1, 0
1.68, -1.36, -1, 0
1.72, -1.36, -1, 0
1.76, -1.36, -1, 0
1.8, -1.36, -1, 0
1.84, -1.36, -1, 0
1.88, -1.36, -1, 0
1.92, -1.36, -1, 0
1.96, -1.36, -1, 0
2, -1.36, -1, 0
2.04, -1.36, -1, 0
2.08, -1.36, -1, 0
2.12, -1.36, -1, 0
2.16, -1.36, -1, 0
2.2, -1.36, -1, 0
2.24, -1.36, -1, 0
2.28, -1.36, -1, 0
2.32, -1.36, -1, 0
2.36, -1.36, -1, 0
2.4, -1.36, -1, 0
2.44, -1.36, -1, 0
2.48, -1.36, -1, 0
2.52, -1.36, -1, 0
2.56, -1.36, -1, 0
2.6, -1.36, -1, 0
2.64, -1.36, -1, 0
2.68, -1.36, -1, 0
2.72, -1.36, -1, 0
2.76, -1.36, -1, 0
2.8, -1.36, -1, 0
2.84, -1.36, -1, 0
2.88, -1.36, -1, 0
2.92, -1.36, -1, 0
2.96, -1.36, -1, 0
3, -1.36, -1, 0
3.04, -1.36, -1, 0
3.08, -1.36, -1, 0
3.12, -1.36, -1, 0
3.16, -1.36, -1, 0
3.2, -1.36, -1, 0
3.24, -1.36, -1, 0
3.28, -1.36, -1, 0
3.32, -1.36, -1, 0
3.36, -1.36, -1, 0
3.4, -1.36, -1, 0
3.44, -1.36, -1, 0
3.48, -1.36, -1, 0
3.52, -1.36, -1, 0
3.56, -1.36, -1, 0
3.6, -1.36, -1, 0
3.64, -1.36, -1, 0
3.68, -1.36, -1, 0
3.72, -1.36, -1, 0
3.76, -1.36, -1, 0
3.8, -1.36, -1, 0
3.84, -1.36, -1, 0
3.88, -1.36, -1, 0
3.92, -1.36, -1, 0
3.96, -1.36, -1, 0
4, -1.36, -1, 0
4.04, -1.36, -1, 0
4.08, -1.36, -1, 0
4.12, -1.36, -1, 0
4.16, -1.36, -1, 0
4.2, -1.36, -1, 0
4.24, -1.36, -1, 0
4.28, -1.36, -1, 0
4.32, -1.36, -1, 0
4.36, -1.36, -1, 0
4.4, -1.36, -1, 0
4.44, -1.36, -1, 0
4.48, -1.36, -1, 0
4.52, -1.36, -1, 0
4.56, -1.36, -1, 0
4.6, -1.36, -1, 0
4.64, -1.36, -1, 0
4.68, -1.36, -1, 0
4.72, -1.36, -1, 0
4.76, -1.36, -1, 0
4.8, -1.36, -1, 0
4.84, -1.36, -1, 0
4.88, -1.36, -1, 0
4.92, -1.36, -1, 0
4.96, -1.36, -1, 0
5, -1.36, -1, 0
5.04, -1.36, -1, 0
-0.04, -1.32, -1, 0
3.46945e-18, -1.32, -1, 0
0.04, -1.32, -1, 0
0.08, -1.32, -1, 0
0.12, -1.32, -1, 0
0.16, -1.32, -1, 0
0.2, -1.32, -1, 0
0.24, -1.32, -1, 0
0.28, -1.32, -1, 0
0.32, -1.32, -1, 0
0.36, -1.32, -1, 0
0.4, -1.32, -1, 0
0.44, -1.32, -1, 0
0.48, -1.32, -1, 0
0.52, -1.32, -1, 0
0.56, -1.32, -1, 0
0.6, -1.32, -1, 0
0.64, -1.32, -1, 0
0.68, -1.32, -1, 0
0.72, -1.32, -1, 0
0.76, -1.32, -1, 0
0.8, -1.32, -1, 0
0.84, -1.32, -1, 0
0.88, -1.32, -1, 0
0.92, -1.32, -1, 0
0.96, -1.32, -1, 0
1, -1.32, -1, 0
1.04, -1.32, -1, 0
1.08, -1.32, -1, 0
1.12, -1.32, -1, 0
1.16, -1.32, -1, 0
1.2, -1.32, -1, 0
1.24, -1.32, -1, 0
1.28, -1.32, -1, 0
1.32, -1.32, -1, 0
1.36, -1.32, -1, 0
1.4, -1.32, -1, 0
1.44, -1.32, -1, 0
1.48, -1.32, -1, 0
1.52, -1.32, -1, 0
1.56, -1.32, -1, 0
1.6, -1.32, -1, 0
1.64, -1.32, -1, 0
1.68, -1.32, -1, 0
1.72, -1.32, -1, 0
1.76, -1.32, -1, 0
1.8, -1.32, -1, 0
1.84, -1.32, -1, 0
1.88, -1.32, -1, 0
1.92, -1.32, -1, 0
1.96, -1.32, -1, 0
2, -1.32, -1, 0
2.04, -1.32, -1, 0
2.08, -1.32, -1, 0
2.12, -1.32, -1, 0
2.16, -1.32, -1, 0
2.2, -1.32, -1, 0
2.24, -1.32, -1, 0
2.28, -1.32, -1, 0
2.32, -1.32, -1, 0
2.36, -1.32, -1, 0
2.4, -1.32, -1, 0
2.44, -1.32, -1, 0
2.48, -1.32, -1, 0
2.52, -1.32, -1, 0
2.56, -1.32, -1, 0
2.6, -1.32, -1, 0
2.64, -1.32, -1, 0
2.68, -1.32, -1, 0
2.72, -1.32, -1, 0
2.76, -1.32, -1, 0
2.8, -1.32, -1, 0
2.84, -1.32, -1, 0
2.88, -1.32, -1, 0
2.92, -1.32, -1, 0
2.96, -1.32, -1, 0
3, -1.32, -1, 0
3.04, -1.32, -1, 0
3.08, -1.32, -1, 0
3.12, -1.32, -1, 0
3.16, -1.32, -1, 0
3.2, -1.32, -1, 0
3.24, -1.32, -1, 0
3.28, -1.32, -1, 0
3.32, -1.32, -1, 0
3.36, -1.32, -1, 0
3.4, -1.32, -1, 0
3.44, -1.32, -1, 0
3.48, -1.32, -1, 0
3.52, -1.32, -1, 0
3.56, -1.32, -1, 0
3.6, -1.32, -1, 0
3.64, -1.32, -1, 0
3.68, -1.32, -1, 0
3.72, -1.32, -1, 0
3.76, -1.32, -1, 0
3.8, -1.32, -1, 0
3.84, -1.32, -1, 0
3.88, -1.32, -1, 0
3.92, -1.32, -1, 0
3.96, -1.32, -1, 0
4, -1.32, -1, 0
4.04, -1.32, -1, 0
4.08, -1.32, -1, 0
4.12, -1.32, -1, 0
4.16, -1.32, -1, 0
4.2, -1.32, -1, 0
4.24, -1.32, -1, 0
4.28, -1.32, -1, 0
4.32, -1.32, -1, 0
4.36, -1.32, -1, 0
4.4, -1.32, -1, 0
4.44, -1.32, -1, 0
4.48, -1.32, -1, 0
4.52, -1.32, -1, 0
4.56, -1.32, -1, 0
4.6, -1.32, -1, 0
4.64, -1.32, -1, 0
4.68, -1.32, -1, 0
4.72, -1.32, -1, 0
4.76, -1.32, -1, 0
4.8, -1.32, -1, 0
4.84, -1.32, -1, 0
4.88, -1.32, -1, 0
4.92, -1.32, -1, 0
4.96, -1.32, -1, 0
5, -1.32, -1, 0
5.04, -1.32, -1, 0
-0.04, -1.28, -1, 0
3.46945e-18, -1.28, -1, 0
0.04, -1.28, -1, 0
0.08, -1.28, -1, 0
0.12, -1.28, -1, 0
0.16, -1.28, -1, 0
0.2, -1.28, -1, 0
0.24, -1.28, -1, 0
0.28, -1.28, -1, 0
0.32, -1.28, -1, 0
0.36, -1.28, -1, 0
0.4, -1.28, -1, 0
0.44, -1.28, -1, 0
0.48, -1.28, -1, 0
0.52, -1.28, -1, 0
0.56, -1.28, -1, 0
0.6, -1.28, -1, 0
0.64, -1.28, -1, 0
0.68, -1.28, -1, 0
0.72, -1.28, -1, 0
0.76, -1.28, -1, 0
0.8, -1.28, -1, 0
0.84, -1.28, -1, 0
0.88, -1.28, -1, 0
0.92, -1.28, -1, 0
0.96, -1.28, -1, 0
1, -1.28, -1, 0
1.04, -1.28, -1, 0
1.08, -1.28, -1, 0
1.12, -1.28, -1, 0
1.16, -1.28, -1, 0
1.2, -1.28, -1, 0
1.24, -1.28, -1, 0
1.28, -1.28, -1, 0
1.32, -1.28, -1, 0
1.36, -1.28, -1, 0
1.4, -1.28, -1, 0
1.44, -1.28, -1, 0
1.48, -1.28, -1, 0
1.52, -1.28, -1, 0
1.56, -1.28, -1, 0
1.6, -1.28, -1, 0
1.64, -1.28, -1, 0
1.68, -1.28, -1, 0
1.72, -1.28, -1, 0
1.76, -1.28, -1, 0
1.8, -1.28, -1, 0
1.84, -1.28, -1, 0
1.88, -1.28, -1, 0
1.92, -1.28, -1, 0
1.96, -1.28, -1, 0
2, -1.28, -1, 0
2.04, -1.28, -1, 0
2.08, -1.28, -1, 0
2.12, -1.28, -1, 0
2.16, -1.28, -1, 0
2.2, -1.28, -1, 0
2.24, -1.28, -1, 0
2.28, -1.28, -1, 0
2.32, -1.28, -1, 0
2.36, -1.28, -1, 0
2.4, -1.28, -1, 0
2.44, -1.28, -1, 0
2.48, -1.28, -1, 0
2.52, -1.28, -1, 0
2.56, -1.28, -1, 0
2.6, -1.28, -1, 0
2.64, -1.28, -1, 0
2.68, -1.28, -1, 0
2.72, -1.28, -1, 0
2.76, -1.28, -1, 0
2.8, -1.28, -1, 0
2.84, -1.28, -1, 0
2.88, -1.28, -1, 0
2.92, -1.28, -1, 0
2.96, -1.28, -1, 0
3, -1.28, -1, 0
3.04, -1.28, -1, 0
3.08, -1.28, -1, 0
3.12, -1.28, -1, 0
3.16, -1.28, -1, 0
3.2, -1.28, -1, 0
3.24, -1.28, -1, 0
3.28, -1.28, -1, 0
3.32, -1.28, -1, 0
3.36, -1.28, -1, 0
3.4, -1.28, -1, 0
3.44, -1.28, -1, 0
3.48, -1.28, -1, 0
3.52, -1.28, -1, 0
3.56, -1.28, -1, 0
3.6, -1.28, -1, 0
3.64, -1.28, -1, 0
3.68, -1.28, -1, 0
3.72, -1.28, -1, 0
3.76, -1.28, -1, 0
3.8, -1.28, -1, 0
3.84, -1.28, -1, 0
3.88, -1.28, -1, 0
3.92, -1.28, -1, 0
3.96, -1.28, -1, 0
4, -1.28, -1, 0
4.04, -1.28, -1, 0
4.08, -1.28, -1, 0
4.12, -1.28, -1, 0
4.16, -1.28, -1, 0
4.2, -1.28, -1, 0
4.24, -1.28, -1, 0
4.28, -1.28, -1, 0
4.32, -1.28, -1, 0
4.36, -1.28, -1, 0
4.4, -1.28, -1, 0
4.44, -1.28, -1, 0
4.48, -1.28, -1, 0
4.52, -1.28, -1, 0
4.56, -1.28, -1, 0
4.6, -1.28, -1, 0
4.64, -1.28, -1, 0
4.68, -1.28, -1, 0
4.72, -1.28, -1, 0
4.76, -1.28, -1, 0
4.8, -1.28, -1, 0
4.84, -1.28, -1, 0
4.88, -1.28, -1, 0
4.92, -1.28, -1, 0
4.96, -1.28, -1, 0
5, -1.28, -1, 0
5.04, -1.28, -1, 0
-0.04, -1.24, -1, 0
3.46945e-18, -1.24, -1, 0
0.04, -1.24, -1, 0
0.08, -1.24, -1, 0
0.12, -1.24, -1, 0
0.16, -1.24, -1, 0
0.2, -1.24, -1, 0
0.24, -1.24, -1, 0
0.28, -1.24, -1, 0
0.32, -1.24, -1, 0
0.36, -1.24, -1, 0
0.4, -1.24, -1, 0
0.44, -1.24, -1, 0
0.48, -1.24, -1, 0
0.52, -1.24, -1, 0
0.56, -1.24, -1, 0
0.6, -1.24, -1, 0
0.64, -1.24, -1, 0
0.68, -1.24, -1, 0
0.72, -1.24, -1, 0
0.76, -1.24, -1, 0
0.8, -1.24, -1, 0
0.84, -1.24, -1, 0
0.88, -1.24, -1, 0
0.92, -1.24, -1, 0
0.96, -1.24, -1, 0
1, -1.24, -1, 0
1.04, -1.24, -1, 0
1.08, -1.24, -1, 0
1.12, -1.24, -1, 0
1.16, -1.24, -1, 0
1.2, -1.24, -1, 0
1.24, -1.24, -1, 0
1.28, -1.24, -1, 0
1.32, -1.24, -1, 0
1.36, -1.24, -1, 0
1.4, -1.24, -1, 0
1.44, -1.24, -1, 0
1.48, -1.24, -1, 0
1.52, -1.24, -1, 0
1.56, -1.24, -1, 0
1.6, -1.24, -1, 0
1.64, -1.24, -1, 0
1.68, -1.24, -1, 0
1.72, -1.24, -1, 0
1.76, -1.24, -1, 0
1.8, -1.24, -1, 0
1.84, -1.24, -1, 0
1.88, -1.24, -1, 0
1.92, -1.24, -1, 0
1.96, -1.24, -1, 0
2, -1.24, -1, 0
2.04, -1.24, -1, 0
2.08, -1.24, -1, 0
2.12, -1.24, -1, 0
2.16, -1.24, -1, 0
2.2, -1.24, -1, 0
2.24, -1.24, -1, 0
2.28, -1.24, -1, 0
2.32, -1.24, -1, 0
2.36, -1.24, -1, 0
2.4, -1.24, -1, 0
2.44, -1.24, -1, 0
2.48, -1.24, -1, 0
2.52, -1.24, -1, 0
2.56, -1.24, -1, 0
2.6, -1.24, -1, 0
2.64, -1.24, -1, 0
2.68, -1.24, -1, 0
2.72, -1.24, -1, 0
2.76, -1.24, -1, 0
2.8, -1.24, -1, 0
2.84, -1.24, -1, 0
2.88, -1.24, -1, 0
2.92, -1.24, -1, 0
2.96, -1.24, -1, 0
3, -1.24, -1, 0
3.04, -1.24, -1, 0
3.08, -1.24, -1, 0
3.12, -1.24, -1, 0
3.16, -1.24, -1, 0
3.2, -1.24, -1, 0
3.24, -1.24, -1, 0
3.28, -1.24, -1, 0
3.32, -1.24, -1, 0
3.36, -1.24, -1, 0
3.4, -1.24, -1, 0
3.44, -1.24, -1, 0
3.48, -1.24, -1, 0
3.52, -1.24, -1, 0
3.56, -1.24, -1, 0
3.6, -1.24, -1, 0
3.64, -1.24, -1, 0
3.68, -1.24, -1, 0
3.72, -1.24, -1, 0
3.76, -1.24, -1, 0
3.8, -1.24, -1, 0
3.84, -1.24, -1, 0
3.88, -1.24, -1, 0
3.92, -1.24, -1, 0
3.96, -1.24, -1, 0
4, -1.24, -1, 0
4.04, -1.24, -1, 0
4.08, -1.24, -1, 0
4.12, -1.24, -1, 0
4.16, -1.24, -1, 0
4.2, -1.24, -1, 0
4.24, -1.24, -1, 0
4.28, -1.24, -1, 0
4.32, -1.24, -1, 0
4.36, -1.24, -1, 0
4.4, -1.24, -1, 0
4.44, -1.24, -1, 0
4.48, -1.24, -1, 0
4.52, -1.24, -1, 0
4.56, -1.24, -1, 0
4.6, -1.24, -1, 0
4.64, -1.24, -1, 0
4.68, -1.24, -1, 0
4.72, -1.24, -1, 0
4.76, -1.24, -1, 0
4.8, -1.24, -1, 0
4.84, -1.24, -1, 0
4.88, -1.24, -1, 0
4.92, -1.24, -1, 0
4.96, -1.24, -1, 0
5, -1.24, -1, 0
5.04, -1.24, -1, 0
-0.04, -1.2, -1, 0
3.46945e-18, -1.2, -1, 0
0.04, -1.2, -1, 0
0.08, -1.2, -1, 0
0.12, -1.2, -1, 0
0.16, -1.2, -1, 0
0.2, -1.2, -1, 0
0.24, -1.2, -1, 0
0.28, -1.2, -1, 0
0.32, -1.2, -1, 0
0.36, -1.2, -1, 0
0.4, -1.2, -1, 0
0.44, -1.2, -1, 0
0.48, -1.2, -1, 0
0.52, -1.2, -1, 0
0.56, -1.2, -1, 0
0.6, -1.2, -1, 0
0.64, -1.2, -1, 0
0.68, -1.2, -1, 0
0.72, -1.2, -1, 0
0.76, -1.2, -1, 0
0.8, -1.2, -1, 0
0.84, -1.2, -1, 0
0.88, -1.2, -1, 0
0.92, -1.2, -1, 0
0.96, -1.2, -1, 0
1, -1.2, -1, 0
1.04, -1.2, -1, 0
1.08, -1.2, -1, 0
1.12, -1.2, -1, 0
1.16, -1.2, -1, 0
1.2, -1.2, -1, 0
1.24, -1.2, -1, 0
1.28, -1.2, -1, 0
1.32, -1.2, -1, 0
1.36, -1.2, -1, 0
1.4, -1.2, -1, 0
1.44, -1.2, -1, 0
1.48, -1.2, -1, 0
1.52, -1.2, -1, 0
1.56, -1.2, -1, 0
1.6, -1.2, -1, 0
1.64, -1.2, -1, 0
1.68, -1.2, -1, 0
1.72, -1.2, -1, 0
1.76, -1.2, -1, 0
1.8, -1.2, -1, 0
1.84, -1.2, -1, 0
1.88, -1.2, -1, 0
1.92, -1.2, -1, 0
1.96, -1.2, -1, 0
2, -1.2, -1, 0
2.04, -1.2, -1, 0
2.08, -1.2, -1, 0
2.12, -1.2, -1, 0
2.16, -1.2, -1, 0
2.2, -1.2, -1, 0
2.24, -1.2, -1, 0
2.28, -1.2, -1, 0
2.32, -1.2, -1, 0
2.36, -1.2, -1, 0
2.4, -1.2, -1, 0
2.44, -1.2, -1, 0
2.48, -1.2, -1, 0
2.52, -1.2, -1, 0
2.56, -1.2, -1, 0
2.6, -1.2, -1, 0
2.64, -1.2, -1, 0
2.68, -1.2, -1, 0
2.72, -1.2, -1, 0
2.76, -1.2, -1, 0
2.8, -1.2, -1, 0
2.84, -1.2, -1, 0
2.88, -1.2, -1, 0
2.92, -1.2, -1, 0
2.96, -1.2, -1, 0
3, -1.2, -1, 0
3.04, -1.2, -1, 0
3.08, -1.2, -1, 0
3.12, -1.2, -1, 0
3.16, -1.2, -1, 0
3.2, -1.2, -1, 0
3.24, -1.2, -1, 0
3.28, -1.2, -1, 0
3.32, -1.2, -1, 0
3.36, -1.2, -1, 0
3.4, -1.2, -1, 0
3.44, -1.2, -1, 0
3.48, -1.2, -1, 0
3.52, -1.2, -1, 0
3.56, -1.2, -1, 0
3.6, -1.2, -1, 0
3.64, -1.2, -1, 0
3.68, -1.2, -1, 0
3.72, -1.2, -1, 0
3.76, -1.2, -1, 0
3.8, -1.2, -1, 0
3.84, -1.2, -1, 0
3.88, -1.2, -1, 0
3.92, -1.2, -1, 0
3.96, -1.2, -1, 0
4, -1.2, -1, 0
4.04, -1.2, -1, 0
4.08, -1.2, -1, 0
4.12, -1.2, -1, 0
4.16, -1.2, -1, 0
4.2, -1.2, -1, 0
4.24, -1.2, -1, 0
4.28, -1.2, -1, 0
4.32, -1.2, -1, 0
4.36, -1.2, -1, 0
4.4, -1.2, -1, 0
4.44, -1.2, -1, 0
4.48, -1.2, -1, 0
4.52, -1.2, -1, 0
4.56, -1.2, -1, 0
4.6, -1.2, -1, 0
4.64, -1.2, -1, 0
4.68, -1.2, -1, 0
4.72, -1.2, -1, 0
4.76, -1.2, -1, 0
4.8, -1.2, -1, 0
4.84, -1.2, -1, 0
4.88, -1.2, -1, 0
4.92, -1.2, -1, 0
4.96, -1.2, -1, 0
5, -1.2, -1, 0
5.04, -1.2, -1, 0
-0.04, -1.16, -1, 0
3.46945e-18, -1.16, -1, 0
0.04, -1.16, -1, 0
0.08, -1.16, -1, 0
0.12, -1.16, -1, 0
0.16, -1.16, -1, 0
0.2, -1.16, -1, 0
0.24, -1.16, -1, 0
0.28, -1.16, -1, 0
0.32, -1.16, -1, 0
0.36, -1.16, -1, 0
0.4, -1.16, -1, 0
0.44, -1.16, -1, 0
0.48, -1.16, -1, 0
0.52, -1.16, -1, 0
0.56, -1.16, -1, 0
0.6, -1.16, -1, 0
0.64, -1.16, -1, 0
0.68, -1.16, -1, 0
0.72, -1.16, -1, 0
0.76, -1.16, -1, 0
0.8, -1.16, -1, 0
0.84, -1.16, -1, 0
0.88, -1.16, -1, 0
0.92, -1.16, -1, 0
0.96, -1.16, -1, 0
1, -1.16, -1, 0
1.04, -1.16, -1, 0
1.08, -1.16, -1, 0
1.12, -1.16, -1, 0
1.16, -1.16, -1, 0
1.2, -1.16, -1, 0
1.24, -1.16, -1, 0
1.28, -1.16, -1, 0
1.32, -1.16, -1, 0
1.36, -1.16, -1, 0
1.4, -1.16, -1, 0
1.44, -1.16, -1, 0
1.48, -1.16, -1, 0
1.52, -1.16, -1, 0
1.56, -1.16, -1, 0
1.6, -1.16, -1, 0
1.64, -1.16, -1, 0
1.68, -1.16, -1, 0
1.72, -1.16, -1, 0
1.76, -1.16, -1, 0
1.8, -1.16, -1, 0
1.84, -1.16, -1, 0
1.88, -1.16, -1, 0
1.92, -1.16, -1, 0
1.96, -1.16, -1, 0
2, -1.16, -1, 0
2.04, -1.16, -1, 0
2.08, -1.16, -1, 0
2.12, -1.16, -1, 0
2.16, -1.16, -1, 0
2.2, -1.16, -1, 0
2.24, -1.16, -1, 0
2.28, -1.16, -1, 0
2.32, -1.16, -1, 0
2.36, -1.16, -1, 0
2.4, -1.16, -1, 0
2.44, -1.16, -1, 0
2.48, -1.16, -1, 0
2.52, -1.16, -1, 0
2.56, -1.16, -1, 0
2.6, -1.16, -1, 0
2.64, -1.16, -1, 0
2.68, -1.16, -1, 0
2.72, -1.16, -1, 0
2.76, -1.16, -1, 0
2.8, -1.16, -1, 0
2.84, -1.16, -1, 0
2.88, -1.16, -1, 0
2.92, -1.16, -1, 0
2.96, -1.16, -1, 0
3, -1.16, -1, 0
3.04, -1.16, -1, 0
3.08, -1.16, -1, 0
3.12, -1.16, -1, 0
3.16, -1.16, -1, 0
3.2, -1.16, -1, 0
3.24, -1.16, -1, 0
3.28, -1.16, -1, 0
3.32, -1.16, -1, 0
3.36, -1.16, -1, 0
3.4, -1.16, -1, 0
3.44, -1.16, -1, 0
3.48, -1.16, -1, 0
3.52, -1.16, -1, 0
3.56, -1.16, -1, 0
3.6, -1.16, -1, 0
3.64, -1.16, -1, 0
3.68, -1.16, -1, 0
3.72, -1.16, -1, 0
3.76, -1.16, -1, 0
3.8, -1.16, -1, 0
3.84, -1.16, -1, 0
3.88, -1.16, -1, 0
3.92, -1.16, -1, 0
3.96, -1.16, -1, 0
4, -1.16, -1, 0
4.04, -1.16, -1, 0
4.08, -1.16, -1, 0
4.12, -1.16, -1, 0
4.16, -1.16, -1, 0
4.2, -1.16, -1, 0
4.24, -1.16, -1, 0
4.28, -1.16, -1, 0
4.32, -1.16, -1, 0
4.36, -1.16, -1, 0
4.4, -1.16, -1, 0
4.44, -1.16, -1, 0
4.48, -1.16, -1, 0
4.52, -1.16, -1, 0
4.56, -1.16, -1, 0
4.6, -1.16, -1, 0
4.64, -1.16, -1, 0
4.68, -1.16, -1, 0
4.72, -1.16, -1, 0
4.76, -1.16, -1, 0
4.8, -1.16, -1, 0
4.84, -1.16, -1, 0
4.88, -1.16, -1, 0
4.92, -1.16, -1, 0
4.96, -1.16, -1, 0
5, -1.16, -1, 0
5.04, -1.16, -1, 0
-0.04, -1.12, -1, 0
3.46945e-18, -1.12, -1, 0
0.04, -1.12, -1, 0
0.08, -1.12, -1, 0
0.12, -1.12, -1, 0
0.16, -1.12, -1, 0
0.2, -1.12, -1, 0
0.24, -1.12, -1, 0
0.28, -1.12, -1, 0
0.32, -1.12, -1, 0
0.36, -1.12, -1, 0
0.4, -1.12, -1, 0
0.44, -1.12, -1, 0
0.48, -1.12, -1, 0
0.52, -1.12, -1, 0
0.56, -1.12, -1, 0
0.6, -1.12, -1, 0
0.64, -1.12, -1, 0
0.68, -1.12, -1, 0
0.72, -1.12, -1, 0
0.76, -1.12, -1, 0
0.8, -1.12, -1, 0
0.84, -1.12, -1, 0
0.88, -1.12, -1, 0
0.92, -1.12, -1, 0
0.96, -1.12, -1, 0
1, -1.12, -1, 0
1.04, -1.12, -1, 0
1.08, -1.12, -1, 0
1.12, -1.12, -1, 0
1.16, -1.12, -1, 0
1.2, -1.12, -1, 0
1.24, -1.12, -1, 0
1.28, -1.12, -1, 0
1.32, -1.12, -1, 0
1.36, -1.12, -1, 0
1.4, -1.12, -1, 0
1.44, -1.12, -1, 0
1.48, -1.12, -1, 0
1.52, -1.12, -1, 0
1.56, -1.12, -1, 0
1.6, -1.12, -1, 0
1.64, -1.12, -1, 0
1.68, -1.12, -1, 0
1.72, -1.12, -1, 0
1.76, -1.12, -1, 0
1.8, -1.12, -1, 0
1.84, -1.12, -1, 0
1.88, -1.12, -1, 0
1.92, -1.12, -1, 0
1.96, -1.12, -1, 0
2, -1.12, -1, 0
2.04, -1.12, -1, 0
2.08, -1.12, -1, 0
2.12, -1.12, -1, 0
2.16, -1.12, -1, 0
2.2, -1.12, -1, 0
2.24, -1.12, -1, 0
2.28, -1.12, -1, 0
2.32, -1.12, -1, 0
2.36, -1.12, -1, 0
2.4, -1.12, -1, 0
2.44, -1.12, -1, 0
2.48, -1.12, -1, 0
2.52, -1.12, -1, 0
2.56, -1.12, -1, 0
2.6, -1.12, -1, 0
2.64, -1.12, -1, 0
2.68, -1.12, -1, 0
2.72, -1.12, -1, 0
2.76, -1.12, -1, 0
2.8, -1.12, -1, 0
2.84, -1.12, -1, 0
2.88, -1.12, -1, 0
2.92, -1.12, -1, 0
2.96, -1.12, -1, 0
3, -1.12, -1, 0
3.04, -1.12, -1, 0
3.08, -1.12, -1, 0
3.12, -1.12, -1, 0
3.16, -1.12, -1, 0
3.2, -1.12, -1, 0
3.24, -1.12, -1, 0
3.28, -1.12, -1, 0
3.32, -1.12, -1, 0
3.36, -1.12, -1, 0
3.4, -1.12, -1, 0
3.44, -1.12, -1, 0
3.48, -1.12, -1, 0
3.52, -1.12, -1, 0
3.56, -1.12, -1, 0
3.6, -1.12, -1, 0
3.64, -1.12, -1, 0
3.68, -1.12, -1, 0
3.72, -1.12, -1, 0
3.76, -1.12, -1, 0
3.8, -1.12, -1, 0
3.84, -1.12, -1, 0
3.88, -1.12, -1, 0
3.92, -1.12, -1, 0
3.96, -1.12, -1, 0
4, -1.12, -1, 0
4.04, -1.12, -1, 0
4.08, -1.12, -1, 0
4.12, -1.12, -1, 0
4.16, -1.12, -1, 0
4.2, -1.12, -1, 0
4.24, -1.12, -1, 0
4.28, -1.12, -1, 0
4.32, -1.12, -1, 0
4.36, -1.12, -1, 0
4.4, -1.12, -1, 0
4.44, -1.12, -1, 0
4.48, -1.12, -1, 0
4.52, -1.12, -1, 0
4.56, -1.12, -1, 0
4.6, -1.12, -1, 0
4.64, -1.12, -1, 0
4.68, -1.12, -1, 0
4.72, -1.12, -1, 0
4.76, -1.12, -1, 0
4.8, -1.12, -1, 0
4.84, -1.12, -1, 0
4.88, -1.12, -1, 0
4.92, -1.12, -1, 0
4.96, -1.12, -1, 0
5, -1.12, -1, 0
5.04, -1.12, -1, 0
-0.04, -1.08, 1.03164, 0.704658
3.46945e-18, -1.08, 0.922866, 0.476759
0.04, -1.08, 2.26967, 1.05821
0.08, -1.08, 1.3431, 0.576038
0.12, -1.08, 0.560707, 0.404449
0.16, -1.08, 1.65022, 0.923068
0.2, -1.08, 1.93823, 0.834198
0.24, -1.08, 1.66383, 0.818533
0.28, -1.08, 0.164407, 0.164407
0.32, -1.08, 0.521366, 0.303893
0.36, -1.08, 0.943385, 0.645997
0.4, -1.08, 0.920796, 0.686474
0.44, -1.08, 2.04661, 0.907885
0.48, -1.08, 0.200523, 0.200523
0.52, -1.08, 0, 0
0.56, -1.08, 0.201535, 0.201535
0.6, -1.08, 0, 0
0.64, -1.08, 0.138939, 0.138939
0.68, -1.08, 0, 0
0.72, -1.08, 0, 0
0.76, -1.08, 0, 0
0.8, -1.08, 0, 0
0.84, -1.08, 0.190306, 0.190306
0.88, -1.08, 0, 0
0.92, -1.08, 0.287913, 0.287913
0.96, -1.08, 0.578071, 0.578071
1, -1.08, 0, 0
1.04, -1.08, 0, 0
1.08, -1.08, 0, 0
1.12, -1.08, 0, 0
1.16, -1.08, 0, 0
1.2, -1.08, 0, 0
1.24, -1.08, 0, 0
1.28, -1.08, 0, 0
1.32, -1.08, 0, 0
1.36, -1.08, 0.170633, 0.170633
1.4, -1.08, 0, 0
1.44, -1.08, 0, 0
1.48, -1.08, 0, 0
1.52, -1.08, 0.72604, 0.72604
1.56, -1.08, 0.292965, 0.292965
1.6, -1.08, 1.14122, 0.849105
1.64, -1.08, 0.769461, 0.544101
1.68, -1.08, 1.08861, 0.8115
1.72, -1.08, 0.363782, 0.363782
1.76, -1.08, 0.267612, 0.267612
1.8, -1.08, 0.370762, 0.370762
1.84, -1.08, 0, 0
1.88, -1.08, 0, 0
1.92, -1.08, 0.581612, 0.434242
1.96, -1.08, 0.949987, 0.671743
2, -1.08, 0.137484, 0.137484
2.04, -1.08, 1.79459, 1.09973
2.08, -1.08, 0.447455, 0.447455
2.12, -1.08, 1.31333, 0.979519
2.16, -1.08, 0.279067, 0.279067
2.2, -1.08, 0.422766, 0.422766
2.24, -1.08, 1.93657, 1.16195
2.28, -1.08, 1.46161, 1.00137
2.32, -1.08, 3.89668, 1.82231
2.36, -1.08, 1.78784, 1.09267
2.4, -1.08, 1.23529, 0.74134
2.44, -1.08, 0, 0
2.48, -1.08, 1.05819, 1.05819
2.52, -1.08, 0, 0
2.56, -1.08, 0, 0
2.6, -1.08, 0, 0
2.64, -1.08, 0, 0
2.68, -1.08, 0, 0
2.72, -1.08, 0, 0
2.76, -1.08, 0, 0
2.8, -1.08, 0, 0
2.84, -1.08, 0, 0
2.88, -1.08, 0, 0
2.92, -1.08, 0, 0
2.96, -1.08, 0, 0
3, -1.08, 0, 0
3.04, -1.08, 0, 0
3.08, -1.08, 0, 0
3.12, -1.08, 0, 0
3.16, -1.08, 0, 0
3.2, -1.08, 0, 0
3.24, -1.08, 0, 0
3.28, -1.08, 0, 0
3.32, -1.08, 0, 0
3.36, -1.08, 0, 0
3.4, -1.08, 0, 0
3.44, -1.08, 0, 0
3.48, -1.08, 0, 0
3.52, -1.08, 0, 0
3.56, -1.08, 0, 0
3.6, -1.08, 1.43211, 0.876733
3.64, -1.08, 0, 0
3.68, -1.08, 0, 0
3.72, -1.08, 1.29044, 0.932464
3.76, -1.08, 0, 0
3.8, -1.08, 0.549186, 0.549186
3.84, -1.08, 0.789282, 0.789282
3.88, -1.08, 0, 0
3.92, -1.08, 0, 0
3.96, -1.08, 0, 0
4, -1.08, 1.11298, 1.11298
4.04, -1.08, 0, 0
4.08, -1.08, 0, 0
4.12, -1.08, 0, 0
4.16, -1.08, 1.4739, 1.4739
4.2, -1.08, 0, 0
4.24, -1.08, 1.01599, 1.01599
4.28, -1.08, 0, 0
4.32, -1.08, 0, 0
4.36, -1.08, 3.59427, 3.59427
4.4, -1.08, 0, 0
4.44, -1.08, 0, 0
4.48, -1.08, 0, 0
4.52, -1.08, 0, 0
4.56, -1.08, 0, 0
4.6, -1.08, 0, 0
4.64, -1.08, 0, 0
4.68, -1.08, -1, 0
4.72, -1.08, -1, 0
4.76, -1.08, -1, 0
4.8, -1.08, -1, 0
4.84, -1.08, -1, 0
4.88, -1.08, -1, 0
4.92, -1.08, -1, 0
4.96, -1.08, -1, 0
5, -1.08, -1, 0
5.04, -1.08, -1, 0
-0.04, -1.04, 2.18674, 0.42192
3.46945e-18, -1.04, 2.69145, 0.586616
0.04, -1.04, 1.89758, 0.408715
0.08, -1.04, 2.23358, 0.523318
0.12, -1.04, 2.55293, 0.4943
0.16, -1.04, 1.34939, 0.259117
0.2, -1.04, 1.15931, 0.234655
0.24, -1.04, 0.902818, 0.213616
0.28, -1.04, 1.08685, 0.289732
0.32, -1.04, 1.49485, 0.39033
0.36, -1.04, 1.20936, 0.271527
0.4, -1.04, 0.798731, 0.17584
0.44, -1.04, 1.30344, 0.268125
0.48, -1.04, 0.593693, 0.194579
0.52, -1.04, 0.287852, 0.121643
0.56, -1.04, 0.193462, 0.0831992
0.6, -1.04, 0.357694, 0.270165
0.64, -1.04, 0.192666, 0.117143
0.68, -1.04, 0.0330367, 0.0330367
0.72, -1.04, 0.0283639, 0.0283639
0.76, -1.04, 0.0823851, 0.0479799
0.8, -1.04, 0.148118, 0.10592
0.84, -1.04, 0, 0
0.88, -1.04, 0, 0
0.92, -1.04, 0, 0
0.96, -1.04, 0, 0
1, -1.04, 0, 0
1.04, -1.04, 0, 0
1.08, -1.04, 0, 0
1.12, -1.04, 0, 0
1.16, -1.04, 0.0267098, 0.0267098
1.2, -1.04, 0.131817, 0.131817
1.24, -1.04, 0.0925349, 0.0722318
1.28, -1.04, 0.102919, 0.0731131
1.32, -1.04, 0.0304898, 0.0304898
1.36, -1.04, 0, 0
1.4, -1.04, 0.0283112, 0.0283112
1.44, -1.04, 0.0320224, 0.0320224
1.48, -1.04, 0, 0
1.52, -1.04, 0.167434, 0.0751445
1.56, -1.04, 0.445737, 0.164879
1.6, -1.04, 1.07862, 0.315111
1.64, -1.04, 0.933005, 0.218633
1.68, -1.04, 1.60547, 0.445738
1.72, -1.04, 0.354986, 0.133971
1.76, -1.04, 0.68312, 0.176308
1.8, -1.04, 0.68828, 0.178914
1.84, -1.04, 0.440175, 0.153856
1.88, -1.04, 0.36833, 0.174231
1.92, -1.04, 1.44096, 0.318432
1.96, -1.04, 0.448613, 0.209061
2, -1.04, 1.5482, 0.366227
2.04, -1.04, 1.33251, 0.283472
2.08, -1.04, 0.812482, 0.198689
2.12, -1.04, 0.960279, 0.402672
2.16, -1.04, 1.50507, 0.436199
2.2, -1.04, 0.782932, 0.223147
2.24, -1.04, 1.26009, 0.35535
2.28, -1.04, 0.912237, 0.292243
2.32, -1.04, 1.46315, 0.500956
2.36, -1.04, 1.06866, 0.445664
2.4, -1.04, 0.923378, 0.424564
2.44, -1.04, 0.919381, 0.446067
2.48, -1.04, 0.385278, 0.155394
2.52, -1.04, 0.309183, 0.140352
2.56, -1.04, 0.103462, 0.0742769
2.6, -1.04, 0.0509624, 0.0509624
2.64, -1.04, 0.0387407, 0.0387407
2.68, -1.04, 0.113112, 0.0799827
2.72, -1.04, 0, 0
2.76, -1.04, 0, 0
2.8, -1.04, 0.0891683, 0.0891683
2.84, -1.04, 0.0725932, 0.0725932
2.88, -1.04, 0, 0
2.92, -1.04, 0, 0
2.96, -1.04, 0, 0
3, -1.04, 0, 0
3.04, -1.04, 0, 0
3.08, -1.04, 0.0843608, 0.0843608
3.12, -1.04, 0, 0
3.16, -1.04, 0, 0
3.2, -1.04, 0.103762, 0.103762
3.24, -1.04, 0.153719, 0.109844
3.28, -1.04, 0, 0
3.32, -1.04, 0.061136, 0.061136
3.36, -1.04, 0, 0
3.4, -1.04, 0, 0
3.44, -1.04, 0.1941, 0.1941
3.48, -1.04, 0.340181, 0.203006
3.52, -1.04, 0.152122, 0.0879094
3.56, -1.04, 0.293172, 0.157487
3.6, -1.04, 0.214074, 0.214074
3.64, -1.04, 0.507874, 0.218669
3.68, -1.04, 1.01952, 0.416688
3.72, -1.04, 0.169275, 0.11989
3.76, -1.04, 0.525986, 0.216195
3.8, -1.04, 0.873161, 0.319618
3.84, -1.04, 0.219299, 0.127534
3.88, -1.04, 1.28679, 0.413003
3.92, -1.04, 1.2089, 0.502502
3.96, -1.04, 2.04765, 0.684867
4, -1.04, 0.326251, 0.196922
4.04, -1.04, 1.64727, 0.515183
4.08, -1.04, 1.80211, 1.0803
4.12, -1.04, 1.32757, 0.499715
4.16, -1.04, 0.668081, 0.274619
4.2, -1.04, 2.98061, 1.34314
4.24, -1.04, 0.509657, 0.41651
4.28, -1.04, 1.37727, 0.505994
4.32, -1.04, 1.30503, 0.635879
4.36, -1.04, 0.749612, 0.378899
4.4, -1.04, 0.655266, 0.655266
4.44, -1.04, 0.179015, 0.179015
4.48, -1.04, 1.45838, 1.23637
4.52, -1.04, 0.832265, 0.610585
4.56, -1.04, 0, 0
4.6, -1.04, 5.68561, 5.68561
4.64, -1.04, 0, 0
4.68, -1.04, -1, 0
4.72, -1.04, -1, 0
4.76, -1.04, -1, 0
4.8, -1.04, -1, 0
4.84, -1.04, -1, 0
4.88, -1.04, -1, 0
4.92, -1.04, -1, 0
4.96, -1.04, -1, 0
5, -1.04, -1, 0
5.04, -1.04, -1, 0
-0.04, -1, 1.79573, 0.421803
3.46945e-18, -1, 2.22254, 0.532989
0.04, -1, 2.2732, 0.482248
0.08, -1, 1.50218, 0.365598
0.12, -1, 2.05532, 0.43293
0.16, -1, 1.57765, 0.38818
0.2, -1, 0.869037, 0.188264
0.24, -1, 1.66993, 0.455009
0.28, -1, 1.33786, 0.372512
0.32, -1, 0.929374, 0.189728
0.36, -1, 1.1692, 0.351893
0.4, -1, 1.12279, 0.31784
0.44, -1, 0.761582, 0.176938
0.48, -1, 0.687968, 0.197823
0.52, -1, 0.384393, 0.134703
0.56, -1, 0.13572, 0.0762391
0.6, -1, 0.134786, 0.0817765
0.64, -1, 0, 0
0.68, -1, 0.042372, 0.042372
0.72, -1, 0.280237, 0.250425
0.76, -1, 0.121834, 0.062581
0.8, -1, 0, 0
0.84, -1, 0, 0
0.88, -1, 0, 0
0.92, -1, 0.0956115, 0.0564213
0.96, -1, 0.0632709, 0.0450801
1, -1, 0, 0
1.04, -1, 0.0282832, 0.0282832
1.08, -1, 0.0671121, 0.0475612
1.12, -1, 0, 0
1.16, -1, 0.0953631, 0.0551369
1.2, -1, 0, 0
1.24, -1, 0, 0
1.28, -1, 0.0880735, 0.0880735
1.32, -1, 0, 0
1.36, -1, 0.0554158, 0.0554158
1.4, -1, 0.0357962, 0.0357962
1.44, -1, 0.127377, 0.100694
1.48, -1, 0.110271, 0.0654377
1.52, -1, 0.713847, 0.36041
1.56, -1, 0.529033, 0.1805
1.6, -1, 0.529234, 0.165081
1.64, -1, 0.812308, 0.229371
1.68, -1, 0.901084, 0.34489
1.72, -1, 0.865468, 0.251421
1.76, -1, 0.585196, 0.156349
1.8, -1, 0.922768, 0.218424
1.84, -1, 0.501052, 0.161303
1.88, -1, 1.31532, 0.319136
1.92, -1, 1.06988, 0.237545
1.96, -1, 0.829367, 0.214661
2, -1, 1.4963, 0.421586
2.04, -1, 0.904809, 0.242156
2.08, -1, 1.68745, 0.466092
2.12, -1, 1.22061, 0.327041
2.16, -1, 0.983136, 0.279895
2.2, -1, 0.634895, 0.209326
2.24, -1, 1.37613, 0.4742
2.28, -1, 1.47887, 0.457635
2.32, -1, 0.995205, 0.248349
2.36, -1, 0.974656, 0.279574
2.4, -1, 1.23206, 0.464622
2.44, -1, 0.236946, 0.12721
2.48, -1, 0.866125, 0.282034
2.52, -1, 0.296097, 0.126856
2.56, -1, 0.115627, 0.0817645
2.6, -1, 0, 0
2.64, -1, 0, 0
2.68, -1, 0.0532135, 0.0532135
2.72, -1, 0, 0
2.76, -1, 0, 0
2.8, -1, 0.0552868, 0.0552868
2.84, -1, 0.0806884, 0.0571095
2.88, -1, 0.0634931, 0.0634931
2.92, -1, 0.123719, 0.0892501
2.96, -1, 0, 0
3, -1, 0.0414276, 0.0414276
3.04, -1, 0, 0
3.08, -1, 0, 0
3.12, -1, 0.164223, 0.164223
3.16, -1, 0, 0
3.2, -1, 0, 0
3.24, -1, 0, 0
3.28, -1, 0, 0
3.32, -1, 0, 0
3.36, -1, 0.0741718, 0.0741718
3.4, -1, 0, 0
3.44, -1, 0, 0
3.48, -1, 0, 0
3.52, -1, 0.183378, 0.134824
3.56, -1, 0.635115, 0.242814
3.6, -1, 1.61896, 0.803473
3.64, -1, 1.12182, 0.449153
3.68, -1, 1.74647, 0.537817
3.72, -1, 0.499352, 0.23965
3.76, -1, 0.296511, 0.173171
3.8, -1, 0.767036, 0.31463
3.84, -1, 0.882783, 0.298665
3.88, -1, 1.9901, 0.870155
3.92, -1, 0.541354, 0.226222
3.96, -1, 1.51939, 0.643205
4, -1, 0.900685, 0.409843
4.04, -1, 0.308064, 0.180584
4.08, -1, 1.15972, 0.566256
4.12, -1, 1.02808, 0.477305
4.16, -1, 1.07667, 0.370122
4.2, -1, 1.81742, 1.09934
4.24, -1, 1.1155, 0.530628
4.28, -1, 1.28387, 0.585742
4.32, -1, 0.270817, 0.192523
4.36, -1, 0, 0
4.4, -1, 1.3084, 0.499102
4.44, -1, 2.6534, 1.29244
4.48, -1, 0.545729, 0.401422
4.52, -1, 0.253766, 0.253766
4.56, -1, 0.42471, 0.42471
4.6, -1, 0, 0
4.64, -1, 0, 0
4.68, -1, 0, 0
4.72, -1, -1, 0
4.76, -1, -1, 0
4.8, -1, -1, 0
4.84, -1, -1, 0
4.88, -1, -1, 0
4.92, -1, -1, 0
4.96, -1, -1, 0
5, -1, -1, 0
5.04, -1, -1, 0
-0.04, -0.96, 2.13308, 0.488221
3.46945e-18, -0.96, 2.17418, 0.489564
0.04, -0.96, 1.64942, 0.416764
0.08, -0.96, 1.25989, 0.262147
0.12, -0.96, 1.58477, 0.432348
0.16, -0.96, 1.41548, 0.259584
0.2, -0.96, 1.64864, 0.393206
0.24, -0.96, 2.28762, 0.576536
0.28, -0.96, 0.974207, 0.227529
0.32, -0.96, 0.96882, 0.216612
0.36, -0.96, 1.61395, 0.462267
0.4, -0.96, 1.89599, 0.410551
0.44, -0.96, 0.873603, 0.213069
0.48, -0.96, 0.815391, 0.294196
0.52, -0.96, 0.260172, 0.104862
0.56, -0.96, 0.180763, 0.0946412
0.6, -0.96, 0.0419011, 0.0419011
0.64, -0.96, 0.374309, 0.256037
0.68, -0.96, 0.0895026, 0.0528586
0.72, -0.96, 0.0208814, 0.0208814
0.76, -0.96, 0.122157, 0.0911372
0.8, -0.96, 0.0623225, 0.0444567
0.84, -0.96, 0.0261944, 0.0261944
0.88, -0.96, 0, 0
0.92, -0.96, 0, 0
0.96, -0.96, 0, 0
1, -0.96, 0.0221666, 0.0221666
1.04, -0.96, 0.0918115, 0.0539431
1.08, -0.96, 0.0489419, 0.0489419
1.12, -0.96, 0.0355384, 0.0355384
1.16, -0.96, 0.0576593, 0.0411017
1.2, -0.96, 0.0366541, 0.0366541
1.24, -0.96, 0.0377589, 0.0377589
1.28, -0.96, 0.186309, 0.108176
1.32, -0.96, 0, 0
1.36, -0.96, 0, 0
1.4, -0.96, 0, 0
1.44, -0.96, 0.057053, 0.057053
1.48, -0.96, 0.29049, 0.125751
1.52, -0.96, 0.163013, 0.0729035
1.56, -0.96, 0.382011, 0.141539
1.6, -0.96, 0.65879, 0.182197
1.64, -0.96, 0.491975, 0.140599
1.68, -0.96, 0.40723, 0.126354
1.72, -0.96, 0.82137, 0.207789
1.76, -0.96, 0.801526, 0.343897
1.8, -0.96, 0.864168, 0.240223
1.84, -0.96, 1.16023, 0.413367
1.88, -0.96, 0.894315, 0.246158
1.92, -0.96, 0.613682, 0.22143
1.96, -0.96, 1.82353, 0.542799
2, -0.96, 0.98106, 0.256954
2.04, -0.96, 1.41707, 0.434768
2.08, -0.96, 1.35075, 0.324174
2.12, -0.96, 1.12687, 0.314178
2.16, -0.96, 0.8492, 0.209646
2.2, -0.96, 1.2425, 0.300997
2.24, -0.96, 0.518461, 0.163984
2.28, -0.96, 0.987246, 0.420474
2.32, -0.96, 0.906554, 0.264636
2.36, -0.96, 1.3575, 0.384696
2.4, -0.96, 0.802197, 0.23055
2.44, -0.96, 0.692949, 0.264687
2.48, -0.96, 0.436551, 0.173697
2.52, -0.96, 0.151668, 0.0881306
2.56, -0.96, 0.116617, 0.0867466
2.6, -0.96, 0, 0
2.64, -0.96, 0, 0
2.68, -0.96, 0.100406, 0.0710867
2.72, -0.96, 0.059457, 0.059457
2.76, -0.96, 0.272277, 0.215993
2.8, -0.96, 0.0456492, 0.0456492
2.84, -0.96, 0, 0
2.88, -0.96, 0, 0
2.92, -0.96, 0, 0
2.96, -0.96, 0, 0
3, -0.96, 0, 0
3.04, -0.96, 0, 0
3.08, -0.96, 0.118727, 0.118727
3.12, -0.96, 0, 0
3.16, -0.96, 0, 0
3.2, -0.96, 0.515334, 0.515334
3.24, -0.96, 0, 0
3.28, -0.96, 0.115865, 0.082365
3.32, -0.96, 0.125374, 0.125374
3.36, -0.96, 0.124468, 0.0881506
3.4, -0.96, 0.234929, 0.191315
3.44, -0.96, 0, 0
3.48, -0.96, 0.0580215, 0.0580215
3.52, -0.96, 0.201037, 0.117706
3.56, -0.96, 0.585686, 0.282043
3.6, -0.96, 0.424757, 0.197473
3.64, -0.96, 1.00391, 0.430188
3.68, -0.96, 0.846728, 0.298203
3.72, -0.96, 0.521298, 0.266692
3.76, -0.96, 1.48291, 0.74074
3.8, -0.96, 0.524345, 0.24834
3.84, -0.96, 0.64288, 0.236643
3.88, -0.96, 0.544184, 0.225323
3.92, -0.96, 0.387433, 0.173897
3.96, -0.96, 1.32623, 0.428255
4, -0.96, 0.689915, 0.331757
4.04, -0.96, 1.08716, 0.414583
4.08, -0.96, 0.649316, 0.473485
4.12, -0.96, 1.55891, 0.658463
4.16, -0.96, 1.06261, 0.429133
4.2, -0.96, 1.51564, 0.479204
4.24, -0.96, 1.27144, 0.453744
4.28, -0.96, 2.81308, 1.46159
4.32, -0.96, 1.2168, 0.562695
4.36, -0.96, 0.912719, 0.382423
4.4, -0.96, 2.07179, 1.05199
4.44, -0.96, 0.726135, 0.366635
4.48, -0.96, 0.198837, 0.198837
4.52, -0.96, 0.228459, 0.228459
4.56, -0.96, 1.10628, 1.10628
4.6, -0.96, 0, 0
4.64, -0.96, 0, 0
4.68, -0.96, 0, 0
4.72, -0.96, -1, 0
4.76, -0.96, -1, 0
4.8, -0.96, -1, 0
4.84, -0.96, -1, 0
4.88, -0.96, -1, 0
4.92, -0.96, -1, 0
4.96, -0.96, -1, 0
5, -0.96, -1, 0
5.04, -0.96, -1, 0
-0.04, -0.92, 1.4178, 0.255698
3.46945e-18, -0.92, 1.78313, 0.460436
0.04, -0.92, 1.70368, 0.32865
0.08, -0.92, 1.96454, 0.322891
0.12, -0.92, 1.7013, 0.402324
0.16, -0.92, 1.68149, 0.404421
0.2, -0.92, 1.70306, 0.382352
0.24, -0.92, 0.983244, 0.210908
0.28, -0.92, 1.0373, 0.230261
0.32, -0.92, 1.43305, 0.366125
0.36, -0.92, 2.18185, 0.50047
0.4, -0.92, 1.35956, 0.251509
0.44, -0.92, 1.0899, 0.326486
0.48, -0.92, 0.975412, 0.32852
0.52, -0.92, 0.413838, 0.13676
0.56, -0.92, 0.215327, 0.109357
0.6, -0.92, 0.157839, 0.093434
0.64, -0.92, 0.0626323, 0.0626323
0.68, -0.92, 0.0503292, 0.0503292
0.72, -0.92, 0.210436, 0.137388
0.76, -0.92, 0.0963728, 0.0681464
0.8, -0.92, 0.0210353, 0.0210353
0.84, -0.92, 0.0649046, 0.0467103
0.88, -0.92, 0.0841388, 0.0505873
0.92, -0.92, 0.221683, 0.106109
0.96, -0.92, 0, 0
1, -0.92, 0, 0
1.04, -0.92, 0, 0
1.08, -0.92, 0.0649209, 0.04726
1.12, -0.92, 0.0589311, 0.0423143
1.16, -0.92, 0.0278041, 0.0278041
1.2, -0.92, 0, 0
1.24, -0.92, 0, 0
1.28, -0.92, 0, 0
1.32, -0.92, 0.0670447, 0.0670447
1.36, -0.92, 0.243655, 0.155579
1.4, -0.92, 0, 0
1.44, -0.92, 0.0717701, 0.051139
1.48, -0.92, 0.16534, 0.0840038
1.52, -0.92, 0.266818, 0.111573
1.56, -0.92, 0.243674, 0.101771
1.6, -0.92, 0.796713, 0.235551
1.64, -0.92, 0.851363, 0.223598
1.68, -0.92, 0.621621, 0.21534
1.72, -0.92, 0.953733, 0.253091
1.76, -0.92, 0.571161, 0.198721
1.8, -0.92, 0.639179, 0.237774
1.84, -0.92, 0.746932, 0.241243
1.88, -0.92, 1.02864, 0.364302
1.92, -0.92, 1.31341, 0.347532
1.96, -0.92, 1.89798, 0.462303
2, -0.92, 1.12447, 0.30696
2.04, -0.92, 1.45393, 0.284743
2.08, -0.92, 1.00272, 0.239065
2.12, -0.92, 0.975308, 0.284663
2.16, -0.92, 1.14193, 0.324773
2.2, -0.92, 1.07277, 0.316626
2.24, -0.92, 0.645835, 0.191338
2.28, -0.92, 1.27752, 0.451069
2.32, -0.92, 1.03946, 0.264451
2.36, -0.92, 1.03121, 0.312153
2.4, -0.92, 0.929224, 0.261979
2.44, -0.92, 1.56332, 0.501073
2.48, -0.92, 0.547001, 0.172859
2.52, -0.92, 0.409015, 0.147655
2.56, -0.92, 0.150921, 0.0887774
2.6, -0.92, 0, 0
2.64, -0.92, 0.189213, 0.147414
2.68, -0.92, 0.149264, 0.106097
2.72, -0.92, 0.129853, 0.0920614
2.76, -0.92, 0.0517333, 0.0517333
2.8, -0.92, 0.0693689, 0.0693689
2.84, -0.92, 0.105801, 0.105801
2.88, -0.92, 0.060646, 0.060646
2.92, -0.92, 0, 0
2.96, -0.92, 0, 0
3, -0.92, 0.0564219, 0.0564219
3.04, -0.92, 0.065252, 0.065252
3.08, -0.92, 0, 0
3.12, -0.92, 0, 0
3.16, -0.92, 0, 0
3.2, -0.92, 0, 0
3.24, -0.92, 0.236049, 0.182966
3.28, -0.92, 0, 0
3.32, -0.92, 0, 0
3.36, -0.92, 0.129466, 0.129466
3.4, -0.92, 0, 0
3.44, -0.92, 0, 0
3.48, -0.92, 0.062081, 0.062081
3.52, -0.92, 0.0645572, 0.0645572
3.56, -0.92, 0.428531, 0.259916
3.6, -0.92, 0.558164, 0.260223
3.64, -0.92, 0.678624, 0.253586
3.68, -0.92, 1.34999, 0.453273
3.72, -0.92, 0.130039, 0.0924638
3.76, -0.92, 0.841958, 0.312603
3.8, -0.92, 0.266528, 0.154721
3.84, -0.92, 0.47675, 0.19633
3.88, -0.92, 0.845978, 0.339807
3.92, -0.92, 0.702729, 0.283051
3.96, -0.92, 0.76168, 0.323426
4, -0.92, 0.684498, 0.458355
4.04, -0.92, 0.887476, 0.396466
4.08, -0.92, 0.597139, 0.276007
4.12, -0.92, 2.48564, 1.34893
4.16, -0.92, 1.57096, 0.622645
4.2, -0.92, 1.97187, 1.15389
4.24, -0.92, 1.80302, 1.08666
4.28, -0.92, 0.698057, 0.426581
4.32, -0.92, 1.02665, 0.4349
4.36, -0.92, 0.588253, 0.374549
4.4, -0.92, 3.32666, 1.75995
4.44, -0.92, 1.70489, 0.757446
4.48, -0.92, 0.569406, 0.407102
4.52, -0.92, 0, 0
4.56, -0.92, 0.382588, 0.382588
4.6, -0.92, 1.15603, 1.15603
4.64, -0.92, 0, 0
4.68, -0.92, 0, 0
4.72, -0.92, -1, 0
4.76, -0.92, -1, 0
4.8, -0.92, -1, 0
4.84, -0.92, -1, 0
4.88, -0.92, -1, 0
4.92, -0.92, -1, 0
4.96, -0.92, -1, 0
5, -0.92, -1, 0
5.04, -0.92, -1, 0
-0.04, -0.88, 2.64665, 0.559302
3.46945e-18, -0.88, 1.64019, 0.297295
0.04, -0.88, 2.34978, 0.552739
0.08, -0.88, 2.11243, 0.463092
0.12, -0.88, 1.77432, 0.30721
0.16, -0.88, 1.79633, 0.385207
0.2, -0.88, 1.48679, 0.368639
0.24, -0.88, 1.02284, 0.233792
0.28, -0.88, 1.30216, 0.412178
0.32, -0.88, 1.77408, 0.367595
0.36, -0.88, 1.62601, 0.427728
0.4, -0.88, 0.95335, 0.22165
0.44, -0.88, 1.075, 0.209885
0.48, -0.88, 0.513858, 0.151237
0.52, -0.88, 0.278491, 0.113385
0.56, -0.88, 0.189048, 0.0813085
0.6, -0.88, 0.102146, 0.0601546
0.64, -0.88, 0.0408632, 0.0408632
0.68, -0.88, 0.124875, 0.124875
0.72, -0.88, 0.0472973, 0.0472973
0.76, -0.88, 0.143597, 0.120298
0.8, -0.88, 0.103861, 0.0804478
0.84, -0.88, 0.0322188, 0.0322188
0.88, -0.88, 0.037713, 0.037713
0.92, -0.88, 0.229577, 0.229577
0.96, -0.88, 0.0571595, 0.0410955
1, -0.88, 0.0482938, 0.0482938
1.04, -0.88, 0.0810053, 0.0810053
1.08, -0.88, 0, 0
1.12, -0.88, 0, 0
1.16, -0.88, 0, 0
1.2, -0.88, 0.0422971, 0.0422971
1.24, -0.88, 0.0643151, 0.0643151
1.28, -0.88, 0, 0
1.32, -0.88, 0.110695, 0.0800905
1.36, -0.88, 0.023925, 0.023925
1.4, -0.88, 0.0819742, 0.0474683
1.44, -0.88, 0.0690322, 0.051367
1.48, -0.88, 0.282246, 0.129186
1.52, -0.88, 0.25924, 0.0920592
1.56, -0.88, 0.403978, 0.133696
1.6, -0.88, 0.899139, 0.276777
1.64, -0.88, 1.09585, 0.36198
1.68, -0.88, 1.15268, 0.279455
1.72, -0.88, 0.681173, 0.204425
1.76, -0.88, 1.35127, 0.321412
1.8, -0.88, 0.70952, 0.189016
1.84, -0.88, 1.04819, 0.269216
1.88, -0.88, 0.740252, 0.218025
1.92, -0.88, 0.835847, 0.219919
1.96, -0.88, 1.202, 0.30494
2, -0.88, 1.67914, 0.431085
2.04, -0.88, 1.18705, 0.386712
2.08, -0.88, 0.543431, 0.192248
2.12, -0.88, 1.20503, 0.302379
2.16, -0.88, 0.706268, 0.180901
2.2, -0.88, 1.84539, 0.497581
2.24, -0.88, 0.678988, 0.199377
2.28, -0.88, 0.59167, 0.175095
2.32, -0.88, 1.58797, 0.559362
2.36, -0.88, 0.77567, 0.234345
2.4, -0.88, 0.777645, 0.221087
2.44, -0.88, 0.336276, 0.130933
2.48, -0.88, 0.83375, 0.2623
2.52, -0.88, 0.380336, 0.167244
2.56, -0.88, 0.155632, 0.0931855
2.6, -0.88, 0.0493488, 0.0493488
2.64, -0.88, 0.0507337, 0.0507337
2.68, -0.88, 0, 0
2.72, -0.88, 0.0494398, 0.0494398
2.76, -0.88, 0, 0
2.8, -0.88, 0, 0
2.84, -0.88, 0, 0
2.88, -0.88, 0.099789, 0.0706584
2.92, -0.88, 0, 0
2.96, -0.88, 0.151247, 0.114173
3, -0.88, 0, 0
3.04, -0.88, 0, 0
3.08, -0.88, 0, 0
3.12, -0.88, 0, 0
3.16, -0.88, 0, 0
3.2, -0.88, 0, 0
3.24, -0.88, 0, 0
3.28, -0.88, 0, 0
3.32, -0.88, 0.0701876, 0.0701876
3.36, -0.88, 0, 0
3.4, -0.88, 0.0426869, 0.0426869
3.44, -0.88, 0.253971, 0.193079
3.48, -0.88, 0.0815809, 0.0815809
3.52, -0.88, 0.154548, 0.0895407
3.56, -0.88, 0.165135, 0.118929
3.6, -0.88, 0.538943, 0.207774
3.64, -0.88, 1.22511, 0.633892
3.68, -0.88, 0.786628, 0.241101
3.72, -0.88, 1.16902, 0.413066
3.76, -0.88, 0.74045, 0.274487
3.8, -0.88, 0.991152, 0.503544
3.84, -0.88, 1.68844, 0.468127
3.88, -0.88, 0.80796, 0.257102
3.92, -0.88, 0.691229, 0.321294
3.96, -0.88, 0.78477, 0.342458
4, -0.88, 0.486317, 0.225579
4.04, -0.88, 1.30685, 0.862142
4.08, -0.88, 0.49088, 0.253526
4.12, -0.88, 1.06754, 0.397243
4.16, -0.88, 0.119557, 0.119557
4.2, -0.88, 0.122965, 0.122965
4.24, -0.88, 2.24397, 1.13219
4.28, -0.88, 0.666799, 0.341412
4.32, -0.88, 0.679443, 0.414046
4.36, -0.88, 1.20258, 0.444956
4.4, -0.88, 3.0731, 1.52632
4.44, -0.88, 0.522127, 0.306192
4.48, -0.88, 1.18539, 0.749704
4.52, -0.88, 0.578033, 0.412594
4.56, -0.88, 0, 0
4.6, -0.88, 0.344535, 0.344535
4.64, -0.88, 0, 0
4.68, -0.88, 0, 0
4.72, -0.88, 0, 0
4.76, -0.88, -1, 0
4.8, -0.88, -1, 0
4.84, -0.88, -1, 0
4.88, -0.88, -1, 0
4.92, -0.88, -1, 0
4.96, -0.88, -1, 0
5, -0.88, -1, 0
5.04, -0.88, -1, 0
-0.04, -0.84, 2.57205, 0.580281
3.46945e-18, -0.84, 1.71846, 0.30815
0.04, -0.84, 2.18408, 0.412889
0.08, -0.84, 1.50593, 0.355453
0.12, -0.84, 2.15438, 0.364076
0.16, -0.84, 1.70934, 0.375773
0.2, -0.84, 1.64212, 0.307818
0.24, -0.84, 2.5791, 0.543904
0.28, -0.84, 1.20533, 0.22634
0.32, -0.84, 2.24691, 0.533633
0.36, -0.84, 1.14427, 0.226707
0.4, -0.84, 1.50767, 0.306006
0.44, -0.84, 1.5117, 0.339775
0.48, -0.84, 1.24474, 0.368036
0.52, -0.84, 0.491762, 0.147788
0.56, -0.84, 0.269135, 0.101853
0.6, -0.84, 0.252322, 0.102243
0.64, -0.84, 0.115252, 0.0723038
0.68, -0.84, 0.257157, 0.127496
0.72, -0.84, 0.110583, 0.0841265
0.76, -0.84, 0, 0
0.8, -0.84, 0, 0
0.84, -0.84, 0.082195, 0.048253
0.88, -0.84, 0, 0
0.92, -0.84, 0, 0
0.96, -0.84, 0.082841, 0.0488648
1, -0.84, 0.414559, 0.262884
1.04, -0.84, 0.0677671, 0.051739
1.08, -0.84, 0.0477951, 0.0477951
1.12, -0.84, 0, 0
1.16, -0.84, 0, 0
1.2, -0.84, 0, 0
1.24, -0.84, 0.0352632, 0.0352632
1.28, -0.84, 0, 0
1.32, -0.84, 0.143673, 0.0973247
1.36, -0.84, 0.0369038, 0.0369038
1.4, -0.84, 0.0301711, 0.0301711
1.44, -0.84, 0.0342967, 0.0342967
1.48, -0.84, 0.0605426, 0.0428106
1.52, -0.84, 0.521279, 0.19862
1.56, -0.84, 0.53325, 0.1477
1.6, -0.84, 0.708834, 0.166193
1.64, -0.84, 0.567669, 0.165221
1.68, -0.84, 1.1621, 0.232253
1.72, -0.84, 0.896132, 0.328019
1.76, -0.84, 0.811376, 0.222433
1.8, -0.84, 0.922781, 0.233603
1.84, -0.84, 0.610837, 0.145513
1.88, -0.84, 0.774494, 0.209133
1.92, -0.84, 1.46963, 0.427752
1.96, -0.84, 1.04551, 0.2853
2, -0.84, 1.05921, 0.30397
2.04, -0.84, 0.951923, 0.282452
2.08, -0.84, 0.691086, 0.199366
2.12, -0.84, 0.947686, 0.249643
2.16, -0.84, 0.995838, 0.369715
2.2, -0.84, 1.38905, 0.425676
2.24, -0.84, 0.753285, 0.242627
2.28, -0.84, 0.777109, 0.230529
2.32, -0.84, 1.26063, 0.430557
2.36, -0.84, 1.30369, 0.317745
2.4, -0.84, 1.31473, 0.454102
2.44, -0.84, 0.924626, 0.306263
2.48, -0.84, 0.56594, 0.19103
2.52, -0.84, 0.183074, 0.0918633
2.56, -0.84, 0.177958, 0.137911
2.6, -0.84, 0.156305, 0.0907235
2.64, -0.84, 0.0489678, 0.0489678
2.68, -0.84, 0, 0
2.72, -0.84, 0.0784355, 0.0560486
2.76, -0.84, 0.116585, 0.06867
2.8, -0.84, 0.083102, 0.083102
2.84, -0.84, 0.105075, 0.0775247
2.88, -0.84, 0.136092, 0.136092
2.92, -0.84, 0, 0
2.96, -0.84, 0.146572, 0.146572
3, -0.84, 0.0619608, 0.0619609
3.04, -0.84, 0, 0
3.08, -0.84, 0.0513733, 0.0513733
3.12, -0.84, 0, 0
3.16, -0.84, 0, 0
3.2, -0.84, 0.0721497, 0.0721497
3.24, -0.84, 0, 0
3.28, -0.84, 0.101714, 0.0733679
3.32, -0.84, 0, 0
3.36, -0.84, 0.145016, 0.103444
3.4, -0.84, 0.131303, 0.131303
3.44, -0.84, 0.0492301, 0.0492301
3.48, -0.84, 0.060907, 0.060907
3.52, -0.84, 0.447965, 0.316294
3.56, -0.84, 0.374712, 0.237646
3.6, -0.84, 0.241519, 0.146673
3.64, -0.84, 1.04346, 0.427561
3.68, -0.84, 0.995252, 0.323129
3.72, -0.84, 0.401991, 0.337104
3.76, -0.84, 0.601095, 0.259813
3.8, -0.84, 1.2624, 0.511349
3.84, -0.84, 0.763401, 0.383043
3.88, -0.84, 0.286855, 0.207234
3.92, -0.84, 1.32375, 0.509447
3.96, -0.84, 0.349014, 0.176669
4, -0.84, 0.238561, 0.138264
4.04, -0.84, 1.37403, 0.836596
4.08, -0.84, 0.753308, 0.292859
4.12, -0.84, 0.29866, 0.173199
4.16, -0.84, 0.899405, 0.373809
4.2, -0.84, 1.53889, 1.03229
4.24, -0.84, 0.980819, 0.573087
4.28, -0.84, 1.71586, 0.736604
4.32, -0.84, 0.297794, 0.210587
4.36, -0.84, 1.40481, 0.553085
4.4, -0.84, 0.269652, 0.190673
4.44, -0.84, 1.45624, 0.552893
4.48, -0.84, 0.395402, 0.280028
4.52, -0.84, 0.800484, 0.400599
4.56, -0.84, 0, 0
4.6, -0.84, 0, 0
4.64, -0.84, 0, 0
4.68, -0.84, 0, 0
4.72, -0.84, 0, 0
4.76, -0.84, -1, 0
4.8, -0.84, -1, 0
4.84, -0.84, -1, 0
4.88, -0.84, -1, 0
4.92, -0.84, -1, 0
4.96, -0.84, -1, 0
5, -0.84, -1, 0
5.04, -0.84, -1, 0
-0.04, -0.8, 2.21677, 0.393185
3.46945e-18, -0.8, 1.61392, 0.297854
0.04, -0.8, 1.83609, 0.399754
0.08, -0.8, 1.85653, 0.455811
0.12, -0.8, 1.08708, 0.220902
0.16, -0.8, 1.08766, 0.241578
0.2, -0.8, 1.44081, 0.287485
0.24, -0.8, 2.04857, 0.441909
0.28, -0.8, 1.92489, 0.457913
0.32, -0.8, 2.03859, 0.404843
0.36, -0.8, 1.2612, 0.277975
0.4, -0.8, 1.78508, 0.355851
0.44, -0.8, 1.65527, 0.383439
0.48, -0.8, 0.971878, 0.223689
0.52, -0.8, 0.840555, 0.299784
0.56, -0.8, 0.589954, 0.195851
0.6, -0.8, 0.191792, 0.0893045
0.64, -0.8, 0.157345, 0.0793597
0.68, -0.8, 0.0450702, 0.0321793
0.72, -0.8, 0.0293314, 0.0293314
0.76, -0.8, 0.0851329, 0.0504783
0.8, -0.8, 0.0277794, 0.0277794
0.84, -0.8, 0, 0
0.88, -0.8, 0, 0
0.92, -0.8, 0, 0
0.96, -0.8, 0.0324733, 0.0324733
1, -0.8, 0.0513439, 0.0363059
1.04, -0.8, 0.0772606, 0.0772606
1.08, -0.8, 0.0257362, 0.0257362
1.12, -0.8, 0, 0
1.16, -0.8, 0.113854, 0.0868307
1.2, -0.8, 0, 0
1.24, -0.8, 0.0989173, 0.0583517
1.28, -0.8, 0.0354981, 0.0354981
1.32, -0.8, 0.0279942, 0.0279942
1.36, -0.8, 0.0923999, 0.0558242
1.4, -0.8, 0.0722453, 0.0521328
1.44, -0.8, 0.107292, 0.0630568
1.48, -0.8, 0.438199, 0.189026
1.52, -0.8, 0.885749, 0.337736
1.56, -0.8, 0.976057, 0.344379
1.6, -0.8, 1.15168, 0.379549
1.64, -0.8, 1.52672, 0.454474
1.68, -0.8, 0.788325, 0.182811
1.72, -0.8, 1.56074, 0.363192
1.76, -0.8, 1.14797, 0.238944
1.8, -0.8, 0.670812, 0.179273
1.84, -0.8, 1.02294, 0.241109
1.88, -0.8, 0.914459, 0.244348
1.92, -0.8, 1.0013, 0.266567
1.96, -0.8, 0.96236, 0.256622
2, -0.8, 0.80921, 0.249626
2.04, -0.8, 0.631042, 0.254298
2.08, -0.8, 0.751365, 0.348434
2.12, -0.8, 0.863796, 0.269286
2.16, -0.8, 0.878671, 0.230207
2.2, -0.8, 0.544222, 0.171423
2.24, -0.8, 1.25098, 0.322323
2.28, -0.8, 1.32141, 0.335949
2.32, -0.8, 1.25793, 0.517478
2.36, -0.8, 0.702139, 0.198884
2.4, -0.8, 1.33573, 0.44571
2.44, -0.8, 1.06076, 0.254946
2.48, -0.8, 1.22276, 0.480161
2.52, -0.8, 0.905988, 0.407289
2.56, -0.8, 0.302559, 0.159477
2.6, -0.8, 0.186097, 0.0935535
2.64, -0.8, 0.0359526, 0.0359526
2.68, -0.8, 0, 0
2.72, -0.8, 0.048261, 0.048261
2.76, -0.8, 0.09549, 0.09549
2.8, -0.8, 0.0509515, 0.0509515
2.84, -0.8, 0, 0
2.88, -0.8, 0, 0
2.92, -0.8, 0.0585987, 0.0585987
2.96, -0.8, 0, 0
3, -0.8, 0, 0
3.04, -0.8, 0, 0
3.08, -0.8, 0, 0
3.12, -0.8, 0, 0
3.16, -0.8, 0, 0
3.2, -0.8, 0.0617416, 0.0617416
3.24, -0.8, 0, 0
3.28, -0.8, 0, 0
3.32, -0.8, 0.0490264, 0.0490264
3.36, -0.8, 0.0640685, 0.0640685
3.4, -0.8, 0, 0
3.44, -0.8, 0.156905, 0.112142
3.48, -0.8, 0.764554, 0.574202
3.52, -0.8, 0.907451, 0.407613
3.56, -0.8, 0.0763891, 0.0763891
3.6, -0.8, 0.491719, 0.243929
3.64, -0.8, 1.39112, 0.567288
3.68, -0.8, 1.23921, 0.646699
3.72, -0.8, 0.98133, 0.67366
3.76, -0.8, 0.600943, 0.229679
3.8, -0.8, 0.515333, 0.242652
3.84, -0.8, 0.705304, 0.272346
3.88, -0.8, 1.10829, 0.378775
3.92, -0.8, 1.20282, 0.743487
3.96, -0.8, 0, 0
4, -0.8, 1.1708, 0.834642
4.04, -0.8, 0.756317, 0.349359
4.08, -0.8, 0.687903, 0.320233
4.12, -0.8, 0.363157, 0.213756
4.16, -0.8, 0.454303, 0.242906
4.2, -0.8, 0.724839, 0.301009
4.24, -0.8, 1.47185, 0.497223
4.28, -0.8, 1.09055, 0.642307
4.32, -0.8, 0.152073, 0.152073
4.36, -0.8, 0.637487, 0.323738
4.4, -0.8, 0.642211, 0.380444
4.44, -0.8, 1.68412, 0.847409
4.48, -0.8, 2.4819, 1.15663
4.52, -0.8, 0.482539, 0.341765
4.56, -0.8, 0.360172, 0.254989
4.6, -0.8, 0.45547, 0.45547
4.64, -0.8, 0, 0
4.68, -0.8, 0, 0
4.72, -0.8, 0, 0
4.76, -0.8, -1, 0
4.8, -0.8, -1, 0
4.84, -0.8, -1, 0
4.88, -0.8, -1, 0
4.92, -0.8, -1, 0
4.96, -0.8, -1, 0
5, -0.8, -1, 0
5.04, -0.8, -1, 0
-0.04, -0.76, 1.23077, 0.253773
3.46945e-18, -0.76, 1.68165, 0.426424
0.04, -0.76, 1.30158, 0.298951
0.08, -0.76, 1.59457, 0.312386
0.12, -0.76, 1.35205, 0.327233
0.16, -0.76, 1.38228, 0.364137
0.2, -0.76, 1.35298, 0.359476
0.24, -0.76, 1.42903, 0.396346
0.28, -0.76, 1.02901, 0.21037
0.32, -0.76, 1.38406, 0.262299
0.36, -0.76, 1.66108, 0.301786
0.4, -0.76, 1.52804, 0.334101
0.44, -0.76, 1.40058, 0.287816
0.48, -0.76, 0.83484, 0.199611
0.52, -0.76, 0.988038, 0.243538
0.56, -0.76, 0.559833, 0.182873
0.6, -0.76, 0.256546, 0.10863
0.64, -0.76, 0.272155, 0.10424
0.68, -0.76, 0.0548824, 0.0388561
0.72, -0.76, 0.212146, 0.128609
0.76, -0.76, 0.175974, 0.107277
0.8, -0.76, 0.0250371, 0.0250371
0.84, -0.76, 0.0213163, 0.0213163
0.88, -0.76, 0.0274872, 0.0274872
0.92, -0.76, 0, 0
0.96, -0.76, 0.0714831, 0.0525727
1, -0.76, 0.0257227, 0.0257227
1.04, -0.76, 0, 0
1.08, -0.76, 0.0461716, 0.0461716
1.12, -0.76, 0, 0
1.16, -0.76, 0.0347102, 0.0347102
1.2, -0.76, 0.0300833, 0.0300833
1.24, -0.76, 0.173411, 0.0914419
1.28, -0.76, 0.0225912, 0.0225912
1.32, -0.76, 0, 0
1.36, -0.76, 0.0795912, 0.0569464
1.4, -0.76, 0.587428, 0.293031
1.44, -0.76, 0.177629, 0.0807678
1.48, -0.76, 0.303071, 0.274587
1.52, -0.76, 0.926453, 0.264055
1.56, -0.76, 0.420497, 0.128744
1.6, -0.76, 1.00432, 0.235284
1.64, -0.76, 1.41233, 0.381716
1.68, -0.76, 1.52055, 0.396533
1.72, -0.76, 1.21409, 0.329682
1.76, -0.76, 1.14416, 0.342574
1.8, -0.76, 1.63737, 0.441079
1.84, -0.76, 0.47003, 0.150475
1.88, -0.76, 0.878241, 0.347541
1.92, -0.76, 0.596436, 0.177333
1.96, -0.76, 0.615551, 0.193887
2, -0.76, 0.605385, 0.227855
2.04, -0.76, 0.531144, 0.167781
2.08, -0.76, 0.688489, 0.181091
2.12, -0.76, 1.0991, 0.238612
2.16, -0.76, 0.837746, 0.3653
2.2, -0.76, 0.59678, 0.208136
2.24, -0.76, 0.57188, 0.168787
2.28, -0.76, 0.446683, 0.200499
2.32, -0.76, 0.978147, 0.392729
2.36, -0.76, 1.48358, 0.459338
2.4, -0.76, 1.32261, 0.276706
2.44, -0.76, 1.15498, 0.428791
2.48, -0.76, 1.23012, 0.442159
2.52, -0.76, 0.544349, 0.195707
2.56, -0.76, 0.606209, 0.221697
2.6, -0.76, 0.0774583, 0.0548631
2.64, -0.76, 0.752785, 0.45374
2.68, -0.76, 0.158386, 0.0916259
2.72, -0.76, 0.0507716, 0.0507716
2.76, -0.76, 0.134254, 0.105037
2.8, -0.76, 0.055977, 0.055977
2.84, -0.76, 0.0441792, 0.0441792
2.88, -0.76, 0.0384798, 0.0384798
2.92, -0.76, 0, 0
2.96, -0.76, 0.0534181, 0.0534181
3, -0.76, 0, 0
3.04, -0.76, 0, 0
3.08, -0.76, 0, 0
3.12, -0.76, 0, 0
3.16, -0.76, 0, 0
3.2, -0.76, 0, 0
3.24, -0.76, 0, 0
3.28, -0.76, 0.152746, 0.112317
3.32, -0.76, 0, 0
3.36, -0.76, 0, 0
3.4, -0.76, 0, 0
3.44, -0.76, 0.387118, 0.175709
3.48, -0.76, 0.269779, 0.135359
3.52, -0.76, 0.651237, 0.340293
3.56, -0.76, 0.446781, 0.188621
3.6, -0.76, 1.13134, 0.476755
3.64, -0.76, 1.44589, 0.498159
3.68, -0.76, 1.65148, 0.688044
3.72, -0.76, 0.697841, 0.441018
3.76, -0.76, 0.648072, 0.276612
3.8, -0.76, 0.377899, 0.201789
3.84, -0.76, 0.224346, 0.131609
3.88, -0.76, 0.782572, 0.41384
3.92, -0.76, 0.493336, 0.235457
3.96, -0.76, 0.3962, 0.263261
4, -0.76, 0.674921, 0.334939
4.04, -0.76, 0.293724, 0.219095
4.08, -0.76, 0.641363, 0.283008
4.12, -0.76, 0.0958509, 0.0958509
4.16, -0.76, 0.630352, 0.368407
4.2, -0.76, 0.905014, 0.437614
4.24, -0.76, 0.645815, 0.402171
4.28, -0.76, 0.583898, 0.262502
4.32, -0.76, 0.291964, 0.20645
4.36, -0.76, 0.918027, 0.392069
4.4, -0.76, 0.525119, 0.427388
4.44, -0.76, 0.711266, 0.530995
4.48, -0.76, 0.99859, 0.450662
4.52, -0.76, 1.07524, 0.888294
4.56, -0.76, 0.165318, 0.165318
4.6, -0.76, 0, 0
4.64, -0.76, 0, 0
4.68, -0.76, 0, 0
4.72, -0.76, 0, 0
4.76, -0.76, 0, 0
4.8, -0.76, -1, 0
4.84, -0.76, -1, 0
4.88, -0.76, -1, 0
4.92, -0.76, -1, 0
4.96, -0.76, -1, 0
5, -0.76, -1, 0
5.04, -0.76, -1, 0
-0.04, -0.72, 1.26888, 0.27765
3.46945e-18, -0.72, 1.26524, 0.337711
0.04, -0.72, 1.25256, 0.349156
0.08, -0.72, 0.788749, 0.195934
0.12, -0.72, 1.21217, 0.261467
0.16, -0.72, 1.23134, 0.272727
0.2, -0.72, 0.777371, 0.173268
0.24, -0.72, 1.27276, 0.265572
0.28, -0.72, 1.45494, 0.297817
0.32, -0.72, 1.06136, 0.215836
0.36, -0.72, 1.62752, 0.359171
0.4, -0.72, 2.40985, 0.518053
0.44, -0.72, 1.14553, 0.265976
0.48, -0.72, 1.60401, 0.418033
0.52, -0.72, 0.816054, 0.182386
0.56, -0.72, 0.611596, 0.177024
0.6, -0.72, 0.224872, 0.0801856
0.64, -0.72, 0.393679, 0.117959
0.68, -0.72, 0.520207, 0.179488
0.72, -0.72, 0.11187, 0.083652
0.76, -0.72, 0.0279451, 0.0279451
0.8, -0.72, 0.0735281, 0.0526987
0.84, -0.72, 0.101991, 0.0791879
0.88, -0.72, 0.0187759, 0.0187759
0.92, -0.72, 0.133652, 0.0683311
0.96, -0.72, 0, 0
1, -0.72, 0.159492, 0.086009
1.04, -0.72, 0.053168, 0.0376487
1.08, -0.72, 0, 0
1.12, -0.72, 0, 0
1.16, -0.72, 0, 0
1.2, -0.72, 0.0629696, 0.0464282
1.24, -0.72, 0.0664357, 0.0471123
1.28, -0.72, 0.0271835, 0.0271835
1.32, -0.72, 0.0352676, 0.0352676
1.36, -0.72, 0.0809887, 0.0473746
1.4, -0.72, 0.101903, 0.0600296
1.44, -0.72, 0.227876, 0.122547
1.48, -0.72, 0.580589, 0.291299
1.52, -0.72, 0.827183, 0.207025
1.56, -0.72, 1.33188, 0.370197
1.6, -0.72, 1.99489, 0.501471
1.64, -0.72, 1.24179, 0.354325
1.68, -0.72, 1.08217, 0.260108
1.72, -0.72, 0.853595, 0.203404
1.76, -0.72, 1.05432, 0.279126
1.8, -0.72, 0.774056, 0.231162
1.84, -0.72, 1.29807, 0.403368
1.88, -0.72, 0.888758, 0.257168
1.92, -0.72, 0.864363, 0.238554
1.96, -0.72, 1.17883, 0.487943
2, -0.72, 0.294656, 0.153128
2.04, -0.72, 0.340043, 0.123302
2.08, -0.72, 0.907324, 0.291856
2.12, -0.72, 0.276896, 0.137427
2.16, -0.72, 0.456351, 0.165558
2.2, -0.72, 0.409576, 0.198607
2.24, -0.72, 0.253143, 0.0974912
2.28, -0.72, 0.739452, 0.234724
2.32, -0.72, 1.25936, 0.327043
2.36, -0.72, 1.378, 0.458049
2.4, -0.72, 1.26605, 0.313317
2.44, -0.72, 0.857674, 0.242251
2.48, -0.72, 1.56267, 0.346627
2.52, -0.72, 0.912211, 0.29719
2.56, -0.72, 0.665706, 0.228205
2.6, -0.72, 0.186426, 0.108637
2.64, -0.72, 0.617934, 0.294432
2.68, -0.72, 0.0554887, 0.0554887
2.72, -0.72, 0.0782521, 0.0782521
2.76, -0.72, 0.0545663, 0.0545663
2.8, -0.72, 0.10723, 0.0772268
2.84, -0.72, 0, 0
2.88, -0.72, 0.043062, 0.043062
2.92, -0.72, 0, 0
2.96, -0.72, 0.0682525, 0.0682525
3, -0.72, 0.0590893, 0.0590893
3.04, -0.72, 0, 0
3.08, -0.72, 0, 0
3.12, -0.72, 0.11762, 0.0833664
3.16, -0.72, 0.0647622, 0.0647622
3.2, -0.72, 0.0574898, 0.0574898
3.24, -0.72, 0, 0
3.28, -0.72, 0.166011, 0.166012
3.32, -0.72, 0, 0
3.36, -0.72, 0.153321, 0.112658
3.4, -0.72, 0.782686, 0.381099
3.44, -0.72, 0.998215, 0.587545
3.48, -0.72, 0.274235, 0.144149
3.52, -0.72, 1.01813, 0.559807
3.56, -0.72, 0.584721, 0.305889
3.6, -0.72, 0.996611, 0.446863
3.64, -0.72, 0.543206, 0.253459
3.68, -0.72, 0.504526, 0.242495
3.72, -0.72, 0.40849, 0.215125
3.76, -0.72, 0.666326, 0.244512
3.8, -0.72, 0.811881, 0.653432
3.84, -0.72, 0.0790887, 0.0790887
3.88, -0.72, 0.702571, 0.298337
3.92, -0.72, 0.234519, 0.135913
3.96, -0.72, 0.2586, 0.149519
4, -0.72, 0.647215, 0.326343
4.04, -0.72, 0.211376, 0.152472
4.08, -0.72, 0.380268, 0.195673
4.12, -0.72, 0.329892, 0.250122
4.16, -0.72, 0.399008, 0.283779
4.2, -0.72, 0.955586, 0.538969
4.24, -0.72, 0.139582, 0.139582
4.28, -0.72, 0.614031, 0.281698
4.32, -0.72, 0.831557, 0.556521
4.36, -0.72, 0.91497, 0.472749
4.4, -0.72, 0.503277, 0.29423
4.44, -0.72, 1.55135, 0.872978
4.48, -0.72, 0.318756, 0.318756
4.52, -0.72, 0.753561, 0.439602
4.56, -0.72, 0.779184, 0.452765
4.6, -0.72, 0.728679, 0.421419
4.64, -0.72, 0.52322, 0.52322
4.68, -0.72, 0, 0
4.72, -0.72, 2.65161, 1.95316
4.76, -0.72, 0, 0
4.8, -0.72, -1, 0
4.84, -0.72, -1, 0
4.88, -0.72, -1, 0
4.92, -0.72, -1, 0
4.96, -0.72, -1, 0
5, -0.72, -1, 0
5.04, -0.72, -1, 0
-0.04, -0.68, 1.34923, 0.424684
3.46945e-18, -0.68, 0.874731, 0.336971
0.04, -0.68, 0.49406, 0.136664
0.08, -0.68, 0.793268, 0.208074
0.12, -0.68, 0.402278, 0.112049
0.16, -0.68, 0.708274, 0.200113
0.2, -0.68, 0.918872, 0.246726
0.24, -0.68, 0.774486, 0.22268
0.28, -0.68, 1.18347, 0.236548
0.32, -0.68, 1.27793, 0.264448
0.36, -0.68, 1.57564, 0.320589
0.4, -0.68, 2.52565, 0.498411
0.44, -0.68, 1.50329, 0.276805
0.48, -0.68, 1.88756, 0.371494
0.52, -0.68, 1.12489, 0.22909
0.56, -0.68, 1.21342, 0.306322
0.6, -0.68, 0.480047, 0.148008
0.64, -0.68, 0.435387, 0.121384
0.68, -0.68, 0.183976, 0.0761025
0.72, -0.68, 0.275105, 0.136885
0.76, -0.68, 0.214683, 0.0829473
0.8, -0.68, 0.035981, 0.035981
0.84, -0.68, 0.0272664, 0.0272664
0.88, -0.68, 0.110491, 0.0555172
0.92, -0.68, 0.0743972, 0.0526068
0.96, -0.68, 0.0244109, 0.0244109
1, -0.68, 0.145144, 0.0740408
1.04, -0.68, 0, 0
1.08, -0.68, 0.0579505, 0.0579505
1.12, -0.68, 0, 0
1.16, -0.68, 0.029212, 0.029212
1.2, -0.68, 0.118993, 0.088565
1.24, -0.68, 0.195339, 0.133739
1.28, -0.68, 0.146109, 0.073953
1.32, -0.68, 0.11667, 0.0891459
1.36, -0.68, 0.135462, 0.0681762
1.4, -0.68, 0.142937, 0.075743
1.44, -0.68, 0.504801, 0.192583
1.48, -0.68, 1.03797, 0.267145
1.52, -0.68, 1.12929, 0.262231
1.56, -0.68, 0.571766, 0.158462
1.6, -0.68, 1.28262, 0.235103
1.64, -0.68, 2.02562, 0.496538
1.68, -0.68, 1.49544, 0.446699
1.72, -0.68, 1.08715, 0.411895
1.76, -0.68, 0.797086, 0.227505
1.8, -0.68, 0.404067, 0.181907
1.84, -0.68, 0.481766, 0.158603
1.88, -0.68, 0.542176, 0.195896
1.92, -0.68, 0.410213, 0.143948
1.96, -0.68, 0.207495, 0.101422
2, -0.68, 0.334487, 0.150486
2.04, -0.68, 0.232614, 0.104676
2.08, -0.68, 0.344554, 0.135547
2.12, -0.68, 0.390672, 0.192218
2.16, -0.68, 0.168536, 0.0876949
2.2, -0.68, 0.301209, 0.11562
2.24, -0.68, 0.211784, 0.0988746
2.28, -0.68, 0.412839, 0.142544
2.32, -0.68, 0.621754, 0.239086
2.36, -0.68, 0.904138, 0.404295
2.4, -0.68, 0.478209, 0.181862
2.44, -0.68, 0.951211, 0.300871
2.48, -0.68, 0.684109, 0.190383
2.52, -0.68, 1.18859, 0.443188
2.56, -0.68, 0.892776, 0.284761
2.6, -0.68, 0.537498, 0.233071
2.64, -0.68, 0.46464, 0.172115
2.68, -0.68, 0.131558, 0.0766954
2.72, -0.68, 0.231195, 0.138174
2.76, -0.68, 0.367746, 0.232696
2.8, -0.68, 0.184728, 0.108045
2.84, -0.68, 0.100815, 0.0718881
2.88, -0.68, 0.128172, 0.0930754
2.92, -0.68, 0.194573, 0.112609
2.96, -0.68, 0.0694235, 0.0694235
3, -0.68, 0, 0
3.04, -0.68, 0, 0
3.08, -0.68, 0.14627, 0.14627
3.12, -0.68, 0.0611962, 0.0611963
3.16, -0.68, 0.0565552, 0.0565552
3.2, -0.68, 0.156846, 0.156846
3.24, -0.68, 0.0693609, 0.0693609
3.28, -0.68, 0, 0
3.32, -0.68, 0.178219, 0.104063
3.36, -0.68, 0.170492, 0.0984389
3.4, -0.68, 1.76372, 0.854711
3.44, -0.68, 0.329272, 0.154326
3.48, -0.68, 1.56294, 0.409137
3.52, -0.68, 0.380015, 0.161519
3.56, -0.68, 0.60778, 0.217458
3.6, -0.68, 0.653397, 0.243084
3.64, -0.68, 0.860916, 0.339983
3.68, -0.68, 0.566468, 0.22017
3.72, -0.68, 1.11273, 0.453631
3.76, -0.68, 1.0571, 0.456591
3.8, -0.68, 0.789523, 0.299757
3.84, -0.68, 0.0893666, 0.0893666
3.88, -0.68, 0.334719, 0.17248
3.92, -0.68, 0.170052, 0.120552
3.96, -0.68, 0.494994, 0.359225
4, -0.68, 0.42628, 0.219681
4.04, -0.68, 0.315222, 0.184844
4.08, -0.68, 0.226814, 0.162016
4.12, -0.68, 1.25003, 0.673746
4.16, -0.68, 0.636376, 0.39923
4.2, -0.68, 0.560258, 0.255109
4.24, -0.68, 0.775465, 0.39927
4.28, -0.68, 0.404081, 0.236416
4.32, -0.68, 0.134873, 0.134873
4.36, -0.68, 0.407934, 0.308671
4.4, -0.68, 0.442678, 0.258264
4.44, -0.68, 0, 0
4.48, -0.68, 2.34558, 1.51822
4.52, -0.68, 0.605024, 0.43299
4.56, -0.68, 2.6583, 1.91499
4.6, -0.68, 2.66346, 2.39021
4.64, -0.68, 0.342481, 0.342481
4.68, -0.68, 0, 0
4.72, -0.68, 0, 0
4.76, -0.68, 0, 0
4.8, -0.68, -1, 0
4.84, -0.68, -1, 0
4.88, -0.68, -1, 0
4.92, -0.68, -1, 0
4.96, -0.68, -1, 0
5, -0.68, -1, 0
5.04, -0.68, -1, 0
-0.04, -0.64, 0.565624, 0.165246
3.46945e-18, -0.64, 0.820164, 0.311684
0.04, -0.64, 0.522666, 0.275139
0.08, -0.64, 0.718158, 0.225436
0.12, -0.64, 0.834884, 0.308635
0.16, -0.64, 0.36294, 0.124983
0.2, -0.64, 0.84573, 0.321776
0.24, -0.64, 0.633724, 0.175078
0.28, -0.64, 1.11165, 0.314115
0.32, -0.64, 1.21416, 0.358456
0.36, -0.64, 0.845951, 0.212162
0.4, -0.64, 1.07763, 0.223657
0.44, -0.64, 2.46442, 0.51481
0.48, -0.64, 1.35296, 0.257575
0.52, -0.64, 1.30767, 0.349158
0.56, -0.64, 1.1482, 0.268914
0.6, -0.64, 0.854738, 0.206054
0.64, -0.64, 1.11805, 0.383016
0.68, -0.64, 0.320719, 0.119052
0.72, -0.64, 0.182283, 0.0761268
0.76, -0.64, 0.429093, 0.181143
0.8, -0.64, 0.144305, 0.0660723
0.84, -0.64, 0.0871623, 0.0533732
0.88, -0.64, 0.102911, 0.0655591
0.92, -0.64, 0.0724162, 0.0524772
0.96, -0.64, 0.0618305, 0.0438118
1, -0.64, 0.139886, 0.117179
1.04, -0.64, 0.0257012, 0.0257012
1.08, -0.64, 0.0753803, 0.0753803
1.12, -0.64, 0.112954, 0.112954
1.16, -0.64, 0.200437, 0.13259
1.2, -0.64, 0.0915175, 0.0531532
1.24, -0.64, 0, 0
1.28, -0.64, 0.111855, 0.0664063
1.32, -0.64, 0.401471, 0.271057
1.36, -0.64, 0.370296, 0.125581
1.4, -0.64, 0.404195, 0.163186
1.44, -0.64, 0.988137, 0.240114
1.48, -0.64, 1.465, 0.304857
1.52, -0.64, 1.5338, 0.384068
1.56, -0.64, 2.09746, 0.43473
1.6, -0.64, 1.37287, 0.303714
1.64, -0.64, 1.30952, 0.283967
1.68, -0.64, 1.4477, 0.361445
1.72, -0.64, 0.503223, 0.193796
1.76, -0.64, 0.794786, 0.236004
1.8, -0.64, 0.598317, 0.304642
1.84, -0.64, 0.798925, 0.222916
1.88, -0.64, 0.299137, 0.135287
1.92, -0.64, 0.281333, 0.119348
1.96, -0.64, 0, 0
2, -0.64, 0.18171, 0.083224
2.04, -0.64, 0.200789, 0.0911654
2.08, -0.64, 0.201817, 0.0931321
2.12, -0.64, 0.266308, 0.143061
2.16, -0.64, 0.311197, 0.136169
2.2, -0.64, 0.489091, 0.182984
2.24, -0.64, 0.575628, 0.344245
2.28, -0.64, 0.276256, 0.124242
2.32, -0.64, 0.931802, 0.39422
2.36, -0.64, 0.364366, 0.1495
2.4, -0.64, 0.836723, 0.381959
2.44, -0.64, 1.19955, 0.315081
2.48, -0.64, 1.25813, 0.312625
2.52, -0.64, 1.25036, 0.449888
2.56, -0.64, 1.19792, 0.472702
2.6, -0.64, 1.02901, 0.424601
2.64, -0.64, 0.137058, 0.102363
2.68, -0.64, 0.196534, 0.117756
2.72, -0.64, 0.319696, 0.131986
2.76, -0.64, 0.206602, 0.136476
2.8, -0.64, 0.28891, 0.120442
2.84, -0.64, 0.065756, 0.065756
2.88, -0.64, 0.0567901, 0.0567901
2.92, -0.64, 0.108341, 0.0767633
2.96, -0.64, 0.155977, 0.0904208
3, -0.64, 0, 0
3.04, -0.64, 0.222142, 0.13505
3.08, -0.64, 0.140051, 0.099036
3.12, -0.64, 0.267018, 0.169546
3.16, -0.64, 0.331082, 0.173676
3.2, -0.64, 0.270142, 0.17424
3.24, -0.64, 0.16728, 0.096741
3.28, -0.64, 0.250576, 0.152205
3.32, -0.64, 0.383375, 0.146564
3.36, -0.64, 0.610557, 0.490033
3.4, -0.64, 0.292752, 0.172543
3.44, -0.64, 1.01101, 0.301332
3.48, -0.64, 0.361025, 0.173919
3.52, -0.64, 0.707471, 0.534622
3.56, -0.64, 0.273619, 0.159474
3.6, -0.64, 0.793391, 0.543087
3.64, -0.64, 1.12002, 0.358707
3.68, -0.64, 0.382872, 0.234483
3.72, -0.64, 0.208769, 0.148216
3.76, -0.64, 0.359825, 0.213241
3.8, -0.64, 0.153855, 0.153855
3.84, -0.64, 0.257437, 0.150822
3.88, -0.64, 0.252737, 0.185002
3.92, -0.64, 0.219474, 0.1711
3.96, -0.64, 0.876413, 0.346064
4, -0.64, 0.671558, 0.279337
4.04, -0.64, 0.118316, 0.118316
4.08, -0.64, 0.180441, 0.130676
4.12, -0.64, 0.590138, 0.26723
4.16, -0.64, 0.119762, 0.119762
4.2, -0.64, 0, 0
4.24, -0.64, 0.414706, 0.243245
4.28, -0.64, 0.436932, 0.310833
4.32, -0.64, 0.263786, 0.186525
4.36, -0.64, 0.948764, 0.626693
4.4, -0.64, 0.138733, 0.138733
4.44, -0.64, 0.50342, 0.36991
4.48, -0.64, 0.473989, 0.34378
4.52, -0.64, 0.192668, 0.192668
4.56, -0.64, 1.89609, 1.03371
4.6, -0.64, 0.427511, 0.307373
4.64, -0.64, 0, 0
4.68, -0.64, 3.89926, 3.49321
4.72, -0.64, 5.19908, 5.19908
4.76, -0.64, 0, 0
4.8, -0.64, -1, 0
4.84, -0.64, -1, 0
4.88, -0.64, -1, 0
4.92, -0.64, -1, 0
4.96, -0.64, -1, 0
5, -0.64, -1, 0
5.04, -0.64, -1, 0
-0.04, -0.6, 0.297875, 0.149681
3.46945e-18, -0.6, 0.64975, 0.277708
0.04, -0.6, 0.785042, 0.237867
0.08, -0.6, 0.494782, 0.259093
0.12, -0.6, 0.336316, 0.122241
0.16, -0.6, 0.191078, 0.0736293
0.2, -0.6, 0.55495, 0.161457
0.24, -0.6, 0.946011, 0.307134
0.28, -0.6, 0.597183, 0.15814
0.32, -0.6, 1.33842, 0.335211
0.36, -0.6, 1.06069, 0.299935
0.4, -0.6, 1.44754, 0.328703
0.44, -0.6, 1.31898, 0.272416
0.48, -0.6, 1.82225, 0.347112
0.52, -0.6, 1.91455, 0.320753
0.56, -0.6, 1.92713, 0.320841
0.6, -0.6, 0.904267, 0.209361
0.64, -0.6, 1.01495, 0.304147
0.68, -0.6, 0.561054, 0.197473
0.72, -0.6, 0.254459, 0.107257
0.76, -0.6, 0.327005, 0.149786
0.8, -0.6, 0.212701, 0.1234
0.84, -0.6, 0.184158, 0.117611
0.88, -0.6, 0.274641, 0.093259
0.92, -0.6, 0.0642345, 0.045832
0.96, -0.6, 0.1723, 0.120089
1, -0.6, 0, 0
1.04, -0.6, 0.0737211, 0.0535032
1.08, -0.6, 0.0998291, 0.0599131
1.12, -0.6, 0.0517769, 0.0368611
1.16, -0.6, 0.0728703, 0.0537759
1.2, -0.6, 0.0265527, 0.0265527
1.24, -0.6, 0.0646387, 0.0458215
1.28, -0.6, 0.147103, 0.125194
1.32, -0.6, 0.692602, 0.310665
1.36, -0.6, 0.952154, 0.331679
1.4, -0.6, 0.609651, 0.188271
1.44, -0.6, 1.04092, 0.322041
1.48, -0.6, 1.12356, 0.236677
1.52, -0.6, 1.07871, 0.24106
1.56, -0.6, 1.13205, 0.238056
1.6, -0.6, 1.01399, 0.340251
1.64, -0.6, 0.944349, 0.338351
1.68, -0.6, 1.36455, 0.424847
1.72, -0.6, 0.77531, 0.312857
1.76, -0.6, 0.365135, 0.17486
1.8, -0.6, 0.656772, 0.207764
1.84, -0.6, 0.356984, 0.132171
1.88, -0.6, 0.274841, 0.126021
1.92, -0.6, 0.120538, 0.0740024
1.96, -0.6, 0.231286, 0.110051
2, -0.6, 0.0934919, 0.0687207
2.04, -0.6, 0.371224, 0.132243
2.08, -0.6, 0.194752, 0.163711
2.12, -0.6, 0.658126, 0.339678
2.16, -0.6, 0.200173, 0.102229
2.2, -0.6, 0.286639, 0.111694
2.24, -0.6, 0.316043, 0.188837
2.28, -0.6, 0.182483, 0.0940563
2.32, -0.6, 0.496258, 0.201878
2.36, -0.6, 0.582588, 0.180405
2.4, -0.6, 0.669623, 0.185221
2.44, -0.6, 0.301486, 0.131993
2.48, -0.6, 0.805533, 0.238251
2.52, -0.6, 0.814306, 0.22451
2.56, -0.6, 0.837571, 0.39716
2.6, -0.6, 0.5279, 0.235428
2.64, -0.6, 1.19198, 0.437651
2.68, -0.6, 0.553388, 0.209599
2.72, -0.6, 0.354034, 0.163404
2.76, -0.6, 0.230765, 0.104542
2.8, -0.6, 0.220066, 0.113274
2.84, -0.6, 0.100216, 0.0729515
2.88, -0.6, 0.112591, 0.07962
2.92, -0.6, 0.161649, 0.0947618
2.96, -0.6, 0.14585, 0.103587
3, -0.6, 0.199442, 0.115414
3.04, -0.6, 0, 0
3.08, -0.6, 0.0497626, 0.0497626
3.12, -0.6, 0.60321, 0.252339
3.16, -0.6, 0.259393, 0.134078
3.2, -0.6, 0.373075, 0.153749
3.24, -0.6, 0.256544, 0.173554
3.28, -0.6, 0.647963, 0.339915
3.32, -0.6, 0.531891, 0.282692
3.36, -0.6, 0.776492, 0.330068
3.4, -0.6, 0.99303, 0.349032
3.44, -0.6, 0.938815, 0.31704
3.48, -0.6, 0.577638, 0.194704
3.52, -0.6, 0.524218, 0.237041
3.56, -0.6, 0.795431, 0.28707
3.6, -0.6, 0.33085, 0.172318
3.64, -0.6, 1.26591, 0.428456
3.68, -0.6, 0.331778, 0.149924
3.72, -0.6, 0.153214, 0.108626
3.76, -0.6, 0.664345, 0.23992
3.8, -0.6, 0.896812, 0.413133
3.84, -0.6, 0.420781, 0.221498
3.88, -0.6, 0.696514, 0.306451
3.92, -0.6, 0.162833, 0.115365
3.96, -0.6, 0.220004, 0.15611
4, -0.6, 0.0856765, 0.0856765
4.04, -0.6, 0.107066, 0.107066
4.08, -0.6, 0.502069, 0.42154
4.12, -0.6, 0.270699, 0.1968
4.16, -0.6, 0.165537, 0.117572
4.2, -0.6, 0.0840814, 0.0840814
4.24, -0.6, 0, 0
4.28, -0.6, 0.304257, 0.177311
4.32, -0.6, 0, 0
4.36, -0.6, 0.278178, 0.278178
4.4, -0.6, 0.427289, 0.324542
4.44, -0.6, 1.09293, 0.788173
4.48, -0.6, 0.337164, 0.238411
4.52, -0.6, 1.57218, 0.735517
4.56, -0.6, 0.302412, 0.302412
4.6, -0.6, 0.563438, 0.401891
4.64, -0.6, 0.318554, 0.318554
4.68, -0.6, 0, 0
4.72, -0.6, 0, 0
4.76, -0.6, 0, 0
4.8, -0.6, 0, 0
4.84, -0.6, -1, 0
4.88, -0.6, -1, 0
4.92, -0.6, -1, 0
4.96, -0.6, -1, 0
5, -0.6, -1, 0
5.04, -0.6, -1, 0
-0.04, -0.56, 0.124132, 0.072329
3.46945e-18, -0.56, 0.17386, 0.133943
0.04, -0.56, 0.130028, 0.0668518
0.08, -0.56, 0.403013, 0.159348
0.12, -0.56, 0.193019, 0.0900766
0.16, -0.56, 0.491902, 0.261252
0.2, -0.56, 0.315277, 0.144991
0.24, -0.56, 0.204186, 0.10126
0.28, -0.56, 0.667542, 0.204159
0.32, -0.56, 1.06047, 0.326556
0.36, -0.56, 0.578821, 0.186258
0.4, -0.56, 0.995265, 0.212519
0.44, -0.56, 2.24636, 0.427475
0.48, -0.56, 1.07286, 0.229088
0.52, -0.56, 1.80606, 0.306143
0.56, -0.56, 1.39057, 0.277214
0.6, -0.56, 0.953893, 0.217597
0.64, -0.56, 1.32037, 0.32174
0.68, -0.56, 0.665213, 0.177009
0.72, -0.56, 0.418097, 0.116344
0.76, -0.56, 0.348674, 0.1109
0.8, -0.56, 0.370885, 0.124551
0.84, -0.56, 0.412942, 0.171726
0.88, -0.56, 0.220509, 0.0852133
0.92, -0.56, 0.207659, 0.0967077
0.96, -0.56, 0.127782, 0.0642699
1, -0.56, 0.308406, 0.138488
1.04, -0.56, 0.0891059, 0.0515665
1.08, -0.56, 0.112432, 0.0569684
1.12, -0.56, 0.147766, 0.0662941
1.16, -0.56, 0.117807, 0.0720619
1.2, -0.56, 0.205301, 0.0863539
1.24, -0.56, 0.545986, 0.202995
1.28, -0.56, 0.385307, 0.127722
1.32, -0.56, 0.404084, 0.162665
1.36, -0.56, 0.631147, 0.168844
1.4, -0.56, 1.45554, 0.426794
1.44, -0.56, 1.59928, 0.422881
1.48, -0.56, 1.22249, 0.27953
1.52, -0.56, 1.67929, 0.364122
1.56, -0.56, 0.65761, 0.179883
1.6, -0.56, 0.802931, 0.227605
1.64, -0.56, 0.708879, 0.215952
1.68, -0.56, 0.574835, 0.291882
1.72, -0.56, 0.834263, 0.351625
1.76, -0.56, 0.198614, 0.0956769
1.8, -0.56, 0.719088, 0.330241
1.84, -0.56, 0.0874109, 0.0619634
1.88, -0.56, 0.2915, 0.182009
1.92, -0.56, 0.0737589, 0.0737589
1.96, -0.56, 0.214699, 0.0979547
2, -0.56, 0.143543, 0.0842234
2.04, -0.56, 0.0391396, 0.0391396
2.08, -0.56, 0, 0
2.12, -0.56, 0.233637, 0.106761
2.16, -0.56, 0.213108, 0.133318
2.2, -0.56, 0.226617, 0.135016
2.24, -0.56, 0.547676, 0.194592
2.28, -0.56, 0.215531, 0.135464
2.32, -0.56, 0.46027, 0.333336
2.36, -0.56, 0.513155, 0.183955
2.4, -0.56, 0.683189, 0.25163
2.44, -0.56, 0.559293, 0.213662
2.48, -0.56, 0.558867, 0.201514
2.52, -0.56, 1.38303, 0.474062
2.56, -0.56, 0.886333, 0.230142
2.6, -0.56, 0.595514, 0.210692
2.64, -0.56, 0.560867, 0.191843
2.68, -0.56, 0.51606, 0.166775
2.72, -0.56, 0.435788, 0.220887
2.76, -0.56, 0.355899, 0.21385
2.8, -0.56, 0.48498, 0.176376
2.84, -0.56, 0.16583, 0.0965947
2.88, -0.56, 0.210896, 0.106379
2.92, -0.56, 0.234142, 0.120765
2.96, -0.56, 0.501448, 0.236075
3, -0.56, 0.548669, 0.251782
3.04, -0.56, 0.222041, 0.112263
3.08, -0.56, 0.0491784, 0.0491784
3.12, -0.56, 0.122081, 0.0865561
3.16, -0.56, 0.173701, 0.100467
3.2, -0.56, 0.673293, 0.31695
3.24, -0.56, 0.656061, 0.472838
3.28, -0.56, 0.306194, 0.181109
3.32, -0.56, 0.274359, 0.139264
3.36, -0.56, 0.594153, 0.214662
3.4, -0.56, 0.27386, 0.150289
3.44, -0.56, 0.589884, 0.213814
3.48, -0.56, 1.27849, 0.58956
3.52, -0.56, 0.838163, 0.536736
3.56, -0.56, 0.633841, 0.250736
3.6, -0.56, 0.366425, 0.209622
3.64, -0.56, 1.20727, 0.469278
3.68, -0.56, 0.478886, 0.184916
3.72, -0.56, 0.119607, 0.119607
3.76, -0.56, 0.845325, 0.373874
3.8, -0.56, 0.707255, 0.311312
3.84, -0.56, 0.653425, 0.311577
3.88, -0.56, 0.292819, 0.169567
3.92, -0.56, 0.472132, 0.22651
3.96, -0.56, 0.305704, 0.180868
4, -0.56, 0, 0
4.04, -0.56, 0, 0
4.08, -0.56, 0.464031, 0.382435
4.12, -0.56, 0.160829, 0.160829
4.16, -0.56, 0, 0
4.2, -0.56, 0, 0
4.24, -0.56, 0, 0
4.28, -0.56, 0.460336, 0.460336
4.32, -0.56, 0.341183, 0.197849
4.36, -0.56, 0.859701, 0.445049
4.4, -0.56, 0.429395, 0.255538
4.44, -0.56, 1.68863, 1.27548
4.48, -0.56, 0.988625, 0.736702
4.52, -0.56, 0.569019, 0.424602
4.56, -0.56, 0.500208, 0.290025
4.6, -0.56, 1.89719, 0.919155
4.64, -0.56, 1.69643, 0.955573
4.68, -0.56, 0.950676, 0.679906
4.72, -0.56, 1.52989, 1.08588
4.76, -0.56, 0, 0
4.8, -0.56, 0, 0
4.84, -0.56, -1, 0
4.88, -0.56, -1, 0
4.92, -0.56, -1, 0
4.96, -0.56, -1, 0
5, -0.56, -1, 0
5.04, -0.56, -1, 0
-0.04, -0.52, 0.0299347, 0.0299347
3.46945e-18, -0.52, 0.0830428, 0.048494
0.04, -0.52, 0.102326, 0.073838
0.08, -0.52, 0.0974444, 0.0580627
0.12, -0.52, 0.170941, 0.125579
0.16, -0.52, 0.341653, 0.119704
0.2, -0.52, 0.193424, 0.0916421
0.24, -0.52, 0.205574, 0.0793974
0.28, -0.52, 0.413128, 0.136241
0.32, -0.52, 0.721892, 0.309477
0.36, -0.52, 0.800522, 0.305469
0.4, -0.52, 1.17037, 0.370461
0.44, -0.52, 1.32312, 0.331315
0.48, -0.52, 1.27377, 0.306994
0.52, -0.52, 0.843829, 0.187036
0.56, -0.52, 1.50075, 0.283242
0.6, -0.52, 1.95355, 0.364759
0.64, -0.52, 1.32438, 0.26012
0.68, -0.52, 0.968806, 0.228322
0.72, -0.52, 0.800509, 0.253589
0.76, -0.52, 0.649711, 0.195682
0.8, -0.52, 0.487548, 0.130858
0.84, -0.52, 0.250426, 0.0919924
0.88, -0.52, 0.321766, 0.113789
0.92, -0.52, 0.238206, 0.0865003
0.96, -0.52, 0.420232, 0.230748
1, -0.52, 0.333885, 0.138605
1.04, -0.52, 0.395504, 0.112087
1.08, -0.52, 0.540366, 0.249231
1.12, -0.52, 0.362231, 0.159713
1.16, -0.52, 0.365658, 0.158291
1.2, -0.52, 0.626659, 0.195132
1.24, -0.52, 0.469948, 0.134063
1.28, -0.52, 0.947492, 0.229995
1.32, -0.52, 0.882699, 0.295108
1.36, -0.52, 1.09354, 0.27659
1.4, -0.52, 1.15489, 0.272579
1.44, -0.52, 1.32318, 0.28323
1.48, -0.52, 1.98507, 0.376147
1.52, -0.52, 1.64415, 0.448783
1.56, -0.52, 1.68099, 0.451481
1.6, -0.52, 0.798743, 0.302113
1.64, -0.52, 0.454002, 0.141525
1.68, -0.52, 0.815997, 0.322885
1.72, -0.52, 0.577708, 0.223418
1.76, -0.52, 0.104251, 0.0609204
1.8, -0.52, 0.123467, 0.0977761
1.84, -0.52, 0.128908, 0.0756212
1.88, -0.52, 0.284159, 0.158756
1.92, -0.52, 0, 0
1.96, -0.52, 0.0747085, 0.052827
2, -0.52, 0.0369703, 0.0369703
2.04, -0.52, 0.0309638, 0.0309638
2.08, -0.52, 0.126553, 0.0637392
2.12, -0.52, 0.231249, 0.12835
2.16, -0.52, 0.258236, 0.150549
2.2, -0.52, 0.136876, 0.0795603
2.24, -0.52, 0, 0
2.28, -0.52, 0.111761, 0.0800332
2.32, -0.52, 0.374237, 0.209706
2.36, -0.52, 0.389801, 0.163177
2.4, -0.52, 0.0704643, 0.0498258
2.44, -0.52, 0.281912, 0.123697
2.48, -0.52, 0.469176, 0.194236
2.52, -0.52, 1.2169, 0.440454
2.56, -0.52, 1.07447, 0.43267
2.6, -0.52, 1.10946, 0.42769
2.64, -0.52, 0.676481, 0.252807
2.68, -0.52, 0.617712, 0.256312
2.72, -0.52, 0.575572, 0.183122
2.76, -0.52, 0.529459, 0.198642
2.8, -0.52, 0.686877, 0.402088
2.84, -0.52, 0.698155, 0.258916
2.88, -0.52, 0.673594, 0.304019
2.92, -0.52, 0.499546, 0.163545
2.96, -0.52, 0.340353, 0.169099
3, -0.52, 0.469321, 0.260142
3.04, -0.52, 0.403183, 0.155152
3.08, -0.52, 0.382532, 0.177617
3.12, -0.52, 0.358828, 0.19663
3.16, -0.52, 0.670577, 0.238516
3.2, -0.52, 0.264963, 0.133401
3.24, -0.52, 0.488093, 0.224804
3.28, -0.52, 0.745584, 0.306898
3.32, -0.52, 0.767292, 0.298569
3.36, -0.52, 0.612057, 0.297574
3.4, -0.52, 0.917216, 0.539727
3.44, -0.52, 0.750714, 0.307347
3.48, -0.52, 0.540955, 0.283523
3.52, -0.52, 0.421148, 0.180295
3.56, -0.52, 0.738489, 0.248273
3.6, -0.52, 0.7815, 0.332337
3.64, -0.52, 0.331494, 0.196271
3.68, -0.52, 0.573116, 0.222031
3.72, -0.52, 0.190827, 0.138412
3.76, -0.52, 0.279934, 0.172889
3.8, -0.52, 0.38911, 0.22739
3.84, -0.52, 0.101236, 0.101236
3.88, -0.52, 0.0858511, 0.0858511
3.92, -0.52, 0.360745, 0.262652
3.96, -0.52, 0, 0
4, -0.52, 0, 0
4.04, -0.52, 0.183138, 0.183138
4.08, -0.52, 0.203863, 0.148701
4.12, -0.52, 0, 0
4.16, -0.52, 0, 0
4.2, -0.52, 0, 0
4.24, -0.52, 0.544709, 0.46237
4.28, -0.52, 0, 0
4.32, -0.52, 0, 0
4.36, -0.52, 0.182567, 0.182567
4.4, -0.52, 0.513802, 0.398487
4.44, -0.52, 1.22069, 1.22069
4.48, -0.52, 0.560374, 0.324231
4.52, -0.52, 0.169878, 0.169878
4.56, -0.52, 0.166748, 0.166748
4.6, -0.52, 0.594891, 0.422148
4.64, -0.52, 0.898741, 0.667442
4.68, -0.52, 0.793215, 0.461111
4.72, -0.52, 0, 0
4.76, -0.52, 0, 0
4.8, -0.52, 0, 0
4.84, -0.52, -1, 0
4.88, -0.52, -1, 0
4.92, -0.52, -1, 0
4.96, -0.52, -1, 0
5, -0.52, -1, 0
5.04, -0.52, -1, 0
-0.04, -0.48, 0.282614, 0.24531
3.46945e-18, -0.48, 0.195686, 0.0910378
0.04, -0.48, 0, 0
0.08, -0.48, 0.226691, 0.134981
0.12, -0.48, 0.161688, 0.0740792
0.16, -0.48, 0.202982, 0.132235
0.2, -0.48, 0.0200187, 0.0200187
0.24, -0.48, 0.24547, 0.123358
0.28, -0.48, 0.388393, 0.252165
0.32, -0.48, 0.288548, 0.118982
0.36, -0.48, 0.439371, 0.140774
0.4, -0.48, 0.785124, 0.278256
0.44, -0.48, 0.482646, 0.128541
0.48, -0.48, 0.94433, 0.224573
0.52, -0.48, 1.54306, 0.345023
0.56, -0.48, 2.04022, 0.470761
0.6, -0.48, 1.55721, 0.350293
0.64, -0.48, 1.34666, 0.405075
0.68, -0.48, 1.07616, 0.21108
0.72, -0.48, 1.10524, 0.227354
0.76, -0.48, 0.811261, 0.195759
0.8, -0.48, 0.404551, 0.114267
0.84, -0.48, 0.563858, 0.174628
0.88, -0.48, 0.529643, 0.141579
0.92, -0.48, 0.240051, 0.11329
0.96, -0.48, 0.506536, 0.171893
1, -0.48, 0.302871, 0.136297
1.04, -0.48, 0.427112, 0.132426
1.08, -0.48, 0.603247, 0.179446
1.12, -0.48, 0.594876, 0.146971
1.16, -0.48, 0.976506, 0.217816
1.2, -0.48, 0.879725, 0.305451
1.24, -0.48, 1.31245, 0.362279
1.28, -0.48, 0.944277, 0.295668
1.32, -0.48, 1.09842, 0.318446
1.36, -0.48, 1.22443, 0.331521
1.4, -0.48, 1.40907, 0.256881
1.44, -0.48, 0.637184, 0.203267
1.48, -0.48, 1.00975, 0.244911
1.52, -0.48, 0.988877, 0.285883
1.56, -0.48, 0.396676, 0.122911
1.6, -0.48, 0.418929, 0.275287
1.64, -0.48, 0.462221, 0.157606
1.68, -0.48, 0.19252, 0.0899505
1.72, -0.48, 0.115469, 0.0702023
1.76, -0.48, 0.103306, 0.0769984
1.8, -0.48, 0.311451, 0.164352
1.84, -0.48, 0.0925357, 0.0670592
1.88, -0.48, 0.0938088, 0.0938088
1.92, -0.48, 0.0762185, 0.054339
1.96, -0.48, 0.0403318, 0.0403318
2, -0.48, 0.153185, 0.0939099
2.04, -0.48, 0.0770732, 0.0770732
2.08, -0.48, 0, 0
2.12, -0.48, 0.0887394, 0.0639199
2.16, -0.48, 0.0854651, 0.0624086
2.2, -0.48, 0.0740371, 0.0535639
2.24, -0.48, 0.0651276, 0.0651276
2.28, -0.48, 0.297381, 0.143437
2.32, -0.48, 0.0847619, 0.0604605
2.36, -0.48, 0.332338, 0.188528
2.4, -0.48, 0.43423, 0.170105
2.44, -0.48, 0.155074, 0.0897596
2.48, -0.48, 0.617199, 0.196668
2.52, -0.48, 0.902963, 0.237776
2.56, -0.48, 0.937263, 0.325595
2.6, -0.48, 1.36452, 0.373638
2.64, -0.48, 0.613756, 0.195918
2.68, -0.48, 1.23313, 0.337361
2.72, -0.48, 0.779864, 0.235896
2.76, -0.48, 0.349327, 0.137066
2.8, -0.48, 0.463881, 0.239921
2.84, -0.48, 0.208177, 0.104923
2.88, -0.48, 0.657357, 0.420804
2.92, -0.48, 0.303408, 0.14113
2.96, -0.48, 0.889605, 0.429997
3, -0.48, 0.373307, 0.173061
3.04, -0.48, 0.568909, 0.264004
3.08, -0.48, 0.437661, 0.248116
3.12, -0.48, 0.558123, 0.440464
3.16, -0.48, 0.445803, 0.170158
3.2, -0.48, 0.440667, 0.182759
3.24, -0.48, 0.270465, 0.193267
3.28, -0.48, 1.12889, 0.559519
3.32, -0.48, 1.12671, 0.511926
3.36, -0.48, 0.244554, 0.124768
3.4, -0.48, 0.92179, 0.325809
3.44, -0.48, 0.454499, 0.190618
3.48, -0.48, 0.713063, 0.254169
3.52, -0.48, 0.636484, 0.246896
3.56, -0.48, 0.111099, 0.0794933
3.6, -0.48, 0.292981, 0.150286
3.64, -0.48, 0.587123, 0.233476
3.68, -0.48, 0.829879, 0.614444
3.72, -0.48, 0.295928, 0.13351
3.76, -0.48, 0.398633, 0.209808
3.8, -0.48, 0.103897, 0.103897
3.84, -0.48, 0.0682981, 0.0682981
3.88, -0.48, 0, 0
3.92, -0.48, 0.0648013, 0.0648013
3.96, -0.48, 0.291094, 0.175912
4, -0.48, 0, 0
4.04, -0.48, 0, 0
4.08, -0.48, 0, 0
4.12, -0.48, 0.0879992, 0.0879992
4.16, -0.48, 0.0918879, 0.0918879
4.2, -0.48, 0.210841, 0.210841
4.24, -0.48, 0.416316, 0.323469
4.28, -0.48, 0, 0
4.32, -0.48, 0.718755, 0.520297
4.36, -0.48, 0.243933, 0.174952
4.4, -0.48, 0.141955, 0.141955
4.44, -0.48, 0.472928, 0.237304
4.48, -0.48, 0.18007, 0.18007
4.52, -0.48, 0.476831, 0.337173
4.56, -0.48, 1.3484, 0.635453
4.6, -0.48, 2.37988, 1.23829
4.64, -0.48, 0.985998, 0.498691
4.68, -0.48, 1.03774, 0.617301
4.72, -0.48, 1.15421, 1.15421
4.76, -0.48, 0, 0
4.8, -0.48, 0, 0
4.84, -0.48, -1, 0
4.88, -0.48, -1, 0
4.92, -0.48, -1, 0
4.96, -0.48, -1, 0
5, -0.48, -1, 0
5.04, -0.48, -1, 0
-0.04, -0.44, 0.0526957, 0.0377238
3.46945e-18, -0.44, 0, 0
0.04, -0.44, 0.0554568, 0.0392865
0.08, -0.44, 0, 0
0.12, -0.44, 0.0340512, 0.0340512
0.16, -0.44, 0, 0
0.2, -0.44, 0.0790656, 0.0790656
0.24, -0.44, 0.0969502, 0.0571019
0.28, -0.44, 0.201604, 0.095597
0.32, -0.44, 0.212143, 0.0805082
0.36, -0.44, 0.0735986, 0.0540951
0.4, -0.44, 0.809975, 0.30326
0.44, -0.44, 0.405636, 0.124884
0.48, -0.44, 1.33026, 0.367078
0.52, -0.44, 1.2968, 0.326305
0.56, -0.44, 1.25185, 0.253052
0.6, -0.44, 1.16634, 0.243829
0.64, -0.44, 1.46526, 0.251003
0.68, -0.44, 0.948429, 0.193115
0.72, -0.44, 1.0447, 0.300039
0.76, -0.44, 0.633052, 0.14542
0.8, -0.44, 0.695098, 0.168043
0.84, -0.44, 0.909073, 0.205424
0.88, -0.44, 1.12508, 0.364226
0.92, -0.44, 0.584129, 0.150028
0.96, -0.44, 0.490627, 0.134262
1, -0.44, 1.05409, 0.308749
1.04, -0.44, 1.00613, 0.293182
1.08, -0.44, 0.791267, 0.226026
1.12, -0.44, 0.79049, 0.286978
1.16, -0.44, 0.866224, 0.208884
1.2, -0.44, 1.24523, 0.284327
1.24, -0.44, 1.4551, 0.320033
1.28, -0.44, 1.55927, 0.327017
1.32, -0.44, 1.59659, 0.319462
1.36, -0.44, 1.20913, 0.346184
1.4, -0.44, 1.33233, 0.265295
1.44, -0.44, 1.92865, 0.373205
1.48, -0.44, 0.934554, 0.269747
1.52, -0.44, 0.765463, 0.183716
1.56, -0.44, 0.615337, 0.215073
1.6, -0.44, 0.449104, 0.145657
1.64, -0.44, 0.191917, 0.0922814
1.68, -0.44, 0.227547, 0.123827
1.72, -0.44, 0.204525, 0.146734
1.76, -0.44, 0.134063, 0.134063
1.8, -0.44, 0.102882, 0.0730263
1.84, -0.44, 0.0306884, 0.0306884
1.88, -0.44, 0.152243, 0.0930875
1.92, -0.44, 0.127325, 0.0740565
1.96, -0.44, 0, 0
2, -0.44, 0.109538, 0.0778173
2.04, -0.44, 0.0627203, 0.0627203
2.08, -0.44, 0.11275, 0.08002
2.12, -0.44, 0, 0
2.16, -0.44, 0, 0
2.2, -0.44, 0.0392436, 0.0392436
2.24, -0.44, 0.200481, 0.126582
2.28, -0.44, 0.118773, 0.0692964
2.32, -0.44, 0.0976256, 0.0697271
2.36, -0.44, 0.299938, 0.12458
2.4, -0.44, 0.131861, 0.0762652
2.44, -0.44, 0.0679125, 0.0679125
2.48, -0.44, 0.154999, 0.0901985
2.52, -0.44, 0.983724, 0.32808
2.56, -0.44, 0.419546, 0.166711
2.6, -0.44, 1.09256, 0.433992
2.64, -0.44, 0.894457, 0.291957
2.68, -0.44, 0.750461, 0.223494
2.72, -0.44, 0.854836, 0.43296
2.76, -0.44, 0.462676, 0.193345
2.8, -0.44, 0.753199, 0.293172
2.84, -0.44, 0.611631, 0.203939
2.88, -0.44, 0.3776, 0.160924
2.92, -0.44, 0.335931, 0.144617
2.96, -0.44, 0.878841, 0.478735
3, -0.44, 0.546843, 0.242237
3.04, -0.44, 0.229809, 0.138158
3.08, -0.44, 0.634601, 0.447668
3.12, -0.44, 0.220332, 0.128498
3.16, -0.44, 0.647289, 0.231733
3.2, -0.44, 0.20327, 0.119509
3.24, -0.44, 0.435071, 0.166941
3.28, -0.44, 0.279064, 0.142327
3.32, -0.44, 0.53605, 0.19219
3.36, -0.44, 0.554028, 0.201891
3.4, -0.44, 0.486465, 0.22555
3.44, -0.44, 0.778608, 0.268296
3.48, -0.44, 0.543898, 0.204948
3.52, -0.44, 0.398228, 0.187474
3.56, -0.44, 0.913508, 0.351045
3.6, -0.44, 0.502844, 0.30468
3.64, -0.44, 0.0729935, 0.0729935
3.68, -0.44, 0.18169, 0.128814
3.72, -0.44, 0.309036, 0.179164
3.76, -0.44, 0.150134, 0.150134
3.8, -0.44, 0.0998991, 0.0998991
3.84, -0.44, 0.0911829, 0.0911829
3.88, -0.44, 0.102192, 0.102192
3.92, -0.44, 0, 0
3.96, -0.44, 0.0754225, 0.0754225
4, -0.44, 0, 0
4.04, -0.44, 0.0757177, 0.0757177
4.08, -0.44, 0, 0
4.12, -0.44, 0, 0
4.16, -0.44, 0, 0
4.2, -0.44, 0, 0
4.24, -0.44, 0, 0
4.28, -0.44, 0, 0
4.32, -0.44, 0.122694, 0.122694
4.36, -0.44, 0.332031, 0.235419
4.4, -0.44, 0, 0
4.44, -0.44, 0.933363, 0.476703
4.48, -0.44, 0.853256, 0.446053
4.52, -0.44, 0.241062, 0.241062
4.56, -0.44, 0.556825, 0.556825
4.6, -0.44, 0.662089, 0.384671
4.64, -0.44, 0.281655, 0.281655
4.68, -0.44, 0.712569, 0.505081
4.72, -0.44, 2.57143, 1.57503
4.76, -0.44, 0, 0
4.8, -0.44, 0, 0
4.84, -0.44, -1, 0
4.88, -0.44, -1, 0
4.92, -0.44, -1, 0
4.96, -0.44, -1, 0
5, -0.44, -1, 0
5.04, -0.44, -1, 0
-0.04, -0.4, 0.192948, 0.128291
3.46945e-18, -0.4, 0.0927742, 0.0546136
0.04, -0.4, 0.08626, 0.0499771
0.08, -0.4, 0.060884, 0.060884
0.12, -0.4, 0.0465126, 0.0465126
0.16, -0.4, 0.0779236, 0.0451776
0.2, -0.4, 0.0694081, 0.0495753
0.24, -0.4, 0.114734, 0.0673087
0.28, -0.4, 0.155777, 0.081453
0.32, -0.4, 0.252985, 0.111535
0.36, -0.4, 0.182692, 0.0930231
0.4, -0.4, 0.261166, 0.13796
0.44, -0.4, 0.422841, 0.136091
0.48, -0.4, 0.389521, 0.148426
0.52, -0.4, 0.650368, 0.159847
0.56, -0.4, 0.947493, 0.231531
0.6, -0.4, 1.13235, 0.242257
0.64, -0.4, 1.69945, 0.357968
0.68, -0.4, 1.58404, 0.27896
0.72, -0.4, 1.6009, 0.366758
0.76, -0.4, 1.09773, 0.263682
0.8, -0.4, 1.02773, 0.197563
0.84, -0.4, 1.21275, 0.295015
0.88, -0.4, 0.796671, 0.175994
0.92, -0.4, 0.70193, 0.175298
0.96, -0.4, 0.720408, 0.15506
1, -0.4, 1.03882, 0.226583
1.04, -0.4, 0.885715, 0.205322
1.08, -0.4, 1.24959, 0.255809
1.12, -0.4, 0.774206, 0.183139
1.16, -0.4, 0.583199, 0.153377
1.2, -0.4, 0.988943, 0.319917
1.24, -0.4, 0.558959, 0.144902
1.28, -0.4, 1.54606, 0.311947
1.32, -0.4, 0.913325, 0.214733
1.36, -0.4, 1.37648, 0.287321
1.4, -0.4, 1.87863, 0.438701
1.44, -0.4, 1.32392, 0.356853
1.48, -0.4, 1.07467, 0.281204
1.52, -0.4, 0.913504, 0.259068
1.56, -0.4, 0.323236, 0.11596
1.6, -0.4, 0.273768, 0.108482
1.64, -0.4, 0.124708, 0.0624925
1.68, -0.4, 0.123527, 0.077047
1.72, -0.4, 0.0912488, 0.0535685
1.76, -0.4, 0.0334385, 0.0334385
1.8, -0.4, 0.125708, 0.0894394
1.84, -0.4, 0.124161, 0.0882599
1.88, -0.4, 0.0945526, 0.0945526
1.92, -0.4, 0.0414261, 0.0414261
1.96, -0.4, 0.104965, 0.0796447
2, -0.4, 0.0300674, 0.0300674
2.04, -0.4, 0, 0
2.08, -0.4, 0, 0
2.12, -0.4, 0, 0
2.16, -0.4, 0, 0
2.2, -0.4, 0.369765, 0.327313
2.24, -0.4, 0.0262689, 0.0262689
2.28, -0.4, 0.0884508, 0.0637808
2.32, -0.4, 0.126214, 0.0925031
2.36, -0.4, 0.146189, 0.0739888
2.4, -0.4, 0.150486, 0.119168
2.44, -0.4, 0.342668, 0.15271
2.48, -0.4, 0.181416, 0.105139
2.52, -0.4, 0.602223, 0.370273
2.56, -0.4, 0.678325, 0.254693
2.6, -0.4, 0.594695, 0.199424
2.64, -0.4, 1.13336, 0.33697
2.68, -0.4, 0.619846, 0.213166
2.72, -0.4, 0.81556, 0.233989
2.76, -0.4, 0.646957, 0.292586
2.8, -0.4, 0.711032, 0.249244
2.84, -0.4, 0.810764, 0.252968
2.88, -0.4, 0.795511, 0.286077
2.92, -0.4, 0.499458, 0.171235
2.96, -0.4, 0.615352, 0.273228
3, -0.4, 0.900177, 0.330305
3.04, -0.4, 0.436915, 0.194613
3.08, -0.4, 0.104104, 0.104104
3.12, -0.4, 0.401469, 0.233223
3.16, -0.4, 0.29867, 0.138139
3.2, -0.4, 0.648425, 0.280527
3.24, -0.4, 0.366075, 0.174872
3.28, -0.4, 1.49585, 0.405577
3.32, -0.4, 0.85975, 0.235524
3.36, -0.4, 0.891041, 0.338621
3.4, -0.4, 0.508104, 0.1898
3.44, -0.4, 0.906534, 0.282065
3.48, -0.4, 0.430195, 0.18625
3.52, -0.4, 0.850169, 0.513626
3.56, -0.4, 0.279015, 0.126109
3.6, -0.4, 0.300563, 0.154848
3.64, -0.4, 0.133616, 0.0951769
3.68, -0.4, 0.452927, 0.311405
3.72, -0.4, 0.12506, 0.0889714
3.76, -0.4, 0, 0
3.8, -0.4, 0.203785, 0.146229
3.84, -0.4, 0.205512, 0.147227
3.88, -0.4, 0.505963, 0.329015
3.92, -0.4, 0.075923, 0.075923
3.96, -0.4, 0, 0
4, -0.4, 0.0759747, 0.0759747
4.04, -0.4, 0, 0
4.08, -0.4, 0.0702607, 0.0702607
4.12, -0.4, 0.0762588, 0.0762588
4.16, -0.4, 0, 0
4.2, -0.4, 0, 0
4.24, -0.4, 0.109846, 0.109846
4.28, -0.4, 0.225342, 0.159344
4.32, -0.4, 0.116845, 0.116845
4.36, -0.4, 0.261187, 0.185111
4.4, -0.4, 0, 0
4.44, -0.4, 0.135671, 0.135671
4.48, -0.4, 0.145007, 0.145007
4.52, -0.4, 0.541324, 0.410486
4.56, -0.4, 2.33785, 1.60202
4.6, -0.4, 0.409926, 0.290383
4.64, -0.4, 0.991855, 0.618716
4.68, -0.4, 0.461842, 0.461842
4.72, -0.4, 2.17481, 1.18476
4.76, -0.4, 1.07909, 1.07909
4.8, -0.4, 0, 0
4.84, -0.4, -1, 0
4.88, -0.4, -1, 0
4.92, -0.4, -1, 0
4.96, -0.4, -1, 0
5, -0.4, -1, 0
5.04, -0.4, -1, 0
-0.04, -0.36, 0.153999, 0.124613
3.46945e-18, -0.36, 0.245678, 0.245678
0.04, -0.36, 0.137339, 0.081393
0.08, -0.36, 0.059243, 0.059243
0.12, -0.36, 0.12703, 0.0735823
0.16, -0.36, 0.145707, 0.0745193
0.2, -0.36, 0.0341326, 0.0341326
0.24, -0.36, 0.158231, 0.124905
0.28, -0.36, 0.114626, 0.0852374
0.32, -0.36, 0.121495, 0.0708675
0.36, -0.36, 0.151962, 0.0793766
0.4, -0.36, 0.147142, 0.0747208
0.44, -0.36, 0.357553, 0.134956
0.48, -0.36, 0.536429, 0.160907
0.52, -0.36, 0.526441, 0.175728
0.56, -0.36, 0.951711, 0.245133
0.6, -0.36, 1.13494, 0.230761
0.64, -0.36, 1.04679, 0.269773
0.68, -0.36, 1.79751, 0.308126
0.72, -0.36, 1.41818, 0.334314
0.76, -0.36, 1.24886, 0.327581
0.8, -0.36, 0.880352, 0.212823
0.84, -0.36, 0.817812, 0.204271
0.88, -0.36, 1.06789, 0.251407
0.92, -0.36, 0.595339, 0.17789
0.96, -0.36, 1.04806, 0.237116
1, -0.36, 0.745764, 0.265173
1.04, -0.36, 0.933811, 0.276107
1.08, -0.36, 0.74296, 0.183757
1.12, -0.36, 0.864326, 0.244574
1.16, -0.36, 1.08264, 0.268078
1.2, -0.36, 0.862613, 0.226509
1.24, -0.36, 1.26265, 0.269395
1.28, -0.36, 0.844876, 0.203816
1.32, -0.36, 1.05603, 0.212767
1.36, -0.36, 1.0251, 0.255005
1.4, -0.36, 1.37118, 0.327048
1.44, -0.36, 0.642419, 0.206236
1.48, -0.36, 0.573904, 0.163532
1.52, -0.36, 0.352092, 0.135262
1.56, -0.36, 0.279488, 0.128116
1.6, -0.36, 0.0431838, 0.0431838
1.64, -0.36, 0.17613, 0.139709
1.68, -0.36, 0, 0
1.72, -0.36, 0.0896834, 0.063416
1.76, -0.36, 0.138138, 0.138138
1.8, -0.36, 0.0475581, 0.0475581
1.84, -0.36, 0.0253699, 0.0253699
1.88, -0.36, 0.162756, 0.0968421
1.92, -0.36, 0.0492344, 0.0492344
1.96, -0.36, 0.276198, 0.16389
2, -0.36, 0.142743, 0.0846862
2.04, -0.36, 0, 0
2.08, -0.36, 0, 0
2.12, -0.36, 0.171041, 0.125101
2.16, -0.36, 0, 0
2.2, -0.36, 0.138741, 0.0987265
2.24, -0.36, 0.0457516, 0.0457516
2.28, -0.36, 0, 0
2.32, -0.36, 0.0977324, 0.069781
2.36, -0.36, 0.0541546, 0.0541546
2.4, -0.36, 0.204708, 0.128924
2.44, -0.36, 0.428088, 0.348384
2.48, -0.36, 0.241941, 0.12479
2.52, -0.36, 0, 0
2.56, -0.36, 0.0968374, 0.0684751
2.6, -0.36, 0.781617, 0.260971
2.64, -0.36, 0.859701, 0.329717
2.68, -0.36, 1.10601, 0.313993
2.72, -0.36, 0.910907, 0.346546
2.76, -0.36, 0.91758, 0.283633
2.8, -0.36, 0.910399, 0.447574
2.84, -0.36, 0.208046, 0.120587
2.88, -0.36, 0.429867, 0.164463
2.92, -0.36, 0.801207, 0.328938
2.96, -0.36, 0.146494, 0.104121
3, -0.36, 0.397816, 0.153002
3.04, -0.36, 0.800615, 0.332896
3.08, -0.36, 0.257557, 0.212678
3.12, -0.36, 0.882161, 0.481959
3.16, -0.36, 0.127421, 0.090906
3.2, -0.36, 0.939343, 0.346865
3.24, -0.36, 1.42028, 0.452366
3.28, -0.36, 1.20849, 0.552537
3.32, -0.36, 0.547244, 0.273064
3.36, -0.36, 0.604148, 0.237123
3.4, -0.36, 1.8558, 0.730141
3.44, -0.36, 0.619941, 0.262933
3.48, -0.36, 0.52205, 0.28642
3.52, -0.36, 0.544905, 0.289001
3.56, -0.36, 0.22837, 0.134845
3.6, -0.36, 0.368855, 0.231556
3.64, -0.36, 0.271162, 0.271162
3.68, -0.36, 0.569674, 0.361086
3.72, -0.36, 0.0923803, 0.0923803
3.76, -0.36, 0, 0
3.8, -0.36, 0.101747, 0.101747
3.84, -0.36, 0, 0
3.88, -0.36, 0.123422, 0.123422
3.92, -0.36, 0, 0
3.96, -0.36, 0, 0
4, -0.36, 0, 0
4.04, -0.36, 0, 0
4.08, -0.36, 0, 0
4.12, -0.36, 0, 0
4.16, -0.36, 0, 0
4.2, -0.36, 0, 0
4.24, -0.36, 0, 0
4.28, -0.36, 0.338396, 0.240494
4.32, -0.36, 0, 0
4.36, -0.36, 0.336031, 0.336031
4.4, -0.36, 0.707561, 0.560325
4.44, -0.36, 0.264708, 0.187179
4.48, -0.36, 0.194074, 0.194074
4.52, -0.36, 0.17679, 0.17679
4.56, -0.36, 1.09975, 0.657929
4.6, -0.36, 0.243429, 0.243429
4.64, -0.36, 0.381435, 0.381435
4.68, -0.36, 0, 0
4.72, -0.36, 0.48389, 0.48389
4.76, -0.36, 0.620822, 0.620822
4.8, -0.36, 0, 0
4.84, -0.36, 0, 0
4.88, -0.36, -1, 0
4.92, -0.36, -1, 0
4.96, -0.36, -1, 0
5, -0.36, -1, 0
5.04, -0.36, -1, 0
-0.04, -0.32, 0.116032, 0.0724477
3.46945e-18, -0.32, 0.0642819, 0.0455669
0.04, -0.32, 0, 0
0.08, -0.32, 0.097392, 0.060136
0.12, -0.32, 0, 0
0.16, -0.32, 0.0240457, 0.0240457
0.2, -0.32, 0.118103, 0.083516
0.24, -0.32, 0.0864275, 0.0644354
0.28, -0.32, 0.0378519, 0.0378519
0.32, -0.32, 0.0626521, 0.0444007
0.36, -0.32, 0.0915624, 0.0540258
0.4, -0.32, 0.0281625, 0.0281625
0.44, -0.32, 0.221781, 0.0888338
0.48, -0.32, 0.755652, 0.309406
0.52, -0.32, 0.10342, 0.0517827
0.56, -0.32, 0.610935, 0.181902
0.6, -0.32, 0.804861, 0.216001
0.64, -0.32, 1.77704, 0.318486
0.68, -0.32, 0.810272, 0.166275
0.72, -0.32, 1.17099, 0.214434
0.76, -0.32, 1.23575, 0.286904
0.8, -0.32, 1.00126, 0.20035
0.84, -0.32, 0.718184, 0.161024
0.88, -0.32, 0.677126, 0.156453
0.92, -0.32, 0.816821, 0.179486
0.96, -0.32, 0.557321, 0.143279
1, -0.32, 0.846776, 0.257723
1.04, -0.32, 0.874477, 0.212618
1.08, -0.32, 1.21618, 0.337604
1.12, -0.32, 0.600539, 0.142026
1.16, -0.32, 0.928424, 0.223699
1.2, -0.32, 1.35913, 0.369267
1.24, -0.32, 1.25531, 0.2577
1.28, -0.32, 1.2129, 0.319662
1.32, -0.32, 1.19537, 0.232097
1.36, -0.32, 1.5944, 0.414982
1.4, -0.32, 1.10305, 0.27428
1.44, -0.32, 0.645352, 0.23318
1.48, -0.32, 0.390572, 0.171241
1.52, -0.32, 0.335937, 0.166149
1.56, -0.32, 0.196421, 0.0924955
1.6, -0.32, 0.242702, 0.103028
1.64, -0.32, 0.0441135, 0.0441135
1.68, -0.32, 0.0333097, 0.0333097
1.72, -0.32, 0.167316, 0.138047
1.76, -0.32, 0, 0
1.8, -0.32, 0, 0
1.84, -0.32, 0, 0
1.88, -0.32, 0.0487256, 0.0487256
1.92, -0.32, 0, 0
1.96, -0.32, 0, 0
2, -0.32, 0.180314, 0.151499
2.04, -0.32, 0.162985, 0.0836048
2.08, -0.32, 0, 0
2.12, -0.32, 0.0874634, 0.0618477
2.16, -0.32, 0.0591856, 0.0591856
2.2, -0.32, 0, 0
2.24, -0.32, 0, 0
2.28, -0.32, 0.0397522, 0.0397522
2.32, -0.32, 0.118665, 0.0842501
2.36, -0.32, 0.194012, 0.114879
2.4, -0.32, 0.111778, 0.0790402
2.44, -0.32, 0.132202, 0.0790342
2.48, -0.32, 0.0994561, 0.0710455
2.52, -0.32, 0.442643, 0.180171
2.56, -0.32, 0.23029, 0.186357
2.6, -0.32, 0.40441, 0.158308
2.64, -0.32, 0.698064, 0.268729
2.68, -0.32, 0.644876, 0.182563
2.72, -0.32, 0.904928, 0.260658
2.76, -0.32, 1.16501, 0.445575
2.8, -0.32, 0.836122, 0.316634
2.84, -0.32, 1.08155, 0.359349
2.88, -0.32, 0.657132, 0.232252
2.92, -0.32, 0.815075, 0.418269
2.96, -0.32, 0.515886, 0.177136
3, -0.32, 0.652437, 0.223717
3.04, -0.32, 0.649549, 0.214503
3.08, -0.32, 0.247609, 0.124236
3.12, -0.32, 0.216726, 0.108826
3.16, -0.32, 0.837339, 0.448049
3.2, -0.32, 1.08022, 0.400496
3.24, -0.32, 0.34821, 0.157352
3.28, -0.32, 0.914115, 0.32082
3.32, -0.32, 1.3954, 0.441969
3.36, -0.32, 0.853257, 0.391318
3.4, -0.32, 1.04396, 0.388142
3.44, -0.32, 0.0528827, 0.0528827
3.48, -0.32, 0.744084, 0.295466
3.52, -0.32, 0.483735, 0.309815
3.56, -0.32, 0, 0
3.6, -0.32, 0.0741064, 0.0741064
3.64, -0.32, 0, 0
3.68, -0.32, 0.0944843, 0.0944843
3.72, -0.32, 0.0688632, 0.0688632
3.76, -0.32, 0, 0
3.8, -0.32, 0, 0
3.84, -0.32, 0.319374, 0.194234
3.88, -0.32, 0, 0
3.92, -0.32, 0.159617, 0.159617
3.96, -0.32, 0.68594, 0.68594
4, -0.32, 0, 0
4.04, -0.32, 0.172059, 0.172059
4.08, -0.32, 0, 0
4.12, -0.32, 0.158824, 0.158824
4.16, -0.32, 0, 0
4.2, -0.32, 0, 0
4.24, -0.32, 0, 0
4.28, -0.32, 0.226017, 0.226017
4.32, -0.32, 0, 0
4.36, -0.32, 0.489043, 0.489043
4.4, -0.32, 0.181044, 0.181044
4.44, -0.32, 0, 0
4.48, -0.32, 0.172329, 0.172329
4.52, -0.32, 0, 0
4.56, -0.32, 1.03878, 0.553646
4.6, -0.32, 0.257794, 0.257794
4.64, -0.32, 0.453901, 0.323136
4.68, -0.32, 0.468041, 0.468041
4.72, -0.32, 1.65227, 1.65227
4.76, -0.32, 0.480787, 0.480787
4.8, -0.32, 0, 0
4.84, -0.32, 0, 0
4.88, -0.32, -1, 0
4.92, -0.32, -1, 0
4.96, -0.32, -1, 0
5, -0.32, -1, 0
5.04, -0.32, -1, 0
-0.04, -0.28, 0.0736106, 0.0539882
3.46945e-18, -0.28, 0.0644697, 0.0469204
0.04, -0.28, 0, 0
0.08, -0.28, 0, 0
0.12, -0.28, 0, 0
0.16, -0.28, 0, 0
0.2, -0.28, 0, 0
0.24, -0.28, 0.0627799, 0.0444737
0.28, -0.28, 0.162003, 0.100483
0.32, -0.28, 0.143639, 0.115991
0.36, -0.28, 0.0870042, 0.0647077
0.4, -0.28, 0.170077, 0.0944358
0.44, -0.28, 0.202992, 0.0832348
0.48, -0.28, 0.317139, 0.142998
0.52, -0.28, 0.150405, 0.0790716
0.56, -0.28, 0.477871, 0.139664
0.6, -0.28, 0.696791, 0.186669
0.64, -0.28, 0.867639, 0.292046
0.68, -0.28, 1.23776, 0.241298
0.72, -0.28, 1.04671, 0.235083
0.76, -0.28, 1.48782, 0.272488
0.8, -0.28, 1.11597, 0.281443
0.84, -0.28, 1.30089, 0.263688
0.88, -0.28, 0.481387, 0.15595
0.92, -0.28, 1.41618, 0.344418
0.96, -0.28, 0.68732, 0.187983
1, -0.28, 0.687571, 0.274475
1.04, -0.28, 0.951773, 0.23802
1.08, -0.28, 0.586555, 0.200521
1.12, -0.28, 1.44063, 0.348017
1.16, -0.28, 1.28608, 0.275442
1.2, -0.28, 0.645062, 0.165669
1.24, -0.28, 0.767331, 0.179827
1.28, -0.28, 0.696253, 0.174513
1.32, -0.28, 0.95995, 0.195356
1.36, -0.28, 0.957428, 0.226574
1.4, -0.28, 1.10177, 0.270458
1.44, -0.28, 0.388317, 0.133447
1.48, -0.28, 0.331972, 0.131354
1.52, -0.28, 0.131769, 0.0661726
1.56, -0.28, 0.0849181, 0.0617233
1.6, -0.28, 0.0329985, 0.0329985
1.64, -0.28, 0.0527432, 0.0527432
1.68, -0.28, 0.0660315, 0.0466915
1.72, -0.28, 0.131366, 0.131366
1.76, -0.28, 0, 0
1.8, -0.28, 0.0245483, 0.0245483
1.84, -0.28, 0.0747413, 0.052962
1.88, -0.28, 0.183694, 0.151294
1.92, -0.28, 0.0740406, 0.0524768
1.96, -0.28, 0.0809949, 0.0584831
2, -0.28, 0, 0
2.04, -0.28, 0, 0
2.08, -0.28, 0.0355061, 0.0355061
2.12, -0.28, 0, 0
2.16, -0.28, 0, 0
2.2, -0.28, 0, 0
2.24, -0.28, 0, 0
2.28, -0.28, 0.0357079, 0.0357079
2.32, -0.28, 0.181934, 0.121314
2.36, -0.28, 0.0404998, 0.0404998
2.4, -0.28, 0.0307516, 0.0307516
2.44, -0.28, 0, 0
2.48, -0.28, 0.0859513, 0.0859513
2.52, -0.28, 0.259179, 0.131985
2.56, -0.28, 0.126876, 0.0963211
2.6, -0.28, 0.479389, 0.172793
2.64, -0.28, 0.622701, 0.288236
2.68, -0.28, 0.755559, 0.209668
2.72, -0.28, 0.984368, 0.348373
2.76, -0.28, 0.663527, 0.200424
2.8, -0.28, 1.17637, 0.290037
2.84, -0.28, 0.444834, 0.160285
2.88, -0.28, 0.76159, 0.227955
2.92, -0.28, 0.448865, 0.169424
2.96, -0.28, 0.640157, 0.274187
3, -0.28, 0.332663, 0.168781
3.04, -0.28, 0.491364, 0.190781
3.08, -0.28, 0.759908, 0.296278
3.12, -0.28, 0.346041, 0.249043
3.16, -0.28, 0.79833, 0.287319
3.2, -0.28, 1.67608, 0.458241
3.24, -0.28, 0.31353, 0.14182
3.28, -0.28, 0.712591, 0.254985
3.32, -0.28, 0.771401, 0.226381
3.36, -0.28, 0.630957, 0.215378
3.4, -0.28, 0.741775, 0.275164
3.44, -0.28, 0.881919, 0.339457
3.48, -0.28, 0.376091, 0.195579
3.52, -0.28, 0.184452, 0.137384
3.56, -0.28, 0.0769525, 0.0769525
3.6, -0.28, 0, 0
3.64, -0.28, 0.0692703, 0.0692703
3.68, -0.28, 0, 0
3.72, -0.28, 0.0704571, 0.0704571
3.76, -0.28, 0, 0
3.8, -0.28, 0.0884349, 0.0884349
3.84, -0.28, 0, 0
3.88, -0.28, 0, 0
3.92, -0.28, 0, 0
3.96, -0.28, 0, 0
4, -0.28, 0, 0
4.04, -0.28, 0.0736313, 0.0736313
4.08, -0.28, 0.0868478, 0.0868478
4.12, -0.28, 0, 0
4.16, -0.28, 0.159113, 0.159113
4.2, -0.28, 0.120356, 0.120356
4.24, -0.28, 0, 0
4.28, -0.28, 0, 0
4.32, -0.28, 0.0827589, 0.0827589
4.36, -0.28, 0, 0
4.4, -0.28, 0, 0
4.44, -0.28, 0, 0
4.48, -0.28, 0.249933, 0.177648
4.52, -0.28, 0.146696, 0.146696
4.56, -0.28, 0.769182, 0.543895
4.6, -0.28, 0.51552, 0.365687
4.64, -0.28, 0.444233, 0.314672
4.68, -0.28, 1.02886, 0.515483
4.72, -0.28, 0, 0
4.76, -0.28, 0.367177, 0.367177
4.8, -0.28, 0, 0
4.84, -0.28, 0, 0
4.88, -0.28, -1, 0
4.92, -0.28, -1, 0
4.96, -0.28, -1, 0
5, -0.28, -1, 0
5.04, -0.28, -1, 0
-0.04, -0.24, 0, 0
3.46945e-18, -0.24, 0.0598366, 0.0598366
0.04, -0.24, 0.162857, 0.129023
0.08, -0.24, 0.0391966, 0.0391966
0.12, -0.24, 0, 0
0.16, -0.24, 0.106475, 0.0619343
0.2, -0.24, 0, 0
0.24, -0.24, 0.0675311, 0.0482181
0.28, -0.24, 0.0579696, 0.0579696
0.32, -0.24, 0.199666, 0.107388
0.36, -0.24, 0.0752963, 0.0546523
0.4, -0.24, 0.0956774, 0.0557996
0.44, -0.24, 0.262032, 0.109226
0.48, -0.24, 0.135945, 0.0799417
0.52, -0.24, 0.0443341, 0.0443341
0.56, -0.24, 0.361546, 0.152333
0.6, -0.24, 0.279771, 0.107106
0.64, -0.24, 0.677784, 0.181634
0.68, -0.24, 1.2021, 0.272455
0.72, -0.24, 1.47467, 0.263216
0.76, -0.24, 1.55813, 0.329446
0.8, -0.24, 1.66164, 0.344201
0.84, -0.24, 0.89565, 0.192027
0.88, -0.24, 1.41957, 0.33086
0.92, -0.24, 1.45542, 0.36355
0.96, -0.24, 1.16391, 0.276769
1, -0.24, 0.835098, 0.221601
1.04, -0.24, 0.369063, 0.130215
1.08, -0.24, 0.591543, 0.198379
1.12, -0.24, 0.682422, 0.210557
1.16, -0.24, 1.10133, 0.264367
1.2, -0.24, 1.07407, 0.256722
1.24, -0.24, 1.84726, 0.346614
1.28, -0.24, 1.416, 0.30688
1.32, -0.24, 1.2984, 0.309544
1.36, -0.24, 0.941525, 0.250913
1.4, -0.24, 0.619612, 0.171802
1.44, -0.24, 0.33258, 0.14057
1.48, -0.24, 0.125794, 0.0770635
1.52, -0.24, 0.348423, 0.18512
1.56, -0.24, 0.104228, 0.0610941
1.6, -0.24, 0.0419934, 0.0419934
1.64, -0.24, 0.0881883, 0.0623594
1.68, -0.24, 0.0336573, 0.0336573
1.72, -0.24, 0, 0
1.76, -0.24, 0.0704895, 0.0704895
1.8, -0.24, 0.0691634, 0.0691634
1.84, -0.24, 0, 0
1.88, -0.24, 0, 0
1.92, -0.24, 0, 0
1.96, -0.24, 0.200873, 0.158411
2, -0.24, 0.0417354, 0.0417354
2.04, -0.24, 0.0423435, 0.0423435
2.08, -0.24, 0.192352, 0.112456
2.12, -0.24, 0, 0
2.16, -0.24, 0.0535686, 0.0535686
2.2, -0.24, 0.136545, 0.0984849
2.24, -0.24, 0, 0
2.28, -0.24, 0, 0
2.32, -0.24, 0.0365372, 0.0365372
2.36, -0.24, 0.275838, 0.182864
2.4, -0.24, 0, 0
2.44, -0.24, 0, 0
2.48, -0.24, 0.0847301, 0.0847301
2.52, -0.24, 0.0434273, 0.0434273
2.56, -0.24, 0.127595, 0.090606
2.6, -0.24, 0.499305, 0.233242
2.64, -0.24, 0.060084, 0.060084
2.68, -0.24, 0.553801, 0.288932
2.72, -0.24, 1.0527, 0.361097
2.76, -0.24, 1.59913, 0.408047
2.8, -0.24, 1.59579, 0.485531
2.84, -0.24, 0.843208, 0.295957
2.88, -0.24, 0.76574, 0.27105
2.92, -0.24, 0.960044, 0.273426
2.96, -0.24, 1.32141, 0.476522
3, -0.24, 0.897808, 0.328171
3.04, -0.24, 0.554868, 0.27444
3.08, -0.24, 0.537573, 0.210241
3.12, -0.24, 0.743831, 0.463803
3.16, -0.24, 0.931131, 0.467479
3.2, -0.24, 1.23828, 0.37018
3.24, -0.24, 0.641758, 0.295804
3.28, -0.24, 0.848105, 0.268176
3.32, -0.24, 0.871815, 0.285566
3.36, -0.24, 0.388855, 0.258909
3.4, -0.24, 0.357476, 0.266881
3.44, -0.24, 0, 0
3.48, -0.24, 0.217139, 0.154398
3.52, -0.24, 0.12622, 0.090631
3.56, -0.24, 0.260443, 0.150746
3.6, -0.24, 0.257624, 0.257624
3.64, -0.24, 0.0908576, 0.0908576
3.68, -0.24, 0, 0
3.72, -0.24, 0, 0
3.76, -0.24, 0, 0
3.8, -0.24, 0, 0
3.84, -0.24, 0, 0
3.88, -0.24, 0, 0
3.92, -0.24, 0.099432, 0.099432
3.96, -0.24, 0.0768807, 0.0768807
4, -0.24, 0, 0
4.04, -0.24, 0, 0
4.08, -0.24, 0.25479, 0.182361
4.12, -0.24, 0.12762, 0.12762
4.16, -0.24, 0, 0
4.2, -0.24, 0.108698, 0.108698
4.24, -0.24, 0.148055, 0.148055
4.28, -0.24, 0, 0
4.32, -0.24, 0.233017, 0.233017
4.36, -0.24, 0.196528, 0.196528
4.4, -0.24, 0, 0
4.44, -0.24, 0, 0
4.48, -0.24, 0, 0
4.52, -0.24, 0, 0
4.56, -0.24, 0, 0
4.6, -0.24, 0.276604, 0.276604
4.64, -0.24, 0, 0
4.68, -0.24, 0.54197, 0.383232
4.72, -0.24, 1.13861, 0.658436
4.76, -0.24, 2.91696, 1.52582
4.8, -0.24, 0, 0
4.84, -0.24, 0, 0
4.88, -0.24, -1, 0
4.92, -0.24, -1, 0
4.96, -0.24, -1, 0
5, -0.24, -1, 0
5.04, -0.24, -1, 0
-0.04, -0.2, 0, 0
3.46945e-18, -0.2, 0.0654891, 0.0471813
0.04, -0.2, 0.0295313, 0.0295313
0.08, -0.2, 0.0792571, 0.0792571
0.12, -0.2, 0, 0
0.16, -0.2, 0.0638919, 0.0452406
0.2, -0.2, 0.0582035, 0.0415004
0.24, -0.2, 0.0491727, 0.0352173
0.28, -0.2, 0.121602, 0.0617115
0.32, -0.2, 0.157806, 0.0725172
0.36, -0.2, 0.113394, 0.113394
0.4, -0.2, 0.178859, 0.0741059
0.44, -0.2, 0.111085, 0.0563837
0.48, -0.2, 0.237583, 0.10149
0.52, -0.2, 0.329933, 0.23154
0.56, -0.2, 0.141055, 0.071658
0.6, -0.2, 0.294788, 0.0942842
0.64, -0.2, 0.531014, 0.141991
0.68, -0.2, 0.774109, 0.204763
0.72, -0.2, 0.825277, 0.205734
0.76, -0.2, 2.05172, 0.332481
0.8, -0.2, 1.21751, 0.211807
0.84, -0.2, 0.96193, 0.256899
0.88, -0.2, 0.722637, 0.16286
0.92, -0.2, 0.89708, 0.201707
0.96, -0.2, 0.924884, 0.274599
1, -0.2, 0.610771, 0.151665
1.04, -0.2, 0.508966, 0.164566
1.08, -0.2, 0.742086, 0.178568
1.12, -0.2, 0.909407, 0.183145
1.16, -0.2, 1.56169, 0.360158
1.2, -0.2, 1.65631, 0.403738
1.24, -0.2, 1.06339, 0.235878
1.28, -0.2, 1.18376, 0.253339
1.32, -0.2, 0.635274, 0.179194
1.36, -0.2, 0.640566, 0.162567
1.4, -0.2, 0.56254, 0.170433
1.44, -0.2, 0.336034, 0.126783
1.48, -0.2, 0.348854, 0.150493
1.52, -0.2, 0, 0
1.56, -0.2, 0.0910295, 0.0534162
1.6, -0.2, 0.122422, 0.0715832
1.64, -0.2, 0.0855406, 0.0620398
1.68, -0.2, 0.0220304, 0.0220304
1.72, -0.2, 0, 0
1.76, -0.2, 0.0346503, 0.0346503
1.8, -0.2, 0.0330649, 0.0330649
1.84, -0.2, 0.0484151, 0.0484151
1.88, -0.2, 0.0355478, 0.0355478
1.92, -0.2, 0, 0
1.96, -0.2, 0.0756174, 0.053947
2, -0.2, 0.148281, 0.148281
2.04, -0.2, 0.150456, 0.150456
2.08, -0.2, 0, 0
2.12, -0.2, 0, 0
2.16, -0.2, 0, 0
2.2, -0.2, 0.0522847, 0.0522847
2.24, -0.2, 0, 0
2.28, -0.2, 0, 0
2.32, -0.2, 0.0464486, 0.0464486
2.36, -0.2, 0.0541581, 0.0541581
2.4, -0.2, 0.13118, 0.092763
2.44, -0.2, 0.0955756, 0.0675836
2.48, -0.2, 0.0566019, 0.0566019
2.52, -0.2, 0.153378, 0.121317
2.56, -0.2, 0.0563964, 0.0563964
2.6, -0.2, 0.210644, 0.0948771
2.64, -0.2, 0.490691, 0.365748
2.68, -0.2, 0.402904, 0.158531
2.72, -0.2, 0.905253, 0.288897
2.76, -0.2, 0.902976, 0.281584
2.8, -0.2, 0.756724, 0.214606
2.84, -0.2, 1.47515, 0.390356
2.88, -0.2, 1.22642, 0.344394
2.92, -0.2, 1.09504, 0.359371
2.96, -0.2, 0.592595, 0.19468
3, -0.2, 0.995958, 0.44691
3.04, -0.2, 0.811116, 0.426165
3.08, -0.2, 1.2417, 0.342433
3.12, -0.2, 1.22007, 0.394255
3.16, -0.2, 0.710228, 0.209341
3.2, -0.2, 1.36723, 0.573444
3.24, -0.2, 0.964641, 0.328372
3.28, -0.2, 1.36622, 0.422464
3.32, -0.2, 0.230235, 0.14269
3.36, -0.2, 0.557963, 0.275673
3.4, -0.2, 0.279667, 0.140741
3.44, -0.2, 0.141002, 0.0997035
3.48, -0.2, 0.0648481, 0.0648481
3.52, -0.2, 0, 0
3.56, -0.2, 0.104443, 0.104443
3.6, -0.2, 0.0857177, 0.0857177
3.64, -0.2, 0, 0
3.68, -0.2, 0, 0
3.72, -0.2, 0, 0
3.76, -0.2, 0.153362, 0.114713
3.8, -0.2, 0, 0
3.84, -0.2, 0, 0
3.88, -0.2, 0.379281, 0.322626
3.92, -0.2, 0.102032, 0.102032
3.96, -0.2, 0, 0
4, -0.2, 0, 0
4.04, -0.2, 0.217149, 0.159996
4.08, -0.2, 0.18034, 0.18034
4.12, -0.2, 0.111462, 0.111462
4.16, -0.2, 0.252677, 0.183623
4.2, -0.2, 0.271451, 0.191945
4.24, -0.2, 0.14825, 0.14825
4.28, -0.2, 0, 0
4.32, -0.2, 0.489561, 0.489561
4.36, -0.2, 0, 0
4.4, -0.2, 0, 0
4.44, -0.2, 0, 0
4.48, -0.2, 0.554869, 0.422645
4.52, -0.2, 0, 0
4.56, -0.2, 0, 0
4.6, -0.2, 0.17903, 0.17903
4.64, -0.2, 0, 0
4.68, -0.2, 0, 0
4.72, -0.2, 0, 0
4.76, -0.2, 0, 0
4.8, -0.2, 0, 0
4.84, -0.2, 0, 0
4.88, -0.2, -1, 0
4.92, -0.2, -1, 0
4.96, -0.2, -1, 0
5, -0.2, -1, 0
5.04, -0.2, -1, 0
-0.04, -0.16, 0.151288, 0.0949307
3.46945e-18, -0.16, 0, 0
0.04, -0.16, 0.0301942, 0.0301942
0.08, -0.16, 0.0684213, 0.0483963
0.12, -0.16, 0.0486968, 0.0486968
0.16, -0.16, 0, 0
0.2, -0.16, 0.215483, 0.136959
0.24, -0.16, 0.0384653, 0.0384653
0.28, -0.16, 0.215843, 0.135093
0.32, -0.16, 0, 0
0.36, -0.16, 0.0287502, 0.0287502
0.4, -0.16, 0, 0
0.44, -0.16, 0.0211691, 0.0211691
0.48, -0.16, 0.0822892, 0.0584618
0.52, -0.16, 0.189326, 0.121043
0.56, -0.16, 0.202763, 0.131026
0.6, -0.16, 0.0731976, 0.0517638
0.64, -0.16, 0.522428, 0.179933
0.68, -0.16, 0.473999, 0.143633
0.72, -0.16, 1.14322, 0.269373
0.76, -0.16, 1.15195, 0.241393
0.8, -0.16, 1.36221, 0.256602
0.84, -0.16, 1.03756, 0.214134
0.88, -0.16, 1.449, 0.239316
0.92, -0.16, 1.17104, 0.23253
0.96, -0.16, 0.887453, 0.204757
1, -0.16, 1.18996, 0.245845
1.04, -0.16, 0.740472, 0.17121
1.08, -0.16, 1.32685, 0.325414
1.12, -0.16, 0.967241, 0.236311
1.16, -0.16, 1.93872, 0.33359
1.2, -0.16, 1.59163, 0.291124
1.24, -0.16, 0.782508, 0.205968
1.28, -0.16, 1.43284, 0.293493
1.32, -0.16, 0.863482, 0.220645
1.36, -0.16, 0.397596, 0.147605
1.4, -0.16, 0.24753, 0.094935
1.44, -0.16, 0.333075, 0.188891
1.48, -0.16, 0.492877, 0.273096
1.52, -0.16, 0.0635879, 0.0472933
1.56, -0.16, 0.0870343, 0.067812
1.6, -0.16, 0, 0
1.64, -0.16, 0, 0
1.68, -0.16, 0, 0
1.72, -0.16, 0.095396, 0.0684074
1.76, -0.16, 0, 0
1.8, -0.16, 0.0339897, 0.0339897
1.84, -0.16, 0, 0
1.88, -0.16, 0, 0
1.92, -0.16, 0.0403029, 0.0403029
1.96, -0.16, 0.0367976, 0.0367976
2, -0.16, 0.0479579, 0.0479579
2.04, -0.16, 0, 0
2.08, -0.16, 0.244697, 0.110528
2.12, -0.16, 0.116334, 0.0675245
2.16, -0.16, 0.0905756, 0.064047
2.2, -0.16, 0, 0
2.24, -0.16, 0.0522679, 0.0522679
2.28, -0.16, 0, 0
2.32, -0.16, 0.115625, 0.087638
2.36, -0.16, 0, 0
2.4, -0.16, 0.077116, 0.0546461
2.44, -0.16, 0.081424, 0.081424
2.48, -0.16, 0.174959, 0.174959
2.52, -0.16, 0, 0
2.56, -0.16, 0.165927, 0.0977457
2.6, -0.16, 0.423122, 0.205848
2.64, -0.16, 0.18309, 0.136543
2.68, -0.16, 0.294104, 0.163853
2.72, -0.16, 0.240953, 0.12263
2.76, -0.16, 0.588935, 0.200094
2.8, -0.16, 0.588975, 0.239937
2.84, -0.16, 0.995352, 0.280945
2.88, -0.16, 1.31323, 0.36065
2.92, -0.16, 1.06986, 0.297331
2.96, -0.16, 1.09924, 0.487145
3, -0.16, 0.707533, 0.241009
3.04, -0.16, 1.00042, 0.365653
3.08, -0.16, 0.698742, 0.244366
3.12, -0.16, 0.967115, 0.334587
3.16, -0.16, 0.998841, 0.346037
3.2, -0.16, 1.11874, 0.310944
3.24, -0.16, 0.870355, 0.32461
3.28, -0.16, 0.624183, 0.233095
3.32, -0.16, 0.273168, 0.138222
3.36, -0.16, 0.440617, 0.234265
3.4, -0.16, 0.281602, 0.179688
3.44, -0.16, 0.0675194, 0.0675194
3.48, -0.16, 0.289753, 0.148026
3.52, -0.16, 0, 0
3.56, -0.16, 0, 0
3.6, -0.16, 0.0746146, 0.0746146
3.64, -0.16, 0, 0
3.68, -0.16, 0.0487205, 0.0487205
3.72, -0.16, 0.159305, 0.114942
3.76, -0.16, 0.119632, 0.119632
3.8, -0.16, 0.0734683, 0.0734683
3.84, -0.16, 0.12537, 0.12537
3.88, -0.16, 0.0744766, 0.0744766
3.92, -0.16, 0.105637, 0.105637
3.96, -0.16, 0, 0
4, -0.16, 0.0913168, 0.0913168
4.04, -0.16, 0, 0
4.08, -0.16, 0.0722374, 0.0722374
4.12, -0.16, 0.0950247, 0.0950247
4.16, -0.16, 0.39837, 0.39837
4.2, -0.16, 0, 0
4.24, -0.16, 0, 0
4.28, -0.16, 0, 0
4.32, -0.16, 0.165091, 0.165091
4.36, -0.16, 0, 0
4.4, -0.16, 0.173407, 0.173407
4.44, -0.16, 0.316653, 0.224432
4.48, -0.16, 0, 0
4.52, -0.16, 0, 0
4.56, -0.16, 0, 0
4.6, -0.16, 0.368371, 0.264354
4.64, -0.16, 0, 0
4.68, -0.16, 0, 0
4.72, -0.16, 2.23741, 1.06782
4.76, -0.16, 0.870223, 0.870223
4.8, -0.16, 0, 0
4.84, -0.16, 0, 0
4.88, -0.16, -1, 0
4.92, -0.16, -1, 0
4.96, -0.16, -1, 0
5, -0.16, -1, 0
5.04, -0.16, -1, 0
-0.04, -0.12, 0.0609991, 0.0609991
3.46945e-18, -0.12, 0, 0
0.04, -0.12, 0.161566, 0.12812
0.08, -0.12, 0.0391738, 0.0391738
0.12, -0.12, 0, 0
0.16, -0.12, 0.0401318, 0.0401318
0.2, -0.12, 0.0291387, 0.0291387
0.24, -0.12, 0.115996, 0.115996
0.28, -0.12, 0.0382231, 0.0382231
0.32, -0.12, 0.0783791, 0.0783791
0.36, -0.12, 0, 0
0.4, -0.12, 0.0388308, 0.0388308
0.44, -0.12, 0.089902, 0.0659057
0.48, -0.12, 0.0376323, 0.0376323
0.52, -0.12, 0.164117, 0.0740234
0.56, -0.12, 0.0951571, 0.0686978
0.6, -0.12, 0.219453, 0.0993433
0.64, -0.12, 0.575575, 0.211294
0.68, -0.12, 0.476662, 0.200461
0.72, -0.12, 0.943736, 0.226797
0.76, -0.12, 0.566369, 0.16367
0.8, -0.12, 1.48511, 0.329688
0.84, -0.12, 2.33985, 0.421768
0.88, -0.12, 1.19948, 0.24936
0.92, -0.12, 1.01019, 0.203409
0.96, -0.12, 0.842211, 0.219059
1, -0.12, 1.28384, 0.262448
1.04, -0.12, 1.18145, 0.25683
1.08, -0.12, 1.36453, 0.328661
1.12, -0.12, 1.1739, 0.255478
1.16, -0.12, 2.26681, 0.436508
1.2, -0.12, 1.32748, 0.287771
1.24, -0.12, 1.35727, 0.304402
1.28, -0.12, 0.931582, 0.316487
1.32, -0.12, 0.552696, 0.156787
1.36, -0.12, 0.493261, 0.185006
1.4, -0.12, 0.266495, 0.1132
1.44, -0.12, 0.0938506, 0.0666008
1.48, -0.12, 0.199531, 0.0946503
1.52, -0.12, 0.212525, 0.109334
1.56, -0.12, 0.1589, 0.0953712
1.6, -0.12, 0.0326903, 0.0326903
1.64, -0.12, 0.0688519, 0.0688519
1.68, -0.12, 0.152553, 0.0898416
1.72, -0.12, 0.0459899, 0.0459899
1.76, -0.12, 0.0691977, 0.0691977
1.8, -0.12, 0.140665, 0.140665
1.84, -0.12, 0, 0
1.88, -0.12, 0.0357982, 0.0357982
1.92, -0.12, 0.130451, 0.0926917
1.96, -0.12, 0, 0
2, -0.12, 0, 0
2.04, -0.12, 0.0511024, 0.0511024
2.08, -0.12, 0.0339165, 0.0339165
2.12, -0.12, 0.0433611, 0.0433611
2.16, -0.12, 0, 0
2.2, -0.12, 0.0509936, 0.0509936
2.24, -0.12, 0, 0
2.28, -0.12, 0, 0
2.32, -0.12, 0.0792905, 0.0792905
2.36, -0.12, 0, 0
2.4, -0.12, 0, 0
2.44, -0.12, 0, 0
2.48, -0.12, 0.0568793, 0.0568793
2.52, -0.12, 0, 0
2.56, -0.12, 0, 0
2.6, -0.12, 0.118597, 0.0861333
2.64, -0.12, 0.0525791, 0.0525791
2.68, -0.12, 0.340371, 0.217075
2.72, -0.12, 0.554043, 0.203611
2.76, -0.12, 0.945036, 0.267961
2.8, -0.12, 0.706123, 0.279307
2.84, -0.12, 1.1173, 0.305599
2.88, -0.12, 0.417225, 0.192645
2.92, -0.12, 1.01097, 0.329473
2.96, -0.12, 1.21578, 0.30285
3, -0.12, 0.454126, 0.249995
3.04, -0.12, 0.811618, 0.298739
3.08, -0.12, 0.715015, 0.335948
3.12, -0.12, 0.793078, 0.303465
3.16, -0.12, 1.54475, 0.573637
3.2, -0.12, 0.940515, 0.366848
3.24, -0.12, 1.45876, 0.473487
3.28, -0.12, 0.734751, 0.311477
3.32, -0.12, 0.762226, 0.338112
3.36, -0.12, 0.392706, 0.209153
3.4, -0.12, 0.122362, 0.122362
3.44, -0.12, 0.419736, 0.275282
3.48, -0.12, 0.0524785, 0.0524785
3.52, -0.12, 0.0859525, 0.0859525
3.56, -0.12, 0.0858494, 0.0858494
3.6, -0.12, 0.0744581, 0.0744581
3.64, -0.12, 0.239309, 0.138174
3.68, -0.12, 0, 0
3.72, -0.12, 0, 0
3.76, -0.12, 0, 0
3.8, -0.12, 0.0973074, 0.0973074
3.84, -0.12, 0.235371, 0.175416
3.88, -0.12, 0, 0
3.92, -0.12, 0.109598, 0.109598
3.96, -0.12, 0.110038, 0.110038
4, -0.12, 0, 0
4.04, -0.12, 0, 0
4.08, -0.12, 0.124933, 0.124933
4.12, -0.12, 0.40258, 0.245777
4.16, -0.12, 0, 0
4.2, -0.12, 0, 0
4.24, -0.12, 0, 0
4.28, -0.12, 0, 0
4.32, -0.12, 0, 0
4.36, -0.12, 0.163551, 0.163551
4.4, -0.12, 0, 0
4.44, -0.12, 0.195493, 0.195493
4.48, -0.12, 0, 0
4.52, -0.12, 0.138197, 0.138197
4.56, -0.12, 0.166423, 0.166423
4.6, -0.12, 0.216145, 0.216145
4.64, -0.12, 0, 0
4.68, -0.12, 1.19289, 0.708516
4.72, -0.12, 0.316486, 0.316486
4.76, -0.12, 1.13908, 0.807949
4.8, -0.12, 1.98258, 1.40192
4.84, -0.12, 0, 0
4.88, -0.12, -1, 0
4.92, -0.12, -1, 0
4.96, -0.12, -1, 0
5, -0.12, -1, 0
5.04, -0.12, -1, 0
-0.04, -0.08, 0, 0
3.46945e-18, -0.08, 0.153171, 0.126216
0.04, -0.08, 0, 0
0.08, -0.08, 0, 0
0.12, -0.08, 0.0263556, 0.0263556
0.16, -0.08, 0.0698744, 0.0498843
0.2, -0.08, 0, 0
0.24, -0.08, 0.100048, 0.0723585
0.28, -0.08, 0.020593, 0.020593
0.32, -0.08, 0.0968709, 0.06986
0.36, -0.08, 0.0552518, 0.0391302
0.4, -0.08, 0.0771007, 0.0545189
0.44, -0.08, 0.0225661, 0.0225661
0.48, -0.08, 0.233684, 0.110409
0.52, -0.08, 0.216526, 0.093239
0.56, -0.08, 0.241391, 0.0952034
0.6, -0.08, 0.172828, 0.0813622
0.64, -0.08, 0.654574, 0.205345
0.68, -0.08, 0.727976, 0.186231
0.72, -0.08, 0.819306, 0.224623
0.76, -0.08, 1.0102, 0.260995
0.8, -0.08, 1.09709, 0.23622
0.84, -0.08, 1.09399, 0.213356
0.88, -0.08, 1.23701, 0.239899
0.92, -0.08, 1.18647, 0.345187
0.96, -0.08, 0.965398, 0.186856
1, -0.08, 1.66731, 0.314531
1.04, -0.08, 1.11544, 0.217081
1.08, -0.08, 1.58301, 0.285073
1.12, -0.08, 1.31412, 0.244005
1.16, -0.08, 1.50584, 0.292569
1.2, -0.08, 1.79248, 0.365562
1.24, -0.08, 1.41763, 0.280271
1.28, -0.08, 0.863683, 0.288329
1.32, -0.08, 0.386996, 0.120866
1.36, -0.08, 0.486691, 0.154601
1.4, -0.08, 0.11307, 0.0569569
1.44, -0.08, 0.0736874, 0.0526686
1.48, -0.08, 0.043877, 0.043877
1.52, -0.08, 0.0766448, 0.054797
1.56, -0.08, 0.069506, 0.0492437
1.6, -0.08, 0.0800611, 0.0567539
1.64, -0.08, 0, 0
1.68, -0.08, 0, 0
1.72, -0.08, 0.0465629, 0.0465629
1.76, -0.08, 0.125791, 0.0894691
1.8, -0.08, 0, 0
1.84, -0.08, 0.144241, 0.0875942
1.88, -0.08, 0.0963753, 0.0963753
1.92, -0.08, 0.0586498, 0.0586498
1.96, -0.08, 0, 0
2, -0.08, 0.102546, 0.0735121
2.04, -0.08, 0.0344762, 0.0344762
2.08, -0.08, 0.04407, 0.04407
2.12, -0.08, 0.100431, 0.100431
2.16, -0.08, 0, 0
2.2, -0.08, 0, 0
2.24, -0.08, 0.0623625, 0.0623625
2.28, -0.08, 0.107972, 0.0782858
2.32, -0.08, 0.0456827, 0.0456827
2.36, -0.08, 0, 0
2.4, -0.08, 0.0569969, 0.0569969
2.44, -0.08, 0, 0
2.48, -0.08, 0.211877, 0.107813
2.52, -0.08, 0, 0
2.56, -0.08, 0.173287, 0.102628
2.6, -0.08, 0.182292, 0.136144
2.64, -0.08, 0.345953, 0.206531
2.68, -0.08, 0.524739, 0.287555
2.72, -0.08, 0.0797175, 0.0797175
2.76, -0.08, 0.439151, 0.225662
2.8, -0.08, 1.28441, 0.378865
2.84, -0.08, 1.16803, 0.375822
2.88, -0.08, 0.849988, 0.226355
2.92, -0.08, 0.633912, 0.274864
2.96, -0.08, 0.762454, 0.245608
3, -0.08, 1.13334, 0.359415
3.04, -0.08, 0.858009, 0.264723
3.08, -0.08, 0.717788, 0.253476
3.12, -0.08, 1.13704, 0.365789
3.16, -0.08, 0.828379, 0.267657
3.2, -0.08, 1.10133, 0.380493
3.24, -0.08, 1.24271, 0.354778
3.28, -0.08, 0.839763, 0.265673
3.32, -0.08, 0.370698, 0.168141
3.36, -0.08, 0.562484, 0.277023
3.4, -0.08, 0.49904, 0.282989
3.44, -0.08, 0.123194, 0.123194
3.48, -0.08, 0.0696727, 0.0696727
3.52, -0.08, 0.0869333, 0.0869333
3.56, -0.08, 0.256263, 0.256263
3.6, -0.08, 0.0726729, 0.0726729
3.64, -0.08, 0, 0
3.68, -0.08, 0, 0
3.72, -0.08, 0.285123, 0.175082
3.76, -0.08, 0.0754143, 0.0754143
3.8, -0.08, 0, 0
3.84, -0.08, 0, 0
3.88, -0.08, 0.0777745, 0.0777745
3.92, -0.08, 0.0652213, 0.0652213
3.96, -0.08, 0, 0
4, -0.08, 0, 0
4.04, -0.08, 0, 0
4.08, -0.08, 0, 0
4.12, -0.08, 0.133389, 0.133389
4.16, -0.08, 0.20521, 0.20521
4.2, -0.08, 0, 0
4.24, -0.08, 0, 0
4.28, -0.08, 0, 0
4.32, -0.08, 0, 0
4.36, -0.08, 0.122747, 0.122747
4.4, -0.08, 0, 0
4.44, -0.08, 0, 0
4.48, -0.08, 0, 0
4.52, -0.08, 0.627627, 0.627627
4.56, -0.08, 0, 0
4.6, -0.08, 0.724872, 0.53174
4.64, -0.08, 0, 0
4.68, -0.08, 0.348709, 0.348709
4.72, -0.08, 0.454732, 0.454732
4.76, -0.08, 0, 0
4.8, -0.08, 0.984264, 0.984264
4.84, -0.08, 0, 0
4.88, -0.08, -1, 0
4.92, -0.08, -1, 0
4.96, -0.08, -1, 0
5, -0.08, -1, 0
5.04, -0.08, -1, 0
-0.04, -0.04, 0.0920457, 0.0684813
3.46945e-18, -0.04, 0.124412, 0.124412
0.04, -0.04, 0.0482169, 0.0482169
0.08, -0.04, 0.0358221, 0.0358221
0.12, -0.04, 0.033135, 0.033135
0.16, -0.04, 0, 0
0.2, -0.04, 0.136711, 0.0816612
0.24, -0.04, 0.0925424, 0.0677235
0.28, -0.04, 0.13423, 0.0679507
0.32, -0.04, 0, 0
0.36, -0.04, 0, 0
0.4, -0.04, 0.0575325, 0.0575325
0.44, -0.04, 0.0324103, 0.0324103
0.48, -0.04, 0.0291158, 0.0291158
0.52, -0.04, 0.176699, 0.0976828
0.56, -0.04, 0.0276596, 0.0276596
0.6, -0.04, 0.180928, 0.0969321
0.64, -0.04, 0.0977772, 0.0774142
0.68, -0.04, 0.316603, 0.109259
0.72, -0.04, 0.596229, 0.184793
0.76, -0.04, 0.956896, 0.237756
0.8, -0.04, 1.03525, 0.233741
0.84, -0.04, 1.383, 0.258574
0.88, -0.04, 1.32166, 0.252633
0.92, -0.04, 1.77838, 0.309568
0.96, -0.04, 1.48341, 0.290292
1, -0.04, 1.61116, 0.287764
1.04, -0.04, 1.46196, 0.283986
1.08, -0.04, 1.04801, 0.213542
1.12, -0.04, 1.22317, 0.216749
1.16, -0.04, 1.59615, 0.311739
1.2, -0.04, 1.40978, 0.263227
1.24, -0.04, 1.38241, 0.275656
1.28, -0.04, 0.612476, 0.19288
1.32, -0.04, 0.502089, 0.170465
1.36, -0.04, 0.253092, 0.100815
1.4, -0.04, 0.126561, 0.0649174
1.44, -0.04, 0.0785456, 0.0557302
1.48, -0.04, 0.026477, 0.026477
1.52, -0.04, 0.0436417, 0.0436417
1.56, -0.04, 0.0517921, 0.0517921
1.6, -0.04, 0.141366, 0.102917
1.64, -0.04, 0.030483, 0.030483
1.68, -0.04, 0.0665307, 0.0473595
1.72, -0.04, 0.0686173, 0.0686173
1.76, -0.04, 0.0347907, 0.0347907
1.8, -0.04, 0.0404357, 0.0404357
1.84, -0.04, 0.0469957, 0.0469957
1.88, -0.04, 0, 0
1.92, -0.04, 0, 0
1.96, -0.04, 0.0904314, 0.064642
2, -0.04, 0.127115, 0.0743098
2.04, -0.04, 0.0787314, 0.0560575
2.08, -0.04, 0, 0
2.12, -0.04, 0.0311124, 0.0311124
2.16, -0.04, 0.112864, 0.0679206
2.2, -0.04, 0, 0
2.24, -0.04, 0, 0
2.28, -0.04, 0.0552406, 0.0552406
2.32, -0.04, 0, 0
2.36, -0.04, 0, 0
2.4, -0.04, 0.0384875, 0.0384875
2.44, -0.04, 0.0487969, 0.0487969
2.48, -0.04, 0, 0
2.52, -0.04, 0, 0
2.56, -0.04, 0.0362556, 0.0362556
2.6, -0.04, 0.175064, 0.0881329
2.64, -0.04, 0.0923819, 0.0658565
2.68, -0.04, 0.41102, 0.18197
2.72, -0.04, 0.524477, 0.201894
2.76, -0.04, 0.464663, 0.173407
2.8, -0.04, 0.422725, 0.236143
2.84, -0.04, 0.920298, 0.323036
2.88, -0.04, 0.958932, 0.241978
2.92, -0.04, 1.95549, 0.462174
2.96, -0.04, 1.5567, 0.419083
3, -0.04, 0.626534, 0.20439
3.04, -0.04, 0.728285, 0.234848
3.08, -0.04, 1.03601, 0.285567
3.12, -0.04, 1.02995, 0.301134
3.16, -0.04, 1.38991, 0.331185
3.2, -0.04, 0.850206, 0.23617
3.24, -0.04, 0.49118, 0.174605
3.28, -0.04, 0.451772, 0.204192
3.32, -0.04, 0.322221, 0.186639
3.36, -0.04, 0.475769, 0.225932
3.4, -0.04, 0.300726, 0.188681
3.44, -0.04, 0.169843, 0.128957
3.48, -0.04, 0.0816759, 0.0816759
3.52, -0.04, 0.0877757, 0.0877757
3.56, -0.04, 0.072569, 0.072569
3.6, -0.04, 0.360469, 0.276573
3.64, -0.04, 0, 0
3.68, -0.04, 0, 0
3.72, -0.04, 0, 0
3.76, -0.04, 0, 0
3.8, -0.04, 0, 0
3.84, -0.04, 0, 0
3.88, -0.04, 0.079192, 0.079192
3.92, -0.04, 0, 0
3.96, -0.04, 0, 0
4, -0.04, 0.239096, 0.180875
4.04, -0.04, 0, 0
4.08, -0.04, 0.145702, 0.145702
4.12, -0.04, 0, 0
4.16, -0.04, 0, 0
4.2, -0.04, 0.430808, 0.430808
4.24, -0.04, 0, 0
4.28, -0.04, 0, 0
4.32, -0.04, 0.093359, 0.093359
4.36, -0.04, 0, 0
4.4, -0.04, 0, 0
4.44, -0.04, 0.573621, 0.446017
4.48, -0.04, 0.4171, 0.245025
4.52, -0.04, 0.140209, 0.140209
4.56, -0.04, 0.143639, 0.143639
4.6, -0.04, 0, 0
4.64, -0.04, 0.176508, 0.176508
4.68, -0.04, 0.480674, 0.33989
4.72, -0.04, 1.24436, 0.964983
4.76, -0.04, 0, 0
4.8, -0.04, 1.39909, 0.99063
4.84, -0.04, 0, 0
4.88, -0.04, -1, 0
4.92, -0.04, -1, 0
4.96, -0.04, -1, 0
5, -0.04, -1, 0
5.04, -0.04, -1, 0
-0.04, -6.66134e-16, 0, 0
3.46945e-18, -6.66134e-16, 0, 0
0.04, -6.66134e-16, 0, 0
0.08, -6.66134e-16, 0, 0
0.12, -6.66134e-16, 0, 0
0.16, -6.66134e-16, 0, 0
0.2, -6.66134e-16, 0, 0
0.24, -6.66134e-16, 0, 0
0.28, -6.66134e-16, 0.0290191, 0.0290191
0.32, -6.66134e-16, 0.117655, 0.117655
0.36, -6.66134e-16, 0.0782434, 0.0553265
0.4, -6.66134e-16, 0.0880977, 0.0657071
0.44, -6.66134e-16, 0.0577691, 0.0577691
0.48, -6.66134e-16, 0.0384228, 0.0384228
0.52, -6.66134e-16, 0, 0
0.56, -6.66134e-16, 0.211344, 0.125112
0.6, -6.66134e-16, 0.25703, 0.140084
0.64, -6.66134e-16, 0.171663, 0.117451
0.68, -6.66134e-16, 0.231779, 0.12965
0.72, -6.66134e-16, 0.631521, 0.162936
0.76, -6.66134e-16, 0.683191, 0.203863
0.8, -6.66134e-16, 0.740245, 0.200139
0.84, -6.66134e-16, 1.62323, 0.337369
0.88, -6.66134e-16, 1.30854, 0.245797
0.92, -6.66134e-16, 1.2625, 0.267583
0.96, -6.66134e-16, 1.51496, 0.318448
1, -6.66134e-16, 1.89242, 0.35435
1.04, -6.66134e-16, 0.997973, 0.246754
1.08, -6.66134e-16, 1.80089, 0.332085
1.12, -6.66134e-16, 1.58342, 0.331141
1.16, -6.66134e-16, 0.504628, 0.156104
1.2, -6.66134e-16, 1.40246, 0.302144
1.24, -6.66134e-16, 0.663679, 0.175531
1.28, -6.66134e-16, 0.698795, 0.205204
1.32, -6.66134e-16, 0.344647, 0.126499
1.36, -6.66134e-16, 0.287424, 0.120842
1.4, -6.66134e-16, 0.642101, 0.226957
1.44, -6.66134e-16, 0.0738272, 0.052786
1.48, -6.66134e-16, 0.0442383, 0.0442383
1.52, -6.66134e-16, 0.044027, 0.044027
1.56, -6.66134e-16, 0.0646087, 0.0646087
1.6, -6.66134e-16, 0.0335813, 0.0335813
1.64, -6.66134e-16, 0.0347119, 0.0347119
1.68, -6.66134e-16, 0.100711, 0.0752023
1.72, -6.66134e-16, 0, 0
1.76, -6.66134e-16, 0.0683065, 0.0683065
1.8, -6.66134e-16, 0.0320644, 0.0320644
1.84, -6.66134e-16, 0, 0
1.88, -6.66134e-16, 0, 0
1.92, -6.66134e-16, 0.0494502, 0.0494502
1.96, -6.66134e-16, 0.153036, 0.153036
2, -6.66134e-16, 0.0502447, 0.0502447
2.04, -6.66134e-16, 0, 0
2.08, -6.66134e-16, 0, 0
2.12, -6.66134e-16, 0.05142, 0.05142
2.16, -6.66134e-16, 0.102445, 0.102445
2.2, -6.66134e-16, 0, 0
2.24, -6.66134e-16, 0.0530451, 0.0530451
2.28, -6.66134e-16, 0.0558642, 0.0558642
2.32, -6.66134e-16, 0, 0
2.36, -6.66134e-16, 0, 0
2.4, -6.66134e-16, 0, 0
2.44, -6.66134e-16, 0.0576053, 0.0576053
2.48, -6.66134e-16, 0, 0
2.52, -6.66134e-16, 0.113124, 0.0799906
2.56, -6.66134e-16, 0, 0
2.6, -6.66134e-16, 0, 0
2.64, -6.66134e-16, 0, 0
2.68, -6.66134e-16, 0.0636475, 0.0636475
2.72, -6.66134e-16, 0.58677, 0.268034
2.76, -6.66134e-16, 0.75552, 0.313238
2.8, -6.66134e-16, 0.378954, 0.164609
2.84, -6.66134e-16, 0.256428, 0.128682
2.88, -6.66134e-16, 0.441392, 0.185677
2.92, -6.66134e-16, 1.56309, 0.481705
2.96, -6.66134e-16, 0.577746, 0.253187
3, -6.66134e-16, 1.16994, 0.311216
3.04, -6.66134e-16, 0.839119, 0.306294
3.08, -6.66134e-16, 0.0537909, 0.0537909
3.12, -6.66134e-16, 1.07759, 0.339371
3.16, -6.66134e-16, 0.914548, 0.317812
3.2, -6.66134e-16, 0.970809, 0.331629
3.24, -6.66134e-16, 0.827727, 0.341215
3.28, -6.66134e-16, 0.62336, 0.313054
3.32, -6.66134e-16, 0.455539, 0.194644
3.36, -6.66134e-16, 0.206421, 0.121023
3.4, -6.66134e-16, 0.0772014, 0.0772014
3.44, -6.66134e-16, 0.0588897, 0.0588897
3.48, -6.66134e-16, 0.0822757, 0.0822757
3.52, -6.66134e-16, 0.161099, 0.114207
3.56, -6.66134e-16, 0, 0
3.6, -6.66134e-16, 0.0876213, 0.0876213
3.64, -6.66134e-16, 0, 0
3.68, -6.66134e-16, 0, 0
3.72, -6.66134e-16, 0.100159, 0.100159
3.76, -6.66134e-16, 0.0978128, 0.0978128
3.8, -6.66134e-16, 0, 0
3.84, -6.66134e-16, 0, 0
3.88, -6.66134e-16, 0.238198, 0.178057
3.92, -6.66134e-16, 0, 0
3.96, -6.66134e-16, 0.0963086, 0.0963086
4, -6.66134e-16, 0, 0
4.04, -6.66134e-16, 0, 0
4.08, -6.66134e-16, 0.181255, 0.181255
4.12, -6.66134e-16, 0, 0
4.16, -6.66134e-16, 0.203368, 0.203368
4.2, -6.66134e-16, 0.120201, 0.120201
4.24, -6.66134e-16, 0, 0
4.28, -6.66134e-16, 0.268254, 0.189694
4.32, -6.66134e-16, 0, 0
4.36, -6.66134e-16, 0.163269, 0.163269
4.4, -6.66134e-16, 0, 0
4.44, -6.66134e-16, 0, 0
4.48, -6.66134e-16, 0, 0
4.52, -6.66134e-16, 0, 0
4.56, -6.66134e-16, 0, 0
4.6, -6.66134e-16, 0.302401, 0.302401
4.64, -6.66134e-16, 0, 0
4.68, -6.66134e-16, 0, 0
4.72, -6.66134e-16, 0.392215, 0.392215
4.76, -6.66134e-16, 0, 0
4.8, -6.66134e-16, 0, 0
4.84, -6.66134e-16, 0, 0
4.88, -6.66134e-16, -1, 0
4.92, -6.66134e-16, -1, 0
4.96, -6.66134e-16, -1, 0
5, -6.66134e-16, -1, 0
5.04, -6.66134e-16, -1, 0
-0.04, 0.04, 0, 0
3.46945e-18, 0.04, 0.0909579, 0.0645603
0.04, 0.04, 0, 0
0.08, 0.04, 0.0504395, 0.0504395
0.12, 0.04, 0.0390928, 0.0390928
0.16, 0.04, 0, 0
0.2, 0.04, 0.158509, 0.125155
0.24, 0.04, 0, 0
0.28, 0.04, 0.0226288, 0.0226288
0.32, 0.04, 0.039496, 0.039496
0.36, 0.04, 0, 0
0.4, 0.04, 0.0718635, 0.0527948
0.44, 0.04, 0.0758815, 0.0536588
0.48, 0.04, 0, 0
0.52, 0.04, 0.24271, 0.149032
0.56, 0.04, 0.0841975, 0.050017
0.6, 0.04, 0.0681714, 0.0483215
0.64, 0.04, 0.265747, 0.0959804
0.68, 0.04, 0.508316, 0.167456
0.72, 0.04, 0.362786, 0.13559
0.76, 0.04, 0.90203, 0.230701
0.8, 0.04, 0.861742, 0.176256
0.84, 0.04, 1.2358, 0.238877
0.88, 0.04, 1.13014, 0.242814
0.92, 0.04, 1.9584, 0.31106
0.96, 0.04, 1.12562, 0.240911
1, 0.04, 1.4216, 0.256436
1.04, 0.04, 1.36329, 0.273623
1.08, 0.04, 1.53151, 0.268581
1.12, 0.04, 1.64537, 0.281685
1.16, 0.04, 1.91413, 0.341819
1.2, 0.04, 1.40479, 0.279232
1.24, 0.04, 1.21887, 0.261023
1.28, 0.04, 0.856526, 0.20003
1.32, 0.04, 0.984418, 0.267496
1.36, 0.04, 0.207225, 0.0960837
1.4, 0.04, 0.196834, 0.107339
1.44, 0.04, 0.146273, 0.104516
1.48, 0.04, 0, 0
1.52, 0.04, 0.0438145, 0.0438145
1.56, 0.04, 0, 0
1.6, 0.04, 0.04412, 0.04412
1.64, 0.04, 0.0340053, 0.0340053
1.68, 0.04, 0.162725, 0.134384
1.72, 0.04, 0, 0
1.76, 0.04, 0, 0
1.8, 0.04, 0.0873765, 0.0619748
1.84, 0.04, 0.0465747, 0.0465747
1.88, 0.04, 0, 0
1.92, 0.04, 0, 0
1.96, 0.04, 0.264929, 0.173065
2, 0.04, 0.0983585, 0.0983585
2.04, 0.04, 0, 0
2.08, 0.04, 0.0818136, 0.0818136
2.12, 0.04, 0.0600913, 0.0600913
2.16, 0.04, 0, 0
2.2, 0.04, 0.0324049, 0.0324049
2.24, 0.04, 0.0796195, 0.0796195
2.28, 0.04, 0.041513, 0.041513
2.32, 0.04, 0, 0
2.36, 0.04, 0.0537052, 0.0537052
2.4, 0.04, 0.0580677, 0.0580677
2.44, 0.04, 0, 0
2.48, 0.04, 0.0912398, 0.0671187
2.52, 0.04, 0.109888, 0.0799233
2.56, 0.04, 0.0600831, 0.0600831
2.6, 0.04, 0.0605526, 0.0605526
2.64, 0.04, 0.0462704, 0.0462703
2.68, 0.04, 0.241737, 0.12778
2.72, 0.04, 0.551091, 0.304849
2.76, 0.04, 0.421259, 0.160807
2.8, 0.04, 0.610431, 0.254587
2.84, 0.04, 1.28023, 0.438935
2.88, 0.04, 0.93382, 0.274661
2.92, 0.04, 0.921598, 0.249304
2.96, 0.04, 0.555338, 0.197709
3, 0.04, 0.699057, 0.245441
3.04, 0.04, 1.00259, 0.331138
3.08, 0.04, 1.09009, 0.309567
3.12, 0.04, 1.02624, 0.354625
3.16, 0.04, 0.979717, 0.295886
3.2, 0.04, 1.05968, 0.354895
3.24, 0.04, 1.48306, 0.407153
3.28, 0.04, 0.631263, 0.295245
3.32, 0.04, 0.966775, 0.543155
3.36, 0.04, 0.31956, 0.24603
3.4, 0.04, 0.32852, 0.252826
3.44, 0.04, 0.358703, 0.267325
3.48, 0.04, 0.164002, 0.164002
3.52, 0.04, 0.260748, 0.260748
3.56, 0.04, 0, 0
3.6, 0.04, 0, 0
3.64, 0.04, 0, 0
3.68, 0.04, 0, 0
3.72, 0.04, 0.0744515, 0.0744515
3.76, 0.04, 0.100043, 0.100043
3.8, 0.04, 0, 0
3.84, 0.04, 0, 0
3.88, 0.04, 0, 0
3.92, 0.04, 0, 0
3.96, 0.04, 0.0742892, 0.0742892
4, 0.04, 0, 0
4.04, 0.04, 0, 0
4.08, 0.04, 0, 0
4.12, 0.04, 0.158234, 0.158234
4.16, 0.04, 0.222529, 0.160295
4.2, 0.04, 0, 0
4.24, 0.04, 0, 0
4.28, 0.04, 0.464496, 0.464496
4.32, 0.04, 0, 0
4.36, 0.04, 0.400539, 0.288758
4.4, 0.04, 0, 0
4.44, 0.04, 0, 0
4.48, 0.04, 0, 0
4.52, 0.04, 0, 0
4.56, 0.04, 0.618099, 0.452774
4.6, 0.04, 0.73571, 0.430839
4.64, 0.04, 0.492712, 0.351723
4.68, 0.04, 0.35816, 0.35816
4.72, 0.04, 0.917429, 0.648722
4.76, 0.04, 0, 0
4.8, 0.04, 0.98274, 0.98274
4.84, 0.04, 0, 0
4.88, 0.04, -1, 0
4.92, 0.04, -1, 0
4.96, 0.04, -1, 0
5, 0.04, -1, 0
5.04, 0.04, -1, 0
-0.04, 0.08, 0.159316, 0.0924437
3.46945e-18, 0.08, 0, 0
0.04, 0.08, 0, 0
0.08, 0.08, 0.0196264, 0.0196264
0.12, 0.08, 0.0265404, 0.0265404
0.16, 0.08, 0.0992356, 0.0816571
0.2, 0.08, 0.0594635, 0.0594635
0.24, 0.08, 0.0886809, 0.0659915
0.28, 0.08, 0.0707554, 0.0501838
0.32, 0.08, 0, 0
0.36, 0.08, 0.0866976, 0.0615502
0.4, 0.08, 0.0572235, 0.0572235
0.44, 0.08, 0.169443, 0.0978295
0.48, 0.08, 0.151419, 0.0958044
0.52, 0.08, 0.0256864, 0.0256864
0.56, 0.08, 0.119394, 0.0870523
0.6, 0.08, 0.363637, 0.120359
0.64, 0.08, 0.292436, 0.118009
0.68, 0.08, 0.234445, 0.120279
0.72, 0.08, 0.589309, 0.140231
0.76, 0.08, 0.858038, 0.21112
0.8, 0.08, 0.772953, 0.199376
0.84, 0.08, 1.66561, 0.303419
0.88, 0.08, 1.22717, 0.244611
0.92, 0.08, 1.43063, 0.259933
0.96, 0.08, 1.54795, 0.332131
1, 0.08, 1.17426, 0.230232
1.04, 0.08, 1.50328, 0.327897
1.08, 0.08, 1.22267, 0.261794
1.12, 0.08, 1.90696, 0.31725
1.16, 0.08, 1.32189, 0.282323
1.2, 0.08, 1.3902, 0.343641
1.24, 0.08, 1.69786, 0.382939
1.28, 0.08, 0.93803, 0.240602
1.32, 0.08, 0.312229, 0.116868
1.36, 0.08, 0.399021, 0.19191
1.4, 0.08, 0.0484178, 0.0484178
1.44, 0.08, 0.211472, 0.0926541
1.48, 0.08, 0.141702, 0.0852267
1.52, 0.08, 0.291809, 0.266744
1.56, 0.08, 0.0839749, 0.0607678
1.6, 0.08, 0.0848292, 0.0616829
1.64, 0.08, 0.0304005, 0.0304005
1.68, 0.08, 0, 0
1.72, 0.08, 0.055224, 0.055224
1.76, 0.08, 0.147905, 0.0898227
1.8, 0.08, 0.0398912, 0.0398912
1.84, 0.08, 0.0707168, 0.050326
1.88, 0.08, 0, 0
1.92, 0.08, 0.071938, 0.071938
1.96, 0.08, 0.0381085, 0.0381085
2, 0.08, 0.0369302, 0.0369302
2.04, 0.08, 0.103671, 0.103671
2.08, 0.08, 0.0831204, 0.0589146
2.12, 0.08, 0.0496376, 0.0496376
2.16, 0.08, 0.104274, 0.0607684
2.2, 0.08, 0, 0
2.24, 0.08, 0.253091, 0.171468
2.28, 0.08, 0, 0
2.32, 0.08, 0.0351522, 0.0351522
2.36, 0.08, 0.0455548, 0.0455548
2.4, 0.08, 0.205034, 0.131024
2.44, 0.08, 0.0425486, 0.0425486
2.48, 0.08, 0.0567218, 0.0567218
2.52, 0.08, 0.0373367, 0.0373367
2.56, 0.08, 0.166986, 0.130131
2.6, 0.08, 0.174291, 0.0896898
2.64, 0.08, 0.19093, 0.0980728
2.68, 0.08, 0.259742, 0.161422
2.72, 0.08, 0.736563, 0.237531
2.76, 0.08, 0.386281, 0.189099
2.8, 0.08, 1.05651, 0.314188
2.84, 0.08, 0.606487, 0.230867
2.88, 0.08, 0.713447, 0.24182
2.92, 0.08, 1.42684, 0.434286
2.96, 0.08, 0.788989, 0.319498
3, 0.08, 0.348665, 0.133518
3.04, 0.08, 1.23524, 0.341333
3.08, 0.08, 1.12647, 0.298052
3.12, 0.08, 1.05209, 0.309458
3.16, 0.08, 1.29895, 0.328827
3.2, 0.08, 1.04109, 0.337906
3.24, 0.08, 0.660762, 0.214645
3.28, 0.08, 0.789141, 0.261568
3.32, 0.08, 0.834989, 0.325524
3.36, 0.08, 0.551692, 0.270259
3.4, 0.08, 0.361248, 0.162011
3.44, 0.08, 0.419566, 0.265345
3.48, 0.08, 0, 0
3.52, 0.08, 0.0648608, 0.0648608
3.56, 0.08, 0, 0
3.6, 0.08, 0.131656, 0.131656
3.64, 0.08, 0, 0
3.68, 0.08, 0, 0
3.72, 0.08, 0, 0
3.76, 0.08, 0.102042, 0.102042
3.8, 0.08, 0, 0
3.84, 0.08, 0, 0
3.88, 0.08, 0, 0
3.92, 0.08, 0, 0
3.96, 0.08, 0, 0
4, 0.08, 0, 0
4.04, 0.08, 0.0786981, 0.0786981
4.08, 0.08, 0, 0
4.12, 0.08, 0, 0
4.16, 0.08, 0.359167, 0.213086
4.2, 0.08, 0.202104, 0.143176
4.24, 0.08, 0.0944541, 0.0944541
4.28, 0.08, 0, 0
4.32, 0.08, 0.197855, 0.142513
4.36, 0.08, 0, 0
4.4, 0.08, 0.117269, 0.117269
4.44, 0.08, 0, 0
4.48, 0.08, 0, 0
4.52, 0.08, 0.205766, 0.205766
4.56, 0.08, 0, 0
4.6, 0.08, 0, 0
4.64, 0.08, 0.645268, 0.468316
4.68, 0.08, 0.789709, 0.491493
4.72, 0.08, 2.22048, 1.11031
4.76, 0.08, 0.94251, 0.702579
4.8, 0.08, 0.736858, 0.736858
4.84, 0.08, 0, 0
4.88, 0.08, -1, 0
4.92, 0.08, -1, 0
4.96, 0.08, -1, 0
5, 0.08, -1, 0
5.04, 0.08, -1, 0
-0.04, 0.12, 0.182629, 0.136188
3.46945e-18, 0.12, 0.0395223, 0.0395223
0.04, 0.12, 0.059879, 0.059879
0.08, 0.12, 0.0310153, 0.0310153
0.12, 0.12, 0, 0
0.16, 0.12, 0, 0
0.2, 0.12, 0, 0
0.24, 0.12, 0.116331, 0.116331
0.28, 0.12, 0.0378159, 0.0378159
0.32, 0.12, 0, 0
0.36, 0.12, 0.143444, 0.120395
0.4, 0.12, 0, 0
0.44, 0.12, 0.0572169, 0.0572169
0.48, 0.12, 0.114057, 0.114057
0.52, 0.12, 0.0835965, 0.05934
0.56, 0.12, 0.192652, 0.0887348
0.6, 0.12, 0.238383, 0.0905736
0.64, 0.12, 0.321572, 0.163777
0.68, 0.12, 0.438171, 0.149381
0.72, 0.12, 0.45739, 0.164868
0.76, 0.12, 0.649708, 0.165861
0.8, 0.12, 1.47806, 0.291641
0.84, 0.12, 0.974482, 0.229288
0.88, 0.12, 1.57851, 0.31208
0.92, 0.12, 1.71283, 0.399361
0.96, 0.12, 1.73293, 0.333001
1, 0.12, 1.37447, 0.267497
1.04, 0.12, 1.2294, 0.250229
1.08, 0.12, 1.3899, 0.307864
1.12, 0.12, 1.53749, 0.335607
1.16, 0.12, 1.36914, 0.305002
1.2, 0.12, 2.33545, 0.375153
1.24, 0.12, 0.767793, 0.216457
1.28, 0.12, 0.695625, 0.180711
1.32, 0.12, 0.906257, 0.252872
1.36, 0.12, 0.54442, 0.213196
1.4, 0.12, 0.253353, 0.143598
1.44, 0.12, 0, 0
1.48, 0.12, 0.174495, 0.102352
1.52, 0.12, 0.0437275, 0.0437275
1.56, 0.12, 0, 0
1.6, 0.12, 0.0431328, 0.0431328
1.64, 0.12, 0.0449951, 0.0449951
1.68, 0.12, 0, 0
1.72, 0.12, 0.115648, 0.0834873
1.76, 0.12, 0, 0
1.8, 0.12, 0.0698931, 0.0698931
1.84, 0.12, 0.0307693, 0.0307693
1.88, 0.12, 0, 0
1.92, 0.12, 0.145219, 0.145219
1.96, 0.12, 0.0595117, 0.0595116
2, 0.12, 0, 0
2.04, 0.12, 0, 0
2.08, 0.12, 0, 0
2.12, 0.12, 0, 0
2.16, 0.12, 0.0779521, 0.0779521
2.2, 0.12, 0.226934, 0.116914
2.24, 0.12, 0.167188, 0.0969269
2.28, 0.12, 0.0817946, 0.0817946
2.32, 0.12, 0.0359208, 0.0359208
2.36, 0.12, 0.137553, 0.0992841
2.4, 0.12, 0.111423, 0.0787898
2.44, 0.12, 0, 0
2.48, 0.12, 0, 0
2.52, 0.12, 0, 0
2.56, 0.12, 0.151201, 0.108904
2.6, 0.12, 0.222825, 0.187002
2.64, 0.12, 0.0623671, 0.0623671
2.68, 0.12, 0.676124, 0.263837
2.72, 0.12, 0.106594, 0.0755508
2.76, 0.12, 0.663031, 0.286191
2.8, 0.12, 1.19094, 0.497848
2.84, 0.12, 0.821261, 0.275302
2.88, 0.12, 0.639592, 0.233452
2.92, 0.12, 0.477797, 0.243662
2.96, 0.12, 0.823854, 0.32199
3, 0.12, 0.625048, 0.232048
3.04, 0.12, 1.99756, 0.588489
3.08, 0.12, 0.358399, 0.165603
3.12, 0.12, 0.871168, 0.312389
3.16, 0.12, 1.12902, 0.413285
3.2, 0.12, 1.0137, 0.340327
3.24, 0.12, 0.611235, 0.240165
3.28, 0.12, 0.82415, 0.254817
3.32, 0.12, 0.795107, 0.38026
3.36, 0.12, 0.291547, 0.235842
3.4, 0.12, 0.841312, 0.345971
3.44, 0.12, 0.286894, 0.144483
3.48, 0.12, 0, 0
3.52, 0.12, 0.150015, 0.106078
3.56, 0.12, 0.142964, 0.103179
3.6, 0.12, 0, 0
3.64, 0.12, 0, 0
3.68, 0.12, 0.169815, 0.120383
3.72, 0.12, 0.23461, 0.169661
3.76, 0.12, 0, 0
3.8, 0.12, 0.0848339, 0.0848339
3.84, 0.12, 0, 0
3.88, 0.12, 0.0897043, 0.0897043
3.92, 0.12, 0, 0
3.96, 0.12, 0.332113, 0.332113
4, 0.12, 0.288446, 0.21217
4.04, 0.12, 0, 0
4.08, 0.12, 0.106001, 0.106001
4.12, 0.12, 0.134761, 0.134761
4.16, 0.12, 0, 0
4.2, 0.12, 0.124728, 0.124728
4.24, 0.12, 0, 0
4.28, 0.12, 0, 0
4.32, 0.12, 0.163913, 0.163913
4.36, 0.12, 0, 0
4.4, 0.12, 0, 0
4.44, 0.12, 0, 0
4.48, 0.12, 0, 0
4.52, 0.12, 0.356016, 0.251747
4.56, 0.12, 0.38035, 0.268953
4.6, 0.12, 0, 0
4.64, 0.12, 0.331369, 0.331369
4.68, 0.12, 1.60944, 1.09923
4.72, 0.12, 0.354917, 0.354917
4.76, 0.12, 0, 0
4.8, 0.12, 0, 0
4.84, 0.12, 0, 0
4.88, 0.12, -1, 0
4.92, 0.12, -1, 0
4.96, 0.12, -1, 0
5, 0.12, -1, 0
5.04, 0.12, -1, 0
-0.04, 0.16, 0.0476456, 0.0476456
3.46945e-18, 0.16, 0.0787816, 0.0571029
0.04, 0.16, 0, 0
0.08, 0.16, 0.127853, 0.0763472
0.12, 0.16, 0.0344156, 0.0344156
0.16, 0.16, 0.0233336, 0.0233336
0.2, 0.16, 0.0656835, 0.0472777
0.24, 0.16, 0.046648, 0.046648
0.28, 0.16, 0.170002, 0.11954
0.32, 0.16, 0.0296295, 0.0296295
0.36, 0.16, 0.0380891, 0.0380891
0.4, 0.16, 0.0387574, 0.0387574
0.44, 0.16, 0.126153, 0.0658603
0.48, 0.16, 0.0441092, 0.0441092
0.52, 0.16, 0.0367279, 0.0367279
0.56, 0.16, 0.104524, 0.0811457
0.6, 0.16, 0.235551, 0.132915
0.64, 0.16, 0.225369, 0.0883929
0.68, 0.16, 0.616297, 0.18615
0.72, 0.16, 0.655872, 0.186379
0.76, 0.16, 0.771761, 0.203901
0.8, 0.16, 1.53613, 0.287704
0.84, 0.16, 1.38735, 0.266552
0.88, 0.16, 1.4903, 0.309331
0.92, 0.16, 1.49563, 0.246017
0.96, 0.16, 0.799103, 0.184898
1, 0.16, 1.27479, 0.324178
1.04, 0.16, 0.67232, 0.172067
1.08, 0.16, 0.995414, 0.217782
1.12, 0.16, 0.824141, 0.176853
1.16, 0.16, 1.39621, 0.266283
1.2, 0.16, 1.51133, 0.305021
1.24, 0.16, 1.80058, 0.388501
1.28, 0.16, 0.922893, 0.248669
1.32, 0.16, 0.4054, 0.165372
1.36, 0.16, 0.30937, 0.12149
1.4, 0.16, 0.435621, 0.195355
1.44, 0.16, 0.166431, 0.0874991
1.48, 0.16, 0.345713, 0.273051
1.52, 0.16, 0.103754, 0.0611118
1.56, 0.16, 0.0747347, 0.0534982
1.6, 0.16, 0.112779, 0.0673891
1.64, 0.16, 0.119692, 0.0852282
1.68, 0.16, 0.0434063, 0.0434063
1.72, 0.16, 0, 0
1.76, 0.16, 0, 0
1.8, 0.16, 0.13468, 0.0791783
1.84, 0.16, 0, 0
1.88, 0.16, 0.0647568, 0.04579
1.92, 0.16, 0.0572619, 0.057262
1.96, 0.16, 0.0490034, 0.0490034
2, 0.16, 0, 0
2.04, 0.16, 0.0708733, 0.050199
2.08, 0.16, 0, 0
2.12, 0.16, 0.0388636, 0.0388636
2.16, 0.16, 0.0677885, 0.048516
2.2, 0.16, 0, 0
2.24, 0.16, 0.0285236, 0.0285236
2.28, 0.16, 0, 0
2.32, 0.16, 0.0526661, 0.0526661
2.36, 0.16, 0, 0
2.4, 0.16, 0.0545636, 0.0545636
2.44, 0.16, 0, 0
2.48, 0.16, 0.0991606, 0.0701176
2.52, 0.16, 0.107804, 0.0764687
2.56, 0.16, 0.101222, 0.0715748
2.6, 0.16, 0.0518163, 0.0518163
2.64, 0.16, 0.287512, 0.155758
2.68, 0.16, 0.268811, 0.139372
2.72, 0.16, 0.332786, 0.169566
2.76, 0.16, 0.942728, 0.327298
2.8, 0.16, 0.828521, 0.315698
2.84, 0.16, 0.854058, 0.231204
2.88, 0.16, 0.369466, 0.151279
2.92, 0.16, 0.5734, 0.264812
2.96, 0.16, 0.595012, 0.195987
3, 0.16, 0.999482, 0.304652
3.04, 0.16, 0.702457, 0.234182
3.08, 0.16, 0.620581, 0.263618
3.12, 0.16, 0.654339, 0.225298
3.16, 0.16, 0.852224, 0.258192
3.2, 0.16, 0.697398, 0.284316
3.24, 0.16, 0.902234, 0.287855
3.28, 0.16, 0.989177, 0.477351
3.32, 0.16, 0.606243, 0.205897
3.36, 0.16, 0.371542, 0.169043
3.4, 0.16, 0.327262, 0.169719
3.44, 0.16, 0.148096, 0.108711
3.48, 0.16, 0.119415, 0.119415
3.52, 0.16, 0.0860729, 0.0860729
3.56, 0.16, 0.0863871, 0.0863871
3.6, 0.16, 0.0656265, 0.0656265
3.64, 0.16, 0, 0
3.68, 0.16, 0.0908217, 0.0908217
3.72, 0.16, 0.0959261, 0.0959261
3.76, 0.16, 0.0994582, 0.0994582
3.8, 0.16, 0.148505, 0.148505
3.84, 0.16, 0, 0
3.88, 0.16, 0.0861891, 0.0861891
3.92, 0.16, 0.106696, 0.106696
3.96, 0.16, 0.0961844, 0.0961844
4, 0.16, 0.103042, 0.103042
4.04, 0.16, 0, 0
4.08, 0.16, 0, 0
4.12, 0.16, 0, 0
4.16, 0.16, 0.203037, 0.203037
4.2, 0.16, 0.217437, 0.217437
4.24, 0.16, 0, 0
4.28, 0.16, 0, 0
4.32, 0.16, 0, 0
4.36, 0.16, 0, 0
4.4, 0.16, 0.178861, 0.178861
4.44, 0.16, 0.170696, 0.170696
4.48, 0.16, 0.312539, 0.312539
4.52, 0.16, 0, 0
4.56, 0.16, 0, 0
4.6, 0.16, 0, 0
4.64, 0.16, 0.34739, 0.34739
4.68, 0.16, 0, 0
4.72, 0.16, 0.348971, 0.348971
4.76, 0.16, 0.404262, 0.404262
4.8, 0.16, 2.13089, 1.50678
4.84, 0.16, 0, 0
4.88, 0.16, -1, 0
4.92, 0.16, -1, 0
4.96, 0.16, -1, 0
5, 0.16, -1, 0
5.04, 0.16, -1, 0
-0.04, 0.2, 0, 0
3.46945e-18, 0.2, 0.0395149, 0.0395149
0.04, 0.2, 0.247991, 0.140852
0.08, 0.2, 0.118256, 0.118256
0.12, 0.2, 0.0271669, 0.0271669
0.16, 0.2, 0.0266621, 0.0266621
0.2, 0.2, 0, 0
0.24, 0.2, 0.0454996, 0.0454996
0.28, 0.2, 0.0973494, 0.0586393
0.32, 0.2, 0.0856936, 0.0639662
0.36, 0.2, 0.059216, 0.0431426
0.4, 0.2, 0.032274, 0.032274
0.44, 0.2, 0.0637246, 0.0459903
0.48, 0.2, 0.154517, 0.115528
0.52, 0.2, 0.0808169, 0.0612573
0.56, 0.2, 0.379684, 0.252194
0.6, 0.2, 0.0556513, 0.0556513
0.64, 0.2, 0.262165, 0.0962806
0.68, 0.2, 0.634861, 0.1681
0.72, 0.2, 0.891805, 0.190953
0.76, 0.2, 1.01459, 0.184217
0.8, 0.2, 1.30488, 0.270194
0.84, 0.2, 1.55963, 0.319712
0.88, 0.2, 1.83735, 0.370167
0.92, 0.2, 0.838983, 0.180561
0.96, 0.2, 1.7689, 0.367004
1, 0.2, 1.0351, 0.235392
1.04, 0.2, 1.17234, 0.290364
1.08, 0.2, 1.05014, 0.219426
1.12, 0.2, 1.10464, 0.208646
1.16, 0.2, 1.27045, 0.24075
1.2, 0.2, 1.5385, 0.29642
1.24, 0.2, 1.72104, 0.388372
1.28, 0.2, 1.14798, 0.325713
1.32, 0.2, 0.808783, 0.201016
1.36, 0.2, 0.410773, 0.139002
1.4, 0.2, 0.318413, 0.12244
1.44, 0.2, 0.243899, 0.145219
1.48, 0.2, 0.200304, 0.138727
1.52, 0.2, 0.19966, 0.139133
1.56, 0.2, 0.0500217, 0.0357712
1.6, 0.2, 0.16603, 0.134561
1.64, 0.2, 0.0866835, 0.0866835
1.68, 0.2, 0.0764464, 0.0545663
1.72, 0.2, 0, 0
1.76, 0.2, 0.0254323, 0.0254323
1.8, 0.2, 0.0329978, 0.0329978
1.84, 0.2, 0.145008, 0.145008
1.88, 0.2, 0.0311376, 0.0311376
1.92, 0.2, 0.135741, 0.0684124
1.96, 0.2, 0.0726305, 0.0726305
2, 0.2, 0.0371024, 0.0371024
2.04, 0.2, 0.0327155, 0.0327155
2.08, 0.2, 0.127297, 0.0919844
2.12, 0.2, 0.0339313, 0.0339313
2.16, 0.2, 0, 0
2.2, 0.2, 0.0284562, 0.0284562
2.24, 0.2, 0.0775056, 0.0775056
2.28, 0.2, 0, 0
2.32, 0.2, 0, 0
2.36, 0.2, 0.0410856, 0.0410856
2.4, 0.2, 0.0362853, 0.0362853
2.44, 0.2, 0, 0
2.48, 0.2, 0.144457, 0.117962
2.52, 0.2, 0, 0
2.56, 0.2, 0.0369034, 0.0369034
2.6, 0.2, 0.362891, 0.205942
2.64, 0.2, 0.393945, 0.184308
2.68, 0.2, 0.31705, 0.198558
2.72, 0.2, 0.418476, 0.150811
2.76, 0.2, 0.711, 0.263127
2.8, 0.2, 0.755337, 0.227483
2.84, 0.2, 1.08377, 0.300607
2.88, 0.2, 0.609743, 0.244555
2.92, 0.2, 1.04592, 0.440919
2.96, 0.2, 0.465837, 0.184655
3, 0.2, 0.882364, 0.298424
3.04, 0.2, 0.632908, 0.184427
3.08, 0.2, 1.05406, 0.295155
3.12, 0.2, 1.13147, 0.362452
3.16, 0.2, 1.25524, 0.342193
3.2, 0.2, 0.470662, 0.176266
3.24, 0.2, 0.452985, 0.162638
3.28, 0.2, 1.39357, 0.527808
3.32, 0.2, 0.507073, 0.191195
3.36, 0.2, 0.476665, 0.214571
3.4, 0.2, 0.536318, 0.182329
3.44, 0.2, 0.332269, 0.169869
3.48, 0.2, 0.144315, 0.085778
3.52, 0.2, 0.271214, 0.13766
3.56, 0.2, 0.0932526, 0.0662152
3.6, 0.2, 0, 0
3.64, 0.2, 0, 0
3.68, 0.2, 0.112733, 0.112733
3.72, 0.2, 0, 0
3.76, 0.2, 0.0876027, 0.0876027
3.8, 0.2, 0, 0
3.84, 0.2, 0.0785879, 0.0785879
3.88, 0.2, 0, 0
3.92, 0.2, 0, 0
3.96, 0.2, 0, 0
4, 0.2, 0, 0
4.04, 0.2, 0.169959, 0.169959
4.08, 0.2, 0, 0
4.12, 0.2, 0.189609, 0.189609
4.16, 0.2, 0.075755, 0.075755
4.2, 0.2, 0, 0
4.24, 0.2, 0.642431, 0.361297
4.28, 0.2, 0, 0
4.32, 0.2, 0, 0
4.36, 0.2, 0.127804, 0.127804
4.4, 0.2, 0.235333, 0.166406
4.44, 0.2, 0, 0
4.48, 0.2, 0, 0
4.52, 0.2, 0.156952, 0.156952
4.56, 0.2, 0, 0
4.6, 0.2, 1.18811, 0.875281
4.64, 0.2, 0.698142, 0.405223
4.68, 0.2, 1.44762, 0.65671
4.72, 0.2, 0.872134, 0.631907
4.76, 0.2, 0.879764, 0.622095
4.8, 0.2, 0.804325, 0.804325
4.84, 0.2, 0, 0
4.88, 0.2, -1, 0
4.92, 0.2, -1, 0
4.96, 0.2, -1, 0
5, 0.2, -1, 0
5.04, 0.2, -1, 0
-0.04, 0.24, 0.0802323, 0.0802323
3.46945e-18, 0.24, 0.119522, 0.119522
0.04, 0.24, 0, 0
0.08, 0.24, 0.0595164, 0.0595164
0.12, 0.24, 0, 0
0.16, 0.24, 0.121541, 0.0743419
0.2, 0.24, 0.0891902, 0.0663576
0.24, 0.24, 0, 0
0.28, 0.24, 0, 0
0.32, 0.24, 0.0987388, 0.0712491
0.36, 0.24, 0.0381843, 0.0381843
0.4, 0.24, 0.171145, 0.127453
0.44, 0.24, 0.0591871, 0.0591871
0.48, 0.24, 0.0785977, 0.0563904
0.52, 0.24, 0.0927726, 0.0668715
0.56, 0.24, 0.285643, 0.101967
0.6, 0.24, 0.277489, 0.119889
0.64, 0.24, 0.321848, 0.115798
0.68, 0.24, 0.859241, 0.205354
0.72, 0.24, 0.614361, 0.153628
0.76, 0.24, 1.58552, 0.352968
0.8, 0.24, 1.45341, 0.271406
0.84, 0.24, 1.24532, 0.24759
0.88, 0.24, 1.09225, 0.354842
0.92, 0.24, 1.12325, 0.232857
0.96, 0.24, 1.25105, 0.35037
1, 0.24, 1.13503, 0.291294
1.04, 0.24, 0.983941, 0.22763
1.08, 0.24, 1.02026, 0.264283
1.12, 0.24, 0.947538, 0.232489
1.16, 0.24, 1.5751, 0.28665
1.2, 0.24, 1.16829, 0.269843
1.24, 0.24, 1.32853, 0.288972
1.28, 0.24, 0.883182, 0.218124
1.32, 0.24, 1.06851, 0.326248
1.36, 0.24, 1.29801, 0.35129
1.4, 0.24, 0.535183, 0.234841
1.44, 0.24, 0.163199, 0.0817628
1.48, 0.24, 0.180091, 0.109245
1.52, 0.24, 0.217064, 0.146031
1.56, 0.24, 0, 0
1.6, 0.24, 0.101629, 0.0746068
1.64, 0.24, 0.232103, 0.106584
1.68, 0.24, 0.0382001, 0.0382001
1.72, 0.24, 0, 0
1.76, 0.24, 0, 0
1.8, 0.24, 0, 0
1.84, 0.24, 0.0355469, 0.0355469
1.88, 0.24, 0, 0
1.92, 0.24, 0, 0
1.96, 0.24, 0.0755545, 0.0755545
2, 0.24, 0.0576923, 0.0576923
2.04, 0.24, 0.04908, 0.04908
2.08, 0.24, 0, 0
2.12, 0.24, 0.0436593, 0.0436593
2.16, 0.24, 0, 0
2.2, 0.24, 0, 0
2.24, 0.24, 0, 0
2.28, 0.24, 0, 0
2.32, 0.24, 0.0406743, 0.0406743
2.36, 0.24, 0, 0
2.4, 0.24, 0.113481, 0.0802434
2.44, 0.24, 0, 0
2.48, 0.24, 0.224542, 0.131671
2.52, 0.24, 0.0922011, 0.0653487
2.56, 0.24, 0.31756, 0.160847
2.6, 0.24, 0.103755, 0.0740374
2.64, 0.24, 0.365007, 0.172311
2.68, 0.24, 0.396602, 0.185965
2.72, 0.24, 1.16546, 0.383487
2.76, 0.24, 0.815291, 0.289176
2.8, 0.24, 0.796434, 0.29157
2.84, 0.24, 1.28847, 0.46941
2.88, 0.24, 0.93978, 0.25846
2.92, 0.24, 0.904706, 0.302491
2.96, 0.24, 1.18249, 0.340851
3, 0.24, 0.920718, 0.318123
3.04, 0.24, 1.09644, 0.384185
3.08, 0.24, 0.566535, 0.263657
3.12, 0.24, 0.897464, 0.321214
3.16, 0.24, 0.654622, 0.226413
3.2, 0.24, 1.21014, 0.326956
3.24, 0.24, 1.28199, 0.410475
3.28, 0.24, 0.660766, 0.299766
3.32, 0.24, 1.13558, 0.412863
3.36, 0.24, 0.622672, 0.293237
3.4, 0.24, 0.445688, 0.182979
3.44, 0.24, 0.406564, 0.207088
3.48, 0.24, 0.372715, 0.259782
3.52, 0.24, 0.60105, 0.316897
3.56, 0.24, 0.090538, 0.090538
3.6, 0.24, 0, 0
3.64, 0.24, 0, 0
3.68, 0.24, 0, 0
3.72, 0.24, 0, 0
3.76, 0.24, 0.193961, 0.193961
3.8, 0.24, 0, 0
3.84, 0.24, 0.0917628, 0.0917628
3.88, 0.24, 0, 0
3.92, 0.24, 0.0991295, 0.0991295
3.96, 0.24, 0, 0
4, 0.24, 0.100793, 0.100793
4.04, 0.24, 0.0746655, 0.0746655
4.08, 0.24, 0, 0
4.12, 0.24, 0, 0
4.16, 0.24, 0, 0
4.2, 0.24, 0, 0
4.24, 0.24, 0, 0
4.28, 0.24, 0, 0
4.32, 0.24, 0.309329, 0.309329
4.36, 0.24, 0, 0
4.4, 0.24, 0, 0
4.44, 0.24, 0, 0
4.48, 0.24, 0.139612, 0.139612
4.52, 0.24, 0, 0
4.56, 0.24, 0.209301, 0.209301
4.6, 0.24, 0, 0
4.64, 0.24, 0, 0
4.68, 0.24, 0.579133, 0.410248
4.72, 0.24, 0, 0
4.76, 0.24, 0, 0
4.8, 0.24, 0, 0
4.84, 0.24, 0, 0
4.88, 0.24, -1, 0
4.92, 0.24, -1, 0
4.96, 0.24, -1, 0
5, 0.24, -1, 0
5.04, 0.24, -1, 0
-0.04, 0.28, 0.0268784, 0.0268784
3.46945e-18, 0.28, 0.0471903, 0.0471903
0.04, 0.28, 0, 0
0.08, 0.28, 0.0267465, 0.0267465
0.12, 0.28, 0, 0
0.16, 0.28, 0, 0
0.2, 0.28, 0.0298627, 0.0298627
0.24, 0.28, 0, 0
0.28, 0.28, 0, 0
0.32, 0.28, 0.13181, 0.0814159
0.36, 0.28, 0, 0
0.4, 0.28, 0.02917, 0.02917
0.44, 0.28, 0.0715836, 0.0525579
0.48, 0.28, 0.0287247, 0.0287247
0.52, 0.28, 0.114748, 0.0603484
0.56, 0.28, 0.247307, 0.0912251
0.6, 0.28, 0.383454, 0.156728
0.64, 0.28, 0.624887, 0.158123
0.68, 0.28, 0.697717, 0.192253
0.72, 0.28, 1.02278, 0.212685
0.76, 0.28, 1.3943, 0.245124
0.8, 0.28, 1.41027, 0.274554
0.84, 0.28, 1.36159, 0.253229
0.88, 0.28, 2.06506, 0.413991
0.92, 0.28, 1.78489, 0.397475
0.96, 0.28, 1.3314, 0.2697
1, 0.28, 1.50902, 0.276999
1.04, 0.28, 1.17787, 0.254391
1.08, 0.28, 1.52374, 0.344686
1.12, 0.28, 1.10927, 0.221695
1.16, 0.28, 1.5438, 0.351558
1.2, 0.28, 0.858229, 0.192843
1.24, 0.28, 1.21534, 0.255772
1.28, 0.28, 1.06997, 0.26504
1.32, 0.28, 1.17465, 0.255619
1.36, 0.28, 1.4061, 0.272444
1.4, 0.28, 0.873718, 0.228126
1.44, 0.28, 0.292562, 0.121398
1.48, 0.28, 0.147817, 0.0747736
1.52, 0.28, 0.181735, 0.0949144
1.56, 0.28, 0.143441, 0.0727551
1.6, 0.28, 0.087397, 0.0617994
1.64, 0.28, 0.107943, 0.0632284
1.68, 0.28, 0.19073, 0.106635
1.72, 0.28, 0.0918566, 0.0658987
1.76, 0.28, 0.0225517, 0.0225517
1.8, 0.28, 0.183492, 0.0950858
1.84, 0.28, 0.103201, 0.0731966
1.88, 0.28, 0.102391, 0.073437
1.92, 0.28, 0, 0
1.96, 0.28, 0, 0
2, 0.28, 0, 0
2.04, 0.28, 0.19054, 0.153752
2.08, 0.28, 0.0402406, 0.0402406
2.12, 0.28, 0, 0
2.16, 0.28, 0.0842456, 0.0607591
2.2, 0.28, 0.137408, 0.110128
2.24, 0.28, 0.12889, 0.0927762
2.28, 0.28, 0, 0
2.32, 0.28, 0.149572, 0.0870381
2.36, 0.28, 0.0532936, 0.0532936
2.4, 0.28, 0.0565874, 0.0565874
2.44, 0.28, 0.0816624, 0.0816624
2.48, 0.28, 0.0812697, 0.0575385
2.52, 0.28, 0, 0
2.56, 0.28, 0.485722, 0.233846
2.6, 0.28, 0.429664, 0.219224
2.64, 0.28, 0.786682, 0.278375
2.68, 0.28, 0.888339, 0.258465
2.72, 0.28, 0.836367, 0.427628
2.76, 0.28, 0.674207, 0.220825
2.8, 0.28, 1.16048, 0.290752
2.84, 0.28, 1.10561, 0.459194
2.88, 0.28, 0.411902, 0.156462
2.92, 0.28, 1.19838, 0.334467
2.96, 0.28, 0.503075, 0.202832
3, 0.28, 1.1822, 0.317574
3.04, 0.28, 0.438646, 0.175134
3.08, 0.28, 0.25411, 0.116298
3.12, 0.28, 0.738054, 0.261833
3.16, 0.28, 0.977984, 0.370313
3.2, 0.28, 0.783963, 0.243914
3.24, 0.28, 0.963094, 0.337347
3.28, 0.28, 0.528833, 0.258831
3.32, 0.28, 0.353399, 0.179996
3.36, 0.28, 0.990217, 0.303422
3.4, 0.28, 1.11847, 0.379378
3.44, 0.28, 0.447035, 0.190654
3.48, 0.28, 0.426673, 0.275206
3.52, 0.28, 0.877998, 0.569383
3.56, 0.28, 0.198542, 0.15016
3.6, 0.28, 0.238464, 0.141469
3.64, 0.28, 0.184158, 0.184158
3.68, 0.28, 0.079439, 0.079439
3.72, 0.28, 0, 0
3.76, 0.28, 0, 0
3.8, 0.28, 0.172629, 0.124458
3.84, 0.28, 0, 0
3.88, 0.28, 0.150229, 0.150229
3.92, 0.28, 0.10105, 0.10105
3.96, 0.28, 0, 0
4, 0.28, 0, 0
4.04, 0.28, 0, 0
4.08, 0.28, 0.145289, 0.145289
4.12, 0.28, 0.128338, 0.128338
4.16, 0.28, 0.396745, 0.396745
4.2, 0.28, 0, 0
4.24, 0.28, 0, 0
4.28, 0.28, 0, 0
4.32, 0.28, 0.37957, 0.274086
4.36, 0.28, 0.157925, 0.157925
4.4, 0.28, 0, 0
4.44, 0.28, 0, 0
4.48, 0.28, 0, 0
4.52, 0.28, 0, 0
4.56, 0.28, 0, 0
4.6, 0.28, 0.237596, 0.237596
4.64, 0.28, 0.186313, 0.186313
4.68, 0.28, 0.966793, 0.558217
4.72, 0.28, 1.3195, 0.764097
4.76, 0.28, 2.56018, 1.50873
4.8, 0.28, 0.928094, 0.928094
4.84, 0.28, 0, 0
4.88, 0.28, -1, 0
4.92, 0.28, -1, 0
4.96, 0.28, -1, 0
5, 0.28, -1, 0
5.04, 0.28, -1, 0
-0.04, 0.32, 0.15394, 0.0815514
3.46945e-18, 0.32, 0.0300034, 0.0300034
0.04, 0.32, 0.142773, 0.119336
0.08, 0.32, 0.0617871, 0.0437691
0.12, 0.32, 0.0617341, 0.0437807
0.16, 0.32, 0.237764, 0.237764
0.2, 0.32, 0.0882237, 0.0657365
0.24, 0.32, 0, 0
0.28, 0.32, 0.0618866, 0.045158
0.32, 0.32, 0, 0
0.36, 0.32, 0.316099, 0.243771
0.4, 0.32, 0.247427, 0.143846
0.44, 0.32, 0.127855, 0.0642027
0.48, 0.32, 0.0845844, 0.0490721
0.52, 0.32, 0.189833, 0.0732534
0.56, 0.32, 0.242221, 0.103268
0.6, 0.32, 0.298218, 0.116116
0.64, 0.32, 0.66132, 0.195422
0.68, 0.32, 1.17839, 0.289219
0.72, 0.32, 1.3149, 0.244766
0.76, 0.32, 1.46246, 0.258685
0.8, 0.32, 1.4025, 0.283734
0.84, 0.32, 1.02258, 0.181927
0.88, 0.32, 1.70746, 0.35635
0.92, 0.32, 1.4439, 0.3066
0.96, 0.32, 1.24794, 0.234933
1, 0.32, 1.46068, 0.316975
1.04, 0.32, 1.02232, 0.224503
1.08, 0.32, 1.44534, 0.325012
1.12, 0.32, 0.877805, 0.200299
1.16, 0.32, 1.02599, 0.223139
1.2, 0.32, 1.63933, 0.315326
1.24, 0.32, 0.921692, 0.20331
1.28, 0.32, 1.69388, 0.402899
1.32, 0.32, 1.51896, 0.374021
1.36, 0.32, 0.960919, 0.214294
1.4, 0.32, 1.2534, 0.358798
1.44, 0.32, 0.506101, 0.167907
1.48, 0.32, 0.340758, 0.152209
1.52, 0.32, 0.134596, 0.0693255
1.56, 0.32, 0.284791, 0.105822
1.6, 0.32, 0.14116, 0.093444
1.64, 0.32, 0.0376319, 0.0376319
1.68, 0.32, 0.229418, 0.113743
1.72, 0.32, 0.0444338, 0.0444338
1.76, 0.32, 0.107402, 0.0789277
1.8, 0.32, 0, 0
1.84, 0.32, 0.0342447, 0.0342447
1.88, 0.32, 0, 0
1.92, 0.32, 0.195634, 0.122672
1.96, 0.32, 0, 0
2, 0.32, 0, 0
2.04, 0.32, 0, 0
2.08, 0.32, 0.0779593, 0.0779593
2.12, 0.32, 0.0617987, 0.0617987
2.16, 0.32, 0.100061, 0.0778682
2.2, 0.32, 0.0433693, 0.0433693
2.24, 0.32, 0.0389967, 0.0389967
2.28, 0.32, 0.140541, 0.112852
2.32, 0.32, 0.0811234, 0.0811234
2.36, 0.32, 0.161841, 0.161841
2.4, 0.32, 0, 0
2.44, 0.32, 0.197485, 0.172237
2.48, 0.32, 0.115344, 0.0825717
2.52, 0.32, 0.620276, 0.257473
2.56, 0.32, 0.467472, 0.184646
2.6, 0.32, 0.428492, 0.20604
2.64, 0.32, 0.352538, 0.134604
2.68, 0.32, 0.963441, 0.299089
2.72, 0.32, 0.814411, 0.256261
2.76, 0.32, 1.87832, 0.526985
2.8, 0.32, 1.24077, 0.369884
2.84, 0.32, 0.572867, 0.199867
2.88, 0.32, 0.554672, 0.194993
2.92, 0.32, 1.64248, 0.550744
2.96, 0.32, 0.419411, 0.187068
3, 0.32, 0.87377, 0.213497
3.04, 0.32, 0.405366, 0.156971
3.08, 0.32, 0.615447, 0.193668
3.12, 0.32, 0.501557, 0.173995
3.16, 0.32, 0.74765, 0.296705
3.2, 0.32, 0.734016, 0.239956
3.24, 0.32, 0.780087, 0.35675
3.28, 0.32, 0.62669, 0.204132
3.32, 0.32, 1.27575, 0.554978
3.36, 0.32, 0.58897, 0.211526
3.4, 0.32, 0.528301, 0.19571
3.44, 0.32, 1.34169, 0.556957
3.48, 0.32, 0.351335, 0.215999
3.52, 0.32, 0.42665, 0.164729
3.56, 0.32, 0.309485, 0.259
3.6, 0.32, 0.835427, 0.333107
3.64, 0.32, 0.376562, 0.175844
3.68, 0.32, 0.0933706, 0.0933706
3.72, 0.32, 0.0753184, 0.0753184
3.76, 0.32, 0, 0
3.8, 0.32, 0.0969014, 0.0969014
3.84, 0.32, 0.2977, 0.2977
3.88, 0.32, 0.119594, 0.0845661
3.92, 0.32, 0.170894, 0.123175
3.96, 0.32, 0, 0
4, 0.32, 0.0963477, 0.0963477
4.04, 0.32, 0.0842774, 0.0842774
4.08, 0.32, 0, 0
4.12, 0.32, 0.484347, 0.399903
4.16, 0.32, 0, 0
4.2, 0.32, 0.282637, 0.282637
4.24, 0.32, 0.429253, 0.429253
4.28, 0.32, 0.175852, 0.125625
4.32, 0.32, 0, 0
4.36, 0.32, 0, 0
4.4, 0.32, 0, 0
4.44, 0.32, 0, 0
4.48, 0.32, 0.147083, 0.147083
4.52, 0.32, 0.259592, 0.259592
4.56, 0.32, 0.557616, 0.400264
4.6, 0.32, 0.223655, 0.223655
4.64, 0.32, 1.75379, 0.719923
4.68, 0.32, 0.247014, 0.247014
4.72, 0.32, 1.26258, 0.730682
4.76, 0.32, 1.1095, 0.80212
4.8, 0.32, 0, 0
4.84, 0.32, 0, 0
4.88, 0.32, -1, 0
4.92, 0.32, -1, 0
4.96, 0.32, -1, 0
5, 0.32, -1, 0
5.04, 0.32, -1, 0
-0.04, 0.36, 0.0406053, 0.0406053
3.46945e-18, 0.36, 0.328776, 0.253786
0.04, 0.36, 0.0302773, 0.0302773
0.08, 0.36, 0.0787486, 0.0556838
0.12, 0.36, 0.0356535, 0.0356535
0.16, 0.36, 0.0465426, 0.0465426
0.2, 0.36, 0.0782963, 0.0553666
0.24, 0.36, 0.0339521, 0.0339521
0.28, 0.36, 0.0689395, 0.0492565
0.32, 0.36, 0.0399077, 0.0399077
0.36, 0.36, 0.0325901, 0.0325901
0.4, 0.36, 0, 0
0.44, 0.36, 0.188013, 0.101259
0.48, 0.36, 0.255848, 0.105956
0.52, 0.36, 0.166447, 0.0835355
0.56, 0.36, 0.408665, 0.138696
0.6, 0.36, 1.03278, 0.234942
0.64, 0.36, 0.786769, 0.199937
0.68, 0.36, 1.41066, 0.265215
0.72, 0.36, 1.4006, 0.267057
0.76, 0.36, 1.64011, 0.303968
0.8, 0.36, 2.18028, 0.395707
0.84, 0.36, 1.23079, 0.237231
0.88, 0.36, 1.14211, 0.303343
0.92, 0.36, 1.27414, 0.267112
0.96, 0.36, 0.690869, 0.195361
1, 0.36, 1.18192, 0.256962
1.04, 0.36, 0.909473, 0.227139
1.08, 0.36, 1.29621, 0.340792
1.12, 0.36, 0.981243, 0.256037
1.16, 0.36, 0.716056, 0.203583
1.2, 0.36, 1.00541, 0.275562
1.24, 0.36, 1.17003, 0.271817
1.28, 0.36, 1.00269, 0.246255
1.32, 0.36, 1.82972, 0.379939
1.36, 0.36, 1.33363, 0.353626
1.4, 0.36, 1.81479, 0.42059
1.44, 0.36, 0.601382, 0.169213
1.48, 0.36, 0.90628, 0.255247
1.52, 0.36, 0.762753, 0.301469
1.56, 0.36, 0.432956, 0.168662
1.6, 0.36, 0.170948, 0.0877358
1.64, 0.36, 0.0370398, 0.0370398
1.68, 0.36, 0, 0
1.72, 0.36, 0, 0
1.76, 0.36, 0.310166, 0.277845
1.8, 0.36, 0, 0
1.84, 0.36, 0.228872, 0.154765
1.88, 0.36, 0.0417976, 0.0417976
1.92, 0.36, 0, 0
1.96, 0.36, 0, 0
2, 0.36, 0.0512429, 0.0512429
2.04, 0.36, 0, 0
2.08, 0.36, 0, 0
2.12, 0.36, 0.106678, 0.106678
2.16, 0.36, 0.0521562, 0.0521562
2.2, 0.36, 0.128196, 0.0924533
2.24, 0.36, 0, 0
2.28, 0.36, 0, 0
2.32, 0.36, 0.16687, 0.117995
2.36, 0.36, 0, 0
2.4, 0.36, 0.0907521, 0.0653696
2.44, 0.36, 0, 0
2.48, 0.36, 0.0562331, 0.0562331
2.52, 0.36, 0.297376, 0.152072
2.56, 0.36, 0.606287, 0.232925
2.6, 0.36, 0.428017, 0.178584
2.64, 0.36, 0.646966, 0.218978
2.68, 0.36, 1.01374, 0.428042
2.72, 0.36, 0.800277, 0.238286
2.76, 0.36, 1.04381, 0.32162
2.8, 0.36, 0.826155, 0.232169
2.84, 0.36, 0.412404, 0.175643
2.88, 0.36, 0.976869, 0.448248
2.92, 0.36, 0.479319, 0.221884
2.96, 0.36, 0.665777, 0.252896
3, 0.36, 0.930916, 0.316104
3.04, 0.36, 0.182074, 0.106749
3.08, 0.36, 0.359677, 0.165052
3.12, 0.36, 0.261543, 0.154688
3.16, 0.36, 0.667728, 0.252545
3.2, 0.36, 0.695349, 0.312771
3.24, 0.36, 0.781595, 0.299746
3.28, 0.36, 0.256811, 0.129454
3.32, 0.36, 1.17842, 0.686739
3.36, 0.36, 0.186656, 0.108041
3.4, 0.36, 0.476278, 0.200635
3.44, 0.36, 1.47562, 0.476598
3.48, 0.36, 0.747288, 0.342261
3.52, 0.36, 0.722602, 0.28428
3.56, 0.36, 0.393462, 0.274376
3.6, 0.36, 0.404704, 0.241918
3.64, 0.36, 0.748035, 0.269779
3.68, 0.36, 0, 0
3.72, 0.36, 0.111377, 0.111377
3.76, 0.36, 0.0784691, 0.0784691
3.8, 0.36, 0.122009, 0.122009
3.84, 0.36, 0.184489, 0.135455
3.88, 0.36, 0, 0
3.92, 0.36, 0.109251, 0.109251
3.96, 0.36, 0.186278, 0.134418
4, 0.36, 0, 0
4.04, 0.36, 0.119876, 0.119876
4.08, 0.36, 0, 0
4.12, 0.36, 0, 0
4.16, 0.36, 0, 0
4.2, 0.36, 0, 0
4.24, 0.36, 0, 0
4.28, 0.36, 0.178446, 0.178446
4.32, 0.36, 0.606572, 0.499773
4.36, 0.36, 0, 0
4.4, 0.36, 0, 0
4.44, 0.36, 0, 0
4.48, 0.36, 0.404367, 0.285952
4.52, 0.36, 0.361365, 0.255524
4.56, 0.36, 0.364876, 0.259942
4.6, 0.36, 0.207252, 0.207252
4.64, 0.36, 0.57789, 0.409819
4.68, 0.36, 0.516667, 0.365664
4.72, 0.36, 0.361551, 0.361551
4.76, 0.36, 1.54332, 1.13376
4.8, 0.36, 0, 0
4.84, 0.36, 0, 0
4.88, 0.36, -1, 0
4.92, 0.36, -1, 0
4.96, 0.36, -1, 0
5, 0.36, -1, 0
5.04, 0.36, -1, 0
-0.04, 0.4, 0, 0
3.46945e-18, 0.4, 0.0464778, 0.0331828
0.04, 0.4, 0.114198, 0.066103
0.08, 0.4, 0.0338812, 0.0338812
0.12, 0.4, 0, 0
0.16, 0.4, 0.181934, 0.124691
0.2, 0.4, 0.0913895, 0.0541986
0.24, 0.4, 0.0581956, 0.0581956
0.28, 0.4, 0.088641, 0.051431
0.32, 0.4, 0.13933, 0.116779
0.36, 0.4, 0, 0
0.4, 0.4, 0.0320034, 0.0320034
0.44, 0.4, 0.123904, 0.0744913
0.48, 0.4, 0.25165, 0.0920895
0.52, 0.4, 0.190005, 0.073287
0.56, 0.4, 0.571591, 0.160403
0.6, 0.4, 1.50189, 0.281302
0.64, 0.4, 1.28792, 0.364788
0.68, 0.4, 1.57211, 0.252335
0.72, 0.4, 1.69265, 0.33965
0.76, 0.4, 1.56008, 0.253972
0.8, 0.4, 1.25729, 0.234499
0.84, 0.4, 1.75438, 0.392773
0.88, 0.4, 1.46686, 0.298269
0.92, 0.4, 0.927889, 0.222453
0.96, 0.4, 0.95489, 0.224554
1, 0.4, 1.01597, 0.23307
1.04, 0.4, 1.30185, 0.260462
1.08, 0.4, 0.906322, 0.214808
1.12, 0.4, 1.18296, 0.302641
1.16, 0.4, 1.13414, 0.297514
1.2, 0.4, 1.64238, 0.281313
1.24, 0.4, 1.61807, 0.375549
1.28, 0.4, 1.35578, 0.280527
1.32, 0.4, 1.67967, 0.421436
1.36, 0.4, 1.92273, 0.372443
1.4, 0.4, 0.68465, 0.19548
1.44, 0.4, 0.697231, 0.218494
1.48, 0.4, 1.4593, 0.365595
1.52, 0.4, 1.26124, 0.376725
1.56, 0.4, 0.490118, 0.149587
1.6, 0.4, 0.239813, 0.1045
1.64, 0.4, 0.271537, 0.104646
1.68, 0.4, 0.24905, 0.123161
1.72, 0.4, 0.203556, 0.104359
1.76, 0.4, 0.268918, 0.268918
1.8, 0.4, 0.165019, 0.0971676
1.84, 0.4, 0, 0
1.88, 0.4, 0, 0
1.92, 0.4, 0.287856, 0.287856
1.96, 0.4, 0, 0
2, 0.4, 0, 0
2.04, 0.4, 0, 0
2.08, 0.4, 0.0344335, 0.0344335
2.12, 0.4, 0.0392355, 0.0392355
2.16, 0.4, 0.155819, 0.0907832
2.2, 0.4, 0, 0
2.24, 0.4, 0.0288484, 0.0288484
2.28, 0.4, 0, 0
2.32, 0.4, 0, 0
2.36, 0.4, 0.134106, 0.078454
2.4, 0.4, 0.0556586, 0.0556586
2.44, 0.4, 0.14728, 0.116499
2.48, 0.4, 0.0841247, 0.0594858
2.52, 0.4, 0.533127, 0.236608
2.56, 0.4, 0.858038, 0.281197
2.6, 0.4, 0.905301, 0.279811
2.64, 0.4, 1.57497, 0.521387
2.68, 0.4, 0.777119, 0.2733
2.72, 0.4, 0.813406, 0.284046
2.76, 0.4, 0.345028, 0.161586
2.8, 0.4, 0.786774, 0.211062
2.84, 0.4, 1.31793, 0.364073
2.88, 0.4, 0.709245, 0.307082
2.92, 0.4, 0.602326, 0.252047
2.96, 0.4, 0.450703, 0.161129
3, 0.4, 0.799706, 0.433868
3.04, 0.4, 0.591781, 0.207374
3.08, 0.4, 0.547427, 0.239059
3.12, 0.4, 0.211644, 0.10705
3.16, 0.4, 1.01865, 0.471265
3.2, 0.4, 0.766758, 0.25664
3.24, 0.4, 1.30362, 0.551023
3.28, 0.4, 0.724595, 0.316726
3.32, 0.4, 0.848776, 0.315525
3.36, 0.4, 0.227325, 0.133469
3.4, 0.4, 0.257189, 0.130502
3.44, 0.4, 1.09234, 0.391533
3.48, 0.4, 1.17291, 0.348381
3.52, 0.4, 0.667745, 0.229989
3.56, 0.4, 0.666552, 0.258775
3.6, 0.4, 0.713269, 0.346682
3.64, 0.4, 0.264745, 0.187203
3.68, 0.4, 0.106254, 0.0753726
3.72, 0.4, 0.111564, 0.111564
3.76, 0.4, 0, 0
3.8, 0.4, 0, 0
3.84, 0.4, 0, 0
3.88, 0.4, 0.210889, 0.159439
3.92, 0.4, 0, 0
3.96, 0.4, 0.525525, 0.366484
4, 0.4, 0.684808, 0.684808
4.04, 0.4, 0, 0
4.08, 0.4, 0.150114, 0.150114
4.12, 0.4, 0.0976074, 0.0976074
4.16, 0.4, 0, 0
4.2, 0.4, 0, 0
4.24, 0.4, 0.174918, 0.174918
4.28, 0.4, 0.22787, 0.22787
4.32, 0.4, 0, 0
4.36, 0.4, 0.140661, 0.140661
4.4, 0.4, 0, 0
4.44, 0.4, 0, 0
4.48, 0.4, 0.471908, 0.361673
4.52, 0.4, 0.171293, 0.171293
4.56, 0.4, 0.199653, 0.199653
4.6, 0.4, 0.756914, 0.437011
4.64, 0.4, 1.30877, 1.05856
4.68, 0.4, 0.774908, 0.549648
4.72, 0.4, 0.394008, 0.394008
4.76, 0.4, 0, 0
4.8, 0.4, 4.1637, 2.40866
4.84, 0.4, -1, 0
4.88, 0.4, -1, 0
4.92, 0.4, -1, 0
4.96, 0.4, -1, 0
5, 0.4, -1, 0
5.04, 0.4, -1, 0
-0.04, 0.44, 0.0572418, 0.0405586
3.46945e-18, 0.44, 0.0340143, 0.0340143
0.04, 0.44, 0.0938139, 0.0553348
0.08, 0.44, 0.048462, 0.048462
0.12, 0.44, 0.0383571, 0.0383571
0.16, 0.44, 0.306884, 0.246648
0.2, 0.44, 0.119724, 0.0890566
0.24, 0.44, 0.0654517, 0.0472874
0.28, 0.44, 0.118813, 0.118813
0.32, 0.44, 0.0390402, 0.0390402
0.36, 0.44, 0.155025, 0.0817128
0.4, 0.44, 0.225834, 0.108167
0.44, 0.44, 0.462735, 0.255441
0.48, 0.44, 0.407826, 0.162465
0.52, 0.44, 0.853919, 0.203909
0.56, 0.44, 1.19129, 0.271747
0.6, 0.44, 1.15252, 0.253699
0.64, 0.44, 1.86204, 0.378897
0.68, 0.44, 1.79166, 0.360348
0.72, 0.44, 1.84634, 0.406305
0.76, 0.44, 1.65513, 0.275016
0.8, 0.44, 1.46046, 0.284041
0.84, 0.44, 1.79847, 0.448868
0.88, 0.44, 1.24403, 0.261896
0.92, 0.44, 0.978733, 0.294043
0.96, 0.44, 0.450656, 0.134325
1, 0.44, 0.472408, 0.126743
1.04, 0.44, 0.668189, 0.187502
1.08, 0.44, 0.701706, 0.184328
1.12, 0.44, 0.543235, 0.158137
1.16, 0.44, 0.825685, 0.29448
1.2, 0.44, 0.518835, 0.155365
1.24, 0.44, 0.747939, 0.210655
1.28, 0.44, 1.11775, 0.342711
1.32, 0.44, 0.924373, 0.250634
1.36, 0.44, 1.58602, 0.355962
1.4, 0.44, 1.80536, 0.43728
1.44, 0.44, 0.995313, 0.221351
1.48, 0.44, 0.686608, 0.202972
1.52, 0.44, 1.22652, 0.362467
1.56, 0.44, 0.960886, 0.252738
1.6, 0.44, 0.834238, 0.325631
1.64, 0.44, 0.21045, 0.109302
1.68, 0.44, 0.532582, 0.226533
1.72, 0.44, 0.468016, 0.164262
1.76, 0.44, 0.122094, 0.0732421
1.8, 0.44, 0.100532, 0.0762514
1.84, 0.44, 0.534319, 0.31928
1.88, 0.44, 0, 0
1.92, 0.44, 0.0735094, 0.0735094
1.96, 0.44, 0, 0
2, 0.44, 0.036122, 0.036122
2.04, 0.44, 0, 0
2.08, 0.44, 0.0378035, 0.0378035
2.12, 0.44, 0, 0
2.16, 0.44, 0.0327788, 0.0327788
2.2, 0.44, 0, 0
2.24, 0.44, 0.0763482, 0.0547899
2.28, 0.44, 0.153356, 0.0966571
2.32, 0.44, 0.0470949, 0.0470949
2.36, 0.44, 0.0365058, 0.0365058
2.4, 0.44, 0.207353, 0.104442
2.44, 0.44, 0.224793, 0.137445
2.48, 0.44, 0.437287, 0.163759
2.52, 0.44, 0.722175, 0.284676
2.56, 0.44, 0.989894, 0.293253
2.6, 0.44, 1.55454, 0.496964
2.64, 0.44, 0.822955, 0.255249
2.68, 0.44, 0.746025, 0.277012
2.72, 0.44, 0.602059, 0.185583
2.76, 0.44, 0.622092, 0.248287
2.8, 0.44, 0.559626, 0.216809
2.84, 0.44, 0.956826, 0.267274
2.88, 0.44, 0.67366, 0.26706
2.92, 0.44, 0.341625, 0.132252
2.96, 0.44, 0.131272, 0.0763942
3, 0.44, 0.334981, 0.169704
3.04, 0.44, 0.136884, 0.0995452
3.08, 0.44, 0.611383, 0.285858
3.12, 0.44, 0.534828, 0.432831
3.16, 0.44, 0.884291, 0.299593
3.2, 0.44, 0.755257, 0.311785
3.24, 0.44, 0.577811, 0.238605
3.28, 0.44, 0.54817, 0.237052
3.32, 0.44, 0.661374, 0.238765
3.36, 0.44, 1.03655, 0.513259
3.4, 0.44, 0.606279, 0.200626
3.44, 0.44, 1.19743, 0.381905
3.48, 0.44, 1.00559, 0.376966
3.52, 0.44, 0.694101, 0.256431
3.56, 0.44, 0.605567, 0.334791
3.6, 0.44, 0.332993, 0.170035
3.64, 0.44, 0.140052, 0.100907
3.68, 0.44, 0.671121, 0.360352
3.72, 0.44, 0.0822751, 0.0822751
3.76, 0.44, 0.468715, 0.252341
3.8, 0.44, 0.142999, 0.101279
3.84, 0.44, 0.0767118, 0.0767118
3.88, 0.44, 0, 0
3.92, 0.44, 0, 0
3.96, 0.44, 0.459565, 0.344334
4, 0.44, 0.266375, 0.156812
4.04, 0.44, 0, 0
4.08, 0.44, 0.233139, 0.233139
4.12, 0.44, 0, 0
4.16, 0.44, 0, 0
4.2, 0.44, 0.10606, 0.10606
4.24, 0.44, 0, 0
4.28, 0.44, 0.148492, 0.148492
4.32, 0.44, 0, 0
4.36, 0.44, 0.413772, 0.240167
4.4, 0.44, 0, 0
4.44, 0.44, 0.7153, 0.329411
4.48, 0.44, 0.369707, 0.275834
4.52, 0.44, 1.00772, 0.455924
4.56, 0.44, 0.274071, 0.274071
4.6, 0.44, 0.926818, 0.552324
4.64, 0.44, 2.09705, 0.958471
4.68, 0.44, 0.719214, 0.508562
4.72, 0.44, 1.73922, 0.878734
4.76, 0.44, 0, 0
4.8, 0.44, 0, 0
4.84, 0.44, -1, 0
4.88, 0.44, -1, 0
4.92, 0.44, -1, 0
4.96, 0.44, -1, 0
5, 0.44, -1, 0
5.04, 0.44, -1, 0
-0.04, 0.48, 0.200249, 0.127494
3.46945e-18, 0.48, 0.106963, 0.0843283
0.04, 0.48, 0, 0
0.08, 0.48, 0.0330116, 0.0330116
0.12, 0.48, 0.0590957, 0.0590957
0.16, 0.48, 0.215075, 0.130138
0.2, 0.48, 0, 0
0.24, 0.48, 0.0859287, 0.0610178
0.28, 0.48, 0.363209, 0.253806
0.32, 0.48, 0.128538, 0.0873968
0.36, 0.48, 0.289167, 0.0986267
0.4, 0.48, 0.575992, 0.202816
0.44, 0.48, 0.598159, 0.165812
0.48, 0.48, 0.600149, 0.158113
0.52, 0.48, 1.50764, 0.359164
0.56, 0.48, 1.05767, 0.221729
0.6, 0.48, 1.88848, 0.323934
0.64, 0.48, 1.8733, 0.301023
0.68, 0.48, 2.09922, 0.414598
0.72, 0.48, 1.73564, 0.382473
0.76, 0.48, 1.64466, 0.333883
0.8, 0.48, 1.05056, 0.200999
0.84, 0.48, 1.23082, 0.259752
0.88, 0.48, 0.640204, 0.174274
0.92, 0.48, 0.728091, 0.178257
0.96, 0.48, 0.312111, 0.109731
1, 0.48, 0.683463, 0.214383
1.04, 0.48, 0.38498, 0.133933
1.08, 0.48, 0.634738, 0.252749
1.12, 0.48, 0.631521, 0.163048
1.16, 0.48, 0.371903, 0.12212
1.2, 0.48, 0.535399, 0.173444
1.24, 0.48, 0.848878, 0.226965
1.28, 0.48, 0.905811, 0.198853
1.32, 0.48, 0.805631, 0.208483
1.36, 0.48, 1.26954, 0.257379
1.4, 0.48, 1.31918, 0.287403
1.44, 0.48, 1.15863, 0.2718
1.48, 0.48, 1.86515, 0.410374
1.52, 0.48, 0.824451, 0.296904
1.56, 0.48, 0.706924, 0.187374
1.6, 0.48, 0.830859, 0.239419
1.64, 0.48, 0.821083, 0.186217
1.68, 0.48, 0.419423, 0.169069
1.72, 0.48, 0.280156, 0.132947
1.76, 0.48, 0.296802, 0.13141
1.8, 0.48, 0.275586, 0.161638
1.84, 0.48, 0.112827, 0.0655668
1.88, 0.48, 0.0353244, 0.0353244
1.92, 0.48, 0.041484, 0.041484
1.96, 0.48, 0.0673387, 0.0486797
2, 0.48, 0.107935, 0.0827937
2.04, 0.48, 0.0521326, 0.0521326
2.08, 0.48, 0.0935098, 0.0686007
2.12, 0.48, 0.133721, 0.0885189
2.16, 0.48, 0.0534068, 0.0534068
2.2, 0.48, 0, 0
2.24, 0.48, 0, 0
2.28, 0.48, 0.0454867, 0.0454867
2.32, 0.48, 0.232641, 0.131563
2.36, 0.48, 0.466694, 0.221071
2.4, 0.48, 0.261756, 0.123398
2.44, 0.48, 0.487562, 0.178995
2.48, 0.48, 0.660723, 0.24674
2.52, 0.48, 0.559047, 0.23772
2.56, 0.48, 0.854852, 0.243736
2.6, 0.48, 0.71831, 0.230657
2.64, 0.48, 0.570082, 0.19519
2.68, 0.48, 0.962414, 0.289522
2.72, 0.48, 1.32989, 0.575003
2.76, 0.48, 0.60037, 0.238649
2.8, 0.48, 0.474157, 0.181989
2.84, 0.48, 1.00912, 0.421834
2.88, 0.48, 0.759979, 0.25125
2.92, 0.48, 0.380592, 0.147636
2.96, 0.48, 0.374177, 0.224282
3, 0.48, 0.476059, 0.235934
3.04, 0.48, 0.150152, 0.106667
3.08, 0.48, 0.287885, 0.134583
3.12, 0.48, 0.211514, 0.124349
3.16, 0.48, 0.670143, 0.28175
3.2, 0.48, 0.306543, 0.242849
3.24, 0.48, 0.702644, 0.252871
3.28, 0.48, 0.79691, 0.261793
3.32, 0.48, 0.3123, 0.162297
3.36, 0.48, 0.898351, 0.315112
3.4, 0.48, 0.637785, 0.300454
3.44, 0.48, 0.300706, 0.191616
3.48, 0.48, 0.760255, 0.326091
3.52, 0.48, 0.583529, 0.290362
3.56, 0.48, 0.722046, 0.358848
3.6, 0.48, 0.180112, 0.127358
3.64, 0.48, 0.631806, 0.35707
3.68, 0.48, 0.746937, 0.300692
3.72, 0.48, 0.267394, 0.155685
3.76, 0.48, 0.164504, 0.116329
3.8, 0.48, 0.210508, 0.148854
3.84, 0.48, 0.274124, 0.216732
3.88, 0.48, 0, 0
3.92, 0.48, 0.0957628, 0.0957628
3.96, 0.48, 0.167576, 0.118494
4, 0.48, 0.101659, 0.101659
4.04, 0.48, 0.248251, 0.248251
4.08, 0.48, 0.243869, 0.243869
4.12, 0.48, 0.329457, 0.19245
4.16, 0.48, 0.465481, 0.234463
4.2, 0.48, 0, 0
4.24, 0.48, 0, 0
4.28, 0.48, 0.435391, 0.253236
4.32, 0.48, 0.127701, 0.127701
4.36, 0.48, 0.69642, 0.364889
4.4, 0.48, 0.371687, 0.262823
4.44, 0.48, 0.561695, 0.44625
4.48, 0.48, 1.24916, 0.575983
4.52, 0.48, 0.494088, 0.357875
4.56, 0.48, 0.989815, 0.814909
4.6, 0.48, 0.244614, 0.244614
4.64, 0.48, 0.922558, 0.533846
4.68, 0.48, 0.967474, 0.692716
4.72, 0.48, 0, 0
4.76, 0.48, 0, 0
4.8, 0.48, 0, 0
4.84, 0.48, -1, 0
4.88, 0.48, -1, 0
4.92, 0.48, -1, 0
4.96, 0.48, -1, 0
5, 0.48, -1, 0
5.04, 0.48, -1, 0
-0.04, 0.52, 0.0570343, 0.0413245
3.46945e-18, 0.52, 0.18864, 0.129856
0.04, 0.52, 0.0568789, 0.040277
0.08, 0.52, 0, 0
0.12, 0.52, 0.100889, 0.0809919
0.16, 0.52, 0.057938, 0.057938
0.2, 0.52, 0, 0
0.24, 0.52, 0.187311, 0.0970488
0.28, 0.52, 0.410894, 0.165939
0.32, 0.52, 0.346182, 0.114074
0.36, 0.52, 0.198093, 0.0981792
0.4, 0.52, 0.260038, 0.0971581
0.44, 0.52, 0.590458, 0.177198
0.48, 0.52, 1.35912, 0.316357
0.52, 0.52, 1.49109, 0.398556
0.56, 0.52, 1.962, 0.360307
0.6, 0.52, 1.58429, 0.280509
0.64, 0.52, 1.76343, 0.365057
0.68, 0.52, 1.3992, 0.250576
0.72, 0.52, 1.44397, 0.284284
0.76, 0.52, 0.838042, 0.263823
0.8, 0.52, 0.707965, 0.17703
0.84, 0.52, 0.192076, 0.0800242
0.88, 0.52, 0.262335, 0.124915
0.92, 0.52, 0.759051, 0.287253
0.96, 0.52, 0.817649, 0.334327
1, 0.52, 0.382525, 0.224514
1.04, 0.52, 0.337609, 0.236664
1.08, 0.52, 0.429837, 0.203639
1.12, 0.52, 0.494139, 0.171676
1.16, 0.52, 0.490257, 0.183177
1.2, 0.52, 0.52361, 0.194939
1.24, 0.52, 0.595809, 0.271001
1.28, 0.52, 0.913753, 0.253274
1.32, 0.52, 0.90425, 0.258289
1.36, 0.52, 1.13713, 0.352695
1.4, 0.52, 1.06839, 0.262906
1.44, 0.52, 1.37605, 0.350439
1.48, 0.52, 1.202, 0.286948
1.52, 0.52, 1.2195, 0.249119
1.56, 0.52, 1.14615, 0.247924
1.6, 0.52, 1.68782, 0.474232
1.64, 0.52, 1.09663, 0.256053
1.68, 0.52, 0.309586, 0.127551
1.72, 0.52, 0.545807, 0.303051
1.76, 0.52, 0.245053, 0.103625
1.8, 0.52, 0.0793942, 0.0567569
1.84, 0.52, 0.355816, 0.145415
1.88, 0.52, 0.335812, 0.114384
1.92, 0.52, 0.160625, 0.0953961
1.96, 0.52, 0.123828, 0.0751525
2, 0.52, 0, 0
2.04, 0.52, 0.202176, 0.126693
2.08, 0.52, 0.0835311, 0.0602396
2.12, 0.52, 0, 0
2.16, 0.52, 0.232124, 0.172675
2.2, 0.52, 0.0920309, 0.065781
2.24, 0.52, 0.193238, 0.0987337
2.28, 0.52, 0.30341, 0.126264
2.32, 0.52, 0.720595, 0.256661
2.36, 0.52, 0.320338, 0.137984
2.4, 0.52, 0.388391, 0.167998
2.44, 0.52, 0.442556, 0.188916
2.48, 0.52, 0.835087, 0.262806
2.52, 0.52, 1.0713, 0.27558
2.56, 0.52, 1.08638, 0.309312
2.6, 0.52, 0.659647, 0.220222
2.64, 0.52, 1.09652, 0.285596
2.68, 0.52, 0.924829, 0.355728
2.72, 0.52, 0.527527, 0.188171
2.76, 0.52, 0.80029, 0.238072
2.8, 0.52, 0.368391, 0.15733
2.84, 0.52, 0.340108, 0.168514
2.88, 0.52, 0.245514, 0.143531
2.92, 0.52, 0.336836, 0.142668
2.96, 0.52, 0.276522, 0.12672
3, 0.52, 0.44044, 0.201534
3.04, 0.52, 0.559652, 0.2533
3.08, 0.52, 0.37126, 0.237806
3.12, 0.52, 0.331877, 0.157626
3.16, 0.52, 0.324006, 0.228066
3.2, 0.52, 0.322534, 0.152826
3.24, 0.52, 0.334995, 0.188395
3.28, 0.52, 0.600578, 0.235972
3.32, 0.52, 0.396189, 0.186476
3.36, 0.52, 0.614205, 0.200462
3.4, 0.52, 0.713637, 0.262068
3.44, 0.52, 0.863018, 0.34405
3.48, 0.52, 1.35403, 0.602852
3.52, 0.52, 0.750121, 0.261535
3.56, 0.52, 0.973627, 0.369249
3.6, 0.52, 1.81899, 0.718862
3.64, 0.52, 0.558676, 0.252354
3.68, 0.52, 1.44564, 0.806994
3.72, 0.52, 0.404124, 0.311581
3.76, 0.52, 0.242879, 0.145141
3.8, 0.52, 0.0579743, 0.0579743
3.84, 0.52, 0.431494, 0.208242
3.88, 0.52, 0, 0
3.92, 0.52, 0.204761, 0.145134
3.96, 0.52, 0, 0
4, 0.52, 0.454532, 0.209924
4.04, 0.52, 1.00169, 0.744151
4.08, 0.52, 0, 0
4.12, 0.52, 0, 0
4.16, 0.52, 0.339395, 0.20138
4.2, 0.52, 0.132619, 0.132619
4.24, 0.52, 0.280767, 0.206479
4.28, 0.52, 0.286068, 0.210946
4.32, 0.52, 0.63366, 0.295827
4.36, 0.52, 0.310969, 0.234576
4.4, 0.52, 1.8379, 0.827605
4.44, 0.52, 0.915691, 0.41047
4.48, 0.52, 0.934663, 0.426342
4.52, 0.52, 1.23083, 0.623821
4.56, 0.52, 1.02253, 0.858142
4.6, 0.52, 0.48143, 0.342724
4.64, 0.52, 0.385109, 0.385109
4.68, 0.52, 1.95333, 1.2401
4.72, 0.52, 0.545897, 0.545897
4.76, 0.52, 0, 0
4.8, 0.52, 0, 0
4.84, 0.52, -1, 0
4.88, 0.52, -1, 0
4.92, 0.52, -1, 0
4.96, 0.52, -1, 0
5, 0.52, -1, 0
5.04, 0.52, -1, 0
-0.04, 0.56, 0.101692, 0.059732
3.46945e-18, 0.56, 0.0419916, 0.0419916
0.04, 0.56, 0.297743, 0.149333
0.08, 0.56, 0.282901, 0.116417
0.12, 0.56, 0.104145, 0.0609061
0.16, 0.56, 0.434859, 0.260995
0.2, 0.56, 0.177998, 0.0976265
0.24, 0.56, 0.279817, 0.103247
0.28, 0.56, 0.317084, 0.121248
0.32, 0.56, 0.327546, 0.112392
0.36, 0.56, 0.553013, 0.17936
0.4, 0.56, 1.17852, 0.332096
0.44, 0.56, 0.705358, 0.19351
0.48, 0.56, 1.58527, 0.321144
0.52, 0.56, 2.11489, 0.403705
0.56, 0.56, 1.53517, 0.328903
0.6, 0.56, 1.95884, 0.302983
0.64, 0.56, 1.60179, 0.268484
0.68, 0.56, 1.0765, 0.22868
0.72, 0.56, 1.34858, 0.373438
0.76, 0.56, 0.944752, 0.285272
0.8, 0.56, 0.374939, 0.142742
0.84, 0.56, 0.470705, 0.156188
0.88, 0.56, 0.172701, 0.0726205
0.92, 0.56, 0.166667, 0.0931328
0.96, 0.56, 0.207006, 0.124557
1, 0.56, 0.185763, 0.0762823
1.04, 0.56, 0.174738, 0.0720477
1.08, 0.56, 0.0675271, 0.0501973
1.12, 0.56, 0.0803096, 0.0464311
1.16, 0.56, 0.0390896, 0.0390896
1.2, 0.56, 0.356478, 0.155747
1.24, 0.56, 0.344178, 0.118798
1.28, 0.56, 0.173231, 0.0897039
1.32, 0.56, 0.442539, 0.158038
1.36, 0.56, 1.23671, 0.352524
1.4, 0.56, 0.94575, 0.218484
1.44, 0.56, 1.22964, 0.24994
1.48, 0.56, 1.07283, 0.226582
1.52, 0.56, 1.17146, 0.33618
1.56, 0.56, 1.34785, 0.288521
1.6, 0.56, 0.807556, 0.23112
1.64, 0.56, 0.689728, 0.183959
1.68, 0.56, 1.25573, 0.451571
1.72, 0.56, 0.486169, 0.202792
1.76, 0.56, 0.936747, 0.342131
1.8, 0.56, 0.203005, 0.104585
1.84, 0.56, 0.224798, 0.116511
1.88, 0.56, 0.567085, 0.234502
1.92, 0.56, 0.0774494, 0.0549126
1.96, 0.56, 0.391069, 0.221399
2, 0.56, 0.183571, 0.151432
2.04, 0.56, 0.150689, 0.087252
2.08, 0.56, 0.328888, 0.146776
2.12, 0.56, 0.202263, 0.107354
2.16, 0.56, 0.170611, 0.10264
2.2, 0.56, 0.353749, 0.165014
2.24, 0.56, 0.693947, 0.372053
2.28, 0.56, 0.548658, 0.352484
2.32, 0.56, 0.362323, 0.211086
2.36, 0.56, 0.477198, 0.202606
2.4, 0.56, 0.599609, 0.229794
2.44, 0.56, 0.820699, 0.295937
2.48, 0.56, 0.92357, 0.277008
2.52, 0.56, 0.639097, 0.187144
2.56, 0.56, 1.09847, 0.308204
2.6, 0.56, 0.886334, 0.236064
2.64, 0.56, 1.06516, 0.353873
2.68, 0.56, 0.491272, 0.203141
2.72, 0.56, 0.985408, 0.30888
2.76, 0.56, 0.409883, 0.180421
2.8, 0.56, 0.518774, 0.234419
2.84, 0.56, 0.829301, 0.429238
2.88, 0.56, 0.287516, 0.162297
2.92, 0.56, 0.188452, 0.111599
2.96, 0.56, 0, 0
3, 0.56, 0.0581905, 0.0581905
3.04, 0.56, 0.288429, 0.178604
3.08, 0.56, 0.134932, 0.0956766
3.12, 0.56, 0.319653, 0.246883
3.16, 0.56, 0.128306, 0.0907279
3.2, 0.56, 0.233385, 0.233385
3.24, 0.56, 0.507433, 0.467576
3.28, 0.56, 0.119832, 0.0847344
3.32, 0.56, 0.323983, 0.147655
3.36, 0.56, 1.17436, 0.52166
3.4, 0.56, 0.367039, 0.167063
3.44, 0.56, 0.816329, 0.566078
3.48, 0.56, 0.350178, 0.158571
3.52, 0.56, 0.424767, 0.284043
3.56, 0.56, 0.392688, 0.180564
3.6, 0.56, 0.362332, 0.189623
3.64, 0.56, 0.491679, 0.313793
3.68, 0.56, 0.253128, 0.146501
3.72, 0.56, 0.660992, 0.397571
3.76, 0.56, 0.469408, 0.331255
3.8, 0.56, 0.0901489, 0.0901489
3.84, 0.56, 0.289921, 0.147124
3.88, 0.56, 0.381374, 0.224819
3.92, 0.56, 0.435555, 0.34471
3.96, 0.56, 0.235636, 0.235636
4, 0.56, 0, 0
4.04, 0.56, 0.417084, 0.245575
4.08, 0.56, 0.24715, 0.174768
4.12, 0.56, 0.24682, 0.176484
4.16, 0.56, 0.5801, 0.262876
4.2, 0.56, 0, 0
4.24, 0.56, 0.652116, 0.340903
4.28, 0.56, 0.592856, 0.490018
4.32, 0.56, 0.18657, 0.131936
4.36, 0.56, 1.21412, 1.08715
4.4, 0.56, 0.449432, 0.260842
4.44, 0.56, 0.473405, 0.27596
4.48, 0.56, 0, 0
4.52, 0.56, 1.56091, 0.861151
4.56, 0.56, 0.4709, 0.332979
4.6, 0.56, 1.34275, 1.09021
4.64, 0.56, 0, 0
4.68, 0.56, 0.446567, 0.446567
4.72, 0.56, 1.19162, 0.850705
4.76, 0.56, 0, 0
4.8, 0.56, 0, 0
4.84, 0.56, -1, 0
4.88, 0.56, -1, 0
4.92, 0.56, -1, 0
4.96, 0.56, -1, 0
5, 0.56, -1, 0
5.04, 0.56, -1, 0
-0.04, 0.6, 0.252081, 0.091926
3.46945e-18, 0.6, 0.169367, 0.0765155
0.04, 0.6, 0.561168, 0.187956
0.08, 0.6, 0.149387, 0.0795732
0.12, 0.6, 0.417976, 0.259661
0.16, 0.6, 0.382157, 0.154853
0.2, 0.6, 0.658354, 0.274753
0.24, 0.6, 0.175194, 0.0944558
0.28, 0.6, 0.46593, 0.128987
0.32, 0.6, 1.25866, 0.436902
0.36, 0.6, 0.486603, 0.124213
0.4, 0.6, 1.0757, 0.211541
0.44, 0.6, 1.27076, 0.307197
0.48, 0.6, 1.34707, 0.35605
0.52, 0.6, 1.54078, 0.270585
0.56, 0.6, 2.05308, 0.368867
0.6, 0.6, 1.26193, 0.239723
0.64, 0.6, 0.870359, 0.196239
0.68, 0.6, 0.539782, 0.133169
0.72, 0.6, 0.591483, 0.148391
0.76, 0.6, 0.359928, 0.227435
0.8, 0.6, 0.154336, 0.0843892
0.84, 0.6, 0.285585, 0.105748
0.88, 0.6, 0.244626, 0.128405
0.92, 0.6, 0.136144, 0.114403
0.96, 0.6, 0.104395, 0.0624297
1, 0.6, 0.0806324, 0.0572095
1.04, 0.6, 0.049933, 0.0353086
1.08, 0.6, 0.112612, 0.0600406
1.12, 0.6, 0.128899, 0.0658316
1.16, 0.6, 0.0915656, 0.0547262
1.2, 0.6, 0.149336, 0.0790677
1.24, 0.6, 0.156216, 0.090714
1.28, 0.6, 0.231355, 0.0885735
1.32, 0.6, 0.40465, 0.154465
1.36, 0.6, 0.515518, 0.151119
1.4, 0.6, 0.845887, 0.205481
1.44, 0.6, 1.12441, 0.349796
1.48, 0.6, 1.2065, 0.272757
1.52, 0.6, 0.811505, 0.214961
1.56, 0.6, 0.647288, 0.182936
1.6, 0.6, 1.23946, 0.307761
1.64, 0.6, 1.01926, 0.246339
1.68, 0.6, 0.860477, 0.194351
1.72, 0.6, 0.732323, 0.322815
1.76, 0.6, 0.737062, 0.337804
1.8, 0.6, 0.340053, 0.123559
1.84, 0.6, 0.453341, 0.18396
1.88, 0.6, 0.328127, 0.104414
1.92, 0.6, 0.265961, 0.116296
1.96, 0.6, 0.248995, 0.16416
2, 0.6, 0.0848158, 0.0611476
2.04, 0.6, 0.327931, 0.119019
2.08, 0.6, 0.261791, 0.16769
2.12, 0.6, 0.0342987, 0.0342987
2.16, 0.6, 0.295686, 0.146645
2.2, 0.6, 0.527427, 0.220924
2.24, 0.6, 0.604312, 0.228705
2.28, 0.6, 0.639429, 0.245351
2.32, 0.6, 0.489595, 0.150713
2.36, 0.6, 0.991097, 0.397134
2.4, 0.6, 0.924004, 0.264997
2.44, 0.6, 0.90685, 0.250513
2.48, 0.6, 1.60871, 0.380773
2.52, 0.6, 1.08225, 0.336238
2.56, 0.6, 1.32688, 0.358031
2.6, 0.6, 0.795921, 0.250323
2.64, 0.6, 0.684711, 0.200459
2.68, 0.6, 1.275, 0.456149
2.72, 0.6, 0.480973, 0.169553
2.76, 0.6, 0.0479637, 0.0479637
2.8, 0.6, 0.42287, 0.224817
2.84, 0.6, 0.0476231, 0.0476231
2.88, 0.6, 0.0812238, 0.0575373
2.92, 0.6, 0.189702, 0.112338
2.96, 0.6, 0.0648521, 0.0648521
3, 0.6, 0.260338, 0.163725
3.04, 0.6, 0.163426, 0.0963897
3.08, 0.6, 0.0620271, 0.0620271
3.12, 0.6, 0, 0
3.16, 0.6, 0, 0
3.2, 0.6, 0.132436, 0.0769687
3.24, 0.6, 0.0530246, 0.0530246
3.28, 0.6, 0.256853, 0.130019
3.32, 0.6, 0.0785699, 0.0785699
3.36, 0.6, 0.374548, 0.157782
3.4, 0.6, 0.922278, 0.520736
3.44, 0.6, 0.559827, 0.214047
3.48, 0.6, 1.39874, 0.754668
3.52, 0.6, 0.308179, 0.141229
3.56, 0.6, 1.03345, 0.368
3.6, 0.6, 1.4143, 0.646109
3.64, 0.6, 0.640687, 0.238704
3.68, 0.6, 0.741441, 0.328728
3.72, 0.6, 0.528332, 0.245951
3.76, 0.6, 1.24636, 0.405724
3.8, 0.6, 0.649999, 0.253597
3.84, 0.6, 0.306344, 0.180021
3.88, 0.6, 0.943158, 0.402171
3.92, 0.6, 0.125847, 0.0893299
3.96, 0.6, 0.253517, 0.147424
4, 0.6, 0.300405, 0.151788
4.04, 0.6, 0.459324, 0.268648
4.08, 0.6, 0.278029, 0.210086
4.12, 0.6, 0.678358, 0.298694
4.16, 0.6, 0.202376, 0.146501
4.2, 0.6, 0.311247, 0.311247
4.24, 0.6, 0.322953, 0.189708
4.28, 0.6, 1.39839, 1.02525
4.32, 0.6, 0.108255, 0.108255
4.36, 0.6, 0.450686, 0.264427
4.4, 0.6, 0.916691, 0.389745
4.44, 0.6, 1.11276, 0.481388
4.48, 0.6, 0.770593, 0.401895
4.52, 0.6, 0.637548, 0.373308
4.56, 0.6, 0.217845, 0.217845
4.6, 0.6, 1.14111, 0.57631
4.64, 0.6, 0.62161, 0.440543
4.68, 0.6, 1.08319, 0.792877
4.72, 0.6, 0.746735, 0.746735
4.76, 0.6, 0, 0
4.8, 0.6, 0, 0
4.84, 0.6, -1, 0
4.88, 0.6, -1, 0
4.92, 0.6, -1, 0
4.96, 0.6, -1, 0
5, 0.6, -1, 0
5.04, 0.6, -1, 0
-0.04, 0.64, 0.514358, 0.180636
3.46945e-18, 0.64, 0.432774, 0.273626
0.04, 0.64, 0.502841, 0.183778
0.08, 0.64, 0.347222, 0.12271
0.12, 0.64, 0.26129, 0.0992403
0.16, 0.64, 0.517699, 0.179658
0.2, 0.64, 0.376013, 0.144748
0.24, 0.64, 0.98517, 0.314705
0.28, 0.64, 0.475949, 0.147319
0.32, 0.64, 0.740179, 0.185975
0.36, 0.64, 0.904165, 0.226621
0.4, 0.64, 1.48358, 0.354742
0.44, 0.64, 1.4595, 0.307321
0.48, 0.64, 2.08242, 0.375724
0.52, 0.64, 2.05599, 0.402509
0.56, 0.64, 2.30965, 0.508011
0.6, 0.64, 1.30443, 0.260428
0.64, 0.64, 0.988713, 0.289698
0.68, 0.64, 0.636013, 0.172473
0.72, 0.64, 0.400483, 0.159849
0.76, 0.64, 0.246959, 0.109627
0.8, 0.64, 0.283146, 0.134736
0.84, 0.64, 0.273182, 0.225607
0.88, 0.64, 0, 0
0.92, 0.64, 0.073018, 0.0530529
0.96, 0.64, 0.0758511, 0.053635
1, 0.64, 0.151981, 0.0684733
1.04, 0.64, 0.116955, 0.068203
1.08, 0.64, 0.113526, 0.113526
1.12, 0.64, 0.0992453, 0.0643471
1.16, 0.64, 0.189776, 0.129448
1.2, 0.64, 0.0409093, 0.0409093
1.24, 0.64, 0.137318, 0.0855223
1.28, 0.64, 0.216122, 0.0931039
1.32, 0.64, 0.337298, 0.259848
1.36, 0.64, 0.0663205, 0.0470269
1.4, 0.64, 0.579616, 0.210235
1.44, 0.64, 0.574542, 0.168436
1.48, 0.64, 0.622992, 0.173589
1.52, 0.64, 1.07999, 0.247507
1.56, 0.64, 0.840324, 0.218167
1.6, 0.64, 1.24807, 0.312013
1.64, 0.64, 1.25945, 0.392349
1.68, 0.64, 0.576743, 0.206456
1.72, 0.64, 0.612986, 0.205066
1.76, 0.64, 0.818123, 0.329493
1.8, 0.64, 0.795001, 0.22667
1.84, 0.64, 0.415112, 0.182645
1.88, 0.64, 0.675678, 0.247607
1.92, 0.64, 0.557287, 0.320982
1.96, 0.64, 0.630782, 0.338796
2, 0.64, 0.446579, 0.198527
2.04, 0.64, 0.199801, 0.123945
2.08, 0.64, 0, 0
2.12, 0.64, 0.201424, 0.102002
2.16, 0.64, 0.247863, 0.111884
2.2, 0.64, 0.548146, 0.170274
2.24, 0.64, 0.755337, 0.245466
2.28, 0.64, 0.467029, 0.162301
2.32, 0.64, 0.777678, 0.243493
2.36, 0.64, 1.12779, 0.422352
2.4, 0.64, 1.08875, 0.305106
2.44, 0.64, 2.02291, 0.584526
2.48, 0.64, 1.23426, 0.363688
2.52, 0.64, 0.756374, 0.21858
2.56, 0.64, 1.14998, 0.440951
2.6, 0.64, 0.765085, 0.267424
2.64, 0.64, 0.127776, 0.0913448
2.68, 0.64, 0.328945, 0.137355
2.72, 0.64, 0.305467, 0.171346
2.76, 0.64, 0.175715, 0.103944
2.8, 0.64, 0.0669648, 0.0669648
2.84, 0.64, 0.0671685, 0.0671685
2.88, 0.64, 0, 0
2.92, 0.64, 0.04508, 0.04508
2.96, 0.64, 0.0463183, 0.0463183
3, 0.64, 0, 0
3.04, 0.64, 0.192323, 0.152292
3.08, 0.64, 0.0542021, 0.0542021
3.12, 0.64, 0.0573653, 0.0573653
3.16, 0.64, 0.0544876, 0.0544876
3.2, 0.64, 0.190095, 0.137398
3.24, 0.64, 0.0777342, 0.0777342
3.28, 0.64, 0, 0
3.32, 0.64, 0.0608679, 0.0608679
3.36, 0.64, 0.192198, 0.111215
3.4, 0.64, 0.318141, 0.200532
3.44, 0.64, 0.903048, 0.293483
3.48, 0.64, 0.250004, 0.154588
3.52, 0.64, 0.668707, 0.536523
3.56, 0.64, 0.816804, 0.330983
3.6, 0.64, 0.534483, 0.21258
3.64, 0.64, 0.615826, 0.220381
3.68, 0.64, 0.576324, 0.221134
3.72, 0.64, 0.382603, 0.202761
3.76, 0.64, 0.651706, 0.357357
3.8, 0.64, 0.327304, 0.167388
3.84, 0.64, 0.379374, 0.224579
3.88, 0.64, 1.04856, 0.441984
3.92, 0.64, 1.74128, 0.778611
3.96, 0.64, 0.829459, 0.428327
4, 0.64, 0.440811, 0.225378
4.04, 0.64, 0.407364, 0.182371
4.08, 0.64, 0.323217, 0.188419
4.12, 0.64, 0.502429, 0.226338
4.16, 0.64, 0.57828, 0.290016
4.2, 0.64, 0.249043, 0.176516
4.24, 0.64, 2.08377, 1.08987
4.28, 0.64, 0.858931, 0.356023
4.32, 0.64, 0.412021, 0.301664
4.36, 0.64, 0.294795, 0.208915
4.4, 0.64, 0.769198, 0.348441
4.44, 0.64, 2.02019, 1.34798
4.48, 0.64, 0.478329, 0.283843
4.52, 0.64, 2.10362, 1.7012
4.56, 0.64, 0.17997, 0.17997
4.6, 0.64, 0.336274, 0.336274
4.64, 0.64, 0.328486, 0.328486
4.68, 0.64, 0.555523, 0.555523
4.72, 0.64, 0, 0
4.76, 0.64, 0, 0
4.8, 0.64, -1, 0
4.84, 0.64, -1, 0
4.88, 0.64, -1, 0
4.92, 0.64, -1, 0
4.96, 0.64, -1, 0
5, 0.64, -1, 0
5.04, 0.64, -1, 0
-0.04, 0.68, 0.808136, 0.215559
3.46945e-18, 0.68, 0.584839, 0.193011
0.04, 0.68, 0.723906, 0.285569
0.08, 0.68, 0.433736, 0.149034
0.12, 0.68, 0.537593, 0.145754
0.16, 0.68, 0.886218, 0.226675
0.2, 0.68, 0.715157, 0.218246
0.24, 0.68, 0.782968, 0.179721
0.28, 0.68, 1.42847, 0.402365
0.32, 0.68, 0.856402, 0.216452
0.36, 0.68, 1.30716, 0.26251
0.4, 0.68, 1.49634, 0.277899
0.44, 0.68, 1.94258, 0.324208
0.48, 0.68, 1.86958, 0.396656
0.52, 0.68, 2.32187, 0.477159
0.56, 0.68, 1.49062, 0.287194
0.6, 0.68, 1.37296, 0.374746
0.64, 0.68, 0.659974, 0.266616
0.68, 0.68, 0.472479, 0.157605
0.72, 0.68, 0.249139, 0.120822
0.76, 0.68, 0.13039, 0.0831039
0.8, 0.68, 0.179644, 0.0875289
0.84, 0.68, 0.0365308, 0.0365308
0.88, 0.68, 0.049449, 0.0351562
0.92, 0.68, 0.0530884, 0.0376203
0.96, 0.68, 0.0688527, 0.0488265
1, 0.68, 0.0189998, 0.0189998
1.04, 0.68, 0.0333084, 0.0333084
1.08, 0.68, 0.0930857, 0.0570845
1.12, 0.68, 0, 0
1.16, 0.68, 0.0333785, 0.0333785
1.2, 0.68, 0.0343783, 0.0343783
1.24, 0.68, 0.174579, 0.0901107
1.28, 0.68, 0, 0
1.32, 0.68, 0.251465, 0.0906395
1.36, 0.68, 0.43628, 0.268391
1.4, 0.68, 0.354241, 0.114893
1.44, 0.68, 0.882362, 0.266119
1.48, 0.68, 0.66026, 0.20241
1.52, 0.68, 1.23862, 0.363888
1.56, 0.68, 1.17866, 0.353081
1.6, 0.68, 0.994814, 0.318861
1.64, 0.68, 1.1124, 0.341625
1.68, 0.68, 0.57127, 0.186555
1.72, 0.68, 0.964224, 0.326943
1.76, 0.68, 0.641746, 0.215908
1.8, 0.68, 0.792856, 0.212475
1.84, 0.68, 0.425425, 0.145644
1.88, 0.68, 0.49183, 0.161127
1.92, 0.68, 0.49836, 0.183322
1.96, 0.68, 0.542032, 0.160191
2, 0.68, 0.379529, 0.144354
2.04, 0.68, 0.511571, 0.320395
2.08, 0.68, 0.516002, 0.170048
2.12, 0.68, 0.423161, 0.136886
2.16, 0.68, 0.507162, 0.194348
2.2, 0.68, 0.553789, 0.193772
2.24, 0.68, 0.90131, 0.282537
2.28, 0.68, 0.595704, 0.169571
2.32, 0.68, 0.862779, 0.224226
2.36, 0.68, 1.09785, 0.275813
2.4, 0.68, 1.57182, 0.526763
2.44, 0.68, 1.38853, 0.319219
2.48, 0.68, 1.08757, 0.407906
2.52, 0.68, 1.31957, 0.45611
2.56, 0.68, 1.31418, 0.37856
2.6, 0.68, 0.62624, 0.181606
2.64, 0.68, 0.309032, 0.138043
2.68, 0.68, 0.903768, 0.443187
2.72, 0.68, 0.0497933, 0.0497933
2.76, 0.68, 0.0409791, 0.0409791
2.8, 0.68, 0.193106, 0.193106
2.84, 0.68, 0.0981131, 0.0693819
2.88, 0.68, 0, 0
2.92, 0.68, 0.0514586, 0.0514586
2.96, 0.68, 0.0508944, 0.0508944
3, 0.68, 0.165632, 0.0991528
3.04, 0.68, 0.21466, 0.21466
3.08, 0.68, 0.0433396, 0.0433396
3.12, 0.68, 0.0438164, 0.0438164
3.16, 0.68, 0.0569252, 0.0569252
3.2, 0.68, 0, 0
3.24, 0.68, 0.395873, 0.260541
3.28, 0.68, 0.30004, 0.158086
3.32, 0.68, 0.405127, 0.18879
3.36, 0.68, 0.215093, 0.130527
3.4, 0.68, 0.208959, 0.122652
3.44, 0.68, 0.604401, 0.31288
3.48, 0.68, 0.123249, 0.0872503
3.52, 0.68, 0.807506, 0.313076
3.56, 0.68, 0.977036, 0.614783
3.6, 0.68, 0.510171, 0.248956
3.64, 0.68, 1.89353, 0.852475
3.68, 0.68, 1.4963, 0.530841
3.72, 0.68, 0.783541, 0.272303
3.76, 0.68, 1.13737, 0.481759
3.8, 0.68, 0.246912, 0.145189
3.84, 0.68, 0.067957, 0.067957
3.88, 0.68, 0.666146, 0.259513
3.92, 0.68, 1.55595, 0.782552
3.96, 0.68, 0.369393, 0.194552
4, 0.68, 0.479179, 0.219574
4.04, 0.68, 1.61457, 0.558495
4.08, 0.68, 0.450304, 0.249073
4.12, 0.68, 1.10113, 0.428951
4.16, 0.68, 0.844784, 0.392609
4.2, 0.68, 0.560205, 0.286194
4.24, 0.68, 0.486492, 0.250866
4.28, 0.68, 0.345238, 0.245087
4.32, 0.68, 0.405647, 0.235406
4.36, 0.68, 0.448499, 0.264731
4.4, 0.68, 0.753729, 0.411278
4.44, 0.68, 2.20243, 1.43269
4.48, 0.68, 1.95955, 0.959658
4.52, 0.68, 0.500268, 0.361577
4.56, 0.68, 0.427307, 0.302153
4.6, 0.68, 0.532351, 0.37899
4.64, 0.68, 0.281922, 0.281922
4.68, 0.68, 0.393187, 0.393187
4.72, 0.68, 0, 0
4.76, 0.68, 3.37532, 3.37532
4.8, 0.68, -1, 0
4.84, 0.68, -1, 0
4.88, 0.68, -1, 0
4.92, 0.68, -1, 0
4.96, 0.68, -1, 0
5, 0.68, -1, 0
5.04, 0.68, -1, 0
-0.04, 0.72, 0.914303, 0.219932
3.46945e-18, 0.72, 0.517522, 0.178568
0.04, 0.72, 1.1246, 0.335484
0.08, 0.72, 1.3494, 0.367537
0.12, 0.72, 0.66391, 0.186202
0.16, 0.72, 0.816186, 0.222445
0.2, 0.72, 1.1713, 0.281208
0.24, 0.72, 1.36813, 0.3313
0.28, 0.72, 1.33875, 0.260254
0.32, 0.72, 1.83926, 0.37759
0.36, 0.72, 1.3286, 0.280236
0.4, 0.72, 1.51294, 0.279094
0.44, 0.72, 2.01974, 0.404153
0.48, 0.72, 2.01404, 0.402391
0.52, 0.72, 1.49009, 0.409791
0.56, 0.72, 1.1118, 0.231057
0.6, 0.72, 0.624036, 0.181712
0.64, 0.72, 0.43785, 0.171177
0.68, 0.72, 0.288822, 0.112972
0.72, 0.72, 0.233171, 0.107984
0.76, 0.72, 0.100835, 0.0583885
0.8, 0.72, 0.0514107, 0.0364275
0.84, 0.72, 0.0244945, 0.0244945
0.88, 0.72, 0.0524937, 0.0371758
0.92, 0.72, 0, 0
0.96, 0.72, 0.0460817, 0.0460817
1, 0.72, 0.0284973, 0.0284973
1.04, 0.72, 0.102642, 0.0730047
1.08, 0.72, 0, 0
1.12, 0.72, 0.0914178, 0.0669533
1.16, 0.72, 0.0895827, 0.051994
1.2, 0.72, 0.146258, 0.093451
1.24, 0.72, 0.0603001, 0.0603001
1.28, 0.72, 0.0413559, 0.0413559
1.32, 0.72, 0.120895, 0.0746467
1.36, 0.72, 0.22413, 0.137431
1.4, 0.72, 0.254764, 0.0915468
1.44, 0.72, 0.37698, 0.135802
1.48, 0.72, 0.372457, 0.135807
1.52, 0.72, 0.897898, 0.229382
1.56, 0.72, 0.906653, 0.34021
1.6, 0.72, 0.992377, 0.264699
1.64, 0.72, 1.45494, 0.458713
1.68, 0.72, 1.4711, 0.408244
1.72, 0.72, 0.850505, 0.198628
1.76, 0.72, 0.818115, 0.358384
1.8, 0.72, 0.615335, 0.163899
1.84, 0.72, 0.466579, 0.16392
1.88, 0.72, 0.42587, 0.154315
1.92, 0.72, 0.636399, 0.185622
1.96, 0.72, 0.825939, 0.241177
2, 0.72, 0.728721, 0.261932
2.04, 0.72, 0.953632, 0.257592
2.08, 0.72, 0.320799, 0.122912
2.12, 0.72, 0.353409, 0.167364
2.16, 0.72, 0.790525, 0.209501
2.2, 0.72, 0.531919, 0.165591
2.24, 0.72, 0.576014, 0.167077
2.28, 0.72, 0.675817, 0.24346
2.32, 0.72, 1.44396, 0.46823
2.36, 0.72, 1.29934, 0.43351
2.4, 0.72, 1.18972, 0.277602
2.44, 0.72, 1.1283, 0.324221
2.48, 0.72, 0.749306, 0.197551
2.52, 0.72, 0.604464, 0.206901
2.56, 0.72, 0.640027, 0.19281
2.6, 0.72, 0.406764, 0.173372
2.64, 0.72, 0.17258, 0.102578
2.68, 0.72, 0.0380715, 0.0380715
2.72, 0.72, 0.169843, 0.0987523
2.76, 0.72, 0.0385688, 0.0385688
2.8, 0.72, 0.56197, 0.403838
2.84, 0.72, 0, 0
2.88, 0.72, 0, 0
2.92, 0.72, 0, 0
2.96, 0.72, 0.140337, 0.140337
3, 0.72, 0.0851715, 0.0851715
3.04, 0.72, 0.0721655, 0.0721655
3.08, 0.72, 0, 0
3.12, 0.72, 0.0641112, 0.0641112
3.16, 0.72, 0, 0
3.2, 0.72, 0.11956, 0.11956
3.24, 0.72, 0.0592337, 0.0592337
3.28, 0.72, 0.0836954, 0.0836954
3.32, 0.72, 0.143034, 0.106642
3.36, 0.72, 0.224084, 0.174365
3.4, 0.72, 0.117555, 0.083524
3.44, 0.72, 0.597207, 0.325537
3.48, 0.72, 0.610035, 0.302943
3.52, 0.72, 0.310064, 0.139128
3.56, 0.72, 1.25407, 0.595977
3.6, 0.72, 1.03815, 0.358962
3.64, 0.72, 1.44253, 0.65315
3.68, 0.72, 1.60155, 0.710975
3.72, 0.72, 1.20889, 0.458031
3.76, 0.72, 1.04653, 0.488483
3.8, 0.72, 0.351805, 0.208899
3.84, 0.72, 0.531753, 0.25169
3.88, 0.72, 0.707381, 0.351517
3.92, 0.72, 0.666775, 0.281773
3.96, 0.72, 0, 0
4, 0.72, 0.691996, 0.281036
4.04, 0.72, 0.1694, 0.123488
4.08, 0.72, 1.10157, 0.391881
4.12, 0.72, 1.49566, 0.58067
4.16, 0.72, 0.532765, 0.28991
4.2, 0.72, 0.964143, 0.548637
4.24, 0.72, 2.15787, 1.08519
4.28, 0.72, 0.576707, 0.290861
4.32, 0.72, 0.73993, 0.464692
4.36, 0.72, 0.134404, 0.134404
4.4, 0.72, 1.2748, 0.575069
4.44, 0.72, 1.73211, 0.842122
4.48, 0.72, 0.355049, 0.251497
4.52, 0.72, 0.960997, 0.5014
4.56, 0.72, 0.334753, 0.334753
4.6, 0.72, 0.22056, 0.22056
4.64, 0.72, 0.953596, 0.677071
4.68, 0.72, 0, 0
4.72, 0.72, 0, 0
4.76, 0.72, 0, 0
4.8, 0.72, -1, 0
4.84, 0.72, -1, 0
4.88, 0.72, -1, 0
4.92, 0.72, -1, 0
4.96, 0.72, -1, 0
5, 0.72, -1, 0
5.04, 0.72, -1, 0
-0.04, 0.76, 1.82979, 0.680255
3.46945e-18, 0.76, 2.14861, 0.787534
0.04, 0.76, 1.40677, 0.639342
0.08, 0.76, 0.340181, 0.198168
0.12, 0.76, 1.16229, 0.431822
0.16, 0.76, 1.88825, 0.794271
0.2, 0.76, 2.03683, 0.734183
0.24, 0.76, 1.57, 0.679254
0.28, 0.76, 0.843168, 0.355298
0.32, 0.76, 2.179, 0.640473
0.36, 0.76, 1.39168, 0.459023
0.4, 0.76, 1.35543, 0.438134
0.44, 0.76, 1.24912, 0.521916
0.48, 0.76, 0.645976, 0.430638
0.52, 0.76, 1.5928, 0.699362
0.56, 0.76, 0.738186, 0.521984
0.6, 0.76, 1.00314, 0.468069
0.64, 0.76, 0.241156, 0.170524
0.68, 0.76, 0.543708, 0.403825
0.72, 0.76, 0, 0
0.76, 0.76, 0, 0
0.8, 0.76, 0.0863619, 0.0863619
0.84, 0.76, 0, 0
0.88, 0.76, 0.172673, 0.172673
0.92, 0.76, 0, 0
0.96, 0.76, 0, 0
1, 0.76, 0, 0
1.04, 0.76, 0, 0
1.08, 0.76, 0, 0
1.12, 0.76, 0, 0
1.16, 0.76, 0.182042, 0.182042
1.2, 0.76, 0, 0
1.24, 0.76, 0.133712, 0.133712
1.28, 0.76, 0, 0
1.32, 0.76, 0, 0
1.36, 0.76, 0, 0
1.4, 0.76, 0, 0
1.44, 0.76, 0.206977, 0.206977
1.48, 0.76, 0.535085, 0.422743
1.52, 0.76, 0.625474, 0.467697
1.56, 0.76, 0.611867, 0.311676
1.6, 0.76, 1.24926, 0.648186
1.64, 0.76, 1.94741, 0.856738
1.68, 0.76, 0.701401, 0.465805
1.72, 0.76, 1.14107, 0.561846
1.76, 0.76, 0.367163, 0.264947
1.8, 0.76, 0.152583, 0.152583
1.84, 0.76, 1.3985, 0.69594
1.88, 0.76, 1.56426, 0.740648
1.92, 0.76, 1.42992, 0.722927
1.96, 0.76, 0.95331, 0.534608
2, 0.76, 0.910198, 0.555817
2.04, 0.76, 0.636628, 0.502968
2.08, 0.76, 0.770294, 0.399006
2.12, 0.76, 1.01898, 0.428963
2.16, 0.76, 2.37526, 0.951541
2.2, 0.76, 1.50489, 0.579193
2.24, 0.76, 1.98448, 0.846485
2.28, 0.76, 0.27784, 0.198324
2.32, 0.76, 0.133608, 0.133608
2.36, 0.76, 0.472199, 0.274914
2.4, 0.76, 1.21912, 0.637985
2.44, 0.76, 1.63242, 0.767674
2.48, 0.76, 0.430337, 0.310856
2.52, 0.76, 0.577937, 0.577937
2.56, 0.76, 0.388284, 0.274559
2.6, 0.76, 1.1424, 0.656591
2.64, 0.76, 0.190993, 0.190993
2.68, 0.76, 0.582375, 0.582375
2.72, 0.76, 0.613203, 0.613203
2.76, 0.76, 0, 0
2.8, 0.76, 0, 0
2.84, 0.76, 0, 0
2.88, 0.76, 0, 0
2.92, 0.76, 0, 0
2.96, 0.76, 0, 0
3, 0.76, 0, 0
3.04, 0.76, 0, 0
3.08, 0.76, 0, 0
3.12, 0.76, 0, 0
3.16, 0.76, 0, 0
3.2, 0.76, 0, 0
3.24, 0.76, 0, 0
3.28, 0.76, 0, 0
3.32, 0.76, 0, 0
3.36, 0.76, 0.238982, 0.238982
3.4, 0.76, 0.232169, 0.232169
3.44, 0.76, 0.350798, 0.350798
3.48, 0.76, 0.628152, 0.45265
3.52, 0.76, 0.540971, 0.390044
3.56, 0.76, 0.177323, 0.177323
3.6, 0.76, 1.43588, 0.72714
3.64, 0.76, 0, 0
3.68, 0.76, 1.42844, 0.683651
3.72, 0.76, 0, 0
3.76, 0.76, 0.161272, 0.161272
3.8, 0.76, 0, 0
3.84, 0.76, 0.276523, 0.276523
3.88, 0.76, 1.94684, 1.08843
3.92, 0.76, 1.316, 0.705219
3.96, 0.76, 0, 0
4, 0.76, 0.325573, 0.325573
4.04, 0.76, 1.32773, 1.09559
4.08, 0.76, 1.39238, 1.10394
4.12, 0.76, 0, 0
4.16, 0.76, 3.66734, 2.02826
4.2, 0.76, 1.29546, 1.29546
4.24, 0.76, 0, 0
4.28, 0.76, 1.42419, 1.42419
4.32, 0.76, 0.518447, 0.518447
4.36, 0.76, 0, 0
4.4, 0.76, 0, 0
4.44, 0.76, 0, 0
4.48, 0.76, 0, 0
4.52, 0.76, 0, 0
4.56, 0.76, 0, 0
4.6, 0.76, 0, 0
4.64, 0.76, 0, 0
4.68, 0.76, 0, 0
4.72, 0.76, 0, 0
4.76, 0.76, 0, 0
4.8, 0.76, -1, 0
4.84, 0.76, -1, 0
4.88, 0.76, -1, 0
4.92, 0.76, -1, 0
4.96, 0.76, -1, 0
5, 0.76, -1, 0
5.04, 0.76, -1, 0
-0.04, 0.8, -1, 0
3.46945e-18, 0.8, -1, 0
0.04, 0.8, -1, 0
0.08, 0.8, -1, 0
0.12, 0.8, -1, 0
0.16, 0.8, -1, 0
0.2, 0.8, -1, 0
0.24, 0.8, -1, 0
0.28, 0.8, -1, 0
0.32, 0.8, -1, 0
0.36, 0.8, -1, 0
0.4, 0.8, -1, 0
0.44, 0.8, -1, 0
0.48, 0.8, -1, 0
0.52, 0.8, -1, 0
0.56, 0.8, -1, 0
0.6, 0.8, -1, 0
0.64, 0.8, -1, 0
0.68, 0.8, -1, 0
0.72, 0.8, -1, 0
0.76, 0.8, -1, 0
0.8, 0.8, -1, 0
0.84, 0.8, -1, 0
0.88, 0.8, -1, 0
0.92, 0.8, -1, 0
0.96, 0.8, -1, 0
1, 0.8, -1, 0
1.04, 0.8, -1, 0
1.08, 0.8, -1, 0
1.12, 0.8, -1, 0
1.16, 0.8, -1, 0
1.2, 0.8, -1, 0
1.24, 0.8, -1, 0
1.28, 0.8, -1, 0
1.32, 0.8, -1, 0
1.36, 0.8, -1, 0
1.4, 0.8, -1, 0
1.44, 0.8, -1, 0
1.48, 0.8, -1, 0
1.52, 0.8, -1, 0
1.56, 0.8, -1, 0
1.6, 0.8, -1, 0
1.64, 0.8, -1, 0
1.68, 0.8, -1, 0
1.72, 0.8, -1, 0
1.76, 0.8, -1, 0
1.8, 0.8, -1, 0
1.84, 0.8, -1, 0
1.88, 0.8, -1, 0
1.92, 0.8, -1, 0
1.96, 0.8, -1, 0
2, 0.8, -1, 0
2.04, 0.8, -1, 0
2.08, 0.8, -1, 0
2.12, 0.8, -1, 0
2.16, 0.8, -1, 0
2.2, 0.8, -1, 0
2.24, 0.8, -1, 0
2.28, 0.8, -1, 0
2.32, 0.8, -1, 0
2.36, 0.8, -1, 0
2.4, 0.8, -1, 0
2.44, 0.8, -1, 0
2.48, 0.8, -1, 0
2.52, 0.8, -1, 0
2.56, 0.8, -1, 0
2.6, 0.8, -1, 0
2.64, 0.8, -1, 0
2.68, 0.8, -1, 0
2.72, 0.8, -1, 0
2.76, 0.8, -1, 0
2.8, 0.8, -1, 0
2.84, 0.8, -1, 0
2.88, 0.8, -1, 0
2.92, 0.8, -1, 0
2.96, 0.8, -1, 0
3, 0.8, -1, 0
3.04, 0.8, -1, 0
3.08, 0.8, -1, 0
3.12, 0.8, -1, 0
3.16, 0.8, -1, 0
3.2, 0.8, -1, 0
3.24, 0.8, -1, 0
3.28, 0.8, -1, 0
3.32, 0.8, -1, 0
3.36, 0.8, -1, 0
3.4, 0.8, -1, 0
3.44, 0.8, -1, 0
3.48, 0.8, -1, 0
3.52, 0.8, -1, 0
3.56, 0.8, -1, 0
3.6, 0.8, -1, 0
3.64, 0.8, -1, 0
3.68, 0.8, -1, 0
3.72, 0.8, -1, 0
3.76, 0.8, -1, 0
3.8, 0.8, -1, 0
3.84, 0.8, -1, 0
3.88, 0.8, -1, 0
3.92, 0.8, -1, 0
3.96, 0.8, -1, 0
4, 0.8, -1, 0
4.04, 0.8, -1, 0
4.08, 0.8, -1, 0
4.12, 0.8, -1, 0
4.16, 0.8, -1, 0
4.2, 0.8, -1, 0
4.24, 0.8, -1, 0
4.28, 0.8, -1, 0
4.32, 0.8, -1, 0
4.36, 0.8, -1, 0
4.4, 0.8, -1, 0
4.44, 0.8, -1, 0
4.48, 0.8, -1, 0
4.52, 0.8, -1, 0
4.56, 0.8, -1, 0
4.6, 0.8, -1, 0
4.64, 0.8, -1, 0
4.68, 0.8, -1, 0
4.72, 0.8, -1, 0
4.76, 0.8, -1, 0
4.8, 0.8, -1, 0
4.84, 0.8, -1, 0
4.88, 0.8, -1, 0
4.92, 0.8, -1, 0
4.96, 0.8, -1, 0
5, 0.8, -1, 0
5.04, 0.8, -1, 0
-0.04, 0.84, -1, 0
3.46945e-18, 0.84, -1, 0
0.04, 0.84, -1, 0
0.08, 0.84, -1, 0
0.12, 0.84, -1, 0
0.16, 0.84, -1, 0
0.2, 0.84, -1, 0
0.24, 0.84, -1, 0
0.28, 0.84, -1, 0
0.32, 0.84, -1, 0
0.36, 0.84, -1, 0
0.4, 0.84, -1, 0
0.44, 0.84, -1, 0
0.48, 0.84, -1, 0
0.52, 0.84, -1, 0
0.56, 0.84, -1, 0
0.6, 0.84, -1, 0
0.64, 0.84, -1, 0
0.68, 0.84, -1, 0
0.72, 0.84, -1, 0
0.76, 0.84, -1, 0
0.8, 0.84, -1, 0
0.84, 0.84, -1, 0
0.88, 0.84, -1, 0
0.92, 0.84, -1, 0
0.96, 0.84, -1, 0
1, 0.84, -1, 0
1.04, 0.84, -1, 0
1.08, 0.84, -1, 0
1.12, 0.84, -1, 0
1.16, 0.84, -1, 0
1.2, 0.84, -1, 0
1.24, 0.84, -1, 0
1.28, 0.84, -1, 0
1.32, 0.84, -1, 0
1.36, 0.84, -1, 0
1.4, 0.84, -1, 0
1.44, 0.84, -1, 0
1.48, 0.84, -1, 0
1.52, 0.84, -1, 0
1.56, 0.84, -1, 0
1.6, 0.84, -1, 0
1.64, 0.84, -1, 0
1.68, 0.84, -1, 0
1.72, 0.84, -1, 0
1.76, 0.84, -1, 0
1.8, 0.84, -1, 0
1.84, 0.84, -1, 0
1.88, 0.84, -1, 0
1.92, 0.84, -1, 0
1.96, 0.84, -1, 0
2, 0.84, -1, 0
2.04, 0.84, -1, 0
2.08, 0.84, -1, 0
2.12, 0.84, -1, 0
2.16, 0.84, -1, 0
2.2, 0.84, -1, 0
2.24, 0.84, -1, 0
2.28, 0.84, -1, 0
2.32, 0.84, -1, 0
2.36, 0.84, -1, 0
2.4, 0.84, -1, 0
2.44, 0.84, -1, 0
2.48, 0.84, -1, 0
2.52, 0.84, -1, 0
2.56, 0.84, -1, 0
2.6, 0.84, -1, 0
2.64, 0.84, -1, 0
2.68, 0.84, -1, 0
2.72, 0.84, -1, 0
2.76, 0.84, -1, 0
2.8, 0.84, -1, 0
2.84, 0.84, -1, 0
2.88, 0.84, -1, 0
2.92, 0.84, -1, 0
2.96, 0.84, -1, 0
3, 0.84, -1, 0
3.04, 0.84, -1, 0
3.08, 0.84, -1, 0
3.12, 0.84, -1, 0
3.16, 0.84, -1, 0
3.2, 0.84, -1, 0
3.24, 0.84, -1, 0
3.28, 0.84, -1, 0
3.32, 0.84, -1, 0
3.36, 0.84, -1, 0
3.4, 0.84, -1, 0
3.44, 0.84, -1, 0
3.48, 0.84, -1, 0
3.52, 0.84, -1, 0
3.56, 0.84, -1, 0
3.6, 0.84, -1, 0
3.64, 0.84, -1, 0
3.68, 0.84, -1, 0
3.72, 0.84, -1, 0
3.76, 0.84, -1, 0
3.8, 0.84, -1, 0
3.84, 0.84, -1, 0
3.88, 0.84, -1, 0
3.92, 0.84, -1, 0
3.96, 0.84, -1, 0
4, 0.84, -1, 0
4.04, 0.84, -1, 0
4.08, 0.84, -1, 0
4.12, 0.84, -1, 0
4.16, 0.84, -1, 0
4.2, 0.84, -1, 0
4.24, 0.84, -1, 0
4.28, 0.84, -1, 0
4.32, 0.84, -1, 0
4.36, 0.84, -1, 0
4.4, 0.84, -1, 0
4.44, 0.84, -1, 0
4.48, 0.84, -1, 0
4.52, 0.84, -1, 0
4.56, 0.84, -1, 0
4.6, 0.84, -1, 0
4.64, 0.84, -1, 0
4.68, 0.84, -1, 0
4.72, 0.84, -1, 0
4.76, 0.84, -1, 0
4.8, 0.84, -1, 0
4.84, 0.84, -1, 0
4.88, 0.84, -1, 0
4.92, 0.84, -1, 0
4.96, 0.84, -1, 0
5, 0.84, -1, 0
5.04, 0.84, -1, 0
-0.04, 0.88, -1, 0
3.46945e-18, 0.88, -1, 0
0.04, 0.88, -1, 0
0.08, 0.88, -1, 0
0.12, 0.88, -1, 0
0.16, 0.88, -1, 0
0.2, 0.88, -1, 0
0.24, 0.88, -1, 0
0.28, 0.88, -1, 0
0.32, 0.88, -1, 0
0.36, 0.88, -1, 0
0.4, 0.88, -1, 0
0.44, 0.88, -1, 0
0.48, 0.88, -1, 0
0.52, 0.88, -1, 0
0.56, 0.88, -1, 0
0.6, 0.88, -1, 0
0.64, 0.88, -1, 0
0.68, 0.88, -1, 0
0.72, 0.88, -1, 0
0.76, 0.88, -1, 0
0.8, 0.88, -1, 0
0.84, 0.88, -1, 0
0.88, 0.88, -1, 0
0.92, 0.88, -1, 0
0.96, 0.88, -1, 0
1, 0.88, -1, 0
1.04, 0.88, -1, 0
1.08, 0.88, -1, 0
1.12, 0.88, -1, 0
1.16, 0.88, -1, 0
1.2, 0.88, -1, 0
1.24, 0.88, -1, 0
1.28, 0.88, -1, 0
1.32, 0.88, -1, 0
1.36, 0.88, -1, 0
1.4, 0.88, -1, 0
1.44, 0.88, -1, 0
1.48, 0.88, -1, 0
1.52, 0.88, -1, 0
1.56, 0.88, -1, 0
1.6, 0.88, -1, 0
1.64, 0.88, -1, 0
1.68, 0.88, -1, 0
1.72, 0.88, -1, 0
1.76, 0.88, -1, 0
1.8, 0.88, -1, 0
1.84, 0.88, -1, 0
1.88, 0.88, -1, 0
1.92, 0.88, -1, 0
1.96, 0.88, -1, 0
2, 0.88, -1, 0
2.04, 0.88, -1, 0
2.08, 0.88, -1, 0
2.12, 0.88, -1, 0
2.16, 0.88, -1, 0
2.2, 0.88, -1, 0
2.24, 0.88, -1, 0
2.28, 0.88, -1, 0
2.32, 0.88, -1, 0
2.36, 0.88, -1, 0
2.4, 0.88, -1, 0
2.44, 0.88, -1, 0
2.48, 0.88, -1, 0
2.52, 0.88, -1, 0
2.56, 0.88, -1, 0
2.6, 0.88, -1, 0
2.64, 0.88, -1, 0
2.68, 0.88, -1, 0
2.72, 0.88, -1, 0
2.76, 0.88, -1, 0
2.8, 0.88, -1, 0
2.84, 0.88, -1, 0
2.88, 0.88, -1, 0
2.92, 0.88, -1, 0
2.96, 0.88, -1, 0
3, 0.88, -1, 0
3.04, 0.88, -1, 0
3.08, 0.88, -1, 0
3.12, 0.88, -1, 0
3.16, 0.88, -1, 0
3.2, 0.88, -1, 0
3.24, 0.88, -1, 0
3.28, 0.88, -1, 0
3.32, 0.88, -1, 0
3.36, 0.88, -1, 0
3.4, 0.88, -1, 0
3.44, 0.88, -1, 0
3.48, 0.88, -1, 0
3.52, 0.88, -1, 0
3.56, 0.88, -1, 0
3.6, 0.88, -1, 0
3.64, 0.88, -1, 0
3.68, 0.88, -1, 0
3.72, 0.88, -1, 0
3.76, 0.88, -1, 0
3.8, 0.88, -1, 0
3.84, 0.88, -1, 0
3.88, 0.88, -1, 0
3.92, 0.88, -1, 0
3.96, 0.88, -1, 0
4, 0.88, -1, 0
4.04, 0.88, -1, 0
4.08, 0.88, -1, 0
4.12, 0.88, -1, 0
4.16, 0.88, -1, 0
4.2, 0.88, -1, 0
4.24, 0.88, -1, 0
4.28, 0.88, -1, 0
4.32, 0.88, -1, 0
4.36, 0.88, -1, 0
4.4, 0.88, -1, 0
4.44, 0.88, -1, 0
4.48, 0.88, -1, 0
4.52, 0.88, -1, 0
4.56, 0.88, -1, 0
4.6, 0.88, -1, 0
4.64, 0.88, -1, 0
4.68, 0.88, -1, 0
4.72, 0.88, -1, 0
4.76, 0.88, -1, 0
4.8, 0.88, -1, 0
4.84, 0.88, -1, 0
4.88, 0.88, -1, 0
4.92, 0.88, -1, 0
4.96, 0.88, -1, 0
5, 0.88, -1, 0
5.04, 0.88, -1, 0
-0.04, 0.92, -1, 0
3.46945e-18, 0.92, -1, 0
0.04, 0.92, -1, 0
0.08, 0.92, -1, 0
0.12, 0.92, -1, 0
0.16, 0.92, -1, 0
0.2, 0.92, -1, 0
0.24, 0.92, -1, 0
0.28, 0.92, -1, 0
0.32, 0.92, -1, 0
0.36, 0.92, -1, 0
0.4, 0.92, -1, 0
0.44, 0.92, -1, 0
0.48, 0.92, -1, 0
0.52, 0.92, -1, 0
0.56, 0.92, -1, 0
0.6, 0.92, -1, 0
0.64, 0.92, -1, 0
0.68, 0.92, -1, 0
0.72, 0.92, -1, 0
0.76, 0.92, -1, 0
0.8, 0.92, -1, 0
0.84, 0.92, -1, 0
0.88, 0.92, -1, 0
0.92, 0.92, -1, 0
0.96, 0.92, -1, 0
1, 0.92, -1, 0
1.04, 0.92, -1, 0
1.08, 0.92, -1, 0
1.12, 0.92, -1, 0
1.16, 0.92, -1, 0
1.2, 0.92, -1, 0
1.24, 0.92, -1, 0
1.28, 0.92, -1, 0
1.32, 0.92, -1, 0
1.36, 0.92, -1, 0
1.4, 0.92, -1, 0
1.44, 0.92, -1, 0
1.48, 0.92, -1, 0
1.52, 0.92, -1, 0
1.56, 0.92, -1, 0
1.6, 0.92, -1, 0
1.64, 0.92, -1, 0
1.68, 0.92, -1, 0
1.72, 0.92, -1, 0
1.76, 0.92, -1, 0
1.8, 0.92, -1, 0
1.84, 0.92, -1, 0
1.88, 0.92, -1, 0
1.92, 0.92, -1, 0
1.96, 0.92, -1, 0
2, 0.92, -1, 0
2.04, 0.92, -1, 0
2.08, 0.92, -1, 0
2.12, 0.92, -1, 0
2.16, 0.92, -1, 0
2.2, 0.92, -1, 0
2.24, 0.92, -1, 0
2.28, 0.92, -1, 0
2.32, 0.92, -1, 0
2.36, 0.92, -1, 0
2.4, 0.92, -1, 0
2.44, 0.92, -1, 0
2.48, 0.92, -1, 0
2.52, 0.92, -1, 0
2.56, 0.92, -1, 0
2.6, 0.92, -1, 0
2.64, 0.92, -1, 0
2.68, 0.92, -1, 0
2.72, 0.92, -1, 0
2.76, 0.92, -1, 0
2.8, 0.92, -1, 0
2.84, 0.92, -1, 0
2.88, 0.92, -1, 0
2.92, 0.92, -1, 0
2.96, 0.92, -1, 0
3, 0.92, -1, 0
3.04, 0.92, -1, 0
3.08, 0.92, -1, 0
3.12, 0.92, -1, 0
3.16, 0.92, -1, 0
3.2, 0.92, -1, 0
3.24, 0.92, -1, 0
3.28, 0.92, -1, 0
3.32, 0.92, -1, 0
3.36, 0.92, -1, 0
3.4, 0.92, -1, 0
3.44, 0.92, -1, 0
3.48, 0.92, -1, 0
3.52, 0.92, -1, 0
3.56, 0.92, -1, 0
3.6, 0.92, -1, 0
3.64, 0.92, -1, 0
3.68, 0.92, -1, 0
3.72, 0.92, -1, 0
3.76, 0.92, -1, 0
3.8, 0.92, -1, 0
3.84, 0.92, -1, 0
3.88, 0.92, -1, 0
3.92, 0.92, -1, 0
3.96, 0.92, -1, 0
4, 0.92, -1, 0
4.04, 0.92, -1, 0
4.08, 0.92, -1, 0
4.12, 0.92, -1, 0
4.16, 0.92, -1, 0
4.2, 0.92, -1, 0
4.24, 0.92, -1, 0
4.28, 0.92, -1, 0
4.32, 0.92, -1, 0
4.36, 0.92, -1, 0
4.4, 0.92, -1, 0
4.44, 0.92, -1, 0
4.48, 0.92, -1, 0
4.52, 0.92, -1, 0
4.56, 0.92, -1, 0
4.6, 0.92, -1, 0
4.64, 0.92, -1, 0
4.68, 0.92, -1, 0
4.72, 0.92, -1, 0
4.76, 0.92, -1, 0
4.8, 0.92, -1, 0
4.84, 0.92, -1, 0
4.88, 0.92, -1, 0
4.92, 0.92, -1, 0
4.96, 0.92, -1, 0
5, 0.92, -1, 0
5.04, 0.92, -1, 0
-0.04, 0.96, -1, 0
3.46945e-18, 0.96, -1, 0
0.04, 0.96, -1, 0
0.08, 0.96, -1, 0
0.12, 0.96, -1, 0
0.16, 0.96, -1, 0
0.2, 0.96, -1, 0
0.24, 0.96, -1, 0
0.28, 0.96, -1, 0
0.32, 0.96, -1, 0
0.36, 0.96, -1, 0
0.4, 0.96, -1, 0
0.44, 0.96, -1, 0
0.48, 0.96, -1, 0
0.52, 0.96, -1, 0
0.56, 0.96, -1, 0
0.6, 0.96, -1, 0
0.64, 0.96, -1, 0
0.68, 0.96, -1, 0
0.72, 0.96, -1, 0
0.76, 0.96, -1, 0
0.8, 0.96, -1, 0
0.84, 0.96, -1, 0
0.88, 0.96, -1, 0
0.92, 0.96, -1, 0
0.96, 0.96, -1, 0
1, 0.96, -1, 0
1.04, 0.96, -1, 0
1.08, 0.96, -1, 0
1.12, 0.96, -1, 0
1.16, 0.96, -1, 0
1.2, 0.96, -1, 0
1.24, 0.96, -1, 0
1.28, 0.96, -1, 0
1.32, 0.96, -1, 0
1.36, 0.96, -1, 0
1.4, 0.96, -1, 0
1.44, 0.96, -1, 0
1.48, 0.96, -1, 0
1.52, 0.96, -1, 0
1.56, 0.96, -1, 0
1.6, 0.96, -1, 0
1.64, 0.96, -1, 0
1.68, 0.96, -1, 0
1.72, 0.96, -1, 0
1.76, 0.96, -1, 0
1.8, 0.96, -1, 0
1.84, 0.96, -1, 0
1.88, 0.96, -1, 0
1.92, 0.96, -1, 0
1.96, 0.96, -1, 0
2, 0.96, -1, 0
2.04, 0.96, -1, 0
2.08, 0.96, -1, 0
2.12, 0.96, -1, 0
2.16, 0.96, -1, 0
2.2, 0.96, -1, 0
2.24, 0.96, -1, 0
2.28, 0.96, -1, 0
2.32, 0.96, -1, 0
2.36, 0.96, -1, 0
2.4, 0.96, -1, 0
2.44, 0.96, -1, 0
2.48, 0.96, -1, 0
2.52, 0.96, -1, 0
2.56, 0.96, -1, 0
2.6, 0.96, -1, 0
2.64, 0.96, -1, 0
2.68, 0.96, -1, 0
2.72, 0.96, -1, 0
2.76, 0.96, -1, 0
2.8, 0.96, -1, 0
2.84, 0.96, -1, 0
2.88, 0.96, -1, 0
2.92, 0.96, -1, 0
2.96, 0.96, -1, 0
3, 0.96, -1, 0
3.04, 0.96, -1, 0
3.08, 0.96, -1, 0
3.12, 0.96, -1, 0
3.16, 0.96, -1, 0
3.2, 0.96, -1, 0
3.24, 0.96, -1, 0
3.28, 0.96, -1, 0
3.32, 0.96, -1, 0
3.36, 0.96, -1, 0
3.4, 0.96, -1, 0
3.44, 0.96, -1, 0
3.48, 0.96, -1, 0
3.52, 0.96, -1, 0
3.56, 0.96, -1, 0
3.6, 0.96, -1, 0
3.64, 0.96, -1, 0
3.68, 0.96, -1, 0
3.72, 0.96, -1, 0
3.76, 0.96, -1, 0
3.8, 0.96, -1, 0
3.84, 0.96, -1, 0
3.88, 0.96, -1, 0
3.92, 0.96, -1, 0
3.96, 0.96, -1, 0
4, 0.96, -1, 0
4.04, 0.96, -1, 0
4.08, 0.96, -1, 0
4.12, 0.96, -1, 0
4.16, 0.96, -1, 0
4.2, 0.96, -1, 0
4.24, 0.96, -1, 0
4.28, 0.96, -1, 0
4.32, 0.96, -1, 0
4.36, 0.96, -1, 0
4.4, 0.96, -1, 0
4.44, 0.96, -1, 0
4.48, 0.96, -1, 0
4.52, 0.96, -1, 0
4.56, 0.96, -1, 0
4.6, 0.96, -1, 0
4.64, 0.96, -1, 0
4.68, 0.96, -1, 0
4.72, 0.96, -1, 0
4.76, 0.96, -1, 0
4.8, 0.96, -1, 0
4.84, 0.96, -1, 0
4.88, 0.96, -1, 0
4.92, 0.96, -1, 0
4.96, 0.96, -1, 0
5, 0.96, -1, 0
5.04, 0.96, -1, 0
-0.04, 1, -1, 0
3.46945e-18, 1, -1, 0
0.04, 1, -1, 0
0.08, 1, -1, 0
0.12, 1, -1, 0
0.16, 1, -1, 0
0.2, 1, -1, 0
0.24, 1, -1, 0
0.28, 1, -1, 0
0.32, 1, -1, 0
0.36, 1, -1, 0
0.4, 1, -1, 0
0.44, 1, -1, 0
0.48, 1, -1, 0
0.52, 1, -1, 0
0.56, 1, -1, 0
0.6, 1, -1, 0
0.64, 1, -1, 0
0.68, 1, -1, 0
0.72, 1, -1, 0
0.76, 1, -1, 0
0.8, 1, -1, 0
0.84, 1, -1, 0
0.88, 1, -1, 0
0.92, 1, -1, 0
0.96, 1, -1, 0
1, 1, -1, 0
1.04, 1, -1, 0
1.08, 1, -1, 0
1.12, 1, -1, 0
1.16, 1, -1, 0
1.2, 1, -1, 0
1.24, 1, -1, 0
1.28, 1, -1, 0
1.32, 1, -1, 0
1.36, 1, -1, 0
1.4, 1, -1, 0
1.44, 1, -1, 0
1.48, 1, -1, 0
1.52, 1, -1, 0
1.56, 1, -1, 0
1.6, 1, -1, 0
1.64, 1, -1, 0
1.68, 1, -1, 0
1.72, 1, -1, 0
1.76, 1, -1, 0
1.8, 1, -1, 0
1.84, 1, -1, 0
1.88, 1, -1, 0
1.92, 1, -1, 0
1.96, 1, -1, 0
2, 1, -1, 0
2.04, 1, -1, 0
2.08, 1, -1, 0
2.12, 1, -1, 0
2.16, 1, -1, 0
2.2, 1, -1, 0
2.24, 1, -1, 0
2.28, 1, -1, 0
2.32, 1, -1, 0
2.36, 1, -1, 0
2.4, 1, -1, 0
2.44, 1, -1, 0
2.48, 1, -1, 0
2.52, 1, -1, 0
2.56, 1, -1, 0
2.6, 1, -1, 0
2.64, 1, -1, 0
2.68, 1, -1, 0
2.72, 1, -1, 0
2.76, 1, -1, 0
2.8, 1, -1, 0
2.84, 1, -1, 0
2.88, 1, -1, 0
2.92, 1, -1, 0
2.96, 1, -1, 0
3, 1, -1, 0
3.04, 1, -1, 0
3.08, 1, -1, 0
3.12, 1, -1, 0
3.16, 1, -1, 0
3.2, 1, -1, 0
3.24, 1, -1, 0
3.28, 1, -1, 0
3.32, 1, -1, 0
3.36, 1, -1, 0
3.4, 1, -1, 0
3.44, 1, -1, 0
3.48, 1, -1, 0
3.52, 1, -1, 0
3.56, 1, -1, 0
3.6, 1, -1, 0
3.64, 1, -1, 0
3.68, 1, -1, 0
3.72, 1, -1, 0
3.76, 1, -1, 0
3.8, 1, -1, 0
3.84, 1, -1, 0
3.88, 1, -1, 0
3.92, 1, -1, 0
3.96, 1, -1, 0
4, 1, -1, 0
4.04, 1, -1, 0
4.08, 1, -1, 0
4.12, 1, -1, 0
4.16, 1, -1, 0
4.2, 1, -1, 0
4.24, 1, -1, 0
4.28, 1, -1, 0
4.32, 1, -1, 0
4.36, 1, -1, 0
4.4, 1, -1, 0
4.44, 1, -1, 0
4.48, 1, -1, 0
4.52, 1, -1, 0
4.56, 1, -1, 0
4.6, 1, -1, 0
4.64, 1, -1, 0
4.68, 1, -1, 0
4.72, 1, -1, 0
4.76, 1, -1, 0
4.8, 1, -1, 0
4.84, 1, -1, 0
4.88, 1, -1, 0
4.92, 1, -1, 0
4.96, 1, -1, 0
5, 1, -1, 0
5.04, 1, -1, 0
-0.04, 1.04, -1, 0
3.46945e-18, 1.04, -1, 0
0.04, 1.04, -1, 0
0.08, 1.04, -1, 0
0.12, 1.04, -1, 0
0.16, 1.04, -1, 0
0.2, 1.04, -1, 0
0.24, 1.04, -1, 0
0.28, 1.04, -1, 0
0.32, 1.04, -1, 0
0.36, 1.04, -1, 0
0.4, 1.04, -1, 0
0.44, 1.04, -1, 0
0.48, 1.04, -1, 0
0.52, 1.04, -1, 0
0.56, 1.04, -1, 0
0.6, 1.04, -1, 0
0.64, 1.04, -1, 0
0.68, 1.04, -1, 0
0.72, 1.04, -1, 0
0.76, 1.04, -1, 0
0.8, 1.04, -1, 0
0.84, 1.04, -1, 0
0.88, 1.04, -1, 0
0.92, 1.04, -1, 0
0.96, 1.04, -1, 0
1, 1.04, -1, 0
1.04, 1.04, -1, 0
1.08, 1.04, -1, 0
1.12, 1.04, -1, 0
1.16, 1.04, -1, 0
1.2, 1.04, -1, 0
1.24, 1.04, -1, 0
1.28, 1.04, -1, 0
1.32, 1.04, -1, 0
1.36, 1.04, -1, 0
1.4, 1.04, -1, 0
1.44, 1.04, -1, 0
1.48, 1.04, -1, 0
1.52, 1.04, -1, 0
1.56, 1.04, -1, 0
1.6, 1.04, -1, 0
1.64, 1.04, -1, 0
1.68, 1.04, -1, 0
1.72, 1.04, -1, 0
1.76, 1.04, -1, 0
1.8, 1.04, -1, 0
1.84, 1.04, -1, 0
1.88, 1.04, -1, 0
1.92, 1.04, -1, 0
1.96, 1.04, -1, 0
2, 1.04, -1, 0
2.04, 1.04, -1, 0
2.08, 1.04, -1, 0
2.12, 1.04, -1, 0
2.16, 1.04, -1, 0
2.2, 1.04, -1, 0
2.24, 1.04, -1, 0
2.28, 1.04, -1, 0
2.32, 1.04, -1, 0
2.36, 1.04, -1, 0
2.4, 1.04, -1, 0
2.44, 1.04, -1, 0
2.48, 1.04, -1, 0
2.52, 1.04, -1, 0
2.56, 1.04, -1, 0
2.6, 1.04, -1, 0
2.64, 1.04, -1, 0
2.68, 1.04, -1, 0
2.72, 1.04, -1, 0
2.76, 1.04, -1, 0
2.8, 1.04, -1, 0
2.84, 1.04, -1, 0
2.88, 1.04, -1, 0
2.92, 1.04, -1, 0
2.96, 1.04, -1, 0
3, 1.04, -1, 0
3.04, 1.04, -1, 0
3.08, 1.04, -1, 0
3.12, 1.04, -1, 0
3.16, 1.04, -1, 0
3.2, 1.04, -1, 0
3.24, 1.04, -1, 0
3.28, 1.04, -1, 0
3.32, 1.04, -1, 0
3.36, 1.04, -1, 0
3.4, 1.04, -1, 0
3.44, 1.04, -1, 0
3.48, 1.04, -1, 0
3.52, 1.04, -1, 0
3.56, 1.04, -1, 0
3.6, 1.04, -1, 0
3.64, 1.04, -1, 0
3.68, 1.04, -1, 0
3.72, 1.04, -1, 0
3.76, 1.04, -1, 0
3.8, 1.04, -1, 0
3.84, 1.04, -1, 0
3.88, 1.04, -1, 0
3.92, 1.04, -1, 0
3.96, 1.04, -1, 0
4, 1.04, -1, 0
4.04, 1.04, -1, 0
4.08, 1.04, -1, 0
4.12, 1.04, -1, 0
4.16, 1.04, -1, 0
4.2, 1.04, -1, 0
4.24, 1.04, -1, 0
4.28, 1.04, -1, 0
4.32, 1.04, -1, 0
4.36, 1.04, -1, 0
4.4, 1.04, -1, 0
4.44, 1.04, -1, 0
4.48, 1.04, -1, 0
4.52, 1.04, -1, 0
4.56, 1.04, -1, 0
4.6, 1.04, -1, 0
4.64, 1.04, -1, 0
4.68, 1.04, -1, 0
4.72, 1.04, -1, 0
4.76, 1.04, -1, 0
4.8, 1.04, -1, 0
4.84, 1.04, -1, 0
4.88, 1.04, -1, 0
4.92, 1.04, -1, 0
4.96, 1.04, -1, 0
5, 1.04, -1, 0
5.04, 1.04, -1, 0
-0.04, 1.08, -1, 0
3.46945e-18, 1.08, -1, 0
0.04, 1.08, -1, 0
0.08, 1.08, -1, 0
0.12, 1.08, -1, 0
0.16, 1.08, -1, 0
0.2, 1.08, -1, 0
0.24, 1.08, -1, 0
0.28, 1.08, -1, 0
0.32, 1.08, -1, 0
0.36, 1.08, -1, 0
0.4, 1.08, -1, 0
0.44, 1.08, -1, 0
0.48, 1.08, -1, 0
0.52, 1.08, -1, 0
0.56, 1.08, -1, 0
0.6, 1.08, -1, 0
0.64, 1.08, -1, 0
0.68, 1.08, -1, 0
0.72, 1.08, -1, 0
0.76, 1.08, -1, 0
0.8, 1.08, -1, 0
0.84, 1.08, -1, 0
0.88, 1.08, -1, 0
0.92, 1.08, -1, 0
0.96, 1.08, -1, 0
1, 1.08, -1, 0
1.04, 1.08, -1, 0
1.08, 1.08, -1, 0
1.12, 1.08, -1, 0
1.16, 1.08, -1, 0
1.2, 1.08, -1, 0
1.24, 1.08, -1, 0
1.28, 1.08, -1, 0
1.32, 1.08, -1, 0
1.36, 1.08, -1, 0
1.4, 1.08, -1, 0
1.44, 1.08, -1, 0
1.48, 1.08, -1, 0
1.52, 1.08, -1, 0
1.56, 1.08, -1, 0
1.6, 1.08, -1, 0
1.64, 1.08, -1, 0
1.68, 1.08, -1, 0
1.72, 1.08, -1, 0
1.76, 1.08, -1, 0
1.8, 1.08, -1, 0
1.84, 1.08, -1, 0
1.88, 1.08, -1, 0
1.92, 1.08, -1, 0
1.96, 1.08, -1, 0
2, 1.08, -1, 0
2.04, 1.08, -1, 0
2.08, 1.08, -1, 0
2.12, 1.08, -1, 0
2.16, 1.08, -1, 0
2.2, 1.08, -1, 0
2.24, 1.08, -1, 0
2.28, 1.08, -1, 0
2.32, 1.08, -1, 0
2.36, 1.08, -1, 0
2.4, 1.08, -1, 0
2.44, 1.08, -1, 0
2.48, 1.08, -1, 0
2.52, 1.08, -1, 0
2.56, 1.08, -1, 0
2.6, 1.08, -1, 0
2.64, 1.08, -1, 0
2.68, 1.08, -1, 0
2.72, 1.08, -1, 0
2.76, 1.08, -1, 0
2.8, 1.08, -1, 0
2.84, 1.08, -1, 0
2.88, 1.08, -1, 0
2.92, 1.08, -1, 0
2.96, 1.08, -1, 0
3, 1.08, -1, 0
3.04, 1.08, -1, 0
3.08, 1.08, -1, 0
3.12, 1.08, -1, 0
3.16, 1.08, -1, 0
3.2, 1.08, -1, 0
3.24, 1.08, -1, 0
3.28, 1.08, -1, 0
3.32, 1.08, -1, 0
3.36, 1.08, -1, 0
3.4, 1.08, -1, 0
3.44, 1.08, -1, 0
3.48, 1.08, -1, 0
3.52, 1.08, -1, 0
3.56, 1.08, -1, 0
3.6, 1.08, -1, 0
3.64, 1.08, -1, 0
3.68, 1.08, -1, 0
3.72, 1.08, -1, 0
3.76, 1.08, -1, 0
3.8, 1.08, -1, 0
3.84, 1.08, -1, 0
3.88, 1.08, -1, 0
3.92, 1.08, -1, 0
3.96, 1.08, -1, 0
4, 1.08, -1, 0
4.04, 1.08, -1, 0
4.08, 1.08, -1, 0
4.12, 1.08, -1, 0
4.16, 1.08, -1, 0
4.2, 1.08, -1, 0
4.24, 1.08, -1, 0
4.28, 1.08, -1, 0
4.32, 1.08, -1, 0
4.36, 1.08, -1, 0
4.4, 1.08, -1, 0
4.44, 1.08, -1, 0
4.48, 1.08, -1, 0
4.52, 1.08, -1, 0
4.56, 1.08, -1, 0
4.6, 1.08, -1, 0
4.64, 1.08, -1, 0
4.68, 1.08, -1, 0
4.72, 1.08, -1, 0
4.76, 1.08, -1, 0
4.8, 1.08, -1, 0
4.84, 1.08, -1, 0
4.88, 1.08, -1, 0
4.92, 1.08, -1, 0
4.96, 1.08, -1, 0
5, 1.08, -1, 0
5.04, 1.08, -1, 0
