# Supplementary material for: Triplon band splitting and topologically protected edge states in the dimerized antiferromagnet
Source: Nat Commun. 2019 May 8;10:2096. doi: 10.1038/s41467-019-10091-6 (PMC6506493; doi:10.1038/s41467-019-10091-6)
Supplement: Supplementary file 3 — Source Data [file 41467_2019_10091_MOESM3_ESM.zip › Source Data/SourceDataFigure5b.csv]

Figure 5b
X (K)	Energy of the all the 400 modes
0	-3.204586577	-3.204130379	-3.203370402	-3.202307178	-3.200941451	-3.199274176	-3.197306524	-3.195039877	-3.19247583	-3.189616193	-3.186462988	-3.183018453	-3.17928504	-3.175265416	-3.170962462	-3.166379278	-3.161519177	-3.156385693	-3.150982574	-3.14531379	-3.139383526	-3.133196192	-3.126756415	-3.120069046	-3.113139159	-3.105972051	-3.098573245	-3.090948492	-3.083103769	-3.075045287	-3.066779486	-3.058313041	-3.049652864	-3.040806108	-3.031780166	-3.02258268	-3.013221543	-3.0037049	-2.994041163	-2.984239008	-2.97430739	-2.964255548	-2.954093019	-2.94382965	-2.933475617	-2.923041441	-2.912538015	-2.901976632	-2.89136902
0.002	-3.204582317	-3.204126118	-3.20336614	-3.202302915	-3.200937186	-3.19926991	-3.197302256	-3.195035606	-3.192471557	-3.189611916	-3.186458708	-3.183014169	-3.179280752	-3.175261123	-3.170958165	-3.166374976	-3.16151487	-3.15638138	-3.150978256	-3.145309465	-3.139379196	-3.133191855	-3.126752071	-3.120064695	-3.113134801	-3.105967685	-3.098568872	-3.090944111	-3.08309938	-3.07504089	-3.066775081	-3.058308628	-3.049648443	-3.040801678	-3.031775728	-3.022578235	-3.013217089	-3.003700439	-2.994036694	-2.984234532	-2.974302907	-2.964251058	-2.954088523	-2.943825149	-2.933471112	-2.923036933	-2.912533504	-2.901972119	-2.891364508
0.004	-3.204569536	-3.204113336	-3.203353356	-3.202290127	-3.200924394	-3.199257112	-3.197289451	-3.195022794	-3.192458736	-3.189599086	-3.186445868	-3.183001318	-3.179267889	-3.175248247	-3.170945275	-3.16636207	-3.161501949	-3.156368443	-3.150965301	-3.145296492	-3.139366204	-3.133178843	-3.126739039	-3.120051642	-3.113121726	-3.105954588	-3.098555752	-3.090930968	-3.083086214	-3.0750277	-3.066761866	-3.058295388	-3.049635179	-3.04078839	-3.031762415	-3.022564897	-3.013203728	-3.003687054	-2.994023287	-2.984221103	-2.974289457	-2.964237589	-2.954075037	-2.943811647	-2.933457596	-2.923023407	-2.912519971	-2.901958583	-2.891350972
0.006	-3.204548235	-3.204092032	-3.203332048	-3.202268814	-3.200903073	-3.199235782	-3.197268111	-3.195001441	-3.192437369	-3.189577704	-3.186424468	-3.1829799	-3.17924645	-3.175226786	-3.170923791	-3.166340562	-3.161480415	-3.156346881	-3.15094371	-3.145274871	-3.139344551	-3.133157157	-3.126717319	-3.120029887	-3.113099935	-3.10593276	-3.098533886	-3.090909063	-3.08306427	-3.075005716	-3.066739842	-3.058273323	-3.049613073	-3.040766243	-3.031740227	-3.022542669	-3.01318146	-3.003664748	-2.994000942	-2.984198722	-2.974267042	-2.964215142	-2.95405256	-2.943789144	-2.933435071	-2.923000864	-2.912497416	-2.901936022	-2.891328414
0.008	-3.204518415	-3.204062209	-3.203302219	-3.202238976	-3.200873225	-3.199205921	-3.197238235	-3.194971548	-3.192407457	-3.189547769	-3.18639451	-3.182949915	-3.179216437	-3.175196743	-3.170893715	-3.166310451	-3.161450267	-3.156316694	-3.150913483	-3.145244602	-3.139314237	-3.133126798	-3.126686913	-3.119999432	-3.113069429	-3.105902202	-3.098503275	-3.090878398	-3.083033549	-3.074974939	-3.066709008	-3.058242433	-3.049582125	-3.040735238	-3.031709165	-3.022511551	-3.013150285	-3.003633519	-2.993969661	-2.98416739	-2.974235662	-2.964183716	-2.954021093	-2.943757641	-2.933403537	-2.922969305	-2.912465841	-2.901904439	-2.891296833
0.01	-3.204480077	-3.204023866	-3.203263868	-3.202200615	-3.20083485	-3.199167531	-3.197199825	-3.194933116	-3.192368999	-3.189509284	-3.186355993	-3.182911365	-3.17917785	-3.175158117	-3.170855047	-3.166271739	-3.161411507	-3.156277885	-3.150874622	-3.145205686	-3.139275265	-3.133087767	-3.12664782	-3.119960276	-3.113030208	-3.105862915	-3.098463919	-3.090838972	-3.082994053	-3.074935371	-3.066669367	-3.058202719	-3.049542337	-3.040695376	-3.03166923	-3.022471543	-3.013110206	-3.003593369	-2.993929444	-2.984127107	-2.974195317	-2.964143314	-2.953980638	-2.943717139	-2.933362996	-2.922928732	-2.912425246	-2.901863834	-2.891256232
0.012	-3.204433221	-3.203977004	-3.203216998	-3.202153732	-3.200787951	-3.199120611	-3.197152882	-3.194886145	-3.192321998	-3.189462248	-3.18630892	-3.18286425	-3.179130691	-3.17511091	-3.170807789	-3.166224426	-3.161364137	-3.156230454	-3.150827127	-3.145158125	-3.139227634	-3.133040064	-3.126600043	-3.119912422	-3.112982274	-3.105814899	-3.098415821	-3.090790789	-3.082945783	-3.074887013	-3.06662092	-3.058154181	-3.04949371	-3.040646659	-3.031620424	-3.022422647	-3.013061223	-3.003544301	-2.993880292	-2.984077876	-2.97414601	-2.964093937	-2.953931196	-2.94366764	-2.933313447	-2.922879146	-2.912375633	-2.901814209	-2.891206611
0.014	-3.204377849	-3.203921626	-3.203161609	-3.202098328	-3.200732527	-3.199065164	-3.197097407	-3.194830638	-3.192266454	-3.189406664	-3.186253291	-3.182808573	-3.179074961	-3.175055123	-3.170751942	-3.166168515	-3.161308158	-3.156174403	-3.150771001	-3.145101919	-3.139171347	-3.132983692	-3.126543582	-3.11985587	-3.112925629	-3.105758158	-3.09835898	-3.090733848	-3.082888739	-3.074829865	-3.066563668	-3.058096823	-3.049436245	-3.040589088	-3.031562746	-3.022364865	-3.013003338	-3.003486314	-2.993822207	-2.984019697	-2.974087742	-2.964035585	-2.953872768	-2.943609145	-2.933254895	-2.922820548	-2.912317004	-2.901755566	-2.891147973
0.016	-3.204313964	-3.203857733	-3.203097703	-3.202034405	-3.200668582	-3.199001191	-3.197033402	-3.194766596	-3.19220237	-3.189342534	-3.186189109	-3.182744335	-3.179010662	-3.174990759	-3.170687507	-3.166104006	-3.161243571	-3.156109733	-3.150706244	-3.145037072	-3.139106405	-3.132918651	-3.12647844	-3.119790623	-3.112860274	-3.105692691	-3.0982934	-3.090668151	-3.082822925	-3.074763931	-3.066497612	-3.058030645	-3.049369945	-3.040522664	-3.031496201	-3.022298199	-3.012936552	-3.003419412	-2.993755192	-2.983952574	-2.974020515	-2.963968262	-2.953805358	-2.943541656	-2.93318734	-2.922752941	-2.912249361	-2.901687907	-2.89108032
0.018	-3.204241566	-3.203785327	-3.203025283	-3.201961965	-3.200596117	-3.198928695	-3.196960869	-3.194694021	-3.192129748	-3.189269858	-3.186116376	-3.182671538	-3.178937796	-3.174917819	-3.170614488	-3.166030903	-3.161170378	-3.156036447	-3.15063286	-3.144963585	-3.139032811	-3.132844945	-3.126404619	-3.119716683	-3.112786211	-3.105618503	-3.098219082	-3.090593702	-3.082748342	-3.074689212	-3.066422756	-3.057955651	-3.049294811	-3.040447391	-3.031420789	-3.02222265	-3.012860868	-3.003343596	-2.993679248	-2.983876507	-2.973944332	-2.96389197	-2.953728966	-2.943465176	-2.933110785	-2.922676327	-2.912172707	-2.901611234	-2.891003655
0.02	-3.204160659	-3.20370441	-3.202944351	-3.20188101	-3.200515134	-3.198847677	-3.196879811	-3.194612916	-3.19204859	-3.189188641	-3.186035093	-3.182590184	-3.178856365	-3.174836305	-3.170532886	-3.165949207	-3.161088583	-3.155954547	-3.150550849	-3.14488146	-3.138950566	-3.132762576	-3.126322121	-3.119634051	-3.112703442	-3.105535593	-3.098136029	-3.090510502	-3.082664992	-3.074605711	-3.066339101	-3.057871841	-3.049210846	-3.040363271	-3.031336514	-3.022138221	-3.012776289	-3.003258869	-2.993594378	-2.983791499	-2.973859194	-2.963806711	-2.953643596	-2.943379707	-2.933025233	-2.922590709	-2.912087045	-2.901525551	-2.890917981
0.022	-3.204071244	-3.203614986	-3.202854908	-3.201791544	-3.200425636	-3.198758141	-3.196790229	-3.194523283	-3.191958898	-3.189098883	-3.185945264	-3.182500276	-3.178766372	-3.174746221	-3.170442704	-3.165858921	-3.160998187	-3.155864035	-3.150460216	-3.144790699	-3.138859673	-3.132671546	-3.126230948	-3.119542731	-3.112611971	-3.105443967	-3.098044244	-3.090418554	-3.082572879	-3.074513429	-3.06624665	-3.057779219	-3.049118052	-3.040270306	-3.031243378	-3.022044916	-3.012682817	-3.003165234	-2.993500585	-2.983697555	-2.973765106	-2.963712488	-2.95354925	-2.943285254	-2.932930687	-2.922496091	-2.911992377	-2.901430862	-2.890823302
0.024	-3.203973326	-3.203517055	-3.202756959	-3.201693568	-3.200327625	-3.198660089	-3.196692128	-3.194425124	-3.191860675	-3.189000589	-3.18584689	-3.182401816	-3.17866782	-3.174647568	-3.170343944	-3.165760047	-3.160899193	-3.155764915	-3.150360963	-3.144691307	-3.138760135	-3.132571858	-3.126131104	-3.119442726	-3.1125118	-3.105343626	-3.097943728	-3.090317861	-3.082472005	-3.074412372	-3.066145406	-3.057677788	-3.049016433	-3.040168499	-3.031141384	-3.021942737	-3.012580455	-3.003062694	-2.993397872	-2.983594676	-2.973662069	-2.963609305	-2.953445933	-2.943181818	-2.932827151	-2.922392475	-2.911888708	-2.901327169	-2.89071962
0.026	-3.203866906	-3.203410623	-3.202650506	-3.201587085	-3.200221106	-3.198553524	-3.196585509	-3.194318444	-3.191753925	-3.188893761	-3.185739976	-3.182294809	-3.178560711	-3.174540351	-3.17023661	-3.16565259	-3.160791605	-3.155657189	-3.150253092	-3.144583285	-3.138651956	-3.132463515	-3.126022591	-3.119334039	-3.112402933	-3.105234573	-3.097834486	-3.090208426	-3.082362373	-3.07430254	-3.066035373	-3.057567551	-3.048905993	-3.040057854	-3.031030536	-3.021831687	-3.012469207	-3.002951253	-2.993286243	-2.983482866	-2.973550089	-2.963497165	-2.953333648	-2.943069403	-2.932714628	-2.922279867	-2.911776041	-2.901214477	-2.890606941
0.028	-3.203751988	-3.203295691	-3.202535552	-3.2014721	-3.20010608	-3.198438449	-3.196470376	-3.194203245	-3.19163865	-3.188778402	-3.185624525	-3.182179257	-3.17844505	-3.174424571	-3.170120706	-3.165536552	-3.160675425	-3.15554086	-3.150136608	-3.144466637	-3.138535138	-3.13234652	-3.125905414	-3.119216672	-3.112285372	-3.105116813	-3.097716521	-3.090090252	-3.082243987	-3.074183939	-3.065916554	-3.057448513	-3.048786733	-3.039938374	-3.030910836	-3.02171177	-3.012349077	-3.002830913	-2.993165701	-2.983362129	-2.973429168	-2.963376072	-2.953212398	-2.942948015	-2.932593122	-2.922158269	-2.911654381	-2.90109279	-2.890485268
0.03	-3.203628575	-3.203172265	-3.202412101	-3.201348616	-3.199982553	-3.198314869	-3.196346734	-3.19407953	-3.191514855	-3.188654517	-3.18550054	-3.182055163	-3.178320839	-3.174300235	-3.169996234	-3.165411936	-3.160550659	-3.155415934	-3.150011513	-3.144341367	-3.138409686	-3.132220878	-3.125779575	-3.119090631	-3.112159121	-3.104990348	-3.097589837	-3.089963344	-3.08211685	-3.074056571	-3.065788952	-3.057320675	-3.048658659	-3.039810063	-3.03078229	-3.021582991	-3.012220068	-3.00270168	-2.99303625	-2.98323247	-2.97329931	-2.96324603	-2.953082188	-2.942817656	-2.932462637	-2.922027686	-2.911523732	-2.900962113	-2.890354607
0.032	-3.203496673	-3.203040347	-3.202280157	-3.201216636	-3.199850527	-3.198182787	-3.196214585	-3.193947305	-3.191382543	-3.188522108	-3.185368026	-3.181922533	-3.178188083	-3.174167344	-3.169863199	-3.165278748	-3.160417308	-3.155282413	-3.149877813	-3.14420748	-3.138275603	-3.132086592	-3.12564508	-3.118955918	-3.112024186	-3.104855183	-3.097454438	-3.089827705	-3.081980968	-3.073920441	-3.065652572	-3.057184044	-3.048521775	-3.039672926	-3.030644901	-3.021445353	-3.012082184	-3.002563557	-2.992897894	-2.983093891	-2.973160521	-2.963107044	-2.952943023	-2.942678332	-2.93232318	-2.921888124	-2.9113841	-2.900822451	-2.890214963
0.034	-3.203356284	-3.202899941	-3.202139725	-3.201076165	-3.199710007	-3.198042206	-3.196073934	-3.193806572	-3.191241718	-3.188381181	-3.185226985	-3.181781369	-3.178046786	-3.174025903	-3.169721605	-3.165136991	-3.160275378	-3.155140301	-3.149735511	-3.144064978	-3.138132893	-3.131943667	-3.125501931	-3.118812539	-3.111880569	-3.104711322	-3.097310327	-3.08968334	-3.081836343	-3.073775554	-3.065507419	-3.057038622	-3.048376084	-3.039526966	-3.030498674	-3.02129886	-3.011935431	-3.002416549	-2.992750639	-2.982946399	-2.973012805	-2.962959119	-2.952794907	-2.942530048	-2.932174754	-2.921739587	-2.911235489	-2.900673809	-2.890066342
0.036	-3.203207413	-3.202751053	-3.201990807	-3.200927207	-3.199560997	-3.197893133	-3.195924785	-3.193657337	-3.191092386	-3.18823174	-3.185077424	-3.181631677	-3.177896952	-3.173875917	-3.169571456	-3.164986669	-3.160124874	-3.154989604	-3.149584611	-3.143913867	-3.137981562	-3.131792107	-3.125350134	-3.118660497	-3.111728275	-3.10455877	-3.097157511	-3.089530253	-3.081682982	-3.073621913	-3.065353497	-3.056884416	-3.048221592	-3.039372189	-3.030343613	-3.021143519	-3.011779813	-3.002260661	-2.99259449	-2.982789999	-2.972856166	-2.962802259	-2.952637846	-2.942372809	-2.932017364	-2.921582081	-2.911077905	-2.900516194	-2.889908749
0.038	-3.203050065	-3.202593687	-3.20183341	-3.200769767	-3.199403502	-3.197735571	-3.195767144	-3.193499605	-3.190934549	-3.188073789	-3.184919346	-3.181473461	-3.177738586	-3.17371739	-3.169412757	-3.164827788	-3.159965799	-3.154830325	-3.149425119	-3.143754152	-3.137821614	-3.131631917	-3.125189694	-3.118499798	-3.11156731	-3.104397532	-3.096995993	-3.089368449	-3.081520888	-3.073459525	-3.06519081	-3.056721429	-3.048058304	-3.0392086	-3.030179724	-3.020979333	-3.011615336	-3.002095898	-2.99242945	-2.982624695	-2.972690611	-2.962636471	-2.952471845	-2.94220662	-2.931851018	-2.921415612	-2.910911355	-2.900349611	-2.889742191
0.04	-3.202884245	-3.202427848	-3.201667539	-3.20060385	-3.199237527	-3.197569525	-3.195601014	-3.193333379	-3.190768215	-3.187907333	-3.184752757	-3.181306726	-3.177571693	-3.173550328	-3.169245514	-3.164660352	-3.159798159	-3.154662471	-3.14925704	-3.143585837	-3.137653054	-3.131463102	-3.125020615	-3.118330447	-3.111397678	-3.104227612	-3.096825778	-3.089197934	-3.081350067	-3.073288393	-3.065019365	-3.056549667	-3.047886225	-3.039036204	-3.030007012	-3.020806309	-3.011442004	-3.001922266	-2.992255527	-2.982450493	-2.972516146	-2.962461759	-2.95229691	-2.942031488	-2.93167572	-2.921240186	-2.910735844	-2.900174067	-2.889566675
0.042	-3.202709959	-3.20225354	-3.201493198	-3.200429462	-3.199063077	-3.197395	-3.195426402	-3.193158666	-3.190593387	-3.187732378	-3.184577661	-3.181131477	-3.177396279	-3.173374735	-3.169069731	-3.164484367	-3.15962196	-3.154486046	-3.149080378	-3.143408928	-3.137475887	-3.131285667	-3.124842903	-3.118152449	-3.111219385	-3.104049017	-3.096646873	-3.089018713	-3.081170524	-3.073108524	-3.064839166	-3.056369136	-3.047705361	-3.038855006	-3.029825483	-3.020624451	-3.011259823	-3.00173977	-2.992072726	-2.982267399	-2.972332775	-2.962278131	-2.952113047	-2.941847419	-2.931491478	-2.921055809	-2.91055138	-2.899989569	-2.889382208
0.044	-3.20252721	-3.202070771	-3.201310392	-3.200246607	-3.198880158	-3.197212003	-3.195243313	-3.19297547	-3.190410072	-3.187548929	-3.184394065	-3.180947721	-3.177212348	-3.173190618	-3.168885414	-3.164299837	-3.159437206	-3.154301056	-3.14889514	-3.14322343	-3.137290119	-3.131099619	-3.124656563	-3.117965809	-3.111032437	-3.103861751	-3.096459283	-3.088830792	-3.080982265	-3.072919924	-3.06465022	-3.056179842	-3.047515717	-3.038665013	-3.029635142	-3.020433767	-3.011068801	-3.001548417	-2.991881054	-2.98207542	-2.972140506	-2.962085592	-2.951920263	-2.94165442	-2.931298298	-2.920862489	-2.910357969	-2.899796124	-2.889188796
0.046	-3.202336006	-3.201879544	-3.201119129	-3.200055291	-3.198688775	-3.197020539	-3.195051752	-3.192783798	-3.190218275	-3.187356992	-3.184201974	-3.180755462	-3.177019908	-3.172997982	-3.168692569	-3.16410677	-3.159243904	-3.154107507	-3.148701331	-3.14302935	-3.137095756	-3.130904962	-3.124461602	-3.117770534	-3.110836839	-3.103665821	-3.096263014	-3.088634176	-3.080785297	-3.072722598	-3.064452533	-3.055981791	-3.0473173	-3.038466231	-3.029435997	-3.020234262	-3.010868942	-3.001348213	-2.991680515	-2.981874561	-2.971939345	-2.96188415	-2.951718565	-2.941452497	-2.931096186	-2.920660233	-2.910155619	-2.89959374	-2.888986449
0.048	-3.202136353	-3.201679868	-3.200919413	-3.199855521	-3.198488935	-3.196820613	-3.194851726	-3.192583656	-3.190018002	-3.187156573	-3.184001395	-3.180554707	-3.176818963	-3.172796833	-3.168491202	-3.163905171	-3.15904206	-3.153905404	-3.148498957	-3.142826693	-3.136892804	-3.130701703	-3.124258026	-3.11756663	-3.110632597	-3.103461233	-3.096058071	-3.088428872	-3.080579625	-3.072516553	-3.06424611	-3.055774988	-3.047110116	-3.038258666	-3.029228053	-3.020025942	-3.010660254	-3.001139165	-2.991471118	-2.981664831	-2.971729298	-2.96167381	-2.95150796	-2.941241657	-2.930885151	-2.920449048	-2.909944337	-2.899382425	-2.888775174
0.05	-3.201928256	-3.201471746	-3.200711251	-3.199647302	-3.198280644	-3.196612233	-3.194643241	-3.19237505	-3.189809259	-3.186947678	-3.183792333	-3.180345462	-3.17660952	-3.172587177	-3.168281319	-3.163695047	-3.15883168	-3.153694755	-3.148288026	-3.142615466	-3.136681269	-3.130489849	-3.124045841	-3.117354104	-3.110419719	-3.103247994	-3.095844463	-3.088214887	-3.080365257	-3.072301795	-3.06403096	-3.055559441	-3.046894172	-3.038042324	-3.029011317	-3.019808816	-3.010442743	-3.000921279	-2.99125287	-2.981446235	-2.971510374	-2.961454582	-2.951288454	-2.941021909	-2.9306652	-2.920228942	-2.909724131	-2.899162186	-2.888554979
0.052	-3.201711722	-3.201255187	-3.20049465	-3.199430642	-3.198063907	-3.196395404	-3.194426303	-3.192157987	-3.189592054	-3.186730315	-3.183574795	-3.180127733	-3.176391586	-3.172369022	-3.168062927	-3.163476404	-3.158612771	-3.153475566	-3.148068543	-3.142395676	-3.136461159	-3.130269406	-3.123825054	-3.117132961	-3.110198211	-3.103026111	-3.095622195	-3.087992227	-3.080142198	-3.072078332	-3.063807087	-3.055335158	-3.046669475	-3.037817215	-3.028785796	-3.019582889	-3.010216417	-3.000694564	-2.991025778	-2.981218782	-2.97128258	-2.961226471	-2.951060057	-2.94079326	-2.930436342	-2.919999923	-2.909495011	-2.898933033	-2.888325874
0.054	-3.201486759	-3.201030198	-3.200269616	-3.199205547	-3.197838734	-3.196170134	-3.19420092	-3.191932473	-3.189366392	-3.186504489	-3.183348788	-3.179901529	-3.176165167	-3.172142373	-3.167836033	-3.163249249	-3.15838534	-3.153247843	-3.147840515	-3.142167329	-3.136232479	-3.130040381	-3.123595672	-3.11690321	-3.10996808	-3.10279559	-3.095391275	-3.0877609	-3.079910456	-3.071846171	-3.063574501	-3.055102144	-3.046436032	-3.037583343	-3.028551498	-3.01934817	-3.009981284	-3.000459026	-2.990789849	-2.980982479	-2.971045924	-2.960989487	-2.950822776	-2.940555719	-2.930198584	-2.919762	-2.909256985	-2.898694975	-2.888087868
0.056	-3.201253373	-3.200796784	-3.200036157	-3.198972024	-3.197605129	-3.19593643	-3.193967098	-3.191698516	-3.189132282	-3.186270208	-3.183114319	-3.179666855	-3.175930272	-3.171907239	-3.167600644	-3.163013589	-3.158149393	-3.153011595	-3.14760395	-3.141930433	-3.135995238	-3.129802782	-3.123357702	-3.116664857	-3.109729333	-3.102556438	-3.09515171	-3.087520912	-3.079670039	-3.071605318	-3.063333209	-3.054860408	-3.046193851	-3.037340718	-3.028308431	-3.019104666	-3.00973735	-3.000214674	-2.990545091	-2.980737334	-2.970800413	-2.960743637	-2.950576619	-2.940309293	-2.929951935	-2.919515182	-2.909010061	-2.89844802	-2.887840971
0.058	-3.201011571	-3.200554954	-3.19979428	-3.198730081	-3.197363101	-3.195694299	-3.193724845	-3.191456123	-3.18888973	-3.186027479	-3.182871396	-3.179423719	-3.175686906	-3.171663627	-3.167356767	-3.162769432	-3.157904939	-3.152766829	-3.147358855	-3.141684995	-3.135749443	-3.129556616	-3.123111152	-3.11641791	-3.109481978	-3.102308665	-3.094903508	-3.087272272	-3.079420955	-3.071355782	-3.063083217	-3.054609957	-3.04594294	-3.037089347	-3.028056603	-3.018852385	-3.009484625	-2.999961515	-2.990291514	-2.980483355	-2.970546057	-2.96048893	-2.950321595	-2.940053992	-2.929696405	-2.919259479	-2.90875425	-2.898192179	-2.887585193
0.06	-3.200761361	-3.200304715	-3.199543992	-3.198479725	-3.197112658	-3.195443749	-3.193474168	-3.191205301	-3.188638745	-3.185776311	-3.182620026	-3.17917213	-3.175435079	-3.171411543	-3.167104411	-3.162516785	-3.157651986	-3.152513551	-3.147105239	-3.141431024	-3.135495102	-3.129301891	-3.122856029	-3.116162378	-3.109226023	-3.102052276	-3.094646676	-3.087014988	-3.079163211	-3.071097572	-3.062824535	-3.0543508	-3.045683307	-3.036829238	-3.027796021	-3.018591336	-3.009223117	-2.999699559	-2.990029125	-2.980220552	-2.970282864	-2.960225376	-2.950057714	-2.939789826	-2.929432002	-2.918994898	-2.908489561	-2.897927463	-2.887320543
0.062	-3.200502752	-3.200046075	-3.199285302	-3.198220965	-3.196853807	-3.195184787	-3.193215076	-3.190946059	-3.188379333	-3.18551671	-3.182360217	-3.178912094	-3.175174797	-3.171150998	-3.166843583	-3.162255657	-3.15739054	-3.152251771	-3.146843108	-3.141168527	-3.135232223	-3.129038615	-3.122592342	-3.115898267	-3.108961476	-3.101787282	-3.094381223	-3.086749068	-3.078896815	-3.070830694	-3.06255717	-3.054082945	-3.04541496	-3.036560399	-3.027526695	-3.018321527	-3.008952834	-2.999428814	-2.989757933	-2.979948934	-2.970010843	-2.959952982	-2.949784984	-2.939516803	-2.929158737	-2.918721452	-2.908216004	-2.89765388	-2.887047034
0.064	-3.200235751	-3.199779043	-3.199018218	-3.197953807	-3.196586556	-3.194917422	-3.192947577	-3.190678405	-3.188111504	-3.185248686	-3.182091978	-3.17864362	-3.17490607	-3.170881997	-3.166574291	-3.161986055	-3.157120611	-3.151981497	-3.146572472	-3.140897512	-3.134960814	-3.128766797	-3.1223201	-3.115625587	-3.108688346	-3.101513689	-3.094107158	-3.086474521	-3.078621777	-3.070555159	-3.062281132	-3.053806401	-3.045137908	-3.036282841	-3.027248632	-3.018042967	-3.008673785	-2.999149289	-2.989477948	-2.979668509	-2.969730003	-2.95967176	-2.949503416	-2.939234933	-2.92887662	-2.918439149	-2.907933591	-2.897371443	-2.886764675
0.066	-3.199960367	-3.199503627	-3.198742748	-3.197678262	-3.196310914	-3.194641663	-3.192671679	-3.190402347	-3.187835265	-3.184972246	-3.181815316	-3.178366717	-3.174628905	-3.170604551	-3.166296545	-3.161707989	-3.156842207	-3.151702737	-3.146293339	-3.140617988	-3.134680884	-3.128486444	-3.12203931	-3.115344346	-3.10840664	-3.101231508	-3.093824489	-3.086191354	-3.078338105	-3.070270974	-3.061996429	-3.053521176	-3.044852161	-3.035996571	-3.026961844	-3.017755666	-3.00838598	-2.998860993	-2.989189178	-2.979379287	-2.969440355	-2.959381718	-2.949213019	-2.938944228	-2.92858566	-2.918148001	-2.907642331	-2.897080162	-2.886473479
0.068	-3.199676608	-3.199219834	-3.1984589	-3.197394337	-3.19602689	-3.194357518	-3.192387391	-3.190117894	-3.187550626	-3.1846874	-3.181530242	-3.178081393	-3.174343311	-3.170318668	-3.166010352	-3.161421467	-3.156555337	-3.1514155	-3.146005717	-3.140329964	-3.134392441	-3.128197566	-3.121749982	-3.115054553	-3.10811637	-3.100940746	-3.093533225	-3.085899578	-3.078045808	-3.069978149	-3.061703071	-3.053227281	-3.044557727	-3.0357016	-3.026666338	-3.017459632	-3.008089429	-2.998563937	-2.988891635	-2.979081278	-2.969141909	-2.959082867	-2.948913803	-2.938644696	-2.92828587	-2.917848019	-2.907342237	-2.896780049	-2.886173458
0.07	-3.199384483	-3.198927676	-3.198166685	-3.197102042	-3.195734493	-3.194064995	-3.192094721	-3.189825055	-3.187257596	-3.184394156	-3.181236763	-3.177787658	-3.174049298	-3.170024357	-3.165715722	-3.161126498	-3.15626001	-3.151119796	-3.145709616	-3.14003345	-3.134095495	-3.127900173	-3.121452125	-3.114756218	-3.107817542	-3.100641413	-3.093233376	-3.085599202	-3.077744895	-3.069676693	-3.061401066	-3.052924724	-3.044254616	-3.035397936	-3.026362125	-3.017154877	-3.007784141	-2.99825813	-2.988585327	-2.978774493	-2.968834674	-2.958775217	-2.94860578	-2.938336349	-2.927977259	-2.917539213	-2.907033319	-2.896471115	-2.885864623
0.072	-3.199084002	-3.19862716	-3.19786611	-3.196801385	-3.195433731	-3.193764105	-3.19179368	-3.189523839	-3.186956183	-3.184092524	-3.180934889	-3.17748552	-3.173746875	-3.169721627	-3.165412664	-3.160823092	-3.155956235	-3.150815633	-3.145405046	-3.139728454	-3.133790056	-3.127594273	-3.121145749	-3.11444935	-3.107510168	-3.10033352	-3.092924951	-3.085290235	-3.077435377	-3.069366617	-3.061090425	-3.052613515	-3.043942838	-3.03508559	-3.026049215	-3.016841409	-3.007470126	-2.997943582	-2.988270266	-2.978458941	-2.968518662	-2.95845878	-2.948288961	-2.938019199	-2.927659839	-2.917221596	-2.906715589	-2.896153374	-2.885546989
0.074	-3.198775175	-3.198318296	-3.197557186	-3.196492377	-3.195124615	-3.193454857	-3.191484276	-3.189214256	-3.186646398	-3.183782513	-3.180624629	-3.17717499	-3.173436051	-3.169410487	-3.165101188	-3.160511258	-3.155644022	-3.150503021	-3.145092016	-3.139414986	-3.133476133	-3.127279877	-3.120830863	-3.114133958	-3.107194256	-3.100017074	-3.09260796	-3.084972687	-3.077117264	-3.069047929	-3.060771159	-3.052293665	-3.043622403	-3.034764572	-3.025727617	-3.016519239	-3.007147395	-2.997620305	-2.987946461	-2.978134634	-2.968193883	-2.958133565	-2.947963356	-2.937693257	-2.927333622	-2.91689518	-2.906389061	-2.895826838	-2.885220566
0.076	-3.19845801	-3.198001094	-3.197239922	-3.196175027	-3.194807154	-3.193137261	-3.19116652	-3.188896316	-3.186328249	-3.183464133	-3.180305994	-3.176856076	-3.173116837	-3.169090949	-3.164781303	-3.160191006	-3.155323381	-3.15018197	-3.144770536	-3.139093057	-3.133153736	-3.126956994	-3.120507477	-3.113810054	-3.106869818	-3.099692088	-3.092282413	-3.084646569	-3.076790565	-3.068720641	-3.060443276	-3.051965184	-3.043293323	-3.034434892	-3.025397344	-3.016188379	-3.006815959	-2.997288309	-2.987613925	-2.977801583	-2.967860348	-2.957799586	-2.947628977	-2.937358534	-2.92699862	-2.916559976	-2.906053746	-2.89549152	-2.88488537
0.078	-3.198132518	-3.197675564	-3.196914329	-3.195849345	-3.194481358	-3.192811326	-3.190840421	-3.188570029	-3.186001748	-3.183137394	-3.179978994	-3.17652879	-3.172789241	-3.168763021	-3.164453021	-3.159862346	-3.154994322	-3.149852491	-3.144440616	-3.138762676	-3.132822875	-3.126625635	-3.120175602	-3.113477646	-3.106536862	-3.099358571	-3.091948321	-3.084311891	-3.076455291	-3.068384763	-3.060106788	-3.051628083	-3.042955606	-3.034096562	-3.025058404	-3.015848838	-3.006475829	-2.996947605	-2.987272668	-2.9774598	-2.96751807	-2.957456853	-2.947285837	-2.937015043	-2.926654846	-2.916215998	-2.905709658	-2.895147432	-2.884541414
0.08	-3.19779871	-3.197341717	-3.196580417	-3.195515342	-3.194147237	-3.192477063	-3.19050599	-3.188235404	-3.185666905	-3.182802307	-3.179643638	-3.176193142	-3.172453276	-3.168426715	-3.16411635	-3.159525289	-3.154656855	-3.149514594	-3.144102266	-3.138423854	-3.132483561	-3.12628581	-3.119835248	-3.113136747	-3.106195401	-3.099016534	-3.091605695	-3.083968664	-3.076111453	-3.068040307	-3.059761706	-3.051282372	-3.042609265	-3.033749593	-3.024710811	-3.015500629	-3.006127016	-2.996598205	-2.986922702	-2.977109295	-2.96716706	-2.957105379	-2.946933947	-2.936662796	-2.926302312	-2.915863258	-2.905356811	-2.89479459	-2.884188713
0.082	-3.197456595	-3.196999562	-3.196238195	-3.195173027	-3.193804803	-3.192134482	-3.190163237	-3.187892453	-3.18532373	-3.182458882	-3.179299938	-3.175849141	-3.172108951	-3.168082041	-3.163771303	-3.159179845	-3.154310992	-3.149168289	-3.143755498	-3.138076602	-3.132135804	-3.12593753	-3.119486426	-3.112787366	-3.105845445	-3.098665988	-3.091254545	-3.083616899	-3.075759062	-3.067687282	-3.059408041	-3.050928063	-3.042254311	-3.033393995	-3.024354575	-3.015143763	-3.005769532	-2.99624012	-2.986564039	-2.976750082	-2.966807331	-2.956745175	-2.94657332	-2.936301807	-2.925941031	-2.915501771	-2.904995217	-2.894433008	-2.883827279
0.084	-3.197106185	-3.196649111	-3.195887676	-3.194822413	-3.193454066	-3.191783596	-3.189812174	-3.187541186	-3.184972234	-3.18210713	-3.178947904	-3.1754968	-3.171756277	-3.167729009	-3.163417889	-3.158826025	-3.153956743	-3.148813588	-3.143400323	-3.137720931	-3.131779617	-3.125580806	-3.119129148	-3.112429515	-3.105487005	-3.098306943	-3.090894883	-3.083256607	-3.075398129	-3.0673257	-3.059045805	-3.050565168	-3.041890756	-3.033029782	-3.023989708	-3.014778251	-3.005403389	-2.995873363	-2.986196691	-2.976382172	-2.966438895	-2.956376256	-2.94620397	-2.935932087	-2.925571017	-2.915131549	-2.90462489	-2.894062698	-2.88345713
0.086	-3.196747491	-3.196290375	-3.19552887	-3.194463509	-3.193095037	-3.191424413	-3.189452811	-3.187181616	-3.184612428	-3.181747062	-3.178587548	-3.175136129	-3.171395265	-3.167367632	-3.163056121	-3.158463841	-3.15359412	-3.148450502	-3.143036751	-3.137356852	-3.131415009	-3.12521565	-3.118763424	-3.112063205	-3.105120093	-3.097939413	-3.09052672	-3.082887799	-3.075028667	-3.066955574	-3.058675009	-3.050193698	-3.041518611	-3.032656963	-3.023616222	-3.014404107	-3.005028599	-2.995497947	-2.985820671	-2.976005578	-2.966061764	-2.955998633	-2.945825909	-2.935553652	-2.925192283	-2.914752607	-2.904245847	-2.893683678	-2.88307828
0.088	-3.196380525	-3.195923366	-3.195161789	-3.194096328	-3.192727727	-3.191056947	-3.18908516	-3.186813752	-3.184244324	-3.18137869	-3.178218881	-3.17476714	-3.171025928	-3.16699792	-3.162686009	-3.158093305	-3.153223134	-3.148079042	-3.142664795	-3.136984377	-3.131041993	-3.124842073	-3.118389266	-3.111688448	-3.10474472	-3.097563408	-3.090150069	-3.082510489	-3.074650687	-3.066576915	-3.058295665	-3.049813665	-3.041137888	-3.032275553	-3.023234129	-3.014021341	-3.004645175	-2.995113882	-2.985435992	-2.975620313	-2.965675952	-2.955612321	-2.945439151	-2.935166514	-2.924804844	-2.91436496	-2.9038581	-2.893295961	-2.882690746
0.09	-3.196005297	-3.195548094	-3.194786444	-3.193720881	-3.192352149	-3.190681208	-3.188709232	-3.186437607	-3.183867933	-3.181002025	-3.177841914	-3.174389844	-3.170648276	-3.166619885	-3.162307566	-3.157714427	-3.152843796	-3.147699221	-3.142284466	-3.136603517	-3.130660581	-3.124460087	-3.118006687	-3.111305257	-3.104360898	-3.09717894	-3.08976494	-3.082124687	-3.074264201	-3.066189736	-3.057907786	-3.049425083	-3.040748601	-3.031885564	-3.022843443	-3.013629968	-3.00425313	-2.994721184	-2.985042666	-2.975226391	-2.965281473	-2.955217332	-2.945043709	-2.934770688	-2.924408714	-2.913968622	-2.903461666	-2.892899564	-2.882294542
0.092	-3.19562182	-3.195164572	-3.194402848	-3.193337179	-3.191968313	-3.190297209	-3.18832504	-3.186053192	-3.183483267	-3.18061708	-3.17745666	-3.174004254	-3.170262322	-3.16623354	-3.161920803	-3.157327219	-3.152456119	-3.14731105	-3.141895776	-3.136214285	-3.130270785	-3.124069705	-3.117615699	-3.110913643	-3.10396864	-3.096786022	-3.089371348	-3.081730407	-3.073869221	-3.065794049	-3.057511384	-3.049027962	-3.040350762	-3.031487007	-3.022444176	-3.013230001	-3.003852476	-2.994319865	-2.984640707	-2.974823825	-2.964878341	-2.954813681	-2.944639599	-2.934366189	-2.924003909	-2.913563608	-2.903056561	-2.892494503	-2.881889686
0.094	-3.195230105	-3.194772812	-3.194011011	-3.192945236	-3.191576233	-3.189904962	-3.187932595	-3.185660521	-3.183090339	-3.180223866	-3.177063132	-3.173610382	-3.169868078	-3.165838897	-3.161525732	-3.156931696	-3.152060116	-3.146914541	-3.141498738	-3.135816694	-3.129872617	-3.123670939	-3.117216313	-3.110513618	-3.103567959	-3.096384667	-3.088969304	-3.08132766	-3.073465761	-3.065389866	-3.057106473	-3.048622318	-3.039944383	-3.031079897	-3.022036341	-3.012821452	-3.003443228	-2.993909939	-2.984230129	-2.974412629	-2.964466568	-2.954401382	-2.944226834	-2.93395303	-2.923590442	-2.913149934	-2.902642799	-2.892080794	-2.881476195
0.096	-3.194830166	-3.194372826	-3.193610948	-3.192545064	-3.191175921	-3.189504479	-3.187531911	-3.185259604	-3.182689161	-3.179822396	-3.17666134	-3.17320824	-3.169465556	-3.165435967	-3.161122367	-3.156527868	-3.151655799	-3.146509708	-3.141093364	-3.135410755	-3.12946609	-3.123263801	-3.116808543	-3.110105196	-3.103158867	-3.095974887	-3.088558821	-3.080916461	-3.073053834	-3.064977202	-3.056693065	-3.048208162	-3.039529479	-3.030664248	-3.021619952	-3.012404335	-3.003025399	-2.993491419	-2.983810946	-2.973992818	-2.964046171	-2.953980451	-2.94380543	-2.933531228	-2.92316833	-2.912727616	-2.902220397	-2.891658453	-2.881054087
0.098	-3.194422015	-3.193964627	-3.193202669	-3.192136674	-3.190767389	-3.189095773	-3.187122999	-3.184850456	-3.182279745	-3.179412682	-3.176251299	-3.172797841	-3.16905477	-3.165024765	-3.16071072	-3.156115748	-3.15124318	-3.146096563	-3.140679668	-3.134996482	-3.129051217	-3.122848305	-3.116392402	-3.109688391	-3.102741377	-3.095556696	-3.088139913	-3.080496822	-3.072633453	-3.064556069	-3.056271173	-3.047785509	-3.039106063	-3.030240072	-3.021195023	-3.011978664	-3.002599003	-2.99306432	-2.983383172	-2.973564405	-2.963617163	-2.953550901	-2.943375402	-2.933100798	-2.922737588	-2.91229667	-2.901789372	-2.891227499	-2.880623378
0.1	-3.194005666	-3.193548229	-3.19278619	-3.191720081	-3.19035065	-3.188678856	-3.186705873	-3.184433089	-3.181862105	-3.178994739	-3.175833021	-3.172379198	-3.168635732	-3.164605302	-3.160290804	-3.155695351	-3.150822273	-3.14567512	-3.140257662	-3.134573889	-3.128628011	-3.122424464	-3.115967904	-3.109263214	-3.102315503	-3.095130107	-3.087712593	-3.080068757	-3.072204631	-3.064126482	-3.055840813	-3.047354371	-3.038674148	-3.029807383	-3.020761568	-3.011544454	-3.002164055	-2.992628656	-2.982946823	-2.973127406	-2.963179559	-2.953112748	-2.942936765	-2.932661756	-2.922298233	-2.911857112	-2.901349742	-2.890787948	-2.880184088
0.102	-3.19358113	-3.193123644	-3.192361522	-3.191295298	-3.189925718	-3.188253743	-3.186280546	-3.184007516	-3.181436255	-3.178568578	-3.175406519	-3.171952324	-3.168208456	-3.164177593	-3.159862633	-3.155266689	-3.150393091	-3.145245392	-3.13982736	-3.134142987	-3.128196486	-3.121992291	-3.115535061	-3.10882968	-3.101881258	-3.094695134	-3.087276875	-3.07963228	-3.071767383	-3.063688453	-3.055401997	-3.046914765	-3.03823375	-3.029366197	-3.020319601	-3.011101719	-3.001720569	-2.992184443	-2.982501912	-2.972681836	-2.962733376	-2.952666007	-2.942489536	-2.932214117	-2.921850281	-2.91140896	-2.900901523	-2.890339819	-2.879736235
0.104	-3.193148422	-3.192690885	-3.191928679	-3.190862337	-3.189492606	-3.187820447	-3.185847032	-3.183573751	-3.181002206	-3.178134214	-3.174971808	-3.171517233	-3.167772955	-3.163741652	-3.15942622	-3.154829775	-3.149955649	-3.144807392	-3.139388776	-3.133703793	-3.127756656	-3.121551801	-3.115093888	-3.108387803	-3.101438657	-3.09425179	-3.086832773	-3.079187405	-3.071321723	-3.063241998	-3.05495474	-3.046466703	-3.037784883	-3.028916527	-3.019869138	-3.010650473	-3.00126856	-2.991731695	-2.982048456	-2.97222771	-2.962278629	-2.952210696	-2.94203373	-2.931757899	-2.92139375	-2.910952231	-2.900444733	-2.88988313	-2.879279837
0.106	-3.192707556	-3.192249967	-3.191487676	-3.190421214	-3.189051328	-3.187378981	-3.185405344	-3.183131808	-3.180559975	-3.177691661	-3.1745289	-3.17107394	-3.167329243	-3.163297491	-3.15898158	-3.154384625	-3.149509959	-3.144361135	-3.138941924	-3.133256318	-3.127308534	-3.121103007	-3.114644399	-3.107937597	-3.100987714	-3.093800091	-3.086380301	-3.078734146	-3.070867665	-3.062787131	-3.054499057	-3.0460102	-3.03732756	-3.028458389	-3.019410192	-3.010190733	-3.000808044	-2.991270428	-2.981586469	-2.971765045	-2.961815333	-2.951746829	-2.941569364	-2.931293119	-2.920928655	-2.910486942	-2.89997939	-2.8894179	-2.878814915
0.108	-3.192258545	-3.191800904	-3.191038525	-3.189971941	-3.188601899	-3.186929359	-3.184955497	-3.182681701	-3.180109573	-3.177240932	-3.174077811	-3.170622457	-3.166877335	-3.162845125	-3.158528725	-3.153931251	-3.149056037	-3.143906634	-3.138486817	-3.132800579	-3.126852135	-3.120645924	-3.114186608	-3.107479076	-3.100528442	-3.09334005	-3.085919474	-3.078272518	-3.070405223	-3.062323866	-3.054034963	-3.045545272	-3.036861799	-3.027991798	-3.018942779	-3.009722513	-3.000339036	-2.990800657	-2.981115969	-2.971293855	-2.961343505	-2.951274424	-2.941096455	-2.930819793	-2.920455016	-2.910013112	-2.899505514	-2.888944148	-2.878341489
0.11	-3.191801404	-3.19134371	-3.190581242	-3.189514533	-3.188144331	-3.186471596	-3.184497504	-3.182223443	-3.179651017	-3.176782042	-3.173618554	-3.170162799	-3.166417244	-3.162384569	-3.158067672	-3.153469669	-3.148593896	-3.143443906	-3.138023471	-3.132336589	-3.126387474	-3.120180566	-3.11372053	-3.107012255	-3.100060858	-3.092871683	-3.085450307	-3.077802536	-3.069934414	-3.061852219	-3.053562472	-3.045071934	-3.036387613	-3.027516769	-3.018466916	-3.009245829	-2.999861552	-2.990322399	-2.98063697	-2.970814159	-2.960863162	-2.950793498	-2.94061502	-2.930337939	-2.91997285	-2.909530759	-2.899023122	-2.888461893	-2.877859577
0.112	-3.191336148	-3.190878399	-3.19011584	-3.189049005	-3.18767864	-3.186005707	-3.184031381	-3.181757051	-3.179184319	-3.176315006	-3.173151144	-3.169694982	-3.165948986	-3.161915836	-3.157598434	-3.152999894	-3.148123552	-3.142972963	-3.137551901	-3.131864362	-3.125914565	-3.119706949	-3.11324618	-3.10653715	-3.099584976	-3.092395005	-3.084972814	-3.077324215	-3.069455252	-3.061372206	-3.0530816	-3.0445902	-3.035905018	-3.027033318	-3.017982617	-3.008760698	-2.999375607	-2.989835669	-2.98014949	-2.970325972	-2.960374321	-2.950304067	-2.940125076	-2.929847575	-2.919482175	-2.909039901	-2.898532235	-2.887971156	-2.877369202
0.114	-3.190862791	-3.190404986	-3.189642335	-3.188575371	-3.187204841	-3.185531706	-3.183557142	-3.181282537	-3.178709497	-3.175839838	-3.172675596	-3.16921902	-3.165472575	-3.161438944	-3.157121026	-3.152521939	-3.147645019	-3.142493821	-3.137072121	-3.131383916	-3.125433424	-3.119225088	-3.112763574	-3.106053775	-3.099100811	-3.09191003	-3.084487013	-3.076837571	-3.068967752	-3.060883842	-3.052592364	-3.044100089	-3.035414031	-3.026541461	-3.0174899	-3.008267135	-2.99888122	-2.989340485	-2.979653546	-2.969829311	-2.959876999	-2.949806149	-2.939626643	-2.92934872	-2.91898301	-2.908540559	-2.898032872	-2.887471956	-2.876870384
0.116	-3.190381348	-3.189923487	-3.189160743	-3.188093647	-3.186722949	-3.185049609	-3.183074802	-3.180799919	-3.178226563	-3.175356554	-3.172191925	-3.168734927	-3.164988026	-3.160953905	-3.156635464	-3.152035821	-3.147158313	-3.142006496	-3.136584147	-3.130895264	-3.124944066	-3.118734997	-3.112272726	-3.105562146	-3.098608379	-3.091416775	-3.083992917	-3.07634262	-3.068471932	-3.060387142	-3.052094778	-3.043601614	-3.034914668	-3.026041214	-3.01698878	-3.007765157	-2.998378406	-2.988836864	-2.979149154	-2.969324194	-2.959371213	-2.949299763	-2.939119737	-2.928841391	-2.918475373	-2.908032751	-2.897525052	-2.886964315	-2.876363145
0.118	-3.189891834	-3.189433917	-3.188671077	-3.187603848	-3.186232979	-3.18455943	-3.182584377	-3.180309211	-3.177735535	-3.174865168	-3.171700147	-3.16824272	-3.164495356	-3.160460737	-3.156141763	-3.151541555	-3.146663449	-3.141511003	-3.136087995	-3.130398422	-3.124446507	-3.118236694	-3.111773652	-3.105062279	-3.098107696	-3.090915256	-3.083490544	-3.075839377	-3.067967806	-3.059882123	-3.05158886	-3.043094793	-3.034406945	-3.025532594	-3.016479274	-3.007254781	-2.997867182	-2.988324822	-2.978636332	-2.968810639	-2.958856983	-2.948784926	-2.938604377	-2.928325609	-2.917959285	-2.907516497	-2.897008798	-2.886448254	-2.875847507
0.12	-3.189394266	-3.188936291	-3.188173354	-3.18710599	-3.185734947	-3.184061186	-3.182085883	-3.179810428	-3.177236427	-3.174365698	-3.171200277	-3.167742415	-3.163994579	-3.159959454	-3.15563994	-3.151039157	-3.146160444	-3.141007359	-3.135583679	-3.129893407	-3.123940762	-3.117730193	-3.11126637	-3.104554189	-3.097598778	-3.090405489	-3.082979909	-3.075327859	-3.067455392	-3.059368802	-3.051074626	-3.042579642	-3.033890879	-3.025015619	-3.015961399	-3.006736024	-2.997347566	-2.987804378	-2.978115097	-2.968288663	-2.958334325	-2.948261657	-2.938080583	-2.927801391	-2.917434766	-2.906991818	-2.896484128	-2.885923794	-2.875323492
0.122	-3.188888659	-3.188430625	-3.18766759	-3.186600088	-3.185228868	-3.183554891	-3.181579334	-3.179303587	-3.176729255	-3.173858158	-3.170692331	-3.167234027	-3.163485712	-3.159450072	-3.155130009	-3.150528643	-3.145649313	-3.140495578	-3.135071218	-3.129380234	-3.123426849	-3.117215512	-3.110750894	-3.104037895	-3.097081641	-3.08988749	-3.08246103	-3.074808082	-3.066934705	-3.058847196	-3.050552093	-3.042056179	-3.033366487	-3.024490304	-3.015435173	-3.006208904	-2.996819576	-2.987275548	-2.977585469	-2.967758286	-2.957803258	-2.947729975	-2.937548373	-2.927268758	-2.916901834	-2.906458734	-2.895951066	-2.885390957	-2.874791123
0.124	-3.18837503	-3.187916935	-3.1871538	-3.186086159	-3.184714759	-3.183040564	-3.181064749	-3.178788704	-3.176214036	-3.173342565	-3.170176326	-3.166717572	-3.162968772	-3.158932609	-3.154611988	-3.150010029	-3.145130072	-3.139975678	-3.134550626	-3.12885892	-3.122904783	-3.116692666	-3.110227241	-3.103513411	-3.096556303	-3.089361276	-3.081933922	-3.074280064	-3.066405764	-3.058317321	-3.050021277	-3.04152442	-3.032833787	-3.023956668	-3.014900614	-3.005673438	-2.996283229	-2.986738352	-2.977047465	-2.967219524	-2.957263802	-2.947189899	-2.937007768	-2.92672773	-2.916360511	-2.905917266	-2.895409631	-2.884849766	-2.874250424
0.126	-3.187853394	-3.187395238	-3.186632002	-3.185564219	-3.184192637	-3.182518219	-3.180542142	-3.178265795	-3.175690786	-3.172818935	-3.169652278	-3.166193068	-3.162443774	-3.158407081	-3.154085893	-3.149483332	-3.144602739	-3.139447675	-3.134021921	-3.128329482	-3.122374582	-3.116161673	-3.10969543	-3.102980755	-3.09602278	-3.088826865	-3.081398603	-3.073743822	-3.065868585	-3.057779195	-3.049482197	-3.040984384	-3.032292796	-3.023414729	-3.014357739	-3.005129646	-2.995738544	-2.986192808	-2.976501104	-2.966672398	-2.956715975	-2.946641449	-2.936458786	-2.926178328	-2.915810817	-2.905367436	-2.894859847	-2.884300243	-2.873701418
0.128	-3.187323769	-3.186865551	-3.186102211	-3.185034284	-3.183662517	-3.181987874	-3.18001153	-3.177734878	-3.175159522	-3.172287285	-3.169120204	-3.16566053	-3.161910735	-3.157873503	-3.153551741	-3.148948569	-3.14406733	-3.138911586	-3.13348512	-3.127791936	-3.121836262	-3.115622549	-3.109155475	-3.102439944	-3.095481089	-3.088284273	-3.080855091	-3.073199373	-3.065323185	-3.057232835	-3.04893487	-3.040436087	-3.031743532	-3.022864504	-3.013806566	-3.004577544	-2.995185539	-2.985638934	-2.975946405	-2.966116927	-2.956159798	-2.946084644	-2.935901449	-2.925620571	-2.915252774	-2.904809266	-2.894301736	-2.883742413	-2.873144128
0.13	-3.18678617	-3.18632789	-3.185564446	-3.184496372	-3.183124418	-3.181449545	-3.179472931	-3.177195968	-3.174620261	-3.171747633	-3.16858012	-3.165119977	-3.161369672	-3.157331895	-3.153009548	-3.148405757	-3.143523863	-3.138367429	-3.13294024	-3.127246301	-3.121289841	-3.115075313	-3.108607396	-3.101890996	-3.094931249	-3.087733518	-3.080303403	-3.072646735	-3.064769584	-3.056678259	-3.048379315	-3.039879549	-3.031186013	-3.022306013	-3.013247114	-3.004017152	-2.994624234	-2.985076751	-2.975383387	-2.96555313	-2.955595289	-2.945519505	-2.935335777	-2.92505448	-2.914686403	-2.904242777	-2.89373532	-2.883176297	-2.872578581
0.132	-3.186240617	-3.185782273	-3.185018722	-3.1839505	-3.182578356	-3.18090325	-3.178926362	-3.176649083	-3.17407302	-3.171199994	-3.168032044	-3.164571424	-3.160820604	-3.156782272	-3.152459333	-3.147854913	-3.142972354	-3.137815221	-3.132387298	-3.126692593	-3.120735336	-3.114519981	-3.108051209	-3.101333929	-3.094373276	-3.087174618	-3.079743557	-3.072085925	-3.064207798	-3.056115487	-3.047815549	-3.039314788	-3.030620259	-3.021739273	-3.012679403	-3.003448489	-2.994054646	-2.984506276	-2.97481207	-2.964981028	-2.95502247	-2.944946053	-2.93476179	-2.924480079	-2.914111727	-2.903667992	-2.893160623	-2.882601921	-2.872004801
0.134	-3.185687125	-3.185228716	-3.184465058	-3.183396686	-3.182024348	-3.180349007	-3.178371841	-3.176094242	-3.173517817	-3.170644388	-3.167475995	-3.16401489	-3.160263547	-3.156224652	-3.151901113	-3.147296055	-3.142412822	-3.137254979	-3.131826313	-3.126130831	-3.120172765	-3.113956572	-3.107486933	-3.100768759	-3.093807189	-3.086607592	-3.079175571	-3.071516963	-3.063637846	-3.055544535	-3.047243591	-3.038741821	-3.030046287	-3.021164304	-3.01210345	-3.002871573	-2.993476797	-2.98392753	-2.974232474	-2.96440064	-2.95444136	-2.944364307	-2.934179511	-2.923897387	-2.913528767	-2.903084934	-2.892577669	-2.882019309	-2.871422813
0.136	-3.185125713	-3.184667239	-3.183903472	-3.182834947	-3.181462412	-3.179786832	-3.177809384	-3.17553146	-3.172954669	-3.170080832	-3.166911988	-3.163450393	-3.159698519	-3.155659054	-3.151334906	-3.146729201	-3.141845284	-3.136686722	-3.131257301	-3.125561032	-3.119602146	-3.113385103	-3.106914586	-3.100195507	-3.093233007	-3.086032457	-3.078599463	-3.070939867	-3.063059747	-3.054965423	-3.04666346	-3.03816067	-3.029464117	-3.020581124	-3.011519276	-3.002286426	-2.992890706	-2.983340532	-2.973644619	-2.963811987	-2.953851982	-2.94377429	-2.93358896	-2.923306427	-2.912937546	-2.902493626	-2.891986482	-2.881428486	-2.870832644
0.138	-3.184556398	-3.184097858	-3.18333398	-3.1822653	-3.180892567	-3.179216745	-3.177239011	-3.174960758	-3.172383594	-3.169509343	-3.166340043	-3.162877951	-3.159125538	-3.155085495	-3.15076073	-3.146154369	-3.14126976	-3.136110468	-3.130680283	-3.124983215	-3.119023499	-3.112805594	-3.106334187	-3.09961419	-3.092650747	-3.085449232	-3.078015254	-3.070354656	-3.06247352	-3.05437817	-3.046075175	-3.037571351	-3.028873768	-3.019989754	-3.0109269	-3.001693066	-2.992296392	-2.982745304	-2.973048525	-2.963215089	-2.953254355	-2.943176023	-2.93299016	-2.922707222	-2.912338087	-2.901894092	-2.891387085	-2.880829477	-2.87023432
0.14	-3.1839792	-3.183520592	-3.182756602	-3.181687765	-3.180314831	-3.178638762	-3.176660738	-3.174382152	-3.171804611	-3.16892994	-3.165760178	-3.162297582	-3.158544623	-3.154503994	-3.150178603	-3.145571578	-3.140686266	-3.135526235	-3.130095275	-3.124397398	-3.11843684	-3.112218063	-3.105745753	-3.099024827	-3.092060429	-3.084857937	-3.077422961	-3.069761348	-3.061879184	-3.053782796	-3.045478756	-3.036973886	-3.028275261	-3.019390214	-3.010326342	-3.001091514	-2.991693877	-2.982141866	-2.972444215	-2.962609969	-2.952648501	-2.942569528	-2.932383133	-2.922099794	-2.911730413	-2.901286357	-2.890779505	-2.880222308	-2.869627868
0.142	-3.183394136	-3.18293546	-3.182171356	-3.18110236	-3.179729221	-3.178052904	-3.176074586	-3.173795662	-3.171217739	-3.168342642	-3.165172412	-3.161709304	-3.157955793	-3.15391457	-3.149588545	-3.144980847	-3.140094823	-3.134934043	-3.129502298	-3.123803601	-3.117842191	-3.111622529	-3.105149305	-3.098427437	-3.091462072	-3.08425859	-3.076822604	-3.069159964	-3.061276758	-3.053179319	-3.044874222	-3.036368294	-3.027668614	-3.018782522	-3.009717622	-3.00048179	-2.99108318	-2.981530238	-2.971831708	-2.961996647	-2.952034443	-2.941954827	-2.931767902	-2.921484167	-2.911114549	-2.900670444	-2.890163765	-2.879607006	-2.869013315
0.144	-3.182801225	-3.182342479	-3.18157826	-3.180509103	-3.179135758	-3.177459188	-3.175480573	-3.173201306	-3.170622996	-3.167747468	-3.164576762	-3.161113137	-3.157359066	-3.153317242	-3.148990574	-3.144382193	-3.139495448	-3.13433391	-3.12890137	-3.123201843	-3.117239568	-3.111019011	-3.104544861	-3.09782204	-3.090855696	-3.083651211	-3.076214202	-3.068550522	-3.060666263	-3.05256776	-3.044261593	-3.035754595	-3.027053849	-3.018166701	-3.009100762	-2.999863915	-2.990464323	-2.980910442	-2.971211026	-2.961375146	-2.951412201	-2.941331942	-2.93114449	-2.920860365	-2.910490519	-2.900046379	-2.889539893	-2.878983597	-2.868390689
0.146	-3.182200486	-3.181741671	-3.180977335	-3.179908015	-3.17853446	-3.176857634	-3.174878717	-3.172599103	-3.170020401	-3.167144436	-3.16397325	-3.1605091	-3.156754462	-3.152712028	-3.14838471	-3.143775638	-3.138888163	-3.133725855	-3.12829251	-3.122592142	-3.116628993	-3.110407529	-3.103932442	-3.097208655	-3.090241319	-3.08303582	-3.075597776	-3.067933044	-3.060047718	-3.051948139	-3.04364089	-3.035132809	-3.026430985	-3.01754277	-3.008475782	-2.99923791	-2.989837328	-2.9802825	-2.970582192	-2.960745487	-2.9507818	-2.940700898	-2.93051292	-2.92022841	-2.909858346	-2.899414186	-2.888907914	-2.878352108	-2.867760018
0.148	-3.181591939	-3.181133052	-3.180368598	-3.179299113	-3.177925345	-3.176248261	-3.174269038	-3.171989073	-3.169409973	-3.166533566	-3.163361893	-3.159897212	-3.156141999	-3.152098948	-3.147770971	-3.143161199	-3.138272985	-3.133109899	-3.127675738	-3.121974519	-3.116010485	-3.109788102	-3.103312067	-3.096587302	-3.089618963	-3.082412437	-3.074973346	-3.067307548	-3.059421144	-3.051320476	-3.043012134	-3.034502958	-3.025800045	-3.016910751	-3.007842702	-2.998603797	-2.989202215	-2.979646433	-2.969945227	-2.960107693	-2.950143262	-2.940061716	-2.929873216	-2.919588328	-2.909218057	-2.898773892	-2.888267854	-2.877712567	-2.867121333
0.15	-3.180975603	-3.180516644	-3.179752071	-3.178682417	-3.177308435	-3.175631088	-3.173651557	-3.171371235	-3.168791733	-3.165914878	-3.162742712	-3.159277493	-3.155521699	-3.151478023	-3.147149378	-3.142538898	-3.137649935	-3.132486062	-3.127051075	-3.121348994	-3.115384063	-3.109160751	-3.102683755	-3.095958002	-3.088988648	-3.081781083	-3.074340931	-3.066674056	-3.058786561	-3.050684792	-3.042375344	-3.033865062	-3.025161048	-3.016270665	-3.007201546	-2.997961597	-2.988559008	-2.979002263	-2.969300154	-2.959461787	-2.949496609	-2.939414421	-2.929225402	-2.918940143	-2.908569676	-2.898125522	-2.887619741	-2.877065002	-2.866474661
0.152	-3.180351497	-3.179892466	-3.179127771	-3.178057948	-3.176683748	-3.175006136	-3.173026291	-3.170745609	-3.168165701	-3.165288392	-3.162115726	-3.158649963	-3.15489358	-3.150849271	-3.146519951	-3.141908754	-3.137019033	-3.131854362	-3.12641854	-3.120715587	-3.114749749	-3.108525496	-3.102047529	-3.095320775	-3.088350393	-3.081141777	-3.073700554	-3.066032589	-3.058143991	-3.050041109	-3.041730542	-3.033219142	-3.024514016	-3.015622534	-3.006552334	-2.997311332	-2.987907727	-2.978350014	-2.968646995	-2.958807792	-2.948841866	-2.938759036	-2.928569502	-2.91828388	-2.907913229	-2.897469103	-2.886963603	-2.876409441	-2.865820032
0.154	-3.179719643	-3.179260538	-3.17849572	-3.177425726	-3.176051306	-3.174373424	-3.172393263	-3.170112216	-3.167531895	-3.164654127	-3.161480956	-3.158014642	-3.154257662	-3.150212714	-3.145882711	-3.141270787	-3.136380299	-3.131214822	-3.125778154	-3.120074318	-3.114107562	-3.107882358	-3.101403407	-3.094675641	-3.08770422	-3.080494541	-3.073052234	-3.065383168	-3.057493454	-3.049389447	-3.041077751	-3.032565221	-3.023858971	-3.014966378	-3.005895088	-2.996653025	-2.987248396	-2.977689708	-2.967985774	-2.958145731	-2.948179056	-2.938095585	-2.927905542	-2.917619564	-2.907248742	-2.896804663	-2.886299466	-2.875745914	-2.865157478
0.156	-3.179080059	-3.17862088	-3.177855938	-3.17678577	-3.175411127	-3.173732974	-3.171752491	-3.169471075	-3.166890337	-3.164012105	-3.160838422	-3.15737155	-3.153613968	-3.149568371	-3.145237676	-3.140625019	-3.135733754	-3.130567461	-3.125129937	-3.119425209	-3.113457524	-3.107231357	-3.100751412	-3.094022622	-3.087050151	-3.079839396	-3.072395993	-3.064725813	-3.056834972	-3.048729828	-3.04041699	-3.03190332	-3.023195936	-3.014302222	-3.005229832	-2.995986697	-2.986581037	-2.977021367	-2.967316514	-2.957475629	-2.947508203	-2.937424095	-2.927233547	-2.916947222	-2.906576242	-2.896132227	-2.88562736	-2.87507445	-2.864487029
0.158	-3.178432768	-3.177973513	-3.177208446	-3.176138102	-3.174763233	-3.173084805	-3.171103997	-3.168822208	-3.166241048	-3.163362346	-3.160188145	-3.156720709	-3.152962516	-3.148916264	-3.14458487	-3.139971469	-3.135079419	-3.1299123	-3.124473911	-3.11876828	-3.112799655	-3.106572515	-3.100091565	-3.093361739	-3.086388205	-3.079176364	-3.071731852	-3.064060547	-3.056168566	-3.048062274	-3.039748283	-3.03123346	-3.022524931	-3.013630087	-3.004556587	-2.995312373	-2.985905674	-2.976345016	-2.966639239	-2.956797508	-2.946829333	-2.936744588	-2.926553541	-2.91626688	-2.905895755	-2.895451825	-2.884947313	-2.874395079	-2.863808716
0.16	-3.177777789	-3.177318458	-3.176553263	-3.175482742	-3.174107645	-3.172428938	-3.170447802	-3.168165635	-3.165584048	-3.16270487	-3.159530146	-3.156062139	-3.152303329	-3.148256414	-3.143924311	-3.139310159	-3.134417316	-3.129249361	-3.123810097	-3.118103552	-3.112133978	-3.105905853	-3.099423886	-3.092693014	-3.085718405	-3.078505465	-3.071059834	-3.063387391	-3.05549426	-3.047386807	-3.039071651	-3.030555666	-3.021845981	-3.012949995	-3.003875377	-2.994630075	-2.98522233	-2.975660678	-2.965953973	-2.956111395	-2.946142469	-2.936057091	-2.925865551	-2.915578563	-2.90520731	-2.894763484	-2.884259354	-2.873707832	-2.863122571
0.162	-3.177115144	-3.176655736	-3.175890413	-3.174819711	-3.173444383	-3.171765395	-3.169783927	-3.167501377	-3.164919358	-3.1620397	-3.158864446	-3.155395862	-3.151636427	-3.147588842	-3.143256023	-3.138641111	-3.133747464	-3.128578665	-3.123138516	-3.117431048	-3.111460513	-3.105231393	-3.098748398	-3.092016467	-3.085040774	-3.077826723	-3.07037996	-3.062706368	-3.054812074	-3.046703449	-3.038387118	-3.029869958	-3.021159108	-3.012261971	-3.003186224	-2.993939827	-2.984531028	-2.974968378	-2.965260741	-2.955417313	-2.945447637	-2.93536163	-2.925169603	-2.9148823	-2.904510932	-2.894067233	-2.883563513	-2.873012738	-2.862428627
0.164	-3.176444855	-3.175985368	-3.175219915	-3.174149032	-3.17277347	-3.171094196	-3.169112393	-3.166829457	-3.164247001	-3.161366856	-3.158191067	-3.154721899	-3.150961833	-3.146913569	-3.142580027	-3.137964346	-3.133069887	-3.127900233	-3.12245919	-3.116750788	-3.110779283	-3.104549157	-3.098065123	-3.091332123	-3.084355332	-3.07714016	-3.069692254	-3.062017501	-3.054122032	-3.046012224	-3.037694706	-3.029176361	-3.020464334	-3.011566036	-3.002489153	-2.993241653	-2.983831794	-2.974268138	-2.964559566	-2.954715287	-2.944744863	-2.93465823	-2.924465724	-2.914178116	-2.903806652	-2.8933631	-2.88285982	-2.872309831	-2.861726917
0.166	-3.175766942	-3.175307376	-3.174541791	-3.173470724	-3.172094926	-3.170415365	-3.168433222	-3.166149894	-3.163566997	-3.16068636	-3.15751003	-3.154040271	-3.150279567	-3.146230617	-3.141896343	-3.137279886	-3.132384606	-3.127214089	-3.121772142	-3.116062796	-3.110090309	-3.103859167	-3.097374083	-3.090640002	-3.083662103	-3.076445797	-3.068996736	-3.061320811	-3.053424156	-3.045313154	-3.036994438	-3.028474897	-3.019761684	-3.010862216	-3.001784188	-2.992535576	-2.98312465	-2.973559986	-2.963850475	-2.954005343	-2.944034172	-2.933946918	-2.923753941	-2.913466041	-2.903094496	-2.892651116	-2.882148305	-2.871599141	-2.861017474
0.168	-3.175081427	-3.174621782	-3.173856064	-3.172784811	-3.171408775	-3.169728922	-3.167746435	-3.165462713	-3.162879369	-3.159998235	-3.156821357	-3.153351002	-3.149589652	-3.145540009	-3.141204996	-3.136587753	-3.131691644	-3.126520254	-3.121077392	-3.115367093	-3.109393614	-3.103161445	-3.0966753	-3.089940128	-3.082961108	-3.075743658	-3.068293431	-3.060616322	-3.05271847	-3.044606263	-3.036286338	-3.027765591	-3.019051181	-3.010150534	-3.001071352	-2.991821621	-2.982409623	-2.972843944	-2.963133492	-2.953287508	-2.943315591	-2.933227721	-2.923034281	-2.912746101	-2.902374494	-2.89193131	-2.881429	-2.870880701	-2.860300333
0.17	-3.174388334	-3.173928608	-3.173162756	-3.172091315	-3.170715037	-3.16903489	-3.167052056	-3.164767934	-3.162184139	-3.159302502	-3.156125071	-3.152654113	-3.148892111	-3.144841767	-3.140506006	-3.135887969	-3.130991022	-3.12581875	-3.120374965	-3.114663702	-3.108689222	-3.102456014	-3.095968798	-3.089232523	-3.082252373	-3.075033766	-3.067582362	-3.059904058	-3.052004998	-3.043891573	-3.035570428	-3.027048466	-3.018332849	-3.009431014	-3.000350669	-2.991099813	-2.981686736	-2.972120039	-2.962408643	-2.952561806	-2.942589146	-2.932500665	-2.922306772	-2.912018326	-2.901646676	-2.891203712	-2.880701937	-2.870154544	-2.859575528
0.172	-3.173687684	-3.173227876	-3.172461888	-3.171390257	-3.170013735	-3.16833329	-3.166350106	-3.16406558	-3.161481329	-3.158599184	-3.155421194	-3.151949626	-3.148186965	-3.144135914	-3.139799397	-3.135180558	-3.130282764	-3.125109601	-3.119664883	-3.113952646	-3.107977154	-3.101742898	-3.095254599	-3.088517211	-3.081535918	-3.074316145	-3.066863551	-3.059184041	-3.051283761	-3.043169109	-3.034846735	-3.026323545	-3.017606713	-3.00870368	-2.999622166	-2.990370177	-2.980956016	-2.971388297	-2.961675954	-2.951828264	-2.941854865	-2.931765778	-2.921571442	-2.911282744	-2.90091107	-2.890468354	-2.879967147	-2.869420704	-2.858843094
0.174	-3.1729795	-3.17251961	-3.171753484	-3.170681661	-3.169304893	-3.167624147	-3.165640608	-3.163355675	-3.160770962	-3.157888304	-3.154709749	-3.151237566	-3.147474238	-3.143422472	-3.139085192	-3.134465543	-3.129566892	-3.12439283	-3.118947169	-3.113233948	-3.107257434	-3.101022119	-3.094532728	-3.087794214	-3.080811769	-3.073590817	-3.066137024	-3.058456296	-3.050554786	-3.042438896	-3.034115281	-3.025590855	-3.016872797	-3.007968558	-2.998885866	-2.989632738	-2.980217488	-2.970648742	-2.960935452	-2.951086909	-2.941112773	-2.931023088	-2.920828319	-2.910539385	-2.900167708	-2.889725266	-2.879224662	-2.868679215	-2.858103068
0.176	-3.172263804	-3.171803831	-3.171037567	-3.16996555	-3.168588532	-3.166907483	-3.164923585	-3.16263824	-3.160053062	-3.157169885	-3.15399076	-3.150517953	-3.146753953	-3.142701464	-3.138363413	-3.133742946	-3.128843431	-3.123668459	-3.118221846	-3.112507632	-3.106530086	-3.100293702	-3.093803206	-3.087063558	-3.080079948	-3.072857807	-3.065402803	-3.057720847	-3.049818096	-3.041700956	-3.033376091	-3.024850419	-3.016131127	-3.007225673	-2.998141796	-2.988887522	-2.979471177	-2.969901402	-2.960187162	-2.950337769	-2.9403629	-2.930272623	-2.920077432	-2.909788278	-2.89941662	-2.88897448	-2.878474516	-2.86793011	-2.857355486
0.178	-3.171540621	-3.171080563	-3.170314159	-3.169241946	-3.167864677	-3.166183321	-3.164199061	-3.161913299	-3.159327651	-3.15644395	-3.153264248	-3.149790813	-3.146026133	-3.141972915	-3.137634085	-3.133012791	-3.128112402	-3.122936513	-3.117488938	-3.111773722	-3.105795133	-3.099557669	-3.09306606	-3.086325265	-3.079340481	-3.07211714	-3.064660913	-3.056977718	-3.049073715	-3.040955316	-3.032629189	-3.024102262	-3.015381726	-3.00647505	-2.99738998	-2.988134554	-2.978717111	-2.969146303	-2.959431113	-2.94958087	-2.939605272	-2.929514412	-2.919318811	-2.909029453	-2.898657836	-2.888216028	-2.877716742	-2.867173426	-2.856600384
0.18	-3.170809973	-3.17034983	-3.169583285	-3.168510874	-3.16713335	-3.165451684	-3.163467059	-3.161180876	-3.158594753	-3.155710523	-3.152530239	-3.149056169	-3.145290803	-3.141236847	-3.13689723	-3.132275102	-3.127373832	-3.122197015	-3.11674847	-3.111032241	-3.105052599	-3.098814046	-3.092321312	-3.085579361	-3.078593391	-3.071368838	-3.063911379	-3.056226934	-3.048321668	-3.040202	-3.031874603	-3.023346409	-3.014624622	-3.005716715	-2.996630445	-2.987373862	-2.977955315	-2.968383472	-2.958667332	-2.948816241	-2.938839919	-2.928748484	-2.918552485	-2.908262941	-2.897891388	-2.887449943	-2.876951373	-2.866409198	-2.855837801
0.182	-3.170071884	-3.169611656	-3.168844967	-3.167772356	-3.166394576	-3.164712597	-3.162727603	-3.160440995	-3.157854392	-3.154969628	-3.151788755	-3.148314044	-3.144547985	-3.140493285	-3.136152874	-3.131529902	-3.126627742	-3.121449989	-3.116000464	-3.110283213	-3.104302509	-3.098062856	-3.091568987	-3.084825869	-3.077838702	-3.070612928	-3.063154226	-3.05546852	-3.047561981	-3.039441033	-3.031112355	-3.022582888	-3.013859839	-3.004950694	-2.995863218	-2.986605471	-2.977185817	-2.967612937	-2.957895845	-2.948043908	-2.938066868	-2.927974867	-2.917778484	-2.907488772	-2.897117308	-2.886676257	-2.876178446	-2.865637461	-2.855067775
0.184	-3.169326379	-3.168866063	-3.16809923	-3.167026417	-3.165648378	-3.163966083	-3.161980716	-3.159693679	-3.157106591	-3.154221288	-3.151039821	-3.147564463	-3.143797704	-3.139742252	-3.13540104	-3.130777217	-3.125874158	-3.12069546	-3.115244946	-3.109526663	-3.103544888	-3.097304124	-3.09080911	-3.084064814	-3.077076441	-3.069849434	-3.062389478	-3.054702501	-3.046794679	-3.038672441	-3.030342473	-3.021811722	-3.013087404	-3.004177013	-2.995088324	-2.985829408	-2.976408643	-2.966834724	-2.957116682	-2.947263902	-2.93728615	-2.927193592	-2.916996839	-2.906706978	-2.896335629	-2.885895005	-2.875397994	-2.864858253	-2.854290345
0.186	-3.16857348	-3.168113078	-3.167346099	-3.166273082	-3.164894781	-3.163212166	-3.161226423	-3.158938953	-3.156351376	-3.153465528	-3.150283462	-3.14680745	-3.143039984	-3.138983774	-3.134641752	-3.13001707	-3.125113104	-3.119933453	-3.11448194	-3.108762616	-3.102779759	-3.096537876	-3.090041706	-3.083296222	-3.076306631	-3.069078382	-3.061617161	-3.053928903	-3.046019788	-3.03789625	-3.029564982	-3.021032938	-3.012307343	-3.003395698	-2.99430579	-2.985045701	-2.975623822	-2.966048862	-2.956329869	-2.946476251	-2.936497792	-2.926404689	-2.91620758	-2.90591759	-2.895546382	-2.88510622	-2.874610052	-2.864071612	-2.85350555
0.188	-3.167813214	-3.167352723	-3.166585596	-3.165512374	-3.164133809	-3.162450872	-3.160464748	-3.158176841	-3.155588771	-3.152702372	-3.149519701	-3.14604303	-3.142274851	-3.138217875	-3.133875036	-3.129249487	-3.124344606	-3.119163992	-3.113711472	-3.107991097	-3.102007148	-3.095764135	-3.0892668	-3.082520117	-3.075529299	-3.068299797	-3.060837301	-3.053147751	-3.045237332	-3.037112486	-3.028779909	-3.020246564	-3.011519683	-3.002606778	-2.993515644	-2.984254378	-2.97483138	-2.965255378	-2.955535437	-2.945680983	-2.935701826	-2.925608187	-2.915410739	-2.905120641	-2.894749602	-2.884309937	-2.873814658	-2.863277574	-2.852713431
0.19	-3.167045604	-3.166585023	-3.165817748	-3.164744318	-3.163365486	-3.161682224	-3.159695717	-3.157407369	-3.154818799	-3.151931846	-3.148748564	-3.145271227	-3.141502328	-3.13744458	-3.133100916	-3.128474493	-3.123568687	-3.118387103	-3.112933566	-3.107212131	-3.101227081	-3.094982929	-3.088484417	-3.081736526	-3.07474447	-3.067513704	-3.060049924	-3.052359072	-3.04444734	-3.036321174	-3.027987279	-3.019452624	-3.010724451	-3.001810278	-2.992717914	-2.983455465	-2.974031347	-2.964454302	-2.954733414	-2.944878129	-2.93489828	-2.924804118	-2.914606346	-2.904316163	-2.893945321	-2.883506191	-2.873011847	-2.862476179	-2.851914029
0.192	-3.166270675	-3.165810005	-3.16504258	-3.16396894	-3.162589839	-3.160906248	-3.158919354	-3.156630561	-3.154041488	-3.151153975	-3.147970076	-3.144492067	-3.140722442	-3.136663914	-3.132319418	-3.127692112	-3.122785375	-3.11760281	-3.112148248	-3.106425744	-3.100439584	-3.094194281	-3.087694584	-3.080945475	-3.073952171	-3.066720131	-3.059255055	-3.051562891	-3.043649837	-3.035522342	-3.02718712	-3.018651148	-3.009921673	-3.001006227	-2.991912626	-2.982648991	-2.97322375	-2.963645662	-2.953923829	-2.944067718	-2.934087187	-2.923992513	-2.913794435	-2.903504189	-2.893133574	-2.882695016	-2.872201657	-2.861667466	-2.851107386
0.194	-3.165488453	-3.165027692	-3.164260116	-3.163186264	-3.161806891	-3.160122969	-3.158135685	-3.155846442	-3.153256861	-3.150368783	-3.147184262	-3.143705575	-3.139935217	-3.135875902	-3.131530568	-3.126902371	-3.121994693	-3.11681114	-3.111355544	-3.105631961	-3.099644681	-3.093398219	-3.086897327	-3.080146989	-3.073152426	-3.065919102	-3.058452722	-3.050759236	-3.042844849	-3.034716017	-3.02637946	-3.017842161	-3.009111378	-3.000194652	-2.99109981	-2.981834984	-2.972408619	-2.962829488	-2.953106712	-2.94324978	-2.933268575	-2.923173404	-2.912975036	-2.902684752	-2.892314396	-2.88187645	-2.871384125	-2.860851474	-2.850293544
0.196	-3.164698963	-3.16423811	-3.163470381	-3.162396316	-3.16101667	-3.159332413	-3.157344734	-3.155055038	-3.152464945	-3.149576296	-3.146391148	-3.142911778	-3.13914068	-3.135080572	-3.13073439	-3.126105295	-3.121196669	-3.116012119	-3.110555479	-3.104830809	-3.098842399	-3.092594769	-3.086092671	-3.079341094	-3.072345264	-3.065110646	-3.05764295	-3.049948134	-3.042032405	-3.033902226	-3.025564325	-3.017025692	-3.008293594	-2.999375581	-2.990279493	-2.981013473	-2.971585982	-2.962005808	-2.952282093	-2.942424346	-2.932442477	-2.922346821	-2.912148184	-2.901857886	-2.891487821	-2.881050528	-2.87055929	-2.860028244	-2.849472546
0.198	-3.163902231	-3.163441286	-3.162673403	-3.161599122	-3.160219199	-3.158534605	-3.156546529	-3.154256375	-3.151665766	-3.148776542	-3.14559076	-3.1421107	-3.138338856	-3.134277947	-3.129930911	-3.12530091	-3.120391327	-3.115205773	-3.109748081	-3.104022314	-3.098032765	-3.091783956	-3.085280644	-3.078527819	-3.07153071	-3.064294789	-3.056825768	-3.049129611	-3.04121253	-3.033080997	-3.024741742	-3.016201768	-3.007468348	-2.998549043	-2.989451704	-2.980184488	-2.970755868	-2.961174654	-2.951450002	-2.941591447	-2.931608924	-2.921512798	-2.911313912	-2.901023626	-2.890653885	-2.880217288	-2.86972719	-2.859197817	-2.848644436
0.2	-3.163098283	-3.162637245	-3.161869206	-3.160794708	-3.159414506	-3.157729572	-3.155741094	-3.153450479	-3.150859349	-3.147969544	-3.144783124	-3.141302368	-3.137529772	-3.133468055	-3.129120158	-3.124489243	-3.119578696	-3.114392127	-3.108933375	-3.103206503	-3.097215806	-3.090965809	-3.084461272	-3.077707188	-3.070708792	-3.063471557	-3.056001203	-3.048303695	-3.040385254	-3.032252356	-3.023911741	-3.015370417	-3.006635669	-2.997715066	-2.988616472	-2.979348056	-2.969918309	-2.960336054	-2.95061047	-2.940751114	-2.930767947	-2.920671367	-2.910472252	-2.900182005	-2.889812623	-2.879376767	-2.868887864	-2.858360235	-2.84780926
0.202	-3.162287146	-3.161826013	-3.161057818	-3.1599831	-3.158602617	-3.15691734	-3.154928457	-3.152637376	-3.15004572	-3.14715533	-3.143968267	-3.140486808	-3.136713454	-3.132650923	-3.128302157	-3.123670321	-3.118758801	-3.11357121	-3.108111388	-3.102383402	-3.096391547	-3.090140353	-3.083634582	-3.076879231	-3.069879537	-3.06264098	-3.055169281	-3.047470414	-3.039550604	-3.031416333	-3.02307435	-3.014531669	-3.005795586	-2.99687368	-2.987773826	-2.978504209	-2.969073333	-2.959490039	-2.949763528	-2.939903379	-2.92991958	-2.919822562	-2.909623239	-2.89933306	-2.888964073	-2.878529002	-2.868041353	-2.85751554	-2.846967062
0.204	-3.161468844	-3.161007617	-3.160239263	-3.159164325	-3.157783558	-3.156097934	-3.154108644	-3.151817094	-3.149224907	-3.146333927	-3.143146214	-3.139664048	-3.135889928	-3.131826576	-3.127476935	-3.12284417	-3.117931669	-3.112743048	-3.107282148	-3.101553038	-3.095560017	-3.089307617	-3.082800602	-3.076043974	-3.069042973	-3.061803083	-3.054330031	-3.046629796	-3.038708607	-3.030572956	-3.022229596	-3.013685552	-3.004948127	-2.996024913	-2.986923797	-2.977652976	-2.96822097	-2.958636641	-2.948909207	-2.939048273	-2.929063855	-2.918966415	-2.908766907	-2.898476825	-2.88810827	-2.877674034	-2.867187698	-2.856663776	-2.84611789
0.206	-3.160643407	-3.160182083	-3.159413571	-3.158338409	-3.156957356	-3.155271383	-3.153281681	-3.150989658	-3.148396937	-3.145505361	-3.142316993	-3.138834113	-3.135059223	-3.130995043	-3.126644519	-3.122010817	-3.117097328	-3.111907668	-3.106445682	-3.100715439	-3.094721243	-3.088467627	-3.081959359	-3.075201445	-3.068199128	-3.060957896	-3.053483482	-3.045781869	-3.037859293	-3.029722253	-3.021377508	-3.012832094	-3.004093323	-2.995168796	-2.986066414	-2.976794387	-2.967361253	-2.95777589	-2.948047539	-2.938185829	-2.928200804	-2.918102961	-2.907903292	-2.897613337	-2.887245254	-2.876811899	-2.866326939	-2.855804986	-2.84526179
0.208	-3.159810859	-3.159349439	-3.158580766	-3.15750538	-3.156124038	-3.154437713	-3.152447597	-3.150155096	-3.147561836	-3.14466966	-3.141480632	-3.137997032	-3.134221364	-3.13015635	-3.125804936	-3.12117029	-3.116255805	-3.111065098	-3.105602017	-3.099870633	-3.093875253	-3.087620412	-3.081110882	-3.074351671	-3.067348029	-3.060105446	-3.052629661	-3.044926661	-3.03700269	-3.028864253	-3.020518117	-3.011971326	-3.003231202	-2.994305358	-2.985201706	-2.975928473	-2.966494211	-2.956907817	-2.947178556	-2.937316079	-2.927330461	-2.917232234	-2.907032427	-2.896742632	-2.88637506	-2.875942639	-2.865459118	-2.854939215	-2.844398811
0.21	-3.15897123	-3.158509712	-3.157740877	-3.156665264	-3.155283631	-3.153596952	-3.151606417	-3.149313435	-3.146719631	-3.143826851	-3.140637157	-3.137152832	-3.13337638	-3.129310525	-3.124958214	-3.120322616	-3.115407127	-3.110215366	-3.104751181	-3.099018648	-3.093022074	-3.086765999	-3.080255198	-3.073494682	-3.066489705	-3.059245762	-3.051768596	-3.044064202	-3.036138828	-3.027998985	-3.019651451	-3.011103276	-3.002361794	-2.993434629	-2.984329706	-2.975055265	-2.965619876	-2.956032456	-2.94630229	-2.936439057	-2.926452861	-2.916354268	-2.90615435	-2.895864746	-2.885497729	-2.875066294	-2.864584279	-2.854066508	-2.843529003
0.212	-3.158124545	-3.15766293	-3.156893931	-3.15581809	-3.154436163	-3.152749126	-3.15075817	-3.148464703	-3.145870351	-3.142976961	-3.139786596	-3.136301541	-3.132524299	-3.128457596	-3.12410438	-3.119467824	-3.114551323	-3.109358499	-3.103893202	-3.098159511	-3.092161735	-3.085904418	-3.079392336	-3.072630506	-3.065624185	-3.058378873	-3.050900318	-3.04319452	-3.035267734	-3.027126479	-3.018777539	-3.010227976	-3.001485131	-2.99255664	-2.983450443	-2.974174794	-2.96473828	-2.955149837	-2.945418774	-2.935554796	-2.925568037	-2.915469098	-2.905269096	-2.894979719	-2.884613298	-2.874182904	-2.863702463	-2.853186912	-2.842652416
0.214	-3.157270834	-3.156809119	-3.156039956	-3.154963884	-3.153581662	-3.151894265	-3.149902883	-3.147608927	-3.145014024	-3.142120019	-3.138928978	-3.135443186	-3.131665147	-3.12759759	-3.123243464	-3.118605942	-3.113688421	-3.108494526	-3.103028109	-3.097293252	-3.091294265	-3.085035696	-3.078522325	-3.071759172	-3.064751498	-3.057504808	-3.050024855	-3.042317645	-3.03438944	-3.026246765	-3.017896413	-3.009345454	-3.000601241	-2.991671422	-2.982563948	-2.973287091	-2.963849454	-2.954259993	-2.944528041	-2.934663329	-2.924676023	-2.914576761	-2.904376702	-2.894087586	-2.883721807	-2.873292511	-2.862813715	-2.852300473	-2.8417691
0.216	-3.156410123	-3.155948309	-3.15517898	-3.154102676	-3.152720156	-3.151032395	-3.149040585	-3.146746136	-3.144150677	-3.141256052	-3.13806433	-3.134577795	-3.130798955	-3.126730537	-3.122375493	-3.117736997	-3.112818449	-3.107623476	-3.102155931	-3.096419898	-3.090419692	-3.084159862	-3.077645193	-3.070880709	-3.063871673	-3.056623597	-3.049142237	-3.041433607	-3.033503974	-3.025359872	-3.017008102	-3.008455742	-2.999710157	-2.990779006	-2.981670254	-2.972392188	-2.962953431	-2.953362958	-2.943630124	-2.933764691	-2.923776854	-2.913677291	-2.903477205	-2.893188387	-2.882823297	-2.872395157	-2.861918079	-2.85140724	-2.84087911
0.218	-3.155542442	-3.155080527	-3.154311031	-3.153234493	-3.151851673	-3.150163546	-3.148171304	-3.145876359	-3.143280338	-3.14038509	-3.137192681	-3.133705398	-3.129925749	-3.125856464	-3.121500495	-3.116861019	-3.111941437	-3.106745377	-3.101276695	-3.095539479	-3.089538045	-3.083276947	-3.076760971	-3.069995145	-3.06298474	-3.055735268	-3.048252494	-3.040542435	-3.032611368	-3.024465831	-3.016112636	-3.00755887	-2.998811908	-2.989879422	-2.980769392	-2.971490119	-2.962050243	-2.952458763	-2.942725058	-2.932858916	-2.922870567	-2.912770726	-2.902570641	-2.89228216	-2.881917807	-2.871490884	-2.861015602	-2.850507261	-2.839982499
0.22	-3.154667819	-3.154205803	-3.153436137	-3.152359364	-3.150976241	-3.149287745	-3.147295069	-3.144999623	-3.142403037	-3.13950716	-3.13631406	-3.132826023	-3.12904556	-3.124975401	-3.120618501	-3.115978037	-3.111057412	-3.105860258	-3.100390432	-3.094652024	-3.088649354	-3.082386978	-3.075869687	-3.069102512	-3.062090727	-3.054839852	-3.047355655	-3.039644161	-3.031711651	-3.023564673	-3.015210047	-3.006654869	-2.997906527	-2.988972704	-2.979861393	-2.970580914	-2.961139924	-2.951547444	-2.941812877	-2.931946039	-2.921957196	-2.911857101	-2.90165705	-2.891368946	-2.881005379	-2.870579735	-2.860106328	-2.849600587	-2.839079321
0.222	-3.153786282	-3.153324164	-3.152554328	-3.151477318	-3.15009389	-3.148405022	-3.146411907	-3.144115958	-3.141518803	-3.138622292	-3.135428495	-3.131939699	-3.128158416	-3.124087377	-3.119729538	-3.115088079	-3.110166405	-3.104968149	-3.099497171	-3.093757563	-3.087753648	-3.081489986	-3.074971371	-3.068202838	-3.061189666	-3.053937379	-3.046451751	-3.038738813	-3.030804854	-3.022656428	-3.014300365	-3.005743772	-2.996994045	-2.988058882	-2.978946291	-2.969664607	-2.960222507	-2.950629033	-2.940893614	-2.931026096	-2.921036778	-2.910936454	-2.900736469	-2.890448783	-2.880086055	-2.869661756	-2.859190305	-2.848687268	-2.838169634
0.224	-3.15289786	-3.15243564	-3.151665633	-3.150588383	-3.149204648	-3.147515406	-3.14552185	-3.143225392	-3.140627664	-3.137730515	-3.134536016	-3.131046455	-3.127264346	-3.12319242	-3.118833637	-3.114191176	-3.109268445	-3.104069079	-3.098596941	-3.092856125	-3.086850957	-3.080586001	-3.074066053	-3.067296154	-3.060281586	-3.053027879	-3.045540813	-3.037826423	-3.029891007	-3.021741128	-3.013383623	-3.004825609	-2.996074494	-2.98713799	-2.978024118	-2.96874123	-2.959298025	-2.949703564	-2.939967304	-2.930099121	-2.920109349	-2.910008823	-2.899808938	-2.889521711	-2.879159876	-2.868736989	-2.85826758	-2.847767356	-2.837253497
0.226	-3.152002584	-3.151540259	-3.150770081	-3.149692589	-3.148308545	-3.146618926	-3.144624925	-3.142327956	-3.13972965	-3.136831859	-3.133636652	-3.130146321	-3.12636338	-3.122290562	-3.117930826	-3.113287356	-3.108363561	-3.103163078	-3.097689772	-3.09194774	-3.085941312	-3.079675052	-3.073153764	-3.06638249	-3.059366519	-3.052111383	-3.04462287	-3.036907023	-3.028970143	-3.020818804	-3.012459851	-3.003900412	-2.995147907	-2.986210059	-2.977094907	-2.967810818	-2.958366512	-2.948771073	-2.939033984	-2.929165152	-2.919174946	-2.909074246	-2.898874495	-2.888587773	-2.878226886	-2.867805481	-2.857338203	-2.846840904	-2.836330968
0.228	-3.151100481	-3.150638053	-3.1498677	-3.148789966	-3.147405611	-3.145715611	-3.143721162	-3.141423678	-3.138824791	-3.135926352	-3.132730433	-3.129239327	-3.125455547	-3.12138183	-3.117021136	-3.112376651	-3.107451784	-3.102250176	-3.096775695	-3.091032439	-3.085024741	-3.078757171	-3.072234534	-3.065461877	-3.058444494	-3.051187923	-3.043697956	-3.035980642	-3.028042293	-3.019889488	-3.011529082	-3.002968214	-2.994214315	-2.985275123	-2.976158691	-2.966873405	-2.957428003	-2.947831594	-2.938093688	-2.928224223	-2.918233606	-2.90813276	-2.89793318	-2.887647009	-2.877287128	-2.866867278	-2.856402221	-2.845907966	-2.835402111
0.23	-3.150191583	-3.14972905	-3.148958522	-3.147880544	-3.146495874	-3.144805492	-3.142810592	-3.140512589	-3.137913116	-3.135014025	-3.131817389	-3.128325502	-3.124540878	-3.120466256	-3.116104598	-3.111459089	-3.106533145	-3.101330404	-3.095854739	-3.090110252	-3.084101277	-3.077832388	-3.071308394	-3.064534347	-3.057515543	-3.050257528	-3.0427661	-3.035047314	-3.027107488	-3.018953212	-3.010591348	-3.002029047	-2.993273752	-2.984333215	-2.975215504	-2.965929023	-2.956482532	-2.946885163	-2.937146453	-2.927276373	-2.917285368	-2.907184405	-2.896985034	-2.886699461	-2.876340645	-2.865922426	-2.855459686	-2.844968598	-2.834466989
0.232	-3.149275919	-3.14881328	-3.148042576	-3.146964352	-3.145579366	-3.143888598	-3.141893244	-3.139594718	-3.136994655	-3.134094908	-3.13089755	-3.127404877	-3.123619403	-3.11954387	-3.11518124	-3.110534703	-3.105607672	-3.100403792	-3.094926936	-3.089181209	-3.08317095	-3.076900734	-3.070375375	-3.063599929	-3.056579698	-3.049320232	-3.041827335	-3.034107069	-3.026165761	-3.018010007	-3.009646681	-3.001082944	-2.992326251	-2.983384368	-2.974265379	-2.964977708	-2.955530134	-2.945931814	-2.936192314	-2.926321638	-2.916330269	-2.906229221	-2.896030097	-2.885745172	-2.875387484	-2.864970972	-2.854510649	-2.844022856	-2.833525669
0.234	-3.14835352	-3.147890774	-3.147119893	-3.14604142	-3.144656116	-3.14296496	-3.140969149	-3.138670097	-3.13606944	-3.133169032	-3.129970947	-3.126477482	-3.122691153	-3.118614703	-3.114251095	-3.109603521	-3.104675398	-3.099470371	-3.093992317	-3.088245343	-3.082233791	-3.07596224	-3.069435508	-3.062658656	-3.055636989	-3.048376065	-3.040881692	-3.03315994	-3.025217144	-3.017059907	-3.008695115	-3.000129938	-2.991371846	-2.982428617	-2.973308352	-2.964019495	-2.954570844	-2.944971584	-2.935231309	-2.925360055	-2.915368347	-2.905267246	-2.895068411	-2.884784184	-2.874427688	-2.864012966	-2.853555163	-2.8430708	-2.83257822
0.236	-3.147424415	-3.146961562	-3.146190502	-3.14511178	-3.143726155	-3.142034609	-3.140038336	-3.137738755	-3.1351375	-3.132236427	-3.12903761	-3.125543348	-3.121756158	-3.117678784	-3.113314193	-3.108665576	-3.103736353	-3.098530173	-3.093050912	-3.087302683	-3.081289831	-3.075016938	-3.068488825	-3.061710559	-3.05468745	-3.047425059	-3.039929204	-3.03220596	-3.024261669	-3.016102945	-3.007736682	-2.999170063	-2.990410569	-2.981465994	-2.972344457	-2.963054417	-2.953604699	-2.94400451	-2.934263473	-2.924391663	-2.914399643	-2.904298521	-2.894100017	-2.883816542	-2.873461305	-2.863048456	-2.85259328	-2.84211249	-2.831624716
0.238	-3.146488636	-3.146025675	-3.145254435	-3.144175461	-3.142789515	-3.141097574	-3.139100839	-3.136800724	-3.134198867	-3.131297124	-3.128097571	-3.124602506	-3.12081445	-3.116736147	-3.112370565	-3.107720899	-3.102790569	-3.097583227	-3.092102754	-3.086353263	-3.080339103	-3.074064859	-3.067535358	-3.06075567	-3.053731111	-3.046467248	-3.038969903	-3.031245161	-3.02329937	-3.015139154	-3.006771416	-2.998203352	-2.989442456	-2.980496536	-2.971373728	-2.962082512	-2.952631733	-2.943030627	-2.933288846	-2.9234165	-2.913424194	-2.903323087	-2.893124958	-2.882842289	-2.87248838	-2.862077491	-2.851625056	-2.841147987	-2.830665235
0.24	-3.145546213	-3.145083143	-3.144311723	-3.143232496	-3.141846224	-3.140153888	-3.138156686	-3.135856035	-3.133253572	-3.130351154	-3.127150859	-3.123654987	-3.119866059	-3.115786821	-3.111420242	-3.10676952	-3.101838077	-3.096629567	-3.091147874	-3.085397113	-3.079381637	-3.073106036	-3.06657514	-3.059794022	-3.052768006	-3.045502663	-3.038003822	-3.030277575	-3.022330279	-3.014168566	-3.005799351	-2.99722984	-2.98846754	-2.979520277	-2.970396201	-2.961103814	-2.951651984	-2.942049973	-2.932307464	-2.922434604	-2.912442041	-2.902340986	-2.892143277	-2.881861471	-2.871508961	-2.861100124	-2.850650546	-2.840177356	-2.829699858
0.242	-3.144597179	-3.144133999	-3.143362397	-3.142282915	-3.140896317	-3.139203582	-3.13720591	-3.134904718	-3.132301645	-3.129398549	-3.126197508	-3.122700823	-3.118911018	-3.114830838	-3.110463257	-3.105811472	-3.100878909	-3.095669224	-3.090186303	-3.084434265	-3.078417467	-3.0721405	-3.065608201	-3.058825648	-3.051798167	-3.044531337	-3.037030995	-3.029303237	-3.021354431	-3.013191217	-3.00482052	-2.99624956	-2.987485857	-2.97853725	-2.969411911	-2.96011836	-2.950665488	-2.941062585	-2.931319366	-2.921446016	-2.911453225	-2.901352258	-2.891155015	-2.880874133	-2.870523097	-2.860116406	-2.849669808	-2.839200665	-2.828728674
0.244	-3.143641563	-3.143178274	-3.142406488	-3.14132675	-3.139939822	-3.138246686	-3.136248541	-3.133946806	-3.13134312	-3.128439341	-3.125237549	-3.121740046	-3.117949357	-3.113868231	-3.109499641	-3.104846787	-3.099913098	-3.09470223	-3.089218074	-3.083464753	-3.077446624	-3.071168285	-3.064634576	-3.057850579	-3.050821627	-3.043553304	-3.036051453	-3.02832218	-3.020371858	-3.012207139	-3.003834959	-2.995262547	-2.986497441	-2.977547493	-2.968420894	-2.959126185	-2.949672282	-2.9400685	-2.930324591	-2.920450773	-2.910457786	-2.900356945	-2.890160219	-2.879880321	-2.869530836	-2.85912639	-2.848682901	-2.838217981	-2.827751782
0.246	-3.142679399	-3.142215999	-3.141444029	-3.140364033	-3.138976774	-3.137283234	-3.135284613	-3.132982331	-3.130378027	-3.127473561	-3.124271013	-3.120772688	-3.11698111	-3.112899031	-3.108529426	-3.103875497	-3.098940674	-3.093728618	-3.088243221	-3.082488608	-3.076469142	-3.070189424	-3.063654297	-3.056868849	-3.049838419	-3.042568597	-3.035065232	-3.027334437	-3.019382595	-3.011216367	-3.0028427	-2.994268837	-2.985502327	-2.976551041	-2.967423187	-2.958127327	-2.948672402	-2.939067758	-2.929323176	-2.919448917	-2.909455765	-2.899355092	-2.889158932	-2.878880081	-2.868532228	-2.85813013	-2.847689885	-2.83722938	-2.826769291
0.248	-3.141710718	-3.141247207	-3.14047505	-3.139394795	-3.138007203	-3.136313257	-3.134314157	-3.132011324	-3.129406399	-3.126501241	-3.123297933	-3.11979878	-3.116006309	-3.111923271	-3.107552645	-3.102897634	-3.097961672	-3.09274842	-3.087261774	-3.081505863	-3.075485053	-3.069203948	-3.062667397	-3.055880492	-3.048848577	-3.041577249	-3.034072364	-3.026340042	-3.018386676	-3.010218936	-3.00184378	-2.993268464	-2.984500551	-2.975547929	-2.966418825	-2.957121823	-2.947665888	-2.938060396	-2.928315162	-2.918440487	-2.908447203	-2.898346739	-2.888151199	-2.877873462	-2.867527323	-2.85712768	-2.846690822	-2.836234938	-2.825781326
0.25	-3.140735553	-3.140271929	-3.139499586	-3.138419069	-3.137031141	-3.135336786	-3.133337205	-3.131033818	-3.128428267	-3.125522414	-3.122318342	-3.118818356	-3.115024985	-3.110940984	-3.106569331	-3.101913232	-3.096976123	-3.091761669	-3.086273768	-3.080516552	-3.07449439	-3.068211892	-3.061673909	-3.054885541	-3.047852135	-3.040579295	-3.033072884	-3.025339031	-3.017384136	-3.00921488	-3.000838233	-2.992261463	-2.983492149	-2.974538195	-2.965407846	-2.95610971	-2.946652777	-2.937046453	-2.927300588	-2.917425525	-2.907432144	-2.897331932	-2.887137065	-2.876860511	-2.866516174	-2.856119098	-2.845685778	-2.835234737	-2.824788038
0.252	-3.139753935	-3.139290198	-3.138517667	-3.137436887	-3.136048622	-3.134353856	-3.13235379	-3.130049846	-3.127443666	-3.124537113	-3.121332271	-3.117831447	-3.114037172	-3.109952201	-3.105579515	-3.100922323	-3.095984061	-3.090768398	-3.085279235	-3.079520707	-3.073497187	-3.067213289	-3.060673868	-3.053884029	-3.046849126	-3.039574768	-3.032066826	-3.024331436	-3.016375009	-3.008204235	-2.999826095	-2.991247871	-2.982477157	-2.973521874	-2.964390287	-2.955091025	-2.945633107	-2.936025968	-2.926279495	-2.916404071	-2.906410629	-2.896310715	-2.886116578	-2.875841277	-2.865498832	-2.855104442	-2.84467482	-2.834228868	-2.823789617
0.254	-3.138765898	-3.138302047	-3.137529327	-3.136448282	-3.135059678	-3.133364498	-3.131363945	-3.12905944	-3.126452627	-3.12354537	-3.120339754	-3.116838088	-3.113042903	-3.108956957	-3.104583233	-3.09992494	-3.09498552	-3.089768641	-3.084278209	-3.078518363	-3.072493478	-3.066208172	-3.059667308	-3.052875992	-3.045839585	-3.038563704	-3.031054225	-3.023317295	-3.015359331	-3.007187036	-2.998807402	-2.990227724	-2.981455611	-2.972499003	-2.963366184	-2.954065808	-2.944606918	-2.934998981	-2.925251923	-2.915376168	-2.905382701	-2.895283132	-2.885089783	-2.87481581	-2.864475352	-2.85408377	-2.843658017	-2.833217428	-2.82278632
0.256	-3.137771474	-3.137307509	-3.136534598	-3.135453288	-3.134064343	-3.132368746	-3.130367702	-3.128062634	-3.125455184	-3.122547219	-3.119340825	-3.115838311	-3.112042212	-3.107955285	-3.103580516	-3.098921117	-3.093980532	-3.088762432	-3.083270725	-3.077509553	-3.071483296	-3.065196577	-3.058654261	-3.051861462	-3.044823546	-3.037546136	-3.030035116	-3.022296641	-3.014337137	-3.006163319	-2.997782189	-2.989201058	-2.980427549	-2.97146962	-2.962335577	-2.953034095	-2.943574247	-2.933965532	-2.924217912	-2.914341857	-2.904348404	-2.894249228	-2.884056729	-2.87378416	-2.863445787	-2.853057143	-2.842635444	-2.832200528	-2.821778538
0.258	-3.136770697	-3.136306617	-3.135533515	-3.134451937	-3.133062648	-3.131366633	-3.129365096	-3.12705946	-3.12445137	-3.121542693	-3.118335516	-3.11483215	-3.111035131	-3.106947218	-3.102571399	-3.097910888	-3.092969131	-3.087749803	-3.082256815	-3.076494311	-3.070466677	-3.064178538	-3.057634764	-3.050840476	-3.043801045	-3.0365221	-3.029009534	-3.021269509	-3.013308463	-3.005133119	-2.996750493	-2.988167909	-2.979393007	-2.970433763	-2.961298502	-2.951995926	-2.942535136	-2.932925661	-2.923177504	-2.913301181	-2.903307783	-2.893209049	-2.883017463	-2.872746378	-2.862410194	-2.852024626	-2.841607179	-2.831178295	-2.820766977
0.26	-3.1357636	-3.135299405	-3.13452611	-3.133444263	-3.132054629	-3.130358192	-3.128356159	-3.126049953	-3.123441219	-3.120531826	-3.117323861	-3.113819639	-3.110021694	-3.10593279	-3.101555915	-3.096894287	-3.091951352	-3.08673079	-3.081236514	-3.075472672	-3.069443653	-3.063154088	-3.056608851	-3.049813067	-3.042772116	-3.035491631	-3.027977515	-3.020235937	-3.012273345	-3.004096473	-2.995712351	-2.987128315	-2.978352023	-2.969391468	-2.960254999	-2.950951341	-2.941489622	-2.931879409	-2.922130741	-2.912254183	-2.90226088	-2.892162642	-2.881972035	-2.871702518	-2.86136863	-2.850986283	-2.840573304	-2.830150883	-2.819753402
0.262	-3.134750217	-3.134285905	-3.133512417	-3.132430299	-3.131040317	-3.129343458	-3.127340925	-3.125034145	-3.122424765	-3.119514651	-3.116305895	-3.112800811	-3.109001936	-3.104912035	-3.100534099	-3.095871348	-3.090927229	-3.085705427	-3.080209856	-3.07444467	-3.068414261	-3.062123263	-3.055576556	-3.048779272	-3.041736794	-3.034454765	-3.026939094	-3.019195959	-3.011231819	-3.003053418	-2.994667799	-2.986082313	-2.977304634	-2.968342775	-2.959205106	-2.949900377	-2.940437748	-2.930826817	-2.921077666	-2.911200906	-2.901207742	-2.891110054	-2.880920493	-2.870652631	-2.860321152	-2.849942181	-2.839533912	-2.829118489	-2.818812102
0.264	-3.133730582	-3.133266153	-3.13249247	-3.13141008	-3.130019749	-3.128322463	-3.126319429	-3.124012072	-3.121402041	-3.118491203	-3.115281651	-3.111775701	-3.107975891	-3.103884988	-3.099505986	-3.094842104	-3.089896797	-3.084673748	-3.079176877	-3.07341034	-3.067378534	-3.061086097	-3.054537916	-3.047739125	-3.040695115	-3.033411537	-3.025894307	-3.018149612	-3.010183921	-3.00200399	-2.993616874	-2.985029941	-2.976250879	-2.967287722	-2.958148862	-2.948843076	-2.939379552	-2.929767926	-2.92001832	-2.910141394	-2.900148415	-2.890051332	-2.879862889	-2.869596772	-2.859267821	-2.848892392	-2.838489101	-2.828081385	-2.819920446
0.266	-3.132704728	-3.132240182	-3.131466303	-3.130383639	-3.128992957	-3.127295243	-3.125291705	-3.122983768	-3.120373081	-3.117461516	-3.114251164	-3.110744343	-3.106943593	-3.102851684	-3.098471609	-3.093806592	-3.08886009	-3.083635789	-3.078137611	-3.072369718	-3.066336509	-3.060042628	-3.053492965	-3.046692662	-3.039647116	-3.032361984	-3.02484319	-3.017096933	-3.009129688	-3.000948226	-2.992559615	-2.983971235	-2.975190796	-2.966226348	-2.957086307	-2.947779477	-2.938315077	-2.928702778	-2.918952746	-2.909075692	-2.899082943	-2.888986524	-2.878799274	-2.868534996	-2.8582087	-2.847836991	-2.837438984	-2.82704	-2.821059533
0.268	-3.131672691	-3.131208027	-3.130433951	-3.129351012	-3.127959977	-3.126261832	-3.124257786	-3.121949266	-3.119337922	-3.116425625	-3.113214468	-3.109706772	-3.105905078	-3.101812156	-3.097431003	-3.092764847	-3.087817143	-3.082591584	-3.077092094	-3.071322838	-3.06528822	-3.058992889	-3.052441739	-3.045639919	-3.038592831	-3.031306141	-3.023785781	-3.016037957	-3.008069158	-2.999886165	-2.991496058	-2.982906236	-2.974124423	-2.965158691	-2.956017481	-2.946709621	-2.937244363	-2.927631416	-2.917880988	-2.908003845	-2.898011374	-2.887915681	-2.877729698	-2.86746736	-2.85714385	-2.846776057	-2.836383695	-2.82599515	-2.822204915
0.27	-3.130634505	-3.130169722	-3.129395448	-3.128312232	-3.126920842	-3.125222265	-3.123217709	-3.120908603	-3.118296597	-3.115383564	-3.112171599	-3.108663023	-3.104860379	-3.10076644	-3.096384205	-3.091716902	-3.086767992	-3.081541169	-3.076040361	-3.070269737	-3.064233704	-3.057936917	-3.051384275	-3.044580932	-3.037532299	-3.030244046	-3.022722116	-3.014972723	-3.007002368	-2.998817842	-2.990426242	-2.98183498	-2.973051799	-2.964084792	-2.954942422	-2.945633548	-2.936167453	-2.926553882	-2.916803091	-2.906925897	-2.896933756	-2.88683885	-2.876654217	-2.866393922	-2.856073339	-2.845709675	-2.835323396	-2.824949186	-2.823356337
0.272	-3.129590205	-3.129125302	-3.128350829	-3.127267335	-3.125875588	-3.124176576	-3.122171507	-3.119861812	-3.117249141	-3.114335369	-3.111122591	-3.107613131	-3.103809533	-3.099714572	-3.095331248	-3.090662794	-3.085712673	-3.08048458	-3.074982448	-3.06921045	-3.063172997	-3.056874748	-3.050320608	-3.043515738	-3.036465554	-3.029175735	-3.021652231	-3.013901268	-3.005929355	-2.997743298	-2.989350205	-2.980757506	-2.971972963	-2.96300469	-2.953861173	-2.9445513	-2.935084387	-2.925470219	-2.915719098	-2.905841895	-2.895850135	-2.885756083	-2.875572882	-2.86531474	-2.854997236	-2.844637937	-2.8342583	-2.824513701	-2.824067475
0.274	-3.128539826	-3.128074803	-3.12730013	-3.126216356	-3.12482425	-3.123124801	-3.121119217	-3.118808929	-3.11619559	-3.113281074	-3.110067481	-3.106557131	-3.102752575	-3.098656586	-3.09427217	-3.089602559	-3.08465122	-3.079421852	-3.073918391	-3.068145013	-3.062106134	-3.055806418	-3.049250776	-3.042444374	-3.035392634	-3.028101246	-3.020576165	-3.012823629	-3.004850158	-2.996662568	-2.988267986	-2.979673855	-2.970887956	-2.961918425	-2.952773774	-2.943462918	-2.933995209	-2.924380471	-2.914629053	-2.904751886	-2.894760561	-2.884667431	-2.874485749	-2.864229875	-2.853915612	-2.843560948	-2.833188712	-2.825676932	-2.825192874
0.276	-3.127483403	-3.12701826	-3.126243386	-3.125159331	-3.123766864	-3.122066975	-3.120060873	-3.11774999	-3.115135979	-3.112220717	-3.109006302	-3.10549506	-3.10168954	-3.09759252	-3.093207005	-3.088536233	-3.08358367	-3.078353021	-3.072848226	-3.067073462	-3.061033152	-3.054731964	-3.048174815	-3.041366876	-3.034313577	-3.027020615	-3.019493955	-3.011739844	-3.003764813	-2.995575694	-2.987179624	-2.978584065	-2.969796817	-2.960826038	-2.951680265	-2.942368445	-2.932899961	-2.923284682	-2.913533003	-2.903655915	-2.893665081	-2.883572945	-2.873392875	-2.86313939	-2.852828544	-2.842478826	-2.832115142	-2.826845947	-2.826360436
0.278	-3.126420973	-3.125955707	-3.125180631	-3.124096294	-3.122703465	-3.121003134	-3.118996511	-3.11668503	-3.114070345	-3.111154332	-3.107939092	-3.104426953	-3.100620465	-3.096522408	-3.09213579	-3.087463851	-3.08251006	-3.077278125	-3.071771989	-3.065995835	-3.059954089	-3.053651423	-3.047092762	-3.040283281	-3.03322842	-3.02593388	-3.018405639	-3.010649952	-3.002673361	-2.994482712	-2.986085157	-2.977488175	-2.968699586	-2.959727569	-2.950580689	-2.941267921	-2.931798687	-2.922182896	-2.912430994	-2.902554032	-2.892563747	-2.882472678	-2.872294315	-2.86204335	-2.851736112	-2.841391712	-2.831038687	-2.828020597	-2.827534673
0.28	-3.12535257	-3.124887183	-3.124111903	-3.123027282	-3.121634089	-3.119933313	-3.117926168	-3.115614086	-3.112998722	-3.110081955	-3.106865887	-3.103352846	-3.099545386	-3.095446288	-3.091058562	-3.08638545	-3.081430426	-3.0761972	-3.070689718	-3.064912168	-3.05886898	-3.052564833	-3.046004654	-3.039193628	-3.032137199	-3.02484108	-3.017311255	-3.00955399	-3.00157584	-2.993383662	-2.984984626	-2.976386226	-2.967596303	-2.95862306	-2.949475087	-2.940161391	-2.930691431	-2.921075157	-2.91132307	-2.901446282	-2.891456609	-2.881366684	-2.87119013	-2.860941821	-2.850638405	-2.840299785	-2.829963895	-2.829199633	-2.828714842
0.282	-3.124278231	-3.123812721	-3.123037238	-3.121952331	-3.120558771	-3.11885755	-3.116849879	-3.114537193	-3.111921147	-3.109003623	-3.105786723	-3.102272776	-3.098464339	-3.094364195	-3.089975356	-3.085301067	-3.080344804	-3.075110282	-3.069601449	-3.063822498	-3.057777864	-3.051472229	-3.044910529	-3.038097953	-3.031039955	-3.023742253	-3.016210842	-3.008451998	-3.000472289	-2.992278585	-2.98387807	-2.975278258	-2.96648701	-2.957512551	-2.948363501	-2.939048897	-2.929578235	-2.919961512	-2.91020928	-2.900332716	-2.890343717	-2.880255018	-2.870080378	-2.859834875	-2.84953552	-2.839203287	-2.830389018	-2.829900728	-2.829143253
0.284	-3.123197992	-3.122732359	-3.12195667	-3.120871477	-3.11947755	-3.11777588	-3.115767681	-3.113454388	-3.110837658	-3.107919372	-3.104701636	-3.10118678	-3.097377361	-3.093276166	-3.08888621	-3.084210739	-3.079253233	-3.074017408	-3.06850722	-3.062726863	-3.056680777	-3.050373651	-3.043810425	-3.036996296	-3.029936724	-3.022637436	-3.015104437	-3.007344014	-2.999362746	-2.991167518	-2.982765529	-2.974164312	-2.965371747	-2.956396086	-2.947245973	-2.937930482	-2.928459145	-2.918842006	-2.90908967	-2.899213383	-2.889225123	-2.879137735	-2.868965121	-2.858722584	-2.848427566	-2.83810259	-2.83158023	-2.831092186	-2.83028686
0.286	-3.12211189	-3.121646133	-3.120870239	-3.119784757	-3.11839046	-3.11668834	-3.114679611	-3.112365708	-3.10974829	-3.106829239	-3.103610663	-3.100094893	-3.096284489	-3.092182239	-3.08779116	-3.083114502	-3.078155748	-3.072918617	-3.067407068	-3.0616253	-3.055577758	-3.049269136	-3.04270438	-3.035888694	-3.028827545	-3.021526669	-3.013992081	-3.006230078	-2.998247253	-2.990050503	-2.981647045	-2.973044429	-2.964250557	-2.955273705	-2.946122548	-2.93680619	-2.927334206	-2.917716684	-2.907964288	-2.898088332	-2.888100881	-2.878014891	-2.867844424	-2.857605027	-2.847314669	-2.836998383	-2.832777468	-2.832289017	-2.831481154
0.288	-3.121019961	-3.12055408	-3.119777979	-3.118692208	-3.11729754	-3.115594967	-3.113585704	-3.111271189	-3.10865308	-3.105733262	-3.102513842	-3.098997154	-3.095185761	-3.091082451	-3.086690245	-3.082012395	-3.077052388	-3.071813946	-3.066301031	-3.060517847	-3.054468845	-3.048158722	-3.041592432	-3.034775185	-3.027712456	-3.020409991	-3.012873813	-3.00511023	-2.997125848	-2.988927579	-2.980522656	-2.971918649	-2.96312348	-2.954145452	-2.944993267	-2.935676066	-2.926203462	-2.916585594	-2.906833182	-2.896957614	-2.886971043	-2.876886546	-2.866718352	-2.856482289	-2.846196988	-2.835892514	-2.833980284	-2.833490554	-2.8326827
0.29	-3.119922243	-3.119456237	-3.118679928	-3.117593866	-3.116198825	-3.114495798	-3.112486	-3.110170869	-3.107552066	-3.104631476	-3.101411209	-3.0978936	-3.094081213	-3.089976839	-3.085583502	-3.080904456	-3.07594319	-3.070703432	-3.065189147	-3.059404543	-3.053354075	-3.047042448	-3.04047462	-3.033655809	-3.026591498	-3.019287441	-3.011749671	-3.003984508	-2.995998572	-2.987798787	-2.979392405	-2.970787014	-2.961990559	-2.953011368	-2.943858175	-2.934540153	-2.92506696	-2.915448782	-2.905696402	-2.895821279	-2.885835665	-2.875752758	-2.865586974	-2.85535446	-2.845074727	-2.835188563	-2.834831244	-2.834655259	-2.833890118
0.292	-3.118818773	-3.118352641	-3.117576123	-3.116489769	-3.115094353	-3.11339087	-3.111380534	-3.109064785	-3.106445285	-3.103523921	-3.100302802	-3.096784268	-3.092970883	-3.088865441	-3.084470968	-3.079790721	-3.074828193	-3.069587114	-3.064071453	-3.058285425	-3.052233488	-3.045920352	-3.039350983	-3.032530605	-3.025464709	-3.018159058	-3.010619696	-3.002852954	-2.994865465	-2.986664168	-2.978256333	-2.969649566	-2.960851837	-2.951871498	-2.942717315	-2.933398498	-2.923924746	-2.914306297	-2.904553996	-2.894679381	-2.884694801	-2.874613589	-2.864450361	-2.854221645	-2.843948185	-2.836402225	-2.835917556	-2.835103023	-2.834033229
0.294	-3.117709588	-3.11724333	-3.116466602	-3.115379955	-3.113984163	-3.11228022	-3.110269345	-3.107952975	-3.105332775	-3.102410633	-3.09918866	-3.095669196	-3.091854809	-3.087748295	-3.083352681	-3.078671229	-3.073707434	-3.068465029	-3.06294799	-3.057160532	-3.051107121	-3.044792473	-3.038221559	-3.031399611	-3.024332128	-3.017024882	-3.009483928	-3.001715608	-2.993726568	-2.985523764	-2.977114481	-2.968506347	-2.959707355	-2.950725884	-2.941570731	-2.932251144	-2.922776865	-2.913158186	-2.903406015	-2.893531972	-2.883548508	-2.873469101	-2.86330859	-2.85308396	-2.842817868	-2.837621187	-2.837135125	-2.836321148	-2.835196078
0.296	-3.116594726	-3.116128342	-3.115351403	-3.114264461	-3.112868291	-3.111163888	-3.109152469	-3.106835477	-3.104214574	-3.10129165	-3.098068819	-3.094548422	-3.090733029	-3.086625439	-3.08222868	-3.077546019	-3.072580952	-3.067337218	-3.061818794	-3.056029903	-3.049975015	-3.043658851	-3.037086389	-3.030262868	-3.023193796	-3.015884954	-3.008342407	-3.00057251	-2.992581922	-2.984377615	-2.975966891	-2.9673574	-2.958557158	-2.949574571	-2.940418469	-2.931098138	-2.921623366	-2.912004498	-2.90225251	-2.892379105	-2.882396844	-2.87231936	-2.862161743	-2.851941549	-2.841684913	-2.838845289	-2.838358883	-2.837544014	-2.836415537
0.298	-3.115474225	-3.115007714	-3.114230563	-3.113143325	-3.111746775	-3.11004191	-3.108029947	-3.105712328	-3.103090719	-3.100167011	-3.096943319	-3.093421985	-3.089605582	-3.085496911	-3.081099004	-3.076415128	-3.071448786	-3.066203718	-3.060683906	-3.054893578	-3.048837208	-3.042519524	-3.035945511	-3.029120415	-3.022049752	-3.014739313	-3.007195174	-2.999423701	-2.991431568	-2.983225763	-2.974813606	-2.966202768	-2.957401288	-2.948417603	-2.939260574	-2.929939526	-2.920464295	-2.910845281	-2.901093531	-2.891220834	-2.881239867	-2.871164432	-2.861009907	-2.850794594	-2.840555322	-2.840072406	-2.839588067	-2.838769162	-2.837642899
0.3	-3.114348123	-3.113881484	-3.11310412	-3.112016586	-3.110619655	-3.108914325	-3.106901815	-3.104583568	-3.10196125	-3.099036754	-3.095812197	-3.092289923	-3.088472507	-3.084362751	-3.079963691	-3.075278597	-3.070310975	-3.065064568	-3.059543364	-3.053751595	-3.04769374	-3.041374533	-3.034798966	-3.027972293	-3.020900037	-3.013588001	-3.006042269	-2.998269223	-2.990275548	-2.98206825	-2.973654668	-2.965042492	-2.956239789	-2.947255023	-2.93809709	-2.928775355	-2.9192997	-2.909680587	-2.899929131	-2.890057215	-2.88007764	-2.87000439	-2.859853181	-2.849643351	-2.8413108	-2.840822465	-2.840031293	-2.839392657	-2.838876088
0.302	-3.113216459	-3.112749691	-3.111972114	-3.110884281	-3.109486967	-3.107781171	-3.105768112	-3.103449234	-3.100826205	-3.097900918	-3.094675492	-3.091152275	-3.087333841	-3.083222997	-3.07882278	-3.074136464	-3.069167557	-3.063919808	-3.058397209	-3.052603994	-3.046544651	-3.040223918	-3.033646794	-3.026818541	-3.019744692	-3.012431057	-3.004883734	-2.997109116	-2.989113904	-2.980905119	-2.972490119	-2.963876618	-2.955072706	-2.946086878	-2.936928064	-2.927605671	-2.918129631	-2.908510464	-2.898759363	-2.888888305	-2.878910223	-2.868839306	-2.858691676	-2.848488232	-2.842550211	-2.842061924	-2.841254598	-2.84011451	-2.838731983
0.304	-3.112079271	-3.111612374	-3.110834583	-3.10974645	-3.108348752	-3.106642487	-3.104628877	-3.102309365	-3.099685622	-3.096759541	-3.093533244	-3.09000908	-3.086189625	-3.082077688	-3.077676311	-3.072988768	-3.068018573	-3.062769478	-3.057245478	-3.051450815	-3.04538998	-3.039067718	-3.032489035	-3.0256592	-3.018583756	-3.011268523	-3.00371961	-2.995943423	-2.987946677	-2.979736412	-2.971320003	-2.962705188	-2.953900083	-2.944913212	-2.935753542	-2.926430522	-2.916954136	-2.907334965	-2.89758428	-2.88771416	-2.877737681	-2.867669261	-2.857525527	-2.847330075	-2.843794971	-2.843306194	-2.842497297	-2.841357699	-2.839914703
0.306	-3.110936598	-3.110469572	-3.109691565	-3.108603131	-3.107205048	-3.105498313	-3.103484148	-3.101164001	-3.098539541	-3.095612663	-3.092385492	-3.088860376	-3.085039897	-3.080926864	-3.076524322	-3.071835549	-3.066864062	-3.061613617	-3.056088214	-3.050292098	-3.044229768	-3.037905974	-3.031325729	-3.024494312	-3.017417272	-3.010100441	-3.002549939	-2.994772186	-2.986773911	-2.978562172	-2.970144364	-2.961528247	-2.952721964	-2.943734071	-2.934573571	-2.925249956	-2.915773264	-2.90615414	-2.896403936	-2.88653484	-2.876560081	-2.86649434	-2.8563549	-2.846171793	-2.845044788	-2.844554004	-2.843746137	-2.842604587	-2.841157877
0.308	-3.109788478	-3.109321323	-3.1085431	-3.107454364	-3.106055893	-3.104348686	-3.102333966	-3.100013181	-3.097388	-3.094460324	-3.091232274	-3.087706204	-3.083884697	-3.079770564	-3.075366854	-3.070676847	-3.065704064	-3.060452266	-3.054925455	-3.049127884	-3.043064055	-3.036738727	-3.030156918	-3.023323916	-3.01624528	-3.008926852	-3.001374763	-2.993595447	-2.985595648	-2.977382442	-2.968963244	-2.960345838	-2.951538394	-2.9425495	-2.933388197	-2.924064022	-2.914587065	-2.904968041	-2.895218388	-2.885350405	-2.875377493	-2.865314639	-2.855180027	-2.846299561	-2.845818621	-2.845010711	-2.845000206	-2.843846337	-2.8424096
0.31	-3.108634953	-3.108167667	-3.107389227	-3.106300188	-3.104901328	-3.103193648	-3.10117837	-3.098856943	-3.096231041	-3.093302561	-3.090073631	-3.086546604	-3.082724065	-3.078608829	-3.074203947	-3.069512702	-3.06453862	-3.059285463	-3.053757242	-3.047958212	-3.041892882	-3.035566017	-3.028982643	-3.022148055	-3.015067823	-3.007747798	-3.000194124	-2.992413248	-2.984411931	-2.976197266	-2.967776689	-2.959158007	-2.95034942	-2.941359547	-2.932197468	-2.922872767	-2.91339559	-2.903776723	-2.89402769	-2.884160917	-2.87418999	-2.864130265	-2.854001267	-2.84755921	-2.847073303	-2.846259184	-2.84514053	-2.843824831	-2.843667095
0.312	-3.10747606	-3.107008643	-3.106229986	-3.105140643	-3.103741392	-3.102033236	-3.100017399	-3.097695329	-3.095068702	-3.092139417	-3.088909602	-3.085381615	-3.08155804	-3.077441698	-3.07303564	-3.068343154	-3.063367769	-3.058113251	-3.052583616	-3.046783124	-3.04071629	-3.034387886	-3.027802945	-3.020966771	-3.013884942	-3.006563321	-2.999008064	-2.991225633	-2.983222804	-2.975006687	-2.966584742	-2.957964799	-2.949155086	-2.940164257	-2.931001432	-2.921676241	-2.912198891	-2.902580237	-2.892831901	-2.882966439	-2.87299765	-2.862941345	-2.852819314	-2.84882363	-2.848337042	-2.847522752	-2.846393988	-2.844929521	-2.8432345
0.314	-3.10631184	-3.105844292	-3.105065416	-3.103975767	-3.102576125	-3.100867492	-3.098851092	-3.096528377	-3.093901022	-3.09097093	-3.087740228	-3.084211277	-3.080386664	-3.076269211	-3.071861974	-3.067168244	-3.062191552	-3.05693567	-3.051404618	-3.045602661	-3.039534321	-3.033204375	-3.026617866	-3.019780104	-3.012696678	-3.005373463	-2.997816627	-2.990032644	-2.982028309	-2.97381075	-2.965387448	-2.956766259	-2.94795544	-2.938963679	-2.929800137	-2.920474495	-2.910997018	-2.901378639	-2.89163108	-2.881767039	-2.871800557	-2.861748039	-2.851636281	-2.85009245	-2.849605969	-2.848789976	-2.847660554	-2.846196104	-2.844437345
0.316	-3.105142332	-3.104674653	-3.103895557	-3.102805602	-3.101405567	-3.099696455	-3.097679491	-3.095356129	-3.092728044	-3.08979714	-3.086565549	-3.08303563	-3.079209976	-3.07509141	-3.07068299	-3.065988012	-3.06101001	-3.055752761	-3.050220288	-3.044416864	-3.038347015	-3.032015526	-3.025427447	-3.018588097	-3.011503076	-3.004178268	-2.996619855	-2.988834325	-2.980828491	-2.972609498	-2.964184852	-2.955562432	-2.946750527	-2.937757859	-2.928593632	-2.919267578	-2.909790024	-2.900171984	-2.890425286	-2.880562784	-2.870598804	-2.860550562	-2.851368665	-2.850879715	-2.85047294	-2.850039985	-2.848933061	-2.847464542	-2.845702866
0.318	-3.103967578	-3.103499766	-3.10272045	-3.101630188	-3.100229758	-3.098520165	-3.096502636	-3.094178624	-3.091549806	-3.088618089	-3.085385605	-3.081854717	-3.078028018	-3.073908335	-3.069498729	-3.064802499	-3.059823184	-3.054564565	-3.049030669	-3.043225775	-3.037154415	-3.030821381	-3.024231731	-3.017390793	-3.010304177	-3.002977778	-2.995417791	-2.98763072	-2.979623393	-2.971402978	-2.962976999	-2.954353365	-2.945540394	-2.936546845	-2.927381966	-2.918055541	-2.908577963	-2.898960329	-2.889214581	-2.879353748	-2.869392496	-2.859349246	-2.852646364	-2.852158114	-2.851351643	-2.850210527	-2.849297799	-2.848695456	-2.84697752
0.32	-3.102787617	-3.102319672	-3.101540136	-3.100449564	-3.099048739	-3.097338664	-3.095320567	-3.092995903	-3.09036635	-3.087433817	-3.084200437	-3.080668576	-3.076840829	-3.072720026	-3.068309232	-3.063611748	-3.058631116	-3.053371123	-3.047835801	-3.042029435	-3.035956562	-3.029621982	-3.02303076	-3.016188234	-3.009100023	-3.001772036	-2.994210479	-2.986421873	-2.978413062	-2.970191233	-2.961763935	-2.953139104	-2.944325089	-2.935330687	-2.926165189	-2.916838436	-2.907360888	-2.897743731	-2.887999028	-2.878140008	-2.868181758	-2.858144722	-2.853929508	-2.853440973	-2.852631811	-2.851492479	-2.850051575	-2.848257861	-2.848048913
0.322	-3.10160249	-3.101134412	-3.100354654	-3.099263773	-3.09786255	-3.096151991	-3.094133325	-3.091808006	-3.089177717	-3.086244364	-3.083010086	-3.07947725	-3.075648452	-3.071526526	-3.06711454	-3.062415798	-3.057433847	-3.052172478	-3.046635728	-3.040827886	-3.034753498	-3.02841737	-3.021824576	-3.014980463	-3.00789066	-3.000561086	-2.992997964	-2.985207827	-2.97719754	-2.968974308	-2.960545706	-2.951919696	-2.943104659	-2.934109432	-2.924943352	-2.915616315	-2.906138854	-2.896522248	-2.886778695	-2.876921647	-2.866966743	-2.856938804	-2.855217289	-2.854727615	-2.853918558	-2.852778162	-2.851330057	-2.849542758	-2.8475361
0.324	-3.100412238	-3.099944026	-3.099164046	-3.098072854	-3.096671233	-3.094960188	-3.09294095	-3.090614976	-3.087983947	-3.085049773	-3.081814594	-3.078280779	-3.074450928	-3.070327876	-3.065914694	-3.061214692	-3.056231419	-3.05096867	-3.045430489	-3.039621171	-3.033545267	-3.02720759	-3.020613223	-3.013767523	-3.006676128	-2.999344972	-2.991780288	-2.983988629	-2.975976873	-2.967752251	-2.959322358	-2.950695187	-2.941879152	-2.932883129	-2.923716504	-2.91438923	-2.904911917	-2.89529594	-2.885553648	-2.875698758	-2.865747662	-2.856509581	-2.856037415	-2.855717696	-2.855210203	-2.854063257	-2.852619174	-2.850830953	-2.848759016
0.326	-3.099216902	-3.098748556	-3.097968353	-3.096876849	-3.095474828	-3.093763296	-3.091743485	-3.089416852	-3.086785082	-3.083850085	-3.080614002	-3.077079205	-3.073248298	-3.069124117	-3.064709737	-3.060008471	-3.055023873	-3.049759743	-3.044220129	-3.038409332	-3.03233191	-3.025992684	-3.019396744	-3.012549457	-3.005456474	-2.998123737	-2.990557497	-2.982764321	-2.974751107	-2.966525105	-2.958093938	-2.949465626	-2.940648617	-2.931651829	-2.922484696	-2.913157236	-2.903680132	-2.894064871	-2.884323962	-2.874471443	-2.864524836	-2.857806302	-2.857320409	-2.856506349	-2.855392513	-2.854492251	-2.853913921	-2.852117484	-2.850045564
0.328	-3.098016523	-3.097548043	-3.096767616	-3.095675799	-3.094273377	-3.092561357	-3.090540971	-3.088213678	-3.085581163	-3.08264534	-3.079408351	-3.075872571	-3.072040604	-3.067915291	-3.063499711	-3.058797178	-3.053811253	-3.048545739	-3.04300469	-3.037192412	-3.031113471	-3.024772695	-3.018175182	-3.01132631	-3.004231739	-2.996897426	-2.989329636	-2.98153495	-2.973520287	-2.965292918	-2.956860493	-2.948231059	-2.939413102	-2.930415581	-2.921247982	-2.911920385	-2.902443557	-2.892829101	-2.883089712	-2.873239825	-2.86329888	-2.859107351	-2.858620696	-2.857806686	-2.856677496	-2.855213253	-2.853577406	-2.853134256	-2.851341735
0.33	-3.096811144	-3.096342529	-3.095561877	-3.094469747	-3.093066922	-3.091354412	-3.089333449	-3.087005494	-3.084372233	-3.081435581	-3.078197684	-3.074660917	-3.070827888	-3.066701441	-3.062284657	-3.057580856	-3.052593601	-3.047326701	-3.041784214	-3.035970454	-3.029889992	-3.023547666	-3.016948581	-3.010098125	-3.003001969	-2.995666084	-2.988096748	-2.98030056	-2.972284458	-2.964055737	-2.955622069	-2.946991536	-2.938172657	-2.929174437	-2.920006413	-2.910678732	-2.901202252	-2.891588699	-2.881850981	-2.872004059	-2.86207161	-2.860412421	-2.859925801	-2.859110412	-2.857980221	-2.856516411	-2.854756319	-2.852643461	-2.852063544
0.332	-3.095600805	-3.095132055	-3.094351177	-3.093258732	-3.091855505	-3.090142503	-3.088120961	-3.085792342	-3.083158333	-3.080220851	-3.076982042	-3.073444286	-3.069610193	-3.065482609	-3.061064619	-3.056359546	-3.051370959	-3.04610267	-3.040558745	-3.034743501	-3.028661518	-3.022317641	-3.015716984	-3.008864945	-3.001767208	-2.994429755	-2.986858879	-2.979061198	-2.971043668	-2.962813607	-2.954378715	-2.945747104	-2.936927332	-2.927928446	-2.918760041	-2.909432334	-2.899956276	-2.890343732	-2.880607862	-2.870764355	-2.861724078	-2.86123528	-2.860859988	-2.860400596	-2.859288578	-2.857821311	-2.856057531	-2.853949263	-2.851632408
0.334	-3.094385549	-3.093916663	-3.093135559	-3.092042799	-3.090639166	-3.088925672	-3.08690355	-3.084574265	-3.081939506	-3.079001191	-3.075761469	-3.072222721	-3.06838756	-3.064258837	-3.059839638	-3.055133292	-3.05014337	-3.044873691	-3.039328325	-3.033511596	-3.027428092	-3.021082663	-3.014480436	-3.007626817	-3.000527501	-2.993188484	-2.985616076	-2.977816909	-2.969797963	-2.961566577	-2.953130479	-2.944497813	-2.935677175	-2.926677661	-2.917508921	-2.908181248	-2.898705691	-2.889094272	-2.879360458	-2.869521041	-2.863037083	-2.862548955	-2.86174181	-2.860601449	-2.859645863	-2.859088716	-2.857367837	-2.855257102	-2.852875084
0.336	-3.093165418	-3.092696395	-3.091915065	-3.090821988	-3.08941795	-3.087703961	-3.085681258	-3.083351305	-3.080715793	-3.077776643	-3.074536006	-3.070996264	-3.067160034	-3.063030169	-3.058609759	-3.053902137	-3.048910878	-3.043639807	-3.038092998	-3.032274784	-3.026189757	-3.019842778	-3.013238981	-3.006383783	-2.999282892	-2.991942317	-2.984368383	-2.97656774	-2.968547389	-2.960314693	-2.951877408	-2.943243711	-2.934422239	-2.925422134	-2.916253107	-2.90692553	-2.89745056	-2.887840397	-2.878108893	-2.868274765	-2.864355029	-2.863866623	-2.863057201	-2.861918337	-2.860474756	-2.858683363	-2.858358188	-2.856555859	-2.854181369
0.338	-3.091940454	-3.091471295	-3.090689738	-3.089596343	-3.088191898	-3.086477413	-3.084454127	-3.082123504	-3.079487238	-3.076547251	-3.073305696	-3.069764958	-3.065927656	-3.061796647	-3.057375024	-3.052666124	-3.047673526	-3.042401061	-3.036852809	-3.031033108	-3.024946558	-3.018598029	-3.011992664	-3.00513589	-2.998033427	-2.990691299	-2.983115846	-2.975313738	-2.967291994	-2.959058003	-2.950619551	-2.941984849	-2.933162573	-2.924161917	-2.914992655	-2.905665239	-2.896190951	-2.88658219	-2.876853324	-2.867027635	-2.865677143	-2.865187428	-2.864378452	-2.863238396	-2.861789275	-2.86000294	-2.857970628	-2.857034029	-2.855497654
0.34	-3.0907107	-3.090241404	-3.089459619	-3.088365906	-3.086961053	-3.085246071	-3.0832222	-3.080890906	-3.078253884	-3.075313058	-3.072070583	-3.068528846	-3.064690471	-3.060558315	-3.056135476	-3.051425296	-3.046431358	-3.041157497	-3.0356078	-3.029786612	-3.02369854	-3.017348461	-3.010741529	-3.003883181	-2.996779152	-2.989435477	-2.981858512	-2.974054948	-2.966031825	-2.957796556	-2.949356958	-2.940721276	-2.93189823	-2.922897064	-2.913727619	-2.904400437	-2.89492693	-2.885319744	-2.875593969	-2.867003304	-2.866521429	-2.865777646	-2.865704073	-2.864555008	-2.863112839	-2.861325156	-2.859249318	-2.856819294	-2.855865393
0.342	-3.089476199	-3.089006766	-3.088224752	-3.08713072	-3.085725458	-3.084009978	-3.08198552	-3.079653553	-3.077015773	-3.074074106	-3.070830709	-3.067287972	-3.06344852	-3.059315215	-3.05489116	-3.050179697	-3.045184417	-3.03990916	-3.034358017	-3.02853534	-3.022445746	-3.016094118	-3.009485621	-3.002625704	-2.995520111	-2.988174895	-2.980596428	-2.972791418	-2.964766929	-2.956530401	-2.948089678	-2.939453043	-2.93062926	-2.921627628	-2.912458058	-2.903131185	-2.893658572	-2.884053163	-2.874331183	-2.868333427	-2.867847228	-2.867033694	-2.865910628	-2.864511704	-2.864441335	-2.862642838	-2.860571489	-2.858144386	-2.855519333
0.344	-3.088236994	-3.087767423	-3.086985181	-3.085890829	-3.084485156	-3.082769176	-3.080744131	-3.07841149	-3.07577295	-3.07283044	-3.069586118	-3.066042379	-3.062201849	-3.058067393	-3.053642118	-3.048929372	-3.043932748	-3.038656092	-3.033103503	-3.027279338	-3.021188221	-3.014835046	-3.008224987	-3.001363503	-2.994256352	-2.986909602	-2.97932964	-2.971523197	-2.963497356	-2.955259585	-2.94681776	-2.938180201	-2.929355718	-2.920353665	-2.911184028	-2.901857547	-2.892385954	-2.882782577	-2.873065713	-2.869667396	-2.869180727	-2.868366958	-2.867236732	-2.865773821	-2.86404374	-2.863197895	-2.861901575	-2.859469583	-2.85678125
0.346	-3.086993128	-3.086523419	-3.085740947	-3.084646274	-3.08324019	-3.08152371	-3.079498075	-3.077164758	-3.074525457	-3.071582102	-3.068336854	-3.06479211	-3.0609505	-3.056814892	-3.052388396	-3.047674364	-3.042676395	-3.03739834	-3.031844303	-3.02601865	-3.019926012	-3.013571291	-3.006959671	-3.000096624	-2.99298792	-2.985639642	-2.978058196	-2.97025033	-2.962223153	-2.953984158	-2.945541255	-2.936902802	-2.928077655	-2.91907523	-2.90990559	-2.90057959	-2.891109161	-2.881508149	-2.871800702	-2.871004416	-2.870518401	-2.869702466	-2.86857277	-2.867109395	-2.865345258	-2.863236362	-2.862011106	-2.860767453	-2.858105996
0.348	-3.085744645	-3.085274798	-3.084492095	-3.083397101	-3.081990604	-3.080273622	-3.078247397	-3.075913402	-3.073273338	-3.070329136	-3.067082961	-3.06353721	-3.059694518	-3.055557756	-3.051130037	-3.046414717	-3.041415402	-3.036135947	-3.030580463	-3.024753322	-3.018659162	-3.012302897	-3.005689719	-2.998825113	-2.991714862	-2.984365064	-2.976782143	-2.968972867	-2.960944368	-2.95270417	-2.944260213	-2.935620897	-2.926795126	-2.917792379	-2.908622803	-2.899297382	-2.889828286	-2.880230116	-2.872347923	-2.871859937	-2.871064616	-2.870512944	-2.869913467	-2.868444176	-2.866681503	-2.86457438	-2.862209583	-2.860654604	-2.859440994
0.35	-3.084491588	-3.084021603	-3.083238669	-3.082143353	-3.080736443	-3.079018957	-3.076992141	-3.074657466	-3.072016637	-3.069071587	-3.065824483	-3.062277724	-3.058433947	-3.054296029	-3.049867085	-3.045150478	-3.040149815	-3.034868959	-3.029312027	-3.023483397	-3.017387718	-3.011029911	-3.004415178	-2.997549017	-2.990437225	-2.983085915	-2.975501528	-2.967690855	-2.959661052	-2.951419671	-2.942974686	-2.934334538	-2.925508185	-2.916505169	-2.907335731	-2.898010998	-2.888543439	-2.878948887	-2.8736931	-2.873205165	-2.872396494	-2.871258041	-2.869841989	-2.869203547	-2.868024318	-2.865912517	-2.863525812	-2.860781065	-2.859451086
0.352	-3.083234002	-3.082763877	-3.081980713	-3.080885073	-3.079477749	-3.077759759	-3.075732349	-3.073396994	-3.070755399	-3.067809499	-3.064561463	-3.061013694	-3.057168832	-3.053029756	-3.048599586	-3.043881689	-3.038879678	-3.03359742	-3.02803904	-3.022208923	-3.016111725	-3.009752378	-3.003136094	-2.996268383	-2.989155056	-2.981802242	-2.974216401	-2.966404344	-2.958373253	-2.95013071	-2.941684724	-2.93304378	-2.924216886	-2.915213659	-2.906044438	-2.896720516	-2.887254755	-2.877665437	-2.875042191	-2.874553762	-2.873744295	-2.872605948	-2.871157711	-2.869371378	-2.868011087	-2.867210015	-2.864867328	-2.862123753	-2.859193056
0.354	-3.08197193	-3.081501666	-3.08071827	-3.079622306	-3.078214567	-3.076496072	-3.074468068	-3.072132031	-3.069489668	-3.066542916	-3.063293947	-3.059745167	-3.055899218	-3.051758982	-3.047327585	-3.042608397	-3.037605037	-3.032321377	-3.026761548	-3.020929945	-3.01483123	-3.008470345	-3.001852514	-2.994983257	-2.987868402	-2.980514092	-2.972926808	-2.965113382	-2.957081022	-2.948837338	-2.94039038	-2.931748674	-2.922921287	-2.913917909	-2.904748991	-2.895426023	-2.885962413	-2.876394945	-2.876387858	-2.875900132	-2.875096482	-2.873955398	-2.87250672	-2.870721574	-2.868652046	-2.866652174	-2.866215741	-2.86346345	-2.860473522
0.356	-3.080705417	-3.080235014	-3.079451385	-3.078355096	-3.076946941	-3.07522794	-3.07319934	-3.07086262	-3.068219488	-3.065271883	-3.06202198	-3.058472186	-3.054625148	-3.050483752	-3.046051127	-3.041330647	-3.036325936	-3.031040874	-3.025479598	-3.019646509	-3.013546279	-3.007183858	-3.000564483	-2.993693687	-2.98657731	-2.979221515	-2.971632799	-2.963818018	-2.955784407	-2.947539608	-2.939091706	-2.930449275	-2.921621443	-2.91261798	-2.90344946	-2.894127617	-2.884666685	-2.877751265	-2.877265721	-2.876452381	-2.875369227	-2.875034817	-2.873861355	-2.872072256	-2.869993872	-2.867568169	-2.865482937	-2.864717922	-2.861815459
0.358	-3.079434507	-3.078963964	-3.078180102	-3.077083489	-3.075674917	-3.073955408	-3.071926212	-3.069588807	-3.066944904	-3.063996445	-3.060745606	-3.057194798	-3.05334667	-3.049204112	-3.044770256	-3.040048483	-3.035042423	-3.029755958	-3.024193234	-3.01835866	-3.012256917	-3.005892964	-2.99927205	-2.99239972	-2.98528183	-2.977924557	-2.970334422	-2.962518303	-2.95448346	-2.946237569	-2.937788754	-2.929145638	-2.920317412	-2.911313934	-2.90214592	-2.892825414	-2.883368088	-2.879111057	-2.878624645	-2.87781167	-2.876682467	-2.87521989	-2.873858767	-2.873363379	-2.871349147	-2.868922452	-2.866239759	-2.864042919	-2.863167766
0.36	-3.078159246	-3.077688562	-3.076904467	-3.075807528	-3.074398539	-3.072678521	-3.070648727	-3.068310637	-3.065665962	-3.062716647	-3.05946487	-3.055913046	-3.052063827	-3.047920106	-3.04348502	-3.038761953	-3.033754541	-3.028466675	-3.022902504	-3.017066447	-3.010963192	-3.004597711	-2.997975262	-2.991101404	-2.983982007	-2.976623269	-2.969031728	-2.961214285	-2.953178231	-2.944931274	-2.936481578	-2.927837819	-2.919009253	-2.910005837	-2.900838453	-2.891519559	-2.882068193	-2.880474045	-2.87998766	-2.879173634	-2.878043213	-2.876581525	-2.874819938	-2.872709606	-2.872484618	-2.870270077	-2.867581446	-2.864524761	-2.862817455
0.362	-3.076879678	-3.076408854	-3.075624525	-3.074527259	-3.073117851	-3.071397324	-3.069366931	-3.067028154	-3.064382706	-3.061432534	-3.058179819	-3.054626977	-3.050776665	-3.04663178	-3.042195462	-3.037471102	-3.032462339	-3.02717307	-3.021607454	-3.015769915	-3.009665152	-3.003298145	-2.996674166	-2.989798786	-2.982677892	-2.975317698	-2.967724764	-2.959906016	-2.951868772	-2.943620775	-2.935170233	-2.926525874	-2.917697027	-2.908693757	-2.899527147	-2.890210258	-2.881842084	-2.881354177	-2.880793459	-2.880512361	-2.879408865	-2.877944259	-2.876178736	-2.874073444	-2.871762731	-2.871068787	-2.868940746	-2.865883238	-2.862650016
0.364	-3.075595848	-3.075124883	-3.07434032	-3.073242727	-3.0718329	-3.070111863	-3.06808087	-3.065741404	-3.063095182	-3.060144152	-3.056890497	-3.053336637	-3.049485231	-3.04533918	-3.040901631	-3.036175976	-3.031165861	-3.025875191	-3.02030813	-3.014469111	-3.008362842	-3.001994314	-2.99536881	-2.988491915	-2.981369533	-2.974007895	-2.966413582	-2.958593545	-2.950555134	-2.942306125	-2.933854772	-2.925209859	-2.916380795	-2.907377766	-2.898212108	-2.88889785	-2.883211561	-2.88272401	-2.881916067	-2.880778127	-2.879543813	-2.879225451	-2.877546007	-2.875438567	-2.873051091	-2.870305968	-2.869865193	-2.86723345	-2.863948198
0.366	-3.074307801	-3.073836696	-3.073051898	-3.071953977	-3.07054373	-3.068822182	-3.066790588	-3.064450434	-3.061803436	-3.058851546	-3.05559695	-3.05204207	-3.04818957	-3.044042353	-3.039603571	-3.034876621	-3.029865156	-3.024573085	-3.01900458	-3.013164083	-3.007056311	-3.000686265	-2.994059242	-2.98718084	-2.980056978	-2.972693907	-2.965098231	-2.957276925	-2.949237369	-2.940987378	-2.932535251	-2.923889834	-2.915060621	-2.906057941	-2.89689346	-2.887583096	-2.884584779	-2.884096899	-2.8832877	-2.882150457	-2.880703275	-2.878917482	-2.878151206	-2.876790258	-2.874415155	-2.871674251	-2.868897973	-2.868276712	-2.865306051
0.368	-3.073015584	-3.072544337	-3.071759305	-3.070661056	-3.069250388	-3.067528328	-3.065496132	-3.063155288	-3.060507514	-3.057554763	-3.054299225	-3.050743325	-3.046889728	-3.042741345	-3.038301329	-3.033573084	-3.028560268	-3.023266797	-3.01769685	-3.011854877	-3.005745606	-2.999374047	-2.99274551	-2.985865609	-2.978740277	-2.971375786	-2.963778761	-2.955956205	-2.947915529	-2.939664587	-2.931211726	-2.922565858	-2.913736571	-2.904734366	-2.89557137	-2.886270329	-2.885961261	-2.885470333	-2.884663636	-2.883524555	-2.882075358	-2.88029194	-2.878228048	-2.876785876	-2.875787494	-2.873041737	-2.870049948	-2.867203133	-2.866674258
0.37	-3.071719242	-3.071247854	-3.070462586	-3.069364008	-3.067952919	-3.066230346	-3.064197548	-3.061856012	-3.05920746	-3.056253848	-3.052997367	-3.049440445	-3.045585753	-3.041436202	-3.036994952	-3.032265413	-3.027251246	-3.021956376	-3.016384989	-3.010541543	-3.004430775	-2.998057708	-2.991427664	-2.984546271	-2.97741948	-2.970053582	-2.962455224	-2.954631438	-2.946589667	-2.938337806	-2.929884254	-2.921237991	-2.912408715	-2.903407136	-2.894246092	-2.887340902	-2.886855674	-2.886042918	-2.885039564	-2.884811267	-2.883453408	-2.881667293	-2.87958785	-2.877163868	-2.875534932	-2.874375103	-2.871412187	-2.86804664	-2.865961591
0.372	-3.070418821	-3.069947291	-3.069161787	-3.06806288	-3.066651369	-3.064928283	-3.062894881	-3.060552653	-3.057903323	-3.054948849	-3.051691423	-3.048133479	-3.04427769	-3.040126971	-3.035684487	-3.030953653	-3.025938137	-3.020641868	-3.015069043	-3.009224126	-3.003111866	-2.996737297	-2.990105752	-2.983222875	-2.976094636	-2.968727344	-2.961127671	-2.953302676	-2.945259837	-2.937007091	-2.928552892	-2.919906297	-2.911077127	-2.902076364	-2.892918105	-2.888723607	-2.888237463	-2.887425202	-2.886296356	-2.884835048	-2.883654927	-2.883010322	-2.880966073	-2.878542172	-2.875862855	-2.874118648	-2.872787716	-2.86941892	-2.8658869
0.374	-3.069114368	-3.068642695	-3.067856955	-3.066757718	-3.065345785	-3.063622185	-3.061588178	-3.059245258	-3.056595149	-3.05363981	-3.05038144	-3.046822473	-3.042965586	-3.038813699	-3.034369982	-3.029637853	-3.024620987	-3.019323322	-3.01374906	-3.007902676	-3.001788928	-2.995412861	-2.988779822	-2.981895471	-2.974765795	-2.967397123	-2.959796152	-2.951969971	-2.943926093	-2.935672498	-2.927217699	-2.91857084	-2.909741887	-2.900742194	-2.891588925	-2.890109098	-2.889623002	-2.888809787	-2.887679708	-2.886219427	-2.884457731	-2.882349391	-2.882279369	-2.879915639	-2.877222717	-2.874168142	-2.87285071	-2.870773217	-2.867201848
0.376	-3.067805927	-3.067334113	-3.066548136	-3.065448569	-3.064036213	-3.062312098	-3.060277486	-3.057933872	-3.055282983	-3.05232678	-3.049067465	-3.045507474	-3.041649489	-3.037496434	-3.033051482	-3.028318059	-3.023299846	-3.018000786	-3.012425089	-3.006577241	-3.000462009	-2.99408445	-2.987449925	-2.980564109	-2.973433007	-2.96606297	-2.958460721	-2.950633377	-2.942588488	-2.934334082	-2.925878737	-2.917231689	-2.908403085	-2.899404829	-2.891498992	-2.891011629	-2.8903141	-2.890141897	-2.889067589	-2.887604513	-2.88583899	-2.883735752	-2.881430971	-2.880832511	-2.878604502	-2.875550168	-2.872337591	-2.871356158	-2.868574336
0.378	-3.066493547	-3.066021591	-3.065235377	-3.06413548	-3.0627227	-3.060998069	-3.058962852	-3.056618543	-3.053966873	-3.051009806	-3.047749544	-3.044188529	-3.040329445	-3.036175221	-3.031729036	-3.02699432	-3.02197476	-3.016674306	-3.011097178	-3.00524787	-2.999131158	-2.992752113	-2.98611611	-2.979228839	-2.972096324	-2.964724938	-2.957121428	-2.949292946	-2.941247077	-2.932991903	-2.924536066	-2.915888914	-2.907060824	-2.898064622	-2.892890292	-2.892403149	-2.891595197	-2.890458642	-2.889101588	-2.888813575	-2.887228328	-2.885122996	-2.882734131	-2.879992073	-2.879603658	-2.876925277	-2.873634489	-2.870134388	-2.869957023
0.38	-3.065177274	-3.064705175	-3.063918725	-3.062818496	-3.061405292	-3.059680145	-3.057644322	-3.055299318	-3.052646866	-3.049688933	-3.046427725	-3.042865685	-3.039005502	-3.03485011	-3.030402692	-3.025666683	-3.020645777	-3.015343933	-3.009765376	-3.00391461	-2.997796424	-2.9914159	-2.984778427	-2.977889711	-2.970755795	-2.963383076	-2.955778328	-2.947948732	-2.939901918	-2.931646017	-2.923189751	-2.914542595	-2.905715232	-2.896722438	-2.894284784	-2.893797253	-2.892988492	-2.891852287	-2.890404415	-2.888621363	-2.88759216	-2.886492602	-2.884120616	-2.881382325	-2.878588601	-2.878007538	-2.875014288	-2.871343207	-2.868880863
0.382	-3.063857155	-3.063384913	-3.062598225	-3.061497665	-3.060084037	-3.058358374	-3.056321943	-3.053976244	-3.05132301	-3.048364211	-3.045102055	-3.04153899	-3.037677709	-3.033521149	-3.029072497	-3.024335196	-3.019312947	-3.014009713	-3.00842973	-3.002577512	-2.996457857	-2.990075861	-2.983436926	-2.976546776	-2.969411474	-2.962037438	-2.954431472	-2.94660079	-2.938553065	-2.930296485	-2.921839858	-2.913192814	-2.904366485	-2.895682114	-2.895393091	-2.895181574	-2.894385404	-2.893246694	-2.891798497	-2.890016834	-2.887945819	-2.886203393	-2.885514522	-2.882771083	-2.879775302	-2.876889922	-2.876404467	-2.872727019	-2.868900637
0.384	-3.062533237	-3.062060853	-3.061273927	-3.060173035	-3.058758981	-3.057032801	-3.054995763	-3.052649368	-3.049995351	-3.047035685	-3.043772582	-3.040208492	-3.036346112	-3.032188384	-3.0277385	-3.022999908	-3.017976316	-3.012671696	-3.007090291	-3.001236624	-2.995115506	-2.988732044	-2.982091657	-2.975200084	-2.96806341	-2.960688076	-2.953080914	-2.945249175	-2.937200576	-2.928943369	-2.920486457	-2.911839671	-2.903014863	-2.897082183	-2.896596777	-2.895785178	-2.894669376	-2.894011456	-2.893197362	-2.891411898	-2.889332749	-2.886911818	-2.884936525	-2.88410666	-2.881160796	-2.877798347	-2.875614754	-2.87407281	-2.870231303
0.386	-3.061205568	-3.06073304	-3.059945877	-3.058844653	-3.057430173	-3.055703476	-3.05366583	-3.051318738	-3.048663938	-3.045703405	-3.042439354	-3.038874239	-3.03501076	-3.030851864	-3.026400749	-3.021660868	-3.016635936	-3.011329931	-3.005747107	-2.999891997	-2.993769421	-2.987384501	-2.98074267	-2.973849688	-2.966711655	-2.959335042	-2.951726708	-2.943893942	-2.935844509	-2.927586731	-2.919129624	-2.910483282	-2.901660976	-2.89848488	-2.897999015	-2.897187449	-2.896058172	-2.894599197	-2.892922703	-2.892568966	-2.890732177	-2.888310151	-2.885620516	-2.883486171	-2.882557696	-2.879191315	-2.875638674	-2.87411346	-2.871617134
0.388	-3.059874195	-3.059401524	-3.058614122	-3.057512566	-3.056097661	-3.054370445	-3.052332191	-3.049984401	-3.047328818	-3.044367418	-3.041102419	-3.037536278	-3.033671701	-3.029511638	-3.025059292	-3.020318124	-3.015291853	-3.009984467	-3.004400228	-2.998543679	-2.992419652	-2.986033282	-2.979390018	-2.972495637	-2.965356263	-2.95797839	-2.950368909	-2.942535147	-2.934484924	-2.926226637	-2.917769441	-2.909123805	-2.900308286	-2.899888961	-2.899404242	-2.898590786	-2.897462117	-2.89600306	-2.894238444	-2.892135622	-2.891323495	-2.889697659	-2.887009226	-2.883958561	-2.882189131	-2.880558548	-2.876989194	-2.873012866	-2.872834855
0.39	-3.058539165	-3.058066351	-3.057278711	-3.056176822	-3.054761491	-3.053033757	-3.050994894	-3.048646407	-3.04599004	-3.043027772	-3.039761825	-3.036194659	-3.032328984	-3.028167754	-3.023714179	-3.018971724	-3.013944117	-3.008635353	-3.003049703	-2.99719172	-2.991066249	-2.984678438	-2.978033751	-2.971137985	-2.963997285	-2.956618173	-2.949007571	-2.941172849	-2.933121882	-2.924863156	-2.916406	-2.907761481	-2.901298755	-2.900812083	-2.900007673	-2.898945264	-2.898869461	-2.897404286	-2.895642255	-2.893541257	-2.891170559	-2.889909741	-2.888412122	-2.885359805	-2.882095753	-2.880712955	-2.878384263	-2.874411203	-2.871572919
0.392	-3.057200527	-3.05672757	-3.055939691	-3.054837469	-3.053421712	-3.05169346	-3.049653987	-3.047304802	-3.044647651	-3.041684516	-3.03841762	-3.03484943	-3.030982657	-3.026820261	-3.022365458	-3.017621719	-3.012592778	-3.00728264	-3.001695583	-2.995836171	-2.989709262	-2.983320019	-2.976673921	-2.969776783	-2.962634775	-2.955254445	-2.94764275	-2.939807104	-2.931755446	-2.923496362	-2.915039413	-2.906396792	-2.902709089	-2.902222334	-2.901414232	-2.900279354	-2.898838303	-2.897569119	-2.897051148	-2.894945445	-2.892555675	-2.889819294	-2.888599429	-2.886746383	-2.883458092	-2.879787459	-2.879419182	-2.875803796	-2.871688388
0.394	-3.05585833	-3.055385229	-3.054597112	-3.053494556	-3.052078372	-3.050349601	-3.048309519	-3.045959636	-3.043301701	-3.040337698	-3.037069854	-3.033500639	-3.029632769	-3.025469209	-3.021013179	-3.016268157	-3.011237886	-3.005926376	-3.000337917	-2.994477083	-2.988348744	-2.981958076	-2.975310578	-2.968412084	-2.961268786	-2.953887261	-2.946274502	-2.938437972	-2.930385679	-2.922126334	-2.913669826	-2.905031608	-2.904121969	-2.903634134	-2.90282654	-2.901690991	-2.900242481	-2.898462778	-2.896484258	-2.896089494	-2.893963831	-2.891227833	-2.888265337	-2.887138188	-2.88486091	-2.881192792	-2.878174934	-2.877109729	-2.873033646
0.396	-3.05451262	-3.054039376	-3.05325102	-3.052148131	-3.05073152	-3.04900223	-3.046961538	-3.044610957	-3.041952237	-3.038987367	-3.035718575	-3.032148336	-3.028279369	-3.024114646	-3.019657391	-3.014911089	-3.009879489	-3.004566612	-2.998976755	-2.993114505	-2.986984744	-2.980592663	-2.973943776	-2.96704394	-2.959899371	-2.952516675	-2.944902885	-2.937065514	-2.929012651	-2.920753164	-2.912297455	-2.905537247	-2.905052911	-2.904241555	-2.903673872	-2.903092253	-2.901656191	-2.899875642	-2.897796987	-2.895376684	-2.894838843	-2.892629472	-2.889632359	-2.886270757	-2.885835843	-2.882592182	-2.878730474	-2.876613895	-2.874431512
0.398	-3.053163448	-3.052690059	-3.051901464	-3.050798242	-3.049381204	-3.047651394	-3.045610093	-3.043258814	-3.04059931	-3.037633571	-3.034363832	-3.030792569	-3.026922507	-3.022756621	-3.018298143	-3.013550563	-3.008517639	-3.003203398	-2.997612149	-2.991748489	-2.985617313	-2.979223829	-2.972573567	-2.965672405	-2.958526585	-2.951142744	-2.943527956	-2.935689792	-2.927636434	-2.919376957	-2.910922719	-2.906954825	-2.90646942	-2.90565885	-2.904531296	-2.903073011	-2.902297637	-2.901277435	-2.899209499	-2.896791579	-2.894148071	-2.893375135	-2.891041816	-2.887682559	-2.8846225	-2.883863295	-2.880110527	-2.875838833	-2.875302551
0.4	-3.05181086	-3.051337328	-3.050548494	-3.049444938	-3.048027473	-3.046297144	-3.044255233	-3.041903255	-3.039242967	-3.036276361	-3.033005675	-3.029433388	-3.025562232	-3.021395185	-3.016935486	-3.012186631	-3.007152384	-3.001836784	-2.996244149	-2.990379086	-2.984246504	-2.977851627	-2.971200004	-2.964297532	-2.957150482	-2.949765524	-2.942149775	-2.934310871	-2.926257107	-2.917997852	-2.909547074	-2.908374398	-2.907889106	-2.907077718	-2.905948914	-2.904491906	-2.902731227	-2.900897616	-2.900627469	-2.89820417	-2.895507281	-2.892457641	-2.892076139	-2.889088923	-2.885503874	-2.883038828	-2.881518871	-2.877247585	-2.87403569
0.402	-3.050454908	-3.049981232	-3.049192159	-3.048088269	-3.046670376	-3.044939528	-3.042897006	-3.040544331	-3.037883258	-3.034915785	-3.031644152	-3.028070843	-3.024198593	-3.020030388	-3.015569469	-3.010819341	-3.005783777	-3.000466822	-2.994872805	-2.989006347	-2.982872369	-2.976476109	-2.969823138	-2.962919376	-2.955771118	-2.948385071	-2.940768402	-2.932928818	-2.924874758	-2.916616055	-2.909797329	-2.909311101	-2.908516289	-2.908153464	-2.907370376	-2.905910696	-2.904146337	-2.902047903	-2.899784886	-2.899370452	-2.896922481	-2.893875419	-2.890902172	-2.890317223	-2.886902834	-2.882933353	-2.881710236	-2.878645342	-2.874247544
0.404	-3.049095638	-3.048621818	-3.047832506	-3.046728283	-3.045309962	-3.043578594	-3.041535463	-3.039182089	-3.036520232	-3.033551893	-3.030279314	-3.026704984	-3.022831642	-3.018662278	-3.014200142	-3.009448745	-3.004411867	-2.999093562	-2.99349817	-2.987630324	-2.981494958	-2.975097329	-2.968443025	-2.961537989	-2.954388548	-2.947001445	-2.939383899	-2.931543705	-2.923489492	-2.915231955	-2.911221375	-2.910735192	-2.909927861	-2.908794177	-2.907365247	-2.906756886	-2.905568907	-2.903468457	-2.901078909	-2.898343701	-2.898131768	-2.895288861	-2.891992582	-2.889281131	-2.888319219	-2.88434764	-2.880593785	-2.879816656	-2.875606201
0.406	-3.047733102	-3.047259138	-3.046469586	-3.045365029	-3.043946281	-3.042214394	-3.040170652	-3.037816581	-3.03515394	-3.032184734	-3.02891121	-3.02533586	-3.021461427	-3.017290908	-3.012827557	-3.008074893	-3.003036705	-2.997717055	-2.992120295	-2.986251068	-2.980114326	-2.973715339	-2.967059717	-2.960153428	-2.953002828	-2.945614703	-2.93799633	-2.930155611	-2.922101444	-2.913846881	-2.912647674	-2.912160803	-2.911353516	-2.910219602	-2.908772061	-2.906994215	-2.905436524	-2.904851811	-2.902499057	-2.899766963	-2.896983763	-2.89648817	-2.893403709	-2.889739803	-2.887944902	-2.885743538	-2.881595118	-2.878870328	-2.877014778
0.408	-3.046367347	-3.04589324	-3.045103449	-3.043998557	-3.042579382	-3.040846975	-3.038802624	-3.036447854	-3.033784431	-3.030814359	-3.02753989	-3.023963521	-3.020087999	-3.015916326	-3.011451763	-3.006697837	-3.001658342	-2.996337353	-2.990739231	-2.984868632	-2.978730523	-2.972330192	-2.965673268	-2.958765747	-2.951614017	-2.944224907	-2.936605764	-2.928764622	-2.920710817	-2.91407602	-2.91359226	-2.912781634	-2.912463825	-2.911640247	-2.910198717	-2.908420804	-2.906343997	-2.903994767	-2.903925154	-2.901187327	-2.898187757	-2.895336037	-2.894826642	-2.891158929	-2.887359487	-2.886380056	-2.88299535	-2.878432206	-2.877535566
0.41	-3.044998425	-3.044524173	-3.043734143	-3.042628918	-3.041209315	-3.039476389	-3.037431428	-3.035075961	-3.032411754	-3.029440818	-3.026165405	-3.022588018	-3.018711408	-3.014538584	-3.010072812	-3.005317626	-3.00027683	-2.994954507	-2.98935503	-2.983483069	-2.977343604	-2.970941942	-2.964283734	-2.957375003	-2.950222171	-2.942832118	-2.935212271	-2.927370844	-2.919318001	-2.915506314	-2.915021345	-2.914211702	-2.913085008	-2.91162837	-2.911070495	-2.909840705	-2.907768267	-2.905353403	-2.902830535	-2.902400312	-2.89960764	-2.89625258	-2.894001567	-2.89254654	-2.888687097	-2.885106233	-2.884415097	-2.879849498	-2.876267394
0.412	-3.043626384	-3.043151988	-3.042361719	-3.04125616	-3.03983613	-3.038102684	-3.036057114	-3.03370095	-3.031035961	-3.02806416	-3.024787805	-3.021209401	-3.017331705	-3.013157732	-3.008690754	-3.003934313	-2.99889222	-2.99356857	-2.987967745	-2.98209443	-2.975953621	-2.969550642	-2.962891169	-2.955981251	-2.948827351	-2.941436401	-2.933815931	-2.925974413	-2.917924453	-2.916938218	-2.916453411	-2.915642994	-2.914515031	-2.913059798	-2.911300136	-2.909657182	-2.909198776	-2.906780208	-2.904083386	-2.901196906	-2.901036112	-2.897676062	-2.894101283	-2.892494943	-2.8901049	-2.885838955	-2.883764418	-2.881247124	-2.876575717
0.414	-3.042251274	-3.041776735	-3.040986226	-3.039880333	-3.038459876	-3.036725912	-3.034679733	-3.032322871	-3.029657101	-3.026684436	-3.02340714	-3.019827721	-3.015948942	-3.011773822	-3.007305641	-3.002547948	-2.997504564	-2.992179592	-2.986577428	-2.980702769	-2.974560627	-2.968156348	-2.961495629	-2.95458455	-2.947429616	-2.940037824	-2.93241683	-2.924575536	-2.918373073	-2.917887424	-2.917086756	-2.916520092	-2.915948604	-2.914490697	-2.912727347	-2.910631525	-2.908425784	-2.908058672	-2.905510052	-2.902466844	-2.899882837	-2.899038359	-2.89549867	-2.89153216	-2.891151749	-2.887258598	-2.882976632	-2.882083827	-2.877946526
0.416	-3.040873146	-3.040398464	-3.039607716	-3.038501489	-3.037080605	-3.035346122	-3.033299334	-3.030941776	-3.028275225	-3.025301698	-3.022023461	-3.018443029	-3.014563168	-3.010386904	-3.005917524	-3.001158584	-2.996113913	-2.990787627	-2.985184132	-2.979308139	-2.973164678	-2.966759114	-2.960097169	-2.953184958	-2.946029029	-2.938636459	-2.931015076	-2.923174637	-2.919808821	-2.919323155	-2.918516362	-2.917384123	-2.915947307	-2.915109298	-2.914161849	-2.912064035	-2.909674915	-2.906943329	-2.906856519	-2.903894381	-2.900598576	-2.898368399	-2.896926433	-2.89296075	-2.889842938	-2.888615751	-2.884225441	-2.880885369	-2.879364473
0.418	-3.039492051	-3.039017224	-3.038226237	-3.037119677	-3.035698366	-3.033963364	-3.031915968	-3.029557715	-3.026890383	-3.023915995	-3.02063682	-3.017055375	-3.013174436	-3.008997031	-3.004526455	-2.999766272	-2.994720321	-2.989392727	-2.983787909	-2.977910593	-2.971765826	-2.965358994	-2.958695847	-2.951782533	-2.944625655	-2.937232385	-2.92961081	-2.921773702	-2.921246416	-2.920759551	-2.919953505	-2.918820729	-2.917373997	-2.915598635	-2.913794777	-2.91342713	-2.911107098	-2.908378405	-2.905631996	-2.905163187	-2.902019155	-2.898359288	-2.897005741	-2.894378764	-2.890229587	-2.888275169	-2.885640831	-2.88079049	-2.879532148
0.42	-3.038108038	-3.037633068	-3.036841842	-3.035734948	-3.034313211	-3.032577691	-3.030529687	-3.028170739	-3.025502628	-3.022527379	-3.019247266	-3.015664813	-3.011782796	-3.007604253	-3.003132485	-2.998371064	-2.993323838	-2.987994944	-2.982388813	-2.976510186	-2.970364128	-2.963956046	-2.95729172	-2.950377338	-2.943219562	-2.935825691	-2.928204256	-2.922685693	-2.922201603	-2.92139262	-2.920411935	-2.920215423	-2.918812108	-2.917036026	-2.914958715	-2.912544603	-2.912307551	-2.909809855	-2.906809903	-2.904029376	-2.903453633	-2.899791291	-2.896058069	-2.895370199	-2.891630108	-2.887070128	-2.886926143	-2.882214242	-2.87826654
0.422	-3.036721158	-3.036246044	-3.03545458	-3.034347353	-3.032925189	-3.031189151	-3.02914054	-3.026780898	-3.024112009	-3.021135901	-3.017854853	-3.014271391	-3.0103883	-3.006208623	-3.001735667	-2.996973013	-2.991924519	-2.986594332	-2.980986898	-2.975106971	-2.968959636	-2.962550325	-2.955884847	-2.948969434	-2.941810823	-2.934416488	-2.926795926	-2.924126538	-2.923641986	-2.922833229	-2.921706342	-2.92025251	-2.918982755	-2.918450352	-2.916395531	-2.913983639	-2.91135256	-2.910805814	-2.908241891	-2.904890917	-2.90266932	-2.901196959	-2.897329287	-2.894143732	-2.89306067	-2.88850112	-2.88558449	-2.883602804	-2.878670742
0.424	-3.035331463	-3.034856205	-3.034064502	-3.032956942	-3.031534353	-3.029797798	-3.02774858	-3.025388244	-3.022718578	-3.019741612	-3.01645963	-3.012875163	-3.008991001	-3.004810192	-3.000336053	-2.995572171	-2.990522416	-2.985190944	-2.979582216	-2.973701003	-2.967552408	-2.961141889	-2.954475287	-2.947558887	-2.940399519	-2.933004929	-2.925571374	-2.925385929	-2.92508435	-2.924273461	-2.923147706	-2.92169401	-2.919931834	-2.917836788	-2.917542788	-2.91541899	-2.912722924	-2.909681398	-2.909478739	-2.906325007	-2.902744742	-2.901162318	-2.8987576	-2.894496237	-2.89277475	-2.88991962	-2.885271364	-2.883959313	-2.880052408
0.426	-3.033939003	-3.033463602	-3.03267166	-3.031563767	-3.030140752	-3.028403681	-3.026353857	-3.023992829	-3.021322386	-3.018344565	-3.01506165	-3.011476181	-3.00759095	-3.003409014	-2.998933695	-2.994168591	-2.989117581	-2.983784834	-2.978174823	-2.972292336	-2.966142499	-2.959730794	-2.953063102	-2.946145766	-2.938985743	-2.931591277	-2.927013282	-2.926528233	-2.925722935	-2.924591353	-2.923979683	-2.923128964	-2.921372619	-2.919279429	-2.91691335	-2.916086522	-2.914161943	-2.911122318	-2.908199291	-2.90764443	-2.904157265	-2.900195824	-2.899795656	-2.895928366	-2.891734341	-2.891001405	-2.886617228	-2.882659128	-2.881478365
0.428	-3.032543829	-3.032068284	-3.031276104	-3.03016788	-3.02874444	-3.027006851	-3.024956423	-3.022594703	-3.019923485	-3.01694481	-3.013660965	-3.010074495	-3.006188199	-3.002005139	-2.997528646	-2.992762327	-2.987710069	-2.982376055	-2.976764772	-2.970881027	-2.964729966	-2.958317101	-2.951648356	-2.944730145	-2.937569614	-2.930176264	-2.928458629	-2.927973306	-2.927167176	-2.926036319	-2.924591867	-2.922817218	-2.922555234	-2.920718744	-2.918331393	-2.915605468	-2.914712541	-2.912556591	-2.909258247	-2.906624591	-2.905596255	-2.90163491	-2.898462471	-2.897302222	-2.89290166	-2.889875831	-2.888044395	-2.882911405	-2.881290728
0.43	-3.031145993	-3.030670305	-3.029877887	-3.02876933	-3.027345466	-3.025607362	-3.023556329	-3.021193919	-3.018521928	-3.015542399	-3.012257627	-3.008670159	-3.004782801	-3.000598621	-2.996120959	-2.99135343	-2.986299932	-2.980964661	-2.975352119	-2.969467131	-2.963314866	-2.956900869	-2.950231113	-2.943312109	-2.936151306	-2.929905388	-2.929423069	-2.928759308	-2.928613748	-2.927480104	-2.926036094	-2.924263122	-2.922196047	-2.921113483	-2.919775369	-2.917049437	-2.914081686	-2.913223738	-2.910694253	-2.907039127	-2.905242653	-2.903060328	-2.89890438	-2.89689891	-2.894327189	-2.889481319	-2.888500462	-2.884339212	-2.880031931
0.432	-3.029745546	-3.029269715	-3.028477059	-3.027368171	-3.025943882	-3.024205264	-3.022153627	-3.019790528	-3.017117765	-3.014137385	-3.010851688	-3.007263224	-3.003374808	-2.999189513	-2.994710687	-2.989941955	-2.984887226	-2.979550708	-2.973936919	-2.968050704	-2.961897257	-2.955482161	-2.948811445	-2.941891757	-2.934731164	-2.931353447	-2.930869408	-2.930061674	-2.928936882	-2.927483672	-2.927338188	-2.925706439	-2.923631158	-2.921222238	-2.919727466	-2.918479401	-2.915487338	-2.912139037	-2.911857449	-2.908479096	-2.904646808	-2.903692567	-2.900321424	-2.895766918	-2.895525206	-2.890916524	-2.887178665	-2.885700766	-2.880530667
0.434	-3.02834254	-3.027866567	-3.027073673	-3.025964454	-3.024539741	-3.022800609	-3.02074837	-3.018384583	-3.015711049	-3.01272982	-3.0094432	-3.005853744	-3.001964273	-2.997777868	-2.993297884	-2.988527955	-2.983472003	-2.978134249	-2.972519227	-2.966631803	-2.9604772	-2.95406104	-2.94738943	-2.940469224	-2.933310888	-2.932802247	-2.932318629	-2.93151012	-2.930384104	-2.928932497	-2.927175368	-2.925902555	-2.925078926	-2.922668785	-2.919976954	-2.918263778	-2.916932185	-2.913584825	-2.910534768	-2.909837534	-2.906022728	-2.902354804	-2.901762814	-2.897207636	-2.894163134	-2.892317371	-2.887378004	-2.885539475	-2.881921857
0.436	-3.026937027	-3.026460911	-3.02566778	-3.02455823	-3.023133095	-3.021393449	-3.019340609	-3.016976135	-3.014301832	-3.011319757	-3.008032216	-3.004441772	-3.000551249	-2.996363738	-2.991882602	-2.987111484	-2.982054318	-2.976715339	-2.9710991	-2.965210486	-2.959054754	-2.952637574	-2.945965157	-2.939044728	-2.93425363	-2.933769127	-2.932965391	-2.931885259	-2.931834332	-2.930379709	-2.928619106	-2.926528649	-2.924538214	-2.924069005	-2.921416255	-2.918380708	-2.916869557	-2.915019807	-2.91142853	-2.908978175	-2.907464254	-2.903207502	-2.900969731	-2.898631631	-2.89395749	-2.892558834	-2.888767417	-2.884191008	-2.88335444
0.438	-3.02552906	-3.025052801	-3.024259433	-3.023149553	-3.021723995	-3.019983837	-3.017930397	-3.015565237	-3.012890168	-3.009907247	-3.006618788	-3.003027359	-2.999135789	-2.994947178	-2.990464895	-2.985692596	-2.980634226	-2.975294035	-2.969676593	-2.963786813	-2.957629983	-2.951211838	-2.944538736	-2.937618839	-2.93570526	-2.935220601	-2.934415181	-2.933285743	-2.931843735	-2.930452573	-2.930069921	-2.927977366	-2.925590035	-2.923049928	-2.922865898	-2.919827838	-2.916545469	-2.915375931	-2.912867077	-2.908911675	-2.907582751	-2.904644843	-2.900279638	-2.89935561	-2.895335697	-2.89121847	-2.89020369	-2.884792876	-2.882809939
0.44	-3.024118689	-3.023642288	-3.022848684	-3.021738474	-3.020312494	-3.018571825	-3.016517785	-3.014151942	-3.011476107	-3.008492345	-3.005202971	-3.001610559	-2.997717947	-2.99352824	-2.989044819	-2.984271347	-2.979211783	-2.973870393	-2.968251766	-2.962360843	-2.956202953	-2.949783911	-2.943110331	-2.937158021	-2.936676542	-2.936190101	-2.935867762	-2.934736513	-2.933292796	-2.931522115	-2.929475118	-2.928985864	-2.927038702	-2.924317011	-2.921707686	-2.921202031	-2.917967777	-2.914316183	-2.913988863	-2.910356774	-2.906430391	-2.905829581	-2.901620666	-2.8980495	-2.896774668	-2.891646136	-2.889829655	-2.886221788	-2.881562666
0.442	-3.022705968	-3.022229424	-3.021435584	-3.020325045	-3.018898645	-3.017157465	-3.015102828	-3.012736302	-3.010059704	-3.007075102	-3.003784816	-3.000191426	-2.996297777	-2.99210698	-2.987622426	-2.98284779	-2.977787043	-2.972444468	-2.966824676	-2.960932637	-2.954773734	-2.948353894	-2.941680274	-2.938611789	-2.938128219	-2.937321432	-2.936197543	-2.934759083	-2.934746128	-2.932972602	-2.930897606	-2.928491483	-2.927597785	-2.925762543	-2.922764003	-2.920176261	-2.919417469	-2.91576587	-2.912633851	-2.911743371	-2.907617169	-2.904675042	-2.903061306	-2.898220491	-2.896653784	-2.893081063	-2.888572248	-2.887512629	-2.882153756
0.444	-3.021290948	-3.020814263	-3.020020187	-3.01890932	-3.0174825	-3.01574081	-3.013685577	-3.01131837	-3.008641012	-3.005655572	-3.002364377	-2.998770014	-2.994875331	-2.99068345	-2.986197771	-2.98142198	-2.976360063	-2.971016319	-2.965395383	-2.959502262	-2.953342402	-2.94692192	-2.940251243	-2.940065128	-2.939582877	-2.938775214	-2.937650295	-2.936200474	-2.934444473	-2.933315128	-2.93235074	-2.929944319	-2.927259516	-2.926128946	-2.924212382	-2.920869892	-2.918775582	-2.917199041	-2.913321212	-2.911085891	-2.909058203	-2.904509906	-2.90327382	-2.899660959	-2.895373575	-2.89439292	-2.889260119	-2.88685756	-2.883553103
0.446	-3.019873684	-3.019396857	-3.018602546	-3.01749135	-3.016064111	-3.014321914	-3.012266085	-3.0098982	-3.007220083	-3.004233809	-3.000941709	-2.997346375	-2.993450664	-2.989257706	-2.98477091	-2.979993974	-2.974930899	-2.969586003	-2.963963948	-2.958069783	-2.951909049	-2.945488224	-2.941522453	-2.9410385	-2.940234606	-2.939105732	-2.938816926	-2.937652234	-2.935893577	-2.933805784	-2.931922364	-2.931367943	-2.928698231	-2.925666369	-2.924723128	-2.922317413	-2.918731572	-2.917270985	-2.914760558	-2.910509009	-2.90968164	-2.905955239	-2.901960865	-2.901003941	-2.896099292	-2.893698065	-2.890673541	-2.885480245	-2.884990906
0.448	-3.018454227	-3.017977259	-3.017182713	-3.01607119	-3.014643533	-3.012900828	-3.010844406	-3.008475844	-3.005796971	-3.002809865	-2.999516863	-2.995920564	-2.992023831	-2.987829802	-2.983341898	-2.978563828	-2.973499608	-2.96815358	-2.962530434	-2.956635277	-2.950473792	-2.944053582	-2.94297893	-2.942494662	-2.941690097	-2.940561954	-2.939119503	-2.93737589	-2.937349451	-2.935259298	-2.932873182	-2.93044395	-2.930152852	-2.927119662	-2.923865128	-2.923201996	-2.92016413	-2.91621302	-2.915869392	-2.911958406	-2.908333125	-2.907332353	-2.90266295	-2.900330851	-2.897522466	-2.892309139	-2.892116561	-2.886433016	-2.884088618
0.45	-3.01703263	-3.016555521	-3.015760741	-3.014648892	-3.013220817	-3.011477607	-3.009420593	-3.007051357	-3.004371729	-3.001383795	-2.998089895	-2.994492635	-2.990594885	-2.986399793	-2.981910789	-2.977131596	-2.972066249	-2.966719109	-2.961094909	-2.955198827	-2.949036817	-2.944436221	-2.943953482	-2.943147296	-2.942621289	-2.942013901	-2.940574755	-2.938806196	-2.936741636	-2.935918442	-2.934327073	-2.931608838	-2.929068116	-2.928522005	-2.925265234	-2.921829407	-2.921617693	-2.917665652	-2.914490084	-2.913365143	-2.908944191	-2.906748493	-2.904092988	-2.898969543	-2.898933196	-2.893562029	-2.890914276	-2.887859116	-2.882858136
0.452	-3.015608948	-3.015131698	-3.014336684	-3.013224509	-3.011796018	-3.010052303	-3.007994699	-3.00562479	-3.002944412	-2.999955652	-2.996660859	-2.993062642	-2.989163882	-2.984967734	-2.98047764	-2.975697338	-2.970630879	-2.965282655	-2.959657443	-2.953760541	-2.947598618	-2.945894184	-2.945411071	-2.944605139	-2.943480951	-2.942032539	-2.941182221	-2.940257212	-2.938187064	-2.935784385	-2.934504143	-2.933057379	-2.930060872	-2.92755403	-2.926719262	-2.923072786	-2.920427811	-2.919093908	-2.914937174	-2.912943552	-2.910379017	-2.905543262	-2.905344157	-2.900417816	-2.897536323	-2.894987798	-2.889834423	-2.888966515	-2.883538482
0.454	-3.014183232	-3.013705842	-3.012910594	-3.011798094	-3.010369189	-3.008624971	-3.006566779	-3.004196199	-3.001515072	-2.998525491	-2.995229808	-2.99163064	-2.987730876	-2.983533681	-2.979042508	-2.974261109	-2.96919356	-2.963844282	-2.958218119	-2.95232058	-2.947353237	-2.946869735	-2.94617699	-2.946046074	-2.944938982	-2.943490552	-2.941731565	-2.93973099	-2.939644896	-2.937240565	-2.934549583	-2.93303475	-2.931514403	-2.928176142	-2.926138538	-2.924514956	-2.920636954	-2.918908654	-2.916375142	-2.911831832	-2.911534141	-2.906993936	-2.903946253	-2.901842542	-2.896732533	-2.895817392	-2.890905295	-2.887923217	-2.884944593
0.456	-3.012755536	-3.012278006	-3.011482526	-3.010369702	-3.008940383	-3.007195663	-3.005136885	-3.002765638	-3.000083765	-2.997093365	-2.993796797	-2.990196685	-2.986295924	-2.98209769	-2.977605448	-2.97282297	-2.967754353	-2.962404061	-2.956777037	-2.950879324	-2.948812433	-2.948328949	-2.947525011	-2.946398186	-2.94497504	-2.944692118	-2.943188856	-2.941103518	-2.938744293	-2.938249342	-2.936000205	-2.932972507	-2.931613149	-2.929626746	-2.926039522	-2.92463637	-2.922076547	-2.917829981	-2.917495644	-2.913284604	-2.910135954	-2.90841708	-2.903486265	-2.902326708	-2.898016961	-2.894559149	-2.892333516	-2.886526107	-2.886386178
0.458	-3.011325915	-3.010848245	-3.010052533	-3.008939386	-3.007509654	-3.005764435	-3.003705072	-3.001333159	-2.998650544	-2.99565933	-2.992361882	-2.98876083	-2.984859079	-2.980659816	-2.97616652	-2.971382981	-2.966313324	-2.960962072	-2.955334347	-2.95027229	-2.949791602	-2.94943508	-2.948984681	-2.947857013	-2.946414922	-2.944648462	-2.94328261	-2.942551521	-2.940174166	-2.93745906	-2.936842923	-2.934428055	-2.93114238	-2.930118579	-2.927478943	-2.923532991	-2.923221532	-2.919284614	-2.916097664	-2.914705845	-2.910014048	-2.90856164	-2.904860851	-2.900977052	-2.899457642	-2.893781005	-2.893149378	-2.887830111	-2.885125811
0.46	-3.009894421	-3.009416612	-3.008620669	-3.007507199	-3.006077056	-3.004331339	-3.002271393	-2.999898818	-2.997215464	-2.99422344	-2.990925116	-2.987323132	-2.9834204	-2.979220118	-2.974725782	-2.969941202	-2.964870542	-2.959518413	-2.95389038	-2.95173262	-2.951249952	-2.950444968	-2.949322416	-2.947990237	-2.947874877	-2.946107108	-2.944034301	-2.941819898	-2.94163333	-2.938917451	-2.935948367	-2.935342587	-2.932578516	-2.928936642	-2.928705027	-2.92498928	-2.921823897	-2.920703957	-2.916277865	-2.914546863	-2.911428041	-2.907171466	-2.906309097	-2.900908949	-2.899560204	-2.895226144	-2.891755812	-2.889247614	-2.883918
0.462	-3.008461108	-3.007983161	-3.007186987	-3.006073196	-3.004642644	-3.00289643	-3.000835904	-2.998462669	-2.99577858	-2.99278575	-2.989486556	-2.985883645	-2.981979941	-2.977778653	-2.973283293	-2.968497699	-2.963426087	-2.958073226	-2.953193779	-2.952710706	-2.952447552	-2.951903343	-2.950781856	-2.949335387	-2.947580118	-2.946535795	-2.945493169	-2.943093323	-2.940517003	-2.940239732	-2.937371889	-2.934037168	-2.933939691	-2.93039439	-2.927307359	-2.926407229	-2.922260855	-2.920286864	-2.917711514	-2.913136087	-2.912881106	-2.907762822	-2.905751424	-2.902353286	-2.898190866	-2.896617228	-2.891032729	-2.889992594	-2.88468353
0.464	-3.007026032	-3.006547946	-3.005751542	-3.004637431	-3.00320647	-3.001459762	-2.999398659	-2.997024767	-2.994339946	-2.991346314	-2.988046257	-2.984442428	-2.98053776	-2.976335479	-2.971839116	-2.967052543	-2.961980055	-2.95662684	-2.954654778	-2.954171815	-2.953368586	-2.952242961	-2.951017299	-2.950777118	-2.949036743	-2.946954032	-2.945114457	-2.944535376	-2.941856093	-2.938919402	-2.938831229	-2.935496174	-2.932540869	-2.931812184	-2.927953646	-2.925779523	-2.923705421	-2.919167734	-2.918864421	-2.91433623	-2.911716677	-2.909203588	-2.90447751	-2.903647125	-2.898286346	-2.896542253	-2.892307963	-2.888739673	-2.886094985
0.466	-3.005589245	-3.005111021	-3.004314388	-3.003199959	-3.001768591	-3.00002139	-2.997959712	-2.995585166	-2.992899617	-2.989905189	-2.986604274	-2.982999535	-2.979093916	-2.974890658	-2.970393316	-2.965605811	-2.960532592	-2.956116268	-2.955635155	-2.955178412	-2.954829891	-2.953703613	-2.952262537	-2.950498028	-2.949551679	-2.948410724	-2.946028547	-2.943638328	-2.943315876	-2.94029128	-2.937517393	-2.936915969	-2.933349902	-2.931020515	-2.929404741	-2.925163727	-2.92435006	-2.920623436	-2.917451788	-2.915767914	-2.910873775	-2.910064852	-2.905371867	-2.902772086	-2.899689281	-2.895160932	-2.893745547	-2.887538879	-2.887327984
0.468	-3.004150802	-3.003672441	-3.00287558	-3.001760833	-3.000329059	-2.998581368	-2.996519118	-2.994143922	-2.991457649	-2.98846243	-2.985160664	-2.981555024	-2.977648466	-2.97344425	-2.968945963	-2.964157603	-2.95908407	-2.957577983	-2.957095744	-2.956291579	-2.955169472	-2.953728624	-2.953723934	-2.95195844	-2.949887071	-2.948090877	-2.947488529	-2.944776752	-2.94223036	-2.941715993	-2.938444791	-2.936004776	-2.934805089	-2.930864413	-2.92958684	-2.92661924	-2.922962218	-2.922028437	-2.917345636	-2.915891074	-2.912207292	-2.908749697	-2.906809511	-2.901355865	-2.901138235	-2.895195104	-2.893739742	-2.888982587	-2.885920769
0.47	-3.002710758	-3.00223226	-3.001435172	-3.000320108	-2.998887931	-2.997139751	-2.995076932	-2.992701089	-2.990014097	-2.987018094	-2.983715485	-2.980108953	-2.976201472	-2.971996321	-2.967497137	-2.962708077	-2.959040175	-2.95855769	-2.957764492	-2.957623709	-2.956630581	-2.95518558	-2.953430013	-2.952271537	-2.951346953	-2.948950011	-2.946674336	-2.946209218	-2.943234388	-2.940727066	-2.939902612	-2.936265625	-2.934568975	-2.93231883	-2.928340239	-2.927881394	-2.923603396	-2.921403101	-2.918770602	-2.914483832	-2.913658067	-2.908263774	-2.907321101	-2.902589531	-2.899934931	-2.896634489	-2.892358071	-2.890381701	-2.884742154
0.472	-3.001269167	-3.000790532	-2.999993218	-2.998877839	-2.99744526	-2.995696595	-2.993633209	-2.991256723	-2.988569017	-2.985572235	-2.982268792	-2.978661382	-2.974752995	-2.970546944	-2.966046944	-2.961257767	-2.960502235	-2.960019598	-2.95921704	-2.958092645	-2.956657681	-2.956173416	-2.954889245	-2.952808838	-2.950845538	-2.950391606	-2.947715399	-2.945182199	-2.944693917	-2.941363652	-2.939291352	-2.937717461	-2.933856379	-2.933045586	-2.929586375	-2.92665014	-2.925051386	-2.920227177	-2.91997272	-2.915114391	-2.913052348	-2.909712928	-2.905916445	-2.904010134	-2.898721109	-2.897864098	-2.892104531	-2.890651616	-2.885587791
0.474	-2.999826084	-2.999347314	-2.998549773	-2.997434081	-2.996001103	-2.994251954	-2.992188005	-2.98981088	-2.987122466	-2.984124913	-2.980820645	-2.977212371	-2.973303103	-2.969096202	-2.964595576	-2.961964426	-2.961482638	-2.960679204	-2.959812809	-2.95954776	-2.958113814	-2.956351351	-2.954741234	-2.954258702	-2.951885031	-2.949365151	-2.949176025	-2.946155196	-2.943750817	-2.942809137	-2.939224904	-2.937796858	-2.935279421	-2.931636741	-2.931042733	-2.926510471	-2.925212334	-2.921683025	-2.918548436	-2.916553443	-2.911763902	-2.911015555	-2.905654807	-2.904286277	-2.899676031	-2.89692461	-2.893464958	-2.889308163	-2.887003147
0.476	-2.998381564	-2.997902658	-2.997104894	-2.995988889	-2.994555513	-2.992805884	-2.990741375	-2.988363617	-2.9856745	-2.982676183	-2.979371103	-2.975761984	-2.97185187	-2.967644216	-2.963427125	-2.963143435	-2.962944766	-2.962140892	-2.961019369	-2.959575993	-2.958358216	-2.957807131	-2.955740907	-2.953346332	-2.95327111	-2.95063734	-2.947958826	-2.947573934	-2.944311016	-2.94226085	-2.940675286	-2.93673926	-2.936360442	-2.932502386	-2.930199285	-2.927962064	-2.923842311	-2.923065868	-2.918144575	-2.916970141	-2.912720133	-2.910072851	-2.907047751	-2.902908186	-2.901109685	-2.895507954	-2.894908059	-2.888447836	-2.887885421
0.478	-2.996935661	-2.996456621	-2.995658633	-2.994542318	-2.993108547	-2.99135844	-2.989293376	-2.986914988	-2.984225176	-2.981226106	-2.977920228	-2.974310289	-2.970399389	-2.966191283	-2.964888983	-2.964406917	-2.963604909	-2.962481505	-2.961692132	-2.961035243	-2.959281023	-2.957202583	-2.956895504	-2.954807517	-2.952143195	-2.95177622	-2.949096202	-2.946447642	-2.945769084	-2.942136441	-2.940817533	-2.938197654	-2.934939695	-2.933934919	-2.929521741	-2.928650988	-2.924665188	-2.922254806	-2.919553572	-2.915574071	-2.914164257	-2.908643665	-2.908498897	-2.902561586	-2.90147546	-2.896356879	-2.894080668	-2.889888955	-2.886472953
0.48	-2.995488432	-2.995009258	-2.994211048	-2.993094424	-2.991660259	-2.989909679	-2.987844063	-2.985465052	-2.982774552	-2.979774741	-2.976468085	-2.972857368	-2.96894582	-2.966351095	-2.965869716	-2.965066918	-2.96473813	-2.963942459	-2.962503715	-2.960742858	-2.960234022	-2.958663487	-2.956285359	-2.955427374	-2.953574173	-2.950556995	-2.950355823	-2.947230289	-2.945005905	-2.943589576	-2.939756642	-2.939268704	-2.935466774	-2.933418132	-2.930934734	-2.92724917	-2.926115302	-2.921009437	-2.920817735	-2.915620446	-2.914134919	-2.909951737	-2.907211799	-2.904005452	-2.900064867	-2.897778915	-2.89273091	-2.89125012	-2.885330661
0.482	-2.99403993	-2.993560623	-2.992762192	-2.991645262	-2.990210707	-2.988459655	-2.986393493	-2.984013866	-2.981322688	-2.978322152	-2.975014747	-2.971403333	-2.96781339	-2.96749154	-2.967331541	-2.966528521	-2.965407636	-2.963965548	-2.963282644	-2.962203289	-2.960134565	-2.958771583	-2.957741251	-2.955035837	-2.953982333	-2.952016994	-2.948964207	-2.948631183	-2.945088646	-2.943515798	-2.941151877	-2.937883056	-2.936920108	-2.932393275	-2.931976076	-2.927573973	-2.925805803	-2.922464513	-2.91938415	-2.917064399	-2.912737652	-2.911358981	-2.905995622	-2.905231648	-2.899493187	-2.898360938	-2.892975628	-2.891016313	-2.886250364
0.484	-2.992590213	-2.992110773	-2.991312123	-2.990194888	-2.988759945	-2.987008427	-2.984941724	-2.982561488	-2.979869646	-2.976868407	-2.973560309	-2.969948526	-2.96927495	-2.968793231	-2.967991741	-2.966869343	-2.966037798	-2.965425081	-2.963671357	-2.961822361	-2.96159475	-2.959202868	-2.957326183	-2.956490708	-2.953501705	-2.952505478	-2.950172545	-2.947430999	-2.946543256	-2.942611799	-2.942070804	-2.938380124	-2.936436887	-2.933849464	-2.930543877	-2.92901506	-2.924465547	-2.923813369	-2.918682761	-2.91777447	-2.912973763	-2.911131886	-2.907030365	-2.904206486	-2.900830056	-2.897034467	-2.894374189	-2.889629256	-2.887668159
0.486	-2.991139334	-2.990659763	-2.989860895	-2.988743358	-2.987308031	-2.985556051	-2.983488813	-2.98110798	-2.978415491	-2.97541359	-2.972104968	-2.970736455	-2.970255276	-2.969453227	-2.968498725	-2.968324754	-2.966891741	-2.965132548	-2.964578501	-2.963055576	-2.960688311	-2.960344069	-2.957970264	-2.955853518	-2.954955587	-2.951633012	-2.951059647	-2.948003897	-2.945982966	-2.944068381	-2.940646556	-2.93981191	-2.935427598	-2.934866071	-2.930557034	-2.92900933	-2.925447186	-2.922839507	-2.920061824	-2.916403775	-2.914401585	-2.909713304	-2.908470755	-2.902776555	-2.902274747	-2.89581964	-2.895601891	-2.889112066	-2.888198144
0.488	-2.98968735	-2.989207648	-2.988408564	-2.987290727	-2.98585502	-2.984102584	-2.982034822	-2.979653406	-2.976960302	-2.973957849	-2.972197766	-2.971716464	-2.970916913	-2.970646511	-2.969793758	-2.96835293	-2.967039524	-2.966589604	-2.964523927	-2.963115993	-2.962133491	-2.959430719	-2.958905481	-2.95641639	-2.954404325	-2.953089462	-2.949686405	-2.949383434	-2.945571696	-2.944485782	-2.941336288	-2.939128453	-2.936812228	-2.933488114	-2.931998455	-2.927575268	-2.926898254	-2.921515863	-2.92139686	-2.915856003	-2.914959736	-2.90992376	-2.908271203	-2.903724522	-2.901339262	-2.897263917	-2.894172832	-2.890547714	-2.886782029
0.49	-2.988234316	-2.987754486	-2.986955188	-2.985837054	-2.984400972	-2.982648087	-2.980579812	-2.978197841	-2.975504206	-2.973658588	-2.97317779	-2.972501184	-2.972376144	-2.97125449	-2.969817557	-2.969188184	-2.968058411	-2.965983972	-2.965575984	-2.963594154	-2.961666456	-2.960886411	-2.95790573	-2.957421289	-2.954572964	-2.952925865	-2.95094626	-2.948128833	-2.94701856	-2.943044696	-2.942792189	-2.938270389	-2.937679288	-2.933456762	-2.932038323	-2.928355104	-2.926128092	-2.922969246	-2.919955895	-2.917302762	-2.913530751	-2.911358341	-2.90686495	-2.905136299	-2.899977665	-2.898631057	-2.892901819	-2.891824372	-2.885683671
0.492	-2.986780289	-2.986300331	-2.985500821	-2.984382395	-2.982945944	-2.981192622	-2.979123858	-2.976741403	-2.975119074	-2.974638056	-2.974048807	-2.973835195	-2.972716488	-2.971276657	-2.971043368	-2.969518735	-2.967741158	-2.967436495	-2.965063654	-2.964110576	-2.962361381	-2.960195555	-2.959349984	-2.956030692	-2.955981468	-2.952405869	-2.951473463	-2.948478118	-2.946676439	-2.944250005	-2.941596409	-2.939723504	-2.936242351	-2.93489827	-2.930633576	-2.929764315	-2.924835743	-2.924266047	-2.918978327	-2.918284843	-2.912992353	-2.911901379	-2.906780209	-2.905225875	-2.900321743	-2.898292083	-2.893616847	-2.891114796	-2.886670553
0.494	-2.985325325	-2.98484524	-2.984045522	-2.982926809	-2.98149	-2.979736262	-2.977667083	-2.976578978	-2.976098302	-2.975297211	-2.975284181	-2.974176343	-2.972744113	-2.972582338	-2.970982192	-2.969583037	-2.968909084	-2.966521534	-2.96627185	-2.963821099	-2.962656858	-2.960809426	-2.958742755	-2.957487469	-2.95453952	-2.953851366	-2.950121562	-2.949833403	-2.945772433	-2.945157338	-2.941238519	-2.940084735	-2.936425096	-2.934718936	-2.931328158	-2.929073271	-2.925950632	-2.923154882	-2.920296999	-2.916970148	-2.914372484	-2.91052555	-2.908182873	-2.903827922	-2.901734478	-2.896884565	-2.895034146	-2.889703331	-2.888089303
0.496	-2.983869479	-2.983389271	-2.98258935	-2.98147036	-2.980033214	-2.978279176	-2.978038412	-2.977557616	-2.976757327	-2.976209044	-2.97563694	-2.974198038	-2.97382591	-2.972441416	-2.971131851	-2.970367537	-2.968143665	-2.967963584	-2.96529499	-2.964800333	-2.962282321	-2.961186239	-2.958964822	-2.957267657	-2.955342967	-2.953050207	-2.951419412	-2.948537924	-2.947197376	-2.943734903	-2.942680455	-2.938645501	-2.937872591	-2.933274404	-2.93277807	-2.927626655	-2.92740154	-2.921748019	-2.921707687	-2.915822925	-2.915523353	-2.909632101	-2.909079956	-2.903181845	-2.902384289	-2.896478955	-2.895443685	-2.889530773	-2.888266068
0.498	-2.98241281	-2.981932482	-2.981132368	-2.980013139	-2.979497228	-2.979016633	-2.978575904	-2.978215817	-2.977097256	-2.976819984	-2.975658517	-2.974750095	-2.973902852	-2.972365799	-2.971831292	-2.969669397	-2.969445442	-2.966747192	-2.966663149	-2.963738705	-2.963349572	-2.960422415	-2.959731462	-2.956801034	-2.955811909	-2.952877559	-2.951594304	-2.948655277	-2.947082354	-2.944137782	-2.942280093	-2.939328978	-2.937191897	-2.934233099	-2.931822502	-2.92885472	-2.926177022	-2.923198781	-2.920260978	-2.917270607	-2.914080322	-2.911075931	-2.907641474	-2.904620933	-2.900951359	-2.897912273	-2.89401746	-2.890957137	-2.88684787
0.5	-2.980956072	-2.980954676	-2.980477728	-2.980472138	-2.979680912	-2.979668323	-2.978566263	-2.978543854	-2.977134676	-2.977099606	-2.975387306	-2.975336706	-2.973325568	-2.973256536	-2.970951145	-2.970860736	-2.968265987	-2.968151208	-2.965272317	-2.96513012	-2.96197264	-2.96179991	-2.958369745	-2.958163295	-2.954466716	-2.954223275	-2.950266941	-2.949983143	-2.945774121	-2.945446494	-2.940992286	-2.940617237	-2.935925807	-2.935499611	-2.930579413	-2.930098196	-2.924958216	-2.924417937	-2.919067729	-2.918464161	-2.912913899	-2.912242608	-2.90650314	-2.905759462	-2.899842371	-2.899021388	-2.892939069	-2.892035576	-2.885801322
0.502	-2.98241281	-2.981932482	-2.981132368	-2.980013139	-2.979497228	-2.979016633	-2.978575904	-2.978215817	-2.977097256	-2.976819984	-2.975658517	-2.974750095	-2.973902852	-2.972365799	-2.971831292	-2.969669397	-2.969445442	-2.966747192	-2.966663149	-2.963738705	-2.963349572	-2.960422415	-2.959731462	-2.956801034	-2.955811909	-2.952877559	-2.951594304	-2.948655277	-2.947082354	-2.944137782	-2.942280093	-2.939328978	-2.937191897	-2.934233099	-2.931822502	-2.92885472	-2.926177022	-2.923198781	-2.920260978	-2.917270607	-2.914080322	-2.911075931	-2.907641474	-2.904620933	-2.900951359	-2.897912273	-2.89401746	-2.890957137	-2.88684787
0.504	-2.983869479	-2.983389271	-2.98258935	-2.98147036	-2.980033214	-2.978279176	-2.978038412	-2.977557616	-2.976757327	-2.976209044	-2.97563694	-2.974198038	-2.97382591	-2.972441416	-2.971131851	-2.970367537	-2.968143665	-2.967963584	-2.96529499	-2.964800333	-2.962282321	-2.961186239	-2.958964822	-2.957267657	-2.955342967	-2.953050207	-2.951419412	-2.948537924	-2.947197376	-2.943734903	-2.942680455	-2.938645501	-2.937872591	-2.933274404	-2.93277807	-2.927626655	-2.92740154	-2.921748019	-2.921707687	-2.915822925	-2.915523353	-2.909632101	-2.909079956	-2.903181845	-2.902384289	-2.896478955	-2.895443685	-2.889530773	-2.888266068
0.506	-2.985325325	-2.98484524	-2.984045522	-2.982926809	-2.98149	-2.979736262	-2.977667083	-2.976578978	-2.976098302	-2.975297211	-2.975284181	-2.974176343	-2.972744113	-2.972582338	-2.970982192	-2.969583037	-2.968909084	-2.966521534	-2.96627185	-2.963821099	-2.962656858	-2.960809426	-2.958742755	-2.957487469	-2.95453952	-2.953851366	-2.950121562	-2.949833403	-2.945772433	-2.945157338	-2.941238519	-2.940084735	-2.936425096	-2.934718936	-2.931328158	-2.929073271	-2.925950632	-2.923154882	-2.920296999	-2.916970148	-2.914372484	-2.91052555	-2.908182873	-2.903827922	-2.901734478	-2.896884565	-2.895034146	-2.889703331	-2.888089303
0.508	-2.986780289	-2.986300331	-2.985500821	-2.984382395	-2.982945944	-2.981192622	-2.979123858	-2.976741403	-2.975119074	-2.974638056	-2.974048807	-2.973835195	-2.972716488	-2.971276657	-2.971043368	-2.969518735	-2.967741158	-2.967436495	-2.965063654	-2.964110576	-2.962361381	-2.960195555	-2.959349984	-2.956030692	-2.955981468	-2.952405869	-2.951473463	-2.948478118	-2.946676439	-2.944250005	-2.941596409	-2.939723504	-2.936242351	-2.93489827	-2.930633576	-2.929764315	-2.924835743	-2.924266047	-2.918978327	-2.918284843	-2.912992353	-2.911901379	-2.906780209	-2.905225875	-2.900321743	-2.898292083	-2.893616847	-2.891114796	-2.886670553
0.51	-2.988234316	-2.987754486	-2.986955188	-2.985837054	-2.984400972	-2.982648087	-2.980579812	-2.978197841	-2.975504206	-2.973658588	-2.97317779	-2.972501184	-2.972376144	-2.97125449	-2.969817557	-2.969188184	-2.968058411	-2.965983972	-2.965575984	-2.963594154	-2.961666456	-2.960886411	-2.95790573	-2.957421289	-2.954572964	-2.952925865	-2.95094626	-2.948128833	-2.94701856	-2.943044696	-2.942792189	-2.938270389	-2.937679288	-2.933456762	-2.932038323	-2.928355104	-2.926128092	-2.922969246	-2.919955895	-2.917302762	-2.913530751	-2.911358341	-2.90686495	-2.905136299	-2.899977665	-2.898631057	-2.892901819	-2.891824372	-2.885683671
0.512	-2.98968735	-2.989207648	-2.988408564	-2.987290727	-2.98585502	-2.984102584	-2.982034822	-2.979653406	-2.976960302	-2.973957849	-2.972197766	-2.971716464	-2.970916913	-2.970646511	-2.969793758	-2.96835293	-2.967039524	-2.966589604	-2.964523927	-2.963115993	-2.962133491	-2.959430719	-2.958905481	-2.95641639	-2.954404325	-2.953089462	-2.949686405	-2.949383434	-2.945571696	-2.944485782	-2.941336288	-2.939128453	-2.936812228	-2.933488114	-2.931998455	-2.927575268	-2.926898254	-2.921515863	-2.92139686	-2.915856003	-2.914959736	-2.90992376	-2.908271203	-2.903724522	-2.901339262	-2.897263917	-2.894172832	-2.890547714	-2.886782029
0.514	-2.991139334	-2.990659763	-2.989860895	-2.988743358	-2.987308031	-2.985556051	-2.983488813	-2.98110798	-2.978415491	-2.97541359	-2.972104968	-2.970736455	-2.970255276	-2.969453227	-2.968498725	-2.968324754	-2.966891741	-2.965132548	-2.964578501	-2.963055576	-2.960688311	-2.960344069	-2.957970264	-2.955853518	-2.954955587	-2.951633012	-2.951059647	-2.948003897	-2.945982966	-2.944068381	-2.940646556	-2.93981191	-2.935427598	-2.934866071	-2.930557034	-2.92900933	-2.925447186	-2.922839507	-2.920061824	-2.916403775	-2.914401585	-2.909713304	-2.908470755	-2.902776555	-2.902274747	-2.89581964	-2.895601891	-2.889112066	-2.888198144
0.516	-2.992590213	-2.992110773	-2.991312123	-2.990194888	-2.988759945	-2.987008427	-2.984941724	-2.982561488	-2.979869646	-2.976868407	-2.973560309	-2.969948526	-2.96927495	-2.968793231	-2.967991741	-2.966869343	-2.966037798	-2.965425081	-2.963671357	-2.961822361	-2.96159475	-2.959202868	-2.957326183	-2.956490708	-2.953501705	-2.952505478	-2.950172545	-2.947430999	-2.946543256	-2.942611799	-2.942070804	-2.938380124	-2.936436887	-2.933849464	-2.930543877	-2.92901506	-2.924465547	-2.923813369	-2.918682761	-2.91777447	-2.912973763	-2.911131886	-2.907030365	-2.904206486	-2.900830056	-2.897034467	-2.894374189	-2.889629256	-2.887668159
0.518	-2.99403993	-2.993560623	-2.992762192	-2.991645262	-2.990210707	-2.988459655	-2.986393493	-2.984013866	-2.981322688	-2.978322152	-2.975014747	-2.971403333	-2.96781339	-2.96749154	-2.967331541	-2.966528521	-2.965407636	-2.963965548	-2.963282644	-2.962203289	-2.960134565	-2.958771583	-2.957741251	-2.955035837	-2.953982333	-2.952016994	-2.948964207	-2.948631183	-2.945088646	-2.943515798	-2.941151877	-2.937883056	-2.936920108	-2.932393275	-2.931976076	-2.927573973	-2.925805803	-2.922464513	-2.91938415	-2.917064399	-2.912737652	-2.911358981	-2.905995622	-2.905231648	-2.899493187	-2.898360938	-2.892975628	-2.891016313	-2.886250364
0.52	-2.995488432	-2.995009258	-2.994211048	-2.993094424	-2.991660259	-2.989909679	-2.987844063	-2.985465052	-2.982774552	-2.979774741	-2.976468085	-2.972857368	-2.96894582	-2.966351095	-2.965869716	-2.965066918	-2.96473813	-2.963942459	-2.962503715	-2.960742858	-2.960234022	-2.958663487	-2.956285359	-2.955427374	-2.953574173	-2.950556995	-2.950355823	-2.947230289	-2.945005905	-2.943589576	-2.939756642	-2.939268704	-2.935466774	-2.933418132	-2.930934734	-2.92724917	-2.926115302	-2.921009437	-2.920817735	-2.915620446	-2.914134919	-2.909951737	-2.907211799	-2.904005452	-2.900064867	-2.897778915	-2.89273091	-2.89125012	-2.885330661
0.522	-2.996935661	-2.996456621	-2.995658633	-2.994542318	-2.993108547	-2.99135844	-2.989293376	-2.986914988	-2.984225176	-2.981226106	-2.977920228	-2.974310289	-2.970399389	-2.966191283	-2.964888983	-2.964406917	-2.963604909	-2.962481505	-2.961692132	-2.961035243	-2.959281023	-2.957202583	-2.956895504	-2.954807517	-2.952143195	-2.95177622	-2.949096202	-2.946447642	-2.945769084	-2.942136441	-2.940817533	-2.938197654	-2.934939695	-2.933934919	-2.929521741	-2.928650988	-2.924665188	-2.922254806	-2.919553572	-2.915574071	-2.914164257	-2.908643665	-2.908498897	-2.902561586	-2.90147546	-2.896356879	-2.894080668	-2.889888955	-2.886472953
0.524	-2.998381564	-2.997902658	-2.997104894	-2.995988889	-2.994555513	-2.992805884	-2.990741375	-2.988363617	-2.9856745	-2.982676183	-2.979371103	-2.975761984	-2.97185187	-2.967644216	-2.963427125	-2.963143435	-2.962944766	-2.962140892	-2.961019369	-2.959575993	-2.958358216	-2.957807131	-2.955740907	-2.953346332	-2.95327111	-2.95063734	-2.947958826	-2.947573934	-2.944311016	-2.94226085	-2.940675286	-2.93673926	-2.936360442	-2.932502386	-2.930199285	-2.927962064	-2.923842311	-2.923065868	-2.918144575	-2.916970141	-2.912720133	-2.910072851	-2.907047751	-2.902908186	-2.901109685	-2.895507954	-2.894908059	-2.888447836	-2.887885421
0.526	-2.999826084	-2.999347314	-2.998549773	-2.997434081	-2.996001103	-2.994251954	-2.992188005	-2.98981088	-2.987122466	-2.984124913	-2.980820645	-2.977212371	-2.973303103	-2.969096202	-2.964595576	-2.961964426	-2.961482638	-2.960679204	-2.959812809	-2.95954776	-2.958113814	-2.956351351	-2.954741234	-2.954258702	-2.951885031	-2.949365151	-2.949176025	-2.946155196	-2.943750817	-2.942809137	-2.939224904	-2.937796858	-2.935279421	-2.931636741	-2.931042733	-2.926510471	-2.925212334	-2.921683025	-2.918548436	-2.916553443	-2.911763902	-2.911015555	-2.905654807	-2.904286277	-2.899676031	-2.89692461	-2.893464958	-2.889308163	-2.887003147
0.528	-3.001269167	-3.000790532	-2.999993218	-2.998877839	-2.99744526	-2.995696595	-2.993633209	-2.991256723	-2.988569017	-2.985572235	-2.982268792	-2.978661382	-2.974752995	-2.970546944	-2.966046944	-2.961257767	-2.960502235	-2.960019598	-2.95921704	-2.958092645	-2.956657681	-2.956173416	-2.954889245	-2.952808838	-2.950845538	-2.950391606	-2.947715399	-2.945182199	-2.944693917	-2.941363652	-2.939291352	-2.937717461	-2.933856379	-2.933045586	-2.929586375	-2.92665014	-2.925051386	-2.920227177	-2.91997272	-2.915114391	-2.913052348	-2.909712928	-2.905916445	-2.904010134	-2.898721109	-2.897864098	-2.892104531	-2.890651616	-2.885587791
0.53	-3.002710758	-3.00223226	-3.001435172	-3.000320108	-2.998887931	-2.997139751	-2.995076932	-2.992701089	-2.990014097	-2.987018094	-2.983715485	-2.980108953	-2.976201472	-2.971996321	-2.967497137	-2.962708077	-2.959040175	-2.95855769	-2.957764492	-2.957623709	-2.956630581	-2.95518558	-2.953430013	-2.952271537	-2.951346953	-2.948950011	-2.946674336	-2.946209218	-2.943234388	-2.940727066	-2.939902612	-2.936265625	-2.934568975	-2.93231883	-2.928340239	-2.927881394	-2.923603396	-2.921403101	-2.918770602	-2.914483832	-2.913658067	-2.908263774	-2.907321101	-2.902589531	-2.899934931	-2.896634489	-2.892358071	-2.890381701	-2.884742154
0.532	-3.004150802	-3.003672441	-3.00287558	-3.001760833	-3.000329059	-2.998581368	-2.996519118	-2.994143922	-2.991457649	-2.98846243	-2.985160664	-2.981555024	-2.977648466	-2.97344425	-2.968945963	-2.964157603	-2.95908407	-2.957577983	-2.957095744	-2.956291579	-2.955169472	-2.953728624	-2.953723934	-2.95195844	-2.949887071	-2.948090877	-2.947488529	-2.944776752	-2.94223036	-2.941715993	-2.938444791	-2.936004776	-2.934805089	-2.930864413	-2.92958684	-2.92661924	-2.922962218	-2.922028437	-2.917345636	-2.915891074	-2.912207292	-2.908749697	-2.906809511	-2.901355865	-2.901138235	-2.895195104	-2.893739742	-2.888982587	-2.885920769
0.534	-3.005589245	-3.005111021	-3.004314388	-3.003199959	-3.001768591	-3.00002139	-2.997959712	-2.995585166	-2.992899617	-2.989905189	-2.986604274	-2.982999535	-2.979093916	-2.974890658	-2.970393316	-2.965605811	-2.960532592	-2.956116268	-2.955635155	-2.955178412	-2.954829891	-2.953703613	-2.952262537	-2.950498028	-2.949551679	-2.948410724	-2.946028547	-2.943638328	-2.943315876	-2.94029128	-2.937517393	-2.936915969	-2.933349902	-2.931020515	-2.929404741	-2.925163727	-2.92435006	-2.920623436	-2.917451788	-2.915767914	-2.910873775	-2.910064852	-2.905371867	-2.902772086	-2.899689281	-2.895160932	-2.893745547	-2.887538879	-2.887327984
0.536	-3.007026032	-3.006547946	-3.005751542	-3.004637431	-3.00320647	-3.001459762	-2.999398659	-2.997024767	-2.994339946	-2.991346314	-2.988046257	-2.984442428	-2.98053776	-2.976335479	-2.971839116	-2.967052543	-2.961980055	-2.95662684	-2.954654778	-2.954171815	-2.953368586	-2.952242961	-2.951017299	-2.950777118	-2.949036743	-2.946954032	-2.945114457	-2.944535376	-2.941856093	-2.938919402	-2.938831229	-2.935496174	-2.932540869	-2.931812184	-2.927953646	-2.925779523	-2.923705421	-2.919167734	-2.918864421	-2.91433623	-2.911716677	-2.909203588	-2.90447751	-2.903647125	-2.898286346	-2.896542253	-2.892307963	-2.888739673	-2.886094985
0.538	-3.008461108	-3.007983161	-3.007186987	-3.006073196	-3.004642644	-3.00289643	-3.000835904	-2.998462669	-2.99577858	-2.99278575	-2.989486556	-2.985883645	-2.981979941	-2.977778653	-2.973283293	-2.968497699	-2.963426087	-2.958073226	-2.953193779	-2.952710706	-2.952447552	-2.951903343	-2.950781856	-2.949335387	-2.947580118	-2.946535795	-2.945493169	-2.943093323	-2.940517003	-2.940239732	-2.937371889	-2.934037168	-2.933939691	-2.93039439	-2.927307359	-2.926407229	-2.922260855	-2.920286864	-2.917711514	-2.913136087	-2.912881106	-2.907762822	-2.905751424	-2.902353286	-2.898190866	-2.896617228	-2.891032729	-2.889992594	-2.88468353
0.54	-3.009894421	-3.009416612	-3.008620669	-3.007507199	-3.006077056	-3.004331339	-3.002271393	-2.999898818	-2.997215464	-2.99422344	-2.990925116	-2.987323132	-2.9834204	-2.979220118	-2.974725782	-2.969941202	-2.964870542	-2.959518413	-2.95389038	-2.95173262	-2.951249952	-2.950444968	-2.949322416	-2.947990237	-2.947874877	-2.946107108	-2.944034301	-2.941819898	-2.94163333	-2.938917451	-2.935948367	-2.935342587	-2.932578516	-2.928936642	-2.928705027	-2.92498928	-2.921823897	-2.920703957	-2.916277865	-2.914546863	-2.911428041	-2.907171466	-2.906309097	-2.900908949	-2.899560204	-2.895226144	-2.891755812	-2.889247614	-2.883918
0.542	-3.011325915	-3.010848245	-3.010052533	-3.008939386	-3.007509654	-3.005764435	-3.003705072	-3.001333159	-2.998650544	-2.99565933	-2.992361882	-2.98876083	-2.984859079	-2.980659816	-2.97616652	-2.971382981	-2.966313324	-2.960962072	-2.955334347	-2.95027229	-2.949791602	-2.94943508	-2.948984681	-2.947857013	-2.946414922	-2.944648462	-2.94328261	-2.942551521	-2.940174166	-2.93745906	-2.936842923	-2.934428055	-2.93114238	-2.930118579	-2.927478943	-2.923532991	-2.923221532	-2.919284614	-2.916097664	-2.914705845	-2.910014048	-2.90856164	-2.904860851	-2.900977052	-2.899457642	-2.893781005	-2.893149378	-2.887830111	-2.885125811
0.544	-3.012755536	-3.012278006	-3.011482526	-3.010369702	-3.008940383	-3.007195663	-3.005136885	-3.002765638	-3.000083765	-2.997093365	-2.993796797	-2.990196685	-2.986295924	-2.98209769	-2.977605448	-2.97282297	-2.967754353	-2.962404061	-2.956777037	-2.950879324	-2.948812433	-2.948328949	-2.947525011	-2.946398186	-2.94497504	-2.944692118	-2.943188856	-2.941103518	-2.938744293	-2.938249342	-2.936000205	-2.932972507	-2.931613149	-2.929626746	-2.926039522	-2.92463637	-2.922076547	-2.917829981	-2.917495644	-2.913284604	-2.910135954	-2.90841708	-2.903486265	-2.902326708	-2.898016961	-2.894559149	-2.892333516	-2.886526107	-2.886386178
0.546	-3.014183232	-3.013705842	-3.012910594	-3.011798094	-3.010369189	-3.008624971	-3.006566779	-3.004196199	-3.001515072	-2.998525491	-2.995229808	-2.99163064	-2.987730876	-2.983533681	-2.979042508	-2.974261109	-2.96919356	-2.963844282	-2.958218119	-2.95232058	-2.947353237	-2.946869735	-2.94617699	-2.946046074	-2.944938982	-2.943490552	-2.941731565	-2.93973099	-2.939644896	-2.937240565	-2.934549583	-2.93303475	-2.931514403	-2.928176142	-2.926138538	-2.924514956	-2.920636954	-2.918908654	-2.916375142	-2.911831832	-2.911534141	-2.906993936	-2.903946253	-2.901842542	-2.896732533	-2.895817392	-2.890905295	-2.887923217	-2.884944593
0.548	-3.015608948	-3.015131698	-3.014336684	-3.013224509	-3.011796018	-3.010052303	-3.007994699	-3.00562479	-3.002944412	-2.999955652	-2.996660859	-2.993062642	-2.989163882	-2.984967734	-2.98047764	-2.975697338	-2.970630879	-2.965282655	-2.959657443	-2.953760541	-2.947598618	-2.945894184	-2.945411071	-2.944605139	-2.943480951	-2.942032539	-2.941182221	-2.940257212	-2.938187064	-2.935784385	-2.934504143	-2.933057379	-2.930060872	-2.92755403	-2.926719262	-2.923072786	-2.920427811	-2.919093908	-2.914937174	-2.912943552	-2.910379017	-2.905543262	-2.905344157	-2.900417816	-2.897536323	-2.894987798	-2.889834423	-2.888966515	-2.883538482
0.55	-3.01703263	-3.016555521	-3.015760741	-3.014648892	-3.013220817	-3.011477607	-3.009420593	-3.007051357	-3.004371729	-3.001383795	-2.998089895	-2.994492635	-2.990594885	-2.986399793	-2.981910789	-2.977131596	-2.972066249	-2.966719109	-2.961094909	-2.955198827	-2.949036817	-2.944436221	-2.943953482	-2.943147296	-2.942621289	-2.942013901	-2.940574755	-2.938806196	-2.936741636	-2.935918442	-2.934327073	-2.931608838	-2.929068116	-2.928522005	-2.925265234	-2.921829407	-2.921617693	-2.917665652	-2.914490084	-2.913365143	-2.908944191	-2.906748493	-2.904092988	-2.898969543	-2.898933196	-2.893562029	-2.890914276	-2.887859116	-2.882858136
0.552	-3.018454227	-3.017977259	-3.017182713	-3.01607119	-3.014643533	-3.012900828	-3.010844406	-3.008475844	-3.005796971	-3.002809865	-2.999516863	-2.995920564	-2.992023831	-2.987829802	-2.983341898	-2.978563828	-2.973499608	-2.96815358	-2.962530434	-2.956635277	-2.950473792	-2.944053582	-2.94297893	-2.942494662	-2.941690097	-2.940561954	-2.939119503	-2.93737589	-2.937349451	-2.935259298	-2.932873182	-2.93044395	-2.930152852	-2.927119662	-2.923865128	-2.923201996	-2.92016413	-2.91621302	-2.915869392	-2.911958406	-2.908333125	-2.907332353	-2.90266295	-2.900330851	-2.897522466	-2.892309139	-2.892116561	-2.886433016	-2.884088618
0.554	-3.019873684	-3.019396857	-3.018602546	-3.01749135	-3.016064111	-3.014321914	-3.012266085	-3.0098982	-3.007220083	-3.004233809	-3.000941709	-2.997346375	-2.993450664	-2.989257706	-2.98477091	-2.979993974	-2.974930899	-2.969586003	-2.963963948	-2.958069783	-2.951909049	-2.945488224	-2.941522453	-2.9410385	-2.940234606	-2.939105732	-2.938816926	-2.937652234	-2.935893577	-2.933805784	-2.931922364	-2.931367943	-2.928698231	-2.925666369	-2.924723128	-2.922317413	-2.918731572	-2.917270985	-2.914760558	-2.910509009	-2.90968164	-2.905955239	-2.901960865	-2.901003941	-2.896099292	-2.893698065	-2.890673541	-2.885480245	-2.884990906
0.556	-3.021290948	-3.020814263	-3.020020187	-3.01890932	-3.0174825	-3.01574081	-3.013685577	-3.01131837	-3.008641012	-3.005655572	-3.002364377	-2.998770014	-2.994875331	-2.99068345	-2.986197771	-2.98142198	-2.976360063	-2.971016319	-2.965395383	-2.959502262	-2.953342402	-2.94692192	-2.940251243	-2.940065128	-2.939582877	-2.938775214	-2.937650295	-2.936200474	-2.934444473	-2.933315128	-2.93235074	-2.929944319	-2.927259516	-2.926128946	-2.924212382	-2.920869892	-2.918775582	-2.917199041	-2.913321212	-2.911085891	-2.909058203	-2.904509906	-2.90327382	-2.899660959	-2.895373575	-2.89439292	-2.889260119	-2.88685756	-2.883553103
0.558	-3.022705968	-3.022229424	-3.021435584	-3.020325045	-3.018898645	-3.017157465	-3.015102828	-3.012736302	-3.010059704	-3.007075102	-3.003784816	-3.000191426	-2.996297777	-2.99210698	-2.987622426	-2.98284779	-2.977787043	-2.972444468	-2.966824676	-2.960932637	-2.954773734	-2.948353894	-2.941680274	-2.938611789	-2.938128219	-2.937321432	-2.936197543	-2.934759083	-2.934746128	-2.932972602	-2.930897606	-2.928491483	-2.927597785	-2.925762543	-2.922764003	-2.920176261	-2.919417469	-2.91576587	-2.912633851	-2.911743371	-2.907617169	-2.904675042	-2.903061306	-2.898220491	-2.896653784	-2.893081063	-2.888572248	-2.887512629	-2.882153756
0.56	-3.024118689	-3.023642288	-3.022848684	-3.021738474	-3.020312494	-3.018571825	-3.016517785	-3.014151942	-3.011476107	-3.008492345	-3.005202971	-3.001610559	-2.997717947	-2.99352824	-2.989044819	-2.984271347	-2.979211783	-2.973870393	-2.968251766	-2.962360843	-2.956202953	-2.949783911	-2.943110331	-2.937158021	-2.936676542	-2.936190101	-2.935867762	-2.934736513	-2.933292796	-2.931522115	-2.929475118	-2.928985864	-2.927038702	-2.924317011	-2.921707686	-2.921202031	-2.917967777	-2.914316183	-2.913988863	-2.910356774	-2.906430391	-2.905829581	-2.901620666	-2.8980495	-2.896774668	-2.891646136	-2.889829655	-2.886221788	-2.881562666
0.562	-3.02552906	-3.025052801	-3.024259433	-3.023149553	-3.021723995	-3.019983837	-3.017930397	-3.015565237	-3.012890168	-3.009907247	-3.006618788	-3.003027359	-2.999135789	-2.994947178	-2.990464895	-2.985692596	-2.980634226	-2.975294035	-2.969676593	-2.963786813	-2.957629983	-2.951211838	-2.944538736	-2.937618839	-2.93570526	-2.935220601	-2.934415181	-2.933285743	-2.931843735	-2.930452573	-2.930069921	-2.927977366	-2.925590035	-2.923049928	-2.922865898	-2.919827838	-2.916545469	-2.915375931	-2.912867077	-2.908911675	-2.907582751	-2.904644843	-2.900279638	-2.89935561	-2.895335697	-2.89121847	-2.89020369	-2.884792876	-2.882809939
0.564	-3.026937027	-3.026460911	-3.02566778	-3.02455823	-3.023133095	-3.021393449	-3.019340609	-3.016976135	-3.014301832	-3.011319757	-3.008032216	-3.004441772	-3.000551249	-2.996363738	-2.991882602	-2.987111484	-2.982054318	-2.976715339	-2.9710991	-2.965210486	-2.959054754	-2.952637574	-2.945965157	-2.939044728	-2.93425363	-2.933769127	-2.932965391	-2.931885259	-2.931834332	-2.930379709	-2.928619106	-2.926528649	-2.924538214	-2.924069005	-2.921416255	-2.918380708	-2.916869557	-2.915019807	-2.91142853	-2.908978175	-2.907464254	-2.903207502	-2.900969731	-2.898631631	-2.89395749	-2.892558834	-2.888767417	-2.884191008	-2.88335444
0.566	-3.02834254	-3.027866567	-3.027073673	-3.025964454	-3.024539741	-3.022800609	-3.02074837	-3.018384583	-3.015711049	-3.01272982	-3.0094432	-3.005853744	-3.001964273	-2.997777868	-2.993297884	-2.988527955	-2.983472003	-2.978134249	-2.972519227	-2.966631803	-2.9604772	-2.95406104	-2.94738943	-2.940469224	-2.933310888	-2.932802247	-2.932318629	-2.93151012	-2.930384104	-2.928932497	-2.927175368	-2.925902555	-2.925078926	-2.922668785	-2.919976954	-2.918263778	-2.916932185	-2.913584825	-2.910534768	-2.909837534	-2.906022728	-2.902354804	-2.901762814	-2.897207636	-2.894163134	-2.892317371	-2.887378004	-2.885539475	-2.881921857
0.568	-3.029745546	-3.029269715	-3.028477059	-3.027368171	-3.025943882	-3.024205264	-3.022153627	-3.019790528	-3.017117765	-3.014137385	-3.010851688	-3.007263224	-3.003374808	-2.999189513	-2.994710687	-2.989941955	-2.984887226	-2.979550708	-2.973936919	-2.968050704	-2.961897257	-2.955482161	-2.948811445	-2.941891757	-2.934731164	-2.931353447	-2.930869408	-2.930061674	-2.928936882	-2.927483672	-2.927338188	-2.925706439	-2.923631158	-2.921222238	-2.919727466	-2.918479401	-2.915487338	-2.912139037	-2.911857449	-2.908479096	-2.904646808	-2.903692567	-2.900321424	-2.895766918	-2.895525206	-2.890916524	-2.887178665	-2.885700766	-2.880530667
0.57	-3.031145993	-3.030670305	-3.029877887	-3.02876933	-3.027345466	-3.025607362	-3.023556329	-3.021193919	-3.018521928	-3.015542399	-3.012257627	-3.008670159	-3.004782801	-3.000598621	-2.996120959	-2.99135343	-2.986299932	-2.980964661	-2.975352119	-2.969467131	-2.963314866	-2.956900869	-2.950231113	-2.943312109	-2.936151306	-2.929905388	-2.929423069	-2.928759308	-2.928613748	-2.927480104	-2.926036094	-2.924263122	-2.922196047	-2.921113483	-2.919775369	-2.917049437	-2.914081686	-2.913223738	-2.910694253	-2.907039127	-2.905242653	-2.903060328	-2.89890438	-2.89689891	-2.894327189	-2.889481319	-2.888500462	-2.884339212	-2.880031931
0.572	-3.032543829	-3.032068284	-3.031276104	-3.03016788	-3.02874444	-3.027006851	-3.024956423	-3.022594703	-3.019923485	-3.01694481	-3.013660965	-3.010074495	-3.006188199	-3.002005139	-2.997528646	-2.992762327	-2.987710069	-2.982376055	-2.976764772	-2.970881027	-2.964729966	-2.958317101	-2.951648356	-2.944730145	-2.937569614	-2.930176264	-2.928458629	-2.927973306	-2.927167176	-2.926036319	-2.924591867	-2.922817218	-2.922555234	-2.920718744	-2.918331393	-2.915605468	-2.914712541	-2.912556591	-2.909258247	-2.906624591	-2.905596255	-2.90163491	-2.898462471	-2.897302222	-2.89290166	-2.889875831	-2.888044395	-2.882911405	-2.881290728
0.574	-3.033939003	-3.033463602	-3.03267166	-3.031563767	-3.030140752	-3.028403681	-3.026353857	-3.023992829	-3.021322386	-3.018344565	-3.01506165	-3.011476181	-3.00759095	-3.003409014	-2.998933695	-2.994168591	-2.989117581	-2.983784834	-2.978174823	-2.972292336	-2.966142499	-2.959730794	-2.953063102	-2.946145766	-2.938985743	-2.931591277	-2.927013282	-2.926528233	-2.925722935	-2.924591353	-2.923979683	-2.923128964	-2.921372619	-2.919279429	-2.91691335	-2.916086522	-2.914161943	-2.911122318	-2.908199291	-2.90764443	-2.904157265	-2.900195824	-2.899795656	-2.895928366	-2.891734341	-2.891001405	-2.886617228	-2.882659128	-2.881478365
0.576	-3.035331463	-3.034856205	-3.034064502	-3.032956942	-3.031534353	-3.029797798	-3.02774858	-3.025388244	-3.022718578	-3.019741612	-3.01645963	-3.012875163	-3.008991001	-3.004810192	-3.000336053	-2.995572171	-2.990522416	-2.985190944	-2.979582216	-2.973701003	-2.967552408	-2.961141889	-2.954475287	-2.947558887	-2.940399519	-2.933004929	-2.925571374	-2.925385929	-2.92508435	-2.924273461	-2.923147706	-2.92169401	-2.919931834	-2.917836788	-2.917542788	-2.91541899	-2.912722924	-2.909681398	-2.909478739	-2.906325007	-2.902744742	-2.901162318	-2.8987576	-2.894496237	-2.89277475	-2.88991962	-2.885271364	-2.883959313	-2.880052408
0.578	-3.036721158	-3.036246044	-3.03545458	-3.034347353	-3.032925189	-3.031189151	-3.02914054	-3.026780898	-3.024112009	-3.021135901	-3.017854853	-3.014271391	-3.0103883	-3.006208623	-3.001735667	-2.996973013	-2.991924519	-2.986594332	-2.980986898	-2.975106971	-2.968959636	-2.962550325	-2.955884847	-2.948969434	-2.941810823	-2.934416488	-2.926795926	-2.924126538	-2.923641986	-2.922833229	-2.921706342	-2.92025251	-2.918982755	-2.918450352	-2.916395531	-2.913983639	-2.91135256	-2.910805814	-2.908241891	-2.904890917	-2.90266932	-2.901196959	-2.897329287	-2.894143732	-2.89306067	-2.88850112	-2.88558449	-2.883602804	-2.878670742
0.58	-3.038108038	-3.037633068	-3.036841842	-3.035734948	-3.034313211	-3.032577691	-3.030529687	-3.028170739	-3.025502628	-3.022527379	-3.019247266	-3.015664813	-3.011782796	-3.007604253	-3.003132485	-2.998371064	-2.993323838	-2.987994944	-2.982388813	-2.976510186	-2.970364128	-2.963956046	-2.95729172	-2.950377338	-2.943219562	-2.935825691	-2.928204256	-2.922685693	-2.922201603	-2.92139262	-2.920411935	-2.920215423	-2.918812108	-2.917036026	-2.914958715	-2.912544603	-2.912307551	-2.909809855	-2.906809903	-2.904029376	-2.903453633	-2.899791291	-2.896058069	-2.895370199	-2.891630108	-2.887070128	-2.886926143	-2.882214242	-2.87826654
0.582	-3.039492051	-3.039017224	-3.038226237	-3.037119677	-3.035698366	-3.033963364	-3.031915968	-3.029557715	-3.026890383	-3.023915995	-3.02063682	-3.017055375	-3.013174436	-3.008997031	-3.004526455	-2.999766272	-2.994720321	-2.989392727	-2.983787909	-2.977910593	-2.971765826	-2.965358994	-2.958695847	-2.951782533	-2.944625655	-2.937232385	-2.92961081	-2.921773702	-2.921246416	-2.920759551	-2.919953505	-2.918820729	-2.917373997	-2.915598635	-2.913794777	-2.91342713	-2.911107098	-2.908378405	-2.905631996	-2.905163187	-2.902019155	-2.898359288	-2.897005741	-2.894378764	-2.890229587	-2.888275169	-2.885640831	-2.88079049	-2.879532148
0.584	-3.040873146	-3.040398464	-3.039607716	-3.038501489	-3.037080605	-3.035346122	-3.033299334	-3.030941776	-3.028275225	-3.025301698	-3.022023461	-3.018443029	-3.014563168	-3.010386904	-3.005917524	-3.001158584	-2.996113913	-2.990787627	-2.985184132	-2.979308139	-2.973164678	-2.966759114	-2.960097169	-2.953184958	-2.946029029	-2.938636459	-2.931015076	-2.923174637	-2.919808821	-2.919323155	-2.918516362	-2.917384123	-2.915947307	-2.915109298	-2.914161849	-2.912064035	-2.909674915	-2.906943329	-2.906856519	-2.903894381	-2.900598576	-2.898368399	-2.896926433	-2.89296075	-2.889842938	-2.888615751	-2.884225441	-2.880885369	-2.879364473
0.586	-3.042251274	-3.041776735	-3.040986226	-3.039880333	-3.038459876	-3.036725912	-3.034679733	-3.032322871	-3.029657101	-3.026684436	-3.02340714	-3.019827721	-3.015948942	-3.011773822	-3.007305641	-3.002547948	-2.997504564	-2.992179592	-2.986577428	-2.980702769	-2.974560627	-2.968156348	-2.961495629	-2.95458455	-2.947429616	-2.940037824	-2.93241683	-2.924575536	-2.918373073	-2.917887424	-2.917086756	-2.916520092	-2.915948604	-2.914490697	-2.912727347	-2.910631525	-2.908425784	-2.908058672	-2.905510052	-2.902466844	-2.899882837	-2.899038359	-2.89549867	-2.89153216	-2.891151749	-2.887258598	-2.882976632	-2.882083827	-2.877946526
0.588	-3.043626384	-3.043151988	-3.042361719	-3.04125616	-3.03983613	-3.038102684	-3.036057114	-3.03370095	-3.031035961	-3.02806416	-3.024787805	-3.021209401	-3.017331705	-3.013157732	-3.008690754	-3.003934313	-2.99889222	-2.99356857	-2.987967745	-2.98209443	-2.975953621	-2.969550642	-2.962891169	-2.955981251	-2.948827351	-2.941436401	-2.933815931	-2.925974413	-2.917924453	-2.916938218	-2.916453411	-2.915642994	-2.914515031	-2.913059798	-2.911300136	-2.909657182	-2.909198776	-2.906780208	-2.904083386	-2.901196906	-2.901036112	-2.897676062	-2.894101283	-2.892494943	-2.8901049	-2.885838955	-2.883764418	-2.881247124	-2.876575717
0.59	-3.044998425	-3.044524173	-3.043734143	-3.042628918	-3.041209315	-3.039476389	-3.037431428	-3.035075961	-3.032411754	-3.029440818	-3.026165405	-3.022588018	-3.018711408	-3.014538584	-3.010072812	-3.005317626	-3.00027683	-2.994954507	-2.98935503	-2.983483069	-2.977343604	-2.970941942	-2.964283734	-2.957375003	-2.950222171	-2.942832118	-2.935212271	-2.927370844	-2.919318001	-2.915506314	-2.915021345	-2.914211702	-2.913085008	-2.91162837	-2.911070495	-2.909840705	-2.907768267	-2.905353403	-2.902830535	-2.902400312	-2.89960764	-2.89625258	-2.894001567	-2.89254654	-2.888687097	-2.885106233	-2.884415097	-2.879849498	-2.876267394
0.592	-3.046367347	-3.04589324	-3.045103449	-3.043998557	-3.042579382	-3.040846975	-3.038802624	-3.036447854	-3.033784431	-3.030814359	-3.02753989	-3.023963521	-3.020087999	-3.015916326	-3.011451763	-3.006697837	-3.001658342	-2.996337353	-2.990739231	-2.984868632	-2.978730523	-2.972330192	-2.965673268	-2.958765747	-2.951614017	-2.944224907	-2.936605764	-2.928764622	-2.920710817	-2.91407602	-2.91359226	-2.912781634	-2.912463825	-2.911640247	-2.910198717	-2.908420804	-2.906343997	-2.903994767	-2.903925154	-2.901187327	-2.898187757	-2.895336037	-2.894826642	-2.891158929	-2.887359487	-2.886380056	-2.88299535	-2.878432206	-2.877535566
0.594	-3.047733102	-3.047259138	-3.046469586	-3.045365029	-3.043946281	-3.042214394	-3.040170652	-3.037816581	-3.03515394	-3.032184734	-3.02891121	-3.02533586	-3.021461427	-3.017290908	-3.012827557	-3.008074893	-3.003036705	-2.997717055	-2.992120295	-2.986251068	-2.980114326	-2.973715339	-2.967059717	-2.960153428	-2.953002828	-2.945614703	-2.93799633	-2.930155611	-2.922101444	-2.913846881	-2.912647674	-2.912160803	-2.911353516	-2.910219602	-2.908772061	-2.906994215	-2.905436524	-2.904851811	-2.902499057	-2.899766963	-2.896983763	-2.89648817	-2.893403709	-2.889739803	-2.887944902	-2.885743538	-2.881595118	-2.878870328	-2.877014778
0.596	-3.049095638	-3.048621818	-3.047832506	-3.046728283	-3.045309962	-3.043578594	-3.041535463	-3.039182089	-3.036520232	-3.033551893	-3.030279314	-3.026704984	-3.022831642	-3.018662278	-3.014200142	-3.009448745	-3.004411867	-2.999093562	-2.99349817	-2.987630324	-2.981494958	-2.975097329	-2.968443025	-2.961537989	-2.954388548	-2.947001445	-2.939383899	-2.931543705	-2.923489492	-2.915231955	-2.911221375	-2.910735192	-2.909927861	-2.908794177	-2.907365247	-2.906756886	-2.905568907	-2.903468457	-2.901078909	-2.898343701	-2.898131768	-2.895288861	-2.891992582	-2.889281131	-2.888319219	-2.88434764	-2.880593785	-2.879816656	-2.875606201
0.598	-3.050454908	-3.049981232	-3.049192159	-3.048088269	-3.046670376	-3.044939528	-3.042897006	-3.040544331	-3.037883258	-3.034915785	-3.031644152	-3.028070843	-3.024198593	-3.020030388	-3.015569469	-3.010819341	-3.005783777	-3.000466822	-2.994872805	-2.989006347	-2.982872369	-2.976476109	-2.969823138	-2.962919376	-2.955771118	-2.948385071	-2.940768402	-2.932928818	-2.924874758	-2.916616055	-2.909797329	-2.909311101	-2.908516289	-2.908153464	-2.907370376	-2.905910696	-2.904146337	-2.902047903	-2.899784886	-2.899370452	-2.896922481	-2.893875419	-2.890902172	-2.890317223	-2.886902834	-2.882933353	-2.881710236	-2.878645342	-2.874247544
0.6	-3.05181086	-3.051337328	-3.050548494	-3.049444938	-3.048027473	-3.046297144	-3.044255233	-3.041903255	-3.039242967	-3.036276361	-3.033005675	-3.029433388	-3.025562232	-3.021395185	-3.016935486	-3.012186631	-3.007152384	-3.001836784	-2.996244149	-2.990379086	-2.984246504	-2.977851627	-2.971200004	-2.964297532	-2.957150482	-2.949765524	-2.942149775	-2.934310871	-2.926257107	-2.917997852	-2.909547074	-2.908374398	-2.907889106	-2.907077718	-2.905948914	-2.904491906	-2.902731227	-2.900897616	-2.900627469	-2.89820417	-2.895507281	-2.892457641	-2.892076139	-2.889088923	-2.885503874	-2.883038828	-2.881518871	-2.877247585	-2.87403569
0.602	-3.053163448	-3.052690059	-3.051901464	-3.050798242	-3.049381204	-3.047651394	-3.045610093	-3.043258814	-3.04059931	-3.037633571	-3.034363832	-3.030792569	-3.026922507	-3.022756621	-3.018298143	-3.013550563	-3.008517639	-3.003203398	-2.997612149	-2.991748489	-2.985617313	-2.979223829	-2.972573567	-2.965672405	-2.958526585	-2.951142744	-2.943527956	-2.935689792	-2.927636434	-2.919376957	-2.910922719	-2.906954825	-2.90646942	-2.90565885	-2.904531296	-2.903073011	-2.902297637	-2.901277435	-2.899209499	-2.896791579	-2.894148071	-2.893375135	-2.891041816	-2.887682559	-2.8846225	-2.883863295	-2.880110527	-2.875838833	-2.875302551
0.604	-3.05451262	-3.054039376	-3.05325102	-3.052148131	-3.05073152	-3.04900223	-3.046961538	-3.044610957	-3.041952237	-3.038987367	-3.035718575	-3.032148336	-3.028279369	-3.024114646	-3.019657391	-3.014911089	-3.009879489	-3.004566612	-2.998976755	-2.993114505	-2.986984744	-2.980592663	-2.973943776	-2.96704394	-2.959899371	-2.952516675	-2.944902885	-2.937065514	-2.929012651	-2.920753164	-2.912297455	-2.905537247	-2.905052911	-2.904241555	-2.903673872	-2.903092253	-2.901656191	-2.899875642	-2.897796987	-2.895376684	-2.894838843	-2.892629472	-2.889632359	-2.886270757	-2.885835843	-2.882592182	-2.878730474	-2.876613895	-2.874431512
0.606	-3.05585833	-3.055385229	-3.054597112	-3.053494556	-3.052078372	-3.050349601	-3.048309519	-3.045959636	-3.043301701	-3.040337698	-3.037069854	-3.033500639	-3.029632769	-3.025469209	-3.021013179	-3.016268157	-3.011237886	-3.005926376	-3.000337917	-2.994477083	-2.988348744	-2.981958076	-2.975310578	-2.968412084	-2.961268786	-2.953887261	-2.946274502	-2.938437972	-2.930385679	-2.922126334	-2.913669826	-2.905031608	-2.904121969	-2.903634134	-2.90282654	-2.901690991	-2.900242481	-2.898462778	-2.896484258	-2.896089494	-2.893963831	-2.891227833	-2.888265337	-2.887138188	-2.88486091	-2.881192792	-2.878174934	-2.877109729	-2.873033646
0.608	-3.057200527	-3.05672757	-3.055939691	-3.054837469	-3.053421712	-3.05169346	-3.049653987	-3.047304802	-3.044647651	-3.041684516	-3.03841762	-3.03484943	-3.030982657	-3.026820261	-3.022365458	-3.017621719	-3.012592778	-3.00728264	-3.001695583	-2.995836171	-2.989709262	-2.983320019	-2.976673921	-2.969776783	-2.962634775	-2.955254445	-2.94764275	-2.939807104	-2.931755446	-2.923496362	-2.915039413	-2.906396792	-2.902709089	-2.902222334	-2.901414232	-2.900279354	-2.898838303	-2.897569119	-2.897051148	-2.894945445	-2.892555675	-2.889819294	-2.888599429	-2.886746383	-2.883458092	-2.879787459	-2.879419182	-2.875803796	-2.871688388
0.61	-3.058539165	-3.058066351	-3.057278711	-3.056176822	-3.054761491	-3.053033757	-3.050994894	-3.048646407	-3.04599004	-3.043027772	-3.039761825	-3.036194659	-3.032328984	-3.028167754	-3.023714179	-3.018971724	-3.013944117	-3.008635353	-3.003049703	-2.99719172	-2.991066249	-2.984678438	-2.978033751	-2.971137985	-2.963997285	-2.956618173	-2.949007571	-2.941172849	-2.933121882	-2.924863156	-2.916406	-2.907761481	-2.901298755	-2.900812083	-2.900007673	-2.898945264	-2.898869461	-2.897404286	-2.895642255	-2.893541257	-2.891170559	-2.889909741	-2.888412122	-2.885359805	-2.882095753	-2.880712955	-2.878384263	-2.874411203	-2.871572919
0.612	-3.059874195	-3.059401524	-3.058614122	-3.057512566	-3.056097661	-3.054370445	-3.052332191	-3.049984401	-3.047328818	-3.044367418	-3.041102419	-3.037536278	-3.033671701	-3.029511638	-3.025059292	-3.020318124	-3.015291853	-3.009984467	-3.004400228	-2.998543679	-2.992419652	-2.986033282	-2.979390018	-2.972495637	-2.965356263	-2.95797839	-2.950368909	-2.942535147	-2.934484924	-2.926226637	-2.917769441	-2.909123805	-2.900308286	-2.899888961	-2.899404242	-2.898590786	-2.897462117	-2.89600306	-2.894238444	-2.892135622	-2.891323495	-2.889697659	-2.887009226	-2.883958561	-2.882189131	-2.880558548	-2.876989194	-2.873012866	-2.872834855
0.614	-3.061205568	-3.06073304	-3.059945877	-3.058844653	-3.057430173	-3.055703476	-3.05366583	-3.051318738	-3.048663938	-3.045703405	-3.042439354	-3.038874239	-3.03501076	-3.030851864	-3.026400749	-3.021660868	-3.016635936	-3.011329931	-3.005747107	-2.999891997	-2.993769421	-2.987384501	-2.98074267	-2.973849688	-2.966711655	-2.959335042	-2.951726708	-2.943893942	-2.935844509	-2.927586731	-2.919129624	-2.910483282	-2.901660976	-2.89848488	-2.897999015	-2.897187449	-2.896058172	-2.894599197	-2.892922703	-2.892568966	-2.890732177	-2.888310151	-2.885620516	-2.883486171	-2.882557696	-2.879191315	-2.875638674	-2.87411346	-2.871617134
0.616	-3.062533237	-3.062060853	-3.061273927	-3.060173035	-3.058758981	-3.057032801	-3.054995763	-3.052649368	-3.049995351	-3.047035685	-3.043772582	-3.040208492	-3.036346112	-3.032188384	-3.0277385	-3.022999908	-3.017976316	-3.012671696	-3.007090291	-3.001236624	-2.995115506	-2.988732044	-2.982091657	-2.975200084	-2.96806341	-2.960688076	-2.953080914	-2.945249175	-2.937200576	-2.928943369	-2.920486457	-2.911839671	-2.903014863	-2.897082183	-2.896596777	-2.895785178	-2.894669376	-2.894011456	-2.893197362	-2.891411898	-2.889332749	-2.886911818	-2.884936525	-2.88410666	-2.881160796	-2.877798347	-2.875614754	-2.87407281	-2.870231303
0.618	-3.063857155	-3.063384913	-3.062598225	-3.061497665	-3.060084037	-3.058358374	-3.056321943	-3.053976244	-3.05132301	-3.048364211	-3.045102055	-3.04153899	-3.037677709	-3.033521149	-3.029072497	-3.024335196	-3.019312947	-3.014009713	-3.00842973	-3.002577512	-2.996457857	-2.990075861	-2.983436926	-2.976546776	-2.969411474	-2.962037438	-2.954431472	-2.94660079	-2.938553065	-2.930296485	-2.921839858	-2.913192814	-2.904366485	-2.895682114	-2.895393091	-2.895181574	-2.894385404	-2.893246694	-2.891798497	-2.890016834	-2.887945819	-2.886203393	-2.885514522	-2.882771083	-2.879775302	-2.876889922	-2.876404467	-2.872727019	-2.868900637
0.62	-3.065177274	-3.064705175	-3.063918725	-3.062818496	-3.061405292	-3.059680145	-3.057644322	-3.055299318	-3.052646866	-3.049688933	-3.046427725	-3.042865685	-3.039005502	-3.03485011	-3.030402692	-3.025666683	-3.020645777	-3.015343933	-3.009765376	-3.00391461	-2.997796424	-2.9914159	-2.984778427	-2.977889711	-2.970755795	-2.963383076	-2.955778328	-2.947948732	-2.939901918	-2.931646017	-2.923189751	-2.914542595	-2.905715232	-2.896722438	-2.894284784	-2.893797253	-2.892988492	-2.891852287	-2.890404415	-2.888621363	-2.88759216	-2.886492602	-2.884120616	-2.881382325	-2.878588601	-2.878007538	-2.875014288	-2.871343207	-2.868880863
0.622	-3.066493547	-3.066021591	-3.065235377	-3.06413548	-3.0627227	-3.060998069	-3.058962852	-3.056618543	-3.053966873	-3.051009806	-3.047749544	-3.044188529	-3.040329445	-3.036175221	-3.031729036	-3.02699432	-3.02197476	-3.016674306	-3.011097178	-3.00524787	-2.999131158	-2.992752113	-2.98611611	-2.979228839	-2.972096324	-2.964724938	-2.957121428	-2.949292946	-2.941247077	-2.932991903	-2.924536066	-2.915888914	-2.907060824	-2.898064622	-2.892890292	-2.892403149	-2.891595197	-2.890458642	-2.889101588	-2.888813575	-2.887228328	-2.885122996	-2.882734131	-2.879992073	-2.879603658	-2.876925277	-2.873634489	-2.870134388	-2.869957023
0.624	-3.067805927	-3.067334113	-3.066548136	-3.065448569	-3.064036213	-3.062312098	-3.060277486	-3.057933872	-3.055282983	-3.05232678	-3.049067465	-3.045507474	-3.041649489	-3.037496434	-3.033051482	-3.028318059	-3.023299846	-3.018000786	-3.012425089	-3.006577241	-3.000462009	-2.99408445	-2.987449925	-2.980564109	-2.973433007	-2.96606297	-2.958460721	-2.950633377	-2.942588488	-2.934334082	-2.925878737	-2.917231689	-2.908403085	-2.899404829	-2.891498992	-2.891011629	-2.8903141	-2.890141897	-2.889067589	-2.887604513	-2.88583899	-2.883735752	-2.881430971	-2.880832511	-2.878604502	-2.875550168	-2.872337591	-2.871356158	-2.868574336
0.626	-3.069114368	-3.068642695	-3.067856955	-3.066757718	-3.065345785	-3.063622185	-3.061588178	-3.059245258	-3.056595149	-3.05363981	-3.05038144	-3.046822473	-3.042965586	-3.038813699	-3.034369982	-3.029637853	-3.024620987	-3.019323322	-3.01374906	-3.007902676	-3.001788928	-2.995412861	-2.988779822	-2.981895471	-2.974765795	-2.967397123	-2.959796152	-2.951969971	-2.943926093	-2.935672498	-2.927217699	-2.91857084	-2.909741887	-2.900742194	-2.891588925	-2.890109098	-2.889623002	-2.888809787	-2.887679708	-2.886219427	-2.884457731	-2.882349391	-2.882279369	-2.879915639	-2.877222717	-2.874168142	-2.87285071	-2.870773217	-2.867201848
0.628	-3.070418821	-3.069947291	-3.069161787	-3.06806288	-3.066651369	-3.064928283	-3.062894881	-3.060552653	-3.057903323	-3.054948849	-3.051691423	-3.048133479	-3.04427769	-3.040126971	-3.035684487	-3.030953653	-3.025938137	-3.020641868	-3.015069043	-3.009224126	-3.003111866	-2.996737297	-2.990105752	-2.983222875	-2.976094636	-2.968727344	-2.961127671	-2.953302676	-2.945259837	-2.937007091	-2.928552892	-2.919906297	-2.911077127	-2.902076364	-2.892918105	-2.888723607	-2.888237463	-2.887425202	-2.886296356	-2.884835048	-2.883654927	-2.883010322	-2.880966073	-2.878542172	-2.875862855	-2.874118648	-2.872787716	-2.86941892	-2.8658869
0.63	-3.071719242	-3.071247854	-3.070462586	-3.069364008	-3.067952919	-3.066230346	-3.064197548	-3.061856012	-3.05920746	-3.056253848	-3.052997367	-3.049440445	-3.045585753	-3.041436202	-3.036994952	-3.032265413	-3.027251246	-3.021956376	-3.016384989	-3.010541543	-3.004430775	-2.998057708	-2.991427664	-2.984546271	-2.97741948	-2.970053582	-2.962455224	-2.954631438	-2.946589667	-2.938337806	-2.929884254	-2.921237991	-2.912408715	-2.903407136	-2.894246092	-2.887340902	-2.886855674	-2.886042918	-2.885039564	-2.884811267	-2.883453408	-2.881667293	-2.87958785	-2.877163868	-2.875534932	-2.874375103	-2.871412187	-2.86804664	-2.865961591
0.632	-3.073015584	-3.072544337	-3.071759305	-3.070661056	-3.069250388	-3.067528328	-3.065496132	-3.063155288	-3.060507514	-3.057554763	-3.054299225	-3.050743325	-3.046889728	-3.042741345	-3.038301329	-3.033573084	-3.028560268	-3.023266797	-3.01769685	-3.011854877	-3.005745606	-2.999374047	-2.99274551	-2.985865609	-2.978740277	-2.971375786	-2.963778761	-2.955956205	-2.947915529	-2.939664587	-2.931211726	-2.922565858	-2.913736571	-2.904734366	-2.89557137	-2.886270329	-2.885961261	-2.885470333	-2.884663636	-2.883524555	-2.882075358	-2.88029194	-2.878228048	-2.876785876	-2.875787494	-2.873041737	-2.870049948	-2.867203133	-2.866674258
0.634	-3.074307801	-3.073836696	-3.073051898	-3.071953977	-3.07054373	-3.068822182	-3.066790588	-3.064450434	-3.061803436	-3.058851546	-3.05559695	-3.05204207	-3.04818957	-3.044042353	-3.039603571	-3.034876621	-3.029865156	-3.024573085	-3.01900458	-3.013164083	-3.007056311	-3.000686265	-2.994059242	-2.98718084	-2.980056978	-2.972693907	-2.965098231	-2.957276925	-2.949237369	-2.940987378	-2.932535251	-2.923889834	-2.915060621	-2.906057941	-2.89689346	-2.887583096	-2.884584779	-2.884096899	-2.8832877	-2.882150457	-2.880703275	-2.878917482	-2.878151206	-2.876790258	-2.874415155	-2.871674251	-2.868897973	-2.868276712	-2.865306051
0.636	-3.075595848	-3.075124883	-3.07434032	-3.073242727	-3.0718329	-3.070111863	-3.06808087	-3.065741404	-3.063095182	-3.060144152	-3.056890497	-3.053336637	-3.049485231	-3.04533918	-3.040901631	-3.036175976	-3.031165861	-3.025875191	-3.02030813	-3.014469111	-3.008362842	-3.001994314	-2.99536881	-2.988491915	-2.981369533	-2.974007895	-2.966413582	-2.958593545	-2.950555134	-2.942306125	-2.933854772	-2.925209859	-2.916380795	-2.907377766	-2.898212108	-2.88889785	-2.883211561	-2.88272401	-2.881916067	-2.880778127	-2.879543813	-2.879225451	-2.877546007	-2.875438567	-2.873051091	-2.870305968	-2.869865193	-2.86723345	-2.863948198
0.638	-3.076879678	-3.076408854	-3.075624525	-3.074527259	-3.073117851	-3.071397324	-3.069366931	-3.067028154	-3.064382706	-3.061432534	-3.058179819	-3.054626977	-3.050776665	-3.04663178	-3.042195462	-3.037471102	-3.032462339	-3.02717307	-3.021607454	-3.015769915	-3.009665152	-3.003298145	-2.996674166	-2.989798786	-2.982677892	-2.975317698	-2.967724764	-2.959906016	-2.951868772	-2.943620775	-2.935170233	-2.926525874	-2.917697027	-2.908693757	-2.899527147	-2.890210258	-2.881842084	-2.881354177	-2.880793459	-2.880512361	-2.879408865	-2.877944259	-2.876178736	-2.874073444	-2.871762731	-2.871068787	-2.868940746	-2.865883238	-2.862650016
0.64	-3.078159246	-3.077688562	-3.076904467	-3.075807528	-3.074398539	-3.072678521	-3.070648727	-3.068310637	-3.065665962	-3.062716647	-3.05946487	-3.055913046	-3.052063827	-3.047920106	-3.04348502	-3.038761953	-3.033754541	-3.028466675	-3.022902504	-3.017066447	-3.010963192	-3.004597711	-2.997975262	-2.991101404	-2.983982007	-2.976623269	-2.969031728	-2.961214285	-2.953178231	-2.944931274	-2.936481578	-2.927837819	-2.919009253	-2.910005837	-2.900838453	-2.891519559	-2.882068193	-2.880474045	-2.87998766	-2.879173634	-2.878043213	-2.876581525	-2.874819938	-2.872709606	-2.872484618	-2.870270077	-2.867581446	-2.864524761	-2.862817455
0.642	-3.079434507	-3.078963964	-3.078180102	-3.077083489	-3.075674917	-3.073955408	-3.071926212	-3.069588807	-3.066944904	-3.063996445	-3.060745606	-3.057194798	-3.05334667	-3.049204112	-3.044770256	-3.040048483	-3.035042423	-3.029755958	-3.024193234	-3.01835866	-3.012256917	-3.005892964	-2.99927205	-2.99239972	-2.98528183	-2.977924557	-2.970334422	-2.962518303	-2.95448346	-2.946237569	-2.937788754	-2.929145638	-2.920317412	-2.911313934	-2.90214592	-2.892825414	-2.883368088	-2.879111057	-2.878624645	-2.87781167	-2.876682467	-2.87521989	-2.873858767	-2.873363379	-2.871349147	-2.868922452	-2.866239759	-2.864042919	-2.863167766
0.644	-3.080705417	-3.080235014	-3.079451385	-3.078355096	-3.076946941	-3.07522794	-3.07319934	-3.07086262	-3.068219488	-3.065271883	-3.06202198	-3.058472186	-3.054625148	-3.050483752	-3.046051127	-3.041330647	-3.036325936	-3.031040874	-3.025479598	-3.019646509	-3.013546279	-3.007183858	-3.000564483	-2.993693687	-2.98657731	-2.979221515	-2.971632799	-2.963818018	-2.955784407	-2.947539608	-2.939091706	-2.930449275	-2.921621443	-2.91261798	-2.90344946	-2.894127617	-2.884666685	-2.877751265	-2.877265721	-2.876452381	-2.875369227	-2.875034817	-2.873861355	-2.872072256	-2.869993872	-2.867568169	-2.865482937	-2.864717922	-2.861815459
0.646	-3.08197193	-3.081501666	-3.08071827	-3.079622306	-3.078214567	-3.076496072	-3.074468068	-3.072132031	-3.069489668	-3.066542916	-3.063293947	-3.059745167	-3.055899218	-3.051758982	-3.047327585	-3.042608397	-3.037605037	-3.032321377	-3.026761548	-3.020929945	-3.01483123	-3.008470345	-3.001852514	-2.994983257	-2.987868402	-2.980514092	-2.972926808	-2.965113382	-2.957081022	-2.948837338	-2.94039038	-2.931748674	-2.922921287	-2.913917909	-2.904748991	-2.895426023	-2.885962413	-2.876394945	-2.876387858	-2.875900132	-2.875096482	-2.873955398	-2.87250672	-2.870721574	-2.868652046	-2.866652174	-2.866215741	-2.86346345	-2.860473522
0.648	-3.083234002	-3.082763877	-3.081980713	-3.080885073	-3.079477749	-3.077759759	-3.075732349	-3.073396994	-3.070755399	-3.067809499	-3.064561463	-3.061013694	-3.057168832	-3.053029756	-3.048599586	-3.043881689	-3.038879678	-3.03359742	-3.02803904	-3.022208923	-3.016111725	-3.009752378	-3.003136094	-2.996268383	-2.989155056	-2.981802242	-2.974216401	-2.966404344	-2.958373253	-2.95013071	-2.941684724	-2.93304378	-2.924216886	-2.915213659	-2.906044438	-2.896720516	-2.887254755	-2.877665437	-2.875042191	-2.874553762	-2.873744295	-2.872605948	-2.871157711	-2.869371378	-2.868011087	-2.867210015	-2.864867328	-2.862123753	-2.859193056
0.65	-3.084491588	-3.084021603	-3.083238669	-3.082143353	-3.080736443	-3.079018957	-3.076992141	-3.074657466	-3.072016637	-3.069071587	-3.065824483	-3.062277724	-3.058433947	-3.054296029	-3.049867085	-3.045150478	-3.040149815	-3.034868959	-3.029312027	-3.023483397	-3.017387718	-3.011029911	-3.004415178	-2.997549017	-2.990437225	-2.983085915	-2.975501528	-2.967690855	-2.959661052	-2.951419671	-2.942974686	-2.934334538	-2.925508185	-2.916505169	-2.907335731	-2.898010998	-2.888543439	-2.878948887	-2.8736931	-2.873205165	-2.872396494	-2.871258041	-2.869841989	-2.869203547	-2.868024318	-2.865912517	-2.863525812	-2.860781065	-2.859451086
0.652	-3.085744645	-3.085274798	-3.084492095	-3.083397101	-3.081990604	-3.080273622	-3.078247397	-3.075913402	-3.073273338	-3.070329136	-3.067082961	-3.06353721	-3.059694518	-3.055557756	-3.051130037	-3.046414717	-3.041415402	-3.036135947	-3.030580463	-3.024753322	-3.018659162	-3.012302897	-3.005689719	-2.998825113	-2.991714862	-2.984365064	-2.976782143	-2.968972867	-2.960944368	-2.95270417	-2.944260213	-2.935620897	-2.926795126	-2.917792379	-2.908622803	-2.899297382	-2.889828286	-2.880230116	-2.872347923	-2.871859937	-2.871064616	-2.870512944	-2.869913467	-2.868444176	-2.866681503	-2.86457438	-2.862209583	-2.860654604	-2.859440994
0.654	-3.086993128	-3.086523419	-3.085740947	-3.084646274	-3.08324019	-3.08152371	-3.079498075	-3.077164758	-3.074525457	-3.071582102	-3.068336854	-3.06479211	-3.0609505	-3.056814892	-3.052388396	-3.047674364	-3.042676395	-3.03739834	-3.031844303	-3.02601865	-3.019926012	-3.013571291	-3.006959671	-3.000096624	-2.99298792	-2.985639642	-2.978058196	-2.97025033	-2.962223153	-2.953984158	-2.945541255	-2.936902802	-2.928077655	-2.91907523	-2.90990559	-2.90057959	-2.891109161	-2.881508149	-2.871800702	-2.871004416	-2.870518401	-2.869702466	-2.86857277	-2.867109395	-2.865345258	-2.863236362	-2.862011106	-2.860767453	-2.858105996
0.656	-3.088236994	-3.087767423	-3.086985181	-3.085890829	-3.084485156	-3.082769176	-3.080744131	-3.07841149	-3.07577295	-3.07283044	-3.069586118	-3.066042379	-3.062201849	-3.058067393	-3.053642118	-3.048929372	-3.043932748	-3.038656092	-3.033103503	-3.027279338	-3.021188221	-3.014835046	-3.008224987	-3.001363503	-2.994256352	-2.986909602	-2.97932964	-2.971523197	-2.963497356	-2.955259585	-2.94681776	-2.938180201	-2.929355718	-2.920353665	-2.911184028	-2.901857547	-2.892385954	-2.882782577	-2.873065713	-2.869667396	-2.869180727	-2.868366958	-2.867236732	-2.865773821	-2.86404374	-2.863197895	-2.861901575	-2.859469583	-2.85678125
0.658	-3.089476199	-3.089006766	-3.088224752	-3.08713072	-3.085725458	-3.084009978	-3.08198552	-3.079653553	-3.077015773	-3.074074106	-3.070830709	-3.067287972	-3.06344852	-3.059315215	-3.05489116	-3.050179697	-3.045184417	-3.03990916	-3.034358017	-3.02853534	-3.022445746	-3.016094118	-3.009485621	-3.002625704	-2.995520111	-2.988174895	-2.980596428	-2.972791418	-2.964766929	-2.956530401	-2.948089678	-2.939453043	-2.93062926	-2.921627628	-2.912458058	-2.903131185	-2.893658572	-2.884053163	-2.874331183	-2.868333427	-2.867847228	-2.867033694	-2.865910628	-2.864511704	-2.864441335	-2.862642838	-2.860571489	-2.858144386	-2.855519333
0.66	-3.0907107	-3.090241404	-3.089459619	-3.088365906	-3.086961053	-3.085246071	-3.0832222	-3.080890906	-3.078253884	-3.075313058	-3.072070583	-3.068528846	-3.064690471	-3.060558315	-3.056135476	-3.051425296	-3.046431358	-3.041157497	-3.0356078	-3.029786612	-3.02369854	-3.017348461	-3.010741529	-3.003883181	-2.996779152	-2.989435477	-2.981858512	-2.974054948	-2.966031825	-2.957796556	-2.949356958	-2.940721276	-2.93189823	-2.922897064	-2.913727619	-2.904400437	-2.89492693	-2.885319744	-2.875593969	-2.867003304	-2.866521429	-2.865777646	-2.865704073	-2.864555008	-2.863112839	-2.861325156	-2.859249318	-2.856819294	-2.855865393
0.662	-3.091940454	-3.091471295	-3.090689738	-3.089596343	-3.088191898	-3.086477413	-3.084454127	-3.082123504	-3.079487238	-3.076547251	-3.073305696	-3.069764958	-3.065927656	-3.061796647	-3.057375024	-3.052666124	-3.047673526	-3.042401061	-3.036852809	-3.031033108	-3.024946558	-3.018598029	-3.011992664	-3.00513589	-2.998033427	-2.990691299	-2.983115846	-2.975313738	-2.967291994	-2.959058003	-2.950619551	-2.941984849	-2.933162573	-2.924161917	-2.914992655	-2.905665239	-2.896190951	-2.88658219	-2.876853324	-2.867027635	-2.865677143	-2.865187428	-2.864378452	-2.863238396	-2.861789275	-2.86000294	-2.857970628	-2.857034029	-2.855497654
0.664	-3.093165418	-3.092696395	-3.091915065	-3.090821988	-3.08941795	-3.087703961	-3.085681258	-3.083351305	-3.080715793	-3.077776643	-3.074536006	-3.070996264	-3.067160034	-3.063030169	-3.058609759	-3.053902137	-3.048910878	-3.043639807	-3.038092998	-3.032274784	-3.026189757	-3.019842778	-3.013238981	-3.006383783	-2.999282892	-2.991942317	-2.984368383	-2.97656774	-2.968547389	-2.960314693	-2.951877408	-2.943243711	-2.934422239	-2.925422134	-2.916253107	-2.90692553	-2.89745056	-2.887840397	-2.878108893	-2.868274765	-2.864355029	-2.863866623	-2.863057201	-2.861918337	-2.860474756	-2.858683363	-2.858358188	-2.856555859	-2.854181369
0.666	-3.094385549	-3.093916663	-3.093135559	-3.092042799	-3.090639166	-3.088925672	-3.08690355	-3.084574265	-3.081939506	-3.079001191	-3.075761469	-3.072222721	-3.06838756	-3.064258837	-3.059839638	-3.055133292	-3.05014337	-3.044873691	-3.039328325	-3.033511596	-3.027428092	-3.021082663	-3.014480436	-3.007626817	-3.000527501	-2.993188484	-2.985616076	-2.977816909	-2.969797963	-2.961566577	-2.953130479	-2.944497813	-2.935677175	-2.926677661	-2.917508921	-2.908181248	-2.898705691	-2.889094272	-2.879360458	-2.869521041	-2.863037083	-2.862548955	-2.86174181	-2.860601449	-2.859645863	-2.859088716	-2.857367837	-2.855257102	-2.852875084
0.668	-3.095600805	-3.095132055	-3.094351177	-3.093258732	-3.091855505	-3.090142503	-3.088120961	-3.085792342	-3.083158333	-3.080220851	-3.076982042	-3.073444286	-3.069610193	-3.065482609	-3.061064619	-3.056359546	-3.051370959	-3.04610267	-3.040558745	-3.034743501	-3.028661518	-3.022317641	-3.015716984	-3.008864945	-3.001767208	-2.994429755	-2.986858879	-2.979061198	-2.971043668	-2.962813607	-2.954378715	-2.945747104	-2.936927332	-2.927928446	-2.918760041	-2.909432334	-2.899956276	-2.890343732	-2.880607862	-2.870764355	-2.861724078	-2.86123528	-2.860859988	-2.860400596	-2.859288578	-2.857821311	-2.856057531	-2.853949263	-2.851632408
0.67	-3.096811144	-3.096342529	-3.095561877	-3.094469747	-3.093066922	-3.091354412	-3.089333449	-3.087005494	-3.084372233	-3.081435581	-3.078197684	-3.074660917	-3.070827888	-3.066701441	-3.062284657	-3.057580856	-3.052593601	-3.047326701	-3.041784214	-3.035970454	-3.029889992	-3.023547666	-3.016948581	-3.010098125	-3.003001969	-2.995666084	-2.988096748	-2.98030056	-2.972284458	-2.964055737	-2.955622069	-2.946991536	-2.938172657	-2.929174437	-2.920006413	-2.910678732	-2.901202252	-2.891588699	-2.881850981	-2.872004059	-2.86207161	-2.860412421	-2.859925801	-2.859110412	-2.857980221	-2.856516411	-2.854756319	-2.852643461	-2.852063544
0.672	-3.098016523	-3.097548043	-3.096767616	-3.095675799	-3.094273377	-3.092561357	-3.090540971	-3.088213678	-3.085581163	-3.08264534	-3.079408351	-3.075872571	-3.072040604	-3.067915291	-3.063499711	-3.058797178	-3.053811253	-3.048545739	-3.04300469	-3.037192412	-3.031113471	-3.024772695	-3.018175182	-3.01132631	-3.004231739	-2.996897426	-2.989329636	-2.98153495	-2.973520287	-2.965292918	-2.956860493	-2.948231059	-2.939413102	-2.930415581	-2.921247982	-2.911920385	-2.902443557	-2.892829101	-2.883089712	-2.873239825	-2.86329888	-2.859107351	-2.858620696	-2.857806686	-2.856677496	-2.855213253	-2.853577406	-2.853134256	-2.851341735
0.674	-3.099216902	-3.098748556	-3.097968353	-3.096876849	-3.095474828	-3.093763296	-3.091743485	-3.089416852	-3.086785082	-3.083850085	-3.080614002	-3.077079205	-3.073248298	-3.069124117	-3.064709737	-3.060008471	-3.055023873	-3.049759743	-3.044220129	-3.038409332	-3.03233191	-3.025992684	-3.019396744	-3.012549457	-3.005456474	-2.998123737	-2.990557497	-2.982764321	-2.974751107	-2.966525105	-2.958093938	-2.949465626	-2.940648617	-2.931651829	-2.922484696	-2.913157236	-2.903680132	-2.894064871	-2.884323962	-2.874471443	-2.864524836	-2.857806302	-2.857320409	-2.856506349	-2.855392513	-2.854492251	-2.853913921	-2.852117484	-2.850045564
0.676	-3.100412238	-3.099944026	-3.099164046	-3.098072854	-3.096671233	-3.094960188	-3.09294095	-3.090614976	-3.087983947	-3.085049773	-3.081814594	-3.078280779	-3.074450928	-3.070327876	-3.065914694	-3.061214692	-3.056231419	-3.05096867	-3.045430489	-3.039621171	-3.033545267	-3.02720759	-3.020613223	-3.013767523	-3.006676128	-2.999344972	-2.991780288	-2.983988629	-2.975976873	-2.967752251	-2.959322358	-2.950695187	-2.941879152	-2.932883129	-2.923716504	-2.91438923	-2.904911917	-2.89529594	-2.885553648	-2.875698758	-2.865747662	-2.856509581	-2.856037415	-2.855717696	-2.855210203	-2.854063257	-2.852619174	-2.850830953	-2.848759016
0.678	-3.10160249	-3.101134412	-3.100354654	-3.099263773	-3.09786255	-3.096151991	-3.094133325	-3.091808006	-3.089177717	-3.086244364	-3.083010086	-3.07947725	-3.075648452	-3.071526526	-3.06711454	-3.062415798	-3.057433847	-3.052172478	-3.046635728	-3.040827886	-3.034753498	-3.02841737	-3.021824576	-3.014980463	-3.00789066	-3.000561086	-2.992997964	-2.985207827	-2.97719754	-2.968974308	-2.960545706	-2.951919696	-2.943104659	-2.934109432	-2.924943352	-2.915616315	-2.906138854	-2.896522248	-2.886778695	-2.876921647	-2.866966743	-2.856938804	-2.855217289	-2.854727615	-2.853918558	-2.852778162	-2.851330057	-2.849542758	-2.8475361
0.68	-3.102787617	-3.102319672	-3.101540136	-3.100449564	-3.099048739	-3.097338664	-3.095320567	-3.092995903	-3.09036635	-3.087433817	-3.084200437	-3.080668576	-3.076840829	-3.072720026	-3.068309232	-3.063611748	-3.058631116	-3.053371123	-3.047835801	-3.042029435	-3.035956562	-3.029621982	-3.02303076	-3.016188234	-3.009100023	-3.001772036	-2.994210479	-2.986421873	-2.978413062	-2.970191233	-2.961763935	-2.953139104	-2.944325089	-2.935330687	-2.926165189	-2.916838436	-2.907360888	-2.897743731	-2.887999028	-2.878140008	-2.868181758	-2.858144722	-2.853929508	-2.853440973	-2.852631811	-2.851492479	-2.850051575	-2.848257861	-2.848048913
0.682	-3.103967578	-3.103499766	-3.10272045	-3.101630188	-3.100229758	-3.098520165	-3.096502636	-3.094178624	-3.091549806	-3.088618089	-3.085385605	-3.081854717	-3.078028018	-3.073908335	-3.069498729	-3.064802499	-3.059823184	-3.054564565	-3.049030669	-3.043225775	-3.037154415	-3.030821381	-3.024231731	-3.017390793	-3.010304177	-3.002977778	-2.995417791	-2.98763072	-2.979623393	-2.971402978	-2.962976999	-2.954353365	-2.945540394	-2.936546845	-2.927381966	-2.918055541	-2.908577963	-2.898960329	-2.889214581	-2.879353748	-2.869392496	-2.859349246	-2.852646364	-2.852158114	-2.851351643	-2.850210527	-2.849297799	-2.848695456	-2.84697752
0.684	-3.105142332	-3.104674653	-3.103895557	-3.102805602	-3.101405567	-3.099696455	-3.097679491	-3.095356129	-3.092728044	-3.08979714	-3.086565549	-3.08303563	-3.079209976	-3.07509141	-3.07068299	-3.065988012	-3.06101001	-3.055752761	-3.050220288	-3.044416864	-3.038347015	-3.032015526	-3.025427447	-3.018588097	-3.011503076	-3.004178268	-2.996619855	-2.988834325	-2.980828491	-2.972609498	-2.964184852	-2.955562432	-2.946750527	-2.937757859	-2.928593632	-2.919267578	-2.909790024	-2.900171984	-2.890425286	-2.880562784	-2.870598804	-2.860550562	-2.851368665	-2.850879715	-2.85047294	-2.850039985	-2.848933061	-2.847464542	-2.845702866
0.686	-3.10631184	-3.105844292	-3.105065416	-3.103975767	-3.102576125	-3.100867492	-3.098851092	-3.096528377	-3.093901022	-3.09097093	-3.087740228	-3.084211277	-3.080386664	-3.076269211	-3.071861974	-3.067168244	-3.062191552	-3.05693567	-3.051404618	-3.045602661	-3.039534321	-3.033204375	-3.026617866	-3.019780104	-3.012696678	-3.005373463	-2.997816627	-2.990032644	-2.982028309	-2.97381075	-2.965387448	-2.956766259	-2.94795544	-2.938963679	-2.929800137	-2.920474495	-2.910997018	-2.901378639	-2.89163108	-2.881767039	-2.871800557	-2.861748039	-2.851636281	-2.85009245	-2.849605969	-2.848789976	-2.847660554	-2.846196104	-2.844437345
0.688	-3.10747606	-3.107008643	-3.106229986	-3.105140643	-3.103741392	-3.102033236	-3.100017399	-3.097695329	-3.095068702	-3.092139417	-3.088909602	-3.085381615	-3.08155804	-3.077441698	-3.07303564	-3.068343154	-3.063367769	-3.058113251	-3.052583616	-3.046783124	-3.04071629	-3.034387886	-3.027802945	-3.020966771	-3.013884942	-3.006563321	-2.999008064	-2.991225633	-2.983222804	-2.975006687	-2.966584742	-2.957964799	-2.949155086	-2.940164257	-2.931001432	-2.921676241	-2.912198891	-2.902580237	-2.892831901	-2.882966439	-2.87299765	-2.862941345	-2.852819314	-2.84882363	-2.848337042	-2.847522752	-2.846393988	-2.844929521	-2.8432345
0.69	-3.108634953	-3.108167667	-3.107389227	-3.106300188	-3.104901328	-3.103193648	-3.10117837	-3.098856943	-3.096231041	-3.093302561	-3.090073631	-3.086546604	-3.082724065	-3.078608829	-3.074203947	-3.069512702	-3.06453862	-3.059285463	-3.053757242	-3.047958212	-3.041892882	-3.035566017	-3.028982643	-3.022148055	-3.015067823	-3.007747798	-3.000194124	-2.992413248	-2.984411931	-2.976197266	-2.967776689	-2.959158007	-2.95034942	-2.941359547	-2.932197468	-2.922872767	-2.91339559	-2.903776723	-2.89402769	-2.884160917	-2.87418999	-2.864130265	-2.854001267	-2.84755921	-2.847073303	-2.846259184	-2.84514053	-2.843824831	-2.843667095
0.692	-3.109788478	-3.109321323	-3.1085431	-3.107454364	-3.106055893	-3.104348686	-3.102333966	-3.100013181	-3.097388	-3.094460324	-3.091232274	-3.087706204	-3.083884697	-3.079770564	-3.075366854	-3.070676847	-3.065704064	-3.060452266	-3.054925455	-3.049127884	-3.043064055	-3.036738727	-3.030156918	-3.023323916	-3.01624528	-3.008926852	-3.001374763	-2.993595447	-2.985595648	-2.977382442	-2.968963244	-2.960345838	-2.951538394	-2.9425495	-2.933388197	-2.924064022	-2.914587065	-2.904968041	-2.895218388	-2.885350405	-2.875377493	-2.865314639	-2.855180027	-2.846299561	-2.845818621	-2.845010711	-2.845000206	-2.843846337	-2.8424096
0.694	-3.110936598	-3.110469572	-3.109691565	-3.108603131	-3.107205048	-3.105498313	-3.103484148	-3.101164001	-3.098539541	-3.095612663	-3.092385492	-3.088860376	-3.085039897	-3.080926864	-3.076524322	-3.071835549	-3.066864062	-3.061613617	-3.056088214	-3.050292098	-3.044229768	-3.037905974	-3.031325729	-3.024494312	-3.017417272	-3.010100441	-3.002549939	-2.994772186	-2.986773911	-2.978562172	-2.970144364	-2.961528247	-2.952721964	-2.943734071	-2.934573571	-2.925249956	-2.915773264	-2.90615414	-2.896403936	-2.88653484	-2.876560081	-2.86649434	-2.8563549	-2.846171793	-2.845044788	-2.844554004	-2.843746137	-2.842604587	-2.841157877
0.696	-3.112079271	-3.111612374	-3.110834583	-3.10974645	-3.108348752	-3.106642487	-3.104628877	-3.102309365	-3.099685622	-3.096759541	-3.093533244	-3.09000908	-3.086189625	-3.082077688	-3.077676311	-3.072988768	-3.068018573	-3.062769478	-3.057245478	-3.051450815	-3.04538998	-3.039067718	-3.032489035	-3.0256592	-3.018583756	-3.011268523	-3.00371961	-2.995943423	-2.987946677	-2.979736412	-2.971320003	-2.962705188	-2.953900083	-2.944913212	-2.935753542	-2.926430522	-2.916954136	-2.907334965	-2.89758428	-2.88771416	-2.877737681	-2.867669261	-2.857525527	-2.847330075	-2.843794971	-2.843306194	-2.842497297	-2.841357699	-2.839914703
0.698	-3.113216459	-3.112749691	-3.111972114	-3.110884281	-3.109486967	-3.107781171	-3.105768112	-3.103449234	-3.100826205	-3.097900918	-3.094675492	-3.091152275	-3.087333841	-3.083222997	-3.07882278	-3.074136464	-3.069167557	-3.063919808	-3.058397209	-3.052603994	-3.046544651	-3.040223918	-3.033646794	-3.026818541	-3.019744692	-3.012431057	-3.004883734	-2.997109116	-2.989113904	-2.980905119	-2.972490119	-2.963876618	-2.955072706	-2.946086878	-2.936928064	-2.927605671	-2.918129631	-2.908510464	-2.898759363	-2.888888305	-2.878910223	-2.868839306	-2.858691676	-2.848488232	-2.842550211	-2.842061924	-2.841254598	-2.84011451	-2.838731983
0.7	-3.114348123	-3.113881484	-3.11310412	-3.112016586	-3.110619655	-3.108914325	-3.106901815	-3.104583568	-3.10196125	-3.099036754	-3.095812197	-3.092289923	-3.088472507	-3.084362751	-3.079963691	-3.075278597	-3.070310975	-3.065064568	-3.059543364	-3.053751595	-3.04769374	-3.041374533	-3.034798966	-3.027972293	-3.020900037	-3.013588001	-3.006042269	-2.998269223	-2.990275548	-2.98206825	-2.973654668	-2.965042492	-2.956239789	-2.947255023	-2.93809709	-2.928775355	-2.9192997	-2.909680587	-2.899929131	-2.890057215	-2.88007764	-2.87000439	-2.859853181	-2.849643351	-2.8413108	-2.840822465	-2.840031293	-2.839392657	-2.838876088
0.702	-3.115474225	-3.115007714	-3.114230563	-3.113143325	-3.111746775	-3.11004191	-3.108029947	-3.105712328	-3.103090719	-3.100167011	-3.096943319	-3.093421985	-3.089605582	-3.085496911	-3.081099004	-3.076415128	-3.071448786	-3.066203718	-3.060683906	-3.054893578	-3.048837208	-3.042519524	-3.035945511	-3.029120415	-3.022049752	-3.014739313	-3.007195174	-2.999423701	-2.991431568	-2.983225763	-2.974813606	-2.966202768	-2.957401288	-2.948417603	-2.939260574	-2.929939526	-2.920464295	-2.910845281	-2.901093531	-2.891220834	-2.881239867	-2.871164432	-2.861009907	-2.850794594	-2.840555322	-2.840072406	-2.839588067	-2.838769162	-2.837642899
0.704	-3.116594726	-3.116128342	-3.115351403	-3.114264461	-3.112868291	-3.111163888	-3.109152469	-3.106835477	-3.104214574	-3.10129165	-3.098068819	-3.094548422	-3.090733029	-3.086625439	-3.08222868	-3.077546019	-3.072580952	-3.067337218	-3.061818794	-3.056029903	-3.049975015	-3.043658851	-3.037086389	-3.030262868	-3.023193796	-3.015884954	-3.008342407	-3.00057251	-2.992581922	-2.984377615	-2.975966891	-2.9673574	-2.958557158	-2.949574571	-2.940418469	-2.931098138	-2.921623366	-2.912004498	-2.90225251	-2.892379105	-2.882396844	-2.87231936	-2.862161743	-2.851941549	-2.841684913	-2.838845289	-2.838358883	-2.837544014	-2.836415537
0.706	-3.117709588	-3.11724333	-3.116466602	-3.115379955	-3.113984163	-3.11228022	-3.110269345	-3.107952975	-3.105332775	-3.102410633	-3.09918866	-3.095669196	-3.091854809	-3.087748295	-3.083352681	-3.078671229	-3.073707434	-3.068465029	-3.06294799	-3.057160532	-3.051107121	-3.044792473	-3.038221559	-3.031399611	-3.024332128	-3.017024882	-3.009483928	-3.001715608	-2.993726568	-2.985523764	-2.977114481	-2.968506347	-2.959707355	-2.950725884	-2.941570731	-2.932251144	-2.922776865	-2.913158186	-2.903406015	-2.893531972	-2.883548508	-2.873469101	-2.86330859	-2.85308396	-2.842817868	-2.837621187	-2.837135125	-2.836321148	-2.835196078
0.708	-3.118818773	-3.118352641	-3.117576123	-3.116489769	-3.115094353	-3.11339087	-3.111380534	-3.109064785	-3.106445285	-3.103523921	-3.100302802	-3.096784268	-3.092970883	-3.088865441	-3.084470968	-3.079790721	-3.074828193	-3.069587114	-3.064071453	-3.058285425	-3.052233488	-3.045920352	-3.039350983	-3.032530605	-3.025464709	-3.018159058	-3.010619696	-3.002852954	-2.994865465	-2.986664168	-2.978256333	-2.969649566	-2.960851837	-2.951871498	-2.942717315	-2.933398498	-2.923924746	-2.914306297	-2.904553996	-2.894679381	-2.884694801	-2.874613589	-2.864450361	-2.854221645	-2.843948185	-2.836402225	-2.835917556	-2.835103023	-2.834033229
0.71	-3.119922243	-3.119456237	-3.118679928	-3.117593866	-3.116198825	-3.114495798	-3.112486	-3.110170869	-3.107552066	-3.104631476	-3.101411209	-3.0978936	-3.094081213	-3.089976839	-3.085583502	-3.080904456	-3.07594319	-3.070703432	-3.065189147	-3.059404543	-3.053354075	-3.047042448	-3.04047462	-3.033655809	-3.026591498	-3.019287441	-3.011749671	-3.003984508	-2.995998572	-2.987798787	-2.979392405	-2.970787014	-2.961990559	-2.953011368	-2.943858175	-2.934540153	-2.92506696	-2.915448782	-2.905696402	-2.895821279	-2.885835665	-2.875752758	-2.865586974	-2.85535446	-2.845074727	-2.835188563	-2.834831244	-2.834655259	-2.833890118
0.712	-3.121019961	-3.12055408	-3.119777979	-3.118692208	-3.11729754	-3.115594967	-3.113585704	-3.111271189	-3.10865308	-3.105733262	-3.102513842	-3.098997154	-3.095185761	-3.091082451	-3.086690245	-3.082012395	-3.077052388	-3.071813946	-3.066301031	-3.060517847	-3.054468845	-3.048158722	-3.041592432	-3.034775185	-3.027712456	-3.020409991	-3.012873813	-3.00511023	-2.997125848	-2.988927579	-2.980522656	-2.971918649	-2.96312348	-2.954145452	-2.944993267	-2.935676066	-2.926203462	-2.916585594	-2.906833182	-2.896957614	-2.886971043	-2.876886546	-2.866718352	-2.856482289	-2.846196988	-2.835892514	-2.833980284	-2.833490554	-2.8326827
0.714	-3.12211189	-3.121646133	-3.120870239	-3.119784757	-3.11839046	-3.11668834	-3.114679611	-3.112365708	-3.10974829	-3.106829239	-3.103610663	-3.100094893	-3.096284489	-3.092182239	-3.08779116	-3.083114502	-3.078155748	-3.072918617	-3.067407068	-3.0616253	-3.055577758	-3.049269136	-3.04270438	-3.035888694	-3.028827545	-3.021526669	-3.013992081	-3.006230078	-2.998247253	-2.990050503	-2.981647045	-2.973044429	-2.964250557	-2.955273705	-2.946122548	-2.93680619	-2.927334206	-2.917716684	-2.907964288	-2.898088332	-2.888100881	-2.878014891	-2.867844424	-2.857605027	-2.847314669	-2.836998383	-2.832777468	-2.832289017	-2.831481154
0.716	-3.123197992	-3.122732359	-3.12195667	-3.120871477	-3.11947755	-3.11777588	-3.115767681	-3.113454388	-3.110837658	-3.107919372	-3.104701636	-3.10118678	-3.097377361	-3.093276166	-3.08888621	-3.084210739	-3.079253233	-3.074017408	-3.06850722	-3.062726863	-3.056680777	-3.050373651	-3.043810425	-3.036996296	-3.029936724	-3.022637436	-3.015104437	-3.007344014	-2.999362746	-2.991167518	-2.982765529	-2.974164312	-2.965371747	-2.956396086	-2.947245973	-2.937930482	-2.928459145	-2.918842006	-2.90908967	-2.899213383	-2.889225123	-2.879137735	-2.868965121	-2.858722584	-2.848427566	-2.83810259	-2.83158023	-2.831092186	-2.83028686
0.718	-3.124278231	-3.123812721	-3.123037238	-3.121952331	-3.120558771	-3.11885755	-3.116849879	-3.114537193	-3.111921147	-3.109003623	-3.105786723	-3.102272776	-3.098464339	-3.094364195	-3.089975356	-3.085301067	-3.080344804	-3.075110282	-3.069601449	-3.063822498	-3.057777864	-3.051472229	-3.044910529	-3.038097953	-3.031039955	-3.023742253	-3.016210842	-3.008451998	-3.000472289	-2.992278585	-2.98387807	-2.975278258	-2.96648701	-2.957512551	-2.948363501	-2.939048897	-2.929578235	-2.919961512	-2.91020928	-2.900332716	-2.890343717	-2.880255018	-2.870080378	-2.859834875	-2.84953552	-2.839203287	-2.830389018	-2.829900728	-2.829143253
0.72	-3.12535257	-3.124887183	-3.124111903	-3.123027282	-3.121634089	-3.119933313	-3.117926168	-3.115614086	-3.112998722	-3.110081955	-3.106865887	-3.103352846	-3.099545386	-3.095446288	-3.091058562	-3.08638545	-3.081430426	-3.0761972	-3.070689718	-3.064912168	-3.05886898	-3.052564833	-3.046004654	-3.039193628	-3.032137199	-3.02484108	-3.017311255	-3.00955399	-3.00157584	-2.993383662	-2.984984626	-2.976386226	-2.967596303	-2.95862306	-2.949475087	-2.940161391	-2.930691431	-2.921075157	-2.91132307	-2.901446282	-2.891456609	-2.881366684	-2.87119013	-2.860941821	-2.850638405	-2.840299785	-2.829963895	-2.829199633	-2.828714842
0.722	-3.126420973	-3.125955707	-3.125180631	-3.124096294	-3.122703465	-3.121003134	-3.118996511	-3.11668503	-3.114070345	-3.111154332	-3.107939092	-3.104426953	-3.100620465	-3.096522408	-3.09213579	-3.087463851	-3.08251006	-3.077278125	-3.071771989	-3.065995835	-3.059954089	-3.053651423	-3.047092762	-3.040283281	-3.03322842	-3.02593388	-3.018405639	-3.010649952	-3.002673361	-2.994482712	-2.986085157	-2.977488175	-2.968699586	-2.959727569	-2.950580689	-2.941267921	-2.931798687	-2.922182896	-2.912430994	-2.902554032	-2.892563747	-2.882472678	-2.872294315	-2.86204335	-2.851736112	-2.841391712	-2.831038687	-2.828020597	-2.827534673
0.724	-3.127483403	-3.12701826	-3.126243386	-3.125159331	-3.123766864	-3.122066975	-3.120060873	-3.11774999	-3.115135979	-3.112220717	-3.109006302	-3.10549506	-3.10168954	-3.09759252	-3.093207005	-3.088536233	-3.08358367	-3.078353021	-3.072848226	-3.067073462	-3.061033152	-3.054731964	-3.048174815	-3.041366876	-3.034313577	-3.027020615	-3.019493955	-3.011739844	-3.003764813	-2.995575694	-2.987179624	-2.978584065	-2.969796817	-2.960826038	-2.951680265	-2.942368445	-2.932899961	-2.923284682	-2.913533003	-2.903655915	-2.893665081	-2.883572945	-2.873392875	-2.86313939	-2.852828544	-2.842478826	-2.832115142	-2.826845947	-2.826360436
0.726	-3.128539826	-3.128074803	-3.12730013	-3.126216356	-3.12482425	-3.123124801	-3.121119217	-3.118808929	-3.11619559	-3.113281074	-3.110067481	-3.106557131	-3.102752575	-3.098656586	-3.09427217	-3.089602559	-3.08465122	-3.079421852	-3.073918391	-3.068145013	-3.062106134	-3.055806418	-3.049250776	-3.042444374	-3.035392634	-3.028101246	-3.020576165	-3.012823629	-3.004850158	-2.996662568	-2.988267986	-2.979673855	-2.970887956	-2.961918425	-2.952773774	-2.943462918	-2.933995209	-2.924380471	-2.914629053	-2.904751886	-2.894760561	-2.884667431	-2.874485749	-2.864229875	-2.853915612	-2.843560948	-2.833188712	-2.825676932	-2.825192874
0.728	-3.129590205	-3.129125302	-3.128350829	-3.127267335	-3.125875588	-3.124176576	-3.122171507	-3.119861812	-3.117249141	-3.114335369	-3.111122591	-3.107613131	-3.103809533	-3.099714572	-3.095331248	-3.090662794	-3.085712673	-3.08048458	-3.074982448	-3.06921045	-3.063172997	-3.056874748	-3.050320608	-3.043515738	-3.036465554	-3.029175735	-3.021652231	-3.013901268	-3.005929355	-2.997743298	-2.989350205	-2.980757506	-2.971972963	-2.96300469	-2.953861173	-2.9445513	-2.935084387	-2.925470219	-2.915719098	-2.905841895	-2.895850135	-2.885756083	-2.875572882	-2.86531474	-2.854997236	-2.844637937	-2.8342583	-2.824513701	-2.824067475
0.73	-3.130634505	-3.130169722	-3.129395448	-3.128312232	-3.126920842	-3.125222265	-3.123217709	-3.120908603	-3.118296597	-3.115383564	-3.112171599	-3.108663023	-3.104860379	-3.10076644	-3.096384205	-3.091716902	-3.086767992	-3.081541169	-3.076040361	-3.070269737	-3.064233704	-3.057936917	-3.051384275	-3.044580932	-3.037532299	-3.030244046	-3.022722116	-3.014972723	-3.007002368	-2.998817842	-2.990426242	-2.98183498	-2.973051799	-2.964084792	-2.954942422	-2.945633548	-2.936167453	-2.926553882	-2.916803091	-2.906925897	-2.896933756	-2.88683885	-2.876654217	-2.866393922	-2.856073339	-2.845709675	-2.835323396	-2.824949186	-2.823356337
0.732	-3.131672691	-3.131208027	-3.130433951	-3.129351012	-3.127959977	-3.126261832	-3.124257786	-3.121949266	-3.119337922	-3.116425625	-3.113214468	-3.109706772	-3.105905078	-3.101812156	-3.097431003	-3.092764847	-3.087817143	-3.082591584	-3.077092094	-3.071322838	-3.06528822	-3.058992889	-3.052441739	-3.045639919	-3.038592831	-3.031306141	-3.023785781	-3.016037957	-3.008069158	-2.999886165	-2.991496058	-2.982906236	-2.974124423	-2.965158691	-2.956017481	-2.946709621	-2.937244363	-2.927631416	-2.917880988	-2.908003845	-2.898011374	-2.887915681	-2.877729698	-2.86746736	-2.85714385	-2.846776057	-2.836383695	-2.82599515	-2.822204915
0.734	-3.132704728	-3.132240182	-3.131466303	-3.130383639	-3.128992957	-3.127295243	-3.125291705	-3.122983768	-3.120373081	-3.117461516	-3.114251164	-3.110744343	-3.106943593	-3.102851684	-3.098471609	-3.093806592	-3.08886009	-3.083635789	-3.078137611	-3.072369718	-3.066336509	-3.060042628	-3.053492965	-3.046692662	-3.039647116	-3.032361984	-3.02484319	-3.017096933	-3.009129688	-3.000948226	-2.992559615	-2.983971235	-2.975190796	-2.966226348	-2.957086307	-2.947779477	-2.938315077	-2.928702778	-2.918952746	-2.909075692	-2.899082943	-2.888986524	-2.878799274	-2.868534996	-2.8582087	-2.847836991	-2.837438984	-2.82704	-2.821059533
0.736	-3.133730582	-3.133266153	-3.13249247	-3.13141008	-3.130019749	-3.128322463	-3.126319429	-3.124012072	-3.121402041	-3.118491203	-3.115281651	-3.111775701	-3.107975891	-3.103884988	-3.099505986	-3.094842104	-3.089896797	-3.084673748	-3.079176877	-3.07341034	-3.067378534	-3.061086097	-3.054537916	-3.047739125	-3.040695115	-3.033411537	-3.025894307	-3.018149612	-3.010183921	-3.00200399	-2.993616874	-2.985029941	-2.976250879	-2.967287722	-2.958148862	-2.948843076	-2.939379552	-2.929767926	-2.92001832	-2.910141394	-2.900148415	-2.890051332	-2.879862889	-2.869596772	-2.859267821	-2.848892392	-2.838489101	-2.828081385	-2.819920446
0.738	-3.134750217	-3.134285905	-3.133512417	-3.132430299	-3.131040317	-3.129343458	-3.127340925	-3.125034145	-3.122424765	-3.119514651	-3.116305895	-3.112800811	-3.109001936	-3.104912035	-3.100534099	-3.095871348	-3.090927229	-3.085705427	-3.080209856	-3.07444467	-3.068414261	-3.062123263	-3.055576556	-3.048779272	-3.041736794	-3.034454765	-3.026939094	-3.019195959	-3.011231819	-3.003053418	-2.994667799	-2.986082313	-2.977304634	-2.968342775	-2.959205106	-2.949900377	-2.940437748	-2.930826817	-2.921077666	-2.911200906	-2.901207742	-2.891110054	-2.880920493	-2.870652631	-2.860321152	-2.849942181	-2.839533912	-2.829118489	-2.818812102
0.74	-3.1357636	-3.135299405	-3.13452611	-3.133444263	-3.132054629	-3.130358192	-3.128356159	-3.126049953	-3.123441219	-3.120531826	-3.117323861	-3.113819639	-3.110021694	-3.10593279	-3.101555915	-3.096894287	-3.091951352	-3.08673079	-3.081236514	-3.075472672	-3.069443653	-3.063154088	-3.056608851	-3.049813067	-3.042772116	-3.035491631	-3.027977515	-3.020235937	-3.012273345	-3.004096473	-2.995712351	-2.987128315	-2.978352023	-2.969391468	-2.960254999	-2.950951341	-2.941489622	-2.931879409	-2.922130741	-2.912254183	-2.90226088	-2.892162642	-2.881972035	-2.871702518	-2.86136863	-2.850986283	-2.840573304	-2.830150883	-2.819753402
0.742	-3.136770697	-3.136306617	-3.135533515	-3.134451937	-3.133062648	-3.131366633	-3.129365096	-3.12705946	-3.12445137	-3.121542693	-3.118335516	-3.11483215	-3.111035131	-3.106947218	-3.102571399	-3.097910888	-3.092969131	-3.087749803	-3.082256815	-3.076494311	-3.070466677	-3.064178538	-3.057634764	-3.050840476	-3.043801045	-3.0365221	-3.029009534	-3.021269509	-3.013308463	-3.005133119	-2.996750493	-2.988167909	-2.979393007	-2.970433763	-2.961298502	-2.951995926	-2.942535136	-2.932925661	-2.923177504	-2.913301181	-2.903307783	-2.893209049	-2.883017463	-2.872746378	-2.862410194	-2.852024626	-2.841607179	-2.831178295	-2.820766977
0.744	-3.137771474	-3.137307509	-3.136534598	-3.135453288	-3.134064343	-3.132368746	-3.130367702	-3.128062634	-3.125455184	-3.122547219	-3.119340825	-3.115838311	-3.112042212	-3.107955285	-3.103580516	-3.098921117	-3.093980532	-3.088762432	-3.083270725	-3.077509553	-3.071483296	-3.065196577	-3.058654261	-3.051861462	-3.044823546	-3.037546136	-3.030035116	-3.022296641	-3.014337137	-3.006163319	-2.997782189	-2.989201058	-2.980427549	-2.97146962	-2.962335577	-2.953034095	-2.943574247	-2.933965532	-2.924217912	-2.914341857	-2.904348404	-2.894249228	-2.884056729	-2.87378416	-2.863445787	-2.853057143	-2.842635444	-2.832200528	-2.821778538
0.746	-3.138765898	-3.138302047	-3.137529327	-3.136448282	-3.135059678	-3.133364498	-3.131363945	-3.12905944	-3.126452627	-3.12354537	-3.120339754	-3.116838088	-3.113042903	-3.108956957	-3.104583233	-3.09992494	-3.09498552	-3.089768641	-3.084278209	-3.078518363	-3.072493478	-3.066208172	-3.059667308	-3.052875992	-3.045839585	-3.038563704	-3.031054225	-3.023317295	-3.015359331	-3.007187036	-2.998807402	-2.990227724	-2.981455611	-2.972499003	-2.963366184	-2.954065808	-2.944606918	-2.934998981	-2.925251923	-2.915376168	-2.905382701	-2.895283132	-2.885089783	-2.87481581	-2.864475352	-2.85408377	-2.843658017	-2.833217428	-2.82278632
0.748	-3.139753935	-3.139290198	-3.138517667	-3.137436887	-3.136048622	-3.134353856	-3.13235379	-3.130049846	-3.127443666	-3.124537113	-3.121332271	-3.117831447	-3.114037172	-3.109952201	-3.105579515	-3.100922323	-3.095984061	-3.090768398	-3.085279235	-3.079520707	-3.073497187	-3.067213289	-3.060673868	-3.053884029	-3.046849126	-3.039574768	-3.032066826	-3.024331436	-3.016375009	-3.008204235	-2.999826095	-2.991247871	-2.982477157	-2.973521874	-2.964390287	-2.955091025	-2.945633107	-2.936025968	-2.926279495	-2.916404071	-2.906410629	-2.896310715	-2.886116578	-2.875841277	-2.865498832	-2.855104442	-2.84467482	-2.834228868	-2.823789617
0.75	-3.140735553	-3.140271929	-3.139499586	-3.138419069	-3.137031141	-3.135336786	-3.133337205	-3.131033818	-3.128428267	-3.125522414	-3.122318342	-3.118818356	-3.115024985	-3.110940984	-3.106569331	-3.101913232	-3.096976123	-3.091761669	-3.086273768	-3.080516552	-3.07449439	-3.068211892	-3.061673909	-3.054885541	-3.047852135	-3.040579295	-3.033072884	-3.025339031	-3.017384136	-3.00921488	-3.000838233	-2.992261463	-2.983492149	-2.974538195	-2.965407846	-2.95610971	-2.946652777	-2.937046453	-2.927300588	-2.917425525	-2.907432144	-2.897331932	-2.887137065	-2.876860511	-2.866516174	-2.856119098	-2.845685778	-2.835234737	-2.824788038
0.752	-3.141710718	-3.141247207	-3.14047505	-3.139394795	-3.138007203	-3.136313257	-3.134314157	-3.132011324	-3.129406399	-3.126501241	-3.123297933	-3.11979878	-3.116006309	-3.111923271	-3.107552645	-3.102897634	-3.097961672	-3.09274842	-3.087261774	-3.081505863	-3.075485053	-3.069203948	-3.062667397	-3.055880492	-3.048848577	-3.041577249	-3.034072364	-3.026340042	-3.018386676	-3.010218936	-3.00184378	-2.993268464	-2.984500551	-2.975547929	-2.966418825	-2.957121823	-2.947665888	-2.938060396	-2.928315162	-2.918440487	-2.908447203	-2.898346739	-2.888151199	-2.877873462	-2.867527323	-2.85712768	-2.846690822	-2.836234938	-2.825781326
0.754	-3.142679399	-3.142215999	-3.141444029	-3.140364033	-3.138976774	-3.137283234	-3.135284613	-3.132982331	-3.130378027	-3.127473561	-3.124271013	-3.120772688	-3.11698111	-3.112899031	-3.108529426	-3.103875497	-3.098940674	-3.093728618	-3.088243221	-3.082488608	-3.076469142	-3.070189424	-3.063654297	-3.056868849	-3.049838419	-3.042568597	-3.035065232	-3.027334437	-3.019382595	-3.011216367	-3.0028427	-2.994268837	-2.985502327	-2.976551041	-2.967423187	-2.958127327	-2.948672402	-2.939067758	-2.929323176	-2.919448917	-2.909455765	-2.899355092	-2.889158932	-2.878880081	-2.868532228	-2.85813013	-2.847689885	-2.83722938	-2.826769291
0.756	-3.143641563	-3.143178274	-3.142406488	-3.14132675	-3.139939822	-3.138246686	-3.136248541	-3.133946806	-3.13134312	-3.128439341	-3.125237549	-3.121740046	-3.117949357	-3.113868231	-3.109499641	-3.104846787	-3.099913098	-3.09470223	-3.089218074	-3.083464753	-3.077446624	-3.071168285	-3.064634576	-3.057850579	-3.050821627	-3.043553304	-3.036051453	-3.02832218	-3.020371858	-3.012207139	-3.003834959	-2.995262547	-2.986497441	-2.977547493	-2.968420894	-2.959126185	-2.949672282	-2.9400685	-2.930324591	-2.920450773	-2.910457786	-2.900356945	-2.890160219	-2.879880321	-2.869530836	-2.85912639	-2.848682901	-2.838217981	-2.827751782
0.758	-3.144597179	-3.144133999	-3.143362397	-3.142282915	-3.140896317	-3.139203582	-3.13720591	-3.134904718	-3.132301645	-3.129398549	-3.126197508	-3.122700823	-3.118911018	-3.114830838	-3.110463257	-3.105811472	-3.100878909	-3.095669224	-3.090186303	-3.084434265	-3.078417467	-3.0721405	-3.065608201	-3.058825648	-3.051798167	-3.044531337	-3.037030995	-3.029303237	-3.021354431	-3.013191217	-3.00482052	-2.99624956	-2.987485857	-2.97853725	-2.969411911	-2.96011836	-2.950665488	-2.941062585	-2.931319366	-2.921446016	-2.911453225	-2.901352258	-2.891155015	-2.880874133	-2.870523097	-2.860116406	-2.849669808	-2.839200665	-2.828728674
0.76	-3.145546213	-3.145083143	-3.144311723	-3.143232496	-3.141846224	-3.140153888	-3.138156686	-3.135856035	-3.133253572	-3.130351154	-3.127150859	-3.123654987	-3.119866059	-3.115786821	-3.111420242	-3.10676952	-3.101838077	-3.096629567	-3.091147874	-3.085397113	-3.079381637	-3.073106036	-3.06657514	-3.059794022	-3.052768006	-3.045502663	-3.038003822	-3.030277575	-3.022330279	-3.014168566	-3.005799351	-2.99722984	-2.98846754	-2.979520277	-2.970396201	-2.961103814	-2.951651984	-2.942049973	-2.932307464	-2.922434604	-2.912442041	-2.902340986	-2.892143277	-2.881861471	-2.871508961	-2.861100124	-2.850650546	-2.840177356	-2.829699858
0.762	-3.146488636	-3.146025675	-3.145254435	-3.144175461	-3.142789515	-3.141097574	-3.139100839	-3.136800724	-3.134198867	-3.131297124	-3.128097571	-3.124602506	-3.12081445	-3.116736147	-3.112370565	-3.107720899	-3.102790569	-3.097583227	-3.092102754	-3.086353263	-3.080339103	-3.074064859	-3.067535358	-3.06075567	-3.053731111	-3.046467248	-3.038969903	-3.031245161	-3.02329937	-3.015139154	-3.006771416	-2.998203352	-2.989442456	-2.980496536	-2.971373728	-2.962082512	-2.952631733	-2.943030627	-2.933288846	-2.9234165	-2.913424194	-2.903323087	-2.893124958	-2.882842289	-2.87248838	-2.862077491	-2.851625056	-2.841147987	-2.830665235
0.764	-3.147424415	-3.146961562	-3.146190502	-3.14511178	-3.143726155	-3.142034609	-3.140038336	-3.137738755	-3.1351375	-3.132236427	-3.12903761	-3.125543348	-3.121756158	-3.117678784	-3.113314193	-3.108665576	-3.103736353	-3.098530173	-3.093050912	-3.087302683	-3.081289831	-3.075016938	-3.068488825	-3.061710559	-3.05468745	-3.047425059	-3.039929204	-3.03220596	-3.024261669	-3.016102945	-3.007736682	-2.999170063	-2.990410569	-2.981465994	-2.972344457	-2.963054417	-2.953604699	-2.94400451	-2.934263473	-2.924391663	-2.914399643	-2.904298521	-2.894100017	-2.883816542	-2.873461305	-2.863048456	-2.85259328	-2.84211249	-2.831624716
0.766	-3.14835352	-3.147890774	-3.147119893	-3.14604142	-3.144656116	-3.14296496	-3.140969149	-3.138670097	-3.13606944	-3.133169032	-3.129970947	-3.126477482	-3.122691153	-3.118614703	-3.114251095	-3.109603521	-3.104675398	-3.099470371	-3.093992317	-3.088245343	-3.082233791	-3.07596224	-3.069435508	-3.062658656	-3.055636989	-3.048376065	-3.040881692	-3.03315994	-3.025217144	-3.017059907	-3.008695115	-3.000129938	-2.991371846	-2.982428617	-2.973308352	-2.964019495	-2.954570844	-2.944971584	-2.935231309	-2.925360055	-2.915368347	-2.905267246	-2.895068411	-2.884784184	-2.874427688	-2.864012966	-2.853555163	-2.8430708	-2.83257822
0.768	-3.149275919	-3.14881328	-3.148042576	-3.146964352	-3.145579366	-3.143888598	-3.141893244	-3.139594718	-3.136994655	-3.134094908	-3.13089755	-3.127404877	-3.123619403	-3.11954387	-3.11518124	-3.110534703	-3.105607672	-3.100403792	-3.094926936	-3.089181209	-3.08317095	-3.076900734	-3.070375375	-3.063599929	-3.056579698	-3.049320232	-3.041827335	-3.034107069	-3.026165761	-3.018010007	-3.009646681	-3.001082944	-2.992326251	-2.983384368	-2.974265379	-2.964977708	-2.955530134	-2.945931814	-2.936192314	-2.926321638	-2.916330269	-2.906229221	-2.896030097	-2.885745172	-2.875387484	-2.864970972	-2.854510649	-2.844022856	-2.833525669
0.77	-3.150191583	-3.14972905	-3.148958522	-3.147880544	-3.146495874	-3.144805492	-3.142810592	-3.140512589	-3.137913116	-3.135014025	-3.131817389	-3.128325502	-3.124540878	-3.120466256	-3.116104598	-3.111459089	-3.106533145	-3.101330404	-3.095854739	-3.090110252	-3.084101277	-3.077832388	-3.071308394	-3.064534347	-3.057515543	-3.050257528	-3.0427661	-3.035047314	-3.027107488	-3.018953212	-3.010591348	-3.002029047	-2.993273752	-2.984333215	-2.975215504	-2.965929023	-2.956482532	-2.946885163	-2.937146453	-2.927276373	-2.917285368	-2.907184405	-2.896985034	-2.886699461	-2.876340645	-2.865922426	-2.855459686	-2.844968598	-2.834466989
0.772	-3.151100481	-3.150638053	-3.1498677	-3.148789966	-3.147405611	-3.145715611	-3.143721162	-3.141423678	-3.138824791	-3.135926352	-3.132730433	-3.129239327	-3.125455547	-3.12138183	-3.117021136	-3.112376651	-3.107451784	-3.102250176	-3.096775695	-3.091032439	-3.085024741	-3.078757171	-3.072234534	-3.065461877	-3.058444494	-3.051187923	-3.043697956	-3.035980642	-3.028042293	-3.019889488	-3.011529082	-3.002968214	-2.994214315	-2.985275123	-2.976158691	-2.966873405	-2.957428003	-2.947831594	-2.938093688	-2.928224223	-2.918233606	-2.90813276	-2.89793318	-2.887647009	-2.877287128	-2.866867278	-2.856402221	-2.845907966	-2.835402111
0.774	-3.152002584	-3.151540259	-3.150770081	-3.149692589	-3.148308545	-3.146618926	-3.144624925	-3.142327956	-3.13972965	-3.136831859	-3.133636652	-3.130146321	-3.12636338	-3.122290562	-3.117930826	-3.113287356	-3.108363561	-3.103163078	-3.097689772	-3.09194774	-3.085941312	-3.079675052	-3.073153764	-3.06638249	-3.059366519	-3.052111383	-3.04462287	-3.036907023	-3.028970143	-3.020818804	-3.012459851	-3.003900412	-2.995147907	-2.986210059	-2.977094907	-2.967810818	-2.958366512	-2.948771073	-2.939033984	-2.929165152	-2.919174946	-2.909074246	-2.898874495	-2.888587773	-2.878226886	-2.867805481	-2.857338203	-2.846840904	-2.836330968
0.776	-3.15289786	-3.15243564	-3.151665633	-3.150588383	-3.149204648	-3.147515406	-3.14552185	-3.143225392	-3.140627664	-3.137730515	-3.134536016	-3.131046455	-3.127264346	-3.12319242	-3.118833637	-3.114191176	-3.109268445	-3.104069079	-3.098596941	-3.092856125	-3.086850957	-3.080586001	-3.074066053	-3.067296154	-3.060281586	-3.053027879	-3.045540813	-3.037826423	-3.029891007	-3.021741128	-3.013383623	-3.004825609	-2.996074494	-2.98713799	-2.978024118	-2.96874123	-2.959298025	-2.949703564	-2.939967304	-2.930099121	-2.920109349	-2.910008823	-2.899808938	-2.889521711	-2.879159876	-2.868736989	-2.85826758	-2.847767356	-2.837253497
0.778	-3.153786282	-3.153324164	-3.152554328	-3.151477318	-3.15009389	-3.148405022	-3.146411907	-3.144115958	-3.141518803	-3.138622292	-3.135428495	-3.131939699	-3.128158416	-3.124087377	-3.119729538	-3.115088079	-3.110166405	-3.104968149	-3.099497171	-3.093757563	-3.087753648	-3.081489986	-3.074971371	-3.068202838	-3.061189666	-3.053937379	-3.046451751	-3.038738813	-3.030804854	-3.022656428	-3.014300365	-3.005743772	-2.996994045	-2.988058882	-2.978946291	-2.969664607	-2.960222507	-2.950629033	-2.940893614	-2.931026096	-2.921036778	-2.910936454	-2.900736469	-2.890448783	-2.880086055	-2.869661756	-2.859190305	-2.848687268	-2.838169634
0.78	-3.154667819	-3.154205803	-3.153436137	-3.152359364	-3.150976241	-3.149287745	-3.147295069	-3.144999623	-3.142403037	-3.13950716	-3.13631406	-3.132826023	-3.12904556	-3.124975401	-3.120618501	-3.115978037	-3.111057412	-3.105860258	-3.100390432	-3.094652024	-3.088649354	-3.082386978	-3.075869687	-3.069102512	-3.062090727	-3.054839852	-3.047355655	-3.039644161	-3.031711651	-3.023564673	-3.015210047	-3.006654869	-2.997906527	-2.988972704	-2.979861393	-2.970580914	-2.961139924	-2.951547444	-2.941812877	-2.931946039	-2.921957196	-2.911857101	-2.90165705	-2.891368946	-2.881005379	-2.870579735	-2.860106328	-2.849600587	-2.839079321
0.782	-3.155542442	-3.155080527	-3.154311031	-3.153234493	-3.151851673	-3.150163546	-3.148171304	-3.145876359	-3.143280338	-3.14038509	-3.137192681	-3.133705398	-3.129925749	-3.125856464	-3.121500495	-3.116861019	-3.111941437	-3.106745377	-3.101276695	-3.095539479	-3.089538045	-3.083276947	-3.076760971	-3.069995145	-3.06298474	-3.055735268	-3.048252494	-3.040542435	-3.032611368	-3.024465831	-3.016112636	-3.00755887	-2.998811908	-2.989879422	-2.980769392	-2.971490119	-2.962050243	-2.952458763	-2.942725058	-2.932858916	-2.922870567	-2.912770726	-2.902570641	-2.89228216	-2.881917807	-2.871490884	-2.861015602	-2.850507261	-2.839982499
0.784	-3.156410123	-3.155948309	-3.15517898	-3.154102676	-3.152720156	-3.151032395	-3.149040585	-3.146746136	-3.144150677	-3.141256052	-3.13806433	-3.134577795	-3.130798955	-3.126730537	-3.122375493	-3.117736997	-3.112818449	-3.107623476	-3.102155931	-3.096419898	-3.090419692	-3.084159862	-3.077645193	-3.070880709	-3.063871673	-3.056623597	-3.049142237	-3.041433607	-3.033503974	-3.025359872	-3.017008102	-3.008455742	-2.999710157	-2.990779006	-2.981670254	-2.972392188	-2.962953431	-2.953362958	-2.943630124	-2.933764691	-2.923776854	-2.913677291	-2.903477205	-2.893188387	-2.882823297	-2.872395157	-2.861918079	-2.85140724	-2.84087911
0.786	-3.157270834	-3.156809119	-3.156039956	-3.154963884	-3.153581662	-3.151894265	-3.149902883	-3.147608927	-3.145014024	-3.142120019	-3.138928978	-3.135443186	-3.131665147	-3.12759759	-3.123243464	-3.118605942	-3.113688421	-3.108494526	-3.103028109	-3.097293252	-3.091294265	-3.085035696	-3.078522325	-3.071759172	-3.064751498	-3.057504808	-3.050024855	-3.042317645	-3.03438944	-3.026246765	-3.017896413	-3.009345454	-3.000601241	-2.991671422	-2.982563948	-2.973287091	-2.963849454	-2.954259993	-2.944528041	-2.934663329	-2.924676023	-2.914576761	-2.904376702	-2.894087586	-2.883721807	-2.873292511	-2.862813715	-2.852300473	-2.8417691
0.788	-3.158124545	-3.15766293	-3.156893931	-3.15581809	-3.154436163	-3.152749126	-3.15075817	-3.148464703	-3.145870351	-3.142976961	-3.139786596	-3.136301541	-3.132524299	-3.128457596	-3.12410438	-3.119467824	-3.114551323	-3.109358499	-3.103893202	-3.098159511	-3.092161735	-3.085904418	-3.079392336	-3.072630506	-3.065624185	-3.058378873	-3.050900318	-3.04319452	-3.035267734	-3.027126479	-3.018777539	-3.010227976	-3.001485131	-2.99255664	-2.983450443	-2.974174794	-2.96473828	-2.955149837	-2.945418774	-2.935554796	-2.925568037	-2.915469098	-2.905269096	-2.894979719	-2.884613298	-2.874182904	-2.863702463	-2.853186912	-2.842652416
0.79	-3.15897123	-3.158509712	-3.157740877	-3.156665264	-3.155283631	-3.153596952	-3.151606417	-3.149313435	-3.146719631	-3.143826851	-3.140637157	-3.137152832	-3.13337638	-3.129310525	-3.124958214	-3.120322616	-3.115407127	-3.110215366	-3.104751181	-3.099018648	-3.093022074	-3.086765999	-3.080255198	-3.073494682	-3.066489705	-3.059245762	-3.051768596	-3.044064202	-3.036138828	-3.027998985	-3.019651451	-3.011103276	-3.002361794	-2.993434629	-2.984329706	-2.975055265	-2.965619876	-2.956032456	-2.94630229	-2.936439057	-2.926452861	-2.916354268	-2.90615435	-2.895864746	-2.885497729	-2.875066294	-2.864584279	-2.854066508	-2.843529003
0.792	-3.159810859	-3.159349439	-3.158580766	-3.15750538	-3.156124038	-3.154437713	-3.152447597	-3.150155096	-3.147561836	-3.14466966	-3.141480632	-3.137997032	-3.134221364	-3.13015635	-3.125804936	-3.12117029	-3.116255805	-3.111065098	-3.105602017	-3.099870633	-3.093875253	-3.087620412	-3.081110882	-3.074351671	-3.067348029	-3.060105446	-3.052629661	-3.044926661	-3.03700269	-3.028864253	-3.020518117	-3.011971326	-3.003231202	-2.994305358	-2.985201706	-2.975928473	-2.966494211	-2.956907817	-2.947178556	-2.937316079	-2.927330461	-2.917232234	-2.907032427	-2.896742632	-2.88637506	-2.875942639	-2.865459118	-2.854939215	-2.844398811
0.794	-3.160643407	-3.160182083	-3.159413571	-3.158338409	-3.156957356	-3.155271383	-3.153281681	-3.150989658	-3.148396937	-3.145505361	-3.142316993	-3.138834113	-3.135059223	-3.130995043	-3.126644519	-3.122010817	-3.117097328	-3.111907668	-3.106445682	-3.100715439	-3.094721243	-3.088467627	-3.081959359	-3.075201445	-3.068199128	-3.060957896	-3.053483482	-3.045781869	-3.037859293	-3.029722253	-3.021377508	-3.012832094	-3.004093323	-2.995168796	-2.986066414	-2.976794387	-2.967361253	-2.95777589	-2.948047539	-2.938185829	-2.928200804	-2.918102961	-2.907903292	-2.897613337	-2.887245254	-2.876811899	-2.866326939	-2.855804986	-2.84526179
0.796	-3.161468844	-3.161007617	-3.160239263	-3.159164325	-3.157783558	-3.156097934	-3.154108644	-3.151817094	-3.149224907	-3.146333927	-3.143146214	-3.139664048	-3.135889928	-3.131826576	-3.127476935	-3.12284417	-3.117931669	-3.112743048	-3.107282148	-3.101553038	-3.095560017	-3.089307617	-3.082800602	-3.076043974	-3.069042973	-3.061803083	-3.054330031	-3.046629796	-3.038708607	-3.030572956	-3.022229596	-3.013685552	-3.004948127	-2.996024913	-2.986923797	-2.977652976	-2.96822097	-2.958636641	-2.948909207	-2.939048273	-2.929063855	-2.918966415	-2.908766907	-2.898476825	-2.88810827	-2.877674034	-2.867187698	-2.856663776	-2.84611789
0.798	-3.162287146	-3.161826013	-3.161057818	-3.1599831	-3.158602617	-3.15691734	-3.154928457	-3.152637376	-3.15004572	-3.14715533	-3.143968267	-3.140486808	-3.136713454	-3.132650923	-3.128302157	-3.123670321	-3.118758801	-3.11357121	-3.108111388	-3.102383402	-3.096391547	-3.090140353	-3.083634582	-3.076879231	-3.069879537	-3.06264098	-3.055169281	-3.047470414	-3.039550604	-3.031416333	-3.02307435	-3.014531669	-3.005795586	-2.99687368	-2.987773826	-2.978504209	-2.969073333	-2.959490039	-2.949763528	-2.939903379	-2.92991958	-2.919822562	-2.909623239	-2.89933306	-2.888964073	-2.878529002	-2.868041353	-2.85751554	-2.846967062
0.8	-3.163098283	-3.162637245	-3.161869206	-3.160794708	-3.159414506	-3.157729572	-3.155741094	-3.153450479	-3.150859349	-3.147969544	-3.144783124	-3.141302368	-3.137529772	-3.133468055	-3.129120158	-3.124489243	-3.119578696	-3.114392127	-3.108933375	-3.103206503	-3.097215806	-3.090965809	-3.084461272	-3.077707188	-3.070708792	-3.063471557	-3.056001203	-3.048303695	-3.040385254	-3.032252356	-3.023911741	-3.015370417	-3.006635669	-2.997715066	-2.988616472	-2.979348056	-2.969918309	-2.960336054	-2.95061047	-2.940751114	-2.930767947	-2.920671367	-2.910472252	-2.900182005	-2.889812623	-2.879376767	-2.868887864	-2.858360235	-2.84780926
0.802	-3.163902231	-3.163441286	-3.162673403	-3.161599122	-3.160219199	-3.158534605	-3.156546529	-3.154256375	-3.151665766	-3.148776542	-3.14559076	-3.1421107	-3.138338856	-3.134277947	-3.129930911	-3.12530091	-3.120391327	-3.115205773	-3.109748081	-3.104022314	-3.098032765	-3.091783956	-3.085280644	-3.078527819	-3.07153071	-3.064294789	-3.056825768	-3.049129611	-3.04121253	-3.033080997	-3.024741742	-3.016201768	-3.007468348	-2.998549043	-2.989451704	-2.980184488	-2.970755868	-2.961174654	-2.951450002	-2.941591447	-2.931608924	-2.921512798	-2.911313912	-2.901023626	-2.890653885	-2.880217288	-2.86972719	-2.859197817	-2.848644436
0.804	-3.164698963	-3.16423811	-3.163470381	-3.162396316	-3.16101667	-3.159332413	-3.157344734	-3.155055038	-3.152464945	-3.149576296	-3.146391148	-3.142911778	-3.13914068	-3.135080572	-3.13073439	-3.126105295	-3.121196669	-3.116012119	-3.110555479	-3.104830809	-3.098842399	-3.092594769	-3.086092671	-3.079341094	-3.072345264	-3.065110646	-3.05764295	-3.049948134	-3.042032405	-3.033902226	-3.025564325	-3.017025692	-3.008293594	-2.999375581	-2.990279493	-2.981013473	-2.971585982	-2.962005808	-2.952282093	-2.942424346	-2.932442477	-2.922346821	-2.912148184	-2.901857886	-2.891487821	-2.881050528	-2.87055929	-2.860028244	-2.849472546
0.806	-3.165488453	-3.165027692	-3.164260116	-3.163186264	-3.161806891	-3.160122969	-3.158135685	-3.155846442	-3.153256861	-3.150368783	-3.147184262	-3.143705575	-3.139935217	-3.135875902	-3.131530568	-3.126902371	-3.121994693	-3.11681114	-3.111355544	-3.105631961	-3.099644681	-3.093398219	-3.086897327	-3.080146989	-3.073152426	-3.065919102	-3.058452722	-3.050759236	-3.042844849	-3.034716017	-3.02637946	-3.017842161	-3.009111378	-3.000194652	-2.99109981	-2.981834984	-2.972408619	-2.962829488	-2.953106712	-2.94324978	-2.933268575	-2.923173404	-2.912975036	-2.902684752	-2.892314396	-2.88187645	-2.871384125	-2.860851474	-2.850293544
0.808	-3.166270675	-3.165810005	-3.16504258	-3.16396894	-3.162589839	-3.160906248	-3.158919354	-3.156630561	-3.154041488	-3.151153975	-3.147970076	-3.144492067	-3.140722442	-3.136663914	-3.132319418	-3.127692112	-3.122785375	-3.11760281	-3.112148248	-3.106425744	-3.100439584	-3.094194281	-3.087694584	-3.080945475	-3.073952171	-3.066720131	-3.059255055	-3.051562891	-3.043649837	-3.035522342	-3.02718712	-3.018651148	-3.009921673	-3.001006227	-2.991912626	-2.982648991	-2.97322375	-2.963645662	-2.953923829	-2.944067718	-2.934087187	-2.923992513	-2.913794435	-2.903504189	-2.893133574	-2.882695016	-2.872201657	-2.861667466	-2.851107386
0.81	-3.167045604	-3.166585023	-3.165817748	-3.164744318	-3.163365486	-3.161682224	-3.159695717	-3.157407369	-3.154818799	-3.151931846	-3.148748564	-3.145271227	-3.141502328	-3.13744458	-3.133100916	-3.128474493	-3.123568687	-3.118387103	-3.112933566	-3.107212131	-3.101227081	-3.094982929	-3.088484417	-3.081736526	-3.07474447	-3.067513704	-3.060049924	-3.052359072	-3.04444734	-3.036321174	-3.027987279	-3.019452624	-3.010724451	-3.001810278	-2.992717914	-2.983455465	-2.974031347	-2.964454302	-2.954733414	-2.944878129	-2.93489828	-2.924804118	-2.914606346	-2.904316163	-2.893945321	-2.883506191	-2.873011847	-2.862476179	-2.851914029
0.812	-3.167813214	-3.167352723	-3.166585596	-3.165512374	-3.164133809	-3.162450872	-3.160464748	-3.158176841	-3.155588771	-3.152702372	-3.149519701	-3.14604303	-3.142274851	-3.138217875	-3.133875036	-3.129249487	-3.124344606	-3.119163992	-3.113711472	-3.107991097	-3.102007148	-3.095764135	-3.0892668	-3.082520117	-3.075529299	-3.068299797	-3.060837301	-3.053147751	-3.045237332	-3.037112486	-3.028779909	-3.020246564	-3.011519683	-3.002606778	-2.993515644	-2.984254378	-2.97483138	-2.965255378	-2.955535437	-2.945680983	-2.935701826	-2.925608187	-2.915410739	-2.905120641	-2.894749602	-2.884309937	-2.873814658	-2.863277574	-2.852713431
0.814	-3.16857348	-3.168113078	-3.167346099	-3.166273082	-3.164894781	-3.163212166	-3.161226423	-3.158938953	-3.156351376	-3.153465528	-3.150283462	-3.14680745	-3.143039984	-3.138983774	-3.134641752	-3.13001707	-3.125113104	-3.119933453	-3.11448194	-3.108762616	-3.102779759	-3.096537876	-3.090041706	-3.083296222	-3.076306631	-3.069078382	-3.061617161	-3.053928903	-3.046019788	-3.03789625	-3.029564982	-3.021032938	-3.012307343	-3.003395698	-2.99430579	-2.985045701	-2.975623822	-2.966048862	-2.956329869	-2.946476251	-2.936497792	-2.926404689	-2.91620758	-2.90591759	-2.895546382	-2.88510622	-2.874610052	-2.864071612	-2.85350555
0.816	-3.169326379	-3.168866063	-3.16809923	-3.167026417	-3.165648378	-3.163966083	-3.161980716	-3.159693679	-3.157106591	-3.154221288	-3.151039821	-3.147564463	-3.143797704	-3.139742252	-3.13540104	-3.130777217	-3.125874158	-3.12069546	-3.115244946	-3.109526663	-3.103544888	-3.097304124	-3.09080911	-3.084064814	-3.077076441	-3.069849434	-3.062389478	-3.054702501	-3.046794679	-3.038672441	-3.030342473	-3.021811722	-3.013087404	-3.004177013	-2.995088324	-2.985829408	-2.976408643	-2.966834724	-2.957116682	-2.947263902	-2.93728615	-2.927193592	-2.916996839	-2.906706978	-2.896335629	-2.885895005	-2.875397994	-2.864858253	-2.854290345
0.818	-3.170071884	-3.169611656	-3.168844967	-3.167772356	-3.166394576	-3.164712597	-3.162727603	-3.160440995	-3.157854392	-3.154969628	-3.151788755	-3.148314044	-3.144547985	-3.140493285	-3.136152874	-3.131529902	-3.126627742	-3.121449989	-3.116000464	-3.110283213	-3.104302509	-3.098062856	-3.091568987	-3.084825869	-3.077838702	-3.070612928	-3.063154226	-3.05546852	-3.047561981	-3.039441033	-3.031112355	-3.022582888	-3.013859839	-3.004950694	-2.995863218	-2.986605471	-2.977185817	-2.967612937	-2.957895845	-2.948043908	-2.938066868	-2.927974867	-2.917778484	-2.907488772	-2.897117308	-2.886676257	-2.876178446	-2.865637461	-2.855067775
0.82	-3.170809973	-3.17034983	-3.169583285	-3.168510874	-3.16713335	-3.165451684	-3.163467059	-3.161180876	-3.158594753	-3.155710523	-3.152530239	-3.149056169	-3.145290803	-3.141236847	-3.13689723	-3.132275102	-3.127373832	-3.122197015	-3.11674847	-3.111032241	-3.105052599	-3.098814046	-3.092321312	-3.085579361	-3.078593391	-3.071368838	-3.063911379	-3.056226934	-3.048321668	-3.040202	-3.031874603	-3.023346409	-3.014624622	-3.005716715	-2.996630445	-2.987373862	-2.977955315	-2.968383472	-2.958667332	-2.948816241	-2.938839919	-2.928748484	-2.918552485	-2.908262941	-2.897891388	-2.887449943	-2.876951373	-2.866409198	-2.855837801
0.822	-3.171540621	-3.171080563	-3.170314159	-3.169241946	-3.167864677	-3.166183321	-3.164199061	-3.161913299	-3.159327651	-3.15644395	-3.153264248	-3.149790813	-3.146026133	-3.141972915	-3.137634085	-3.133012791	-3.128112402	-3.122936513	-3.117488938	-3.111773722	-3.105795133	-3.099557669	-3.09306606	-3.086325265	-3.079340481	-3.07211714	-3.064660913	-3.056977718	-3.049073715	-3.040955316	-3.032629189	-3.024102262	-3.015381726	-3.00647505	-2.99738998	-2.988134554	-2.978717111	-2.969146303	-2.959431113	-2.94958087	-2.939605272	-2.929514412	-2.919318811	-2.909029453	-2.898657836	-2.888216028	-2.877716742	-2.867173426	-2.856600384
0.824	-3.172263804	-3.171803831	-3.171037567	-3.16996555	-3.168588532	-3.166907483	-3.164923585	-3.16263824	-3.160053062	-3.157169885	-3.15399076	-3.150517953	-3.146753953	-3.142701464	-3.138363413	-3.133742946	-3.128843431	-3.123668459	-3.118221846	-3.112507632	-3.106530086	-3.100293702	-3.093803206	-3.087063558	-3.080079948	-3.072857807	-3.065402803	-3.057720847	-3.049818096	-3.041700956	-3.033376091	-3.024850419	-3.016131127	-3.007225673	-2.998141796	-2.988887522	-2.979471177	-2.969901402	-2.960187162	-2.950337769	-2.9403629	-2.930272623	-2.920077432	-2.909788278	-2.89941662	-2.88897448	-2.878474516	-2.86793011	-2.857355486
0.826	-3.1729795	-3.17251961	-3.171753484	-3.170681661	-3.169304893	-3.167624147	-3.165640608	-3.163355675	-3.160770962	-3.157888304	-3.154709749	-3.151237566	-3.147474238	-3.143422472	-3.139085192	-3.134465543	-3.129566892	-3.12439283	-3.118947169	-3.113233948	-3.107257434	-3.101022119	-3.094532728	-3.087794214	-3.080811769	-3.073590817	-3.066137024	-3.058456296	-3.050554786	-3.042438896	-3.034115281	-3.025590855	-3.016872797	-3.007968558	-2.998885866	-2.989632738	-2.980217488	-2.970648742	-2.960935452	-2.951086909	-2.941112773	-2.931023088	-2.920828319	-2.910539385	-2.900167708	-2.889725266	-2.879224662	-2.868679215	-2.858103068
0.828	-3.173687684	-3.173227876	-3.172461888	-3.171390257	-3.170013735	-3.16833329	-3.166350106	-3.16406558	-3.161481329	-3.158599184	-3.155421194	-3.151949626	-3.148186965	-3.144135914	-3.139799397	-3.135180558	-3.130282764	-3.125109601	-3.119664883	-3.113952646	-3.107977154	-3.101742898	-3.095254599	-3.088517211	-3.081535918	-3.074316145	-3.066863551	-3.059184041	-3.051283761	-3.043169109	-3.034846735	-3.026323545	-3.017606713	-3.00870368	-2.999622166	-2.990370177	-2.980956016	-2.971388297	-2.961675954	-2.951828264	-2.941854865	-2.931765778	-2.921571442	-2.911282744	-2.90091107	-2.890468354	-2.879967147	-2.869420704	-2.858843094
0.83	-3.174388334	-3.173928608	-3.173162756	-3.172091315	-3.170715037	-3.16903489	-3.167052056	-3.164767934	-3.162184139	-3.159302502	-3.156125071	-3.152654113	-3.148892111	-3.144841767	-3.140506006	-3.135887969	-3.130991022	-3.12581875	-3.120374965	-3.114663702	-3.108689222	-3.102456014	-3.095968798	-3.089232523	-3.082252373	-3.075033766	-3.067582362	-3.059904058	-3.052004998	-3.043891573	-3.035570428	-3.027048466	-3.018332849	-3.009431014	-3.000350669	-2.991099813	-2.981686736	-2.972120039	-2.962408643	-2.952561806	-2.942589146	-2.932500665	-2.922306772	-2.912018326	-2.901646676	-2.891203712	-2.880701937	-2.870154544	-2.859575528
0.832	-3.175081427	-3.174621782	-3.173856064	-3.172784811	-3.171408775	-3.169728922	-3.167746435	-3.165462713	-3.162879369	-3.159998235	-3.156821357	-3.153351002	-3.149589652	-3.145540009	-3.141204996	-3.136587753	-3.131691644	-3.126520254	-3.121077392	-3.115367093	-3.109393614	-3.103161445	-3.0966753	-3.089940128	-3.082961108	-3.075743658	-3.068293431	-3.060616322	-3.05271847	-3.044606263	-3.036286338	-3.027765591	-3.019051181	-3.010150534	-3.001071352	-2.991821621	-2.982409623	-2.972843944	-2.963133492	-2.953287508	-2.943315591	-2.933227721	-2.923034281	-2.912746101	-2.902374494	-2.89193131	-2.881429	-2.870880701	-2.860300333
0.834	-3.175766942	-3.175307376	-3.174541791	-3.173470724	-3.172094926	-3.170415365	-3.168433222	-3.166149894	-3.163566997	-3.16068636	-3.15751003	-3.154040271	-3.150279567	-3.146230617	-3.141896343	-3.137279886	-3.132384606	-3.127214089	-3.121772142	-3.116062796	-3.110090309	-3.103859167	-3.097374083	-3.090640002	-3.083662103	-3.076445797	-3.068996736	-3.061320811	-3.053424156	-3.045313154	-3.036994438	-3.028474897	-3.019761684	-3.010862216	-3.001784188	-2.992535576	-2.98312465	-2.973559986	-2.963850475	-2.954005343	-2.944034172	-2.933946918	-2.923753941	-2.913466041	-2.903094496	-2.892651116	-2.882148305	-2.871599141	-2.861017474
0.836	-3.176444855	-3.175985368	-3.175219915	-3.174149032	-3.17277347	-3.171094196	-3.169112393	-3.166829457	-3.164247001	-3.161366856	-3.158191067	-3.154721899	-3.150961833	-3.146913569	-3.142580027	-3.137964346	-3.133069887	-3.127900233	-3.12245919	-3.116750788	-3.110779283	-3.104549157	-3.098065123	-3.091332123	-3.084355332	-3.07714016	-3.069692254	-3.062017501	-3.054122032	-3.046012224	-3.037694706	-3.029176361	-3.020464334	-3.011566036	-3.002489153	-2.993241653	-2.983831794	-2.974268138	-2.964559566	-2.954715287	-2.944744863	-2.93465823	-2.924465724	-2.914178116	-2.903806652	-2.8933631	-2.88285982	-2.872309831	-2.861726917
0.838	-3.177115144	-3.176655736	-3.175890413	-3.174819711	-3.173444383	-3.171765395	-3.169783927	-3.167501377	-3.164919358	-3.1620397	-3.158864446	-3.155395862	-3.151636427	-3.147588842	-3.143256023	-3.138641111	-3.133747464	-3.128578665	-3.123138516	-3.117431048	-3.111460513	-3.105231393	-3.098748398	-3.092016467	-3.085040774	-3.077826723	-3.07037996	-3.062706368	-3.054812074	-3.046703449	-3.038387118	-3.029869958	-3.021159108	-3.012261971	-3.003186224	-2.993939827	-2.984531028	-2.974968378	-2.965260741	-2.955417313	-2.945447637	-2.93536163	-2.925169603	-2.9148823	-2.904510932	-2.894067233	-2.883563513	-2.873012738	-2.862428627
0.84	-3.177777789	-3.177318458	-3.176553263	-3.175482742	-3.174107645	-3.172428938	-3.170447802	-3.168165635	-3.165584048	-3.16270487	-3.159530146	-3.156062139	-3.152303329	-3.148256414	-3.143924311	-3.139310159	-3.134417316	-3.129249361	-3.123810097	-3.118103552	-3.112133978	-3.105905853	-3.099423886	-3.092693014	-3.085718405	-3.078505465	-3.071059834	-3.063387391	-3.05549426	-3.047386807	-3.039071651	-3.030555666	-3.021845981	-3.012949995	-3.003875377	-2.994630075	-2.98522233	-2.975660678	-2.965953973	-2.956111395	-2.946142469	-2.936057091	-2.925865551	-2.915578563	-2.90520731	-2.894763484	-2.884259354	-2.873707832	-2.863122571
0.842	-3.178432768	-3.177973513	-3.177208446	-3.176138102	-3.174763233	-3.173084805	-3.171103997	-3.168822208	-3.166241048	-3.163362346	-3.160188145	-3.156720709	-3.152962516	-3.148916264	-3.14458487	-3.139971469	-3.135079419	-3.1299123	-3.124473911	-3.11876828	-3.112799655	-3.106572515	-3.100091565	-3.093361739	-3.086388205	-3.079176364	-3.071731852	-3.064060547	-3.056168566	-3.048062274	-3.039748283	-3.03123346	-3.022524931	-3.013630087	-3.004556587	-2.995312373	-2.985905674	-2.976345016	-2.966639239	-2.956797508	-2.946829333	-2.936744588	-2.926553541	-2.91626688	-2.905895755	-2.895451825	-2.884947313	-2.874395079	-2.863808716
0.844	-3.179080059	-3.17862088	-3.177855938	-3.17678577	-3.175411127	-3.173732974	-3.171752491	-3.169471075	-3.166890337	-3.164012105	-3.160838422	-3.15737155	-3.153613968	-3.149568371	-3.145237676	-3.140625019	-3.135733754	-3.130567461	-3.125129937	-3.119425209	-3.113457524	-3.107231357	-3.100751412	-3.094022622	-3.087050151	-3.079839396	-3.072395993	-3.064725813	-3.056834972	-3.048729828	-3.04041699	-3.03190332	-3.023195936	-3.014302222	-3.005229832	-2.995986697	-2.986581037	-2.977021367	-2.967316514	-2.957475629	-2.947508203	-2.937424095	-2.927233547	-2.916947222	-2.906576242	-2.896132227	-2.88562736	-2.87507445	-2.864487029
0.846	-3.179719643	-3.179260538	-3.17849572	-3.177425726	-3.176051306	-3.174373424	-3.172393263	-3.170112216	-3.167531895	-3.164654127	-3.161480956	-3.158014642	-3.154257662	-3.150212714	-3.145882711	-3.141270787	-3.136380299	-3.131214822	-3.125778154	-3.120074318	-3.114107562	-3.107882358	-3.101403407	-3.094675641	-3.08770422	-3.080494541	-3.073052234	-3.065383168	-3.057493454	-3.049389447	-3.041077751	-3.032565221	-3.023858971	-3.014966378	-3.005895088	-2.996653025	-2.987248396	-2.977689708	-2.967985774	-2.958145731	-2.948179056	-2.938095585	-2.927905542	-2.917619564	-2.907248742	-2.896804663	-2.886299466	-2.875745914	-2.865157478
0.848	-3.180351497	-3.179892466	-3.179127771	-3.178057948	-3.176683748	-3.175006136	-3.173026291	-3.170745609	-3.168165701	-3.165288392	-3.162115726	-3.158649963	-3.15489358	-3.150849271	-3.146519951	-3.141908754	-3.137019033	-3.131854362	-3.12641854	-3.120715587	-3.114749749	-3.108525496	-3.102047529	-3.095320775	-3.088350393	-3.081141777	-3.073700554	-3.066032589	-3.058143991	-3.050041109	-3.041730542	-3.033219142	-3.024514016	-3.015622534	-3.006552334	-2.997311332	-2.987907727	-2.978350014	-2.968646995	-2.958807792	-2.948841866	-2.938759036	-2.928569502	-2.91828388	-2.907913229	-2.897469103	-2.886963603	-2.876409441	-2.865820032
0.85	-3.180975603	-3.180516644	-3.179752071	-3.178682417	-3.177308435	-3.175631088	-3.173651557	-3.171371235	-3.168791733	-3.165914878	-3.162742712	-3.159277493	-3.155521699	-3.151478023	-3.147149378	-3.142538898	-3.137649935	-3.132486062	-3.127051075	-3.121348994	-3.115384063	-3.109160751	-3.102683755	-3.095958002	-3.088988648	-3.081781083	-3.074340931	-3.066674056	-3.058786561	-3.050684792	-3.042375344	-3.033865062	-3.025161048	-3.016270665	-3.007201546	-2.997961597	-2.988559008	-2.979002263	-2.969300154	-2.959461787	-2.949496609	-2.939414421	-2.929225402	-2.918940143	-2.908569676	-2.898125522	-2.887619741	-2.877065002	-2.866474661
0.852	-3.181591939	-3.181133052	-3.180368598	-3.179299113	-3.177925345	-3.176248261	-3.174269038	-3.171989073	-3.169409973	-3.166533566	-3.163361893	-3.159897212	-3.156141999	-3.152098948	-3.147770971	-3.143161199	-3.138272985	-3.133109899	-3.127675738	-3.121974519	-3.116010485	-3.109788102	-3.103312067	-3.096587302	-3.089618963	-3.082412437	-3.074973346	-3.067307548	-3.059421144	-3.051320476	-3.043012134	-3.034502958	-3.025800045	-3.016910751	-3.007842702	-2.998603797	-2.989202215	-2.979646433	-2.969945227	-2.960107693	-2.950143262	-2.940061716	-2.929873216	-2.919588328	-2.909218057	-2.898773892	-2.888267854	-2.877712567	-2.867121333
0.854	-3.182200486	-3.181741671	-3.180977335	-3.179908015	-3.17853446	-3.176857634	-3.174878717	-3.172599103	-3.170020401	-3.167144436	-3.16397325	-3.1605091	-3.156754462	-3.152712028	-3.14838471	-3.143775638	-3.138888163	-3.133725855	-3.12829251	-3.122592142	-3.116628993	-3.110407529	-3.103932442	-3.097208655	-3.090241319	-3.08303582	-3.075597776	-3.067933044	-3.060047718	-3.051948139	-3.04364089	-3.035132809	-3.026430985	-3.01754277	-3.008475782	-2.99923791	-2.989837328	-2.9802825	-2.970582192	-2.960745487	-2.9507818	-2.940700898	-2.93051292	-2.92022841	-2.909858346	-2.899414186	-2.888907914	-2.878352108	-2.867760018
0.856	-3.182801225	-3.182342479	-3.18157826	-3.180509103	-3.179135758	-3.177459188	-3.175480573	-3.173201306	-3.170622996	-3.167747468	-3.164576762	-3.161113137	-3.157359066	-3.153317242	-3.148990574	-3.144382193	-3.139495448	-3.13433391	-3.12890137	-3.123201843	-3.117239568	-3.111019011	-3.104544861	-3.09782204	-3.090855696	-3.083651211	-3.076214202	-3.068550522	-3.060666263	-3.05256776	-3.044261593	-3.035754595	-3.027053849	-3.018166701	-3.009100762	-2.999863915	-2.990464323	-2.980910442	-2.971211026	-2.961375146	-2.951412201	-2.941331942	-2.93114449	-2.920860365	-2.910490519	-2.900046379	-2.889539893	-2.878983597	-2.868390689
0.858	-3.183394136	-3.18293546	-3.182171356	-3.18110236	-3.179729221	-3.178052904	-3.176074586	-3.173795662	-3.171217739	-3.168342642	-3.165172412	-3.161709304	-3.157955793	-3.15391457	-3.149588545	-3.144980847	-3.140094823	-3.134934043	-3.129502298	-3.123803601	-3.117842191	-3.111622529	-3.105149305	-3.098427437	-3.091462072	-3.08425859	-3.076822604	-3.069159964	-3.061276758	-3.053179319	-3.044874222	-3.036368294	-3.027668614	-3.018782522	-3.009717622	-3.00048179	-2.99108318	-2.981530238	-2.971831708	-2.961996647	-2.952034443	-2.941954827	-2.931767902	-2.921484167	-2.911114549	-2.900670444	-2.890163765	-2.879607006	-2.869013315
0.86	-3.1839792	-3.183520592	-3.182756602	-3.181687765	-3.180314831	-3.178638762	-3.176660738	-3.174382152	-3.171804611	-3.16892994	-3.165760178	-3.162297582	-3.158544623	-3.154503994	-3.150178603	-3.145571578	-3.140686266	-3.135526235	-3.130095275	-3.124397398	-3.11843684	-3.112218063	-3.105745753	-3.099024827	-3.092060429	-3.084857937	-3.077422961	-3.069761348	-3.061879184	-3.053782796	-3.045478756	-3.036973886	-3.028275261	-3.019390214	-3.010326342	-3.001091514	-2.991693877	-2.982141866	-2.972444215	-2.962609969	-2.952648501	-2.942569528	-2.932383133	-2.922099794	-2.911730413	-2.901286357	-2.890779505	-2.880222308	-2.869627868
0.862	-3.184556398	-3.184097858	-3.18333398	-3.1822653	-3.180892567	-3.179216745	-3.177239011	-3.174960758	-3.172383594	-3.169509343	-3.166340043	-3.162877951	-3.159125538	-3.155085495	-3.15076073	-3.146154369	-3.14126976	-3.136110468	-3.130680283	-3.124983215	-3.119023499	-3.112805594	-3.106334187	-3.09961419	-3.092650747	-3.085449232	-3.078015254	-3.070354656	-3.06247352	-3.05437817	-3.046075175	-3.037571351	-3.028873768	-3.019989754	-3.0109269	-3.001693066	-2.992296392	-2.982745304	-2.973048525	-2.963215089	-2.953254355	-2.943176023	-2.93299016	-2.922707222	-2.912338087	-2.901894092	-2.891387085	-2.880829477	-2.87023432
0.864	-3.185125713	-3.184667239	-3.183903472	-3.182834947	-3.181462412	-3.179786832	-3.177809384	-3.17553146	-3.172954669	-3.170080832	-3.166911988	-3.163450393	-3.159698519	-3.155659054	-3.151334906	-3.146729201	-3.141845284	-3.136686722	-3.131257301	-3.125561032	-3.119602146	-3.113385103	-3.106914586	-3.100195507	-3.093233007	-3.086032457	-3.078599463	-3.070939867	-3.063059747	-3.054965423	-3.04666346	-3.03816067	-3.029464117	-3.020581124	-3.011519276	-3.002286426	-2.992890706	-2.983340532	-2.973644619	-2.963811987	-2.953851982	-2.94377429	-2.93358896	-2.923306427	-2.912937546	-2.902493626	-2.891986482	-2.881428486	-2.870832644
0.866	-3.185687125	-3.185228716	-3.184465058	-3.183396686	-3.182024348	-3.180349007	-3.178371841	-3.176094242	-3.173517817	-3.170644388	-3.167475995	-3.16401489	-3.160263547	-3.156224652	-3.151901113	-3.147296055	-3.142412822	-3.137254979	-3.131826313	-3.126130831	-3.120172765	-3.113956572	-3.107486933	-3.100768759	-3.093807189	-3.086607592	-3.079175571	-3.071516963	-3.063637846	-3.055544535	-3.047243591	-3.038741821	-3.030046287	-3.021164304	-3.01210345	-3.002871573	-2.993476797	-2.98392753	-2.974232474	-2.96440064	-2.95444136	-2.944364307	-2.934179511	-2.923897387	-2.913528767	-2.903084934	-2.892577669	-2.882019309	-2.871422813
0.868	-3.186240617	-3.185782273	-3.185018722	-3.1839505	-3.182578356	-3.18090325	-3.178926362	-3.176649083	-3.17407302	-3.171199994	-3.168032044	-3.164571424	-3.160820604	-3.156782272	-3.152459333	-3.147854913	-3.142972354	-3.137815221	-3.132387298	-3.126692593	-3.120735336	-3.114519981	-3.108051209	-3.101333929	-3.094373276	-3.087174618	-3.079743557	-3.072085925	-3.064207798	-3.056115487	-3.047815549	-3.039314788	-3.030620259	-3.021739273	-3.012679403	-3.003448489	-2.994054646	-2.984506276	-2.97481207	-2.964981028	-2.95502247	-2.944946053	-2.93476179	-2.924480079	-2.914111727	-2.903667992	-2.893160623	-2.882601921	-2.872004801
0.87	-3.18678617	-3.18632789	-3.185564446	-3.184496372	-3.183124418	-3.181449545	-3.179472931	-3.177195968	-3.174620261	-3.171747633	-3.16858012	-3.165119977	-3.161369672	-3.157331895	-3.153009548	-3.148405757	-3.143523863	-3.138367429	-3.13294024	-3.127246301	-3.121289841	-3.115075313	-3.108607396	-3.101890996	-3.094931249	-3.087733518	-3.080303403	-3.072646735	-3.064769584	-3.056678259	-3.048379315	-3.039879549	-3.031186013	-3.022306013	-3.013247114	-3.004017152	-2.994624234	-2.985076751	-2.975383387	-2.96555313	-2.955595289	-2.945519505	-2.935335777	-2.92505448	-2.914686403	-2.904242777	-2.89373532	-2.883176297	-2.872578581
0.872	-3.187323769	-3.186865551	-3.186102211	-3.185034284	-3.183662517	-3.181987874	-3.18001153	-3.177734878	-3.175159522	-3.172287285	-3.169120204	-3.16566053	-3.161910735	-3.157873503	-3.153551741	-3.148948569	-3.14406733	-3.138911586	-3.13348512	-3.127791936	-3.121836262	-3.115622549	-3.109155475	-3.102439944	-3.095481089	-3.088284273	-3.080855091	-3.073199373	-3.065323185	-3.057232835	-3.04893487	-3.040436087	-3.031743532	-3.022864504	-3.013806566	-3.004577544	-2.995185539	-2.985638934	-2.975946405	-2.966116927	-2.956159798	-2.946084644	-2.935901449	-2.925620571	-2.915252774	-2.904809266	-2.894301736	-2.883742413	-2.873144128
0.874	-3.187853394	-3.187395238	-3.186632002	-3.185564219	-3.184192637	-3.182518219	-3.180542142	-3.178265795	-3.175690786	-3.172818935	-3.169652278	-3.166193068	-3.162443774	-3.158407081	-3.154085893	-3.149483332	-3.144602739	-3.139447675	-3.134021921	-3.128329482	-3.122374582	-3.116161673	-3.10969543	-3.102980755	-3.09602278	-3.088826865	-3.081398603	-3.073743822	-3.065868585	-3.057779195	-3.049482197	-3.040984384	-3.032292796	-3.023414729	-3.014357739	-3.005129646	-2.995738544	-2.986192808	-2.976501104	-2.966672398	-2.956715975	-2.946641449	-2.936458786	-2.926178328	-2.915810817	-2.905367436	-2.894859847	-2.884300243	-2.873701418
0.876	-3.18837503	-3.187916935	-3.1871538	-3.186086159	-3.184714759	-3.183040564	-3.181064749	-3.178788704	-3.176214036	-3.173342565	-3.170176326	-3.166717572	-3.162968772	-3.158932609	-3.154611988	-3.150010029	-3.145130072	-3.139975678	-3.134550626	-3.12885892	-3.122904783	-3.116692666	-3.110227241	-3.103513411	-3.096556303	-3.089361276	-3.081933922	-3.074280064	-3.066405764	-3.058317321	-3.050021277	-3.04152442	-3.032833787	-3.023956668	-3.014900614	-3.005673438	-2.996283229	-2.986738352	-2.977047465	-2.967219524	-2.957263802	-2.947189899	-2.937007768	-2.92672773	-2.916360511	-2.905917266	-2.895409631	-2.884849766	-2.874250424
0.878	-3.188888659	-3.188430625	-3.18766759	-3.186600088	-3.185228868	-3.183554891	-3.181579334	-3.179303587	-3.176729255	-3.173858158	-3.170692331	-3.167234027	-3.163485712	-3.159450072	-3.155130009	-3.150528643	-3.145649313	-3.140495578	-3.135071218	-3.129380234	-3.123426849	-3.117215512	-3.110750894	-3.104037895	-3.097081641	-3.08988749	-3.08246103	-3.074808082	-3.066934705	-3.058847196	-3.050552093	-3.042056179	-3.033366487	-3.024490304	-3.015435173	-3.006208904	-2.996819576	-2.987275548	-2.977585469	-2.967758286	-2.957803258	-2.947729975	-2.937548373	-2.927268758	-2.916901834	-2.906458734	-2.895951066	-2.885390957	-2.874791123
0.88	-3.189394266	-3.188936291	-3.188173354	-3.18710599	-3.185734947	-3.184061186	-3.182085883	-3.179810428	-3.177236427	-3.174365698	-3.171200277	-3.167742415	-3.163994579	-3.159959454	-3.15563994	-3.151039157	-3.146160444	-3.141007359	-3.135583679	-3.129893407	-3.123940762	-3.117730193	-3.11126637	-3.104554189	-3.097598778	-3.090405489	-3.082979909	-3.075327859	-3.067455392	-3.059368802	-3.051074626	-3.042579642	-3.033890879	-3.025015619	-3.015961399	-3.006736024	-2.997347566	-2.987804378	-2.978115097	-2.968288663	-2.958334325	-2.948261657	-2.938080583	-2.927801391	-2.917434766	-2.906991818	-2.896484128	-2.885923794	-2.875323492
0.882	-3.189891834	-3.189433917	-3.188671077	-3.187603848	-3.186232979	-3.18455943	-3.182584377	-3.180309211	-3.177735535	-3.174865168	-3.171700147	-3.16824272	-3.164495356	-3.160460737	-3.156141763	-3.151541555	-3.146663449	-3.141511003	-3.136087995	-3.130398422	-3.124446507	-3.118236694	-3.111773652	-3.105062279	-3.098107696	-3.090915256	-3.083490544	-3.075839377	-3.067967806	-3.059882123	-3.05158886	-3.043094793	-3.034406945	-3.025532594	-3.016479274	-3.007254781	-2.997867182	-2.988324822	-2.978636332	-2.968810639	-2.958856983	-2.948784926	-2.938604377	-2.928325609	-2.917959285	-2.907516497	-2.897008798	-2.886448254	-2.875847507
0.884	-3.190381348	-3.189923487	-3.189160743	-3.188093647	-3.186722949	-3.185049609	-3.183074802	-3.180799919	-3.178226563	-3.175356554	-3.172191925	-3.168734927	-3.164988026	-3.160953905	-3.156635464	-3.152035821	-3.147158313	-3.142006496	-3.136584147	-3.130895264	-3.124944066	-3.118734997	-3.112272726	-3.105562146	-3.098608379	-3.091416775	-3.083992917	-3.07634262	-3.068471932	-3.060387142	-3.052094778	-3.043601614	-3.034914668	-3.026041214	-3.01698878	-3.007765157	-2.998378406	-2.988836864	-2.979149154	-2.969324194	-2.959371213	-2.949299763	-2.939119737	-2.928841391	-2.918475373	-2.908032751	-2.897525052	-2.886964315	-2.876363145
0.886	-3.190862791	-3.190404986	-3.189642335	-3.188575371	-3.187204841	-3.185531706	-3.183557142	-3.181282537	-3.178709497	-3.175839838	-3.172675596	-3.16921902	-3.165472575	-3.161438944	-3.157121026	-3.152521939	-3.147645019	-3.142493821	-3.137072121	-3.131383916	-3.125433424	-3.119225088	-3.112763574	-3.106053775	-3.099100811	-3.09191003	-3.084487013	-3.076837571	-3.068967752	-3.060883842	-3.052592364	-3.044100089	-3.035414031	-3.026541461	-3.0174899	-3.008267135	-2.99888122	-2.989340485	-2.979653546	-2.969829311	-2.959876999	-2.949806149	-2.939626643	-2.92934872	-2.91898301	-2.908540559	-2.898032872	-2.887471956	-2.876870384
0.888	-3.191336148	-3.190878399	-3.19011584	-3.189049005	-3.18767864	-3.186005707	-3.184031381	-3.181757051	-3.179184319	-3.176315006	-3.173151144	-3.169694982	-3.165948986	-3.161915836	-3.157598434	-3.152999894	-3.148123552	-3.142972963	-3.137551901	-3.131864362	-3.125914565	-3.119706949	-3.11324618	-3.10653715	-3.099584976	-3.092395005	-3.084972814	-3.077324215	-3.069455252	-3.061372206	-3.0530816	-3.0445902	-3.035905018	-3.027033318	-3.017982617	-3.008760698	-2.999375607	-2.989835669	-2.98014949	-2.970325972	-2.960374321	-2.950304067	-2.940125076	-2.929847575	-2.919482175	-2.909039901	-2.898532235	-2.887971156	-2.877369202
0.89	-3.191801404	-3.19134371	-3.190581242	-3.189514533	-3.188144331	-3.186471596	-3.184497504	-3.182223443	-3.179651017	-3.176782042	-3.173618554	-3.170162799	-3.166417244	-3.162384569	-3.158067672	-3.153469669	-3.148593896	-3.143443906	-3.138023471	-3.132336589	-3.126387474	-3.120180566	-3.11372053	-3.107012255	-3.100060858	-3.092871683	-3.085450307	-3.077802536	-3.069934414	-3.061852219	-3.053562472	-3.045071934	-3.036387613	-3.027516769	-3.018466916	-3.009245829	-2.999861552	-2.990322399	-2.98063697	-2.970814159	-2.960863162	-2.950793498	-2.94061502	-2.930337939	-2.91997285	-2.909530759	-2.899023122	-2.888461893	-2.877859577
0.892	-3.192258545	-3.191800904	-3.191038525	-3.189971941	-3.188601899	-3.186929359	-3.184955497	-3.182681701	-3.180109573	-3.177240932	-3.174077811	-3.170622457	-3.166877335	-3.162845125	-3.158528725	-3.153931251	-3.149056037	-3.143906634	-3.138486817	-3.132800579	-3.126852135	-3.120645924	-3.114186608	-3.107479076	-3.100528442	-3.09334005	-3.085919474	-3.078272518	-3.070405223	-3.062323866	-3.054034963	-3.045545272	-3.036861799	-3.027991798	-3.018942779	-3.009722513	-3.000339036	-2.990800657	-2.981115969	-2.971293855	-2.961343505	-2.951274424	-2.941096455	-2.930819793	-2.920455016	-2.910013112	-2.899505514	-2.888944148	-2.878341489
0.894	-3.192707556	-3.192249967	-3.191487676	-3.190421214	-3.189051328	-3.187378981	-3.185405344	-3.183131808	-3.180559975	-3.177691661	-3.1745289	-3.17107394	-3.167329243	-3.163297491	-3.15898158	-3.154384625	-3.149509959	-3.144361135	-3.138941924	-3.133256318	-3.127308534	-3.121103007	-3.114644399	-3.107937597	-3.100987714	-3.093800091	-3.086380301	-3.078734146	-3.070867665	-3.062787131	-3.054499057	-3.0460102	-3.03732756	-3.028458389	-3.019410192	-3.010190733	-3.000808044	-2.991270428	-2.981586469	-2.971765045	-2.961815333	-2.951746829	-2.941569364	-2.931293119	-2.920928655	-2.910486942	-2.89997939	-2.8894179	-2.878814915
0.896	-3.193148422	-3.192690885	-3.191928679	-3.190862337	-3.189492606	-3.187820447	-3.185847032	-3.183573751	-3.181002206	-3.178134214	-3.174971808	-3.171517233	-3.167772955	-3.163741652	-3.15942622	-3.154829775	-3.149955649	-3.144807392	-3.139388776	-3.133703793	-3.127756656	-3.121551801	-3.115093888	-3.108387803	-3.101438657	-3.09425179	-3.086832773	-3.079187405	-3.071321723	-3.063241998	-3.05495474	-3.046466703	-3.037784883	-3.028916527	-3.019869138	-3.010650473	-3.00126856	-2.991731695	-2.982048456	-2.97222771	-2.962278629	-2.952210696	-2.94203373	-2.931757899	-2.92139375	-2.910952231	-2.900444733	-2.88988313	-2.879279837
0.898	-3.19358113	-3.193123644	-3.192361522	-3.191295298	-3.189925718	-3.188253743	-3.186280546	-3.184007516	-3.181436255	-3.178568578	-3.175406519	-3.171952324	-3.168208456	-3.164177593	-3.159862633	-3.155266689	-3.150393091	-3.145245392	-3.13982736	-3.134142987	-3.128196486	-3.121992291	-3.115535061	-3.10882968	-3.101881258	-3.094695134	-3.087276875	-3.07963228	-3.071767383	-3.063688453	-3.055401997	-3.046914765	-3.03823375	-3.029366197	-3.020319601	-3.011101719	-3.001720569	-2.992184443	-2.982501912	-2.972681836	-2.962733376	-2.952666007	-2.942489536	-2.932214117	-2.921850281	-2.91140896	-2.900901523	-2.890339819	-2.879736235
0.9	-3.194005666	-3.193548229	-3.19278619	-3.191720081	-3.19035065	-3.188678856	-3.186705873	-3.184433089	-3.181862105	-3.178994739	-3.175833021	-3.172379198	-3.168635732	-3.164605302	-3.160290804	-3.155695351	-3.150822273	-3.14567512	-3.140257662	-3.134573889	-3.128628011	-3.122424464	-3.115967904	-3.109263214	-3.102315503	-3.095130107	-3.087712593	-3.080068757	-3.072204631	-3.064126482	-3.055840813	-3.047354371	-3.038674148	-3.029807383	-3.020761568	-3.011544454	-3.002164055	-2.992628656	-2.982946823	-2.973127406	-2.963179559	-2.953112748	-2.942936765	-2.932661756	-2.922298233	-2.911857112	-2.901349742	-2.890787948	-2.880184088
0.902	-3.194422015	-3.193964627	-3.193202669	-3.192136674	-3.190767389	-3.189095773	-3.187122999	-3.184850456	-3.182279745	-3.179412682	-3.176251299	-3.172797841	-3.16905477	-3.165024765	-3.16071072	-3.156115748	-3.15124318	-3.146096563	-3.140679668	-3.134996482	-3.129051217	-3.122848305	-3.116392402	-3.109688391	-3.102741377	-3.095556696	-3.088139913	-3.080496822	-3.072633453	-3.064556069	-3.056271173	-3.047785509	-3.039106063	-3.030240072	-3.021195023	-3.011978664	-3.002599003	-2.99306432	-2.983383172	-2.973564405	-2.963617163	-2.953550901	-2.943375402	-2.933100798	-2.922737588	-2.91229667	-2.901789372	-2.891227499	-2.880623378
0.904	-3.194830166	-3.194372826	-3.193610948	-3.192545064	-3.191175921	-3.189504479	-3.187531911	-3.185259604	-3.182689161	-3.179822396	-3.17666134	-3.17320824	-3.169465556	-3.165435967	-3.161122367	-3.156527868	-3.151655799	-3.146509708	-3.141093364	-3.135410755	-3.12946609	-3.123263801	-3.116808543	-3.110105196	-3.103158867	-3.095974887	-3.088558821	-3.080916461	-3.073053834	-3.064977202	-3.056693065	-3.048208162	-3.039529479	-3.030664248	-3.021619952	-3.012404335	-3.003025399	-2.993491419	-2.983810946	-2.973992818	-2.964046171	-2.953980451	-2.94380543	-2.933531228	-2.92316833	-2.912727616	-2.902220397	-2.891658453	-2.881054087
0.906	-3.195230105	-3.194772812	-3.194011011	-3.192945236	-3.191576233	-3.189904962	-3.187932595	-3.185660521	-3.183090339	-3.180223866	-3.177063132	-3.173610382	-3.169868078	-3.165838897	-3.161525732	-3.156931696	-3.152060116	-3.146914541	-3.141498738	-3.135816694	-3.129872617	-3.123670939	-3.117216313	-3.110513618	-3.103567959	-3.096384667	-3.088969304	-3.08132766	-3.073465761	-3.065389866	-3.057106473	-3.048622318	-3.039944383	-3.031079897	-3.022036341	-3.012821452	-3.003443228	-2.993909939	-2.984230129	-2.974412629	-2.964466568	-2.954401382	-2.944226834	-2.93395303	-2.923590442	-2.913149934	-2.902642799	-2.892080794	-2.881476195
0.908	-3.19562182	-3.195164572	-3.194402848	-3.193337179	-3.191968313	-3.190297209	-3.18832504	-3.186053192	-3.183483267	-3.18061708	-3.17745666	-3.174004254	-3.170262322	-3.16623354	-3.161920803	-3.157327219	-3.152456119	-3.14731105	-3.141895776	-3.136214285	-3.130270785	-3.124069705	-3.117615699	-3.110913643	-3.10396864	-3.096786022	-3.089371348	-3.081730407	-3.073869221	-3.065794049	-3.057511384	-3.049027962	-3.040350762	-3.031487007	-3.022444176	-3.013230001	-3.003852476	-2.994319865	-2.984640707	-2.974823825	-2.964878341	-2.954813681	-2.944639599	-2.934366189	-2.924003909	-2.913563608	-2.903056561	-2.892494503	-2.881889686
0.91	-3.196005297	-3.195548094	-3.194786444	-3.193720881	-3.192352149	-3.190681208	-3.188709232	-3.186437607	-3.183867933	-3.181002025	-3.177841914	-3.174389844	-3.170648276	-3.166619885	-3.162307566	-3.157714427	-3.152843796	-3.147699221	-3.142284466	-3.136603517	-3.130660581	-3.124460087	-3.118006687	-3.111305257	-3.104360898	-3.09717894	-3.08976494	-3.082124687	-3.074264201	-3.066189736	-3.057907786	-3.049425083	-3.040748601	-3.031885564	-3.022843443	-3.013629968	-3.00425313	-2.994721184	-2.985042666	-2.975226391	-2.965281473	-2.955217332	-2.945043709	-2.934770688	-2.924408714	-2.913968622	-2.903461666	-2.892899564	-2.882294542
0.912	-3.196380525	-3.195923366	-3.195161789	-3.194096328	-3.192727727	-3.191056947	-3.18908516	-3.186813752	-3.184244324	-3.18137869	-3.178218881	-3.17476714	-3.171025928	-3.16699792	-3.162686009	-3.158093305	-3.153223134	-3.148079042	-3.142664795	-3.136984377	-3.131041993	-3.124842073	-3.118389266	-3.111688448	-3.10474472	-3.097563408	-3.090150069	-3.082510489	-3.074650687	-3.066576915	-3.058295665	-3.049813665	-3.041137888	-3.032275553	-3.023234129	-3.014021341	-3.004645175	-2.995113882	-2.985435992	-2.975620313	-2.965675952	-2.955612321	-2.945439151	-2.935166514	-2.924804844	-2.91436496	-2.9038581	-2.893295961	-2.882690746
0.914	-3.196747491	-3.196290375	-3.19552887	-3.194463509	-3.193095037	-3.191424413	-3.189452811	-3.187181616	-3.184612428	-3.181747062	-3.178587548	-3.175136129	-3.171395265	-3.167367632	-3.163056121	-3.158463841	-3.15359412	-3.148450502	-3.143036751	-3.137356852	-3.131415009	-3.12521565	-3.118763424	-3.112063205	-3.105120093	-3.097939413	-3.09052672	-3.082887799	-3.075028667	-3.066955574	-3.058675009	-3.050193698	-3.041518611	-3.032656963	-3.023616222	-3.014404107	-3.005028599	-2.995497947	-2.985820671	-2.976005578	-2.966061764	-2.955998633	-2.945825909	-2.935553652	-2.925192283	-2.914752607	-2.904245847	-2.893683678	-2.88307828
0.916	-3.197106185	-3.196649111	-3.195887676	-3.194822413	-3.193454066	-3.191783596	-3.189812174	-3.187541186	-3.184972234	-3.18210713	-3.178947904	-3.1754968	-3.171756277	-3.167729009	-3.163417889	-3.158826025	-3.153956743	-3.148813588	-3.143400323	-3.137720931	-3.131779617	-3.125580806	-3.119129148	-3.112429515	-3.105487005	-3.098306943	-3.090894883	-3.083256607	-3.075398129	-3.0673257	-3.059045805	-3.050565168	-3.041890756	-3.033029782	-3.023989708	-3.014778251	-3.005403389	-2.995873363	-2.986196691	-2.976382172	-2.966438895	-2.956376256	-2.94620397	-2.935932087	-2.925571017	-2.915131549	-2.90462489	-2.894062698	-2.88345713
0.918	-3.197456595	-3.196999562	-3.196238195	-3.195173027	-3.193804803	-3.192134482	-3.190163237	-3.187892453	-3.18532373	-3.182458882	-3.179299938	-3.175849141	-3.172108951	-3.168082041	-3.163771303	-3.159179845	-3.154310992	-3.149168289	-3.143755498	-3.138076602	-3.132135804	-3.12593753	-3.119486426	-3.112787366	-3.105845445	-3.098665988	-3.091254545	-3.083616899	-3.075759062	-3.067687282	-3.059408041	-3.050928063	-3.042254311	-3.033393995	-3.024354575	-3.015143763	-3.005769532	-2.99624012	-2.986564039	-2.976750082	-2.966807331	-2.956745175	-2.94657332	-2.936301807	-2.925941031	-2.915501771	-2.904995217	-2.894433008	-2.883827279
0.92	-3.19779871	-3.197341717	-3.196580417	-3.195515342	-3.194147237	-3.192477063	-3.19050599	-3.188235404	-3.185666905	-3.182802307	-3.179643638	-3.176193142	-3.172453276	-3.168426715	-3.16411635	-3.159525289	-3.154656855	-3.149514594	-3.144102266	-3.138423854	-3.132483561	-3.12628581	-3.119835248	-3.113136747	-3.106195401	-3.099016534	-3.091605695	-3.083968664	-3.076111453	-3.068040307	-3.059761706	-3.051282372	-3.042609265	-3.033749593	-3.024710811	-3.015500629	-3.006127016	-2.996598205	-2.986922702	-2.977109295	-2.96716706	-2.957105379	-2.946933947	-2.936662796	-2.926302312	-2.915863258	-2.905356811	-2.89479459	-2.884188713
0.922	-3.198132518	-3.197675564	-3.196914329	-3.195849345	-3.194481358	-3.192811326	-3.190840421	-3.188570029	-3.186001748	-3.183137394	-3.179978994	-3.17652879	-3.172789241	-3.168763021	-3.164453021	-3.159862346	-3.154994322	-3.149852491	-3.144440616	-3.138762676	-3.132822875	-3.126625635	-3.120175602	-3.113477646	-3.106536862	-3.099358571	-3.091948321	-3.084311891	-3.076455291	-3.068384763	-3.060106788	-3.051628083	-3.042955606	-3.034096562	-3.025058404	-3.015848838	-3.006475829	-2.996947605	-2.987272668	-2.9774598	-2.96751807	-2.957456853	-2.947285837	-2.937015043	-2.926654846	-2.916215998	-2.905709658	-2.895147432	-2.884541414
0.924	-3.19845801	-3.198001094	-3.197239922	-3.196175027	-3.194807154	-3.193137261	-3.19116652	-3.188896316	-3.186328249	-3.183464133	-3.180305994	-3.176856076	-3.173116837	-3.169090949	-3.164781303	-3.160191006	-3.155323381	-3.15018197	-3.144770536	-3.139093057	-3.133153736	-3.126956994	-3.120507477	-3.113810054	-3.106869818	-3.099692088	-3.092282413	-3.084646569	-3.076790565	-3.068720641	-3.060443276	-3.051965184	-3.043293323	-3.034434892	-3.025397344	-3.016188379	-3.006815959	-2.997288309	-2.987613925	-2.977801583	-2.967860348	-2.957799586	-2.947628977	-2.937358534	-2.92699862	-2.916559976	-2.906053746	-2.89549152	-2.88488537
0.926	-3.198775175	-3.198318296	-3.197557186	-3.196492377	-3.195124615	-3.193454857	-3.191484276	-3.189214256	-3.186646398	-3.183782513	-3.180624629	-3.17717499	-3.173436051	-3.169410487	-3.165101188	-3.160511258	-3.155644022	-3.150503021	-3.145092016	-3.139414986	-3.133476133	-3.127279877	-3.120830863	-3.114133958	-3.107194256	-3.100017074	-3.09260796	-3.084972687	-3.077117264	-3.069047929	-3.060771159	-3.052293665	-3.043622403	-3.034764572	-3.025727617	-3.016519239	-3.007147395	-2.997620305	-2.987946461	-2.978134634	-2.968193883	-2.958133565	-2.947963356	-2.937693257	-2.927333622	-2.91689518	-2.906389061	-2.895826838	-2.885220566
0.928	-3.199084002	-3.19862716	-3.19786611	-3.196801385	-3.195433731	-3.193764105	-3.19179368	-3.189523839	-3.186956183	-3.184092524	-3.180934889	-3.17748552	-3.173746875	-3.169721627	-3.165412664	-3.160823092	-3.155956235	-3.150815633	-3.145405046	-3.139728454	-3.133790056	-3.127594273	-3.121145749	-3.11444935	-3.107510168	-3.10033352	-3.092924951	-3.085290235	-3.077435377	-3.069366617	-3.061090425	-3.052613515	-3.043942838	-3.03508559	-3.026049215	-3.016841409	-3.007470126	-2.997943582	-2.988270266	-2.978458941	-2.968518662	-2.95845878	-2.948288961	-2.938019199	-2.927659839	-2.917221596	-2.906715589	-2.896153374	-2.885546989
0.93	-3.199384483	-3.198927676	-3.198166685	-3.197102042	-3.195734493	-3.194064995	-3.192094721	-3.189825055	-3.187257596	-3.184394156	-3.181236763	-3.177787658	-3.174049298	-3.170024357	-3.165715722	-3.161126498	-3.15626001	-3.151119796	-3.145709616	-3.14003345	-3.134095495	-3.127900173	-3.121452125	-3.114756218	-3.107817542	-3.100641413	-3.093233376	-3.085599202	-3.077744895	-3.069676693	-3.061401066	-3.052924724	-3.044254616	-3.035397936	-3.026362125	-3.017154877	-3.007784141	-2.99825813	-2.988585327	-2.978774493	-2.968834674	-2.958775217	-2.94860578	-2.938336349	-2.927977259	-2.917539213	-2.907033319	-2.896471115	-2.885864623
0.932	-3.199676608	-3.199219834	-3.1984589	-3.197394337	-3.19602689	-3.194357518	-3.192387391	-3.190117894	-3.187550626	-3.1846874	-3.181530242	-3.178081393	-3.174343311	-3.170318668	-3.166010352	-3.161421467	-3.156555337	-3.1514155	-3.146005717	-3.140329964	-3.134392441	-3.128197566	-3.121749982	-3.115054553	-3.10811637	-3.100940746	-3.093533225	-3.085899578	-3.078045808	-3.069978149	-3.061703071	-3.053227281	-3.044557727	-3.0357016	-3.026666338	-3.017459632	-3.008089429	-2.998563937	-2.988891635	-2.979081278	-2.969141909	-2.959082867	-2.948913803	-2.938644696	-2.92828587	-2.917848019	-2.907342237	-2.896780049	-2.886173458
0.934	-3.199960367	-3.199503627	-3.198742748	-3.197678262	-3.196310914	-3.194641663	-3.192671679	-3.190402347	-3.187835265	-3.184972246	-3.181815316	-3.178366717	-3.174628905	-3.170604551	-3.166296545	-3.161707989	-3.156842207	-3.151702737	-3.146293339	-3.140617988	-3.134680884	-3.128486444	-3.12203931	-3.115344346	-3.10840664	-3.101231508	-3.093824489	-3.086191354	-3.078338105	-3.070270974	-3.061996429	-3.053521176	-3.044852161	-3.035996571	-3.026961844	-3.017755666	-3.00838598	-2.998860993	-2.989189178	-2.979379287	-2.969440355	-2.959381718	-2.949213019	-2.938944228	-2.92858566	-2.918148001	-2.907642331	-2.897080162	-2.886473479
0.936	-3.200235751	-3.199779043	-3.199018218	-3.197953807	-3.196586556	-3.194917422	-3.192947577	-3.190678405	-3.188111504	-3.185248686	-3.182091978	-3.17864362	-3.17490607	-3.170881997	-3.166574291	-3.161986055	-3.157120611	-3.151981497	-3.146572472	-3.140897512	-3.134960814	-3.128766797	-3.1223201	-3.115625587	-3.108688346	-3.101513689	-3.094107158	-3.086474521	-3.078621777	-3.070555159	-3.062281132	-3.053806401	-3.045137908	-3.036282841	-3.027248632	-3.018042967	-3.008673785	-2.999149289	-2.989477948	-2.979668509	-2.969730003	-2.95967176	-2.949503416	-2.939234933	-2.92887662	-2.918439149	-2.907933591	-2.897371443	-2.886764675
0.938	-3.200502752	-3.200046075	-3.199285302	-3.198220965	-3.196853807	-3.195184787	-3.193215076	-3.190946059	-3.188379333	-3.18551671	-3.182360217	-3.178912094	-3.175174797	-3.171150998	-3.166843583	-3.162255657	-3.15739054	-3.152251771	-3.146843108	-3.141168527	-3.135232223	-3.129038615	-3.122592342	-3.115898267	-3.108961476	-3.101787282	-3.094381223	-3.086749068	-3.078896815	-3.070830694	-3.06255717	-3.054082945	-3.04541496	-3.036560399	-3.027526695	-3.018321527	-3.008952834	-2.999428814	-2.989757933	-2.979948934	-2.970010843	-2.959952982	-2.949784984	-2.939516803	-2.929158737	-2.918721452	-2.908216004	-2.89765388	-2.887047034
0.94	-3.200761361	-3.200304715	-3.199543992	-3.198479725	-3.197112658	-3.195443749	-3.193474168	-3.191205301	-3.188638745	-3.185776311	-3.182620026	-3.17917213	-3.175435079	-3.171411543	-3.167104411	-3.162516785	-3.157651986	-3.152513551	-3.147105239	-3.141431024	-3.135495102	-3.129301891	-3.122856029	-3.116162378	-3.109226023	-3.102052276	-3.094646676	-3.087014988	-3.079163211	-3.071097572	-3.062824535	-3.0543508	-3.045683307	-3.036829238	-3.027796021	-3.018591336	-3.009223117	-2.999699559	-2.990029125	-2.980220552	-2.970282864	-2.960225376	-2.950057714	-2.939789826	-2.929432002	-2.918994898	-2.908489561	-2.897927463	-2.887320543
0.942	-3.201011571	-3.200554954	-3.19979428	-3.198730081	-3.197363101	-3.195694299	-3.193724845	-3.191456123	-3.18888973	-3.186027479	-3.182871396	-3.179423719	-3.175686906	-3.171663627	-3.167356767	-3.162769432	-3.157904939	-3.152766829	-3.147358855	-3.141684995	-3.135749443	-3.129556616	-3.123111152	-3.11641791	-3.109481978	-3.102308665	-3.094903508	-3.087272272	-3.079420955	-3.071355782	-3.063083217	-3.054609957	-3.04594294	-3.037089347	-3.028056603	-3.018852385	-3.009484625	-2.999961515	-2.990291514	-2.980483355	-2.970546057	-2.96048893	-2.950321595	-2.940053992	-2.929696405	-2.919259479	-2.90875425	-2.898192179	-2.887585193
0.944	-3.201253373	-3.200796784	-3.200036157	-3.198972024	-3.197605129	-3.19593643	-3.193967098	-3.191698516	-3.189132282	-3.186270208	-3.183114319	-3.179666855	-3.175930272	-3.171907239	-3.167600644	-3.163013589	-3.158149393	-3.153011595	-3.14760395	-3.141930433	-3.135995238	-3.129802782	-3.123357702	-3.116664857	-3.109729333	-3.102556438	-3.09515171	-3.087520912	-3.079670039	-3.071605318	-3.063333209	-3.054860408	-3.046193851	-3.037340718	-3.028308431	-3.019104666	-3.00973735	-3.000214674	-2.990545091	-2.980737334	-2.970800413	-2.960743637	-2.950576619	-2.940309293	-2.929951935	-2.919515182	-2.909010061	-2.89844802	-2.887840971
0.946	-3.201486759	-3.201030198	-3.200269616	-3.199205547	-3.197838734	-3.196170134	-3.19420092	-3.191932473	-3.189366392	-3.186504489	-3.183348788	-3.179901529	-3.176165167	-3.172142373	-3.167836033	-3.163249249	-3.15838534	-3.153247843	-3.147840515	-3.142167329	-3.136232479	-3.130040381	-3.123595672	-3.11690321	-3.10996808	-3.10279559	-3.095391275	-3.0877609	-3.079910456	-3.071846171	-3.063574501	-3.055102144	-3.046436032	-3.037583343	-3.028551498	-3.01934817	-3.009981284	-3.000459026	-2.990789849	-2.980982479	-2.971045924	-2.960989487	-2.950822776	-2.940555719	-2.930198584	-2.919762	-2.909256985	-2.898694975	-2.888087868
0.948	-3.201711722	-3.201255187	-3.20049465	-3.199430642	-3.198063907	-3.196395404	-3.194426303	-3.192157987	-3.189592054	-3.186730315	-3.183574795	-3.180127733	-3.176391586	-3.172369022	-3.168062927	-3.163476404	-3.158612771	-3.153475566	-3.148068543	-3.142395676	-3.136461159	-3.130269406	-3.123825054	-3.117132961	-3.110198211	-3.103026111	-3.095622195	-3.087992227	-3.080142198	-3.072078332	-3.063807087	-3.055335158	-3.046669475	-3.037817215	-3.028785796	-3.019582889	-3.010216417	-3.000694564	-2.991025778	-2.981218782	-2.97128258	-2.961226471	-2.951060057	-2.94079326	-2.930436342	-2.919999923	-2.909495011	-2.898933033	-2.888325874
0.95	-3.201928256	-3.201471746	-3.200711251	-3.199647302	-3.198280644	-3.196612233	-3.194643241	-3.19237505	-3.189809259	-3.186947678	-3.183792333	-3.180345462	-3.17660952	-3.172587177	-3.168281319	-3.163695047	-3.15883168	-3.153694755	-3.148288026	-3.142615466	-3.136681269	-3.130489849	-3.124045841	-3.117354104	-3.110419719	-3.103247994	-3.095844463	-3.088214887	-3.080365257	-3.072301795	-3.06403096	-3.055559441	-3.046894172	-3.038042324	-3.029011317	-3.019808816	-3.010442743	-3.000921279	-2.99125287	-2.981446235	-2.971510374	-2.961454582	-2.951288454	-2.941021909	-2.9306652	-2.920228942	-2.909724131	-2.899162186	-2.888554979
0.952	-3.202136353	-3.201679868	-3.200919413	-3.199855521	-3.198488935	-3.196820613	-3.194851726	-3.192583656	-3.190018002	-3.187156573	-3.184001395	-3.180554707	-3.176818963	-3.172796833	-3.168491202	-3.163905171	-3.15904206	-3.153905404	-3.148498957	-3.142826693	-3.136892804	-3.130701703	-3.124258026	-3.11756663	-3.110632597	-3.103461233	-3.096058071	-3.088428872	-3.080579625	-3.072516553	-3.06424611	-3.055774988	-3.047110116	-3.038258666	-3.029228053	-3.020025942	-3.010660254	-3.001139165	-2.991471118	-2.981664831	-2.971729298	-2.96167381	-2.95150796	-2.941241657	-2.930885151	-2.920449048	-2.909944337	-2.899382425	-2.888775174
0.954	-3.202336006	-3.201879544	-3.201119129	-3.200055291	-3.198688775	-3.197020539	-3.195051752	-3.192783798	-3.190218275	-3.187356992	-3.184201974	-3.180755462	-3.177019908	-3.172997982	-3.168692569	-3.16410677	-3.159243904	-3.154107507	-3.148701331	-3.14302935	-3.137095756	-3.130904962	-3.124461602	-3.117770534	-3.110836839	-3.103665821	-3.096263014	-3.088634176	-3.080785297	-3.072722598	-3.064452533	-3.055981791	-3.0473173	-3.038466231	-3.029435997	-3.020234262	-3.010868942	-3.001348213	-2.991680515	-2.981874561	-2.971939345	-2.96188415	-2.951718565	-2.941452497	-2.931096186	-2.920660233	-2.910155619	-2.89959374	-2.888986449
0.956	-3.20252721	-3.202070771	-3.201310392	-3.200246607	-3.198880158	-3.197212003	-3.195243313	-3.19297547	-3.190410072	-3.187548929	-3.184394065	-3.180947721	-3.177212348	-3.173190618	-3.168885414	-3.164299837	-3.159437206	-3.154301056	-3.14889514	-3.14322343	-3.137290119	-3.131099619	-3.124656563	-3.117965809	-3.111032437	-3.103861751	-3.096459283	-3.088830792	-3.080982265	-3.072919924	-3.06465022	-3.056179842	-3.047515717	-3.038665013	-3.029635142	-3.020433767	-3.011068801	-3.001548417	-2.991881054	-2.98207542	-2.972140506	-2.962085592	-2.951920263	-2.94165442	-2.931298298	-2.920862489	-2.910357969	-2.899796124	-2.889188796
0.958	-3.202709959	-3.20225354	-3.201493198	-3.200429462	-3.199063077	-3.197395	-3.195426402	-3.193158666	-3.190593387	-3.187732378	-3.184577661	-3.181131477	-3.177396279	-3.173374735	-3.169069731	-3.164484367	-3.15962196	-3.154486046	-3.149080378	-3.143408928	-3.137475887	-3.131285667	-3.124842903	-3.118152449	-3.111219385	-3.104049017	-3.096646873	-3.089018713	-3.081170524	-3.073108524	-3.064839166	-3.056369136	-3.047705361	-3.038855006	-3.029825483	-3.020624451	-3.011259823	-3.00173977	-2.992072726	-2.982267399	-2.972332775	-2.962278131	-2.952113047	-2.941847419	-2.931491478	-2.921055809	-2.91055138	-2.899989569	-2.889382208
0.96	-3.202884245	-3.202427848	-3.201667539	-3.20060385	-3.199237527	-3.197569525	-3.195601014	-3.193333379	-3.190768215	-3.187907333	-3.184752757	-3.181306726	-3.177571693	-3.173550328	-3.169245514	-3.164660352	-3.159798159	-3.154662471	-3.14925704	-3.143585837	-3.137653054	-3.131463102	-3.125020615	-3.118330447	-3.111397678	-3.104227612	-3.096825778	-3.089197934	-3.081350067	-3.073288393	-3.065019365	-3.056549667	-3.047886225	-3.039036204	-3.030007012	-3.020806309	-3.011442004	-3.001922266	-2.992255527	-2.982450493	-2.972516146	-2.962461759	-2.95229691	-2.942031488	-2.93167572	-2.921240186	-2.910735844	-2.900174067	-2.889566675
0.962	-3.203050065	-3.202593687	-3.20183341	-3.200769767	-3.199403502	-3.197735571	-3.195767144	-3.193499605	-3.190934549	-3.188073789	-3.184919346	-3.181473461	-3.177738586	-3.17371739	-3.169412757	-3.164827788	-3.159965799	-3.154830325	-3.149425119	-3.143754152	-3.137821614	-3.131631917	-3.125189694	-3.118499798	-3.11156731	-3.104397532	-3.096995993	-3.089368449	-3.081520888	-3.073459525	-3.06519081	-3.056721429	-3.048058304	-3.0392086	-3.030179724	-3.020979333	-3.011615336	-3.002095898	-2.99242945	-2.982624695	-2.972690611	-2.962636471	-2.952471845	-2.94220662	-2.931851018	-2.921415612	-2.910911355	-2.900349611	-2.889742191
0.964	-3.203207413	-3.202751053	-3.201990807	-3.200927207	-3.199560997	-3.197893133	-3.195924785	-3.193657337	-3.191092386	-3.18823174	-3.185077424	-3.181631677	-3.177896952	-3.173875917	-3.169571456	-3.164986669	-3.160124874	-3.154989604	-3.149584611	-3.143913867	-3.137981562	-3.131792107	-3.125350134	-3.118660497	-3.111728275	-3.10455877	-3.097157511	-3.089530253	-3.081682982	-3.073621913	-3.065353497	-3.056884416	-3.048221592	-3.039372189	-3.030343613	-3.021143519	-3.011779813	-3.002260661	-2.99259449	-2.982789999	-2.972856166	-2.962802259	-2.952637846	-2.942372809	-2.932017364	-2.921582081	-2.911077905	-2.900516194	-2.889908749
0.966	-3.203356284	-3.202899941	-3.202139725	-3.201076165	-3.199710007	-3.198042206	-3.196073934	-3.193806572	-3.191241718	-3.188381181	-3.185226985	-3.181781369	-3.178046786	-3.174025903	-3.169721605	-3.165136991	-3.160275378	-3.155140301	-3.149735511	-3.144064978	-3.138132893	-3.131943667	-3.125501931	-3.118812539	-3.111880569	-3.104711322	-3.097310327	-3.08968334	-3.081836343	-3.073775554	-3.065507419	-3.057038622	-3.048376084	-3.039526966	-3.030498674	-3.02129886	-3.011935431	-3.002416549	-2.992750639	-2.982946399	-2.973012805	-2.962959119	-2.952794907	-2.942530048	-2.932174754	-2.921739587	-2.911235489	-2.900673809	-2.890066342
0.968	-3.203496673	-3.203040347	-3.202280157	-3.201216636	-3.199850527	-3.198182787	-3.196214585	-3.193947305	-3.191382543	-3.188522108	-3.185368026	-3.181922533	-3.178188083	-3.174167344	-3.169863199	-3.165278748	-3.160417308	-3.155282413	-3.149877813	-3.14420748	-3.138275603	-3.132086592	-3.12564508	-3.118955918	-3.112024186	-3.104855183	-3.097454438	-3.089827705	-3.081980968	-3.073920441	-3.065652572	-3.057184044	-3.048521775	-3.039672926	-3.030644901	-3.021445353	-3.012082184	-3.002563557	-2.992897894	-2.983093891	-2.973160521	-2.963107044	-2.952943023	-2.942678332	-2.93232318	-2.921888124	-2.9113841	-2.900822451	-2.890214963
0.97	-3.203628575	-3.203172265	-3.202412101	-3.201348616	-3.199982553	-3.198314869	-3.196346734	-3.19407953	-3.191514855	-3.188654517	-3.18550054	-3.182055163	-3.178320839	-3.174300235	-3.169996234	-3.165411936	-3.160550659	-3.155415934	-3.150011513	-3.144341367	-3.138409686	-3.132220878	-3.125779575	-3.119090631	-3.112159121	-3.104990348	-3.097589837	-3.089963344	-3.08211685	-3.074056571	-3.065788952	-3.057320675	-3.048658659	-3.039810063	-3.03078229	-3.021582991	-3.012220068	-3.00270168	-2.99303625	-2.98323247	-2.97329931	-2.96324603	-2.953082188	-2.942817656	-2.932462637	-2.922027686	-2.911523732	-2.900962113	-2.890354607
0.972	-3.203751988	-3.203295691	-3.202535552	-3.2014721	-3.20010608	-3.198438449	-3.196470376	-3.194203245	-3.19163865	-3.188778402	-3.185624525	-3.182179257	-3.17844505	-3.174424571	-3.170120706	-3.165536552	-3.160675425	-3.15554086	-3.150136608	-3.144466637	-3.138535138	-3.13234652	-3.125905414	-3.119216672	-3.112285372	-3.105116813	-3.097716521	-3.090090252	-3.082243987	-3.074183939	-3.065916554	-3.057448513	-3.048786733	-3.039938374	-3.030910836	-3.02171177	-3.012349077	-3.002830913	-2.993165701	-2.983362129	-2.973429168	-2.963376072	-2.953212398	-2.942948015	-2.932593122	-2.922158269	-2.911654381	-2.90109279	-2.890485268
0.974	-3.203866906	-3.203410623	-3.202650506	-3.201587085	-3.200221106	-3.198553524	-3.196585509	-3.194318444	-3.191753925	-3.188893761	-3.185739976	-3.182294809	-3.178560711	-3.174540351	-3.17023661	-3.16565259	-3.160791605	-3.155657189	-3.150253092	-3.144583285	-3.138651956	-3.132463515	-3.126022591	-3.119334039	-3.112402933	-3.105234573	-3.097834486	-3.090208426	-3.082362373	-3.07430254	-3.066035373	-3.057567551	-3.048905993	-3.040057854	-3.031030536	-3.021831687	-3.012469207	-3.002951253	-2.993286243	-2.983482866	-2.973550089	-2.963497165	-2.953333648	-2.943069403	-2.932714628	-2.922279867	-2.911776041	-2.901214477	-2.890606941
0.976	-3.203973326	-3.203517055	-3.202756959	-3.201693568	-3.200327625	-3.198660089	-3.196692128	-3.194425124	-3.191860675	-3.189000589	-3.18584689	-3.182401816	-3.17866782	-3.174647568	-3.170343944	-3.165760047	-3.160899193	-3.155764915	-3.150360963	-3.144691307	-3.138760135	-3.132571858	-3.126131104	-3.119442726	-3.1125118	-3.105343626	-3.097943728	-3.090317861	-3.082472005	-3.074412372	-3.066145406	-3.057677788	-3.049016433	-3.040168499	-3.031141384	-3.021942737	-3.012580455	-3.003062694	-2.993397872	-2.983594676	-2.973662069	-2.963609305	-2.953445933	-2.943181818	-2.932827151	-2.922392475	-2.911888708	-2.901327169	-2.89071962
0.978	-3.204071244	-3.203614986	-3.202854908	-3.201791544	-3.200425636	-3.198758141	-3.196790229	-3.194523283	-3.191958898	-3.189098883	-3.185945264	-3.182500276	-3.178766372	-3.174746221	-3.170442704	-3.165858921	-3.160998187	-3.155864035	-3.150460216	-3.144790699	-3.138859673	-3.132671546	-3.126230948	-3.119542731	-3.112611971	-3.105443967	-3.098044244	-3.090418554	-3.082572879	-3.074513429	-3.06624665	-3.057779219	-3.049118052	-3.040270306	-3.031243378	-3.022044916	-3.012682817	-3.003165234	-2.993500585	-2.983697555	-2.973765106	-2.963712488	-2.95354925	-2.943285254	-2.932930687	-2.922496091	-2.911992377	-2.901430862	-2.890823302
0.98	-3.204160659	-3.20370441	-3.202944351	-3.20188101	-3.200515134	-3.198847677	-3.196879811	-3.194612916	-3.19204859	-3.189188641	-3.186035093	-3.182590184	-3.178856365	-3.174836305	-3.170532886	-3.165949207	-3.161088583	-3.155954547	-3.150550849	-3.14488146	-3.138950566	-3.132762576	-3.126322121	-3.119634051	-3.112703442	-3.105535593	-3.098136029	-3.090510502	-3.082664992	-3.074605711	-3.066339101	-3.057871841	-3.049210846	-3.040363271	-3.031336514	-3.022138221	-3.012776289	-3.003258869	-2.993594378	-2.983791499	-2.973859194	-2.963806711	-2.953643596	-2.943379707	-2.933025233	-2.922590709	-2.912087045	-2.901525551	-2.890917981
0.982	-3.204241566	-3.203785327	-3.203025283	-3.201961965	-3.200596117	-3.198928695	-3.196960869	-3.194694021	-3.192129748	-3.189269858	-3.186116376	-3.182671538	-3.178937796	-3.174917819	-3.170614488	-3.166030903	-3.161170378	-3.156036447	-3.15063286	-3.144963585	-3.139032811	-3.132844945	-3.126404619	-3.119716683	-3.112786211	-3.105618503	-3.098219082	-3.090593702	-3.082748342	-3.074689212	-3.066422756	-3.057955651	-3.049294811	-3.040447391	-3.031420789	-3.02222265	-3.012860868	-3.003343596	-2.993679248	-2.983876507	-2.973944332	-2.96389197	-2.953728966	-2.943465176	-2.933110785	-2.922676327	-2.912172707	-2.901611234	-2.891003655
0.984	-3.204313964	-3.203857733	-3.203097703	-3.202034405	-3.200668582	-3.199001191	-3.197033402	-3.194766596	-3.19220237	-3.189342534	-3.186189109	-3.182744335	-3.179010662	-3.174990759	-3.170687507	-3.166104006	-3.161243571	-3.156109733	-3.150706244	-3.145037072	-3.139106405	-3.132918651	-3.12647844	-3.119790623	-3.112860274	-3.105692691	-3.0982934	-3.090668151	-3.082822925	-3.074763931	-3.066497612	-3.058030645	-3.049369945	-3.040522664	-3.031496201	-3.022298199	-3.012936552	-3.003419412	-2.993755192	-2.983952574	-2.974020515	-2.963968262	-2.953805358	-2.943541656	-2.93318734	-2.922752941	-2.912249361	-2.901687907	-2.89108032
0.986	-3.204377849	-3.203921626	-3.203161609	-3.202098328	-3.200732527	-3.199065164	-3.197097407	-3.194830638	-3.192266454	-3.189406664	-3.186253291	-3.182808573	-3.179074961	-3.175055123	-3.170751942	-3.166168515	-3.161308158	-3.156174403	-3.150771001	-3.145101919	-3.139171347	-3.132983692	-3.126543582	-3.11985587	-3.112925629	-3.105758158	-3.09835898	-3.090733848	-3.082888739	-3.074829865	-3.066563668	-3.058096823	-3.049436245	-3.040589088	-3.031562746	-3.022364865	-3.013003338	-3.003486314	-2.993822207	-2.984019697	-2.974087742	-2.964035585	-2.953872768	-2.943609145	-2.933254895	-2.922820548	-2.912317004	-2.901755566	-2.891147973
0.988	-3.204433221	-3.203977004	-3.203216998	-3.202153732	-3.200787951	-3.199120611	-3.197152882	-3.194886145	-3.192321998	-3.189462248	-3.18630892	-3.18286425	-3.179130691	-3.17511091	-3.170807789	-3.166224426	-3.161364137	-3.156230454	-3.150827127	-3.145158125	-3.139227634	-3.133040064	-3.126600043	-3.119912422	-3.112982274	-3.105814899	-3.098415821	-3.090790789	-3.082945783	-3.074887013	-3.06662092	-3.058154181	-3.04949371	-3.040646659	-3.031620424	-3.022422647	-3.013061223	-3.003544301	-2.993880292	-2.984077876	-2.97414601	-2.964093937	-2.953931196	-2.94366764	-2.933313447	-2.922879146	-2.912375633	-2.901814209	-2.891206611
0.99	-3.204480077	-3.204023866	-3.203263868	-3.202200615	-3.20083485	-3.199167531	-3.197199825	-3.194933116	-3.192368999	-3.189509284	-3.186355993	-3.182911365	-3.17917785	-3.175158117	-3.170855047	-3.166271739	-3.161411507	-3.156277885	-3.150874622	-3.145205686	-3.139275265	-3.133087767	-3.12664782	-3.119960276	-3.113030208	-3.105862915	-3.098463919	-3.090838972	-3.082994053	-3.074935371	-3.066669367	-3.058202719	-3.049542337	-3.040695376	-3.03166923	-3.022471543	-3.013110206	-3.003593369	-2.993929444	-2.984127107	-2.974195317	-2.964143314	-2.953980638	-2.943717139	-2.933362996	-2.922928732	-2.912425246	-2.901863834	-2.891256232
0.992	-3.204518415	-3.204062209	-3.203302219	-3.202238976	-3.200873225	-3.199205921	-3.197238235	-3.194971548	-3.192407457	-3.189547769	-3.18639451	-3.182949915	-3.179216437	-3.175196743	-3.170893715	-3.166310451	-3.161450267	-3.156316694	-3.150913483	-3.145244602	-3.139314237	-3.133126798	-3.126686913	-3.119999432	-3.113069429	-3.105902202	-3.098503275	-3.090878398	-3.083033549	-3.074974939	-3.066709008	-3.058242433	-3.049582125	-3.040735238	-3.031709165	-3.022511551	-3.013150285	-3.003633519	-2.993969661	-2.98416739	-2.974235662	-2.964183716	-2.954021093	-2.943757641	-2.933403537	-2.922969305	-2.912465841	-2.901904439	-2.891296833
0.994	-3.204548235	-3.204092032	-3.203332048	-3.202268814	-3.200903073	-3.199235782	-3.197268111	-3.195001441	-3.192437369	-3.189577704	-3.186424468	-3.1829799	-3.17924645	-3.175226786	-3.170923791	-3.166340562	-3.161480415	-3.156346881	-3.15094371	-3.145274871	-3.139344551	-3.133157157	-3.126717319	-3.120029887	-3.113099935	-3.10593276	-3.098533886	-3.090909063	-3.08306427	-3.075005716	-3.066739842	-3.058273323	-3.049613073	-3.040766243	-3.031740227	-3.022542669	-3.01318146	-3.003664748	-2.994000942	-2.984198722	-2.974267042	-2.964215142	-2.95405256	-2.943789144	-2.933435071	-2.923000864	-2.912497416	-2.901936022	-2.891328414
0.996	-3.204569536	-3.204113336	-3.203353356	-3.202290127	-3.200924394	-3.199257112	-3.197289451	-3.195022794	-3.192458736	-3.189599086	-3.186445868	-3.183001318	-3.179267889	-3.175248247	-3.170945275	-3.16636207	-3.161501949	-3.156368443	-3.150965301	-3.145296492	-3.139366204	-3.133178843	-3.126739039	-3.120051642	-3.113121726	-3.105954588	-3.098555752	-3.090930968	-3.083086214	-3.0750277	-3.066761866	-3.058295388	-3.049635179	-3.04078839	-3.031762415	-3.022564897	-3.013203728	-3.003687054	-2.994023287	-2.984221103	-2.974289457	-2.964237589	-2.954075037	-2.943811647	-2.933457596	-2.923023407	-2.912519971	-2.901958583	-2.891350972
0.998	-3.204582317	-3.204126118	-3.20336614	-3.202302915	-3.200937186	-3.19926991	-3.197302256	-3.195035606	-3.192471557	-3.189611916	-3.186458708	-3.183014169	-3.179280752	-3.175261123	-3.170958165	-3.166374976	-3.16151487	-3.15638138	-3.150978256	-3.145309465	-3.139379196	-3.133191855	-3.126752071	-3.120064695	-3.113134801	-3.105967685	-3.098568872	-3.090944111	-3.08309938	-3.07504089	-3.066775081	-3.058308628	-3.049648443	-3.040801678	-3.031775728	-3.022578235	-3.013217089	-3.003700439	-2.994036694	-2.984234532	-2.974302907	-2.964251058	-2.954088523	-2.943825149	-2.933471112	-2.923036933	-2.912533504	-2.901972119	-2.891364508
1	-3.204586577	-3.204130379	-3.203370402	-3.202307178	-3.200941451	-3.199274176	-3.197306524	-3.195039877	-3.19247583	-3.189616193	-3.186462988	-3.183018453	-3.17928504	-3.175265416	-3.170962462	-3.166379278	-3.161519177	-3.156385693	-3.150982574	-3.14531379	-3.139383526	-3.133196192	-3.126756415	-3.120069046	-3.113139159	-3.105972051	-3.098573245	-3.090948492	-3.083103769	-3.075045287	-3.066779486	-3.058313041	-3.049652864	-3.040806108	-3.031780166	-3.02258268	-3.013221543	-3.0037049	-2.994041163	-2.984239008	-2.97430739	-2.964255548	-2.954093019	-2.94382965	-2.933475617	-2.923041441	-2.912538015	-2.901976632	-2.89136902
1.002	-3.204582317	-3.204126118	-3.20336614	-3.202302915	-3.200937186	-3.19926991	-3.197302256	-3.195035606	-3.192471557	-3.189611916	-3.186458708	-3.183014169	-3.179280752	-3.175261123	-3.170958165	-3.166374976	-3.16151487	-3.15638138	-3.150978256	-3.145309465	-3.139379196	-3.133191855	-3.126752071	-3.120064695	-3.113134801	-3.105967685	-3.098568872	-3.090944111	-3.08309938	-3.07504089	-3.066775081	-3.058308628	-3.049648443	-3.040801678	-3.031775728	-3.022578235	-3.013217089	-3.003700439	-2.994036694	-2.984234532	-2.974302907	-2.964251058	-2.954088523	-2.943825149	-2.933471112	-2.923036933	-2.912533504	-2.901972119	-2.891364508
1.004	-3.204569536	-3.204113336	-3.203353356	-3.202290127	-3.200924394	-3.199257112	-3.197289451	-3.195022794	-3.192458736	-3.189599086	-3.186445868	-3.183001318	-3.179267889	-3.175248247	-3.170945275	-3.16636207	-3.161501949	-3.156368443	-3.150965301	-3.145296492	-3.139366204	-3.133178843	-3.126739039	-3.120051642	-3.113121726	-3.105954588	-3.098555752	-3.090930968	-3.083086214	-3.0750277	-3.066761866	-3.058295388	-3.049635179	-3.04078839	-3.031762415	-3.022564897	-3.013203728	-3.003687054	-2.994023287	-2.984221103	-2.974289457	-2.964237589	-2.954075037	-2.943811647	-2.933457596	-2.923023407	-2.912519971	-2.901958583	-2.891350972
1.006	-3.204548235	-3.204092032	-3.203332048	-3.202268814	-3.200903073	-3.199235782	-3.197268111	-3.195001441	-3.192437369	-3.189577704	-3.186424468	-3.1829799	-3.17924645	-3.175226786	-3.170923791	-3.166340562	-3.161480415	-3.156346881	-3.15094371	-3.145274871	-3.139344551	-3.133157157	-3.126717319	-3.120029887	-3.113099935	-3.10593276	-3.098533886	-3.090909063	-3.08306427	-3.075005716	-3.066739842	-3.058273323	-3.049613073	-3.040766243	-3.031740227	-3.022542669	-3.01318146	-3.003664748	-2.994000942	-2.984198722	-2.974267042	-2.964215142	-2.95405256	-2.943789144	-2.933435071	-2.923000864	-2.912497416	-2.901936022	-2.891328414
1.008	-3.204518415	-3.204062209	-3.203302219	-3.202238976	-3.200873225	-3.199205921	-3.197238235	-3.194971548	-3.192407457	-3.189547769	-3.18639451	-3.182949915	-3.179216437	-3.175196743	-3.170893715	-3.166310451	-3.161450267	-3.156316694	-3.150913483	-3.145244602	-3.139314237	-3.133126798	-3.126686913	-3.119999432	-3.113069429	-3.105902202	-3.098503275	-3.090878398	-3.083033549	-3.074974939	-3.066709008	-3.058242433	-3.049582125	-3.040735238	-3.031709165	-3.022511551	-3.013150285	-3.003633519	-2.993969661	-2.98416739	-2.974235662	-2.964183716	-2.954021093	-2.943757641	-2.933403537	-2.922969305	-2.912465841	-2.901904439	-2.891296833
1.01	-3.204480077	-3.204023866	-3.203263868	-3.202200615	-3.20083485	-3.199167531	-3.197199825	-3.194933116	-3.192368999	-3.189509284	-3.186355993	-3.182911365	-3.17917785	-3.175158117	-3.170855047	-3.166271739	-3.161411507	-3.156277885	-3.150874622	-3.145205686	-3.139275265	-3.133087767	-3.12664782	-3.119960276	-3.113030208	-3.105862915	-3.098463919	-3.090838972	-3.082994053	-3.074935371	-3.066669367	-3.058202719	-3.049542337	-3.040695376	-3.03166923	-3.022471543	-3.013110206	-3.003593369	-2.993929444	-2.984127107	-2.974195317	-2.964143314	-2.953980638	-2.943717139	-2.933362996	-2.922928732	-2.912425246	-2.901863834	-2.891256232
1.012	-3.204433221	-3.203977004	-3.203216998	-3.202153732	-3.200787951	-3.199120611	-3.197152882	-3.194886145	-3.192321998	-3.189462248	-3.18630892	-3.18286425	-3.179130691	-3.17511091	-3.170807789	-3.166224426	-3.161364137	-3.156230454	-3.150827127	-3.145158125	-3.139227634	-3.133040064	-3.126600043	-3.119912422	-3.112982274	-3.105814899	-3.098415821	-3.090790789	-3.082945783	-3.074887013	-3.06662092	-3.058154181	-3.04949371	-3.040646659	-3.031620424	-3.022422647	-3.013061223	-3.003544301	-2.993880292	-2.984077876	-2.97414601	-2.964093937	-2.953931196	-2.94366764	-2.933313447	-2.922879146	-2.912375633	-2.901814209	-2.891206611
1.014	-3.204377849	-3.203921626	-3.203161609	-3.202098328	-3.200732527	-3.199065164	-3.197097407	-3.194830638	-3.192266454	-3.189406664	-3.186253291	-3.182808573	-3.179074961	-3.175055123	-3.170751942	-3.166168515	-3.161308158	-3.156174403	-3.150771001	-3.145101919	-3.139171347	-3.132983692	-3.126543582	-3.11985587	-3.112925629	-3.105758158	-3.09835898	-3.090733848	-3.082888739	-3.074829865	-3.066563668	-3.058096823	-3.049436245	-3.040589088	-3.031562746	-3.022364865	-3.013003338	-3.003486314	-2.993822207	-2.984019697	-2.974087742	-2.964035585	-2.953872768	-2.943609145	-2.933254895	-2.922820548	-2.912317004	-2.901755566	-2.891147973
1.016	-3.204313964	-3.203857733	-3.203097703	-3.202034405	-3.200668582	-3.199001191	-3.197033402	-3.194766596	-3.19220237	-3.189342534	-3.186189109	-3.182744335	-3.179010662	-3.174990759	-3.170687507	-3.166104006	-3.161243571	-3.156109733	-3.150706244	-3.145037072	-3.139106405	-3.132918651	-3.12647844	-3.119790623	-3.112860274	-3.105692691	-3.0982934	-3.090668151	-3.082822925	-3.074763931	-3.066497612	-3.058030645	-3.049369945	-3.040522664	-3.031496201	-3.022298199	-3.012936552	-3.003419412	-2.993755192	-2.983952574	-2.974020515	-2.963968262	-2.953805358	-2.943541656	-2.93318734	-2.922752941	-2.912249361	-2.901687907	-2.89108032
1.018	-3.204241566	-3.203785327	-3.203025283	-3.201961965	-3.200596117	-3.198928695	-3.196960869	-3.194694021	-3.192129748	-3.189269858	-3.186116376	-3.182671538	-3.178937796	-3.174917819	-3.170614488	-3.166030903	-3.161170378	-3.156036447	-3.15063286	-3.144963585	-3.139032811	-3.132844945	-3.126404619	-3.119716683	-3.112786211	-3.105618503	-3.098219082	-3.090593702	-3.082748342	-3.074689212	-3.066422756	-3.057955651	-3.049294811	-3.040447391	-3.031420789	-3.02222265	-3.012860868	-3.003343596	-2.993679248	-2.983876507	-2.973944332	-2.96389197	-2.953728966	-2.943465176	-2.933110785	-2.922676327	-2.912172707	-2.901611234	-2.891003655
1.02	-3.204160659	-3.20370441	-3.202944351	-3.20188101	-3.200515134	-3.198847677	-3.196879811	-3.194612916	-3.19204859	-3.189188641	-3.186035093	-3.182590184	-3.178856365	-3.174836305	-3.170532886	-3.165949207	-3.161088583	-3.155954547	-3.150550849	-3.14488146	-3.138950566	-3.132762576	-3.126322121	-3.119634051	-3.112703442	-3.105535593	-3.098136029	-3.090510502	-3.082664992	-3.074605711	-3.066339101	-3.057871841	-3.049210846	-3.040363271	-3.031336514	-3.022138221	-3.012776289	-3.003258869	-2.993594378	-2.983791499	-2.973859194	-2.963806711	-2.953643596	-2.943379707	-2.933025233	-2.922590709	-2.912087045	-2.901525551	-2.890917981
1.022	-3.204071244	-3.203614986	-3.202854908	-3.201791544	-3.200425636	-3.198758141	-3.196790229	-3.194523283	-3.191958898	-3.189098883	-3.185945264	-3.182500276	-3.178766372	-3.174746221	-3.170442704	-3.165858921	-3.160998187	-3.155864035	-3.150460216	-3.144790699	-3.138859673	-3.132671546	-3.126230948	-3.119542731	-3.112611971	-3.105443967	-3.098044244	-3.090418554	-3.082572879	-3.074513429	-3.06624665	-3.057779219	-3.049118052	-3.040270306	-3.031243378	-3.022044916	-3.012682817	-3.003165234	-2.993500585	-2.983697555	-2.973765106	-2.963712488	-2.95354925	-2.943285254	-2.932930687	-2.922496091	-2.911992377	-2.901430862	-2.890823302
1.024	-3.203973326	-3.203517055	-3.202756959	-3.201693568	-3.200327625	-3.198660089	-3.196692128	-3.194425124	-3.191860675	-3.189000589	-3.18584689	-3.182401816	-3.17866782	-3.174647568	-3.170343944	-3.165760047	-3.160899193	-3.155764915	-3.150360963	-3.144691307	-3.138760135	-3.132571858	-3.126131104	-3.119442726	-3.1125118	-3.105343626	-3.097943728	-3.090317861	-3.082472005	-3.074412372	-3.066145406	-3.057677788	-3.049016433	-3.040168499	-3.031141384	-3.021942737	-3.012580455	-3.003062694	-2.993397872	-2.983594676	-2.973662069	-2.963609305	-2.953445933	-2.943181818	-2.932827151	-2.922392475	-2.911888708	-2.901327169	-2.89071962
1.026	-3.203866906	-3.203410623	-3.202650506	-3.201587085	-3.200221106	-3.198553524	-3.196585509	-3.194318444	-3.191753925	-3.188893761	-3.185739976	-3.182294809	-3.178560711	-3.174540351	-3.17023661	-3.16565259	-3.160791605	-3.155657189	-3.150253092	-3.144583285	-3.138651956	-3.132463515	-3.126022591	-3.119334039	-3.112402933	-3.105234573	-3.097834486	-3.090208426	-3.082362373	-3.07430254	-3.066035373	-3.057567551	-3.048905993	-3.040057854	-3.031030536	-3.021831687	-3.012469207	-3.002951253	-2.993286243	-2.983482866	-2.973550089	-2.963497165	-2.953333648	-2.943069403	-2.932714628	-2.922279867	-2.911776041	-2.901214477	-2.890606941
1.028	-3.203751988	-3.203295691	-3.202535552	-3.2014721	-3.20010608	-3.198438449	-3.196470376	-3.194203245	-3.19163865	-3.188778402	-3.185624525	-3.182179257	-3.17844505	-3.174424571	-3.170120706	-3.165536552	-3.160675425	-3.15554086	-3.150136608	-3.144466637	-3.138535138	-3.13234652	-3.125905414	-3.119216672	-3.112285372	-3.105116813	-3.097716521	-3.090090252	-3.082243987	-3.074183939	-3.065916554	-3.057448513	-3.048786733	-3.039938374	-3.030910836	-3.02171177	-3.012349077	-3.002830913	-2.993165701	-2.983362129	-2.973429168	-2.963376072	-2.953212398	-2.942948015	-2.932593122	-2.922158269	-2.911654381	-2.90109279	-2.890485268
1.03	-3.203628575	-3.203172265	-3.202412101	-3.201348616	-3.199982553	-3.198314869	-3.196346734	-3.19407953	-3.191514855	-3.188654517	-3.18550054	-3.182055163	-3.178320839	-3.174300235	-3.169996234	-3.165411936	-3.160550659	-3.155415934	-3.150011513	-3.144341367	-3.138409686	-3.132220878	-3.125779575	-3.119090631	-3.112159121	-3.104990348	-3.097589837	-3.089963344	-3.08211685	-3.074056571	-3.065788952	-3.057320675	-3.048658659	-3.039810063	-3.03078229	-3.021582991	-3.012220068	-3.00270168	-2.99303625	-2.98323247	-2.97329931	-2.96324603	-2.953082188	-2.942817656	-2.932462637	-2.922027686	-2.911523732	-2.900962113	-2.890354607
1.032	-3.203496673	-3.203040347	-3.202280157	-3.201216636	-3.199850527	-3.198182787	-3.196214585	-3.193947305	-3.191382543	-3.188522108	-3.185368026	-3.181922533	-3.178188083	-3.174167344	-3.169863199	-3.165278748	-3.160417308	-3.155282413	-3.149877813	-3.14420748	-3.138275603	-3.132086592	-3.12564508	-3.118955918	-3.112024186	-3.104855183	-3.097454438	-3.089827705	-3.081980968	-3.073920441	-3.065652572	-3.057184044	-3.048521775	-3.039672926	-3.030644901	-3.021445353	-3.012082184	-3.002563557	-2.992897894	-2.983093891	-2.973160521	-2.963107044	-2.952943023	-2.942678332	-2.93232318	-2.921888124	-2.9113841	-2.900822451	-2.890214963
1.034	-3.203356284	-3.202899941	-3.202139725	-3.201076165	-3.199710007	-3.198042206	-3.196073934	-3.193806572	-3.191241718	-3.188381181	-3.185226985	-3.181781369	-3.178046786	-3.174025903	-3.169721605	-3.165136991	-3.160275378	-3.155140301	-3.149735511	-3.144064978	-3.138132893	-3.131943667	-3.125501931	-3.118812539	-3.111880569	-3.104711322	-3.097310327	-3.08968334	-3.081836343	-3.073775554	-3.065507419	-3.057038622	-3.048376084	-3.039526966	-3.030498674	-3.02129886	-3.011935431	-3.002416549	-2.992750639	-2.982946399	-2.973012805	-2.962959119	-2.952794907	-2.942530048	-2.932174754	-2.921739587	-2.911235489	-2.900673809	-2.890066342
1.036	-3.203207413	-3.202751053	-3.201990807	-3.200927207	-3.199560997	-3.197893133	-3.195924785	-3.193657337	-3.191092386	-3.18823174	-3.185077424	-3.181631677	-3.177896952	-3.173875917	-3.169571456	-3.164986669	-3.160124874	-3.154989604	-3.149584611	-3.143913867	-3.137981562	-3.131792107	-3.125350134	-3.118660497	-3.111728275	-3.10455877	-3.097157511	-3.089530253	-3.081682982	-3.073621913	-3.065353497	-3.056884416	-3.048221592	-3.039372189	-3.030343613	-3.021143519	-3.011779813	-3.002260661	-2.99259449	-2.982789999	-2.972856166	-2.962802259	-2.952637846	-2.942372809	-2.932017364	-2.921582081	-2.911077905	-2.900516194	-2.889908749
1.038	-3.203050065	-3.202593687	-3.20183341	-3.200769767	-3.199403502	-3.197735571	-3.195767144	-3.193499605	-3.190934549	-3.188073789	-3.184919346	-3.181473461	-3.177738586	-3.17371739	-3.169412757	-3.164827788	-3.159965799	-3.154830325	-3.149425119	-3.143754152	-3.137821614	-3.131631917	-3.125189694	-3.118499798	-3.11156731	-3.104397532	-3.096995993	-3.089368449	-3.081520888	-3.073459525	-3.06519081	-3.056721429	-3.048058304	-3.0392086	-3.030179724	-3.020979333	-3.011615336	-3.002095898	-2.99242945	-2.982624695	-2.972690611	-2.962636471	-2.952471845	-2.94220662	-2.931851018	-2.921415612	-2.910911355	-2.900349611	-2.889742191
1.04	-3.202884245	-3.202427848	-3.201667539	-3.20060385	-3.199237527	-3.197569525	-3.195601014	-3.193333379	-3.190768215	-3.187907333	-3.184752757	-3.181306726	-3.177571693	-3.173550328	-3.169245514	-3.164660352	-3.159798159	-3.154662471	-3.14925704	-3.143585837	-3.137653054	-3.131463102	-3.125020615	-3.118330447	-3.111397678	-3.104227612	-3.096825778	-3.089197934	-3.081350067	-3.073288393	-3.065019365	-3.056549667	-3.047886225	-3.039036204	-3.030007012	-3.020806309	-3.011442004	-3.001922266	-2.992255527	-2.982450493	-2.972516146	-2.962461759	-2.95229691	-2.942031488	-2.93167572	-2.921240186	-2.910735844	-2.900174067	-2.889566675
1.042	-3.202709959	-3.20225354	-3.201493198	-3.200429462	-3.199063077	-3.197395	-3.195426402	-3.193158666	-3.190593387	-3.187732378	-3.184577661	-3.181131477	-3.177396279	-3.173374735	-3.169069731	-3.164484367	-3.15962196	-3.154486046	-3.149080378	-3.143408928	-3.137475887	-3.131285667	-3.124842903	-3.118152449	-3.111219385	-3.104049017	-3.096646873	-3.089018713	-3.081170524	-3.073108524	-3.064839166	-3.056369136	-3.047705361	-3.038855006	-3.029825483	-3.020624451	-3.011259823	-3.00173977	-2.992072726	-2.982267399	-2.972332775	-2.962278131	-2.952113047	-2.941847419	-2.931491478	-2.921055809	-2.91055138	-2.899989569	-2.889382208
1.044	-3.20252721	-3.202070771	-3.201310392	-3.200246607	-3.198880158	-3.197212003	-3.195243313	-3.19297547	-3.190410072	-3.187548929	-3.184394065	-3.180947721	-3.177212348	-3.173190618	-3.168885414	-3.164299837	-3.159437206	-3.154301056	-3.14889514	-3.14322343	-3.137290119	-3.131099619	-3.124656563	-3.117965809	-3.111032437	-3.103861751	-3.096459283	-3.088830792	-3.080982265	-3.072919924	-3.06465022	-3.056179842	-3.047515717	-3.038665013	-3.029635142	-3.020433767	-3.011068801	-3.001548417	-2.991881054	-2.98207542	-2.972140506	-2.962085592	-2.951920263	-2.94165442	-2.931298298	-2.920862489	-2.910357969	-2.899796124	-2.889188796
1.046	-3.202336006	-3.201879544	-3.201119129	-3.200055291	-3.198688775	-3.197020539	-3.195051752	-3.192783798	-3.190218275	-3.187356992	-3.184201974	-3.180755462	-3.177019908	-3.172997982	-3.168692569	-3.16410677	-3.159243904	-3.154107507	-3.148701331	-3.14302935	-3.137095756	-3.130904962	-3.124461602	-3.117770534	-3.110836839	-3.103665821	-3.096263014	-3.088634176	-3.080785297	-3.072722598	-3.064452533	-3.055981791	-3.0473173	-3.038466231	-3.029435997	-3.020234262	-3.010868942	-3.001348213	-2.991680515	-2.981874561	-2.971939345	-2.96188415	-2.951718565	-2.941452497	-2.931096186	-2.920660233	-2.910155619	-2.89959374	-2.888986449
1.048	-3.202136353	-3.201679868	-3.200919413	-3.199855521	-3.198488935	-3.196820613	-3.194851726	-3.192583656	-3.190018002	-3.187156573	-3.184001395	-3.180554707	-3.176818963	-3.172796833	-3.168491202	-3.163905171	-3.15904206	-3.153905404	-3.148498957	-3.142826693	-3.136892804	-3.130701703	-3.124258026	-3.11756663	-3.110632597	-3.103461233	-3.096058071	-3.088428872	-3.080579625	-3.072516553	-3.06424611	-3.055774988	-3.047110116	-3.038258666	-3.029228053	-3.020025942	-3.010660254	-3.001139165	-2.991471118	-2.981664831	-2.971729298	-2.96167381	-2.95150796	-2.941241657	-2.930885151	-2.920449048	-2.909944337	-2.899382425	-2.888775174
1.05	-3.201928256	-3.201471746	-3.200711251	-3.199647302	-3.198280644	-3.196612233	-3.194643241	-3.19237505	-3.189809259	-3.186947678	-3.183792333	-3.180345462	-3.17660952	-3.172587177	-3.168281319	-3.163695047	-3.15883168	-3.153694755	-3.148288026	-3.142615466	-3.136681269	-3.130489849	-3.124045841	-3.117354104	-3.110419719	-3.103247994	-3.095844463	-3.088214887	-3.080365257	-3.072301795	-3.06403096	-3.055559441	-3.046894172	-3.038042324	-3.029011317	-3.019808816	-3.010442743	-3.000921279	-2.99125287	-2.981446235	-2.971510374	-2.961454582	-2.951288454	-2.941021909	-2.9306652	-2.920228942	-2.909724131	-2.899162186	-2.888554979
1.052	-3.201711722	-3.201255187	-3.20049465	-3.199430642	-3.198063907	-3.196395404	-3.194426303	-3.192157987	-3.189592054	-3.186730315	-3.183574795	-3.180127733	-3.176391586	-3.172369022	-3.168062927	-3.163476404	-3.158612771	-3.153475566	-3.148068543	-3.142395676	-3.136461159	-3.130269406	-3.123825054	-3.117132961	-3.110198211	-3.103026111	-3.095622195	-3.087992227	-3.080142198	-3.072078332	-3.063807087	-3.055335158	-3.046669475	-3.037817215	-3.028785796	-3.019582889	-3.010216417	-3.000694564	-2.991025778	-2.981218782	-2.97128258	-2.961226471	-2.951060057	-2.94079326	-2.930436342	-2.919999923	-2.909495011	-2.898933033	-2.888325874
1.054	-3.201486759	-3.201030198	-3.200269616	-3.199205547	-3.197838734	-3.196170134	-3.19420092	-3.191932473	-3.189366392	-3.186504489	-3.183348788	-3.179901529	-3.176165167	-3.172142373	-3.167836033	-3.163249249	-3.15838534	-3.153247843	-3.147840515	-3.142167329	-3.136232479	-3.130040381	-3.123595672	-3.11690321	-3.10996808	-3.10279559	-3.095391275	-3.0877609	-3.079910456	-3.071846171	-3.063574501	-3.055102144	-3.046436032	-3.037583343	-3.028551498	-3.01934817	-3.009981284	-3.000459026	-2.990789849	-2.980982479	-2.971045924	-2.960989487	-2.950822776	-2.940555719	-2.930198584	-2.919762	-2.909256985	-2.898694975	-2.888087868
1.056	-3.201253373	-3.200796784	-3.200036157	-3.198972024	-3.197605129	-3.19593643	-3.193967098	-3.191698516	-3.189132282	-3.186270208	-3.183114319	-3.179666855	-3.175930272	-3.171907239	-3.167600644	-3.163013589	-3.158149393	-3.153011595	-3.14760395	-3.141930433	-3.135995238	-3.129802782	-3.123357702	-3.116664857	-3.109729333	-3.102556438	-3.09515171	-3.087520912	-3.079670039	-3.071605318	-3.063333209	-3.054860408	-3.046193851	-3.037340718	-3.028308431	-3.019104666	-3.00973735	-3.000214674	-2.990545091	-2.980737334	-2.970800413	-2.960743637	-2.950576619	-2.940309293	-2.929951935	-2.919515182	-2.909010061	-2.89844802	-2.887840971
1.058	-3.201011571	-3.200554954	-3.19979428	-3.198730081	-3.197363101	-3.195694299	-3.193724845	-3.191456123	-3.18888973	-3.186027479	-3.182871396	-3.179423719	-3.175686906	-3.171663627	-3.167356767	-3.162769432	-3.157904939	-3.152766829	-3.147358855	-3.141684995	-3.135749443	-3.129556616	-3.123111152	-3.11641791	-3.109481978	-3.102308665	-3.094903508	-3.087272272	-3.079420955	-3.071355782	-3.063083217	-3.054609957	-3.04594294	-3.037089347	-3.028056603	-3.018852385	-3.009484625	-2.999961515	-2.990291514	-2.980483355	-2.970546057	-2.96048893	-2.950321595	-2.940053992	-2.929696405	-2.919259479	-2.90875425	-2.898192179	-2.887585193
1.06	-3.200761361	-3.200304715	-3.199543992	-3.198479725	-3.197112658	-3.195443749	-3.193474168	-3.191205301	-3.188638745	-3.185776311	-3.182620026	-3.17917213	-3.175435079	-3.171411543	-3.167104411	-3.162516785	-3.157651986	-3.152513551	-3.147105239	-3.141431024	-3.135495102	-3.129301891	-3.122856029	-3.116162378	-3.109226023	-3.102052276	-3.094646676	-3.087014988	-3.079163211	-3.071097572	-3.062824535	-3.0543508	-3.045683307	-3.036829238	-3.027796021	-3.018591336	-3.009223117	-2.999699559	-2.990029125	-2.980220552	-2.970282864	-2.960225376	-2.950057714	-2.939789826	-2.929432002	-2.918994898	-2.908489561	-2.897927463	-2.887320543
1.062	-3.200502752	-3.200046075	-3.199285302	-3.198220965	-3.196853807	-3.195184787	-3.193215076	-3.190946059	-3.188379333	-3.18551671	-3.182360217	-3.178912094	-3.175174797	-3.171150998	-3.166843583	-3.162255657	-3.15739054	-3.152251771	-3.146843108	-3.141168527	-3.135232223	-3.129038615	-3.122592342	-3.115898267	-3.108961476	-3.101787282	-3.094381223	-3.086749068	-3.078896815	-3.070830694	-3.06255717	-3.054082945	-3.04541496	-3.036560399	-3.027526695	-3.018321527	-3.008952834	-2.999428814	-2.989757933	-2.979948934	-2.970010843	-2.959952982	-2.949784984	-2.939516803	-2.929158737	-2.918721452	-2.908216004	-2.89765388	-2.887047034
1.064	-3.200235751	-3.199779043	-3.199018218	-3.197953807	-3.196586556	-3.194917422	-3.192947577	-3.190678405	-3.188111504	-3.185248686	-3.182091978	-3.17864362	-3.17490607	-3.170881997	-3.166574291	-3.161986055	-3.157120611	-3.151981497	-3.146572472	-3.140897512	-3.134960814	-3.128766797	-3.1223201	-3.115625587	-3.108688346	-3.101513689	-3.094107158	-3.086474521	-3.078621777	-3.070555159	-3.062281132	-3.053806401	-3.045137908	-3.036282841	-3.027248632	-3.018042967	-3.008673785	-2.999149289	-2.989477948	-2.979668509	-2.969730003	-2.95967176	-2.949503416	-2.939234933	-2.92887662	-2.918439149	-2.907933591	-2.897371443	-2.886764675
1.066	-3.199960367	-3.199503627	-3.198742748	-3.197678262	-3.196310914	-3.194641663	-3.192671679	-3.190402347	-3.187835265	-3.184972246	-3.181815316	-3.178366717	-3.174628905	-3.170604551	-3.166296545	-3.161707989	-3.156842207	-3.151702737	-3.146293339	-3.140617988	-3.134680884	-3.128486444	-3.12203931	-3.115344346	-3.10840664	-3.101231508	-3.093824489	-3.086191354	-3.078338105	-3.070270974	-3.061996429	-3.053521176	-3.044852161	-3.035996571	-3.026961844	-3.017755666	-3.00838598	-2.998860993	-2.989189178	-2.979379287	-2.969440355	-2.959381718	-2.949213019	-2.938944228	-2.92858566	-2.918148001	-2.907642331	-2.897080162	-2.886473479
1.068	-3.199676608	-3.199219834	-3.1984589	-3.197394337	-3.19602689	-3.194357518	-3.192387391	-3.190117894	-3.187550626	-3.1846874	-3.181530242	-3.178081393	-3.174343311	-3.170318668	-3.166010352	-3.161421467	-3.156555337	-3.1514155	-3.146005717	-3.140329964	-3.134392441	-3.128197566	-3.121749982	-3.115054553	-3.10811637	-3.100940746	-3.093533225	-3.085899578	-3.078045808	-3.069978149	-3.061703071	-3.053227281	-3.044557727	-3.0357016	-3.026666338	-3.017459632	-3.008089429	-2.998563937	-2.988891635	-2.979081278	-2.969141909	-2.959082867	-2.948913803	-2.938644696	-2.92828587	-2.917848019	-2.907342237	-2.896780049	-2.886173458
1.07	-3.199384483	-3.198927676	-3.198166685	-3.197102042	-3.195734493	-3.194064995	-3.192094721	-3.189825055	-3.187257596	-3.184394156	-3.181236763	-3.177787658	-3.174049298	-3.170024357	-3.165715722	-3.161126498	-3.15626001	-3.151119796	-3.145709616	-3.14003345	-3.134095495	-3.127900173	-3.121452125	-3.114756218	-3.107817542	-3.100641413	-3.093233376	-3.085599202	-3.077744895	-3.069676693	-3.061401066	-3.052924724	-3.044254616	-3.035397936	-3.026362125	-3.017154877	-3.007784141	-2.99825813	-2.988585327	-2.978774493	-2.968834674	-2.958775217	-2.94860578	-2.938336349	-2.927977259	-2.917539213	-2.907033319	-2.896471115	-2.885864623
1.072	-3.199084002	-3.19862716	-3.19786611	-3.196801385	-3.195433731	-3.193764105	-3.19179368	-3.189523839	-3.186956183	-3.184092524	-3.180934889	-3.17748552	-3.173746875	-3.169721627	-3.165412664	-3.160823092	-3.155956235	-3.150815633	-3.145405046	-3.139728454	-3.133790056	-3.127594273	-3.121145749	-3.11444935	-3.107510168	-3.10033352	-3.092924951	-3.085290235	-3.077435377	-3.069366617	-3.061090425	-3.052613515	-3.043942838	-3.03508559	-3.026049215	-3.016841409	-3.007470126	-2.997943582	-2.988270266	-2.978458941	-2.968518662	-2.95845878	-2.948288961	-2.938019199	-2.927659839	-2.917221596	-2.906715589	-2.896153374	-2.885546989
1.074	-3.198775175	-3.198318296	-3.197557186	-3.196492377	-3.195124615	-3.193454857	-3.191484276	-3.189214256	-3.186646398	-3.183782513	-3.180624629	-3.17717499	-3.173436051	-3.169410487	-3.165101188	-3.160511258	-3.155644022	-3.150503021	-3.145092016	-3.139414986	-3.133476133	-3.127279877	-3.120830863	-3.114133958	-3.107194256	-3.100017074	-3.09260796	-3.084972687	-3.077117264	-3.069047929	-3.060771159	-3.052293665	-3.043622403	-3.034764572	-3.025727617	-3.016519239	-3.007147395	-2.997620305	-2.987946461	-2.978134634	-2.968193883	-2.958133565	-2.947963356	-2.937693257	-2.927333622	-2.91689518	-2.906389061	-2.895826838	-2.885220566
1.076	-3.19845801	-3.198001094	-3.197239922	-3.196175027	-3.194807154	-3.193137261	-3.19116652	-3.188896316	-3.186328249	-3.183464133	-3.180305994	-3.176856076	-3.173116837	-3.169090949	-3.164781303	-3.160191006	-3.155323381	-3.15018197	-3.144770536	-3.139093057	-3.133153736	-3.126956994	-3.120507477	-3.113810054	-3.106869818	-3.099692088	-3.092282413	-3.084646569	-3.076790565	-3.068720641	-3.060443276	-3.051965184	-3.043293323	-3.034434892	-3.025397344	-3.016188379	-3.006815959	-2.997288309	-2.987613925	-2.977801583	-2.967860348	-2.957799586	-2.947628977	-2.937358534	-2.92699862	-2.916559976	-2.906053746	-2.89549152	-2.88488537
1.078	-3.198132518	-3.197675564	-3.196914329	-3.195849345	-3.194481358	-3.192811326	-3.190840421	-3.188570029	-3.186001748	-3.183137394	-3.179978994	-3.17652879	-3.172789241	-3.168763021	-3.164453021	-3.159862346	-3.154994322	-3.149852491	-3.144440616	-3.138762676	-3.132822875	-3.126625635	-3.120175602	-3.113477646	-3.106536862	-3.099358571	-3.091948321	-3.084311891	-3.076455291	-3.068384763	-3.060106788	-3.051628083	-3.042955606	-3.034096562	-3.025058404	-3.015848838	-3.006475829	-2.996947605	-2.987272668	-2.9774598	-2.96751807	-2.957456853	-2.947285837	-2.937015043	-2.926654846	-2.916215998	-2.905709658	-2.895147432	-2.884541414
1.08	-3.19779871	-3.197341717	-3.196580417	-3.195515342	-3.194147237	-3.192477063	-3.19050599	-3.188235404	-3.185666905	-3.182802307	-3.179643638	-3.176193142	-3.172453276	-3.168426715	-3.16411635	-3.159525289	-3.154656855	-3.149514594	-3.144102266	-3.138423854	-3.132483561	-3.12628581	-3.119835248	-3.113136747	-3.106195401	-3.099016534	-3.091605695	-3.083968664	-3.076111453	-3.068040307	-3.059761706	-3.051282372	-3.042609265	-3.033749593	-3.024710811	-3.015500629	-3.006127016	-2.996598205	-2.986922702	-2.977109295	-2.96716706	-2.957105379	-2.946933947	-2.936662796	-2.926302312	-2.915863258	-2.905356811	-2.89479459	-2.884188713
1.082	-3.197456595	-3.196999562	-3.196238195	-3.195173027	-3.193804803	-3.192134482	-3.190163237	-3.187892453	-3.18532373	-3.182458882	-3.179299938	-3.175849141	-3.172108951	-3.168082041	-3.163771303	-3.159179845	-3.154310992	-3.149168289	-3.143755498	-3.138076602	-3.132135804	-3.12593753	-3.119486426	-3.112787366	-3.105845445	-3.098665988	-3.091254545	-3.083616899	-3.075759062	-3.067687282	-3.059408041	-3.050928063	-3.042254311	-3.033393995	-3.024354575	-3.015143763	-3.005769532	-2.99624012	-2.986564039	-2.976750082	-2.966807331	-2.956745175	-2.94657332	-2.936301807	-2.925941031	-2.915501771	-2.904995217	-2.894433008	-2.883827279
1.084	-3.197106185	-3.196649111	-3.195887676	-3.194822413	-3.193454066	-3.191783596	-3.189812174	-3.187541186	-3.184972234	-3.18210713	-3.178947904	-3.1754968	-3.171756277	-3.167729009	-3.163417889	-3.158826025	-3.153956743	-3.148813588	-3.143400323	-3.137720931	-3.131779617	-3.125580806	-3.119129148	-3.112429515	-3.105487005	-3.098306943	-3.090894883	-3.083256607	-3.075398129	-3.0673257	-3.059045805	-3.050565168	-3.041890756	-3.033029782	-3.023989708	-3.014778251	-3.005403389	-2.995873363	-2.986196691	-2.976382172	-2.966438895	-2.956376256	-2.94620397	-2.935932087	-2.925571017	-2.915131549	-2.90462489	-2.894062698	-2.88345713
1.086	-3.196747491	-3.196290375	-3.19552887	-3.194463509	-3.193095037	-3.191424413	-3.189452811	-3.187181616	-3.184612428	-3.181747062	-3.178587548	-3.175136129	-3.171395265	-3.167367632	-3.163056121	-3.158463841	-3.15359412	-3.148450502	-3.143036751	-3.137356852	-3.131415009	-3.12521565	-3.118763424	-3.112063205	-3.105120093	-3.097939413	-3.09052672	-3.082887799	-3.075028667	-3.066955574	-3.058675009	-3.050193698	-3.041518611	-3.032656963	-3.023616222	-3.014404107	-3.005028599	-2.995497947	-2.985820671	-2.976005578	-2.966061764	-2.955998633	-2.945825909	-2.935553652	-2.925192283	-2.914752607	-2.904245847	-2.893683678	-2.88307828
1.088	-3.196380525	-3.195923366	-3.195161789	-3.194096328	-3.192727727	-3.191056947	-3.18908516	-3.186813752	-3.184244324	-3.18137869	-3.178218881	-3.17476714	-3.171025928	-3.16699792	-3.162686009	-3.158093305	-3.153223134	-3.148079042	-3.142664795	-3.136984377	-3.131041993	-3.124842073	-3.118389266	-3.111688448	-3.10474472	-3.097563408	-3.090150069	-3.082510489	-3.074650687	-3.066576915	-3.058295665	-3.049813665	-3.041137888	-3.032275553	-3.023234129	-3.014021341	-3.004645175	-2.995113882	-2.985435992	-2.975620313	-2.965675952	-2.955612321	-2.945439151	-2.935166514	-2.924804844	-2.91436496	-2.9038581	-2.893295961	-2.882690746
1.09	-3.196005297	-3.195548094	-3.194786444	-3.193720881	-3.192352149	-3.190681208	-3.188709232	-3.186437607	-3.183867933	-3.181002025	-3.177841914	-3.174389844	-3.170648276	-3.166619885	-3.162307566	-3.157714427	-3.152843796	-3.147699221	-3.142284466	-3.136603517	-3.130660581	-3.124460087	-3.118006687	-3.111305257	-3.104360898	-3.09717894	-3.08976494	-3.082124687	-3.074264201	-3.066189736	-3.057907786	-3.049425083	-3.040748601	-3.031885564	-3.022843443	-3.013629968	-3.00425313	-2.994721184	-2.985042666	-2.975226391	-2.965281473	-2.955217332	-2.945043709	-2.934770688	-2.924408714	-2.913968622	-2.903461666	-2.892899564	-2.882294542
1.092	-3.19562182	-3.195164572	-3.194402848	-3.193337179	-3.191968313	-3.190297209	-3.18832504	-3.186053192	-3.183483267	-3.18061708	-3.17745666	-3.174004254	-3.170262322	-3.16623354	-3.161920803	-3.157327219	-3.152456119	-3.14731105	-3.141895776	-3.136214285	-3.130270785	-3.124069705	-3.117615699	-3.110913643	-3.10396864	-3.096786022	-3.089371348	-3.081730407	-3.073869221	-3.065794049	-3.057511384	-3.049027962	-3.040350762	-3.031487007	-3.022444176	-3.013230001	-3.003852476	-2.994319865	-2.984640707	-2.974823825	-2.964878341	-2.954813681	-2.944639599	-2.934366189	-2.924003909	-2.913563608	-2.903056561	-2.892494503	-2.881889686
1.094	-3.195230105	-3.194772812	-3.194011011	-3.192945236	-3.191576233	-3.189904962	-3.187932595	-3.185660521	-3.183090339	-3.180223866	-3.177063132	-3.173610382	-3.169868078	-3.165838897	-3.161525732	-3.156931696	-3.152060116	-3.146914541	-3.141498738	-3.135816694	-3.129872617	-3.123670939	-3.117216313	-3.110513618	-3.103567959	-3.096384667	-3.088969304	-3.08132766	-3.073465761	-3.065389866	-3.057106473	-3.048622318	-3.039944383	-3.031079897	-3.022036341	-3.012821452	-3.003443228	-2.993909939	-2.984230129	-2.974412629	-2.964466568	-2.954401382	-2.944226834	-2.93395303	-2.923590442	-2.913149934	-2.902642799	-2.892080794	-2.881476195
1.096	-3.194830166	-3.194372826	-3.193610948	-3.192545064	-3.191175921	-3.189504479	-3.187531911	-3.185259604	-3.182689161	-3.179822396	-3.17666134	-3.17320824	-3.169465556	-3.165435967	-3.161122367	-3.156527868	-3.151655799	-3.146509708	-3.141093364	-3.135410755	-3.12946609	-3.123263801	-3.116808543	-3.110105196	-3.103158867	-3.095974887	-3.088558821	-3.080916461	-3.073053834	-3.064977202	-3.056693065	-3.048208162	-3.039529479	-3.030664248	-3.021619952	-3.012404335	-3.003025399	-2.993491419	-2.983810946	-2.973992818	-2.964046171	-2.953980451	-2.94380543	-2.933531228	-2.92316833	-2.912727616	-2.902220397	-2.891658453	-2.881054087
1.098	-3.194422015	-3.193964627	-3.193202669	-3.192136674	-3.190767389	-3.189095773	-3.187122999	-3.184850456	-3.182279745	-3.179412682	-3.176251299	-3.172797841	-3.16905477	-3.165024765	-3.16071072	-3.156115748	-3.15124318	-3.146096563	-3.140679668	-3.134996482	-3.129051217	-3.122848305	-3.116392402	-3.109688391	-3.102741377	-3.095556696	-3.088139913	-3.080496822	-3.072633453	-3.064556069	-3.056271173	-3.047785509	-3.039106063	-3.030240072	-3.021195023	-3.011978664	-3.002599003	-2.99306432	-2.983383172	-2.973564405	-2.963617163	-2.953550901	-2.943375402	-2.933100798	-2.922737588	-2.91229667	-2.901789372	-2.891227499	-2.880623378
1.1	-3.194005666	-3.193548229	-3.19278619	-3.191720081	-3.19035065	-3.188678856	-3.186705873	-3.184433089	-3.181862105	-3.178994739	-3.175833021	-3.172379198	-3.168635732	-3.164605302	-3.160290804	-3.155695351	-3.150822273	-3.14567512	-3.140257662	-3.134573889	-3.128628011	-3.122424464	-3.115967904	-3.109263214	-3.102315503	-3.095130107	-3.087712593	-3.080068757	-3.072204631	-3.064126482	-3.055840813	-3.047354371	-3.038674148	-3.029807383	-3.020761568	-3.011544454	-3.002164055	-2.992628656	-2.982946823	-2.973127406	-2.963179559	-2.953112748	-2.942936765	-2.932661756	-2.922298233	-2.911857112	-2.901349742	-2.890787948	-2.880184088
1.102	-3.19358113	-3.193123644	-3.192361522	-3.191295298	-3.189925718	-3.188253743	-3.186280546	-3.184007516	-3.181436255	-3.178568578	-3.175406519	-3.171952324	-3.168208456	-3.164177593	-3.159862633	-3.155266689	-3.150393091	-3.145245392	-3.13982736	-3.134142987	-3.128196486	-3.121992291	-3.115535061	-3.10882968	-3.101881258	-3.094695134	-3.087276875	-3.07963228	-3.071767383	-3.063688453	-3.055401997	-3.046914765	-3.03823375	-3.029366197	-3.020319601	-3.011101719	-3.001720569	-2.992184443	-2.982501912	-2.972681836	-2.962733376	-2.952666007	-2.942489536	-2.932214117	-2.921850281	-2.91140896	-2.900901523	-2.890339819	-2.879736235
1.104	-3.193148422	-3.192690885	-3.191928679	-3.190862337	-3.189492606	-3.187820447	-3.185847032	-3.183573751	-3.181002206	-3.178134214	-3.174971808	-3.171517233	-3.167772955	-3.163741652	-3.15942622	-3.154829775	-3.149955649	-3.144807392	-3.139388776	-3.133703793	-3.127756656	-3.121551801	-3.115093888	-3.108387803	-3.101438657	-3.09425179	-3.086832773	-3.079187405	-3.071321723	-3.063241998	-3.05495474	-3.046466703	-3.037784883	-3.028916527	-3.019869138	-3.010650473	-3.00126856	-2.991731695	-2.982048456	-2.97222771	-2.962278629	-2.952210696	-2.94203373	-2.931757899	-2.92139375	-2.910952231	-2.900444733	-2.88988313	-2.879279837
1.106	-3.192707556	-3.192249967	-3.191487676	-3.190421214	-3.189051328	-3.187378981	-3.185405344	-3.183131808	-3.180559975	-3.177691661	-3.1745289	-3.17107394	-3.167329243	-3.163297491	-3.15898158	-3.154384625	-3.149509959	-3.144361135	-3.138941924	-3.133256318	-3.127308534	-3.121103007	-3.114644399	-3.107937597	-3.100987714	-3.093800091	-3.086380301	-3.078734146	-3.070867665	-3.062787131	-3.054499057	-3.0460102	-3.03732756	-3.028458389	-3.019410192	-3.010190733	-3.000808044	-2.991270428	-2.981586469	-2.971765045	-2.961815333	-2.951746829	-2.941569364	-2.931293119	-2.920928655	-2.910486942	-2.89997939	-2.8894179	-2.878814915
1.108	-3.192258545	-3.191800904	-3.191038525	-3.189971941	-3.188601899	-3.186929359	-3.184955497	-3.182681701	-3.180109573	-3.177240932	-3.174077811	-3.170622457	-3.166877335	-3.162845125	-3.158528725	-3.153931251	-3.149056037	-3.143906634	-3.138486817	-3.132800579	-3.126852135	-3.120645924	-3.114186608	-3.107479076	-3.100528442	-3.09334005	-3.085919474	-3.078272518	-3.070405223	-3.062323866	-3.054034963	-3.045545272	-3.036861799	-3.027991798	-3.018942779	-3.009722513	-3.000339036	-2.990800657	-2.981115969	-2.971293855	-2.961343505	-2.951274424	-2.941096455	-2.930819793	-2.920455016	-2.910013112	-2.899505514	-2.888944148	-2.878341489
1.11	-3.191801404	-3.19134371	-3.190581242	-3.189514533	-3.188144331	-3.186471596	-3.184497504	-3.182223443	-3.179651017	-3.176782042	-3.173618554	-3.170162799	-3.166417244	-3.162384569	-3.158067672	-3.153469669	-3.148593896	-3.143443906	-3.138023471	-3.132336589	-3.126387474	-3.120180566	-3.11372053	-3.107012255	-3.100060858	-3.092871683	-3.085450307	-3.077802536	-3.069934414	-3.061852219	-3.053562472	-3.045071934	-3.036387613	-3.027516769	-3.018466916	-3.009245829	-2.999861552	-2.990322399	-2.98063697	-2.970814159	-2.960863162	-2.950793498	-2.94061502	-2.930337939	-2.91997285	-2.909530759	-2.899023122	-2.888461893	-2.877859577
1.112	-3.191336148	-3.190878399	-3.19011584	-3.189049005	-3.18767864	-3.186005707	-3.184031381	-3.181757051	-3.179184319	-3.176315006	-3.173151144	-3.169694982	-3.165948986	-3.161915836	-3.157598434	-3.152999894	-3.148123552	-3.142972963	-3.137551901	-3.131864362	-3.125914565	-3.119706949	-3.11324618	-3.10653715	-3.099584976	-3.092395005	-3.084972814	-3.077324215	-3.069455252	-3.061372206	-3.0530816	-3.0445902	-3.035905018	-3.027033318	-3.017982617	-3.008760698	-2.999375607	-2.989835669	-2.98014949	-2.970325972	-2.960374321	-2.950304067	-2.940125076	-2.929847575	-2.919482175	-2.909039901	-2.898532235	-2.887971156	-2.877369202
1.114	-3.190862791	-3.190404986	-3.189642335	-3.188575371	-3.187204841	-3.185531706	-3.183557142	-3.181282537	-3.178709497	-3.175839838	-3.172675596	-3.16921902	-3.165472575	-3.161438944	-3.157121026	-3.152521939	-3.147645019	-3.142493821	-3.137072121	-3.131383916	-3.125433424	-3.119225088	-3.112763574	-3.106053775	-3.099100811	-3.09191003	-3.084487013	-3.076837571	-3.068967752	-3.060883842	-3.052592364	-3.044100089	-3.035414031	-3.026541461	-3.0174899	-3.008267135	-2.99888122	-2.989340485	-2.979653546	-2.969829311	-2.959876999	-2.949806149	-2.939626643	-2.92934872	-2.91898301	-2.908540559	-2.898032872	-2.887471956	-2.876870384
1.116	-3.190381348	-3.189923487	-3.189160743	-3.188093647	-3.186722949	-3.185049609	-3.183074802	-3.180799919	-3.178226563	-3.175356554	-3.172191925	-3.168734927	-3.164988026	-3.160953905	-3.156635464	-3.152035821	-3.147158313	-3.142006496	-3.136584147	-3.130895264	-3.124944066	-3.118734997	-3.112272726	-3.105562146	-3.098608379	-3.091416775	-3.083992917	-3.07634262	-3.068471932	-3.060387142	-3.052094778	-3.043601614	-3.034914668	-3.026041214	-3.01698878	-3.007765157	-2.998378406	-2.988836864	-2.979149154	-2.969324194	-2.959371213	-2.949299763	-2.939119737	-2.928841391	-2.918475373	-2.908032751	-2.897525052	-2.886964315	-2.876363145
1.118	-3.189891834	-3.189433917	-3.188671077	-3.187603848	-3.186232979	-3.18455943	-3.182584377	-3.180309211	-3.177735535	-3.174865168	-3.171700147	-3.16824272	-3.164495356	-3.160460737	-3.156141763	-3.151541555	-3.146663449	-3.141511003	-3.136087995	-3.130398422	-3.124446507	-3.118236694	-3.111773652	-3.105062279	-3.098107696	-3.090915256	-3.083490544	-3.075839377	-3.067967806	-3.059882123	-3.05158886	-3.043094793	-3.034406945	-3.025532594	-3.016479274	-3.007254781	-2.997867182	-2.988324822	-2.978636332	-2.968810639	-2.958856983	-2.948784926	-2.938604377	-2.928325609	-2.917959285	-2.907516497	-2.897008798	-2.886448254	-2.875847507
1.12	-3.189394266	-3.188936291	-3.188173354	-3.18710599	-3.185734947	-3.184061186	-3.182085883	-3.179810428	-3.177236427	-3.174365698	-3.171200277	-3.167742415	-3.163994579	-3.159959454	-3.15563994	-3.151039157	-3.146160444	-3.141007359	-3.135583679	-3.129893407	-3.123940762	-3.117730193	-3.11126637	-3.104554189	-3.097598778	-3.090405489	-3.082979909	-3.075327859	-3.067455392	-3.059368802	-3.051074626	-3.042579642	-3.033890879	-3.025015619	-3.015961399	-3.006736024	-2.997347566	-2.987804378	-2.978115097	-2.968288663	-2.958334325	-2.948261657	-2.938080583	-2.927801391	-2.917434766	-2.906991818	-2.896484128	-2.885923794	-2.875323492
1.122	-3.188888659	-3.188430625	-3.18766759	-3.186600088	-3.185228868	-3.183554891	-3.181579334	-3.179303587	-3.176729255	-3.173858158	-3.170692331	-3.167234027	-3.163485712	-3.159450072	-3.155130009	-3.150528643	-3.145649313	-3.140495578	-3.135071218	-3.129380234	-3.123426849	-3.117215512	-3.110750894	-3.104037895	-3.097081641	-3.08988749	-3.08246103	-3.074808082	-3.066934705	-3.058847196	-3.050552093	-3.042056179	-3.033366487	-3.024490304	-3.015435173	-3.006208904	-2.996819576	-2.987275548	-2.977585469	-2.967758286	-2.957803258	-2.947729975	-2.937548373	-2.927268758	-2.916901834	-2.906458734	-2.895951066	-2.885390957	-2.874791123
1.124	-3.18837503	-3.187916935	-3.1871538	-3.186086159	-3.184714759	-3.183040564	-3.181064749	-3.178788704	-3.176214036	-3.173342565	-3.170176326	-3.166717572	-3.162968772	-3.158932609	-3.154611988	-3.150010029	-3.145130072	-3.139975678	-3.134550626	-3.12885892	-3.122904783	-3.116692666	-3.110227241	-3.103513411	-3.096556303	-3.089361276	-3.081933922	-3.074280064	-3.066405764	-3.058317321	-3.050021277	-3.04152442	-3.032833787	-3.023956668	-3.014900614	-3.005673438	-2.996283229	-2.986738352	-2.977047465	-2.967219524	-2.957263802	-2.947189899	-2.937007768	-2.92672773	-2.916360511	-2.905917266	-2.895409631	-2.884849766	-2.874250424
1.126	-3.187853394	-3.187395238	-3.186632002	-3.185564219	-3.184192637	-3.182518219	-3.180542142	-3.178265795	-3.175690786	-3.172818935	-3.169652278	-3.166193068	-3.162443774	-3.158407081	-3.154085893	-3.149483332	-3.144602739	-3.139447675	-3.134021921	-3.128329482	-3.122374582	-3.116161673	-3.10969543	-3.102980755	-3.09602278	-3.088826865	-3.081398603	-3.073743822	-3.065868585	-3.057779195	-3.049482197	-3.040984384	-3.032292796	-3.023414729	-3.014357739	-3.005129646	-2.995738544	-2.986192808	-2.976501104	-2.966672398	-2.956715975	-2.946641449	-2.936458786	-2.926178328	-2.915810817	-2.905367436	-2.894859847	-2.884300243	-2.873701418
1.128	-3.187323769	-3.186865551	-3.186102211	-3.185034284	-3.183662517	-3.181987874	-3.18001153	-3.177734878	-3.175159522	-3.172287285	-3.169120204	-3.16566053	-3.161910735	-3.157873503	-3.153551741	-3.148948569	-3.14406733	-3.138911586	-3.13348512	-3.127791936	-3.121836262	-3.115622549	-3.109155475	-3.102439944	-3.095481089	-3.088284273	-3.080855091	-3.073199373	-3.065323185	-3.057232835	-3.04893487	-3.040436087	-3.031743532	-3.022864504	-3.013806566	-3.004577544	-2.995185539	-2.985638934	-2.975946405	-2.966116927	-2.956159798	-2.946084644	-2.935901449	-2.925620571	-2.915252774	-2.904809266	-2.894301736	-2.883742413	-2.873144128
1.13	-3.18678617	-3.18632789	-3.185564446	-3.184496372	-3.183124418	-3.181449545	-3.179472931	-3.177195968	-3.174620261	-3.171747633	-3.16858012	-3.165119977	-3.161369672	-3.157331895	-3.153009548	-3.148405757	-3.143523863	-3.138367429	-3.13294024	-3.127246301	-3.121289841	-3.115075313	-3.108607396	-3.101890996	-3.094931249	-3.087733518	-3.080303403	-3.072646735	-3.064769584	-3.056678259	-3.048379315	-3.039879549	-3.031186013	-3.022306013	-3.013247114	-3.004017152	-2.994624234	-2.985076751	-2.975383387	-2.96555313	-2.955595289	-2.945519505	-2.935335777	-2.92505448	-2.914686403	-2.904242777	-2.89373532	-2.883176297	-2.872578581
1.132	-3.186240617	-3.185782273	-3.185018722	-3.1839505	-3.182578356	-3.18090325	-3.178926362	-3.176649083	-3.17407302	-3.171199994	-3.168032044	-3.164571424	-3.160820604	-3.156782272	-3.152459333	-3.147854913	-3.142972354	-3.137815221	-3.132387298	-3.126692593	-3.120735336	-3.114519981	-3.108051209	-3.101333929	-3.094373276	-3.087174618	-3.079743557	-3.072085925	-3.064207798	-3.056115487	-3.047815549	-3.039314788	-3.030620259	-3.021739273	-3.012679403	-3.003448489	-2.994054646	-2.984506276	-2.97481207	-2.964981028	-2.95502247	-2.944946053	-2.93476179	-2.924480079	-2.914111727	-2.903667992	-2.893160623	-2.882601921	-2.872004801
1.134	-3.185687125	-3.185228716	-3.184465058	-3.183396686	-3.182024348	-3.180349007	-3.178371841	-3.176094242	-3.173517817	-3.170644388	-3.167475995	-3.16401489	-3.160263547	-3.156224652	-3.151901113	-3.147296055	-3.142412822	-3.137254979	-3.131826313	-3.126130831	-3.120172765	-3.113956572	-3.107486933	-3.100768759	-3.093807189	-3.086607592	-3.079175571	-3.071516963	-3.063637846	-3.055544535	-3.047243591	-3.038741821	-3.030046287	-3.021164304	-3.01210345	-3.002871573	-2.993476797	-2.98392753	-2.974232474	-2.96440064	-2.95444136	-2.944364307	-2.934179511	-2.923897387	-2.913528767	-2.903084934	-2.892577669	-2.882019309	-2.871422813
1.136	-3.185125713	-3.184667239	-3.183903472	-3.182834947	-3.181462412	-3.179786832	-3.177809384	-3.17553146	-3.172954669	-3.170080832	-3.166911988	-3.163450393	-3.159698519	-3.155659054	-3.151334906	-3.146729201	-3.141845284	-3.136686722	-3.131257301	-3.125561032	-3.119602146	-3.113385103	-3.106914586	-3.100195507	-3.093233007	-3.086032457	-3.078599463	-3.070939867	-3.063059747	-3.054965423	-3.04666346	-3.03816067	-3.029464117	-3.020581124	-3.011519276	-3.002286426	-2.992890706	-2.983340532	-2.973644619	-2.963811987	-2.953851982	-2.94377429	-2.93358896	-2.923306427	-2.912937546	-2.902493626	-2.891986482	-2.881428486	-2.870832644
1.138	-3.184556398	-3.184097858	-3.18333398	-3.1822653	-3.180892567	-3.179216745	-3.177239011	-3.174960758	-3.172383594	-3.169509343	-3.166340043	-3.162877951	-3.159125538	-3.155085495	-3.15076073	-3.146154369	-3.14126976	-3.136110468	-3.130680283	-3.124983215	-3.119023499	-3.112805594	-3.106334187	-3.09961419	-3.092650747	-3.085449232	-3.078015254	-3.070354656	-3.06247352	-3.05437817	-3.046075175	-3.037571351	-3.028873768	-3.019989754	-3.0109269	-3.001693066	-2.992296392	-2.982745304	-2.973048525	-2.963215089	-2.953254355	-2.943176023	-2.93299016	-2.922707222	-2.912338087	-2.901894092	-2.891387085	-2.880829477	-2.87023432
1.14	-3.1839792	-3.183520592	-3.182756602	-3.181687765	-3.180314831	-3.178638762	-3.176660738	-3.174382152	-3.171804611	-3.16892994	-3.165760178	-3.162297582	-3.158544623	-3.154503994	-3.150178603	-3.145571578	-3.140686266	-3.135526235	-3.130095275	-3.124397398	-3.11843684	-3.112218063	-3.105745753	-3.099024827	-3.092060429	-3.084857937	-3.077422961	-3.069761348	-3.061879184	-3.053782796	-3.045478756	-3.036973886	-3.028275261	-3.019390214	-3.010326342	-3.001091514	-2.991693877	-2.982141866	-2.972444215	-2.962609969	-2.952648501	-2.942569528	-2.932383133	-2.922099794	-2.911730413	-2.901286357	-2.890779505	-2.880222308	-2.869627868
1.142	-3.183394136	-3.18293546	-3.182171356	-3.18110236	-3.179729221	-3.178052904	-3.176074586	-3.173795662	-3.171217739	-3.168342642	-3.165172412	-3.161709304	-3.157955793	-3.15391457	-3.149588545	-3.144980847	-3.140094823	-3.134934043	-3.129502298	-3.123803601	-3.117842191	-3.111622529	-3.105149305	-3.098427437	-3.091462072	-3.08425859	-3.076822604	-3.069159964	-3.061276758	-3.053179319	-3.044874222	-3.036368294	-3.027668614	-3.018782522	-3.009717622	-3.00048179	-2.99108318	-2.981530238	-2.971831708	-2.961996647	-2.952034443	-2.941954827	-2.931767902	-2.921484167	-2.911114549	-2.900670444	-2.890163765	-2.879607006	-2.869013315
1.144	-3.182801225	-3.182342479	-3.18157826	-3.180509103	-3.179135758	-3.177459188	-3.175480573	-3.173201306	-3.170622996	-3.167747468	-3.164576762	-3.161113137	-3.157359066	-3.153317242	-3.148990574	-3.144382193	-3.139495448	-3.13433391	-3.12890137	-3.123201843	-3.117239568	-3.111019011	-3.104544861	-3.09782204	-3.090855696	-3.083651211	-3.076214202	-3.068550522	-3.060666263	-3.05256776	-3.044261593	-3.035754595	-3.027053849	-3.018166701	-3.009100762	-2.999863915	-2.990464323	-2.980910442	-2.971211026	-2.961375146	-2.951412201	-2.941331942	-2.93114449	-2.920860365	-2.910490519	-2.900046379	-2.889539893	-2.878983597	-2.868390689
1.146	-3.182200486	-3.181741671	-3.180977335	-3.179908015	-3.17853446	-3.176857634	-3.174878717	-3.172599103	-3.170020401	-3.167144436	-3.16397325	-3.1605091	-3.156754462	-3.152712028	-3.14838471	-3.143775638	-3.138888163	-3.133725855	-3.12829251	-3.122592142	-3.116628993	-3.110407529	-3.103932442	-3.097208655	-3.090241319	-3.08303582	-3.075597776	-3.067933044	-3.060047718	-3.051948139	-3.04364089	-3.035132809	-3.026430985	-3.01754277	-3.008475782	-2.99923791	-2.989837328	-2.9802825	-2.970582192	-2.960745487	-2.9507818	-2.940700898	-2.93051292	-2.92022841	-2.909858346	-2.899414186	-2.888907914	-2.878352108	-2.867760018
1.148	-3.181591939	-3.181133052	-3.180368598	-3.179299113	-3.177925345	-3.176248261	-3.174269038	-3.171989073	-3.169409973	-3.166533566	-3.163361893	-3.159897212	-3.156141999	-3.152098948	-3.147770971	-3.143161199	-3.138272985	-3.133109899	-3.127675738	-3.121974519	-3.116010485	-3.109788102	-3.103312067	-3.096587302	-3.089618963	-3.082412437	-3.074973346	-3.067307548	-3.059421144	-3.051320476	-3.043012134	-3.034502958	-3.025800045	-3.016910751	-3.007842702	-2.998603797	-2.989202215	-2.979646433	-2.969945227	-2.960107693	-2.950143262	-2.940061716	-2.929873216	-2.919588328	-2.909218057	-2.898773892	-2.888267854	-2.877712567	-2.867121333
1.15	-3.180975603	-3.180516644	-3.179752071	-3.178682417	-3.177308435	-3.175631088	-3.173651557	-3.171371235	-3.168791733	-3.165914878	-3.162742712	-3.159277493	-3.155521699	-3.151478023	-3.147149378	-3.142538898	-3.137649935	-3.132486062	-3.127051075	-3.121348994	-3.115384063	-3.109160751	-3.102683755	-3.095958002	-3.088988648	-3.081781083	-3.074340931	-3.066674056	-3.058786561	-3.050684792	-3.042375344	-3.033865062	-3.025161048	-3.016270665	-3.007201546	-2.997961597	-2.988559008	-2.979002263	-2.969300154	-2.959461787	-2.949496609	-2.939414421	-2.929225402	-2.918940143	-2.908569676	-2.898125522	-2.887619741	-2.877065002	-2.866474661
1.152	-3.180351497	-3.179892466	-3.179127771	-3.178057948	-3.176683748	-3.175006136	-3.173026291	-3.170745609	-3.168165701	-3.165288392	-3.162115726	-3.158649963	-3.15489358	-3.150849271	-3.146519951	-3.141908754	-3.137019033	-3.131854362	-3.12641854	-3.120715587	-3.114749749	-3.108525496	-3.102047529	-3.095320775	-3.088350393	-3.081141777	-3.073700554	-3.066032589	-3.058143991	-3.050041109	-3.041730542	-3.033219142	-3.024514016	-3.015622534	-3.006552334	-2.997311332	-2.987907727	-2.978350014	-2.968646995	-2.958807792	-2.948841866	-2.938759036	-2.928569502	-2.91828388	-2.907913229	-2.897469103	-2.886963603	-2.876409441	-2.865820032
1.154	-3.179719643	-3.179260538	-3.17849572	-3.177425726	-3.176051306	-3.174373424	-3.172393263	-3.170112216	-3.167531895	-3.164654127	-3.161480956	-3.158014642	-3.154257662	-3.150212714	-3.145882711	-3.141270787	-3.136380299	-3.131214822	-3.125778154	-3.120074318	-3.114107562	-3.107882358	-3.101403407	-3.094675641	-3.08770422	-3.080494541	-3.073052234	-3.065383168	-3.057493454	-3.049389447	-3.041077751	-3.032565221	-3.023858971	-3.014966378	-3.005895088	-2.996653025	-2.987248396	-2.977689708	-2.967985774	-2.958145731	-2.948179056	-2.938095585	-2.927905542	-2.917619564	-2.907248742	-2.896804663	-2.886299466	-2.875745914	-2.865157478
1.156	-3.179080059	-3.17862088	-3.177855938	-3.17678577	-3.175411127	-3.173732974	-3.171752491	-3.169471075	-3.166890337	-3.164012105	-3.160838422	-3.15737155	-3.153613968	-3.149568371	-3.145237676	-3.140625019	-3.135733754	-3.130567461	-3.125129937	-3.119425209	-3.113457524	-3.107231357	-3.100751412	-3.094022622	-3.087050151	-3.079839396	-3.072395993	-3.064725813	-3.056834972	-3.048729828	-3.04041699	-3.03190332	-3.023195936	-3.014302222	-3.005229832	-2.995986697	-2.986581037	-2.977021367	-2.967316514	-2.957475629	-2.947508203	-2.937424095	-2.927233547	-2.916947222	-2.906576242	-2.896132227	-2.88562736	-2.87507445	-2.864487029
1.158	-3.178432768	-3.177973513	-3.177208446	-3.176138102	-3.174763233	-3.173084805	-3.171103997	-3.168822208	-3.166241048	-3.163362346	-3.160188145	-3.156720709	-3.152962516	-3.148916264	-3.14458487	-3.139971469	-3.135079419	-3.1299123	-3.124473911	-3.11876828	-3.112799655	-3.106572515	-3.100091565	-3.093361739	-3.086388205	-3.079176364	-3.071731852	-3.064060547	-3.056168566	-3.048062274	-3.039748283	-3.03123346	-3.022524931	-3.013630087	-3.004556587	-2.995312373	-2.985905674	-2.976345016	-2.966639239	-2.956797508	-2.946829333	-2.936744588	-2.926553541	-2.91626688	-2.905895755	-2.895451825	-2.884947313	-2.874395079	-2.863808716
1.16	-3.177777789	-3.177318458	-3.176553263	-3.175482742	-3.174107645	-3.172428938	-3.170447802	-3.168165635	-3.165584048	-3.16270487	-3.159530146	-3.156062139	-3.152303329	-3.148256414	-3.143924311	-3.139310159	-3.134417316	-3.129249361	-3.123810097	-3.118103552	-3.112133978	-3.105905853	-3.099423886	-3.092693014	-3.085718405	-3.078505465	-3.071059834	-3.063387391	-3.05549426	-3.047386807	-3.039071651	-3.030555666	-3.021845981	-3.012949995	-3.003875377	-2.994630075	-2.98522233	-2.975660678	-2.965953973	-2.956111395	-2.946142469	-2.936057091	-2.925865551	-2.915578563	-2.90520731	-2.894763484	-2.884259354	-2.873707832	-2.863122571
1.162	-3.177115144	-3.176655736	-3.175890413	-3.174819711	-3.173444383	-3.171765395	-3.169783927	-3.167501377	-3.164919358	-3.1620397	-3.158864446	-3.155395862	-3.151636427	-3.147588842	-3.143256023	-3.138641111	-3.133747464	-3.128578665	-3.123138516	-3.117431048	-3.111460513	-3.105231393	-3.098748398	-3.092016467	-3.085040774	-3.077826723	-3.07037996	-3.062706368	-3.054812074	-3.046703449	-3.038387118	-3.029869958	-3.021159108	-3.012261971	-3.003186224	-2.993939827	-2.984531028	-2.974968378	-2.965260741	-2.955417313	-2.945447637	-2.93536163	-2.925169603	-2.9148823	-2.904510932	-2.894067233	-2.883563513	-2.873012738	-2.862428627
1.164	-3.176444855	-3.175985368	-3.175219915	-3.174149032	-3.17277347	-3.171094196	-3.169112393	-3.166829457	-3.164247001	-3.161366856	-3.158191067	-3.154721899	-3.150961833	-3.146913569	-3.142580027	-3.137964346	-3.133069887	-3.127900233	-3.12245919	-3.116750788	-3.110779283	-3.104549157	-3.098065123	-3.091332123	-3.084355332	-3.07714016	-3.069692254	-3.062017501	-3.054122032	-3.046012224	-3.037694706	-3.029176361	-3.020464334	-3.011566036	-3.002489153	-2.993241653	-2.983831794	-2.974268138	-2.964559566	-2.954715287	-2.944744863	-2.93465823	-2.924465724	-2.914178116	-2.903806652	-2.8933631	-2.88285982	-2.872309831	-2.861726917
1.166	-3.175766942	-3.175307376	-3.174541791	-3.173470724	-3.172094926	-3.170415365	-3.168433222	-3.166149894	-3.163566997	-3.16068636	-3.15751003	-3.154040271	-3.150279567	-3.146230617	-3.141896343	-3.137279886	-3.132384606	-3.127214089	-3.121772142	-3.116062796	-3.110090309	-3.103859167	-3.097374083	-3.090640002	-3.083662103	-3.076445797	-3.068996736	-3.061320811	-3.053424156	-3.045313154	-3.036994438	-3.028474897	-3.019761684	-3.010862216	-3.001784188	-2.992535576	-2.98312465	-2.973559986	-2.963850475	-2.954005343	-2.944034172	-2.933946918	-2.923753941	-2.913466041	-2.903094496	-2.892651116	-2.882148305	-2.871599141	-2.861017474
1.168	-3.175081427	-3.174621782	-3.173856064	-3.172784811	-3.171408775	-3.169728922	-3.167746435	-3.165462713	-3.162879369	-3.159998235	-3.156821357	-3.153351002	-3.149589652	-3.145540009	-3.141204996	-3.136587753	-3.131691644	-3.126520254	-3.121077392	-3.115367093	-3.109393614	-3.103161445	-3.0966753	-3.089940128	-3.082961108	-3.075743658	-3.068293431	-3.060616322	-3.05271847	-3.044606263	-3.036286338	-3.027765591	-3.019051181	-3.010150534	-3.001071352	-2.991821621	-2.982409623	-2.972843944	-2.963133492	-2.953287508	-2.943315591	-2.933227721	-2.923034281	-2.912746101	-2.902374494	-2.89193131	-2.881429	-2.870880701	-2.860300333
1.17	-3.174388334	-3.173928608	-3.173162756	-3.172091315	-3.170715037	-3.16903489	-3.167052056	-3.164767934	-3.162184139	-3.159302502	-3.156125071	-3.152654113	-3.148892111	-3.144841767	-3.140506006	-3.135887969	-3.130991022	-3.12581875	-3.120374965	-3.114663702	-3.108689222	-3.102456014	-3.095968798	-3.089232523	-3.082252373	-3.075033766	-3.067582362	-3.059904058	-3.052004998	-3.043891573	-3.035570428	-3.027048466	-3.018332849	-3.009431014	-3.000350669	-2.991099813	-2.981686736	-2.972120039	-2.962408643	-2.952561806	-2.942589146	-2.932500665	-2.922306772	-2.912018326	-2.901646676	-2.891203712	-2.880701937	-2.870154544	-2.859575528
1.172	-3.173687684	-3.173227876	-3.172461888	-3.171390257	-3.170013735	-3.16833329	-3.166350106	-3.16406558	-3.161481329	-3.158599184	-3.155421194	-3.151949626	-3.148186965	-3.144135914	-3.139799397	-3.135180558	-3.130282764	-3.125109601	-3.119664883	-3.113952646	-3.107977154	-3.101742898	-3.095254599	-3.088517211	-3.081535918	-3.074316145	-3.066863551	-3.059184041	-3.051283761	-3.043169109	-3.034846735	-3.026323545	-3.017606713	-3.00870368	-2.999622166	-2.990370177	-2.980956016	-2.971388297	-2.961675954	-2.951828264	-2.941854865	-2.931765778	-2.921571442	-2.911282744	-2.90091107	-2.890468354	-2.879967147	-2.869420704	-2.858843094
1.174	-3.1729795	-3.17251961	-3.171753484	-3.170681661	-3.169304893	-3.167624147	-3.165640608	-3.163355675	-3.160770962	-3.157888304	-3.154709749	-3.151237566	-3.147474238	-3.143422472	-3.139085192	-3.134465543	-3.129566892	-3.12439283	-3.118947169	-3.113233948	-3.107257434	-3.101022119	-3.094532728	-3.087794214	-3.080811769	-3.073590817	-3.066137024	-3.058456296	-3.050554786	-3.042438896	-3.034115281	-3.025590855	-3.016872797	-3.007968558	-2.998885866	-2.989632738	-2.980217488	-2.970648742	-2.960935452	-2.951086909	-2.941112773	-2.931023088	-2.920828319	-2.910539385	-2.900167708	-2.889725266	-2.879224662	-2.868679215	-2.858103068
1.176	-3.172263804	-3.171803831	-3.171037567	-3.16996555	-3.168588532	-3.166907483	-3.164923585	-3.16263824	-3.160053062	-3.157169885	-3.15399076	-3.150517953	-3.146753953	-3.142701464	-3.138363413	-3.133742946	-3.128843431	-3.123668459	-3.118221846	-3.112507632	-3.106530086	-3.100293702	-3.093803206	-3.087063558	-3.080079948	-3.072857807	-3.065402803	-3.057720847	-3.049818096	-3.041700956	-3.033376091	-3.024850419	-3.016131127	-3.007225673	-2.998141796	-2.988887522	-2.979471177	-2.969901402	-2.960187162	-2.950337769	-2.9403629	-2.930272623	-2.920077432	-2.909788278	-2.89941662	-2.88897448	-2.878474516	-2.86793011	-2.857355486
1.178	-3.171540621	-3.171080563	-3.170314159	-3.169241946	-3.167864677	-3.166183321	-3.164199061	-3.161913299	-3.159327651	-3.15644395	-3.153264248	-3.149790813	-3.146026133	-3.141972915	-3.137634085	-3.133012791	-3.128112402	-3.122936513	-3.117488938	-3.111773722	-3.105795133	-3.099557669	-3.09306606	-3.086325265	-3.079340481	-3.07211714	-3.064660913	-3.056977718	-3.049073715	-3.040955316	-3.032629189	-3.024102262	-3.015381726	-3.00647505	-2.99738998	-2.988134554	-2.978717111	-2.969146303	-2.959431113	-2.94958087	-2.939605272	-2.929514412	-2.919318811	-2.909029453	-2.898657836	-2.888216028	-2.877716742	-2.867173426	-2.856600384
1.18	-3.170809973	-3.17034983	-3.169583285	-3.168510874	-3.16713335	-3.165451684	-3.163467059	-3.161180876	-3.158594753	-3.155710523	-3.152530239	-3.149056169	-3.145290803	-3.141236847	-3.13689723	-3.132275102	-3.127373832	-3.122197015	-3.11674847	-3.111032241	-3.105052599	-3.098814046	-3.092321312	-3.085579361	-3.078593391	-3.071368838	-3.063911379	-3.056226934	-3.048321668	-3.040202	-3.031874603	-3.023346409	-3.014624622	-3.005716715	-2.996630445	-2.987373862	-2.977955315	-2.968383472	-2.958667332	-2.948816241	-2.938839919	-2.928748484	-2.918552485	-2.908262941	-2.897891388	-2.887449943	-2.876951373	-2.866409198	-2.855837801
1.182	-3.170071884	-3.169611656	-3.168844967	-3.167772356	-3.166394576	-3.164712597	-3.162727603	-3.160440995	-3.157854392	-3.154969628	-3.151788755	-3.148314044	-3.144547985	-3.140493285	-3.136152874	-3.131529902	-3.126627742	-3.121449989	-3.116000464	-3.110283213	-3.104302509	-3.098062856	-3.091568987	-3.084825869	-3.077838702	-3.070612928	-3.063154226	-3.05546852	-3.047561981	-3.039441033	-3.031112355	-3.022582888	-3.013859839	-3.004950694	-2.995863218	-2.986605471	-2.977185817	-2.967612937	-2.957895845	-2.948043908	-2.938066868	-2.927974867	-2.917778484	-2.907488772	-2.897117308	-2.886676257	-2.876178446	-2.865637461	-2.855067775
1.184	-3.169326379	-3.168866063	-3.16809923	-3.167026417	-3.165648378	-3.163966083	-3.161980716	-3.159693679	-3.157106591	-3.154221288	-3.151039821	-3.147564463	-3.143797704	-3.139742252	-3.13540104	-3.130777217	-3.125874158	-3.12069546	-3.115244946	-3.109526663	-3.103544888	-3.097304124	-3.09080911	-3.084064814	-3.077076441	-3.069849434	-3.062389478	-3.054702501	-3.046794679	-3.038672441	-3.030342473	-3.021811722	-3.013087404	-3.004177013	-2.995088324	-2.985829408	-2.976408643	-2.966834724	-2.957116682	-2.947263902	-2.93728615	-2.927193592	-2.916996839	-2.906706978	-2.896335629	-2.885895005	-2.875397994	-2.864858253	-2.854290345
1.186	-3.16857348	-3.168113078	-3.167346099	-3.166273082	-3.164894781	-3.163212166	-3.161226423	-3.158938953	-3.156351376	-3.153465528	-3.150283462	-3.14680745	-3.143039984	-3.138983774	-3.134641752	-3.13001707	-3.125113104	-3.119933453	-3.11448194	-3.108762616	-3.102779759	-3.096537876	-3.090041706	-3.083296222	-3.076306631	-3.069078382	-3.061617161	-3.053928903	-3.046019788	-3.03789625	-3.029564982	-3.021032938	-3.012307343	-3.003395698	-2.99430579	-2.985045701	-2.975623822	-2.966048862	-2.956329869	-2.946476251	-2.936497792	-2.926404689	-2.91620758	-2.90591759	-2.895546382	-2.88510622	-2.874610052	-2.864071612	-2.85350555
1.188	-3.167813214	-3.167352723	-3.166585596	-3.165512374	-3.164133809	-3.162450872	-3.160464748	-3.158176841	-3.155588771	-3.152702372	-3.149519701	-3.14604303	-3.142274851	-3.138217875	-3.133875036	-3.129249487	-3.124344606	-3.119163992	-3.113711472	-3.107991097	-3.102007148	-3.095764135	-3.0892668	-3.082520117	-3.075529299	-3.068299797	-3.060837301	-3.053147751	-3.045237332	-3.037112486	-3.028779909	-3.020246564	-3.011519683	-3.002606778	-2.993515644	-2.984254378	-2.97483138	-2.965255378	-2.955535437	-2.945680983	-2.935701826	-2.925608187	-2.915410739	-2.905120641	-2.894749602	-2.884309937	-2.873814658	-2.863277574	-2.852713431
1.19	-3.167045604	-3.166585023	-3.165817748	-3.164744318	-3.163365486	-3.161682224	-3.159695717	-3.157407369	-3.154818799	-3.151931846	-3.148748564	-3.145271227	-3.141502328	-3.13744458	-3.133100916	-3.128474493	-3.123568687	-3.118387103	-3.112933566	-3.107212131	-3.101227081	-3.094982929	-3.088484417	-3.081736526	-3.07474447	-3.067513704	-3.060049924	-3.052359072	-3.04444734	-3.036321174	-3.027987279	-3.019452624	-3.010724451	-3.001810278	-2.992717914	-2.983455465	-2.974031347	-2.964454302	-2.954733414	-2.944878129	-2.93489828	-2.924804118	-2.914606346	-2.904316163	-2.893945321	-2.883506191	-2.873011847	-2.862476179	-2.851914029
1.192	-3.166270675	-3.165810005	-3.16504258	-3.16396894	-3.162589839	-3.160906248	-3.158919354	-3.156630561	-3.154041488	-3.151153975	-3.147970076	-3.144492067	-3.140722442	-3.136663914	-3.132319418	-3.127692112	-3.122785375	-3.11760281	-3.112148248	-3.106425744	-3.100439584	-3.094194281	-3.087694584	-3.080945475	-3.073952171	-3.066720131	-3.059255055	-3.051562891	-3.043649837	-3.035522342	-3.02718712	-3.018651148	-3.009921673	-3.001006227	-2.991912626	-2.982648991	-2.97322375	-2.963645662	-2.953923829	-2.944067718	-2.934087187	-2.923992513	-2.913794435	-2.903504189	-2.893133574	-2.882695016	-2.872201657	-2.861667466	-2.851107386
1.194	-3.165488453	-3.165027692	-3.164260116	-3.163186264	-3.161806891	-3.160122969	-3.158135685	-3.155846442	-3.153256861	-3.150368783	-3.147184262	-3.143705575	-3.139935217	-3.135875902	-3.131530568	-3.126902371	-3.121994693	-3.11681114	-3.111355544	-3.105631961	-3.099644681	-3.093398219	-3.086897327	-3.080146989	-3.073152426	-3.065919102	-3.058452722	-3.050759236	-3.042844849	-3.034716017	-3.02637946	-3.017842161	-3.009111378	-3.000194652	-2.99109981	-2.981834984	-2.972408619	-2.962829488	-2.953106712	-2.94324978	-2.933268575	-2.923173404	-2.912975036	-2.902684752	-2.892314396	-2.88187645	-2.871384125	-2.860851474	-2.850293544
1.196	-3.164698963	-3.16423811	-3.163470381	-3.162396316	-3.16101667	-3.159332413	-3.157344734	-3.155055038	-3.152464945	-3.149576296	-3.146391148	-3.142911778	-3.13914068	-3.135080572	-3.13073439	-3.126105295	-3.121196669	-3.116012119	-3.110555479	-3.104830809	-3.098842399	-3.092594769	-3.086092671	-3.079341094	-3.072345264	-3.065110646	-3.05764295	-3.049948134	-3.042032405	-3.033902226	-3.025564325	-3.017025692	-3.008293594	-2.999375581	-2.990279493	-2.981013473	-2.971585982	-2.962005808	-2.952282093	-2.942424346	-2.932442477	-2.922346821	-2.912148184	-2.901857886	-2.891487821	-2.881050528	-2.87055929	-2.860028244	-2.849472546
1.198	-3.163902231	-3.163441286	-3.162673403	-3.161599122	-3.160219199	-3.158534605	-3.156546529	-3.154256375	-3.151665766	-3.148776542	-3.14559076	-3.1421107	-3.138338856	-3.134277947	-3.129930911	-3.12530091	-3.120391327	-3.115205773	-3.109748081	-3.104022314	-3.098032765	-3.091783956	-3.085280644	-3.078527819	-3.07153071	-3.064294789	-3.056825768	-3.049129611	-3.04121253	-3.033080997	-3.024741742	-3.016201768	-3.007468348	-2.998549043	-2.989451704	-2.980184488	-2.970755868	-2.961174654	-2.951450002	-2.941591447	-2.931608924	-2.921512798	-2.911313912	-2.901023626	-2.890653885	-2.880217288	-2.86972719	-2.859197817	-2.848644436
1.2	-3.163098283	-3.162637245	-3.161869206	-3.160794708	-3.159414506	-3.157729572	-3.155741094	-3.153450479	-3.150859349	-3.147969544	-3.144783124	-3.141302368	-3.137529772	-3.133468055	-3.129120158	-3.124489243	-3.119578696	-3.114392127	-3.108933375	-3.103206503	-3.097215806	-3.090965809	-3.084461272	-3.077707188	-3.070708792	-3.063471557	-3.056001203	-3.048303695	-3.040385254	-3.032252356	-3.023911741	-3.015370417	-3.006635669	-2.997715066	-2.988616472	-2.979348056	-2.969918309	-2.960336054	-2.95061047	-2.940751114	-2.930767947	-2.920671367	-2.910472252	-2.900182005	-2.889812623	-2.879376767	-2.868887864	-2.858360235	-2.84780926
1.202	-3.162287146	-3.161826013	-3.161057818	-3.1599831	-3.158602617	-3.15691734	-3.154928457	-3.152637376	-3.15004572	-3.14715533	-3.143968267	-3.140486808	-3.136713454	-3.132650923	-3.128302157	-3.123670321	-3.118758801	-3.11357121	-3.108111388	-3.102383402	-3.096391547	-3.090140353	-3.083634582	-3.076879231	-3.069879537	-3.06264098	-3.055169281	-3.047470414	-3.039550604	-3.031416333	-3.02307435	-3.014531669	-3.005795586	-2.99687368	-2.987773826	-2.978504209	-2.969073333	-2.959490039	-2.949763528	-2.939903379	-2.92991958	-2.919822562	-2.909623239	-2.89933306	-2.888964073	-2.878529002	-2.868041353	-2.85751554	-2.846967062
1.204	-3.161468844	-3.161007617	-3.160239263	-3.159164325	-3.157783558	-3.156097934	-3.154108644	-3.151817094	-3.149224907	-3.146333927	-3.143146214	-3.139664048	-3.135889928	-3.131826576	-3.127476935	-3.12284417	-3.117931669	-3.112743048	-3.107282148	-3.101553038	-3.095560017	-3.089307617	-3.082800602	-3.076043974	-3.069042973	-3.061803083	-3.054330031	-3.046629796	-3.038708607	-3.030572956	-3.022229596	-3.013685552	-3.004948127	-2.996024913	-2.986923797	-2.977652976	-2.96822097	-2.958636641	-2.948909207	-2.939048273	-2.929063855	-2.918966415	-2.908766907	-2.898476825	-2.88810827	-2.877674034	-2.867187698	-2.856663776	-2.84611789
1.206	-3.160643407	-3.160182083	-3.159413571	-3.158338409	-3.156957356	-3.155271383	-3.153281681	-3.150989658	-3.148396937	-3.145505361	-3.142316993	-3.138834113	-3.135059223	-3.130995043	-3.126644519	-3.122010817	-3.117097328	-3.111907668	-3.106445682	-3.100715439	-3.094721243	-3.088467627	-3.081959359	-3.075201445	-3.068199128	-3.060957896	-3.053483482	-3.045781869	-3.037859293	-3.029722253	-3.021377508	-3.012832094	-3.004093323	-2.995168796	-2.986066414	-2.976794387	-2.967361253	-2.95777589	-2.948047539	-2.938185829	-2.928200804	-2.918102961	-2.907903292	-2.897613337	-2.887245254	-2.876811899	-2.866326939	-2.855804986	-2.84526179
1.208	-3.159810859	-3.159349439	-3.158580766	-3.15750538	-3.156124038	-3.154437713	-3.152447597	-3.150155096	-3.147561836	-3.14466966	-3.141480632	-3.137997032	-3.134221364	-3.13015635	-3.125804936	-3.12117029	-3.116255805	-3.111065098	-3.105602017	-3.099870633	-3.093875253	-3.087620412	-3.081110882	-3.074351671	-3.067348029	-3.060105446	-3.052629661	-3.044926661	-3.03700269	-3.028864253	-3.020518117	-3.011971326	-3.003231202	-2.994305358	-2.985201706	-2.975928473	-2.966494211	-2.956907817	-2.947178556	-2.937316079	-2.927330461	-2.917232234	-2.907032427	-2.896742632	-2.88637506	-2.875942639	-2.865459118	-2.854939215	-2.844398811
1.21	-3.15897123	-3.158509712	-3.157740877	-3.156665264	-3.155283631	-3.153596952	-3.151606417	-3.149313435	-3.146719631	-3.143826851	-3.140637157	-3.137152832	-3.13337638	-3.129310525	-3.124958214	-3.120322616	-3.115407127	-3.110215366	-3.104751181	-3.099018648	-3.093022074	-3.086765999	-3.080255198	-3.073494682	-3.066489705	-3.059245762	-3.051768596	-3.044064202	-3.036138828	-3.027998985	-3.019651451	-3.011103276	-3.002361794	-2.993434629	-2.984329706	-2.975055265	-2.965619876	-2.956032456	-2.94630229	-2.936439057	-2.926452861	-2.916354268	-2.90615435	-2.895864746	-2.885497729	-2.875066294	-2.864584279	-2.854066508	-2.843529003
1.212	-3.158124545	-3.15766293	-3.156893931	-3.15581809	-3.154436163	-3.152749126	-3.15075817	-3.148464703	-3.145870351	-3.142976961	-3.139786596	-3.136301541	-3.132524299	-3.128457596	-3.12410438	-3.119467824	-3.114551323	-3.109358499	-3.103893202	-3.098159511	-3.092161735	-3.085904418	-3.079392336	-3.072630506	-3.065624185	-3.058378873	-3.050900318	-3.04319452	-3.035267734	-3.027126479	-3.018777539	-3.010227976	-3.001485131	-2.99255664	-2.983450443	-2.974174794	-2.96473828	-2.955149837	-2.945418774	-2.935554796	-2.925568037	-2.915469098	-2.905269096	-2.894979719	-2.884613298	-2.874182904	-2.863702463	-2.853186912	-2.842652416
1.214	-3.157270834	-3.156809119	-3.156039956	-3.154963884	-3.153581662	-3.151894265	-3.149902883	-3.147608927	-3.145014024	-3.142120019	-3.138928978	-3.135443186	-3.131665147	-3.12759759	-3.123243464	-3.118605942	-3.113688421	-3.108494526	-3.103028109	-3.097293252	-3.091294265	-3.085035696	-3.078522325	-3.071759172	-3.064751498	-3.057504808	-3.050024855	-3.042317645	-3.03438944	-3.026246765	-3.017896413	-3.009345454	-3.000601241	-2.991671422	-2.982563948	-2.973287091	-2.963849454	-2.954259993	-2.944528041	-2.934663329	-2.924676023	-2.914576761	-2.904376702	-2.894087586	-2.883721807	-2.873292511	-2.862813715	-2.852300473	-2.8417691
1.216	-3.156410123	-3.155948309	-3.15517898	-3.154102676	-3.152720156	-3.151032395	-3.149040585	-3.146746136	-3.144150677	-3.141256052	-3.13806433	-3.134577795	-3.130798955	-3.126730537	-3.122375493	-3.117736997	-3.112818449	-3.107623476	-3.102155931	-3.096419898	-3.090419692	-3.084159862	-3.077645193	-3.070880709	-3.063871673	-3.056623597	-3.049142237	-3.041433607	-3.033503974	-3.025359872	-3.017008102	-3.008455742	-2.999710157	-2.990779006	-2.981670254	-2.972392188	-2.962953431	-2.953362958	-2.943630124	-2.933764691	-2.923776854	-2.913677291	-2.903477205	-2.893188387	-2.882823297	-2.872395157	-2.861918079	-2.85140724	-2.84087911
1.218	-3.155542442	-3.155080527	-3.154311031	-3.153234493	-3.151851673	-3.150163546	-3.148171304	-3.145876359	-3.143280338	-3.14038509	-3.137192681	-3.133705398	-3.129925749	-3.125856464	-3.121500495	-3.116861019	-3.111941437	-3.106745377	-3.101276695	-3.095539479	-3.089538045	-3.083276947	-3.076760971	-3.069995145	-3.06298474	-3.055735268	-3.048252494	-3.040542435	-3.032611368	-3.024465831	-3.016112636	-3.00755887	-2.998811908	-2.989879422	-2.980769392	-2.971490119	-2.962050243	-2.952458763	-2.942725058	-2.932858916	-2.922870567	-2.912770726	-2.902570641	-2.89228216	-2.881917807	-2.871490884	-2.861015602	-2.850507261	-2.839982499
1.22	-3.154667819	-3.154205803	-3.153436137	-3.152359364	-3.150976241	-3.149287745	-3.147295069	-3.144999623	-3.142403037	-3.13950716	-3.13631406	-3.132826023	-3.12904556	-3.124975401	-3.120618501	-3.115978037	-3.111057412	-3.105860258	-3.100390432	-3.094652024	-3.088649354	-3.082386978	-3.075869687	-3.069102512	-3.062090727	-3.054839852	-3.047355655	-3.039644161	-3.031711651	-3.023564673	-3.015210047	-3.006654869	-2.997906527	-2.988972704	-2.979861393	-2.970580914	-2.961139924	-2.951547444	-2.941812877	-2.931946039	-2.921957196	-2.911857101	-2.90165705	-2.891368946	-2.881005379	-2.870579735	-2.860106328	-2.849600587	-2.839079321
1.222	-3.153786282	-3.153324164	-3.152554328	-3.151477318	-3.15009389	-3.148405022	-3.146411907	-3.144115958	-3.141518803	-3.138622292	-3.135428495	-3.131939699	-3.128158416	-3.124087377	-3.119729538	-3.115088079	-3.110166405	-3.104968149	-3.099497171	-3.093757563	-3.087753648	-3.081489986	-3.074971371	-3.068202838	-3.061189666	-3.053937379	-3.046451751	-3.038738813	-3.030804854	-3.022656428	-3.014300365	-3.005743772	-2.996994045	-2.988058882	-2.978946291	-2.969664607	-2.960222507	-2.950629033	-2.940893614	-2.931026096	-2.921036778	-2.910936454	-2.900736469	-2.890448783	-2.880086055	-2.869661756	-2.859190305	-2.848687268	-2.838169634
1.224	-3.15289786	-3.15243564	-3.151665633	-3.150588383	-3.149204648	-3.147515406	-3.14552185	-3.143225392	-3.140627664	-3.137730515	-3.134536016	-3.131046455	-3.127264346	-3.12319242	-3.118833637	-3.114191176	-3.109268445	-3.104069079	-3.098596941	-3.092856125	-3.086850957	-3.080586001	-3.074066053	-3.067296154	-3.060281586	-3.053027879	-3.045540813	-3.037826423	-3.029891007	-3.021741128	-3.013383623	-3.004825609	-2.996074494	-2.98713799	-2.978024118	-2.96874123	-2.959298025	-2.949703564	-2.939967304	-2.930099121	-2.920109349	-2.910008823	-2.899808938	-2.889521711	-2.879159876	-2.868736989	-2.85826758	-2.847767356	-2.837253497
1.226	-3.152002584	-3.151540259	-3.150770081	-3.149692589	-3.148308545	-3.146618926	-3.144624925	-3.142327956	-3.13972965	-3.136831859	-3.133636652	-3.130146321	-3.12636338	-3.122290562	-3.117930826	-3.113287356	-3.108363561	-3.103163078	-3.097689772	-3.09194774	-3.085941312	-3.079675052	-3.073153764	-3.06638249	-3.059366519	-3.052111383	-3.04462287	-3.036907023	-3.028970143	-3.020818804	-3.012459851	-3.003900412	-2.995147907	-2.986210059	-2.977094907	-2.967810818	-2.958366512	-2.948771073	-2.939033984	-2.929165152	-2.919174946	-2.909074246	-2.898874495	-2.888587773	-2.878226886	-2.867805481	-2.857338203	-2.846840904	-2.836330968
1.228	-3.151100481	-3.150638053	-3.1498677	-3.148789966	-3.147405611	-3.145715611	-3.143721162	-3.141423678	-3.138824791	-3.135926352	-3.132730433	-3.129239327	-3.125455547	-3.12138183	-3.117021136	-3.112376651	-3.107451784	-3.102250176	-3.096775695	-3.091032439	-3.085024741	-3.078757171	-3.072234534	-3.065461877	-3.058444494	-3.051187923	-3.043697956	-3.035980642	-3.028042293	-3.019889488	-3.011529082	-3.002968214	-2.994214315	-2.985275123	-2.976158691	-2.966873405	-2.957428003	-2.947831594	-2.938093688	-2.928224223	-2.918233606	-2.90813276	-2.89793318	-2.887647009	-2.877287128	-2.866867278	-2.856402221	-2.845907966	-2.835402111
1.23	-3.150191583	-3.14972905	-3.148958522	-3.147880544	-3.146495874	-3.144805492	-3.142810592	-3.140512589	-3.137913116	-3.135014025	-3.131817389	-3.128325502	-3.124540878	-3.120466256	-3.116104598	-3.111459089	-3.106533145	-3.101330404	-3.095854739	-3.090110252	-3.084101277	-3.077832388	-3.071308394	-3.064534347	-3.057515543	-3.050257528	-3.0427661	-3.035047314	-3.027107488	-3.018953212	-3.010591348	-3.002029047	-2.993273752	-2.984333215	-2.975215504	-2.965929023	-2.956482532	-2.946885163	-2.937146453	-2.927276373	-2.917285368	-2.907184405	-2.896985034	-2.886699461	-2.876340645	-2.865922426	-2.855459686	-2.844968598	-2.834466989
1.232	-3.149275919	-3.14881328	-3.148042576	-3.146964352	-3.145579366	-3.143888598	-3.141893244	-3.139594718	-3.136994655	-3.134094908	-3.13089755	-3.127404877	-3.123619403	-3.11954387	-3.11518124	-3.110534703	-3.105607672	-3.100403792	-3.094926936	-3.089181209	-3.08317095	-3.076900734	-3.070375375	-3.063599929	-3.056579698	-3.049320232	-3.041827335	-3.034107069	-3.026165761	-3.018010007	-3.009646681	-3.001082944	-2.992326251	-2.983384368	-2.974265379	-2.964977708	-2.955530134	-2.945931814	-2.936192314	-2.926321638	-2.916330269	-2.906229221	-2.896030097	-2.885745172	-2.875387484	-2.864970972	-2.854510649	-2.844022856	-2.833525669
1.234	-3.14835352	-3.147890774	-3.147119893	-3.14604142	-3.144656116	-3.14296496	-3.140969149	-3.138670097	-3.13606944	-3.133169032	-3.129970947	-3.126477482	-3.122691153	-3.118614703	-3.114251095	-3.109603521	-3.104675398	-3.099470371	-3.093992317	-3.088245343	-3.082233791	-3.07596224	-3.069435508	-3.062658656	-3.055636989	-3.048376065	-3.040881692	-3.03315994	-3.025217144	-3.017059907	-3.008695115	-3.000129938	-2.991371846	-2.982428617	-2.973308352	-2.964019495	-2.954570844	-2.944971584	-2.935231309	-2.925360055	-2.915368347	-2.905267246	-2.895068411	-2.884784184	-2.874427688	-2.864012966	-2.853555163	-2.8430708	-2.83257822
1.236	-3.147424415	-3.146961562	-3.146190502	-3.14511178	-3.143726155	-3.142034609	-3.140038336	-3.137738755	-3.1351375	-3.132236427	-3.12903761	-3.125543348	-3.121756158	-3.117678784	-3.113314193	-3.108665576	-3.103736353	-3.098530173	-3.093050912	-3.087302683	-3.081289831	-3.075016938	-3.068488825	-3.061710559	-3.05468745	-3.047425059	-3.039929204	-3.03220596	-3.024261669	-3.016102945	-3.007736682	-2.999170063	-2.990410569	-2.981465994	-2.972344457	-2.963054417	-2.953604699	-2.94400451	-2.934263473	-2.924391663	-2.914399643	-2.904298521	-2.894100017	-2.883816542	-2.873461305	-2.863048456	-2.85259328	-2.84211249	-2.831624716
1.238	-3.146488636	-3.146025675	-3.145254435	-3.144175461	-3.142789515	-3.141097574	-3.139100839	-3.136800724	-3.134198867	-3.131297124	-3.128097571	-3.124602506	-3.12081445	-3.116736147	-3.112370565	-3.107720899	-3.102790569	-3.097583227	-3.092102754	-3.086353263	-3.080339103	-3.074064859	-3.067535358	-3.06075567	-3.053731111	-3.046467248	-3.038969903	-3.031245161	-3.02329937	-3.015139154	-3.006771416	-2.998203352	-2.989442456	-2.980496536	-2.971373728	-2.962082512	-2.952631733	-2.943030627	-2.933288846	-2.9234165	-2.913424194	-2.903323087	-2.893124958	-2.882842289	-2.87248838	-2.862077491	-2.851625056	-2.841147987	-2.830665235
[truncated: 381 more rows]
[truncated: 351 more columns]
